# Supplementary material for: A Robust and Real-Time Capable Envelope-Based Algorithm for Heart Sound Classification: Validation under Different Physiological Conditions
Source: Sensors (Basel). 2020 Feb 11;20(4):972. doi: 10.3390/s20040972 (PMC7070375; doi:10.3390/s20040972)
Supplement: Supplementary file 1 [file sensors-20-00972-s001.zip › Messungen/swu/swu06_unfiltered.csv]

Dataset No.	Pulse (bpm)	Pacer Bit	leadI (�V)	leadII (�V)	leadIII (�V)	lead_avR (�V)	lead_avL (�V)	lead_avF (�V)	V1 (�V)	V2 (�V)	V3 (�V)	V4 (�V)	V5 (�V)	V6 (�V)	R-Wave
1	0	0	-755	-1579	-824	1167	34	-1201	77	-69	7	223	110	126	0
2	0	0	-481	-1590	-1109	1035	314	-1349	95	-19	7	176	145	89	0
3	0	0	-233	-1598	-1365	915	566	-1481	166	-114	27	228	190	207	0
4	0	0	-200	-1633	-1433	916	616	-1533	207	-110	-69	248	112	139	0
5	0	0	-210	-1641	-1431	925	610	-1536	166	-58	-40	236	161	182	0
6	0	0	-410	-1641	-1231	1025	410	-1436	131	-40	-102	194	201	102	0
7	0	0	-549	-1654	-1105	1101	278	-1379	0	-102	-36	155	104	29	0
8	0	0	-774	-1668	-894	1221	60	-1281	-1	-34	5	176	81	108	0
9	0	0	-945	-1656	-711	1300	-117	-1183	-67	-129	-143	178	15	27	1
10	0	0	-976	-1674	-698	1325	-139	-1186	-48	25	-77	250	77	98	0
11	0	0	-867	-1699	-832	1283	-17	-1265	0	-87	-162	155	97	83	0
12	0	0	-438	-1695	-1257	1066	409	-1476	145	36	-29	190	240	161	0
13	0	0	-268	-1693	-1425	980	578	-1559	106	-143	-7	186	232	217	0
14	0	0	-108	-1687	-1579	897	735	-1633	106	-69	-48	174	164	172	0
15	0	0	-92	-1676	-1584	884	746	-1630	170	-50	3	228	248	197	0
16	0	0	-316	-1656	-1340	986	512	-1498	42	-52	21	155	230	162	0
17	0	0	-352	-1647	-1295	999	471	-1471	112	-34	-54	250	180	157	0
18	0	0	-621	-1623	-1002	1122	190	-1312	52	-97	-25	174	135	98	0
19	0	0	-765	-1612	-847	1188	41	-1229	-67	-102	-118	147	71	36	0
20	0	0	-751	-1610	-859	1180	54	-1234	11	-75	-58	199	85	97	0
21	0	0	-679	-1606	-927	1142	124	-1266	-17	-118	-83	153	149	102	0
22	0	0	-264	-1598	-1334	931	535	-1466	71	-71	-64	106	161	203	0
23	0	0	-2	-1579	-1577	790	787	-1578	141	-73	-21	221	287	203	0
24	0	0	159	-1590	-1749	715	954	-1669	135	-91	21	176	230	190	0
25	0	0	101	-1604	-1705	751	903	-1654	203	-129	42	192	238	184	0
26	0	0	-66	-1619	-1553	842	743	-1586	100	-131	-15	174	190	184	0
27	0	0	-90	-1610	-1520	850	715	-1565	62	-38	-44	91	323	83	0
28	0	0	-320	-1600	-1280	960	480	-1440	100	-36	-32	263	213	190	0
29	0	0	-448	-1606	-1158	1027	355	-1382	62	-161	-110	211	93	85	0
30	0	0	-382	-1577	-1195	979	406	-1386	69	-54	-3	207	188	162	0
31	0	0	-328	-1536	-1208	932	440	-1372	-7	-172	1	162	151	178	0
32	0	0	120	-1515	-1635	697	877	-1575	192	-71	-25	211	259	217	0
33	0	0	401	-1509	-1910	554	1155	-1709	256	-64	9	225	347	322	0
34	0	0	561	-1472	-2033	455	1297	-1752	217	-192	44	180	322	180	0
35	0	0	541	-1474	-2015	466	1278	-1744	228	-77	17	166	339	275	0
36	0	0	314	-1453	-1767	569	1040	-1610	162	-131	-46	207	296	248	0
37	0	0	260	-1427	-1687	583	973	-1557	195	-97	-25	114	287	114	0
38	0	0	-6	-1416	-1410	711	702	-1413	157	-98	-31	153	271	194	0
39	0	0	-38	-1396	-1358	717	660	-1377	110	-141	11	137	162	192	0
40	0	0	-82	-1383	-1301	732	609	-1342	79	-73	-15	190	203	120	0
41	0	0	29	-1385	-1414	678	721	-1399	102	-46	-83	153	209	199	0
42	0	0	347	-1385	-1732	519	1039	-1558	164	-108	9	129	281	236	0
43	0	0	720	-1377	-2097	328	1408	-1737	310	-112	93	190	343	316	0
44	0	0	803	-1352	-2155	274	1479	-1753	258	-102	27	166	364	188	0
45	0	0	671	-1323	-1994	326	1332	-1658	248	-112	23	126	316	267	0
46	0	0	570	-1307	-1877	368	1223	-1592	215	-15	21	151	312	228	0
47	0	0	349	-1307	-1656	479	1002	-1481	192	-170	-34	209	159	166	0
48	0	0	223	-1319	-1542	548	882	-1430	141	-17	-36	174	273	83	0
49	0	0	-18	-1323	-1305	670	643	-1314	38	-207	-23	120	219	75	0
50	0	0	-25	-1317	-1292	671	633	-1304	50	-89	5	131	215	139	0
51	0	0	259	-1293	-1552	517	905	-1422	164	-192	83	143	199	205	0
52	0	0	545	-1292	-1837	373	1191	-1564	159	-50	5	166	306	186	0
53	0	0	758	-1288	-2046	265	1402	-1667	236	-114	36	120	273	298	0
54	0	0	983	-1280	-2263	148	1623	-1771	271	-48	-19	211	318	219	0
55	0	0	848	-1262	-2110	207	1479	-1686	217	-79	40	143	322	310	0
56	0	0	710	-1259	-1969	274	1339	-1614	225	-129	34	145	271	236	0
57	0	0	596	-1239	-1835	321	1215	-1537	186	-89	60	79	277	172	0
58	0	0	263	-1226	-1489	481	876	-1357	85	-116	1	42	217	104	0
59	0	0	198	-1229	-1427	515	812	-1328	46	-38	3	97	149	83	0
60	0	0	33	-1222	-1255	594	644	-1238	89	-110	1	95	238	153	0
61	0	0	201	-1189	-1390	494	795	-1289	108	-116	-71	102	172	176	0
62	0	0	518	-1191	-1709	336	1113	-1450	188	-64	58	164	271	225	0
63	0	0	809	-1162	-1971	176	1390	-1566	277	-172	114	118	372	205	0
64	0	0	920	-1181	-2101	130	1510	-1641	188	-114	89	83	308	221	0
65	0	0	878	-1226	-2104	174	1491	-1665	250	-126	91	161	310	211	0
66	0	0	608	-1264	-1872	328	1240	-1568	166	-85	124	122	308	240	0
67	0	0	477	-1278	-1755	400	1116	-1516	149	-102	-21	116	230	129	0
68	0	0	260	-1270	-1530	505	895	-1400	118	-97	25	145	211	110	0
69	0	0	84	-1272	-1356	594	720	-1314	95	-124	9	100	230	65	0
70	0	0	-12	-1245	-1233	628	610	-1239	25	-36	-3	120	168	91	0
71	0	0	146	-1239	-1385	546	765	-1312	129	-139	19	102	131	126	0
72	0	0	434	-1247	-1681	406	1057	-1464	153	-40	69	112	242	211	0
73	0	0	694	-1255	-1949	280	1321	-1602	192	-184	77	91	236	118	0
74	0	0	823	-1270	-2093	223	1458	-1681	162	-38	54	161	310	228	0
75	0	0	787	-1286	-2073	249	1430	-1679	232	-100	104	147	283	174	0
76	0	0	591	-1288	-1879	348	1235	-1583	176	-67	52	54	277	114	0
77	0	0	507	-1266	-1773	379	1140	-1519	89	-98	-19	87	184	126	0
78	0	0	256	-1255	-1511	499	883	-1383	126	-143	71	36	184	118	0
79	0	0	118	-1245	-1363	563	740	-1304	56	-128	-44	42	85	50	0
80	0	0	56	-1237	-1293	590	674	-1265	15	-168	-11	108	81	100	0
81	0	0	257	-1262	-1519	502	888	-1390	124	-73	9	98	145	178	0
82	0	0	411	-1278	-1689	433	1050	-1483	108	-75	-7	31	308	147	0
83	0	0	755	-1305	-2060	275	1407	-1682	194	-180	19	23	248	155	0
84	0	0	839	-1295	-2134	228	1486	-1714	161	-34	29	46	393	164	0
85	0	0	811	-1286	-2097	237	1454	-1691	153	-104	17	7	283	164	0
86	0	0	591	-1261	-1852	335	1221	-1556	153	-195	34	36	203	192	0
87	0	0	572	-1255	-1827	341	1199	-1541	164	-172	-1	9	287	71	0
88	0	0	243	-1268	-1511	512	877	-1389	17	-195	-81	58	166	71	0
89	0	0	155	-1276	-1431	560	793	-1353	5	-149	-79	29	194	108	0
90	0	0	120	-1286	-1406	583	763	-1346	64	-145	-40	97	201	69	0
91	0	0	233	-1299	-1532	533	882	-1415	62	-147	-64	5	273	36	0
92	0	0	538	-1272	-1810	367	1174	-1541	145	-108	-50	124	240	238	0
93	0	0	908	-1241	-2149	166	1528	-1695	244	-176	-17	23	271	209	0
94	0	0	1102	-1233	-2335	65	1718	-1784	308	-106	21	108	339	232	0
95	0	0	926	-1235	-2161	154	1543	-1698	203	-174	-60	-9	349	139	0
96	0	0	882	-1255	-2137	186	1509	-1696	271	-114	27	100	320	170	0
97	0	0	635	-1297	-1932	331	1283	-1614	164	-215	-52	38	279	122	0
98	0	0	490	-1290	-1780	400	1135	-1535	112	-207	-62	29	188	60	0
99	0	0	338	-1264	-1602	463	970	-1433	149	-180	-97	85	287	98	0
100	0	0	231	-1231	-1462	500	846	-1346	52	-238	-149	-36	263	-11	0
101	0	0	409	-1210	-1619	400	1014	-1414	87	-205	-102	52	244	110	0
102	0	0	646	-1224	-1870	289	1258	-1547	192	-256	-31	38	320	157	0
103	0	0	1036	-1259	-2295	111	1665	-1777	254	-261	-52	44	320	221	0
104	0	0	1112	-1303	-2415	95	1763	-1859	335	-170	-50	29	417	211	0
105	0	0	1014	-1321	-2335	153	1674	-1828	240	-195	-42	31	368	170	0
106	0	0	848	-1344	-2192	248	1520	-1768	213	-207	-40	29	283	205	0
107	0	0	632	-1342	-1974	355	1303	-1658	184	-221	-102	58	226	112	0
108	0	0	407	-1342	-1749	467	1078	-1545	131	-203	-124	27	242	100	0
109	0	0	289	-1323	-1612	517	950	-1467	73	-312	-155	-62	157	-23	0
110	0	0	205	-1315	-1520	555	862	-1417	155	-269	-135	75	201	-19	0
111	0	0	254	-1307	-1561	526	907	-1434	85	-259	-147	36	221	36	0
112	0	0	670	-1293	-1963	311	1316	-1628	166	-277	-73	31	252	77	0
113	0	0	840	-1280	-2120	220	1480	-1700	195	-246	-67	36	318	95	0
114	0	0	964	-1261	-2225	148	1594	-1743	194	-289	-93	-83	277	40	0
115	0	0	959	-1262	-2221	151	1590	-1741	337	-213	-87	69	386	79	0
116	0	0	656	-1262	-1918	303	1287	-1590	162	-327	-166	21	209	1	0
117	0	0	582	-1280	-1862	349	1222	-1571	124	-258	-120	17	273	17	0
118	0	0	349	-1288	-1637	469	993	-1462	139	-314	-197	-29	205	-3	0
119	0	0	83	-1288	-1371	602	727	-1329	42	-294	-120	-50	108	-34	0
120	0	0	-17	-1272	-1255	644	619	-1263	13	-345	-209	-11	69	-141	0
121	0	0	108	-1257	-1365	574	736	-1311	62	-277	-139	-50	168	-100	0
122	0	0	299	-1251	-1550	476	924	-1400	25	-331	-164	-48	157	3	0
123	0	0	695	-1229	-1924	267	1309	-1576	141	-366	-114	-5	238	-75	0
124	0	0	725	-1226	-1951	250	1338	-1588	195	-337	-126	-95	281	-13	0
125	0	0	714	-1239	-1953	262	1333	-1596	110	-378	-186	-56	176	-32	0
126	0	0	537	-1226	-1763	344	1150	-1494	166	-382	-157	-62	195	-83	0
127	0	0	415	-1206	-1621	395	1018	-1413	128	-424	-194	-62	180	-64	0
128	0	0	137	-1195	-1332	529	734	-1263	32	-436	-207	-100	-1	-197	0
129	0	0	-15	-1167	-1152	591	568	-1159	-46	-353	-225	-100	52	-190	0
130	0	0	-122	-1144	-1022	633	450	-1083	-93	-475	-300	-106	-3	-244	0
131	0	0	42	-1129	-1171	543	606	-1150	13	-448	-250	-75	21	-190	0
132	0	0	337	-1098	-1435	380	886	-1266	48	-467	-228	-108	118	-56	0
133	0	0	574	-1086	-1660	256	1117	-1373	50	-516	-302	-141	100	-104	0
134	0	0	718	-1105	-1823	193	1270	-1464	104	-494	-246	-155	161	-135	0
135	0	0	693	-1150	-1843	228	1268	-1496	180	-508	-273	-120	91	-190	0
136	0	0	392	-1169	-1561	388	976	-1365	50	-554	-320	-118	149	-184	0
137	0	0	283	-1146	-1429	431	856	-1287	-11	-651	-397	-256	-50	-351	0
138	0	0	136	-1117	-1253	490	694	-1185	9	-535	-271	-110	5	-240	0
139	0	0	-150	-1090	-940	620	395	-1015	-139	-748	-426	-300	-151	-370	0
140	0	0	-64	-1074	-1010	569	473	-1042	-1	-692	-329	-145	-56	-306	0
141	0	0	-76	-1028	-952	552	438	-990	23	-717	-393	-93	-85	-281	0
142	0	0	311	-1010	-1321	349	816	-1165	65	-647	-382	-112	-13	-341	0
143	0	0	507	-1004	-1511	248	1009	-1257	54	-694	-382	-159	-5	-217	0
144	0	0	607	-997	-1604	195	1105	-1300	108	-777	-422	-178	31	-285	0
145	0	0	597	-987	-1584	195	1090	-1285	106	-787	-335	-194	34	-192	0
146	0	0	341	-1034	-1375	346	858	-1204	13	-793	-467	-271	-48	-343	0
147	0	0	264	-1043	-1307	389	785	-1175	19	-869	-399	-298	-97	-353	0
148	0	0	0	-1063	-1063	531	531	-1063	-85	-785	-492	-263	-118	-382	0
149	0	0	-136	-1074	-938	605	401	-1006	-69	-925	-512	-248	-170	-457	0
150	0	0	-357	-1059	-702	708	172	-880	-147	-1022	-677	-325	-254	-459	0
151	0	0	-81	-1018	-937	549	428	-977	-40	-970	-609	-190	-203	-467	0
152	0	0	120	-995	-1115	437	617	-1055	-62	-979	-620	-347	-141	-399	0
153	0	0	476	-977	-1453	250	964	-1215	23	-979	-603	-316	-77	-356	0
154	0	0	628	-991	-1619	181	1123	-1305	100	-1107	-593	-294	-124	-356	0
155	0	0	446	-1012	-1458	283	952	-1235	-46	-1098	-665	-362	-131	-353	0
156	0	0	309	-1035	-1344	363	826	-1189	7	-1171	-640	-438	-25	-434	0
157	0	0	232	-1032	-1264	400	748	-1148	-67	-1183	-675	-351	-139	-407	0
158	0	0	-60	-1047	-987	553	463	-1017	-104	-1272	-754	-374	-219	-535	0
159	0	0	-203	-1043	-840	623	318	-941	-141	-1290	-677	-413	-242	-504	0
160	0	0	-289	-1016	-727	652	219	-871	-174	-1274	-865	-382	-287	-444	0
161	0	0	-60	-995	-935	527	437	-965	-102	-1255	-764	-358	-236	-380	0
162	0	0	173	-989	-1162	408	667	-1075	-36	-1237	-725	-355	-97	-312	0
163	0	0	540	-1002	-1542	231	1041	-1272	-9	-1165	-721	-362	-34	-261	0
164	0	0	648	-1059	-1707	205	1177	-1383	100	-1179	-647	-252	52	-199	0
165	0	0	461	-1092	-1553	315	1007	-1322	-5	-1270	-665	-292	25	-261	0
166	0	0	498	-1123	-1621	312	1059	-1372	46	-1138	-607	-310	-64	-258	0
167	0	0	99	-1150	-1249	525	674	-1199	-19	-1231	-647	-289	-44	-258	0
168	0	0	-46	-1173	-1127	609	540	-1150	-93	-1181	-632	-289	-124	-298	0
169	0	0	-233	-1191	-958	712	362	-1074	-29	-1107	-560	-209	-100	-205	0
170	0	0	-304	-1198	-894	751	295	-1046	-58	-1063	-638	-137	-75	-285	0
171	0	0	-189	-1193	-1004	691	407	-1098	-36	-944	-517	-126	50	-203	0
172	0	0	39	-1204	-1243	582	641	-1223	7	-888	-481	-162	89	-98	0
173	0	0	421	-1224	-1645	401	1033	-1434	128	-739	-405	-62	195	-11	0
174	0	0	441	-1235	-1676	397	1058	-1455	135	-768	-382	-116	126	0	0
175	0	0	454	-1233	-1687	389	1070	-1460	141	-682	-355	-104	186	-79	0
176	0	0	264	-1235	-1499	485	881	-1367	118	-646	-320	-42	192	-71	0
177	0	0	95	-1231	-1326	568	710	-1278	-17	-543	-353	-13	50	-73	0
178	0	0	-113	-1216	-1103	664	495	-1159	1	-455	-246	-50	97	-69	0
179	0	0	-283	-1214	-931	748	324	-1072	-17	-351	-205	-15	93	-19	0
180	0	0	-318	-1210	-892	764	287	-1051	17	-232	-170	-21	108	-31	0
181	0	0	-324	-1220	-896	772	286	-1058	97	-258	-137	118	133	19	0
182	0	0	-54	-1249	-1195	651	570	-1222	5	-91	-36	-3	188	-1	0
183	0	0	297	-1241	-1538	472	917	-1389	199	7	-98	213	221	120	0
184	0	0	410	-1235	-1645	412	1027	-1440	256	85	75	100	380	131	0
185	0	0	373	-1239	-1612	433	992	-1425	211	207	42	104	310	64	0
186	0	0	72	-1243	-1315	585	693	-1279	95	300	98	164	298	124	0
187	0	0	67	-1228	-1295	580	681	-1261	168	226	157	157	228	67	0
188	0	0	-111	-1218	-1107	664	498	-1162	155	446	228	226	316	108	0
189	0	0	-415	-1210	-795	812	190	-1002	9	422	97	188	161	17	0
190	0	0	-371	-1218	-847	794	238	-1032	116	502	258	250	254	67	0
191	0	0	-357	-1222	-865	789	254	-1043	62	692	242	275	306	133	0
192	0	0	4	-1237	-1241	616	622	-1239	168	690	368	252	341	242	0
193	0	0	233	-1235	-1468	501	850	-1351	192	748	413	242	471	294	0
194	0	0	450	-1226	-1676	388	1063	-1451	355	756	475	376	409	316	0
195	0	0	326	-1200	-1526	437	926	-1363	207	808	477	277	444	285	0
196	0	0	196	-1204	-1400	504	798	-1302	190	807	463	304	450	246	0
197	0	0	123	-1196	-1319	536	721	-1257	213	845	496	442	355	353	0
198	0	0	-180	-1229	-1049	704	434	-1139	164	869	448	386	339	223	0
199	0	0	-311	-1259	-948	785	318	-1103	153	894	457	347	355	131	0
200	0	0	-458	-1249	-791	853	166	-1020	60	896	453	389	331	246	0
201	0	0	-263	-1231	-968	747	352	-1099	188	884	457	409	395	238	0
202	0	0	-46	-1235	-1189	640	571	-1212	205	962	549	438	440	339	0
203	0	0	270	-1239	-1509	484	889	-1374	225	853	599	368	463	331	0
204	0	0	403	-1261	-1664	429	1033	-1462	277	878	597	356	500	341	0
205	0	0	380	-1241	-1621	430	1000	-1431	238	979	539	347	525	331	0
206	0	0	136	-1237	-1373	550	754	-1305	238	836	504	380	452	314	0
207	0	0	74	-1214	-1288	570	681	-1251	248	816	531	380	453	265	0
208	0	0	-264	-1210	-946	737	341	-1078	137	770	442	372	287	215	0
209	0	0	-357	-1189	-832	773	237	-1010	153	723	552	343	366	168	0
210	0	0	-481	-1183	-702	832	110	-942	118	719	405	349	289	192	0
211	0	0	-450	-1160	-710	805	130	-935	159	711	405	393	327	283	0
212	0	0	-168	-1101	-933	634	382	-1017	139	692	430	341	417	240	0
213	0	0	277	-1018	-1295	370	786	-1156	285	744	613	389	453	360	0
214	0	0	337	-904	-1241	283	789	-1072	244	613	415	368	415	279	0
215	0	0	456	-758	-1214	151	835	-986	347	642	550	362	438	388	0
216	0	0	227	-580	-807	176	517	-693	180	504	323	331	343	213	0
217	0	0	206	-360	-566	77	386	-463	223	562	360	323	355	232	0
218	0	0	82	-75	-157	-3	119	-116	77	481	362	259	329	174	0
219	0	0	92	256	164	-174	-36	210	64	508	298	353	213	149	0
220	0	0	155	616	461	-385	-153	538	87	430	306	349	194	184	0
221	0	0	429	981	552	-705	-61	766	137	399	254	331	232	226	0
222	0	0	944	1396	452	-1170	246	924	180	463	351	327	312	267	0
223	0	0	1413	1804	391	-1608	511	1097	228	448	356	355	341	376	0
224	0	0	1734	2205	471	-1969	631	1338	199	436	287	292	419	316	0
225	0	0	1922	2465	543	-2193	689	1504	248	471	376	378	399	310	0
226	0	0	1725	2479	754	-2102	485	1616	192	457	312	355	397	302	0
227	0	0	1331	2188	857	-1759	237	1522	91	318	192	275	292	143	0
228	0	0	1016	1887	871	-1451	72	1379	164	345	347	376	285	234	0
229	0	0	448	1381	933	-914	-242	1157	21	312	250	279	205	147	1
230	0	0	-2	517	519	-257	-260	518	29	370	174	329	217	129	0
231	0	0	-350	-250	100	300	-225	-75	11	368	271	384	298	252	0
232	0	0	-373	-958	-585	665	106	-771	97	388	269	362	345	298	0
233	0	0	-348	-1519	-1171	933	411	-1345	164	325	343	322	318	395	0
234	0	0	-351	-1767	-1416	1059	532	-1591	184	353	364	378	440	358	0
235	0	0	-472	-1934	-1462	1203	495	-1698	104	391	291	333	320	370	0
236	0	0	-695	-2095	-1400	1395	352	-1747	137	355	339	366	323	316	0
237	0	0	-974	-2180	-1206	1577	116	-1693	81	267	333	291	289	300	0
238	0	0	-1055	-2106	-1051	1580	-2	-1578	71	327	283	312	291	265	0
239	0	0	-1175	-1916	-741	1545	-217	-1328	64	240	180	287	205	190	0
240	0	0	-1171	-1747	-576	1459	-297	-1161	67	289	217	356	226	287	0
241	0	0	-966	-1598	-632	1282	-167	-1115	62	298	265	333	256	291	0
242	0	0	-638	-1466	-828	1052	95	-1147	137	242	259	331	287	374	0
243	0	0	-275	-1398	-1123	836	424	-1260	182	302	341	316	411	374	0
244	0	0	-217	-1369	-1152	793	467	-1260	205	219	240	291	382	351	0
245	0	0	-88	-1356	-1268	722	590	-1312	291	225	306	316	360	372	0
246	0	0	-262	-1369	-1107	815	422	-1238	248	217	207	351	366	316	0
247	0	0	-396	-1367	-971	881	287	-1169	211	159	192	279	386	287	0
248	0	0	-530	-1348	-818	939	144	-1083	95	112	172	162	291	252	0
249	0	0	-584	-1321	-737	952	76	-1029	100	133	157	292	242	223	0
250	0	0	-704	-1295	-591	999	-56	-943	-31	104	135	162	271	180	0
251	0	0	-516	-1301	-785	908	134	-1043	97	89	124	223	252	256	0
252	0	0	-239	-1292	-1053	765	407	-1172	205	69	98	256	358	339	0
253	0	0	65	-1293	-1358	614	711	-1325	155	29	0	296	310	219	0
254	0	0	244	-1311	-1555	533	899	-1433	287	31	133	279	405	372	0
255	0	0	237	-1309	-1546	536	891	-1427	236	-11	25	252	310	219	0
256	0	0	108	-1292	-1400	592	754	-1346	180	-48	89	230	279	211	0
257	0	0	-124	-1284	-1160	704	518	-1222	188	-122	-7	180	263	112	0
258	0	0	-194	-1303	-1109	748	457	-1206	145	-129	89	234	197	67	0
259	0	0	-473	-1301	-828	887	177	-1064	34	-87	-3	170	213	85	0
260	0	0	-566	-1293	-727	929	80	-1010	-3	-120	-67	122	161	-25	0
261	0	0	-501	-1290	-789	895	144	-1039	64	-104	-23	219	213	67	0
262	0	0	-219	-1270	-1051	744	416	-1160	56	-149	21	164	199	180	0
263	0	0	108	-1255	-1363	573	735	-1309	129	-75	-42	161	217	118	0
264	0	0	225	-1253	-1478	514	851	-1365	215	-44	0	98	310	188	0
265	0	0	126	-1261	-1387	567	756	-1324	116	-215	-15	128	252	118	0
266	0	0	-43	-1257	-1214	650	585	-1235	149	-194	-83	129	126	114	0
267	0	0	-148	-1259	-1111	703	481	-1185	38	-225	-32	83	157	21	0
268	0	0	-446	-1264	-818	855	186	-1041	23	-133	-73	110	126	42	0
269	0	0	-603	-1231	-628	917	12	-929	-32	-174	-104	62	38	-77	0
270	0	0	-686	-1229	-543	957	-71	-886	-3	-188	-89	79	38	-248	0
271	0	0	-697	-1255	-558	976	-69	-906	1	-143	-38	161	60	56	0
272	0	0	-471	-1262	-791	866	160	-1026	-17	-221	-60	135	60	-31	0
273	0	0	-117	-1253	-1136	685	509	-1194	133	-135	-56	143	213	38	0
274	0	0	-76	-1259	-1183	667	553	-1221	129	-159	-38	58	234	73	0
275	0	0	-10	-1224	-1214	617	602	-1219	91	-137	-40	-9	166	60	0
276	0	0	-149	-1208	-1059	678	455	-1133	67	-157	9	67	168	15	0
277	0	0	-318	-1204	-886	761	284	-1045	71	-199	-65	44	170	-15	0
278	0	0	-530	-1191	-661	860	65	-926	-27	-197	-143	58	36	-56	0
279	0	0	-694	-1198	-504	946	-95	-851	-27	-252	-112	48	31	-65	0
280	0	0	-803	-1218	-415	1010	-194	-816	-15	-223	-67	58	69	-50	0
281	0	0	-741	-1229	-488	985	-126	-858	-17	-168	-161	145	44	-58	0
282	0	0	-443	-1220	-777	831	167	-998	60	-124	-149	75	211	-3	0
283	0	0	-80	-1185	-1105	632	512	-1145	157	-42	-122	168	223	108	0
284	0	0	46	-1187	-1233	570	639	-1210	95	-97	-46	129	129	108	0
285	0	0	88	-1196	-1284	554	686	-1240	124	-85	-27	172	244	100	0
286	0	0	-23	-1216	-1193	619	585	-1204	135	-106	-42	164	197	108	0
287	0	0	-244	-1208	-964	726	360	-1086	85	-114	-7	137	238	71	0
288	0	0	-365	-1208	-843	786	239	-1025	15	-124	-23	110	75	-27	0
289	0	0	-611	-1196	-585	903	-13	-890	31	-69	-85	174	145	-9	0
290	0	0	-741	-1193	-452	967	-144	-822	-50	0	-135	122	145	-3	0
291	0	0	-591	-1204	-613	897	11	-908	64	-25	-34	159	151	93	0
292	0	0	-417	-1216	-799	816	191	-1007	48	-11	-17	151	240	176	0
293	0	0	-45	-1226	-1181	635	568	-1203	126	-17	-60	164	225	180	0
294	0	0	149	-1228	-1377	539	763	-1302	215	25	64	174	289	238	0
295	0	0	120	-1218	-1338	549	729	-1278	184	-3	-3	267	273	244	0
296	0	0	-60	-1206	-1146	633	543	-1176	85	21	-25	194	223	159	0
297	0	0	-163	-1206	-1043	684	440	-1124	192	-27	50	236	226	161	0
298	0	0	-388	-1198	-810	793	211	-1004	97	-11	-21	128	246	139	0
299	0	0	-535	-1198	-663	866	64	-930	31	23	-11	141	192	73	0
300	0	0	-748	-1198	-450	973	-149	-824	-1	-21	-85	112	161	85	0
301	0	0	-626	-1202	-576	914	-25	-889	54	-21	-3	166	230	89	0
302	0	0	-458	-1218	-760	838	151	-989	131	17	-29	246	228	211	0
303	0	0	-157	-1206	-1049	681	446	-1127	221	67	69	259	335	275	0
304	0	0	52	-1210	-1262	579	657	-1236	275	60	-31	205	356	211	0
305	0	0	-70	-1216	-1146	643	538	-1181	180	13	71	211	358	226	0
306	0	0	-212	-1218	-1006	715	397	-1112	139	-40	-1	149	277	124	0
307	0	0	-377	-1224	-847	800	235	-1035	110	-52	9	256	194	166	0
308	0	0	-584	-1208	-624	896	20	-916	116	-29	19	217	248	131	0
309	0	0	-807	-1216	-409	1011	-199	-812	-60	-64	-64	110	143	-1	0
310	0	0	-860	-1224	-364	1042	-248	-794	98	-11	-69	230	195	7	0
311	0	0	-853	-1206	-353	1029	-250	-779	25	-102	-40	166	75	-25	0
312	0	0	-522	-1204	-682	863	80	-943	184	42	7	246	215	168	0
313	0	0	-258	-1196	-938	727	340	-1067	197	-32	32	197	323	164	0
314	0	0	-115	-1220	-1105	667	495	-1162	178	-40	108	265	203	194	0
315	0	0	-121	-1226	-1105	673	492	-1165	211	15	36	304	223	250	0
316	0	0	-253	-1228	-975	740	361	-1101	120	0	-65	182	219	85	0
317	0	0	-390	-1228	-838	809	224	-1033	83	-62	-25	209	166	120	0
318	0	0	-667	-1249	-582	958	-42	-915	58	-56	-1	190	197	11	0
319	0	0	-873	-1253	-380	1063	-246	-816	64	-133	-52	205	106	-42	0
320	0	0	-951	-1253	-302	1102	-324	-777	-34	-17	-7	124	139	-62	0
321	0	0	-862	-1224	-362	1043	-250	-793	15	-58	7	178	149	13	0
322	0	0	-615	-1224	-609	919	-3	-916	23	-36	-38	195	118	32	0
323	0	0	-309	-1247	-938	778	314	-1092	149	-75	54	178	215	186	0
324	0	0	-111	-1276	-1165	693	527	-1220	161	-44	15	211	211	143	0
325	0	0	-167	-1346	-1179	756	506	-1262	174	-93	3	162	170	131	0
326	0	0	-287	-1315	-1028	801	370	-1171	91	7	-9	182	244	126	0
327	0	0	-446	-1315	-869	880	211	-1092	38	-62	-89	219	128	67	0
328	0	0	-625	-1319	-694	972	34	-1006	40	-44	-25	248	85	32	0
329	0	0	-805	-1334	-529	1069	-138	-931	-38	-52	-73	166	64	-56	0
330	0	0	-956	-1359	-403	1157	-276	-881	-9	-62	-19	151	145	15	0
331	0	0	-899	-1387	-488	1143	-205	-937	-11	-108	-29	161	98	67	0
332	0	0	-702	-1398	-696	1050	-3	-1047	38	-133	32	131	124	151	0
333	0	0	-337	-1365	-1028	851	345	-1196	98	-77	11	205	143	143	0
334	0	0	-126	-1354	-1228	740	551	-1291	155	-73	-17	192	197	188	0
335	0	0	-136	-1379	-1243	757	553	-1311	137	-87	-5	215	151	91	0
336	0	0	-280	-1387	-1107	833	413	-1247	21	-100	38	180	232	64	0
337	0	0	-362	-1394	-1032	878	335	-1213	48	-89	31	174	164	64	0
338	0	0	-595	-1394	-799	994	102	-1096	-27	-93	-56	164	40	31	0
339	0	0	-712	-1396	-684	1054	-14	-1040	42	-58	36	133	129	32	0
340	0	0	-919	-1400	-481	1159	-219	-940	-85	-203	-19	69	17	38	0
341	0	0	-706	-1398	-692	1052	-7	-1045	-13	-65	-62	180	131	7	0
342	0	0	-446	-1377	-931	911	242	-1154	73	-52	3	143	159	93	0
343	0	0	-108	-1363	-1255	735	573	-1309	172	-48	17	128	256	110	0
344	0	0	80	-1361	-1441	640	760	-1401	184	-34	7	213	226	199	0
345	0	0	-29	-1373	-1344	701	657	-1358	97	-102	-13	52	188	162	0
346	0	0	-33	-1371	-1338	702	652	-1354	188	-31	-17	122	184	122	0
347	0	0	-240	-1365	-1125	802	442	-1245	104	-40	-79	213	100	93	0
348	0	0	-398	-1369	-971	883	286	-1170	97	-58	-67	139	97	58	0
349	0	0	-563	-1340	-777	951	107	-1058	97	-69	-46	199	168	36	0
350	0	0	-668	-1323	-655	995	-6	-989	0	-159	-46	97	27	-19	0
351	0	0	-615	-1297	-682	956	33	-989	-9	-104	-38	145	38	75	0
352	0	0	-367	-1288	-921	827	277	-1104	100	-50	-29	157	219	73	0
353	0	0	13	-1280	-1293	633	653	-1286	170	-120	-15	211	143	60	0
354	0	0	145	-1288	-1433	571	789	-1360	159	-25	31	168	258	126	0
355	0	0	161	-1239	-1400	539	780	-1319	151	-89	-13	168	228	75	0
356	0	0	-2	-1222	-1220	612	609	-1221	112	-71	-27	116	228	79	0
357	0	0	-159	-1196	-1037	677	439	-1116	65	-75	-83	170	104	38	0
358	0	0	-252	-1173	-921	712	334	-1047	93	-137	5	73	131	-29	0
359	0	0	-537	-1175	-638	856	50	-906	38	-91	-58	85	116	-50	0
360	0	0	-633	-1193	-560	913	-36	-876	-17	-133	-64	50	67	-56	0
361	0	0	-566	-1208	-642	887	38	-925	19	-79	-65	151	69	32	0
362	0	0	-408	-1193	-785	800	188	-989	73	-116	-34	128	164	31	0
363	0	0	2	-1158	-1160	578	581	-1159	83	-36	-13	197	155	114	0
364	0	0	180	-1146	-1326	483	753	-1236	135	-19	46	217	265	151	0
365	0	0	118	-1127	-1245	504	681	-1186	141	-108	-31	83	186	122	0
366	0	0	-11	-1105	-1094	558	541	-1099	151	-79	17	168	211	58	0
367	0	0	-222	-1096	-874	659	326	-985	56	-102	-87	129	104	81	0
368	0	0	-417	-1096	-679	756	131	-887	-1	-133	-31	81	139	-91	0
369	0	0	-578	-1088	-510	833	-34	-799	-15	-114	34	81	131	-9	0
370	0	0	-685	-1049	-364	867	-160	-706	-50	-112	-44	85	-3	71	0
371	0	0	-622	-1041	-419	831	-101	-730	-27	-98	-13	135	69	50	0
372	0	0	-409	-1039	-630	724	110	-834	15	-106	-29	110	137	71	0
373	0	0	-4	-1006	-1002	505	499	-1004	81	-73	-13	124	197	145	0
374	0	0	206	-985	-1191	389	698	-1088	79	38	67	141	273	221	0
375	0	0	180	-995	-1175	407	677	-1085	139	-85	21	110	168	141	0
376	0	0	14	-1020	-1034	503	524	-1027	112	-34	58	98	139	116	0
377	0	0	-188	-1012	-824	600	318	-918	31	-124	-56	73	159	-17	0
378	0	0	-322	-993	-671	657	174	-832	97	-27	-29	170	100	131	0
379	0	0	-478	-997	-519	737	20	-758	23	-100	-19	58	89	-40	0
380	0	0	-584	-983	-399	783	-92	-691	32	-129	29	172	46	34	0
381	0	0	-551	-962	-411	756	-70	-686	25	-102	15	116	56	58	0
382	0	0	-301	-954	-653	627	176	-803	11	-98	-29	75	116	75	0
383	0	0	62	-960	-1022	449	542	-991	161	-46	89	139	209	137	0
384	0	0	217	-960	-1177	371	697	-1068	178	-97	48	104	209	120	0
385	0	0	251	-975	-1226	362	738	-1100	178	-75	0	108	228	106	0
386	0	0	82	-979	-1061	448	571	-1020	52	-106	-3	29	170	36	0
387	0	0	-89	-960	-871	524	391	-915	67	-112	-32	135	168	62	0
388	0	0	-285	-971	-686	628	200	-828	36	-172	-98	106	52	21	0
389	0	0	-401	-971	-570	686	84	-770	38	-120	-38	71	42	15	0
390	0	0	-447	-968	-521	707	37	-744	23	-129	-21	135	46	42	0
391	0	0	-524	-968	-444	746	-40	-706	-7	-73	-21	89	91	31	0
392	0	0	-249	-966	-717	607	234	-841	79	-67	-17	93	182	40	0
393	0	0	130	-960	-1090	415	610	-1025	114	-13	65	104	232	166	0
394	0	0	358	-935	-1293	288	825	-1114	211	-64	81	135	238	157	0
395	0	0	369	-952	-1321	291	845	-1136	137	-56	42	93	226	122	0
396	0	0	190	-942	-1132	376	661	-1037	145	-91	60	164	176	145	0
397	0	0	15	-962	-977	473	496	-969	71	-46	-3	126	153	129	0
398	0	0	-172	-1002	-830	587	329	-916	25	-118	29	87	139	40	0
399	0	0	-425	-1030	-605	727	90	-817	48	-120	-29	151	81	-25	0
400	0	0	-539	-1047	-508	793	-15	-777	-13	-155	-15	98	-1	19	0
401	0	0	-451	-1034	-583	742	66	-808	75	-95	17	81	83	93	0
402	0	0	-252	-1014	-762	633	255	-888	112	-67	-77	95	116	48	0
403	0	0	-7	-1002	-995	504	494	-998	164	-77	-38	98	223	120	0
404	0	0	280	-1004	-1284	362	782	-1144	153	-71	-9	34	254	114	0
405	0	0	291	-1002	-1293	355	792	-1147	168	-87	1	149	225	157	0
406	0	0	147	-989	-1136	421	641	-1062	131	-83	-36	85	236	120	0
407	0	0	-58	-989	-931	523	436	-960	93	-102	-106	116	153	7	0
408	0	0	-197	-971	-774	584	288	-872	73	-149	-13	31	151	34	0
409	0	0	-388	-979	-591	683	101	-785	-21	-75	-93	44	153	-46	0
410	0	0	-353	-958	-605	655	126	-781	71	-77	-71	114	110	56	0
411	0	0	-402	-968	-566	685	82	-767	36	-65	-69	89	195	15	0
412	0	0	-153	-989	-836	571	341	-912	67	-137	-42	104	174	166	0
413	0	0	188	-1030	-1218	421	703	-1124	139	-3	-11	120	259	201	0
414	0	0	294	-1065	-1359	385	826	-1212	112	-85	13	60	275	283	0
415	0	0	368	-1057	-1425	344	896	-1241	205	-81	-25	133	356	135	0
416	0	0	209	-1028	-1237	409	723	-1132	151	-69	-9	91	221	172	0
417	0	0	16	-1008	-1024	496	520	-1016	114	-65	52	62	201	166	0
418	0	0	-185	-999	-814	592	314	-906	27	-98	-120	-11	155	-23	0
419	0	0	-297	-991	-694	644	198	-842	50	-31	-5	91	188	114	0
420	0	0	-375	-993	-618	684	121	-805	62	-73	-13	67	195	85	0
421	0	0	-330	-983	-653	656	161	-818	98	-75	-64	122	190	52	0
422	0	0	-114	-985	-871	549	378	-928	54	-64	-34	52	201	93	0
423	0	0	320	-991	-1311	335	815	-1151	211	-34	32	172	329	195	0
424	0	0	446	-1018	-1464	286	955	-1241	205	1	29	122	360	269	0
425	0	0	485	-1041	-1526	278	1005	-1283	180	-23	-25	60	318	225	0
426	0	0	324	-1045	-1369	360	846	-1207	186	-1	46	188	322	141	0
427	0	0	171	-1006	-1177	417	674	-1091	159	-38	-23	135	263	135	0
428	0	0	53	-1010	-1063	478	558	-1036	106	-56	-21	122	225	135	0
429	0	0	-188	-1039	-851	613	331	-945	65	3	-13	157	246	106	0
430	0	0	-361	-1057	-696	709	167	-876	32	-104	-64	48	205	56	0
431	0	0	-250	-1047	-797	648	273	-922	93	-27	34	100	174	141	0
432	0	0	-109	-1022	-913	565	402	-967	85	-95	-15	69	221	161	0
433	0	0	326	-1006	-1332	340	829	-1169	161	-15	34	135	263	188	0
434	0	0	495	-1002	-1497	253	996	-1249	182	38	46	131	376	271	0
435	0	0	516	-1010	-1526	247	1021	-1268	217	-42	52	21	366	207	0
436	0	0	460	-1012	-1472	276	966	-1242	234	-29	75	133	300	318	0
437	0	0	209	-1034	-1243	412	726	-1138	129	-52	34	81	291	161	0
438	0	0	33	-1057	-1090	512	561	-1073	102	0	-29	147	277	93	0
439	0	0	-223	-1055	-832	639	304	-943	9	-93	-83	87	195	21	0
440	0	0	-198	-1043	-845	620	323	-944	79	29	-34	195	176	137	0
441	0	0	-283	-1022	-739	652	228	-880	48	-93	-9	100	155	100	0
442	0	0	20	-1006	-1026	493	523	-1016	172	-11	40	149	201	137	0
443	0	0	268	-983	-1251	357	759	-1117	147	-32	75	209	312	205	0
444	0	0	516	-966	-1482	225	999	-1224	207	13	21	52	339	265	0
445	0	0	563	-944	-1507	190	1035	-1225	258	-21	40	176	325	188	0
446	0	0	338	-952	-1290	307	814	-1121	192	-34	60	129	236	240	0
447	0	0	287	-921	-1208	317	747	-1064	182	21	97	85	269	209	0
448	0	0	11	-902	-913	445	462	-907	95	-46	15	157	182	157	0
449	0	0	-88	-896	-808	492	360	-852	71	-25	13	97	151	87	0
450	0	0	-231	-892	-661	561	215	-776	69	17	36	159	129	108	0
451	0	0	-209	-876	-667	542	229	-771	15	17	40	120	203	102	0
452	0	0	4	-867	-871	431	437	-869	135	17	48	172	217	141	0
453	0	0	291	-865	-1156	287	723	-1010	133	17	65	172	195	281	0
454	0	0	462	-857	-1319	197	890	-1088	128	48	23	159	308	162	0
455	0	0	509	-849	-1358	170	933	-1103	213	-13	151	164	248	287	0
456	0	0	408	-849	-1257	220	832	-1053	199	46	81	151	300	213	0
457	0	0	173	-845	-1018	336	595	-931	102	-50	44	87	199	213	0
458	0	0	37	-853	-890	408	463	-871	48	9	60	131	213	122	0
459	0	0	-159	-849	-690	504	265	-769	42	-85	65	95	116	32	0
460	0	0	-233	-834	-601	533	184	-717	31	-13	31	182	186	106	0
461	0	0	-252	-797	-545	524	146	-671	54	-69	108	100	203	114	0
462	0	0	-29	-772	-743	400	357	-757	52	73	15	133	190	162	0
463	0	0	242	-772	-1014	265	628	-893	108	25	97	147	217	190	0
464	0	0	501	-785	-1286	142	893	-1035	174	-23	64	162	238	240	0
465	0	0	553	-785	-1338	116	945	-1061	147	85	48	174	281	226	0
466	0	0	367	-793	-1160	213	763	-976	149	-54	120	128	209	199	0
467	0	0	204	-812	-1016	304	610	-914	151	-36	-11	151	159	145	0
468	0	0	17	-830	-847	406	432	-838	124	-9	56	147	209	98	0
469	0	0	-234	-843	-609	538	187	-726	-1	-79	-54	112	108	9	0
470	0	0	-243	-830	-587	536	172	-708	79	-29	67	174	149	67	0
471	0	0	-277	-814	-537	545	130	-675	71	13	46	110	207	159	0
472	0	0	-62	-799	-737	430	337	-768	38	-122	11	71	143	48	0
473	0	0	322	-776	-1098	227	710	-937	221	27	118	126	316	327	0
474	0	0	446	-776	-1222	165	834	-999	153	19	5	139	230	195	0
475	0	0	538	-779	-1317	120	927	-1048	162	-27	100	85	341	195	0
476	0	0	349	-754	-1103	202	726	-928	137	-36	-15	75	199	116	0
477	0	0	324	-779	-1103	227	713	-941	269	-5	159	168	298	184	0
478	0	0	-35	-814	-779	424	372	-796	-29	-97	-15	27	126	65	0
479	0	0	-99	-824	-725	461	313	-774	3	9	21	108	139	93	0
480	0	0	-285	-828	-543	556	129	-685	-29	-65	25	106	116	122	0
481	0	0	-229	-836	-607	532	189	-721	-31	-46	-11	50	102	122	0
482	0	0	13	-830	-843	408	428	-836	151	-52	52	178	180	248	0
483	0	0	291	-840	-1131	274	711	-985	192	-34	3	50	285	180	0
484	0	0	507	-851	-1358	172	932	-1104	192	56	77	126	331	261	0
485	0	0	562	-861	-1423	149	992	-1142	195	-44	73	58	298	159	0
486	0	0	440	-892	-1332	226	886	-1112	289	-3	147	137	339	116	0
487	0	0	173	-919	-1092	373	632	-1005	116	-71	-31	129	182	131	0
488	0	0	56	-925	-981	434	518	-953	108	-54	-36	141	180	60	0
489	0	0	-180	-946	-766	563	293	-856	100	-36	-17	170	157	100	0
490	0	0	-285	-975	-690	630	202	-832	42	-23	-87	102	114	128	0
491	0	0	-246	-977	-731	611	242	-854	89	1	-9	174	87	98	0
492	0	0	-134	-1032	-898	583	382	-965	67	-42	-32	162	201	147	0
493	0	0	219	-1045	-1264	413	741	-1154	106	-32	75	85	323	261	0
494	0	0	452	-1018	-1470	283	961	-1244	265	-58	13	64	351	166	0
495	0	0	486	-1001	-1487	257	986	-1244	174	-13	60	143	258	263	0
496	0	0	401	-1028	-1429	313	915	-1228	296	-65	15	62	372	145	0
497	0	0	270	-1045	-1315	387	792	-1180	194	-31	25	129	258	131	0
498	0	0	-19	-1041	-1022	530	501	-1031	58	-91	-32	97	197	108	0
499	0	0	-124	-1010	-886	567	381	-948	122	-52	-40	87	157	48	0
500	0	0	-278	-989	-711	633	216	-850	52	-27	15	155	153	168	0
501	0	0	-254	-981	-727	617	236	-854	40	-81	-13	75	129	93	0
502	0	0	-62	-991	-929	526	433	-960	133	-17	1	172	225	97	0
503	0	0	179	-1010	-1189	415	684	-1099	137	-27	-25	31	339	151	0
504	0	0	378	-1016	-1394	319	886	-1205	217	-23	0	141	323	199	0
505	0	0	452	-1012	-1464	280	958	-1238	217	-65	11	120	327	180	0
506	0	0	311	-1012	-1323	350	817	-1167	209	-81	0	149	258	87	0
507	0	0	91	-1008	-1099	458	595	-1053	139	-64	-34	91	190	60	0
508	0	0	-39	-1001	-962	520	461	-981	89	-83	21	176	197	77	0
509	0	0	-351	-1008	-657	679	153	-832	46	-118	-110	48	164	-38	0
510	0	0	-361	-1014	-653	687	146	-833	64	-7	5	81	197	52	0
511	0	0	-448	-1024	-576	736	64	-800	15	-118	-40	29	166	46	0
512	0	0	-279	-1035	-756	657	238	-895	73	-46	38	71	275	91	0
513	0	0	-9	-1041	-1032	525	511	-1036	128	-85	17	120	164	151	0
514	0	0	238	-1030	-1268	396	753	-1149	215	-56	32	161	298	197	0
515	0	0	234	-1028	-1262	397	748	-1145	207	-114	-32	69	287	122	0
516	0	0	66	-1014	-1080	474	573	-1047	162	-79	-7	126	176	143	0
517	0	0	-95	-999	-904	547	404	-951	116	-60	1	106	228	83	0
518	0	0	-274	-991	-717	632	221	-854	48	-71	-5	71	168	122	0
519	0	0	-544	-1001	-457	772	-43	-729	-54	-116	-23	60	102	3	0
520	0	0	-607	-1002	-395	804	-106	-698	69	-108	-29	102	83	11	0
521	0	0	-679	-977	-298	828	-190	-637	-40	-25	-100	129	106	5	0
522	0	0	-442	-1008	-566	725	62	-787	69	-65	-64	54	143	54	0
523	0	0	-194	-991	-797	592	301	-894	97	-54	15	54	186	114	0
524	0	0	35	-1028	-1063	496	549	-1045	195	-58	5	178	211	145	0
525	0	0	61	-1068	-1129	503	595	-1098	178	-36	-9	230	236	155	0
526	0	0	-62	-1061	-999	561	468	-1030	120	-110	-40	93	122	46	0
527	0	0	-229	-1045	-816	637	293	-930	192	-106	44	178	203	100	0
528	0	0	-440	-1010	-570	725	65	-790	9	-141	-58	95	81	36	0
529	0	0	-605	-983	-378	794	-113	-680	65	-64	9	131	145	0	0
530	0	0	-753	-917	-164	835	-294	-540	-32	-162	-91	98	25	-36	0
531	0	0	-669	-816	-147	742	-261	-481	106	-91	-32	182	52	5	0
532	0	0	-519	-711	-192	615	-163	-451	50	-126	-23	184	108	87	0
533	0	0	-64	-578	-514	321	225	-546	131	-62	-3	137	211	50	0
534	0	0	233	-430	-663	98	448	-546	197	-85	-1	265	226	104	0
535	0	0	326	-230	-556	-48	441	-393	168	-52	-34	234	184	116	0
536	0	0	305	36	-269	-170	287	-116	159	-128	-13	194	112	112	0
537	0	0	263	327	64	-295	99	195	67	-106	-42	205	170	27	0
538	0	0	307	702	395	-504	-44	548	31	-93	-64	133	108	-25	0
539	0	0	264	1072	808	-668	-272	940	38	-104	-34	155	38	-1	0
540	0	0	322	1466	1144	-894	-411	1305	27	-106	-58	180	32	40	0
541	0	0	530	1893	1363	-1211	-416	1628	19	-159	-79	135	91	-29	0
542	0	0	1042	2262	1220	-1652	-89	1741	137	-11	48	129	176	69	0
543	0	0	1399	2514	1115	-1956	142	1814	71	-21	-21	159	143	114	0
544	0	0	1667	2644	977	-2155	345	1810	149	-44	29	205	176	170	0
545	0	0	1638	2545	907	-2091	365	1726	106	-32	-3	143	281	131	0
546	0	0	1409	2250	841	-1829	284	1545	176	-40	-50	215	120	44	0
547	0	0	1082	1889	807	-1485	137	1348	64	-87	-44	215	133	48	1
548	0	0	557	1226	669	-891	-56	947	48	-97	-36	228	15	23	0
549	0	0	-67	353	420	-143	-243	386	-36	-93	-40	161	77	44	0
550	0	0	-544	-335	209	439	-376	-63	-137	-93	3	124	71	-23	0
551	0	0	-918	-999	-81	958	-418	-540	-149	-17	-44	116	83	15	0
552	0	0	-873	-1406	-533	1139	-170	-969	17	-13	42	259	131	159	0
553	0	0	-720	-1614	-894	1167	87	-1254	-77	17	48	153	129	102	0
554	0	0	-611	-1794	-1183	1202	286	-1488	64	13	97	180	236	217	0
555	0	0	-568	-1918	-1350	1243	391	-1634	122	-5	87	141	182	161	0
556	0	0	-817	-1924	-1107	1370	145	-1515	50	56	65	161	205	141	0
557	0	0	-941	-1773	-832	1357	-54	-1302	69	-77	34	75	60	64	0
558	0	0	-1013	-1606	-593	1309	-210	-1099	48	44	25	162	85	104	0
559	0	0	-1213	-1480	-267	1346	-473	-873	-56	-17	-17	205	36	-52	0
560	0	0	-1275	-1356	-81	1315	-597	-718	-3	-15	-48	124	38	9	0
561	0	0	-1236	-1251	-15	1243	-610	-633	-58	-7	7	161	29	-11	0
562	0	0	-1034	-1206	-172	1120	-431	-689	40	-48	69	166	114	-1	0
563	0	0	-694	-1167	-473	930	-110	-820	124	-13	25	174	145	166	0
564	0	0	-425	-1150	-725	787	150	-937	149	65	58	172	234	151	0
565	0	0	-383	-1160	-777	771	197	-968	197	-64	97	178	213	192	0
566	0	0	-487	-1138	-651	812	82	-894	170	0	-48	166	178	100	0
567	0	0	-691	-1111	-420	901	-135	-765	83	-89	60	81	215	25	0
568	0	0	-798	-1131	-333	964	-232	-732	100	23	-87	176	157	15	0
569	0	0	-989	-1140	-151	1064	-419	-645	42	-62	25	87	114	-32	0
570	0	0	-1073	-1117	-44	1095	-514	-580	31	3	-13	168	122	-42	0
571	0	0	-1046	-1113	-67	1079	-489	-590	11	-11	-19	112	133	58	0
572	0	0	-804	-1131	-327	967	-238	-729	135	27	-1	174	141	38	0
573	0	0	-545	-1113	-568	829	11	-840	155	62	34	172	226	147	0
574	0	0	-233	-1096	-863	664	315	-979	153	56	0	176	259	48	0
575	0	0	-176	-1103	-927	639	375	-1015	178	11	110	168	269	129	0
576	0	0	-289	-1096	-807	692	259	-951	226	-54	100	137	161	75	0
577	0	0	-485	-1094	-609	789	62	-851	50	-15	58	126	184	11	0
578	0	0	-734	-1092	-358	913	-188	-725	71	-13	25	172	157	11	0
579	0	0	-840	-1099	-259	969	-290	-679	54	-75	31	170	15	-64	0
580	0	0	-995	-1080	-85	1037	-455	-582	0	-25	-52	118	-36	-60	0
581	0	0	-957	-1065	-108	1011	-424	-586	62	29	-13	194	131	-5	0
582	0	0	-848	-1059	-211	953	-318	-635	-48	-50	29	60	52	-60	0
583	0	0	-434	-1035	-601	734	83	-818	100	48	65	159	195	110	0
584	0	0	-163	-1026	-863	594	350	-944	184	58	114	161	168	168	0
585	0	0	-148	-1030	-882	589	367	-956	157	-50	112	67	244	65	0
586	0	0	-326	-1034	-708	680	191	-871	106	-9	15	87	106	44	0
587	0	0	-429	-1047	-618	738	94	-832	147	36	23	190	120	87	0
588	0	0	-699	-1061	-362	880	-168	-711	-62	-38	-23	91	73	-75	0
589	0	0	-856	-1065	-209	960	-323	-637	-65	29	50	91	52	-91	0
590	0	0	-1026	-1082	-56	1054	-485	-569	-7	-44	93	180	31	-44	0
591	0	0	-1019	-1067	-48	1043	-485	-557	-40	-27	34	135	15	-21	0
592	0	0	-760	-1035	-275	897	-242	-655	5	62	46	186	71	50	0
593	0	0	-505	-1026	-521	765	8	-773	5	-7	69	168	133	65	0
594	0	0	-233	-991	-758	612	262	-874	89	15	75	225	124	122	0
595	0	0	-132	-987	-855	559	361	-921	114	44	58	246	168	95	0
596	0	0	-165	-1006	-841	585	338	-923	145	-38	36	203	211	44	0
597	0	0	-404	-1055	-651	729	123	-853	133	-65	75	221	145	85	0
598	0	0	-543	-1051	-508	797	-17	-779	108	-27	-25	269	120	-21	0
599	0	0	-685	-1043	-358	864	-163	-700	-34	23	19	228	131	-67	0
600	0	0	-863	-1022	-159	942	-352	-590	-69	-75	-42	273	31	-69	0
601	0	0	-861	-1006	-145	933	-358	-575	-17	-87	-71	287	60	-62	0
602	0	0	-776	-1012	-236	894	-270	-624	71	-17	-118	353	87	40	0
603	0	0	-398	-1016	-618	707	110	-817	87	5	60	300	161	60	0
604	0	0	-138	-1018	-880	578	371	-949	153	-7	83	364	217	71	0
605	0	0	-124	-1020	-896	572	386	-958	162	48	69	296	244	87	0
606	0	0	-219	-1051	-832	635	306	-941	60	-42	62	254	97	124	0
607	0	0	-429	-1034	-605	731	88	-819	89	-83	19	355	69	52	0
608	0	0	-590	-1053	-463	821	-63	-758	11	-17	-17	279	67	48	0
609	0	0	-815	-1065	-250	940	-282	-657	58	-31	-36	407	11	1	0
610	0	0	-995	-1045	-50	1020	-472	-547	-21	-42	-38	277	-11	-58	0
611	0	0	-1005	-1032	-27	1018	-489	-529	-9	-50	-54	322	46	-58	0
612	0	0	-881	-1022	-141	951	-370	-581	-19	-110	-118	258	40	-52	0
613	0	0	-510	-1022	-512	766	1	-767	133	9	32	271	155	102	0
614	0	0	-355	-1034	-679	694	162	-856	122	-34	-17	234	174	69	0
615	0	0	-246	-1016	-770	631	262	-893	155	-1	-50	256	133	91	0
616	0	0	-382	-1002	-620	692	119	-811	81	-17	31	184	182	77	0
617	0	0	-543	-1002	-459	772	-42	-730	25	-19	-87	98	79	-62	0
618	0	0	-689	-997	-308	843	-190	-652	73	-27	1	153	64	23	0
619	0	0	-976	-997	-21	986	-477	-509	-5	-147	-124	166	62	-69	0
620	0	0	-1082	-1018	64	1050	-573	-477	-42	-89	-124	135	25	-159	0
621	0	0	-1037	-1034	3	1035	-520	-515	21	-69	-25	114	149	-161	0
622	0	0	-916	-1026	-110	971	-403	-568	-29	-137	-85	176	67	-21	0
623	0	0	-584	-995	-411	789	-86	-703	48	-110	-98	116	65	44	0
624	0	0	-287	-997	-710	642	211	-853	114	-17	-102	178	120	36	0
625	0	0	-275	-1016	-741	645	233	-878	93	-129	-38	100	149	64	0
626	0	0	-306	-1012	-706	659	200	-859	108	-124	-36	31	131	9	0
627	0	0	-481	-1026	-545	753	32	-785	98	-159	-85	79	38	-29	0
628	0	0	-601	-1004	-403	802	-99	-703	69	-126	-77	81	67	-65	0
629	0	0	-788	-1016	-228	902	-280	-622	13	-211	-151	89	-19	-104	0
630	0	0	-906	-1012	-106	959	-400	-559	-11	-161	-143	91	58	-209	0
631	0	0	-931	-1041	-110	986	-410	-575	-34	-217	-155	40	9	-100	0
632	0	0	-756	-1070	-314	913	-221	-692	-17	-122	-87	64	64	-108	0
633	0	0	-379	-1061	-682	720	151	-871	87	-95	3	108	159	19	0
634	0	0	-153	-1051	-898	602	372	-974	95	-172	-97	-3	172	-50	0
635	0	0	-87	-1053	-966	570	439	-1009	199	-159	-116	190	205	77	0
636	0	0	-174	-1045	-871	609	348	-958	104	-174	-97	73	40	-36	0
637	0	0	-262	-1043	-781	652	259	-912	139	-83	-93	87	147	-73	0
638	0	0	-499	-1055	-556	777	28	-805	34	-143	-102	60	118	-104	0
639	0	0	-698	-1053	-355	875	-171	-704	21	-151	-131	27	97	-141	0
640	0	0	-861	-1080	-219	970	-321	-649	-71	-176	-174	116	23	-131	0
641	0	0	-867	-1084	-217	975	-325	-650	-31	-141	-122	56	-23	-83	0
642	0	0	-698	-1115	-417	906	-140	-766	9	-120	-116	38	133	-102	0
643	0	0	-439	-1162	-723	800	142	-942	79	-199	-34	97	85	13	0
644	0	0	-101	-1162	-1061	631	480	-1111	180	-81	-46	98	162	89	0
645	0	0	-106	-1169	-1063	637	478	-1116	176	-135	-17	100	259	3	0
646	0	0	-155	-1167	-1012	661	428	-1089	65	-143	-87	83	190	-85	0
647	0	0	-329	-1169	-840	749	255	-1004	126	-56	-95	118	172	65	0
648	0	0	-467	-1177	-710	822	121	-943	13	-38	-128	128	145	-13	0
649	0	0	-667	-1169	-502	918	-82	-835	-1	-157	-23	54	44	-23	0
650	0	0	-846	-1183	-337	1014	-254	-760	-83	-91	-106	79	67	-87	0
651	0	0	-827	-1193	-366	1010	-230	-779	15	-48	-54	122	58	13	0
652	0	0	-647	-1196	-549	921	-49	-872	77	-17	3	128	168	93	0
653	0	0	-337	-1208	-871	772	267	-1039	50	-38	54	95	195	114	0
654	0	0	-38	-1196	-1158	617	560	-1177	128	-5	75	182	306	153	0
655	0	0	-62	-1202	-1140	632	539	-1171	128	-102	46	91	254	42	0
656	0	0	-116	-1198	-1082	657	483	-1140	126	65	13	149	244	124	0
657	0	0	-718	-1183	-465	950	-126	-824	7	5	7	102	147	17	0
658	0	0	-603	-1169	-566	886	-18	-867	73	-9	81	124	124	56	0
659	0	0	-710	-1177	-467	943	-121	-822	52	1	-13	87	211	87	0
660	0	0	-776	-1183	-407	979	-184	-795	3	-32	19	147	129	77	0
661	0	0	-726	-1191	-465	958	-130	-828	7	50	34	151	131	131	0
662	0	0	-468	-1216	-748	842	140	-982	75	157	15	190	232	149	0
663	0	0	-219	-1181	-962	700	371	-1071	104	112	100	137	281	294	0
664	0	0	101	-1177	-1278	538	689	-1227	197	143	65	271	320	308	0
665	0	0	196	-1177	-1373	490	784	-1275	166	118	106	281	275	292	0
666	0	0	105	-1185	-1290	540	697	-1237	155	98	124	170	391	265	0
667	0	0	-77	-1173	-1096	625	509	-1134	60	87	46	129	240	199	0
668	0	0	-182	-1148	-966	665	392	-1057	178	23	110	203	192	201	0
669	0	0	-401	-1136	-735	768	167	-935	89	21	120	217	211	133	0
670	0	0	-526	-1125	-599	825	36	-862	13	25	34	161	149	141	0
671	0	0	-559	-1096	-537	827	-11	-816	83	38	85	182	180	128	0
672	0	0	-409	-1086	-677	747	134	-881	135	17	58	153	267	192	0
673	0	0	-70	-1086	-1016	578	473	-1051	190	137	83	226	327	219	0
674	0	0	182	-1065	-1247	441	714	-1156	124	114	65	139	325	205	0
675	0	0	219	-1057	-1276	419	747	-1166	244	93	116	166	395	228	0
676	0	0	140	-1045	-1185	452	662	-1115	139	58	124	161	275	176	0
677	0	0	32	-1035	-1067	501	549	-1051	120	112	106	116	320	182	0
678	0	0	-190	-1053	-863	621	336	-958	56	52	42	153	285	170	0
679	0	0	-366	-1035	-669	700	151	-852	36	102	-7	174	162	170	0
680	0	0	-505	-997	-492	751	-6	-744	81	-7	62	219	128	102	0
681	0	0	-538	-960	-422	749	-58	-691	58	52	56	213	159	188	0
682	0	0	-414	-931	-517	672	51	-724	60	3	42	155	164	126	0
683	0	0	-93	-915	-822	504	364	-868	102	116	129	180	283	277	0
684	0	0	177	-915	-1092	369	634	-1003	203	133	170	217	341	312	0
685	0	0	207	-931	-1138	362	672	-1034	153	180	93	197	325	267	0
686	0	0	89	-913	-1002	412	545	-957	120	83	108	178	312	277	0
687	0	0	-192	-925	-733	558	270	-829	58	89	62	81	211	95	0
688	0	0	-312	-919	-607	615	147	-763	67	108	133	209	124	162	0
689	0	0	-618	-909	-291	763	-163	-600	-42	38	89	77	149	98	0
690	0	0	-748	-905	-157	826	-295	-531	-60	97	71	129	98	54	0
691	0	0	-838	-898	-60	868	-389	-479	-31	166	25	217	133	155	0
692	0	0	-712	-878	-166	795	-273	-522	36	42	38	192	126	135	0
693	0	0	-371	-867	-496	619	62	-681	147	164	139	225	256	211	0
694	0	0	-178	-855	-677	516	249	-766	98	118	141	178	178	298	0
695	0	0	-126	-849	-723	487	298	-786	149	137	110	180	226	248	0
696	0	0	-169	-840	-671	504	251	-755	116	114	100	145	129	147	0
697	0	0	-400	-838	-438	619	19	-638	89	64	137	110	112	201	0
698	0	0	-568	-822	-254	695	-157	-538	9	93	56	131	131	98	0
699	0	0	-782	-816	-34	799	-374	-425	23	40	46	172	87	-31	0
700	0	0	-995	-807	188	901	-591	-309	-3	44	15	122	9	-17	0
701	0	0	-1097	-808	289	952	-693	-259	-102	9	-9	157	-48	27	0
702	0	0	-932	-814	118	873	-525	-348	11	36	19	184	81	143	0
703	0	0	-640	-818	-178	729	-231	-498	79	27	48	176	139	62	0
704	0	0	-399	-843	-444	621	22	-643	186	42	83	172	118	114	0
705	0	0	-353	-843	-490	598	68	-666	87	27	124	54	178	143	0
706	0	0	-378	-816	-438	597	30	-627	36	58	31	131	97	124	0
707	0	0	-619	-822	-203	720	-208	-512	62	-38	52	100	161	85	0
708	0	0	-697	-838	-141	767	-278	-489	44	52	-13	162	143	65	0
709	0	0	-907	-830	77	868	-492	-376	-40	3	52	110	67	11	0
710	0	0	-1076	-820	256	948	-666	-282	-27	21	23	93	50	46	0
711	0	0	-1198	-820	378	1009	-788	-221	-65	-11	58	116	13	46	0
712	0	0	-1013	-814	199	913	-606	-307	29	79	46	128	116	108	0
713	0	0	-809	-812	-3	810	-403	-407	36	40	1	176	91	54	0
714	0	0	-505	-805	-300	655	-102	-552	77	19	62	124	201	60	0
715	0	0	-485	-785	-300	635	-92	-542	44	56	95	155	139	58	0
716	0	0	-644	-789	-145	716	-249	-467	36	23	-42	118	151	-15	0
717	0	0	-798	-801	-3	799	-397	-402	56	-36	-9	151	36	-25	0
718	0	0	-1014	-807	207	910	-610	-300	19	-29	54	159	52	-17	0
719	0	0	-1312	-857	455	1084	-883	-201	-118	-97	-104	46	-102	-122	0
720	0	0	-1465	-882	583	1173	-1024	-149	-50	-27	-27	147	-95	-9	0
721	0	0	-1629	-859	770	1244	-1199	-44	-143	-91	-58	73	-110	-95	0
722	0	0	-1505	-836	669	1170	-1087	-83	-3	-71	-54	97	-114	-19	0
723	0	0	-1344	-830	514	1087	-929	-158	-34	-67	-25	159	-98	9	0
724	0	0	-1198	-865	333	1031	-765	-266	-1	-64	-98	129	-3	-131	0
725	0	0	-1177	-867	310	1022	-743	-278	17	-69	-65	50	62	-100	0
726	0	0	-1317	-867	450	1092	-883	-208	-40	-81	-102	89	-48	-157	0
727	0	0	-1656	-894	762	1275	-1209	-66	-91	-162	-168	65	-133	-199	0
728	0	0	-1875	-892	983	1383	-1429	45	-162	-190	-178	15	-153	-234	0
729	0	0	-2089	-869	1220	1479	-1654	175	-168	-186	-199	11	-190	-380	0
730	0	0	-2317	-874	1443	1595	-1880	284	-234	-174	-178	58	-225	-333	0
731	0	0	-2435	-882	1553	1658	-1994	335	-252	-166	-308	-27	-213	-343	0
732	0	0	-2226	-882	1344	1554	-1785	231	-100	-234	-149	81	-188	-248	0
733	0	0	-1985	-882	1103	1433	-1544	110	-151	-209	-203	13	-133	-281	0
734	0	0	-1794	-857	937	1325	-1365	40	-23	-252	-143	34	-69	-230	0
735	0	0	-1764	-847	917	1305	-1340	35	-114	-199	-244	13	-65	-254	0
736	0	0	-1720	-847	873	1283	-1296	13	-95	-325	-190	122	-38	-120	0
737	0	0	-1695	-855	840	1275	-1267	-7	-79	-258	-197	32	-102	-228	0
738	0	0	-2213	-902	1311	1557	-1762	204	-153	-281	-207	40	-178	-285	0
739	0	0	-2635	-921	1714	1778	-2174	396	-221	-292	-353	19	-252	-486	0
740	0	0	-2899	-927	1972	1913	-2435	522	-294	-238	-230	52	-310	-388	0
741	0	0	-2959	-919	2040	1939	-2499	560	-244	-349	-337	-23	-310	-442	0
742	0	0	-2689	-905	1784	1797	-2236	439	-225	-271	-285	0	-155	-436	0
743	0	0	-2296	-884	1412	1590	-1854	264	-153	-271	-250	91	-135	-225	0
744	0	0	-1803	-865	938	1334	-1370	36	-79	-265	-275	67	-180	-211	0
745	0	0	-1454	-867	587	1160	-1020	-140	64	-168	-110	186	-21	-149	0
746	0	0	-1566	-878	688	1222	-1127	-95	-52	-388	-273	15	-114	-228	0
747	0	0	-1412	-871	541	1141	-976	-165	-15	-254	-149	87	-38	-110	0
748	0	0	-1537	-884	653	1210	-1095	-115	-83	-335	-157	58	-77	-89	0
749	0	0	-1592	-884	708	1238	-1150	-88	-97	-283	-205	40	-145	-178	0
750	0	0	-1675	-892	783	1283	-1229	-54	-67	-353	-248	65	-122	-209	0
751	0	0	-1755	-898	857	1326	-1306	-20	-122	-306	-263	54	-91	-151	0
752	0	0	-1495	-884	611	1189	-1053	-136	-50	-306	-240	38	-71	-87	0
753	0	0	-1120	-880	240	1000	-680	-320	-40	-197	-195	40	25	-32	0
754	0	0	-783	-878	-95	830	-344	-486	87	-366	-221	85	77	32	0
755	0	0	-538	-832	-294	685	-122	-563	42	-294	-145	48	126	23	0
756	0	0	-543	-810	-267	676	-138	-538	100	-269	-230	17	58	93	0
757	0	0	-734	-807	-73	770	-330	-440	7	-310	-258	38	21	-1	0
758	0	0	-803	-803	0	803	-401	-401	-13	-393	-289	0	-25	-139	0
759	0	0	-953	-791	162	872	-557	-314	-5	-291	-205	40	3	-62	0
760	0	0	-1173	-805	368	989	-770	-218	-137	-415	-335	-7	-145	-164	0
761	0	0	-1080	-791	289	935	-684	-251	-5	-386	-252	3	-5	-42	0
762	0	0	-971	-776	195	873	-583	-290	-32	-353	-294	-27	40	42	0
763	0	0	-654	-760	-106	707	-274	-433	23	-413	-213	9	38	-32	0
764	0	0	-281	-754	-473	517	96	-613	44	-312	-201	11	143	34	0
765	0	0	-312	-752	-440	532	64	-596	-3	-438	-291	-77	62	21	0
766	0	0	-240	-725	-485	482	122	-605	71	-471	-277	-89	89	11	0
767	0	0	-511	-710	-199	610	-156	-454	-69	-419	-329	-31	5	23	0
768	0	0	-542	-706	-164	624	-189	-435	29	-492	-302	0	-9	-34	0
769	0	0	-782	-715	67	748	-424	-324	-97	-473	-279	-32	56	-180	0
770	0	0	-934	-715	219	824	-576	-248	-95	-543	-294	-3	-93	-106	0
771	0	0	-1064	-713	351	888	-707	-181	-137	-547	-380	17	-58	-60	0
772	0	0	-953	-684	269	818	-611	-207	-71	-517	-370	-46	17	-48	0
773	0	0	-613	-651	-38	632	-287	-344	-7	-420	-322	42	85	58	0
774	0	0	-359	-646	-287	502	-36	-466	-3	-502	-211	-15	116	203	0
775	0	0	-256	-653	-397	454	70	-525	-48	-440	-291	-23	67	128	0
776	0	0	-289	-665	-376	477	43	-520	54	-444	-250	89	98	172	0
777	0	0	-655	-680	-25	667	-315	-352	-65	-504	-337	-31	67	135	0
778	0	0	-718	-684	34	701	-376	-325	-29	-434	-292	-3	71	129	0
779	0	0	-1012	-690	322	851	-667	-184	-145	-463	-308	11	50	112	0
780	0	0	-1157	-682	475	919	-816	-103	-104	-504	-217	9	54	139	0
781	0	0	-1178	-688	490	933	-834	-99	-159	-388	-221	40	34	129	0
782	0	0	-1088	-675	413	881	-750	-131	-131	-362	-151	85	52	279	0
783	0	0	-753	-651	102	702	-427	-274	-32	-320	-166	126	137	362	0
784	0	0	-495	-628	-133	561	-181	-380	3	-248	-32	151	236	465	0
785	0	0	-388	-634	-246	511	-71	-440	-19	-230	-129	110	192	391	0
786	0	0	-446	-653	-207	549	-119	-430	21	-168	-15	225	234	444	0
787	0	0	-648	-665	-17	656	-315	-341	-17	-131	-32	199	215	432	0
788	0	0	-765	-667	98	716	-431	-284	-40	-23	46	256	180	467	0
789	0	0	-983	-671	312	827	-647	-179	-100	27	29	170	168	419	0
790	0	0	-1142	-646	496	894	-819	-75	-87	-9	3	244	157	345	0
791	0	0	-1153	-647	506	900	-829	-70	-75	182	77	333	166	422	0
792	0	0	-979	-634	345	806	-662	-144	-23	265	180	292	289	490	0
793	0	0	-715	-651	64	683	-389	-293	31	388	190	310	246	591	0
794	0	0	-355	-663	-308	509	-23	-485	133	419	252	356	378	614	0
795	0	0	-293	-704	-411	498	59	-557	71	562	320	376	430	560	0
796	0	0	-297	-723	-426	510	64	-574	124	624	366	420	417	609	0
797	0	0	-508	-766	-258	637	-125	-512	106	622	355	403	331	562	0
798	0	0	-679	-818	-139	748	-270	-478	9	679	411	322	331	463	0
799	0	0	-956	-867	89	911	-522	-389	0	746	397	413	219	450	0
800	0	0	-1120	-876	244	998	-682	-316	-60	789	393	380	267	405	0
801	0	0	-1130	-882	248	1006	-689	-317	9	880	446	436	269	399	0
802	0	0	-1054	-892	162	973	-608	-365	69	861	473	389	281	378	0
803	0	0	-730	-894	-164	812	-283	-529	104	960	568	407	310	547	0
804	0	0	-415	-905	-490	660	37	-697	180	954	603	428	424	552	0
805	0	0	-338	-896	-558	617	110	-727	190	973	574	409	391	490	0
806	0	0	-260	-861	-601	560	170	-731	190	1034	605	434	502	549	0
807	0	0	-518	-857	-339	687	-89	-598	126	946	517	356	372	426	0
808	0	0	-644	-857	-213	750	-215	-535	195	985	609	417	366	438	0
809	0	0	-878	-878	0	878	-439	-439	67	913	547	333	240	378	0
810	0	0	-1004	-886	118	945	-561	-384	157	863	605	459	178	380	0
811	0	0	-1111	-900	211	1005	-661	-344	36	828	514	389	211	364	0
812	0	0	-932	-890	42	911	-487	-424	195	849	558	444	389	395	0
813	0	0	-710	-874	-164	792	-273	-519	126	812	496	397	337	358	0
814	0	0	-363	-880	-517	621	77	-698	291	822	589	457	419	502	0
815	0	0	-237	-898	-661	567	212	-779	267	781	582	405	391	438	0
816	0	0	-392	-923	-531	657	69	-727	211	663	574	355	318	401	0
817	0	0	-547	-905	-358	726	-94	-631	137	605	502	329	273	294	0
818	0	0	-730	-892	-162	811	-284	-527	211	595	477	366	320	337	0
819	0	0	-940	-876	64	908	-502	-406	106	550	415	312	213	281	0
820	0	0	-991	-867	124	929	-557	-371	168	521	504	374	205	279	0
821	0	0	-1132	-857	275	994	-703	-291	44	407	389	246	128	190	0
822	0	0	-1006	-853	153	929	-579	-350	176	434	382	300	254	234	0
823	0	0	-801	-855	-54	828	-373	-454	122	395	405	217	242	275	0
824	0	0	-477	-861	-384	669	-46	-622	153	426	424	292	263	323	0
825	0	0	-396	-867	-471	631	37	-669	174	386	388	252	318	287	0
826	0	0	-435	-869	-434	652	0	-651	190	397	298	296	283	242	0
827	0	0	-659	-884	-225	771	-217	-554	65	322	211	240	192	223	0
828	0	0	-644	-890	-246	767	-199	-568	174	333	355	296	285	182	0
829	0	0	-996	-907	89	951	-542	-409	81	287	180	269	162	164	0
830	0	0	-1033	-892	141	962	-587	-375	67	271	205	159	116	89	0
831	0	0	-1159	-878	281	1018	-720	-298	89	228	195	300	192	89	0
832	0	0	-1084	-873	211	978	-647	-331	58	95	120	162	83	116	0
833	0	0	-762	-890	-128	826	-317	-509	162	228	236	250	186	209	0
834	0	0	-460	-890	-430	675	-15	-660	129	252	184	240	269	238	0
835	0	0	-382	-892	-510	637	64	-701	137	124	153	190	228	164	0
836	0	0	-364	-878	-514	621	75	-696	197	128	182	236	240	182	0
837	0	0	-596	-855	-259	725	-168	-557	104	131	97	213	211	100	0
838	0	0	-671	-814	-143	742	-264	-478	135	25	151	207	190	102	0
839	0	0	-841	-812	29	826	-435	-391	29	116	124	184	87	54	0
840	0	0	-1114	-820	294	967	-704	-263	73	15	91	190	120	21	0
841	0	0	-1111	-838	273	974	-692	-282	31	5	89	190	54	32	0
842	0	0	-1031	-797	234	914	-632	-281	27	67	100	197	79	98	0
843	0	0	-729	-677	52	703	-390	-312	67	1	54	199	77	143	0
844	0	0	-249	-545	-296	397	23	-420	205	48	164	174	186	131	0
845	0	0	-103	-405	-302	254	99	-353	205	-17	31	129	209	129	0
846	0	0	-33	-256	-223	144	95	-239	217	27	56	75	188	77	0
847	0	0	-155	-58	97	106	-126	19	106	31	62	95	217	36	0
848	0	0	-150	205	355	-27	-252	280	29	-38	25	98	93	-27	0
849	0	0	-187	519	706	-166	-446	612	77	-54	93	170	56	15	0
850	0	0	-238	904	1142	-333	-690	1023	23	-106	-64	102	19	-58	0
851	0	0	-99	1305	1404	-603	-751	1354	21	-102	-67	139	32	-50	0
852	0	0	199	1714	1515	-956	-658	1614	-31	-67	-75	91	-1	-44	0
853	0	0	698	2143	1445	-1420	-373	1794	50	5	5	203	110	58	0
854	0	0	1174	2539	1365	-1856	-95	1952	81	-147	29	104	149	81	0
855	0	0	1438	2807	1369	-2122	34	2088	56	-19	85	108	182	85	0
856	0	0	1468	2878	1410	-2173	29	2144	145	-81	54	85	137	64	0
857	0	0	1127	2626	1499	-1876	-186	2062	106	-58	21	114	102	52	0
858	0	0	803	2329	1526	-1566	-361	1927	46	-98	-75	79	83	-108	0
859	0	0	384	1889	1505	-1136	-560	1697	9	-104	-31	91	13	-73	1
860	0	0	-217	1082	1299	-432	-758	1190	-44	-79	-25	110	-36	-114	0
861	0	0	-685	271	956	207	-820	613	-110	-60	-60	110	13	-58	0
862	0	0	-1022	-419	603	720	-812	92	-137	-50	-64	73	69	-60	0
863	0	0	-1039	-1068	-29	1053	-505	-548	-7	-98	-13	139	5	-62	0
864	0	0	-913	-1359	-446	1136	-233	-902	27	-48	-15	199	112	42	0
865	0	0	-871	-1489	-618	1180	-126	-1053	13	-75	11	106	186	9	0
866	0	0	-993	-1639	-646	1316	-173	-1142	71	-11	-23	159	77	15	0
867	0	0	-1215	-1732	-517	1473	-349	-1124	11	-100	-31	116	114	-46	0
868	0	0	-1300	-1726	-426	1513	-437	-1076	29	-5	-54	172	98	-93	0
869	0	0	-1605	-1590	15	1597	-810	-787	-87	-139	-83	73	3	-164	0
870	0	0	-1600	-1453	147	1526	-873	-653	-48	-110	-27	139	-40	-147	0
871	0	0	-1714	-1342	372	1528	-1043	-485	-38	-145	-75	118	-3	-122	0
872	0	0	-1495	-1193	302	1344	-898	-445	-46	-203	-145	153	-69	-112	0
873	0	0	-1132	-1123	9	1127	-570	-557	9	-34	-126	219	114	-64	0
874	0	0	-832	-1076	-244	954	-294	-660	145	-69	-36	102	122	71	0
875	0	0	-687	-1034	-347	860	-170	-690	106	-164	-52	137	67	-19	0
876	0	0	-673	-1002	-329	837	-172	-665	122	-83	-42	149	85	11	0
877	0	0	-768	-983	-215	875	-276	-599	104	-98	-52	195	126	5	0
878	0	0	-910	-952	-42	931	-434	-497	65	-178	-89	120	34	-79	0
879	0	0	-1085	-938	147	1011	-616	-395	1	-106	-128	147	-3	-34	0
880	0	0	-1298	-942	356	1120	-827	-293	-77	-161	-131	50	-62	-95	0
881	0	0	-1231	-948	283	1089	-757	-332	-29	-162	-195	42	-25	-161	0
882	0	0	-1196	-962	234	1079	-715	-364	38	-170	-124	178	31	-40	0
883	0	0	-892	-989	-97	940	-397	-543	58	-110	-36	170	116	77	0
884	0	0	-559	-985	-426	772	-66	-705	42	-135	-71	135	104	38	0
885	0	0	-398	-968	-570	683	86	-769	145	-112	-23	151	180	65	0
886	0	0	-417	-952	-535	684	59	-743	81	-143	-131	97	64	1	0
887	0	0	-590	-952	-362	771	-114	-657	106	-122	-112	135	120	-23	0
888	0	0	-727	-919	-192	823	-267	-555	21	-157	-95	112	48	1	0
889	0	0	-922	-909	13	915	-467	-448	-5	-100	-149	149	-21	-124	0
890	0	0	-1015	-909	106	962	-560	-401	-1	-129	-129	186	-73	-108	0
891	0	0	-1143	-913	230	1028	-686	-341	-13	-157	-133	75	0	-98	0
892	0	0	-1052	-911	141	981	-596	-385	-25	-124	-77	118	3	-62	0
893	0	0	-716	-880	-164	798	-276	-522	64	-97	-77	157	48	-48	0
894	0	0	-447	-871	-424	659	-11	-647	95	-102	-54	118	124	40	0
895	0	0	-265	-878	-613	571	174	-745	143	-102	-79	194	91	40	0
896	0	0	-380	-884	-504	632	62	-694	75	-168	-25	110	122	7	0
897	0	0	-539	-919	-380	729	-79	-649	9	-133	-83	91	13	-32	0
898	0	0	-786	-958	-172	872	-307	-565	-34	-133	-83	95	-29	-23	0
899	0	0	-930	-933	-3	931	-463	-468	19	-106	-131	126	-42	-62	0
900	0	0	-1107	-921	186	1014	-646	-367	-58	-110	-114	98	-87	-184	0
901	0	0	-1138	-917	221	1027	-679	-348	-21	-27	-83	162	-50	-93	0
902	0	0	-1142	-935	207	1038	-674	-364	46	-147	-83	120	-19	-106	0
903	0	0	-894	-917	-23	905	-435	-470	-3	-120	-44	93	-27	-64	0
904	0	0	-537	-892	-355	714	-91	-623	11	-54	-48	102	62	-48	0
905	0	0	-415	-882	-467	648	26	-674	75	13	-50	149	122	85	0
906	0	0	-366	-876	-510	621	72	-693	56	-89	-52	157	83	5	0
907	0	0	-510	-890	-380	700	-65	-635	89	-23	-36	174	131	0	0
908	0	0	-776	-900	-124	838	-326	-512	-29	-27	-34	131	60	-40	0
909	0	0	-913	-888	25	900	-469	-431	-62	-112	-23	62	3	-54	0
910	0	0	-1080	-892	188	986	-634	-352	-46	-34	-3	157	-32	-17	0
911	0	0	-1163	-861	302	1012	-732	-279	-124	-114	-104	65	-100	-91	0
912	0	0	-1023	-853	170	938	-596	-341	-3	-116	-73	172	-1	-62	0
913	0	0	-725	-849	-124	787	-300	-486	65	-81	1	172	79	87	0
914	0	0	-462	-857	-395	659	-33	-626	34	-56	-44	108	71	48	0
915	0	0	-214	-865	-651	539	218	-758	91	-17	-31	104	141	17	0
916	0	0	-284	-869	-585	576	150	-727	143	-56	-17	122	114	64	0
917	0	0	-464	-859	-395	661	-34	-627	56	-137	-36	77	44	29	0
918	0	0	-541	-851	-310	696	-115	-580	89	-71	-9	97	118	54	0
919	0	0	-743	-871	-128	807	-307	-499	27	-62	-89	65	108	-137	0
920	0	0	-936	-876	60	906	-498	-408	-48	-124	-116	81	15	-81	0
921	0	0	-996	-894	102	945	-549	-396	-93	-75	-182	97	-29	-65	0
922	0	0	-931	-867	64	899	-497	-401	-44	-38	-91	149	23	-9	0
923	0	0	-615	-851	-236	733	-189	-543	7	-79	-79	153	50	64	0
924	0	0	-227	-841	-614	534	193	-727	104	-65	25	126	213	-7	0
925	0	0	-169	-836	-667	502	249	-751	104	-62	-71	128	176	23	0
926	0	0	-186	-830	-644	508	229	-737	50	-60	-46	129	190	-23	0
927	0	0	-362	-843	-481	602	59	-662	126	-122	-31	128	102	19	0
928	0	0	-404	-865	-461	634	28	-663	102	-56	-71	186	73	-71	0
929	0	0	-702	-874	-172	788	-265	-523	34	-83	-52	174	44	5	0
930	0	0	-872	-867	5	869	-438	-431	-36	-104	-114	34	-42	-145	0
931	0	0	-946	-867	79	906	-512	-394	-29	-79	-3	73	-17	-116	0
932	0	0	-897	-855	42	876	-469	-406	13	-102	-65	87	100	-25	0
933	0	0	-596	-830	-234	713	-181	-532	110	-60	-108	128	124	7	0
934	0	0	-277	-810	-533	543	128	-671	129	-52	-71	192	213	25	0
935	0	0	-88	-807	-719	447	315	-763	184	-5	29	131	259	159	0
936	0	0	-131	-810	-679	470	274	-744	170	-87	42	85	172	40	0
937	0	0	-306	-841	-535	573	114	-688	180	-81	21	192	77	79	0
938	0	0	-578	-898	-320	738	-129	-609	29	-116	17	153	114	7	0
939	0	0	-729	-919	-190	824	-269	-554	-9	-157	-79	83	25	-104	0
940	0	0	-919	-919	0	919	-459	-459	-11	-50	-23	131	34	-40	0
941	0	0	-1062	-909	153	985	-607	-378	-65	-93	-38	91	98	-65	0
942	0	0	-930	-888	42	909	-486	-423	29	-162	-40	73	-3	-19	0
943	0	0	-625	-888	-263	756	-181	-575	100	-128	-38	122	170	-67	0
944	0	0	-326	-888	-562	607	118	-725	147	-93	32	161	166	5	0
945	0	0	-194	-902	-708	548	257	-805	122	-91	-52	83	155	97	0
946	0	0	-167	-888	-721	527	277	-804	178	-81	-29	174	159	137	0
947	0	0	-337	-878	-541	607	102	-709	67	-118	-42	79	100	46	0
948	0	0	-491	-865	-374	678	-58	-619	98	-25	77	155	133	60	0
949	0	0	-712	-863	-151	787	-280	-507	-58	-128	-151	137	42	-64	0
950	0	0	-750	-876	-126	813	-312	-501	71	-73	9	124	114	-38	0
951	0	0	-1027	-907	120	967	-573	-393	-62	-118	-79	122	19	-56	0
952	0	0	-830	-915	-85	872	-372	-500	95	-44	23	120	106	-89	0
953	0	0	-666	-935	-269	800	-198	-602	67	-102	-29	201	58	71	0
954	0	0	-349	-950	-601	649	126	-775	58	-75	-21	139	87	91	0
955	0	0	-126	-927	-801	526	337	-864	143	-89	98	97	240	97	0
956	0	0	-161	-940	-779	550	309	-859	116	-91	-56	174	141	-3	0
957	0	0	-324	-954	-630	639	153	-792	56	-67	60	128	153	64	0
958	0	0	-477	-979	-502	728	12	-740	98	-48	17	137	145	9	0
959	0	0	-696	-977	-281	836	-207	-629	34	-83	1	141	75	31	0
960	0	0	-898	-1002	-104	950	-397	-553	-42	-54	-69	170	81	-48	0
961	0	0	-1021	-1014	7	1017	-514	-503	-137	-48	-85	141	56	-120	0
962	0	0	-933	-1018	-85	975	-424	-551	21	-128	-32	149	48	-48	0
963	0	0	-754	-1037	-283	895	-235	-660	-36	-97	-29	122	58	67	0
964	0	0	-427	-1016	-589	721	81	-802	126	-139	34	126	174	11	0
965	0	0	-237	-1034	-797	635	280	-915	128	-23	106	141	225	98	0
966	0	0	-268	-1016	-748	642	240	-882	102	-34	-9	97	188	52	0
967	0	0	-362	-1008	-646	685	142	-827	155	-42	-25	128	168	36	0
968	0	0	-619	-1024	-405	821	-107	-714	5	-77	-77	170	77	-31	0
969	0	0	-819	-1047	-228	933	-295	-637	-46	-58	-87	112	31	-34	0
970	0	0	-1012	-1076	-64	1044	-474	-570	-31	-44	-38	143	64	-44	0
971	0	0	-1114	-1041	73	1077	-593	-484	-116	-60	-48	60	-23	-124	0
972	0	0	-1017	-1034	-17	1025	-500	-525	-48	-50	-32	122	48	-21	0
973	0	0	-753	-1020	-267	886	-243	-643	52	-77	-19	124	85	-3	0
974	0	0	-475	-1008	-533	741	29	-770	112	13	-5	172	104	67	0
975	0	0	-281	-989	-708	635	213	-848	129	19	11	180	141	64	0
976	0	0	-264	-983	-719	623	227	-851	157	-60	-29	139	159	73	0
977	0	0	-496	-975	-479	735	-8	-727	89	-112	11	114	64	13	0
978	0	0	-606	-970	-364	788	-121	-667	75	-159	3	95	102	-5	0
979	0	0	-769	-966	-197	867	-286	-581	0	-131	-58	116	3	-83	0
980	0	0	-975	-950	25	962	-500	-462	-13	-128	-102	29	31	-118	0
981	0	0	-1051	-960	91	1005	-571	-434	-29	-120	-67	151	-23	-98	0
982	0	0	-996	-950	46	973	-521	-452	-1	-147	-114	79	23	-151	0
983	0	0	-790	-937	-147	863	-321	-542	21	-36	-46	104	91	1	0
984	0	0	-407	-909	-502	658	47	-705	102	-91	-15	75	122	-31	0
985	0	0	-190	-882	-692	536	251	-787	194	-46	31	141	219	-13	0
986	0	0	-262	-861	-599	561	168	-730	128	-36	-15	89	203	-5	0
987	0	0	-361	-859	-498	610	68	-678	126	-87	-29	114	149	-93	0
988	0	0	-578	-841	-263	709	-157	-552	29	-87	-52	69	64	-64	0
989	0	0	-733	-824	-91	778	-321	-457	-11	-67	0	54	44	-64	0
990	0	0	-932	-826	106	879	-519	-360	-85	-75	-25	44	15	-62	0
991	0	0	-997	-805	192	901	-594	-306	-48	-87	-75	71	-3	-106	0
992	0	0	-887	-787	100	837	-493	-343	56	-71	-15	122	31	-7	0
993	0	0	-615	-772	-157	693	-229	-464	27	-36	-122	137	71	9	0
994	0	0	-324	-754	-430	539	53	-592	71	-31	-71	151	79	54	0
995	0	0	-157	-735	-578	446	210	-656	108	-50	-5	137	149	77	0
996	0	0	-165	-706	-541	435	188	-623	116	-46	27	100	168	65	0
997	0	0	-339	-684	-345	511	3	-514	58	-44	-25	126	114	-15	0
998	0	0	-495	-663	-168	579	-163	-415	79	-93	-34	112	64	-67	0
999	0	0	-697	-659	38	678	-367	-310	-5	-23	13	122	13	-42	0
1000	0	0	-948	-671	277	809	-612	-197	-77	-104	-54	112	-29	-139	0
1001	0	0	-1052	-680	372	866	-712	-154	-97	-209	-95	7	-44	-151	0
1002	0	0	-944	-696	248	820	-596	-224	15	9	-3	131	58	-54	0
1003	0	0	-814	-673	141	743	-477	-266	-29	-124	-19	42	-29	-73	0
1004	0	0	-380	-653	-273	516	-53	-463	40	-128	-3	48	87	-75	0
1005	0	0	-260	-616	-356	438	48	-486	34	-21	73	83	168	87	0
1006	0	0	-225	-589	-364	407	69	-476	36	-40	-21	89	48	-31	0
1007	0	0	-395	-587	-192	491	-101	-389	89	-46	25	85	106	17	0
1008	0	0	-569	-580	-11	574	-279	-295	-58	-15	-32	17	79	-81	0
1009	0	0	-753	-585	168	669	-460	-208	-9	-46	19	64	58	-89	0
1010	0	0	-1041	-613	428	827	-734	-92	-155	-141	-23	7	-151	-75	0
1011	0	0	-1085	-651	434	868	-759	-108	-100	-91	-100	25	-75	-192	0
1012	0	0	-1090	-675	415	882	-752	-130	-100	-89	-81	81	-64	-44	0
1013	0	0	-766	-646	120	706	-443	-263	-38	-36	1	89	19	-89	0
1014	0	0	-448	-628	-180	538	-134	-404	110	-50	-31	157	91	50	0
1015	0	0	-261	-614	-353	437	46	-483	122	-17	-11	128	213	34	0
1016	0	0	-208	-605	-397	406	94	-501	149	-100	-5	75	164	-25	0
1017	0	0	-382	-595	-213	488	-84	-404	32	-58	40	128	75	29	0
1018	0	0	-540	-582	-42	561	-249	-312	-32	-42	-58	17	34	-95	0
1019	0	0	-729	-572	157	650	-443	-207	21	-137	-67	108	-11	-104	0
1020	0	0	-961	-583	378	772	-669	-102	-36	-170	-65	65	-69	-95	0
1021	0	0	-953	-583	370	768	-661	-106	-32	-64	-7	137	-1	-143	0
1022	0	0	-971	-572	399	771	-685	-86	-65	-67	-85	91	-85	-112	0
1023	0	0	-740	-574	166	657	-453	-204	-21	-71	-100	182	50	-73	0
1024	0	0	-447	-580	-133	513	-157	-356	48	-133	-38	93	60	-93	0
1025	0	0	-203	-591	-388	397	92	-489	120	-73	11	178	129	9	0
1026	0	0	-270	-597	-327	433	28	-462	62	-42	-11	143	79	11	0
1027	0	0	-415	-595	-180	505	-117	-387	3	-27	-15	38	25	-52	0
1028	0	0	-503	-580	-77	541	-213	-328	32	-1	11	62	64	-36	0
1029	0	0	-764	-578	186	671	-475	-196	-7	-118	-52	112	-17	-112	0
1030	0	0	-833	-589	244	711	-538	-172	-48	-79	50	67	-52	-126	0
1031	0	0	-980	-589	391	784	-685	-99	-52	-71	-77	100	-32	-102	0
1032	0	0	-934	-601	333	767	-633	-134	-31	-110	3	38	-56	-89	0
1033	0	0	-779	-609	170	694	-474	-219	-15	-126	-29	75	-23	-58	0
1034	0	0	-470	-605	-135	537	-167	-370	100	-98	-17	133	27	-1	0
1035	0	0	-273	-589	-316	431	21	-452	34	-67	0	23	32	-42	0
1036	0	0	-302	-583	-281	442	-10	-432	73	-73	13	91	166	3	0
1037	0	0	-396	-576	-180	486	-108	-378	40	-69	-17	65	27	-1	0
1038	0	0	-588	-595	-7	591	-290	-301	7	-56	-5	40	29	-52	0
1039	0	0	-795	-607	188	701	-491	-209	17	-161	-5	89	-73	-91	0
1040	0	0	-913	-601	312	757	-612	-144	-44	-19	0	73	23	-69	0
1041	0	0	-1017	-589	428	803	-722	-80	-116	-71	-50	32	-54	-133	0
1042	0	0	-967	-583	384	775	-675	-99	-104	-52	-32	-25	3	-73	0
1043	0	0	-643	-585	58	614	-350	-263	-13	-79	3	56	81	-77	0
1044	0	0	-367	-576	-209	471	-79	-392	42	-64	13	52	129	38	0
1045	0	0	-165	-603	-438	384	136	-520	77	-54	3	93	114	81	0
1046	0	0	-180	-620	-440	400	130	-530	110	-23	-36	73	143	98	0
1047	0	0	-309	-632	-323	470	7	-477	147	-133	-48	118	100	5	0
1048	0	0	-467	-657	-190	562	-138	-423	25	-48	-54	98	145	-50	0
1049	0	0	-648	-663	-15	655	-316	-339	38	-172	7	32	50	-25	0
1050	0	0	-789	-646	143	717	-466	-251	1	-73	-48	108	19	-114	0
1051	0	0	-832	-640	192	736	-512	-224	-23	-139	-36	81	-21	-67	0
1052	0	0	-804	-622	182	713	-493	-220	-23	-116	-3	131	91	-50	0
1053	0	0	-569	-603	-34	586	-267	-318	11	-32	-73	77	98	0	0
1054	0	0	-175	-609	-434	392	129	-521	159	-112	15	114	161	50	0
1055	0	0	14	-618	-632	302	323	-625	199	-83	85	133	211	83	0
1056	0	0	-58	-624	-566	341	254	-595	46	-143	-1	23	155	5	0
1057	0	0	-89	-614	-525	351	218	-569	89	-19	23	137	223	77	0
1058	0	0	-287	-605	-318	446	15	-461	67	-102	21	52	139	-7	0
1059	0	0	-485	-597	-112	541	-186	-354	-13	-81	-67	17	38	-83	0
1060	0	0	-659	-601	58	630	-358	-271	9	-64	15	118	110	-19	0
1061	0	0	-837	-616	221	726	-529	-197	-129	-157	-67	-29	-54	-133	0
1062	0	0	-702	-613	89	657	-395	-262	60	-77	42	73	48	9	0
1063	0	0	-537	-614	-77	575	-230	-345	120	-91	0	64	122	-23	0
1064	0	0	-178	-591	-413	384	117	-502	95	-56	-1	31	145	71	0
1065	0	0	55	-556	-611	250	333	-583	131	-102	87	89	112	124	0
1066	0	0	33	-549	-582	258	307	-565	139	-44	83	100	195	42	0
1067	0	0	-177	-539	-362	358	92	-450	93	-137	34	52	67	-13	0
1068	0	0	-270	-539	-269	404	0	-404	42	23	7	58	112	23	0
1069	0	0	-479	-529	-50	504	-214	-289	-21	-32	11	79	-15	-79	0
1070	0	0	-647	-519	128	583	-387	-195	36	-58	-34	128	36	-104	0
1071	0	0	-754	-504	250	629	-502	-127	-89	-52	36	67	27	-110	0
1072	0	0	-762	-473	289	617	-525	-92	-87	-71	-25	77	-60	-112	0
1073	0	0	-540	-453	87	496	-313	-183	-34	9	34	64	83	-38	0
1074	0	0	-275	-436	-161	355	-57	-298	75	-69	38	85	155	13	0
1075	0	0	27	-415	-442	194	234	-428	102	44	62	83	211	67	0
1076	0	0	-87	-401	-314	244	113	-357	79	-52	-21	85	95	-29	0
1077	0	0	-223	-428	-205	325	-9	-316	91	-27	73	64	77	-13	0
1078	0	0	-381	-446	-65	413	-158	-255	21	-38	64	81	42	0	0
1079	0	0	-579	-446	133	512	-356	-156	-3	-79	71	-7	-27	-23	0
1080	0	0	-828	-442	386	635	-607	-28	-108	-129	-7	-32	-19	-157	0
1081	0	0	-831	-397	434	614	-632	18	-58	-54	58	44	-29	-91	0
1082	0	0	-856	-368	488	612	-672	60	-87	-60	5	3	0	-128	0
1083	0	0	-608	-337	271	472	-439	-33	19	-97	-27	48	36	-27	0
1084	0	0	-305	-347	-42	326	-131	-194	97	-40	50	50	58	-29	0
1085	0	0	-128	-368	-240	248	56	-304	116	-95	118	9	91	1	0
1086	0	0	-120	-376	-256	248	68	-316	102	-25	112	108	93	25	0
1087	0	0	-279	-391	-112	335	-83	-251	97	-67	133	54	104	-91	0
1088	0	0	-404	-409	-5	406	-199	-207	0	-34	85	98	-31	21	0
1089	0	0	-691	-424	267	557	-479	-78	-27	-85	-13	3	56	-162	0
1090	0	0	-798	-399	399	598	-598	0	-3	-50	85	71	-97	-56	0
1091	0	0	-912	-395	517	653	-714	61	-38	-60	54	-7	-54	-176	0
1092	0	0	-923	-378	545	650	-734	83	-77	-98	-9	-3	-73	-155	0
1093	0	0	-647	-362	285	504	-466	-38	-31	-38	65	62	54	-3	0
1094	0	0	-393	-376	17	384	-205	-179	-29	-85	60	1	21	-129	0
1095	0	0	-109	-384	-275	246	83	-329	180	40	104	31	159	7	0
1096	0	0	-152	-355	-203	253	25	-279	110	-29	104	3	89	27	0
1097	0	0	-262	-345	-83	303	-89	-214	38	23	58	7	89	-13	0
1098	0	0	-369	-360	9	364	-189	-175	118	-69	100	71	19	-62	0
1099	0	0	-616	-382	234	499	-425	-74	19	-40	58	44	-3	-77	0
1100	0	0	-825	-395	430	610	-627	17	-9	-89	34	-27	-32	-102	0
1101	0	0	-893	-407	486	650	-689	39	5	-58	50	71	-50	-97	0
1102	0	0	-857	-388	469	622	-663	40	-56	-104	87	0	-83	-124	0
1103	0	0	-656	-395	261	525	-458	-67	-31	1	77	21	17	-54	0
1104	0	0	-334	-407	-73	370	-130	-240	147	-126	95	29	-21	-34	0
1105	0	0	-205	-430	-225	317	10	-327	71	-54	110	60	73	102	0
1106	0	0	-148	-444	-296	296	74	-370	71	-25	108	36	77	23	0
1107	0	0	-289	-473	-184	381	-52	-328	-13	7	141	1	97	-34	0
1108	0	0	-483	-492	-9	487	-237	-250	31	-69	52	36	13	-42	0
1109	0	0	-670	-502	168	586	-419	-167	-102	-29	62	-25	11	-131	0
1110	0	0	-853	-510	343	681	-598	-83	-21	-95	71	79	-58	-60	0
1111	0	0	-1033	-519	514	776	-773	-2	-104	-1	-9	44	-40	-128	0
1112	0	0	-977	-547	430	762	-703	-58	-23	-112	1	48	-87	-162	0
1113	0	0	-775	-578	197	676	-486	-190	27	-11	60	106	46	-46	0
1114	0	0	-501	-578	-77	539	-212	-327	-44	-75	42	-23	9	-46	0
1115	0	0	-284	-547	-263	415	-10	-405	112	-62	97	81	91	133	0
1116	0	0	-210	-543	-333	376	61	-438	93	-42	13	-11	128	-23	0
1117	0	0	-335	-521	-186	428	-74	-353	112	-23	137	71	56	44	0
1118	0	0	-460	-512	-52	486	-204	-282	17	-60	-3	62	27	-128	0
1119	0	0	-624	-506	118	565	-371	-194	54	-79	44	44	-23	-56	0
1120	0	0	-890	-510	380	700	-635	-65	21	-83	27	48	-56	-25	0
1121	0	0	-897	-552	345	724	-621	-103	-64	-32	32	-7	-46	-104	0
1122	0	0	-1016	-566	450	791	-733	-58	-40	-135	91	40	-54	-67	0
1123	0	0	-764	-578	186	671	-475	-196	50	-87	38	0	5	25	0
1124	0	0	-417	-562	-145	489	-136	-353	62	-54	60	124	36	0	0
1125	0	0	-246	-558	-312	402	33	-435	129	-32	106	5	211	58	0
1126	0	0	-258	-576	-318	417	30	-447	81	-129	-3	15	120	-40	0
1127	0	0	-251	-547	-296	399	22	-421	102	-52	36	135	85	25	0
1128	0	0	-511	-549	-38	530	-236	-293	-50	-145	7	15	23	-124	0
1129	0	0	-600	-560	40	580	-320	-260	-23	1	23	-15	77	-106	0
1130	0	0	-793	-568	225	680	-509	-171	-5	-93	46	46	27	-97	0
1131	0	0	-957	-583	374	770	-665	-104	-56	-100	-106	32	-9	-188	0
1132	0	0	-889	-593	296	741	-592	-148	9	-17	9	75	67	-67	0
1133	0	0	-665	-580	85	622	-375	-247	19	-31	-73	40	69	-98	0
1134	0	0	-364	-558	-194	461	-85	-376	93	-98	31	93	145	-27	0
1135	0	0	-182	-537	-355	359	86	-446	106	-50	67	-34	143	5	0
1136	0	0	-115	-539	-424	327	154	-481	118	-7	104	-56	178	-1	0
1137	0	0	-161	-547	-386	354	112	-466	162	-9	75	73	147	-21	0
1138	0	0	-427	-572	-145	499	-141	-358	25	-116	9	58	52	-85	0
1139	0	0	-577	-562	15	569	-296	-273	19	-38	36	11	69	-73	0
1140	0	0	-775	-549	226	662	-500	-161	-13	-126	46	81	3	-147	0
1141	0	0	-859	-537	322	698	-590	-107	-71	-106	40	-1	7	-159	0
1142	0	0	-921	-543	378	732	-649	-82	-87	-23	1	25	93	-106	0
1143	0	0	-564	-541	23	552	-293	-259	17	-44	89	-21	58	-75	0
1144	0	0	-386	-535	-149	460	-118	-342	17	-38	-36	56	170	-15	0
1145	0	0	-143	-527	-384	335	120	-455	139	-104	34	1	174	-17	0
1146	0	0	-155	-533	-378	344	111	-455	52	-21	54	-25	143	3	0
1147	0	0	-330	-525	-195	427	-67	-360	145	-89	3	60	91	-75	0
1148	0	0	-508	-535	-27	521	-240	-281	-42	-5	7	7	100	-50	0
1149	0	0	-612	-529	83	570	-347	-223	7	-108	60	17	-15	-62	0
1150	0	0	-808	-537	271	672	-539	-133	-23	-100	17	-19	9	-108	0
1151	0	0	-938	-508	430	723	-684	-39	-71	-73	46	-3	5	-65	0
1152	0	0	-893	-420	473	656	-683	26	-13	-126	1	17	-21	-128	0
1153	0	0	-653	-306	347	479	-500	20	-1	-62	62	-3	58	-87	0
1154	0	0	-195	-155	40	175	-117	-57	147	-7	17	42	128	-3	0
1155	0	0	49	1	-48	-25	48	-23	108	-42	87	50	95	11	0
1156	0	0	179	178	-1	-178	90	88	67	-13	29	-19	172	-36	0
1157	0	0	130	403	273	-266	-71	338	120	-85	62	40	116	-58	0
1158	0	0	151	680	529	-415	-189	604	42	-34	27	81	64	-21	0
1159	0	0	62	985	923	-523	-430	954	-13	-166	27	67	-85	-149	0
1160	0	0	140	1352	1212	-746	-536	1282	-17	-139	15	67	-44	-137	0
1161	0	0	128	1736	1608	-932	-740	1672	-23	-83	50	85	-31	-93	0
1162	0	0	392	2145	1753	-1268	-680	1949	7	-137	-29	27	-44	-182	0
1163	0	0	817	2553	1736	-1685	-459	2144	21	-73	54	54	23	-27	0
1164	0	0	1286	2894	1608	-2090	-161	2251	44	-81	31	110	161	-97	0
1165	0	0	1639	3125	1486	-2382	76	2305	135	-135	122	25	46	-1	0
1166	0	0	1689	3171	1482	-2430	103	2326	124	-17	89	65	207	77	0
1167	0	0	1422	2939	1517	-2180	-47	2228	48	-40	54	32	50	-46	0
1168	0	0	1209	2640	1431	-1924	-111	2035	65	-17	75	62	40	-54	1
1169	0	0	683	2176	1493	-1429	-405	1834	-44	-85	1	79	-5	-44	0
1170	0	0	160	1325	1165	-742	-502	1245	-73	17	-34	106	-1	-197	0
1171	0	0	-353	568	921	-107	-637	744	-81	-44	77	65	-42	-124	0
1172	0	0	-651	-73	578	362	-614	252	-102	-64	46	133	-65	-102	0
1173	0	0	-806	-684	122	745	-464	-281	-31	-15	110	135	27	13	0
1174	0	0	-605	-956	-351	780	-127	-653	5	-62	97	29	36	-42	0
1175	0	0	-498	-1167	-669	832	85	-918	-7	40	162	89	184	38	0
1176	0	0	-555	-1350	-795	952	120	-1072	81	-60	104	67	106	-32	0
1177	103	0	-672	-1449	-777	1060	52	-1113	83	-17	139	56	135	-3	0
1178	103	0	-847	-1396	-549	1121	-149	-972	25	-58	122	65	97	19	0
1179	103	0	-803	-1204	-401	1003	-201	-802	31	-67	42	91	50	-73	0
1180	103	0	-976	-1032	-56	1004	-460	-544	64	-29	75	153	-9	13	0
1181	103	0	-1105	-921	184	1013	-644	-368	-42	-133	-19	89	-131	-89	0
1182	103	0	-930	-824	106	877	-518	-359	3	-64	81	139	-19	-65	0
1183	103	0	-818	-770	48	794	-433	-361	-46	-60	83	155	-32	-58	0
1184	103	0	-436	-725	-289	580	-73	-507	77	-64	42	139	126	-83	0
1185	103	0	-227	-677	-450	452	111	-563	122	-42	93	122	166	0	0
1186	103	0	-138	-655	-517	396	189	-586	147	-65	112	236	133	27	0
1187	103	0	-246	-634	-388	440	71	-511	19	-58	19	159	135	-11	0
1188	103	0	-353	-628	-275	490	-39	-451	118	-25	21	232	112	-108	0
1189	103	0	-551	-630	-79	590	-236	-354	69	-69	23	201	124	-97	0
1190	103	0	-709	-609	100	659	-404	-254	-42	-95	-29	159	58	-120	0
1191	103	0	-859	-576	283	717	-571	-146	25	-128	-97	161	5	-162	0
1192	103	0	-843	-543	300	693	-571	-121	-15	-77	67	118	36	-81	0
1193	103	0	-614	-541	73	577	-343	-234	56	-81	0	141	83	-104	0
1194	103	0	-299	-533	-234	416	-32	-383	120	-19	64	176	131	5	0
1195	103	0	-116	-554	-438	335	161	-496	91	-11	0	180	168	31	0
1196	103	0	-39	-609	-570	324	265	-589	133	-85	122	98	147	65	0
1197	103	0	-221	-614	-393	417	86	-503	106	-85	91	116	133	46	0
1198	103	0	-313	-605	-292	459	-10	-448	129	-102	83	151	122	-3	0
1199	103	0	-496	-589	-93	542	-201	-341	40	-89	64	128	44	-87	0
1200	103	0	-705	-583	122	644	-413	-230	-52	-46	0	120	9	-95	0
1201	103	0	-836	-582	254	709	-545	-164	3	-67	87	69	7	-58	0
1202	103	0	-882	-597	285	739	-583	-156	-65	-73	64	1	-3	-126	0
1203	103	0	-724	-593	131	658	-427	-231	-3	-77	100	81	126	-126	0
1204	103	0	-368	-587	-219	477	-74	-403	48	-54	139	46	87	44	0
1205	103	0	-200	-562	-362	381	81	-462	87	-129	135	102	21	44	0
1206	103	0	-28	-547	-519	287	245	-533	131	9	201	116	69	40	0
1207	103	0	-307	-549	-242	428	-32	-395	46	-69	116	79	69	-25	0
1208	103	0	-445	-543	-98	494	-173	-320	87	-102	79	46	46	-120	0
1209	103	0	-641	-529	112	585	-376	-208	-50	-98	87	-13	-31	-98	0
1210	103	0	-757	-531	226	644	-491	-152	-73	-1	58	40	-112	-89	0
1211	103	0	-994	-552	442	773	-718	-55	-69	-91	104	3	-65	-100	0
1212	103	0	-965	-550	415	757	-690	-67	-85	-38	71	-40	-25	-228	0
1213	103	0	-812	-566	246	689	-529	-160	-7	-32	89	3	-17	-93	0
1214	103	0	-481	-570	-89	525	-196	-329	31	-29	190	19	-3	52	0
1215	103	0	-299	-568	-269	433	-15	-418	32	-126	157	-77	52	-17	0
1216	103	0	-163	-558	-395	360	116	-476	118	1	197	7	145	48	0
1217	103	0	-334	-545	-211	439	-61	-378	73	-5	149	0	52	-7	0
1218	103	0	-421	-554	-133	487	-144	-343	36	-54	133	-46	87	-67	0
1219	103	0	-620	-535	85	577	-352	-225	62	-15	97	-75	34	-75	0
1220	103	0	-800	-529	271	664	-535	-129	-73	-48	98	-114	7	-184	0
1221	103	0	-897	-527	370	712	-633	-78	-67	-93	50	-89	-38	-71	0
1222	103	0	-938	-547	391	742	-664	-78	-83	-85	19	-56	-34	-112	0
1223	103	0	-706	-545	161	625	-433	-192	-1	-40	11	-15	32	-81	0
1224	103	0	-425	-537	-112	481	-156	-324	120	-36	89	-79	32	64	0
1225	103	0	-128	-516	-388	322	130	-452	75	-19	73	-73	131	40	0
1226	103	0	-16	-516	-500	266	242	-508	143	-15	116	-79	159	56	0
1227	103	0	-192	-492	-300	342	54	-396	122	-19	56	-52	75	81	0
1228	103	0	-324	-471	-147	397	-88	-309	69	-38	21	-129	83	-56	0
1229	103	0	-471	-486	-15	478	-228	-250	11	-65	73	-112	17	-21	0
1230	103	0	-716	-488	228	602	-472	-130	-46	-73	3	-155	-34	-116	0
1231	103	0	-798	-490	308	644	-553	-91	-44	-69	-1	-87	-56	-139	0
1232	103	0	-845	-512	333	678	-589	-89	-48	-7	15	-118	36	-75	0
1233	103	0	-612	-500	112	556	-362	-194	-9	-67	0	-81	-1	-91	0
1234	103	0	-297	-483	-186	390	-55	-334	95	-75	52	-36	100	21	0
1235	103	0	-146	-485	-339	315	96	-412	62	-91	27	-87	5	-13	0
1236	103	0	23	-481	-504	229	263	-492	211	-38	81	-36	106	32	0
1237	103	0	-192	-488	-296	340	52	-392	79	-116	52	-124	95	50	0
1238	103	0	-231	-498	-267	364	18	-382	87	-56	42	-164	-1	-75	0
1239	103	0	-508	-521	-13	514	-247	-267	-5	-73	25	-108	60	-93	0
1240	103	0	-717	-543	174	630	-445	-184	-131	-31	-11	-135	-1	-108	0
1241	103	0	-806	-527	279	666	-542	-124	-83	-112	25	-176	1	-79	0
1242	103	0	-779	-533	246	656	-512	-143	38	-42	19	-13	29	-77	0
1243	103	0	-685	-521	164	603	-424	-178	29	-54	-9	-128	17	-25	0
1244	103	0	-334	-512	-178	423	-78	-345	102	-58	104	-100	162	-44	0
1245	103	0	-124	-508	-384	316	130	-446	75	-25	56	-100	182	67	0
1246	103	0	-40	-519	-479	279	219	-499	75	25	98	-83	190	19	0
1247	103	0	-159	-519	-360	339	100	-439	118	-64	129	-52	188	40	0
1248	103	0	-312	-525	-213	418	-49	-369	71	-93	64	-89	60	-69	0
1249	103	0	-436	-529	-93	482	-171	-311	58	-85	155	-9	108	-58	0
1250	103	0	-767	-533	234	650	-500	-149	-87	-157	-31	-97	-100	-141	0
1251	103	0	-742	-514	228	628	-485	-143	17	-52	-7	-50	-23	-139	0
1252	103	0	-828	-485	343	656	-585	-71	40	-81	13	-120	38	-85	0
1253	103	0	-594	-490	104	542	-349	-193	-42	-29	54	-100	58	-60	0
1254	103	0	-302	-519	-217	410	-42	-368	102	-65	100	-83	67	23	0
1255	103	0	-164	-583	-419	373	127	-501	97	-52	56	-128	50	-5	0
1256	103	0	-18	-607	-589	312	285	-598	199	-27	120	-124	180	44	0
1257	103	0	-222	-611	-389	416	83	-500	102	-110	50	-67	50	-25	0
1258	103	0	-242	-595	-353	418	55	-474	145	-31	137	-36	58	0	0
1259	103	0	-495	-572	-77	533	-209	-324	3	-133	87	-190	-7	-87	0
1260	103	0	-587	-574	13	580	-300	-280	38	-29	19	-77	29	-77	0
1261	103	0	-767	-589	178	678	-472	-205	-44	-46	54	-93	-15	-100	0
1262	103	0	-862	-601	261	731	-561	-170	-36	-112	-29	-128	-65	-120	0
1263	103	0	-655	-609	46	632	-350	-281	21	-23	48	-91	-31	-13	0
1264	103	0	-349	-628	-279	488	-35	-453	166	-129	54	-100	38	-48	0
1265	103	0	-134	-640	-506	387	186	-573	67	11	79	-93	128	25	0
1266	103	0	-109	-646	-537	377	214	-591	91	-48	13	-114	50	-38	0
1267	103	0	-157	-649	-492	403	167	-570	120	-85	122	-102	126	21	0
1268	103	0	-353	-659	-306	506	-23	-482	64	-73	98	-93	143	-5	0
1269	103	0	-467	-661	-194	564	-136	-427	98	-97	17	-56	23	-73	0
1270	103	0	-739	-679	60	709	-399	-309	-15	-81	13	-108	9	-79	0
1271	103	0	-905	-706	199	805	-552	-253	-36	-104	56	-166	1	-44	0
1272	103	0	-965	-706	259	835	-612	-223	-60	-178	58	-166	-44	-95	0
1273	103	0	-727	-663	64	695	-395	-299	100	-21	97	-95	106	-73	0
1274	103	0	-556	-647	-91	601	-232	-369	15	-69	85	-89	81	-9	0
1275	103	0	-179	-644	-465	411	143	-554	162	-11	145	-106	168	5	0
1276	103	0	-169	-638	-469	403	150	-553	64	-15	71	-120	133	48	0
1277	103	0	-165	-669	-504	417	169	-586	120	-40	108	-116	58	-60	0
1278	103	0	-396	-708	-312	552	-42	-510	83	-11	67	-104	153	-21	0
1279	103	0	-559	-710	-151	634	-204	-430	36	-31	25	-137	42	-112	0
1280	103	0	-795	-700	95	747	-445	-302	-21	-40	-7	-91	21	-153	0
1281	103	0	-853	-710	143	781	-498	-283	-34	-73	9	-77	-46	-104	0
1282	103	0	-920	-690	230	805	-575	-230	-67	-34	-13	-112	-23	-77	0
1283	103	0	-730	-684	46	707	-388	-319	0	-97	44	-108	3	-120	0
1284	103	0	-498	-692	-194	595	-152	-443	56	-7	-7	15	60	-29	0
1285	103	0	-159	-680	-521	419	181	-600	145	15	46	-97	65	40	0
1286	103	0	-119	-677	-558	398	219	-617	131	1	56	-64	129	52	0
1287	103	0	-260	-665	-405	462	72	-535	91	-133	27	-100	93	-98	0
1288	103	0	-295	-651	-356	473	30	-503	124	-60	42	-27	106	0	0
1289	103	0	-516	-659	-143	587	-186	-401	62	-87	-11	-40	40	-93	0
1290	103	0	-613	-653	-40	633	-286	-346	65	-124	29	-162	73	-114	0
1291	103	0	-833	-628	205	730	-519	-211	5	-139	-1	-91	40	-137	0
1292	103	0	-837	-597	240	717	-538	-178	-25	-106	-19	-174	-1	-98	0
1293	103	0	-695	-589	106	642	-400	-241	60	-110	40	-139	77	-83	0
1294	103	0	-375	-576	-201	475	-87	-388	31	-42	-46	-118	67	-133	0
1295	103	0	-132	-572	-440	352	154	-506	126	-71	38	-32	170	11	0
1296	103	0	-99	-556	-457	327	179	-506	36	-7	-52	-89	95	11	0
1297	103	0	-136	-545	-409	340	136	-477	89	-31	46	-89	128	13	0
1298	103	0	-337	-531	-194	434	-71	-362	83	-62	-29	-89	64	-58	0
1299	103	0	-367	-510	-143	438	-112	-326	73	-38	5	-64	27	-104	0
1300	103	0	-742	-506	236	624	-489	-135	36	-75	29	-139	67	-60	0
1301	103	0	-785	-475	310	630	-547	-82	-32	-91	-62	-172	-54	-143	0
1302	103	0	-761	-436	325	598	-543	-55	11	-62	81	-25	-19	-21	0
1303	103	0	-663	-405	258	534	-460	-73	-17	-133	-1	-155	0	-65	0
1304	103	0	-320	-397	-77	358	-121	-237	23	-48	75	-100	46	-17	0
1305	103	0	-90	-386	-296	238	103	-341	151	-110	44	-114	131	13	0
1306	103	0	-2	-397	-395	199	196	-396	98	31	7	-95	166	-7	0
1307	103	0	-105	-380	-275	242	85	-327	149	-34	38	-118	77	-34	0
1308	103	0	-240	-368	-128	304	-56	-248	62	7	77	-106	83	-11	0
1309	103	0	-410	-339	71	374	-240	-134	21	-40	25	-141	42	-95	0
1310	103	0	-645	-316	329	480	-487	6	-17	-104	62	-110	-1	-135	0
1311	103	0	-742	-312	430	527	-586	59	-19	-48	44	-52	46	-155	0
1312	103	0	-860	-308	552	584	-706	122	-75	-85	-11	-199	13	-192	0
1313	103	0	-625	-323	302	474	-463	-10	15	-27	29	-54	15	-62	0
1314	103	0	-400	-333	67	366	-233	-133	31	-40	52	-151	147	-25	0
1315	103	0	-72	-316	-244	194	86	-280	141	-73	17	-147	95	46	0
1316	103	0	-30	-291	-261	160	115	-276	120	-32	77	-46	93	64	0
1317	103	0	-134	-281	-147	207	6	-214	52	-15	3	-108	-9	-27	0
1318	103	0	-258	-279	-21	268	-118	-150	73	-89	58	-114	-5	-27	0
1319	103	0	-437	-296	141	366	-289	-77	54	-83	32	-100	-23	-48	0
1320	103	0	-645	-298	347	471	-496	24	-3	-133	11	-114	-23	-151	0
1321	103	0	-798	-277	521	537	-659	122	-118	-56	-95	-137	-98	-162	0
1322	103	0	-781	-256	525	518	-653	134	1	-85	11	-60	-56	-149	0
1323	103	0	-616	-242	374	429	-495	66	11	-65	19	-54	-73	-65	0
1324	103	0	-373	-238	135	305	-254	-51	3	-79	13	-131	36	-116	0
1325	103	0	-43	-223	-180	133	68	-201	143	27	69	-48	120	-5	0
1326	103	0	6	-230	-236	112	121	-233	104	-83	-5	-192	42	-46	0
1327	103	0	-29	-263	-234	146	102	-248	112	5	48	-81	56	-9	0
1328	103	0	-248	-273	-25	260	-111	-149	73	-106	-9	-108	-5	-64	0
1329	103	0	-292	-258	34	275	-163	-112	48	-102	-17	-77	0	-116	0
1330	103	0	-529	-246	283	387	-406	18	19	-102	17	-102	52	-178	0
1331	103	0	-682	-236	446	459	-564	105	-60	-114	-87	-100	0	-213	0
1332	103	0	-649	-215	434	432	-541	109	-87	-32	-29	-145	0	-137	0
1333	103	0	-594	-228	366	411	-480	69	27	-100	38	-102	-5	-58	0
1334	103	0	-226	-226	0	226	-113	-113	29	-91	52	-97	44	-29	0
1335	103	0	35	-238	-273	101	154	-255	93	7	11	-42	77	19	0
1336	103	0	142	-261	-403	59	272	-332	133	-25	67	-48	75	71	0
1337	103	0	41	-267	-308	113	174	-287	120	-40	36	-147	145	-25	0
1338	103	0	-140	-271	-131	205	-4	-201	65	-116	79	-223	102	-31	0
1339	103	0	-225	-283	-58	254	-83	-170	38	-29	-9	-73	62	-46	0
1340	103	0	-509	-277	232	393	-370	-22	-7	-75	-56	-164	-1	-209	0
1341	103	0	-577	-252	325	414	-451	36	-67	-62	-58	-75	-58	-141	0
1342	103	0	-608	-244	364	426	-486	60	-44	-46	-3	-106	-64	-54	0
1343	103	0	-491	-232	259	361	-375	13	-7	-110	-13	-141	13	-122	0
1344	103	0	-192	-271	-79	231	-56	-175	100	-54	56	-71	97	31	0
1345	103	0	8	-277	-285	134	146	-281	139	-56	-13	-81	137	-3	0
1346	103	0	140	-269	-409	64	274	-339	60	31	-52	-67	98	5	0
1347	103	0	95	-263	-358	84	226	-310	139	-13	27	-13	65	83	0
1348	103	0	-83	-271	-188	177	52	-229	60	-27	27	-110	69	17	0
1349	103	0	-268	-259	9	263	-138	-125	31	-65	31	-97	81	23	0
1350	103	0	-453	-228	225	340	-339	-1	17	-161	-27	-133	-52	-164	0
1351	103	0	-511	-246	265	378	-388	9	0	-21	27	-93	91	-89	0
1352	103	0	-678	-275	403	476	-540	64	-95	-141	-54	-131	-64	-226	0
1353	103	0	-436	-248	188	342	-312	-30	83	-85	-15	-81	54	-116	0
1354	103	0	-235	-250	-15	242	-110	-132	69	-104	-42	-62	129	-67	0
1355	103	0	123	-259	-382	68	252	-320	164	-38	65	-73	124	58	0
1356	103	0	144	-300	-444	78	294	-372	124	-69	19	-124	252	-79	0
1357	103	0	64	-314	-378	125	221	-346	104	-56	69	-58	58	77	0
1358	103	0	-136	-318	-182	227	23	-250	69	-95	-56	-131	56	-40	0
1359	103	0	-240	-331	-91	285	-74	-211	29	-65	-114	-27	54	-97	0
1360	103	0	-437	-329	108	383	-272	-110	79	-95	-48	-40	-15	-106	0
1361	103	0	-581	-306	275	443	-428	-15	7	-65	-48	-85	32	-129	0
1362	103	0	-628	-283	345	455	-486	31	-67	-135	13	-114	-42	-122	0
1363	103	0	-472	-300	172	386	-322	-64	60	-73	-29	-40	67	-52	0
1364	103	0	-146	-289	-143	217	-1	-216	54	-85	29	-75	46	-75	0
1365	103	0	74	-294	-368	110	221	-331	147	-69	23	-25	162	46	0
1366	103	0	150	-300	-450	75	300	-375	135	-112	23	-75	174	3	0
1367	103	0	108	-314	-422	103	265	-368	106	-46	21	-114	114	29	0
1368	103	0	-48	-325	-277	186	114	-301	174	-65	62	-9	79	21	0
1369	103	0	-247	-345	-98	296	-74	-221	19	-114	-50	-114	5	-128	0
1370	103	0	-455	-331	124	393	-289	-103	48	-100	5	-60	44	-106	0
1371	103	0	-636	-316	320	476	-478	2	-21	-180	-73	-87	-5	-199	0
1372	103	0	-651	-310	341	480	-496	15	-19	-126	-17	-87	21	-180	0
1373	103	0	-489	-292	197	390	-343	-47	32	-64	25	-91	40	-58	0
1374	103	0	-227	-283	-56	255	-85	-169	56	-87	-21	-64	102	-50	0
1375	103	0	91	-254	-345	81	218	-299	176	5	5	-1	174	50	0
1376	103	0	171	-234	-405	31	288	-319	114	-77	58	-58	46	50	0
1377	103	0	153	-219	-372	33	262	-295	118	0	-54	-75	106	-31	0
1378	103	0	-37	-211	-174	124	68	-192	83	-129	108	-56	184	-40	0
1379	103	0	-92	-192	-100	142	4	-146	56	-73	44	-23	77	-108	0
1380	103	0	-341	-190	151	265	-246	-19	-5	-64	-34	-83	34	-62	0
1381	103	0	-552	-176	376	364	-464	100	-21	-145	-95	-98	-52	-188	0
1382	103	0	-583	-164	419	373	-501	127	-3	-69	13	-85	0	-75	0
1383	103	0	-550	-188	362	369	-456	87	7	-87	-5	-93	9	-104	0
1384	103	0	-140	-174	-34	157	-53	-104	104	-34	34	-36	93	-15	0
1385	103	0	4	-170	-174	83	89	-172	124	-192	-11	-44	64	13	0
1386	103	0	225	-153	-378	-36	301	-265	149	-52	98	-108	155	11	0
1387	103	0	145	-118	-263	-13	204	-190	145	-65	-3	-64	155	-64	0
1388	103	0	-29	-110	-81	69	26	-95	44	-79	13	-50	104	-77	0
1389	103	0	-118	-91	27	104	-72	-32	89	-60	-34	-9	-21	-58	0
1390	103	0	-321	-95	226	208	-273	65	-13	-60	-46	-79	1	-157	0
1391	103	0	-486	-100	386	293	-436	143	-56	-71	-11	-83	-64	-128	0
1392	103	0	-571	-114	457	342	-514	171	-34	-106	1	-157	-34	-122	0
1393	103	0	-430	-85	345	257	-387	130	9	-50	7	-42	31	-166	0
1394	103	0	-156	-81	75	118	-115	-3	164	-46	9	-60	128	-15	0
1395	103	0	54	-81	-135	13	94	-108	129	-69	-52	-65	85	-116	0
1396	103	0	227	-85	-312	-71	269	-198	188	-62	50	-67	83	-27	0
1397	103	0	89	-93	-182	2	135	-137	122	-62	32	-54	65	13	0
1398	103	0	-25	-67	-42	46	8	-54	0	-64	25	-168	71	-100	0
1399	103	0	-94	-65	29	79	-61	-18	110	5	-29	-50	60	-85	0
1400	103	0	-365	-73	292	219	-328	109	102	-161	-73	-73	56	-139	0
1401	103	0	-463	-81	382	272	-422	150	-25	-93	32	-104	0	-97	0
1402	103	0	-525	-118	407	321	-466	144	-9	-114	-15	-110	-60	-170	0
1403	103	0	-546	-147	399	346	-472	126	-58	-114	-52	-153	-11	-114	0
1404	103	0	-103	-124	-21	113	-41	-72	15	-106	34	-149	-15	-56	0
1405	103	0	98	-97	-195	0	146	-146	100	-42	40	-75	81	21	0
1406	103	0	221	-79	-300	-71	260	-189	106	-91	34	-108	97	9	0
1407	103	0	197	-62	-259	-67	228	-160	104	-56	0	-58	48	0	0
1408	103	0	-17	-69	-52	43	17	-60	31	-102	23	-104	5	-81	0
1409	103	0	-136	-65	71	100	-103	3	38	-153	-27	-73	-29	-106	0
1410	103	0	-363	-71	292	217	-327	110	-38	-67	-133	-98	-65	-89	0
1411	103	0	-562	-58	504	310	-533	223	-46	-71	79	-129	-67	-77	0
1412	103	0	-617	-67	550	342	-583	241	-97	-54	-135	-174	-75	-194	0
1413	103	0	-412	-75	337	243	-374	131	34	-65	29	-9	-27	-60	0
1414	103	0	-228	-116	112	172	-170	-2	-21	-52	31	-65	67	-36	0
1415	103	0	119	-139	-258	10	188	-198	108	-38	58	-98	129	-27	0
1416	103	0	196	-174	-370	-11	283	-272	174	-25	19	-97	131	23	0
1417	103	0	56	-221	-277	82	166	-249	91	-62	-31	-128	7	3	0
1418	103	0	-68	-248	-180	158	56	-214	145	-58	27	-48	89	56	0
1419	103	0	-225	-259	-34	242	-95	-146	73	-50	-60	-124	56	-157	0
1420	103	0	-462	-261	201	361	-331	-30	27	-71	-83	-122	-60	-83	0
1421	103	0	-626	-271	355	448	-490	42	-11	-97	-9	-110	-32	-112	0
1422	103	0	-698	-287	411	492	-554	62	-15	-126	9	-93	-52	-93	0
1423	103	0	-521	-269	252	395	-386	-8	0	-83	-31	-69	5	-21	0
1424	103	0	-187	-256	-69	221	-59	-162	97	-48	3	-83	29	3	0
1425	103	0	19	-258	-277	119	148	-267	42	-106	36	-139	36	44	0
1426	103	0	192	-283	-475	45	333	-379	174	-64	-27	-71	151	50	0
1427	103	0	41	-304	-345	131	193	-324	112	-69	-73	-71	124	-11	0
1428	103	0	-54	-325	-271	189	108	-298	52	-91	5	-91	91	-11	0
1429	103	0	-190	-308	-118	249	-36	-213	60	-52	46	-77	60	-131	0
1430	103	0	-435	-294	141	364	-288	-76	38	-110	0	-124	1	-126	0
1431	103	0	-540	-302	238	421	-389	-32	9	-60	-52	-83	-3	-110	0
1432	103	0	-596	-302	294	449	-445	-4	23	-5	1	-77	19	-124	0
1433	103	0	-562	-291	271	426	-416	-10	-32	-122	-149	-75	23	-67	0
1434	103	0	-157	-279	-122	218	-17	-200	128	-21	-5	-19	108	-64	0
1435	103	0	35	-275	-310	120	172	-292	159	-137	81	17	87	50	0
1436	103	0	204	-292	-496	44	350	-394	168	-97	29	-108	124	-19	0
1437	103	0	126	-335	-461	104	293	-398	112	7	-29	-11	174	38	0
1438	103	0	-54	-343	-289	198	117	-316	102	-133	-40	-93	58	-67	0
1439	103	0	-97	-333	-236	215	69	-284	149	-38	38	-15	65	-60	0
1440	103	0	-447	-314	133	380	-290	-90	-29	-116	-11	-60	-5	-67	0
1441	103	0	-523	-304	219	413	-371	-42	36	-85	5	-73	1	-108	0
1442	103	0	-640	-289	351	464	-495	31	27	-118	-34	-77	-50	-131	0
1443	103	0	-593	-273	320	433	-456	23	-23	-161	-71	-54	-1	-201	0
1444	103	0	-268	-277	-9	272	-129	-143	116	-54	7	-60	69	-31	0
1445	103	0	14	-273	-287	129	150	-280	124	-98	46	-3	79	-29	0
1446	103	0	148	-298	-446	75	297	-372	157	-64	34	9	145	15	0
1447	103	0	70	-310	-380	120	225	-345	75	-38	-34	-31	93	17	0
1448	103	0	-97	-318	-221	207	62	-269	97	-110	0	-52	56	-65	0
1449	103	0	-194	-306	-112	250	-41	-209	46	11	-13	19	32	-112	0
1450	103	0	-413	-285	128	349	-270	-78	3	-106	-27	-95	32	-97	0
1451	103	0	-604	-302	302	453	-453	0	-13	-38	-69	-17	-58	-122	0
1452	103	0	-678	-289	389	483	-533	50	-29	-192	-38	-44	-85	-205	0
1453	103	0	-503	-292	211	397	-357	-40	17	-21	-34	-36	95	-98	0
1454	103	0	-293	-306	-13	299	-140	-159	-5	-52	-34	-36	-17	-44	0
1455	103	0	54	-287	-341	116	197	-314	188	-85	7	11	157	-46	0
1456	103	0	145	-283	-428	69	286	-355	93	-116	58	-64	93	58	0
1457	103	0	97	-287	-384	95	240	-335	128	-102	-9	-50	112	-106	0
1458	103	0	6	-281	-287	137	146	-284	110	36	87	5	124	-31	0
1459	103	0	-241	-283	-42	262	-99	-162	85	-161	-38	-48	-67	-73	0
1460	103	0	-344	-271	73	307	-208	-99	52	-126	50	-11	-67	-97	0
1461	103	0	-575	-230	345	402	-460	57	-40	-151	-85	-31	-65	-199	0
1462	103	0	-552	-141	411	346	-481	135	-13	-52	-7	-54	-17	-91	0
1463	103	0	-391	-29	362	210	-376	166	54	-122	-11	7	-69	-112	0
1464	103	0	-84	104	188	-10	-136	146	31	-19	17	-75	42	-38	0
1465	103	0	296	250	-46	-273	171	102	67	-71	-75	-7	38	-38	0
1466	103	0	540	403	-137	-471	338	133	172	-32	112	31	145	50	0
1467	103	0	586	632	46	-609	270	339	157	-141	91	-31	15	-1	0
1468	103	0	570	919	349	-744	110	634	174	-81	19	27	44	-64	0
1469	103	0	558	1262	704	-910	-73	983	83	-67	23	-60	13	-87	0
1470	103	0	531	1656	1125	-1093	-297	1390	13	-139	-65	-71	-48	-162	0
1471	103	0	609	2054	1445	-1331	-418	1749	17	-52	-25	-48	27	-153	0
1472	103	0	749	2514	1765	-1631	-508	2139	13	-124	-17	-48	-50	-195	0
1473	103	0	1003	2968	1965	-1985	-481	2466	13	-87	-71	36	-56	-31	0
1474	103	0	1534	3334	1800	-2434	-133	2567	110	-60	9	-21	58	-54	0
1475	103	0	1938	3546	1608	-2742	165	2577	116	56	32	36	162	42	0
1476	103	0	2078	3569	1491	-2823	293	2530	83	-34	-1	-54	-3	-23	0
1477	103	0	1878	3274	1396	-2576	241	2335	131	-3	44	42	126	-65	0
1478	103	0	1487	2942	1455	-2214	16	2198	44	-93	-13	-71	58	-75	0
1479	103	0	1197	2469	1272	-1833	-37	1870	75	21	25	31	-32	-52	1
1480	103	0	511	1649	1138	-1080	-313	1393	-44	-13	25	-50	-69	-83	0
1481	103	0	-33	859	892	-413	-462	875	-114	-81	15	-93	-77	-141	0
1482	103	0	-485	159	644	163	-564	401	-124	-19	7	-32	-98	-129	0
1483	103	0	-790	-496	294	643	-542	-101	-128	-89	-31	-31	-58	-116	0
1484	103	0	-571	-772	-201	671	-185	-486	25	-46	48	-13	-9	-73	0
1485	103	0	-432	-981	-549	706	58	-765	77	-19	65	23	89	-9	0
1486	103	0	-375	-1125	-750	750	187	-937	-13	-9	75	-60	69	-71	0
1487	103	0	-418	-1195	-777	806	179	-986	139	-13	44	-17	100	-52	0
1488	103	0	-640	-1103	-463	871	-88	-783	-3	-73	-56	-97	-19	-129	0
1489	102	0	-590	-933	-343	761	-123	-638	71	-69	77	-36	-32	-91	0
1490	102	0	-804	-795	9	799	-406	-393	11	-118	-50	-29	-93	-54	0
1491	102	0	-859	-665	194	762	-526	-235	-15	-71	-38	-108	-100	-137	0
1492	102	0	-908	-585	323	746	-615	-131	-13	-77	-44	-15	-34	-170	0
1493	102	0	-765	-531	234	648	-499	-148	-19	-71	-102	-97	-36	-151	0
1494	102	0	-419	-465	-46	442	-186	-255	114	-60	58	-108	50	-3	0
1495	102	0	-179	-446	-267	312	44	-356	34	-40	-13	-79	17	-9	0
1496	102	0	56	-436	-492	190	274	-464	133	9	124	-9	83	75	0
1497	102	0	8	-370	-378	181	193	-374	112	-1	-17	-120	112	23	0
1498	102	0	-136	-388	-252	262	58	-320	166	-102	32	-25	65	-34	0
1499	102	0	-263	-389	-126	326	-68	-257	85	-122	9	-62	11	13	0
1500	102	0	-484	-403	81	443	-282	-161	21	-110	-64	-141	-87	-104	0
1501	102	0	-612	-420	192	516	-402	-114	-5	-102	-3	-87	3	-161	0
1502	102	0	-766	-415	351	590	-558	-32	-114	-116	-69	-104	-5	-164	0
1503	102	0	-637	-424	213	530	-425	-105	34	-23	-31	3	23	-38	0
1504	102	0	-369	-382	-13	375	-178	-197	65	-147	-15	-36	-1	-67	0
1505	102	0	-7	-358	-351	182	172	-354	83	-31	11	-95	151	-36	0
1506	102	0	99	-353	-452	127	275	-402	135	-44	13	-13	137	25	0
1507	102	0	22	-360	-382	169	202	-371	46	-102	9	-139	93	3	0
1508	102	0	-95	-360	-265	227	85	-312	114	-85	48	-36	38	-9	0
1509	102	0	-246	-391	-145	318	-50	-268	71	3	-29	-29	104	-58	0
1510	102	0	-538	-409	129	473	-333	-140	-60	-102	19	-50	-27	-98	0
1511	102	0	-711	-405	306	558	-508	-49	-25	-114	1	-27	-85	-164	0
1512	102	0	-703	-370	333	536	-518	-18	-31	-56	-38	-52	-7	-157	0
1513	102	0	-660	-358	302	509	-481	-28	-3	-9	-77	19	-25	-73	0
1514	102	0	-438	-376	62	407	-250	-157	5	-31	-93	-135	-42	-69	0
1515	102	0	-56	-374	-318	215	131	-346	71	23	19	-15	46	42	0
1516	102	0	26	-360	-386	167	206	-373	100	-7	-9	-67	97	-34	0
1517	102	0	24	-360	-384	168	204	-372	159	-40	118	-52	71	-7	0
1518	102	0	-196	-347	-151	271	-22	-249	36	-52	15	-131	1	-93	0
1519	102	0	-283	-335	-52	309	-115	-193	77	-58	98	-89	69	-159	0
1520	102	0	-585	-341	244	463	-414	-48	-19	-25	-3	-120	-34	-155	0
1521	102	0	-742	-339	403	540	-572	32	-137	-58	-9	-168	-122	-118	0
1522	102	0	-761	-360	401	560	-581	20	-13	-29	29	-65	-56	-149	0
1523	102	0	-767	-347	420	557	-593	36	-50	-164	-44	-98	-199	-98	0
1524	102	0	-320	-325	-5	322	-157	-165	108	-1	69	-129	97	-21	0
1525	102	0	-134	-314	-180	224	23	-247	89	-40	-79	-62	21	-19	0
1526	102	0	31	-322	-353	145	192	-337	122	-27	46	-69	31	69	0
1527	102	0	-6	-337	-331	171	162	-334	149	-62	0	-19	42	-52	0
1528	102	0	-161	-333	-172	247	5	-252	102	-46	-9	-62	40	-38	0
1529	102	0	-350	-329	21	339	-185	-154	-17	-44	-44	-128	19	-75	0
1530	102	0	-507	-343	164	425	-335	-89	-3	-135	-95	-102	-64	-201	0
1531	102	0	-716	-327	389	521	-552	31	-32	-83	-69	-110	-32	-106	0
1532	102	0	-733	-355	378	544	-555	11	-27	-149	-11	-180	-50	-139	0
1533	102	0	-728	-356	372	542	-550	8	11	-102	0	-97	-100	-44	0
1534	102	0	-418	-347	71	382	-244	-138	5	-48	-9	-48	-3	-44	0
1535	102	0	-85	-339	-254	212	84	-296	106	-40	17	-73	141	-29	0
1536	102	0	41	-327	-368	143	204	-347	174	-79	-40	-98	65	-69	0
1537	102	0	-37	-337	-300	187	131	-318	50	-21	-44	-135	145	-42	0
1538	102	0	-212	-320	-108	266	-52	-214	52	-31	-52	-52	79	-54	0
1539	102	0	-268	-333	-65	300	-101	-199	56	-93	-23	-128	27	-79	0
1540	102	0	-546	-304	242	425	-394	-31	-46	-98	-42	-110	-29	-110	0
1541	102	0	-682	-312	370	497	-526	29	-81	-118	-48	-100	-184	-176	0
1542	102	0	-794	-333	461	563	-627	64	-67	-11	-128	-54	-73	-162	0
1543	102	0	-771	-349	422	560	-596	36	-38	-98	-102	-60	-106	-91	0
1544	102	0	-464	-360	104	412	-284	-128	31	-31	-38	-67	83	-95	0
1545	102	0	-141	-358	-217	249	38	-287	124	-69	-19	1	-1	-15	0
1546	102	0	-12	-345	-333	178	160	-339	75	-58	13	-11	38	7	0
1547	102	0	-10	-351	-341	180	165	-346	54	-7	34	-65	104	-19	0
1548	102	0	-196	-353	-157	274	-19	-255	52	11	-32	0	65	-73	0
1549	102	0	-262	-360	-98	311	-82	-229	93	-100	9	-48	19	-133	0
1550	102	0	-571	-358	213	464	-392	-72	15	-71	-13	-31	7	-42	0
1551	102	0	-624	-335	289	479	-456	-23	0	-77	-38	0	-71	-71	0
1552	102	0	-704	-316	388	510	-546	36	-9	-50	-81	-46	-56	-106	0
1553	102	0	-696	-312	384	504	-540	36	19	-89	-25	23	-46	-149	0
1554	102	0	-409	-320	89	364	-249	-115	65	-64	19	-3	48	-54	0
1555	102	0	-123	-351	-228	237	52	-289	116	-17	-21	54	97	27	0
1556	102	0	40	-386	-426	173	233	-406	166	-25	50	32	32	36	0
1557	102	0	-79	-420	-341	249	131	-380	114	-48	17	52	56	-38	0
1558	102	0	-198	-409	-211	303	6	-310	17	-98	-25	-17	19	-36	0
1559	102	0	-282	-413	-131	347	-75	-272	122	-11	13	38	114	-75	0
1560	102	0	-517	-401	116	459	-316	-142	5	-50	-42	-52	-46	-162	0
1561	102	0	-676	-393	283	534	-479	-55	-42	-5	-87	-13	-29	-190	0
1562	102	0	-783	-384	399	583	-591	7	-7	-172	-52	-3	-129	-168	0
1563	102	0	-684	-382	302	533	-493	-40	27	-46	-17	0	-58	-31	0
1564	102	0	-383	-376	7	379	-195	-184	64	-31	-114	29	-38	-73	0
1565	102	0	-136	-384	-248	260	56	-316	93	-69	48	-50	-1	-11	0
1566	102	0	60	-384	-444	162	252	-414	184	-79	7	-36	50	27	0
1567	102	0	74	-356	-430	141	252	-393	131	-11	21	-9	131	-124	0
1568	102	0	-184	-409	-225	296	20	-317	98	-79	-17	-62	11	-110	0
1569	102	0	-309	-409	-100	359	-104	-254	52	-46	5	-114	31	-5	0
1570	102	0	-568	-471	97	519	-332	-187	64	-77	-52	-36	-116	-112	0
1571	102	0	-692	-502	190	597	-441	-156	-29	0	-46	-13	-48	-168	0
1572	102	0	-868	-512	356	690	-612	-78	-58	-159	-27	-56	-141	-122	0
1573	102	0	-709	-512	197	610	-453	-157	11	-67	21	-71	-69	-153	0
1574	102	0	-392	-510	-118	451	-137	-314	93	32	34	7	89	-13	0
1575	102	0	-165	-516	-351	340	93	-433	85	-29	-5	-124	34	-7	0
1576	102	0	-37	-537	-500	287	231	-518	116	-75	50	-44	11	7	0
1577	102	0	-47	-539	-492	293	222	-515	87	-60	5	-79	83	-48	0
1578	102	0	-217	-535	-318	376	50	-426	95	-73	32	-83	56	-71	0
1579	102	0	-394	-556	-162	475	-116	-359	75	-67	54	-151	23	-36	0
1580	102	0	-557	-556	1	556	-279	-277	21	-89	38	-124	-32	-143	0
1581	102	0	-763	-552	211	657	-487	-170	-32	-42	-85	-44	-89	-65	0
1582	102	0	-825	-589	236	707	-530	-176	-7	-71	5	-75	-62	-71	0
1583	102	0	-764	-605	159	684	-461	-223	-21	-137	-15	-100	-95	-36	0
1584	102	0	-514	-609	-95	561	-209	-352	11	17	-40	-79	-9	-29	0
1585	102	0	-235	-638	-403	436	84	-520	77	-48	15	-116	46	48	0
1586	102	0	-87	-669	-582	378	247	-625	143	-52	38	-135	64	7	0
1587	102	0	-167	-694	-527	430	180	-610	188	-58	-52	-67	44	27	0
1588	102	0	-238	-688	-450	463	106	-569	145	-65	36	-58	19	13	0
1589	102	0	-341	-657	-316	499	-12	-486	25	-42	19	-106	54	5	0
1590	102	0	-598	-646	-48	622	-275	-347	40	-97	-5	-73	-29	-128	0
1591	102	0	-713	-620	93	666	-403	-263	-11	-91	-19	-40	-122	-65	0
1592	102	0	-893	-618	275	755	-584	-171	-79	-97	-23	-149	-79	-194	0
1593	102	0	-719	-611	108	665	-413	-251	-5	-46	-29	-36	21	-126	0
1594	102	0	-592	-626	-34	609	-279	-330	21	-157	-83	-75	1	-77	0
1595	102	0	-167	-613	-446	390	139	-529	122	-46	7	-25	83	21	0
1596	102	0	-99	-603	-504	351	202	-553	85	-91	27	-89	91	-1	0
1597	102	0	2	-572	-574	285	288	-573	203	-104	-1	-21	5	-48	0
1598	102	0	-241	-547	-306	394	32	-426	147	-21	-38	-23	64	-7	0
1599	102	0	-324	-554	-230	439	-47	-392	69	-69	-98	-32	-50	-75	0
1600	102	0	-504	-554	-50	529	-227	-302	36	-79	19	-79	29	-170	0
1601	102	0	-750	-607	143	678	-446	-232	-54	-91	-65	-50	-46	-168	0
1602	102	0	-846	-620	226	733	-536	-197	-69	-60	-100	-159	-67	-114	0
1603	102	0	-794	-568	226	681	-510	-171	-5	-221	-58	-124	-52	-151	0
1604	102	0	-439	-539	-100	489	-169	-319	58	-50	32	5	36	-27	0
1605	102	0	-169	-492	-323	330	77	-407	75	-102	0	-83	60	-52	0
1606	102	0	46	-450	-496	202	271	-473	211	-29	15	-15	141	15	0
1607	102	0	-15	-395	-380	205	182	-387	124	-93	-19	-73	102	-48	0
1608	102	0	-107	-378	-271	242	82	-324	145	-50	-25	-71	54	-15	0
1609	102	0	-295	-364	-69	329	-113	-216	50	-108	-77	-13	-7	-139	0
1610	102	0	-465	-386	79	425	-272	-153	9	-71	-60	-46	-29	-116	0
1611	102	0	-670	-378	292	524	-481	-43	-58	-112	-98	-60	-114	-131	0
1612	102	0	-711	-356	355	533	-533	0	-65	-75	-19	-126	-77	-89	0
1613	102	0	-653	-341	312	497	-482	-14	-27	-38	9	-114	-15	-77	0
1614	102	0	-391	-304	87	347	-239	-108	5	-64	-108	-110	17	-166	0
1615	102	0	-116	-265	-149	190	16	-207	106	-60	25	-56	106	21	0
1616	102	0	64	-261	-325	98	194	-293	52	-48	-69	-69	73	-40	0
1617	102	0	105	-236	-341	65	223	-288	190	-77	79	-114	131	-27	0
1618	102	0	-97	-221	-124	159	13	-172	67	-102	32	-118	27	-81	0
1619	102	0	-224	-211	13	217	-118	-99	100	-29	-23	-89	13	-106	0
1620	102	0	-457	-207	250	332	-353	21	-5	7	1	-108	85	-58	0
1621	102	0	-645	-195	450	420	-547	127	-83	-162	19	-166	-77	-172	0
1622	102	0	-717	-201	516	459	-616	157	-44	-73	-1	-89	-95	-133	0
1623	102	0	-719	-203	516	461	-617	156	1	-124	-67	-108	-102	-155	0
1624	102	0	-399	-180	219	289	-309	19	58	21	-52	-81	-36	-122	0
1625	102	0	-163	-170	-7	166	-78	-88	46	-79	54	-29	15	-60	0
1626	102	0	47	-147	-194	50	120	-170	75	-71	7	-139	0	-29	0
1627	102	0	39	-137	-176	49	107	-156	95	-97	56	-108	44	-34	0
1628	102	0	-103	-118	-15	110	-44	-66	25	-31	3	-71	3	-79	0
1629	102	0	-296	-118	178	207	-237	30	-48	-56	-13	-58	-65	-95	0
1630	102	0	-461	-116	345	288	-403	114	-58	-42	-25	-114	-69	-161	0
1631	102	0	-591	-106	485	348	-538	189	-42	-64	-13	-122	-89	-147	0
1632	102	0	-724	-102	622	413	-673	260	-124	-91	-137	-73	-135	-188	0
1633	102	0	-647	-104	543	375	-595	219	-97	-118	-25	-112	-162	-188	0
1634	102	0	-386	-97	289	241	-337	96	-7	-89	0	-44	-34	-34	0
1635	102	0	-45	-122	-77	83	16	-99	64	-23	46	-155	5	0	0
1636	102	0	115	-131	-246	8	180	-188	205	-62	104	-104	85	50	0
1637	102	0	132	-145	-277	6	204	-211	85	-42	27	-110	91	-46	0
1638	102	0	-29	-145	-116	87	43	-130	75	-34	-29	-67	1	-54	0
1639	102	0	-191	-149	42	170	-116	-53	17	-46	-1	-147	108	-102	0
1640	102	0	-321	-141	180	231	-250	19	75	-93	-9	-36	-21	-89	0
1641	102	0	-498	-126	372	312	-435	123	0	-120	17	-102	-36	-135	0
1642	102	0	-571	-137	434	354	-502	148	-79	-48	-73	-11	-73	-223	0
1643	102	0	-590	-129	461	359	-525	166	-71	13	-19	-52	-27	-23	0
1644	102	0	-326	-131	195	228	-260	32	-85	-50	-79	-199	77	-161	0
1645	102	0	49	-129	-178	40	113	-153	195	-31	-11	31	79	17	0
1646	102	0	219	-128	-347	-45	283	-237	118	5	13	-62	122	54	0
1647	102	0	169	-131	-300	-19	234	-215	67	-116	-34	-114	9	-23	0
1648	102	0	72	-135	-207	31	139	-171	131	-40	93	-60	32	48	0
1649	102	0	-132	-155	-23	143	-54	-89	-5	-85	-3	-95	-7	-93	0
1650	102	0	-296	-151	145	223	-220	-3	3	-40	-42	-54	-34	-145	0
1651	102	0	-434	-126	308	280	-371	91	7	-89	-93	-48	-11	-192	0
1652	102	0	-585	-114	471	349	-528	178	-126	-38	-52	-98	-60	-147	0
1653	102	0	-550	-108	442	329	-496	167	-54	-118	-25	-102	-97	-110	0
1654	102	0	-292	-87	205	189	-248	59	52	-62	40	-108	-25	-69	0
1655	102	0	29	-77	-106	24	67	-91	116	-44	7	-110	69	-3	0
1656	102	0	188	-91	-279	-48	233	-185	151	-110	40	-56	42	17	0
1657	102	0	155	-114	-269	-20	212	-191	118	19	-73	-89	89	29	0
1658	102	0	45	-131	-176	43	110	-153	91	-56	1	-54	40	-58	0
1659	102	0	-148	-159	-11	153	-68	-85	29	-89	32	-116	52	-71	0
1660	102	0	-393	-184	209	288	-301	12	0	-91	-75	-126	-27	-129	0
1661	102	0	-469	-188	281	328	-375	46	11	-38	-81	-3	-34	-118	0
1662	102	0	-667	-190	477	428	-572	143	11	-128	-56	-104	-93	-118	0
1663	102	0	-565	-168	397	366	-481	114	-112	-46	-62	-135	-58	-104	0
1664	102	0	-311	-143	168	227	-239	12	38	-81	-69	-102	17	-73	0
1665	102	0	45	-131	-176	43	110	-153	87	-1	-23	-195	153	-83	0
1666	102	0	184	-122	-306	-31	245	-214	95	-58	11	-32	-7	13	0
1667	102	0	157	-126	-283	-15	220	-204	159	-44	3	-46	106	-17	0
1668	102	0	14	-141	-155	63	84	-148	114	-11	-81	-56	122	-116	0
1669	102	0	-101	-137	-36	119	-32	-86	118	-32	-7	-31	85	-54	0
1670	102	0	-325	-137	188	231	-256	25	1	-135	-67	-56	-27	-133	0
1671	102	0	-451	-170	281	310	-366	55	3	-81	-25	-110	27	-166	0
1672	102	0	-587	-194	393	390	-490	99	-19	-124	-50	-79	-21	-114	0
1673	102	0	-525	-215	310	370	-417	47	71	-122	-60	-11	5	-108	0
1674	102	0	-298	-203	95	250	-196	-54	21	-60	-44	-50	34	-11	0
1675	102	0	55	-199	-254	72	154	-226	126	-3	-29	-29	36	17	0
1676	102	0	209	-186	-395	-11	302	-290	188	-71	-56	36	93	15	0
1677	102	0	176	-188	-364	6	270	-276	114	9	0	-19	65	7	0
1678	102	0	108	-192	-300	42	204	-246	106	-27	3	-32	87	7	0
1679	102	0	-78	-178	-100	128	11	-139	108	-19	9	-34	93	-100	0
1680	102	0	-267	-161	106	214	-186	-27	-21	-50	-73	-69	-5	-52	0
1681	102	0	-430	-180	250	305	-340	35	-11	-42	-32	-126	21	-87	0
1682	102	0	-527	-192	335	359	-431	71	-69	-19	-23	-97	17	-170	0
1683	102	0	-523	-194	329	358	-426	67	-1	-91	27	-62	-60	-93	0
1684	102	0	-276	-199	77	237	-176	-61	93	-3	-38	-11	19	-58	0
1685	102	0	9	-186	-195	88	102	-190	44	-102	-13	-52	25	1	0
1686	102	0	322	-190	-512	-66	417	-351	186	34	21	-50	141	46	0
1687	102	0	196	-178	-374	-9	285	-276	102	-95	64	-64	60	1	0
1688	102	0	95	-170	-265	37	180	-217	48	-25	-73	-50	81	-46	0
1689	102	0	-77	-162	-85	119	4	-123	56	-5	75	7	91	-36	0
1690	102	0	-232	-149	83	190	-157	-33	54	-97	0	-98	-25	-110	0
1691	102	0	-436	-157	279	296	-357	61	-27	-93	-36	-87	-21	-118	0
1692	102	0	-630	-161	469	395	-549	154	-122	-89	-71	-75	-44	-166	0
1693	102	0	-480	-145	335	312	-407	95	56	-71	23	-42	-83	-27	0
1694	102	0	-310	-128	182	219	-246	27	-32	-38	-21	-129	23	-64	0
1695	102	0	95	-97	-192	1	143	-144	166	-7	31	58	104	42	0
1696	102	0	256	-73	-329	-91	292	-201	114	-114	54	-81	62	29	0
1697	102	0	303	-77	-380	-113	341	-228	143	-93	67	-38	110	31	0
1698	102	0	99	-110	-209	5	154	-159	81	-67	60	-31	15	0	0
1699	102	0	-28	-128	-100	78	36	-114	168	-50	-5	-89	62	-85	0
1700	102	0	-255	-120	135	187	-195	7	-21	-67	-5	-29	-23	-58	0
1701	102	0	-464	-73	391	268	-427	159	-38	-64	-110	-56	-112	-166	0
1702	102	0	-428	-44	384	236	-406	170	38	-36	-11	-71	-65	-135	0
1703	102	0	-513	-25	488	269	-500	231	-1	-15	-29	-104	-9	-40	0
1704	102	0	-226	-27	199	126	-212	86	54	-58	5	-95	-25	-91	0
1705	102	0	37	-19	-56	-9	46	-37	108	17	7	-65	58	-40	0
1706	102	0	198	-9	-207	-94	202	-108	89	-11	-25	-44	56	-23	0
1707	102	0	230	0	-230	-115	230	-115	75	-19	27	-81	143	3	0
1708	102	0	39	7	-32	-23	35	-12	85	-40	-19	-67	27	-108	0
1709	102	0	-83	31	114	26	-98	72	23	-65	-19	-77	-5	-73	0
1710	102	0	-208	13	221	97	-214	117	32	-69	58	-106	-27	-135	0
1711	102	0	-524	11	535	256	-529	273	-77	-42	-17	-116	-54	-164	0
1712	102	0	-500	21	521	239	-510	271	-54	-71	-36	-131	-126	-157	0
1713	102	0	-489	58	547	215	-518	302	5	-73	-7	-91	-73	-131	0
1714	102	0	-268	48	316	110	-292	182	-83	-1	-79	-83	-62	-106	0
1715	102	0	30	27	-3	-28	16	12	141	-15	1	-44	85	23	0
1716	102	0	191	15	-176	-103	183	-80	137	-56	-9	-36	50	3	0
1717	102	0	187	11	-176	-99	181	-82	112	-60	32	-85	32	-27	0
1718	102	0	-16	-7	9	11	-12	1	50	-38	91	-25	-13	0	0
1719	102	0	-80	3	83	38	-81	43	71	-34	-120	-11	-27	-133	0
1720	102	0	-295	32	327	131	-311	179	-17	-23	-48	-65	-54	-170	0
1721	102	0	-500	31	531	234	-515	281	-64	-83	-69	-93	-102	-176	0
1722	102	0	-570	44	614	263	-592	329	-73	-75	-25	-120	-46	-199	0
1723	102	0	-534	36	570	249	-552	303	-7	-73	-65	-77	-95	-116	0
1724	102	0	-217	29	246	94	-231	137	62	-64	-29	-25	9	-98	0
1725	102	0	6	19	13	-12	-3	16	65	-29	15	-91	73	-13	0
1726	102	0	238	17	-221	-127	229	-102	48	-38	40	-112	15	-23	0
1727	102	0	169	36	-133	-102	151	-48	122	-27	-48	-3	52	-11	0
1728	102	0	67	40	-27	-53	47	6	73	-89	3	-110	17	-34	0
1729	102	0	-76	38	114	19	-95	76	42	-54	-67	-62	-5	-155	0
1730	102	0	-310	58	368	126	-339	213	-17	-19	-104	-44	-89	-67	0
1731	102	0	-460	89	549	185	-504	319	-83	-65	-91	-54	-98	-153	0
1732	102	0	-578	87	665	245	-621	376	-36	-155	-81	-149	-145	-182	0
1733	102	0	-543	48	591	247	-567	319	-75	-83	-58	-42	-100	-143	0
1734	102	0	-342	1	343	170	-342	172	-21	31	-27	-83	27	-19	0
1735	102	0	-27	-34	-7	30	-10	-20	73	-83	-75	-67	-15	-58	0
1736	102	0	149	-77	-226	-36	187	-151	112	-54	56	-56	128	-15	0
1737	102	0	83	-114	-197	15	140	-155	65	-95	-58	-46	23	-1	0
1738	102	0	-27	-114	-87	70	30	-100	116	-50	-60	-9	-3	-40	0
1739	102	0	-197	-135	62	166	-129	-36	-1	-83	-56	-46	-46	-85	0
1740	102	0	-406	-197	209	301	-307	6	-48	-114	-27	-67	-65	-112	0
1741	102	0	-597	-184	413	390	-505	114	-93	-64	-85	-64	17	-223	0
1742	102	0	-733	-194	539	463	-636	172	-102	-162	-58	-145	-89	-143	0
1743	102	0	-728	-207	521	467	-624	157	-48	-81	-106	-5	-38	-174	0
1744	102	0	-408	-205	203	306	-305	-1	-56	-60	-29	-56	-19	-62	0
1745	102	0	-184	-195	-11	189	-86	-103	40	-40	-19	-23	7	-65	0
1746	102	0	-6	-203	-197	104	95	-200	120	-87	19	42	-36	54	0
1747	102	0	114	-186	-300	36	207	-243	116	17	-38	-5	89	-87	0
1748	102	0	-124	-188	-64	156	-30	-126	13	-139	-58	-65	-1	-11	0
1749	102	0	-202	-197	5	199	-103	-96	81	-52	-5	-65	-19	-56	0
1750	102	0	-513	-215	298	364	-405	41	-79	-141	-64	-73	-15	-219	0
1751	102	0	-555	-199	356	377	-455	78	-13	-64	-44	-62	-48	-164	0
1752	102	0	-785	-188	597	486	-691	204	-110	-104	-128	-65	-83	-215	0
1753	102	0	-691	-174	517	432	-604	171	-44	-120	-36	-73	-62	-232	0
1754	102	0	-436	-184	252	310	-344	34	64	-122	42	-34	15	-93	0
1755	102	0	-203	-184	19	193	-111	-82	25	-135	3	-116	52	-114	0
1756	102	0	7	-190	-197	91	102	-193	188	-155	-29	-25	58	-34	0
1757	102	0	85	-194	-279	54	182	-236	95	23	13	3	133	40	0
1758	102	0	-148	-213	-65	180	-41	-139	50	-131	-67	0	-5	-25	0
1759	102	0	-290	-219	71	254	-180	-74	-79	-62	-56	-98	-13	-155	0
1760	102	0	-509	-205	304	357	-406	49	-97	-58	-75	-54	-21	-252	0
1761	102	0	-730	-201	529	465	-629	164	-71	-110	-52	-75	-75	-166	0
1762	102	0	-818	-186	632	502	-725	223	-178	-143	-135	-112	-131	-269	0
1763	102	0	-759	-174	585	466	-672	205	1	-91	-32	13	-34	-126	0
1764	102	0	-591	-174	417	382	-504	121	-42	-172	-79	-34	-100	-133	0
1765	102	0	-234	-184	50	209	-142	-67	110	-137	-5	-17	-46	-38	0
1766	102	0	-163	-192	-29	177	-67	-110	27	-75	-131	-9	34	-81	0
1767	102	0	-18	-190	-172	104	77	-181	97	-65	-54	0	60	-48	0
1768	102	0	-142	-159	-17	150	-62	-88	153	-102	-19	36	-48	-40	0
1769	102	0	-327	-149	178	238	-252	14	11	-131	-62	-38	-73	-131	0
1770	102	0	-484	-141	343	312	-413	101	0	-97	46	-7	-50	-137	0
1771	102	0	-691	-139	552	415	-621	206	-25	-131	-91	-56	-106	-159	0
1772	102	0	-789	-147	642	468	-715	247	-110	-126	-71	-81	-38	-205	0
1773	102	0	-766	-159	607	462	-686	224	-126	-120	-153	-40	-64	-211	0
1774	102	0	-575	-164	411	369	-493	123	54	-79	-83	3	-21	-52	0
1775	102	0	-124	-182	-58	153	-33	-120	108	-34	-36	-29	48	-60	0
1776	102	0	-35	-221	-186	128	75	-203	69	-36	15	-1	112	48	0
1777	102	0	19	-192	-211	86	115	-201	83	-91	-34	-65	52	-71	0
1778	102	0	-52	-170	-118	111	33	-144	129	7	-5	40	89	5	0
1779	102	0	-275	-157	118	216	-196	-19	-3	-44	-77	5	-23	-100	0
1780	102	0	-411	-128	283	269	-347	77	25	-128	-69	1	-52	-194	0
1781	102	0	-569	-102	467	335	-518	182	-21	-108	-87	7	-112	-141	0
1782	102	0	-645	-21	624	333	-634	301	-52	-114	-58	1	-131	-145	0
1783	102	0	-530	69	599	230	-564	334	-34	-98	-108	17	-19	-174	0
1784	102	0	-308	178	486	65	-397	332	1	-85	-9	31	-64	-73	0
1785	102	0	118	323	205	-220	-43	264	56	-77	-112	-23	11	-73	0
1786	102	0	462	527	65	-494	198	296	131	-34	73	139	79	69	0
1787	102	0	498	810	312	-654	93	561	38	-155	-75	-65	-23	-71	0
1788	102	0	714	1125	411	-919	151	768	116	-13	46	48	67	-21	0
1789	102	0	615	1519	904	-1067	-144	1211	42	-89	-71	-3	-31	-184	0
1790	102	0	671	1953	1282	-1312	-305	1617	9	-159	-19	-54	-75	-205	0
1791	102	0	747	2403	1656	-1575	-454	2029	-27	-85	-29	17	-56	-147	0
1792	102	0	846	2904	2058	-1875	-606	2481	-38	-137	-95	5	-122	-151	0
1793	102	0	1093	3327	2234	-2210	-570	2780	-7	-42	-85	56	-69	-77	0
1794	102	0	1437	3666	2229	-2551	-396	2947	-34	-95	-52	-29	-112	-120	0
1795	102	0	1944	3837	1893	-2890	25	2865	87	-40	38	21	-3	-32	0
1796	102	0	2014	3736	1722	-2875	146	2729	42	-100	-5	-5	27	-11	0
1797	102	0	1899	3402	1503	-2650	198	2452	97	-118	5	-42	29	-65	0
1798	102	0	1568	3026	1458	-2297	55	2242	42	-62	42	27	60	-62	1
1799	102	0	1142	2432	1290	-1787	-74	1861	44	-60	-40	32	-36	-81	0
1800	102	0	518	1540	1022	-1029	-252	1281	-85	-50	-60	25	-120	-159	0
1801	100	0	-56	762	818	-353	-437	790	-126	-79	-56	-27	-151	-145	0
1802	100	0	-531	58	589	236	-560	323	-116	-3	-67	3	-97	-75	0
1803	100	0	-819	-488	331	653	-575	-78	-182	-62	-104	-13	-195	-194	0
1804	100	0	-667	-721	-54	694	-306	-387	29	-1	91	161	-36	19	0
1805	100	0	-501	-902	-401	701	-50	-651	-77	-83	-133	-87	-5	-188	0
1806	100	0	-315	-1030	-715	672	200	-872	131	-38	11	27	133	40	0
1807	100	0	-375	-1067	-692	721	158	-879	3	-79	-56	21	-34	-9	0
1808	100	0	-280	-935	-655	607	187	-795	98	-21	23	60	29	-83	0
1809	100	0	-402	-774	-372	588	-15	-573	60	-27	-15	50	31	-23	0
1810	100	0	-482	-613	-131	547	-175	-372	29	-34	-38	25	-91	-135	0
1811	100	0	-542	-492	50	517	-296	-221	11	-106	7	27	-5	-128	0
1812	100	0	-587	-436	151	511	-369	-142	-29	-50	-5	71	-34	-108	0
1813	100	0	-620	-405	215	512	-417	-95	-27	-75	-50	32	-5	-172	0
1814	100	0	-277	-401	-124	339	-76	-262	25	-75	34	98	17	-44	0
1815	100	0	33	-374	-407	170	220	-390	108	-48	25	0	83	-46	0
1816	100	0	364	-320	-684	-22	524	-502	170	-15	54	95	190	102	0
1817	100	0	488	-256	-744	-116	616	-500	188	-17	-21	69	184	100	0
1818	100	0	441	-232	-673	-104	557	-452	168	48	-31	102	141	58	0
1819	100	0	260	-225	-485	-17	372	-355	143	-93	-44	73	98	-40	0
1820	100	0	194	-234	-428	20	311	-331	83	-50	-50	124	77	-42	0
1821	100	0	15	-219	-234	102	124	-226	-11	-75	0	95	110	11	0
1822	100	0	55	-201	-256	73	155	-228	38	-131	-110	157	-34	-104	0
1823	100	0	43	-207	-250	82	146	-228	95	-71	-85	166	77	-77	0
1824	100	0	336	-203	-539	-66	437	-371	48	-87	19	112	42	104	0
1825	100	0	778	-234	-1012	-272	895	-623	199	-50	-23	147	153	197	0
1826	100	0	1122	-230	-1352	-446	1237	-791	153	50	-42	166	287	192	0
1827	100	0	1360	-197	-1557	-581	1458	-877	226	-23	-17	192	327	211	0
1828	100	0	1375	-157	-1532	-609	1453	-844	228	-71	64	180	306	223	0
1829	100	0	1701	-27	-1728	-837	1714	-877	226	-44	81	168	296	277	0
1830	100	0	2686	611	-2075	-1648	2380	-732	296	-7	93	174	485	506	0
1831	100	0	5435	2353	-3082	-3894	4258	-364	492	108	217	292	816	880	0
1832	100	0	7296	2161	-5135	-4728	6215	-1487	677	178	413	275	971	1065	0
1833	100	0	7288	1152	-6136	-4220	6712	-2492	801	240	576	349	1059	1183	0
1834	100	0	7201	638	-6563	-3919	6882	-2962	824	149	636	281	1057	1136	0
1835	100	0	7433	333	-7100	-3883	7266	-3383	985	77	874	413	964	1228	0
1836	100	0	7639	211	-7428	-3925	7533	-3608	1014	143	1261	403	1125	1359	0
1837	100	0	8504	122	-8382	-4313	8443	-4130	1202	137	1127	374	1148	1390	0
1838	100	0	8577	102	-8475	-4339	8526	-4186	898	27	671	329	1035	1301	0
1839	100	0	8236	48	-8188	-4142	8212	-4070	611	-170	578	254	975	1078	0
1840	100	0	7285	3	-7282	-3644	7283	-3639	820	58	655	380	706	993	0
1841	100	0	5917	-13	-5930	-2952	5923	-2971	911	42	628	277	646	614	0
1842	100	0	5100	-56	-5156	-2522	5128	-2606	1127	-50	587	434	628	366	0
1843	100	0	4573	-135	-4708	-2219	4640	-2421	644	-79	-118	430	620	263	0
1844	100	0	4330	-194	-4524	-2068	4427	-2359	225	-190	-488	436	700	345	0
1845	100	0	4263	-263	-4526	-2000	4394	-2394	-67	-269	-655	415	554	442	0
1846	100	0	4117	-300	-4417	-1908	4267	-2358	-65	-203	-632	279	436	296	0
1847	100	0	3936	-312	-4248	-1812	4092	-2280	89	-145	-754	162	446	279	0
1848	100	0	3620	-337	-3957	-1641	3788	-2147	263	-65	-1020	325	347	217	0
1849	100	0	3269	-343	-3612	-1463	3440	-1977	159	-3	-1092	327	512	155	0
1850	100	0	2734	-360	-3094	-1187	2914	-1727	199	-40	-874	244	774	201	0
1851	100	0	2279	-374	-2653	-952	2466	-1513	207	-112	-583	279	869	159	0
1852	100	0	1794	-380	-2174	-707	1984	-1277	223	13	-184	337	1041	325	0
1853	100	0	1213	-391	-1604	-411	1408	-997	161	0	-69	287	964	417	0
1854	100	0	1142	-380	-1522	-381	1332	-951	252	116	256	273	927	614	0
1855	100	0	1108	-368	-1476	-370	1292	-922	141	258	459	252	816	748	0
1856	100	0	1240	-333	-1573	-453	1406	-953	192	236	748	207	744	857	0
1857	100	0	1395	-335	-1730	-530	1562	-1032	267	147	931	265	748	902	0
1858	100	0	1355	-358	-1713	-498	1534	-1035	201	62	692	242	770	688	0
1859	100	0	1366	-393	-1759	-486	1562	-1076	337	50	457	374	762	620	0
1860	100	0	1131	-407	-1538	-362	1334	-972	318	31	258	409	731	554	0
1861	100	0	947	-440	-1387	-253	1167	-913	372	64	118	554	719	395	0
1862	100	0	692	-481	-1173	-105	932	-827	312	-48	77	444	677	232	0
1863	100	0	656	-521	-1177	-67	916	-849	188	58	-54	403	632	267	0
1864	100	0	792	-527	-1319	-132	1055	-923	48	-40	-230	294	558	312	0
1865	100	0	1026	-535	-1561	-245	1293	-1048	56	-87	-358	368	477	302	0
1866	100	0	1102	-539	-1641	-281	1371	-1090	1	-192	-504	269	397	316	0
1867	100	0	1239	-539	-1778	-350	1508	-1158	60	-118	-473	355	529	343	0
1868	100	0	1038	-543	-1581	-247	1309	-1062	15	-110	-514	254	475	104	0
1869	100	0	840	-634	-1474	-103	1157	-1054	104	-114	-430	337	502	27	0
1870	100	0	496	-770	-1266	137	881	-1018	71	-116	-355	333	287	-91	0
1871	100	0	116	-797	-913	340	514	-855	172	-174	-333	362	226	-164	0
1872	100	0	-322	-764	-442	543	60	-603	-21	-188	-162	279	-48	-170	0
1873	100	0	-477	-760	-283	618	-97	-521	40	-170	-19	327	-128	-225	0
1874	100	0	-596	-741	-145	668	-225	-443	-15	-166	69	314	-323	-65	0
1875	100	0	-392	-729	-337	560	-27	-533	-36	-199	174	341	-397	-54	0
1876	100	0	-392	-727	-335	559	-28	-531	79	-170	244	405	-343	-87	0
1877	100	0	-529	-711	-182	620	-173	-446	112	-172	226	391	-355	-172	0
1878	100	0	-629	-700	-71	664	-279	-385	98	-126	277	417	-362	-98	0
1879	100	0	-965	-739	226	852	-595	-256	75	-238	166	438	-417	-228	0
1880	100	0	-1212	-776	436	994	-824	-170	9	-151	42	405	-424	-256	0
1881	100	0	-1409	-781	628	1095	-1018	-76	-50	-102	91	325	-329	-242	0
1882	100	0	-1578	-795	783	1186	-1180	-6	-102	-246	15	312	-415	-353	0
1883	100	0	-1546	-807	739	1176	-1142	-34	-178	-89	-83	399	-314	-192	0
1884	100	0	-1384	-808	576	1096	-980	-116	-151	-166	-122	399	-197	-289	0
1885	100	0	-1080	-799	281	939	-680	-259	-67	-67	-56	403	-89	-153	0
1886	100	0	-827	-783	44	805	-435	-369	-73	-98	-85	341	-162	-226	0
1887	100	0	-823	-791	32	807	-427	-379	126	-54	38	479	36	-184	0
1888	100	0	-1066	-789	277	927	-671	-256	15	-36	-71	327	56	-277	0
1889	100	0	-1111	-789	322	950	-716	-233	-3	-29	-21	364	-27	-186	0
1890	100	0	-1361	-805	556	1083	-958	-124	-174	-91	-104	356	-143	-137	0
1891	100	0	-1569	-801	768	1185	-1168	-16	-190	-15	-106	432	-378	-180	0
1892	100	0	-1764	-791	973	1277	-1368	91	-207	-25	-118	322	-424	-248	0
1893	100	0	-1698	-785	913	1241	-1305	64	-46	-31	-65	422	-409	-203	0
1894	100	0	-1484	-805	679	1144	-1081	-63	-21	-91	-87	362	-232	-205	0
1895	100	0	-1169	-824	345	996	-757	-239	-67	-71	-98	323	-161	-223	0
1896	100	0	-1004	-845	159	924	-581	-343	-85	-73	7	341	-209	-174	0
1897	100	0	-787	-847	-60	817	-363	-453	54	-5	120	355	-209	-201	0
1898	100	0	-1029	-822	207	925	-618	-307	36	-42	155	347	-244	-217	0
1899	100	0	-1054	-824	230	939	-642	-297	34	-141	137	256	-428	-281	0
1900	100	0	-1314	-847	467	1080	-890	-190	17	-89	149	256	-391	-174	0
1901	100	0	-1526	-867	659	1196	-1092	-104	-153	-131	73	145	-442	-273	0
1902	100	0	-1547	-898	649	1222	-1098	-124	-29	-147	236	166	-380	-296	0
1903	100	0	-1712	-929	783	1320	-1247	-73	-135	-186	194	128	-508	-281	0
1904	100	0	-1374	-909	465	1141	-919	-222	-31	-110	139	120	-481	-225	0
1905	100	0	-1130	-896	234	1013	-682	-331	56	-81	46	228	-370	-170	0
1906	100	0	-795	-882	-87	838	-354	-484	89	-91	13	197	-316	-207	0
1907	100	0	-760	-888	-128	824	-316	-508	54	-25	23	238	-366	-162	0
1908	100	0	-778	-892	-114	835	-332	-503	95	-79	-38	263	-294	-133	0
1909	100	0	-860	-925	-65	892	-397	-495	-13	-46	-89	232	-230	-221	0
1910	100	0	-923	-898	25	910	-474	-436	-17	-17	-236	292	-153	-186	0
1911	100	0	-1064	-863	201	963	-632	-331	-172	-91	-314	310	-205	-164	0
1912	100	0	-1107	-853	254	980	-680	-299	-48	-1	-287	368	-122	-223	0
1913	100	0	-1093	-878	215	985	-654	-331	-95	-54	-343	306	-106	-188	0
1914	100	0	-885	-882	3	883	-444	-439	-46	-93	-277	310	-52	-71	0
1915	100	0	-543	-890	-347	716	-98	-618	-27	-46	-265	238	19	52	0
1916	100	0	-316	-847	-531	581	107	-689	52	-42	-186	277	120	104	0
1917	100	0	-239	-834	-595	536	178	-714	100	1	-143	261	114	114	0
1918	100	0	-366	-808	-442	587	38	-625	106	-7	-60	333	83	131	0
1919	100	0	-597	-791	-194	694	-201	-492	23	-89	-46	170	133	54	0
1920	100	0	-692	-777	-85	734	-303	-431	9	21	-1	219	106	44	0
1921	100	0	-993	-772	221	882	-607	-275	-137	-7	-52	242	15	38	0
1922	100	0	-994	-746	248	870	-621	-249	-56	-1	25	285	44	67	0
1923	100	0	-1070	-748	322	909	-696	-213	-56	3	-52	258	62	85	0
1924	100	0	-849	-721	128	785	-488	-296	-13	50	36	221	52	69	0
1925	100	0	-460	-659	-199	559	-130	-429	83	81	124	283	209	223	0
1926	100	0	-209	-624	-415	416	103	-519	137	-32	52	263	155	161	0
1927	100	0	-89	-591	-502	340	206	-546	170	58	64	353	199	246	0
1928	100	0	-210	-566	-356	388	73	-461	79	-36	-32	296	102	91	0
1929	100	0	-293	-552	-259	422	-17	-405	69	-83	5	275	147	97	0
1930	100	0	-492	-552	-60	522	-216	-306	-23	-95	-110	223	108	93	0
1931	100	0	-676	-550	126	613	-401	-212	-118	-122	-149	155	67	-83	0
1932	100	0	-750	-525	225	637	-487	-150	-100	-128	-151	273	7	15	0
1933	100	0	-769	-498	271	633	-520	-113	-104	-100	-238	228	-42	-3	0
1934	100	0	-521	-471	50	496	-285	-210	-15	-135	-199	358	-73	-48	0
1935	100	0	-298	-455	-157	376	-70	-306	38	-98	-172	378	95	31	0
1936	100	0	-10	-430	-420	220	205	-425	29	-135	-195	325	85	0	0
1937	100	0	113	-393	-506	140	309	-449	108	-69	-199	405	114	54	0
1938	100	0	-72	-366	-294	219	111	-330	52	-176	-110	246	106	-32	0
1939	100	0	-209	-337	-128	273	-40	-232	-34	-203	-131	226	-34	-102	0
1940	100	0	-360	-343	17	351	-188	-163	-44	-149	-122	292	21	-131	0
1941	100	0	-606	-323	283	464	-444	-20	-102	-192	-192	246	-139	-168	0
1942	100	0	-701	-337	364	519	-532	13	-29	-139	-139	256	-73	-199	0
1943	100	0	-722	-333	389	527	-555	28	-79	-161	-131	277	-91	-182	0
1944	100	0	-573	-335	238	454	-405	-48	-9	-236	-106	285	-106	-106	0
1945	100	0	-256	-337	-81	296	-87	-209	62	-147	-23	287	-5	-52	0
1946	100	0	19	-304	-323	142	171	-313	71	-129	-50	176	60	-69	0
1947	100	0	74	-314	-388	120	231	-351	102	-118	-13	205	100	29	0
1948	100	0	-81	-325	-244	203	81	-284	21	-143	-69	195	62	-135	0
1949	100	0	-183	-318	-135	250	-24	-226	60	-114	-95	209	27	-52	0
1950	100	0	-327	-300	27	313	-177	-136	64	-159	-73	277	7	-172	0
1951	100	0	-495	-269	226	382	-360	-21	-38	-195	-32	254	-71	-108	0
1952	100	0	-525	-246	279	385	-402	16	17	-104	-129	296	-71	-108	0
1953	100	0	-682	-242	440	462	-561	99	-100	-149	-108	215	-135	-75	0
1954	100	0	-445	-244	201	344	-323	-21	-58	-164	-95	157	-1	-143	0
1955	100	0	-95	-250	-155	172	30	-202	151	-128	-42	296	77	0	0
1956	100	0	93	-271	-364	89	228	-317	110	-106	-67	209	71	-60	0
1957	100	0	136	-281	-417	72	276	-349	100	-126	-85	252	79	-17	0
1958	100	0	141	-291	-432	75	286	-361	135	-133	-83	271	64	-60	0
1959	100	0	-16	-289	-273	152	128	-281	-7	-65	42	186	112	-11	0
1960	100	0	-198	-275	-77	236	-60	-176	-9	-157	-77	215	42	-114	0
1961	100	0	-329	-250	79	289	-204	-85	0	-116	-265	273	-56	-137	0
1962	100	0	-408	-209	199	308	-303	-5	-23	-126	-81	234	34	-100	0
1963	100	0	-507	-203	304	355	-405	50	-75	-155	-157	207	-77	-124	0
1964	100	0	-253	-203	50	228	-151	-76	-7	-168	-133	246	-11	-56	0
1965	100	0	-2	-225	-223	113	110	-224	9	-95	-174	244	65	42	0
1966	100	0	185	-259	-444	37	314	-351	-11	-114	-164	219	67	17	0
1967	100	0	343	-306	-649	-18	496	-477	118	-95	-199	306	48	1	0
1968	100	0	145	-308	-453	81	299	-380	100	-145	-149	302	77	23	0
1969	100	0	72	-283	-355	105	213	-319	-56	-114	-230	205	-21	-64	0
1970	100	0	-156	-289	-133	222	-11	-211	-25	-54	-118	254	32	31	0
1971	100	0	-319	-281	38	300	-178	-121	-52	-110	-283	234	-108	-114	0
1972	100	0	-431	-302	129	366	-280	-86	-106	-38	-149	199	13	-81	0
1973	100	0	-523	-287	236	405	-379	-25	-104	-69	-215	298	-32	-54	0
1974	100	0	-336	-267	69	301	-202	-99	-65	-71	-135	172	3	-34	0
1975	100	0	-43	-246	-203	144	80	-224	58	-62	-157	291	83	0	0
1976	100	0	156	-228	-384	36	270	-306	27	-64	-118	289	60	52	0
1977	100	0	179	-228	-407	24	293	-317	73	-106	-56	261	93	69	0
1978	100	0	114	-279	-393	82	253	-336	-3	-93	-23	256	71	40	0
1979	100	0	-78	-308	-230	193	76	-269	19	-38	-17	312	85	44	0
1980	100	0	-321	-312	9	316	-165	-151	-87	-135	-129	209	-42	-5	0
1981	100	0	-433	-296	137	364	-285	-79	-108	62	-112	250	106	-23	0
1982	100	0	-728	-292	436	510	-582	72	-155	-116	-153	252	-83	-19	0
1983	100	0	-568	-289	279	428	-423	-5	-60	1	-108	267	58	-40	0
1984	100	0	-585	-304	281	444	-433	-11	-54	-141	-62	194	7	15	0
1985	100	0	-240	-304	-64	272	-88	-184	-29	0	-62	166	52	7	0
1986	100	0	19	-306	-325	143	172	-315	-34	-17	-112	267	52	89	0
1987	100	0	58	-314	-372	128	215	-343	73	11	-32	230	162	98	0
1988	100	0	-60	-304	-244	182	92	-274	42	-5	-58	161	77	34	0
1989	100	0	-223	-300	-77	261	-73	-188	-34	3	-52	221	67	-50	0
1990	100	0	-420	-316	104	368	-262	-106	-38	-97	-67	201	-50	1	0
1991	100	0	-643	-329	314	486	-478	-7	-102	-44	-95	217	-108	-118	0
1992	100	0	-775	-335	440	555	-607	52	-120	-106	-108	143	-137	-110	0
1993	100	0	-787	-316	471	551	-629	77	-112	-85	-44	242	-52	-139	0
1994	100	0	-676	-296	380	486	-528	42	-64	-104	-129	219	-155	-71	0
1995	100	0	-265	-292	-27	278	-119	-159	52	23	-110	267	5	-31	0
1996	100	0	-177	-314	-137	245	-20	-225	7	-50	-108	174	-81	13	0
1997	100	0	-100	-325	-225	212	62	-275	83	-79	-15	190	-13	-15	0
1998	100	0	-135	-327	-192	231	28	-259	56	-77	-19	265	-77	-102	0
1999	100	0	-275	-331	-56	303	-109	-193	52	-89	-67	283	-91	-100	0
[truncated: 31,709 more rows]
