# Supplementary material for: A Robust and Real-Time Capable Envelope-Based Algorithm for Heart Sound Classification: Validation under Different Physiological Conditions
Source: Sensors (Basel). 2020 Feb 11;20(4):972. doi: 10.3390/s20040972 (PMC7070375; doi:10.3390/s20040972)
Supplement: Supplementary file 1 [file sensors-20-00972-s001.zip › Messungen/swu/swu07_unfiltered.csv]

Dataset No.	Pulse (bpm)	Pacer Bit	leadI (�V)	leadII (�V)	leadIII (�V)	lead_avR (�V)	lead_avL (�V)	lead_avF (�V)	V1 (�V)	V2 (�V)	V3 (�V)	V4 (�V)	V5 (�V)	V6 (�V)	R-Wave
1	0	0	264	428	164	-346	50	296	89	-69	114	5	-131	-85	0
2	0	0	-1226	-2483	-1257	1854	15	-1870	77	25	166	65	-15	31	0
3	0	0	-1241	-2465	-1224	1853	-8	-1844	5	13	11	-25	-147	0	0
4	0	0	-1186	-2456	-1270	1821	42	-1863	129	32	106	40	-71	25	0
5	0	0	-1199	-2428	-1229	1813	15	-1828	81	-122	56	56	-100	-97	0
6	0	0	-1158	-2417	-1259	1787	50	-1838	-15	-38	-19	-36	-172	-64	0
7	0	0	-1168	-2390	-1222	1779	27	-1806	52	7	1	56	-71	-17	0
8	0	0	-1129	-2374	-1245	1751	58	-1809	5	-27	-1	-1	-122	-17	0
9	0	0	-1066	-2359	-1293	1712	113	-1826	75	83	13	29	-56	29	0
10	0	0	-1238	-2349	-1111	1793	-63	-1730	-5	-34	-58	67	-102	-23	1
11	0	0	-1160	-2339	-1179	1749	9	-1759	27	0	93	64	-62	-25	0
12	0	0	-1170	-2326	-1156	1748	-7	-1741	23	77	104	56	38	-56	0
13	0	0	-1178	-2310	-1132	1744	-23	-1721	25	56	97	-11	-19	-65	0
14	0	0	-1125	-2304	-1179	1714	27	-1741	93	128	81	56	98	-58	0
15	0	0	-1174	-2291	-1117	1732	-28	-1704	17	-71	83	-79	-85	-36	0
16	0	0	-1077	-2275	-1198	1676	60	-1736	44	15	79	36	-38	97	0
17	0	0	-1075	-2271	-1196	1673	60	-1733	-23	-67	69	-27	-36	-32	0
18	0	0	-1042	-2258	-1216	1650	87	-1737	71	-3	73	9	-1	21	0
19	0	0	-1158	-2248	-1090	1703	-34	-1669	29	-21	-42	38	-42	-19	0
20	0	0	-1152	-2242	-1090	1697	-31	-1666	50	-52	36	-23	-38	-3	0
21	0	0	-1104	-2236	-1132	1670	14	-1684	81	3	106	69	9	-46	0
22	0	0	-1185	-2238	-1053	1711	-66	-1645	60	1	7	7	31	-17	0
23	0	0	-1139	-2227	-1088	1683	-25	-1657	-5	21	67	-17	-36	-25	0
24	0	0	-1201	-2227	-1026	1714	-87	-1626	31	38	17	65	9	-50	0
25	0	0	-1129	-2221	-1092	1675	-18	-1656	38	42	36	-32	42	-69	0
26	0	0	-1083	-2219	-1136	1651	26	-1677	73	-9	52	-38	19	0	0
27	0	0	-1147	-2215	-1068	1681	-39	-1641	-36	-131	-5	-73	15	1	0
28	0	0	-1061	-2207	-1146	1634	42	-1676	11	-11	29	7	-36	-29	0
29	0	0	-1143	-2213	-1070	1678	-36	-1641	-44	-67	44	-44	-17	-19	0
30	0	0	-1062	-2196	-1134	1629	36	-1665	29	42	13	5	-34	1	0
31	0	0	-1071	-2198	-1127	1634	28	-1662	42	95	17	7	32	7	0
32	0	0	-1153	-2198	-1045	1675	-54	-1621	1	15	-46	-7	-38	-64	0
33	0	0	-1087	-2192	-1105	1639	9	-1648	93	97	36	58	36	-7	0
34	0	0	-1182	-2190	-1008	1686	-87	-1599	-60	27	19	-114	11	-42	0
35	0	0	-1027	-2194	-1167	1610	70	-1680	100	69	-13	58	62	38	0
36	0	0	-1120	-2194	-1074	1657	-23	-1634	-54	0	-75	-67	15	-42	0
37	0	0	-1034	-2188	-1154	1611	60	-1671	17	-38	-11	29	3	-65	0
38	0	0	-1071	-2192	-1121	1631	25	-1656	-56	-19	15	-79	-21	7	0
39	0	0	-1097	-2196	-1099	1646	1	-1647	29	-65	44	-27	38	-1	0
40	0	0	-1066	-2198	-1132	1632	33	-1665	23	60	32	11	-50	65	0
41	0	0	-1051	-2203	-1152	1627	50	-1677	13	73	60	64	-5	-21	0
42	0	0	-1129	-2219	-1090	1674	-19	-1654	9	31	83	19	-23	-19	0
43	0	0	-1154	-2203	-1049	1678	-52	-1626	32	-27	31	17	-48	-50	0
44	0	0	-1051	-2199	-1148	1625	48	-1673	126	48	137	46	29	27	0
45	0	0	-1108	-2198	-1090	1653	-9	-1644	-15	-32	-32	0	-122	-38	0
46	0	0	-1071	-2196	-1125	1633	27	-1660	-29	-31	-1	-64	-98	-126	0
47	0	0	-1087	-2194	-1107	1640	10	-1650	-11	-83	13	-85	-38	-19	0
48	0	0	-1089	-2198	-1109	1643	10	-1653	1	-7	-40	-27	-69	-27	0
49	0	0	-1028	-2184	-1156	1606	64	-1670	-3	3	27	-52	-67	-29	0
50	0	0	-1135	-2192	-1057	1663	-39	-1624	-7	9	-29	-48	-95	-31	0
51	0	0	-986	-2190	-1204	1588	109	-1697	87	58	77	87	-34	42	0
52	0	0	-1171	-2203	-1032	1687	-69	-1617	-1	-9	-17	54	-87	11	0
53	0	0	-1034	-2203	-1169	1618	67	-1686	54	77	60	50	-17	5	0
54	0	0	-1154	-2217	-1063	1685	-45	-1640	17	-38	15	13	-98	-21	0
55	0	0	-1063	-2221	-1158	1642	47	-1689	11	-46	-1	21	-114	-21	0
56	0	0	-1098	-2217	-1119	1657	10	-1668	1	-120	50	-77	-65	-19	0
57	0	0	-1040	-2215	-1175	1627	67	-1695	-7	-128	-29	-81	-139	-75	0
58	0	0	-1032	-2219	-1187	1625	77	-1703	116	-7	-29	31	-79	19	0
59	0	0	-1123	-2221	-1098	1672	-12	-1659	-25	-77	21	-81	-151	-65	0
60	0	0	-1015	-2219	-1204	1617	94	-1711	104	-52	50	-50	-126	-23	0
61	0	0	-1122	-2223	-1101	1672	-10	-1662	93	-11	40	-1	-38	-5	0
62	0	0	-1079	-2215	-1136	1647	28	-1675	65	56	29	36	-108	-31	0
63	0	0	-1048	-2219	-1171	1633	61	-1695	104	-31	40	-23	-106	13	0
64	0	0	-1124	-2223	-1099	1673	-12	-1661	19	-17	79	-23	-122	11	0
65	0	0	-1115	-2232	-1117	1673	1	-1674	56	-77	1	-42	-139	-75	0
66	0	0	-1049	-2236	-1187	1642	69	-1711	38	-40	29	-36	-112	-83	0
67	0	0	-1121	-2238	-1117	1679	-2	-1677	-3	-67	5	-5	-122	-97	0
68	0	0	-1109	-2240	-1131	1674	11	-1685	-31	-104	58	-71	-131	-110	0
69	0	0	-1135	-2240	-1105	1687	-15	-1672	-25	-36	17	-44	-137	-102	0
70	0	0	-1134	-2232	-1098	1683	-18	-1665	19	-50	56	-62	-143	-36	0
71	0	0	-1112	-2244	-1132	1678	10	-1688	-9	-46	52	52	-174	-98	0
72	0	0	-1092	-2248	-1156	1670	32	-1702	89	11	44	89	-79	-64	0
73	0	0	-1156	-2246	-1090	1701	-33	-1668	-1	-67	106	48	-180	-44	0
74	0	0	-1114	-2248	-1134	1681	10	-1691	75	36	-38	40	-81	36	0
75	0	0	-1136	-2263	-1127	1699	-4	-1695	36	-46	67	23	-182	-29	0
76	0	0	-1098	-2254	-1156	1676	29	-1705	67	-192	71	-11	-178	-69	0
77	0	0	-1141	-2250	-1109	1695	-16	-1679	48	-122	34	-48	-129	-69	0
78	0	0	-1108	-2242	-1134	1675	13	-1688	-19	-81	-13	-21	-164	-38	0
79	0	0	-1108	-2256	-1148	1682	20	-1702	58	-46	58	-23	-151	-7	0
80	0	0	-1117	-2248	-1131	1682	7	-1689	67	-38	27	-56	-116	-60	0
81	0	0	-1216	-2248	-1032	1732	-92	-1640	-15	-52	-36	-75	-172	-135	0
82	0	0	-1112	-2256	-1144	1684	16	-1700	64	3	83	44	-91	-21	0
83	0	0	-1208	-2271	-1063	1739	-72	-1667	23	-21	31	-42	-151	-114	0
84	0	0	-1094	-2269	-1175	1681	40	-1722	98	21	31	17	-135	-93	0
85	0	0	-1133	-2265	-1132	1699	0	-1698	104	-71	17	-23	-155	-42	0
86	0	0	-1160	-2269	-1109	1714	-25	-1689	-65	-126	5	-77	-219	7	0
87	0	0	-1062	-2258	-1196	1660	67	-1727	1	-75	-54	17	-151	-25	0
88	0	0	-1084	-2265	-1181	1674	48	-1723	67	-124	27	-54	-176	-98	0
89	0	0	-1117	-2263	-1146	1690	14	-1704	46	-73	60	17	-133	-36	0
90	0	0	-1096	-2269	-1173	1682	38	-1721	60	-52	3	-42	-126	-65	0
91	0	0	-1152	-2263	-1111	1707	-20	-1687	71	-81	60	69	-176	-73	0
92	0	0	-1195	-2265	-1070	1730	-62	-1667	-27	42	-87	48	-174	-15	0
93	0	0	-1094	-2269	-1175	1681	40	-1722	114	-65	149	-3	-25	-34	0
94	0	0	-1197	-2269	-1072	1733	-62	-1670	44	-85	36	27	-170	-34	0
95	0	0	-1071	-2267	-1196	1669	62	-1731	75	-60	81	42	-129	-31	0
96	0	0	-1106	-2275	-1169	1690	31	-1722	38	-85	-21	0	-131	-135	0
97	0	0	-1160	-2267	-1107	1713	-26	-1687	25	-143	-34	-25	-157	-79	0
98	0	0	-1123	-2267	-1144	1695	10	-1705	-64	-108	9	-75	-129	-64	0
99	0	0	-1164	-2260	-1096	1712	-34	-1678	1	-110	-25	-69	-143	-106	0
100	0	0	-1125	-2269	-1144	1697	9	-1706	-7	64	-7	9	-34	-83	0
101	0	0	-1190	-2260	-1070	1725	-60	-1665	-1	-9	-13	-7	-114	-69	0
102	0	0	-1191	-2265	-1074	1728	-58	-1669	62	-19	17	-40	-126	-67	0
103	0	0	-1150	-2263	-1113	1706	-18	-1688	71	-5	71	17	-38	-87	0
104	0	0	-1148	-2263	-1115	1705	-16	-1689	52	-21	91	-29	-56	-67	0
105	0	0	-1129	-2258	-1129	1693	0	-1693	44	-9	-54	-23	-128	-93	0
106	0	0	-1165	-2263	-1098	1714	-33	-1680	-1	-71	52	-73	-106	-79	0
107	0	0	-1134	-2265	-1131	1699	-1	-1698	-46	-93	-110	-38	-184	-135	0
108	0	0	-1100	-2262	-1162	1681	31	-1712	25	-75	67	-32	-46	-27	0
109	0	0	-1222	-2254	-1032	1738	-95	-1643	-71	-81	-65	-95	-71	-9	0
110	0	0	-1110	-2258	-1148	1684	19	-1703	9	-25	-9	-67	-75	-17	0
111	0	0	-1203	-2252	-1049	1727	-77	-1650	48	42	-19	13	-98	54	0
112	0	0	-1112	-2252	-1140	1682	14	-1696	67	5	5	-11	-46	-64	0
113	0	0	-1113	-2265	-1152	1689	19	-1708	58	52	40	9	11	21	0
114	0	0	-1128	-2260	-1132	1694	2	-1696	38	11	1	5	-31	3	0
115	0	0	-1079	-2258	-1179	1668	50	-1718	75	-50	32	13	-79	-21	0
116	0	0	-1102	-2267	-1165	1684	31	-1716	-11	-29	23	-50	17	-27	0
117	0	0	-1098	-2262	-1164	1680	33	-1713	5	-104	-25	-46	-52	-19	0
118	0	0	-1067	-2250	-1183	1658	58	-1716	-31	32	-97	17	-50	-42	0
119	0	0	-1205	-2256	-1051	1730	-77	-1653	11	-83	-102	-75	-79	-85	0
120	0	0	-1094	-2256	-1162	1675	34	-1709	97	-139	-9	19	-60	-62	0
121	0	0	-1180	-2258	-1078	1719	-51	-1668	46	-5	9	44	-65	-15	0
122	0	0	-1156	-2254	-1098	1705	-29	-1676	40	-44	36	0	-42	21	0
123	0	0	-1158	-2256	-1098	1707	-30	-1677	13	-13	48	13	-52	-25	0
124	0	0	-1127	-2258	-1131	1692	2	-1694	75	-83	46	-15	-128	17	0
125	0	0	-1147	-2258	-1111	1702	-18	-1684	3	-1	7	-48	-29	-34	0
126	0	0	-1077	-2254	-1177	1665	50	-1715	29	-64	-64	-67	-112	-58	0
127	0	0	-1110	-2258	-1148	1684	19	-1703	17	-79	32	-21	-48	-19	0
128	0	0	-1125	-2244	-1119	1684	-3	-1681	11	-71	-19	-91	-13	-98	0
129	0	0	-1065	-2236	-1171	1650	53	-1703	13	-97	9	-5	-102	-79	0
130	0	0	-1203	-2225	-1022	1714	-90	-1623	19	-91	7	1	-81	-25	0
131	0	0	-1126	-2225	-1099	1675	-13	-1662	32	58	-21	-23	-46	17	0
132	0	0	-1111	-2205	-1094	1658	-8	-1649	34	9	40	-19	-9	-42	0
133	0	0	-1053	-2207	-1154	1630	50	-1680	65	-7	71	67	-1	-27	0
134	0	0	-1086	-2201	-1115	1643	14	-1658	42	-11	64	27	-11	-54	0
135	0	0	-1129	-2203	-1074	1666	-27	-1638	-17	36	-32	-13	-102	0	0
136	0	0	-1032	-2203	-1171	1617	69	-1687	40	40	-44	-7	-83	-65	0
137	0	0	-1083	-2196	-1113	1639	15	-1654	7	-9	-65	11	-89	50	0
138	0	0	-1102	-2188	-1086	1645	-8	-1637	-13	-100	40	-79	-50	-17	0
139	0	0	-1065	-2188	-1123	1626	29	-1655	-9	-54	23	23	-126	-124	0
140	0	0	-1089	-2188	-1099	1638	5	-1643	36	-3	11	42	-32	-54	0
141	0	0	-1160	-2184	-1024	1672	-68	-1604	-15	-31	-11	25	-98	38	0
142	0	0	-1057	-2186	-1129	1621	36	-1657	97	25	71	75	-7	40	0
143	0	0	-1104	-2188	-1084	1646	-10	-1636	23	-9	64	36	-133	-11	0
144	0	0	-1143	-2188	-1045	1665	-49	-1616	52	-52	62	42	-19	81	0
145	0	0	-1052	-2163	-1111	1607	29	-1637	46	-48	13	-54	-141	64	0
146	0	0	-1054	-2161	-1107	1607	26	-1634	-25	-34	67	-36	-29	15	0
147	0	0	-1054	-2128	-1074	1591	10	-1601	-21	-104	-19	-52	-102	-48	0
148	0	0	-975	-2102	-1127	1538	76	-1614	25	-42	13	-83	-21	-73	0
149	0	0	-1083	-2095	-1012	1589	-35	-1553	-62	-46	1	-71	-64	-17	0
150	0	0	-1007	-2075	-1068	1541	30	-1571	36	48	34	-69	-48	-32	0
151	0	0	-1071	-2060	-989	1565	-41	-1524	34	25	71	27	-54	64	0
152	0	0	-1030	-2044	-1014	1537	-8	-1529	-17	38	25	-50	-95	-34	0
153	0	0	-947	-2056	-1109	1501	81	-1582	52	77	46	69	36	15	0
154	0	0	-1080	-2042	-962	1561	-59	-1502	75	9	17	13	40	17	0
155	0	0	-949	-2060	-1111	1504	81	-1585	71	-54	36	3	-120	-48	0
156	0	0	-1013	-2064	-1051	1538	19	-1557	-17	3	120	-11	-58	48	0
157	0	0	-997	-2056	-1059	1526	31	-1557	-69	-71	-11	-91	-145	9	0
158	0	0	-937	-2044	-1107	1490	85	-1575	36	3	-46	-40	-83	-9	0
159	0	0	-987	-2046	-1059	1516	36	-1552	-3	-9	58	-40	27	31	0
160	0	0	-981	-2044	-1063	1512	41	-1553	15	-1	65	-64	-46	15	0
161	0	0	-987	-2042	-1055	1514	34	-1548	75	17	161	-1	-122	100	0
162	0	0	-1042	-2037	-995	1539	-23	-1516	0	69	54	29	-54	-50	0
163	0	0	-1003	-2042	-1039	1522	18	-1540	38	100	21	29	-34	-11	0
164	0	0	-1048	-2054	-1006	1551	-21	-1530	-13	-13	25	-34	-112	17	0
165	0	0	-1024	-2069	-1045	1546	10	-1557	-38	17	3	31	-83	-5	0
166	0	0	-1048	-2066	-1018	1557	-15	-1542	-23	25	32	-118	-42	-40	0
167	0	0	-982	-2054	-1072	1518	45	-1563	-38	-25	7	25	-147	-11	0
168	0	0	-1043	-2075	-1032	1559	-5	-1553	27	-56	40	-64	-100	-9	0
169	0	0	-978	-2099	-1121	1538	71	-1610	-1	77	-31	-29	-87	-69	0
170	0	0	-1064	-2134	-1070	1599	3	-1602	19	5	46	-46	-44	-36	0
171	0	0	-1040	-2155	-1115	1597	37	-1635	29	83	135	-17	9	7	0
172	0	0	-1106	-2180	-1074	1643	-16	-1627	-64	-27	-42	64	-98	-32	0
173	0	0	-1098	-2207	-1109	1652	5	-1658	67	-9	104	56	-11	-9	0
174	0	0	-1069	-2217	-1148	1643	39	-1682	79	65	29	27	-54	23	0
175	0	0	-1116	-2215	-1099	1665	-8	-1657	21	-83	31	-7	-118	3	0
176	0	0	-1107	-2232	-1125	1669	9	-1678	-25	-40	15	0	-97	1	0
177	0	0	-1042	-2246	-1204	1644	81	-1725	0	-60	44	-17	-58	-13	0
178	0	0	-1121	-2263	-1142	1692	10	-1702	9	-7	11	48	-25	-17	0
179	0	0	-1153	-2260	-1107	1706	-23	-1683	21	-95	-42	-9	-190	-73	0
180	0	0	-1110	-2262	-1152	1686	21	-1707	34	27	34	38	-58	31	0
181	0	0	-1152	-2265	-1113	1708	-19	-1689	0	-40	36	-32	-95	-95	0
182	0	0	-1123	-2279	-1156	1701	16	-1717	97	58	98	79	-13	-34	0
183	0	0	-1158	-2283	-1125	1720	-16	-1704	34	58	36	-36	11	-44	0
184	0	0	-1170	-2281	-1111	1725	-29	-1696	-42	27	-3	-40	-145	-15	0
185	0	0	-1121	-2277	-1156	1699	17	-1716	42	-29	-23	-31	-126	-79	0
186	0	0	-1187	-2279	-1092	1733	-47	-1685	64	-182	3	-50	-75	-32	0
187	0	0	-1079	-2279	-1200	1679	60	-1739	15	-11	-75	-62	-129	-38	0
188	0	0	-1100	-2283	-1183	1691	41	-1733	38	15	11	32	-19	-29	0
189	0	0	-1141	-2285	-1144	1713	1	-1714	-31	-126	-58	-44	-81	-104	0
190	0	0	-1131	-2275	-1144	1703	6	-1709	15	-32	133	-9	-77	-15	0
191	0	0	-1226	-2283	-1057	1754	-84	-1670	31	-54	21	-23	-98	-98	0
192	0	0	-1199	-2293	-1094	1746	-52	-1693	32	-48	81	36	-75	-62	0
193	0	0	-1193	-2287	-1094	1740	-49	-1690	27	3	9	15	0	-98	0
194	0	0	-1108	-2279	-1171	1693	31	-1725	34	40	120	-46	-48	-11	0
195	0	0	-1143	-2289	-1146	1716	1	-1717	131	69	65	15	-36	-7	0
196	0	0	-1203	-2285	-1082	1744	-60	-1683	-54	-42	-100	-116	-197	-95	0
197	0	0	-1087	-2289	-1202	1688	57	-1745	-5	-42	38	-31	-98	-7	0
198	0	0	-1143	-2287	-1144	1715	0	-1715	-5	-93	25	-38	-120	-15	0
199	0	0	-1100	-2285	-1185	1692	42	-1735	62	-73	131	-13	-124	-31	0
200	0	0	-1110	-2287	-1177	1698	33	-1732	19	-7	71	40	-42	42	0
201	0	0	-1137	-2287	-1150	1712	6	-1718	-25	34	71	38	-60	-3	0
202	0	0	-1185	-2298	-1113	1741	-36	-1705	1	42	-31	7	-100	44	0
203	0	0	-1052	-2295	-1243	1673	95	-1769	93	91	118	52	-21	5	0
204	0	0	-1141	-2285	-1144	1713	1	-1714	52	36	44	0	11	60	0
205	0	0	-1220	-2279	-1059	1749	-80	-1669	-7	31	-23	-65	-11	-32	0
206	0	0	-1077	-2281	-1204	1679	63	-1742	-60	-3	-34	-64	-27	32	0
207	0	0	-1022	-2281	-1259	1651	118	-1770	100	-65	32	-42	1	42	0
208	0	0	-1092	-2285	-1193	1688	50	-1739	-23	-38	1	-104	27	-25	0
209	0	0	-1130	-2295	-1165	1712	17	-1730	50	-25	-40	-23	-52	58	0
210	0	0	-1091	-2291	-1200	1691	54	-1745	19	-31	93	-19	-40	42	0
211	0	0	-1151	-2293	-1142	1722	-4	-1717	32	62	31	-21	-85	85	0
212	0	0	-1158	-2296	-1138	1727	-10	-1717	0	60	58	1	9	81	0
213	0	0	-1164	-2302	-1138	1733	-13	-1720	-7	-1	-5	-5	-27	31	0
214	0	0	-1138	-2302	-1164	1720	13	-1733	13	75	-31	-31	-9	19	0
215	0	0	-1079	-2283	-1204	1681	62	-1743	9	34	79	-71	13	38	0
216	0	0	-1093	-2258	-1165	1675	36	-1711	-139	77	-19	-34	-15	-27	0
217	0	0	-1040	-2178	-1138	1609	49	-1658	-73	-56	-34	-118	-25	-77	0
218	0	0	-977	-2104	-1127	1540	75	-1615	-1	36	-5	7	7	108	0
219	0	0	-1005	-2037	-1032	1521	13	-1534	-11	-19	1	-85	-93	77	0
220	0	0	-895	-1932	-1037	1413	71	-1484	42	25	0	-42	-44	15	0
221	0	0	-898	-1786	-888	1342	-5	-1337	-9	83	15	-19	-29	64	0
222	0	0	-787	-1584	-797	1185	5	-1190	-5	64	17	29	-29	-17	0
223	0	0	-706	-1359	-653	1032	-26	-1006	48	50	87	9	-36	44	0
224	0	0	-533	-1070	-537	801	2	-803	-9	-25	31	-40	-17	-31	0
225	0	0	-403	-789	-386	596	-8	-587	5	44	0	-21	-38	5	0
226	0	0	-215	-494	-279	354	32	-386	-13	-23	13	-83	-114	-11	0
227	0	0	-87	-135	-48	111	-19	-91	-5	-79	38	-48	-112	-11	0
228	0	0	48	199	151	-123	-51	175	-7	-79	-54	-62	-71	-25	0
229	0	0	260	490	230	-375	15	360	36	-3	-3	-11	7	19	0
230	0	0	329	620	291	-474	19	455	32	31	50	-34	-100	-21	0
231	0	0	297	535	238	-416	29	386	13	-19	23	-77	-98	32	0
232	0	0	130	277	147	-203	-8	212	-1	155	-27	29	-40	-13	0
233	0	0	45	13	-32	-29	38	-9	34	40	46	0	1	-17	0
234	0	0	-207	-494	-287	350	40	-390	0	64	23	3	-7	-5	1
235	0	0	-559	-1212	-653	885	47	-932	-19	-15	-19	-19	-69	-40	0
236	0	0	-828	-1858	-1030	1343	101	-1444	-32	5	40	29	-87	64	0
237	0	0	-1195	-2454	-1259	1824	32	-1856	-69	-85	-29	-71	-133	-13	0
238	0	0	-1391	-2824	-1433	2107	21	-2128	-40	-32	-71	-31	-79	0	0
239	0	0	-1476	-2985	-1509	2230	16	-2247	-56	-36	-71	5	-114	-19	0
240	0	0	-1511	-3140	-1629	2325	59	-2384	23	32	-11	40	-73	71	0
241	0	0	-1583	-3224	-1641	2403	29	-2432	-50	-21	32	0	-36	5	0
242	0	0	-1626	-3191	-1565	2408	-30	-2378	-29	38	-3	-38	-110	11	0
243	0	0	-1511	-3039	-1528	2275	8	-2283	85	25	15	-19	34	21	0
244	0	0	-1403	-2865	-1462	2134	29	-2163	21	54	-5	27	-108	25	0
245	0	0	-1306	-2733	-1427	2019	60	-2080	64	25	-31	36	-73	42	0
246	0	0	-1298	-2624	-1326	1961	14	-1975	-42	-44	-65	-15	-97	46	0
247	0	0	-1152	-2554	-1402	1853	125	-1978	46	-29	13	-56	-46	77	0
248	0	0	-1193	-2512	-1319	1852	63	-1915	25	-65	25	-23	-36	38	0
249	0	0	-1213	-2477	-1264	1845	25	-1870	42	-71	46	-48	-108	23	0
250	0	0	-1201	-2456	-1255	1828	27	-1855	3	-50	60	-58	-95	-3	0
251	0	0	-1241	-2432	-1191	1836	-25	-1811	23	-21	-25	9	-147	27	0
252	0	0	-1226	-2426	-1200	1826	-13	-1813	23	-19	5	44	-77	83	0
253	0	0	-1184	-2419	-1235	1801	25	-1827	11	110	27	-3	-1	-7	0
254	0	0	-1218	-2407	-1189	1812	-14	-1798	25	13	-1	-17	-95	36	0
255	0	0	-1172	-2405	-1233	1788	30	-1819	31	-44	-11	-31	-54	9	0
256	0	0	-1209	-2405	-1196	1807	-6	-1800	-19	-15	-83	-108	-75	46	0
257	0	0	-1088	-2403	-1315	1745	113	-1859	81	-29	29	-32	-29	73	0
258	0	0	-1201	-2407	-1206	1804	2	-1806	-129	-110	-52	-135	-149	75	0
259	0	0	-1119	-2397	-1278	1758	79	-1837	3	1	-52	13	-46	104	0
260	0	0	-1178	-2386	-1208	1782	15	-1797	-25	7	-13	-64	-91	29	0
261	0	0	-1129	-2374	-1245	1751	58	-1809	36	36	32	1	-58	155	0
262	0	0	-1211	-2378	-1167	1794	-22	-1772	-44	48	13	-52	-32	21	0
263	0	0	-1162	-2376	-1214	1769	26	-1795	5	97	5	104	-64	91	0
264	0	0	-1230	-2380	-1150	1805	-40	-1765	-15	-5	-54	17	-93	42	0
265	0	0	-1115	-2372	-1257	1743	71	-1814	-23	104	1	-27	11	-81	0
266	0	0	-1245	-2372	-1127	1808	-59	-1749	-60	-64	-83	-131	-110	-116	0
267	0	0	-1144	-2368	-1224	1756	40	-1796	77	-56	0	-50	-62	-44	0
268	0	0	-1145	-2374	-1229	1759	42	-1801	0	-44	-83	-67	-81	-67	0
269	0	0	-1171	-2364	-1193	1767	11	-1778	-3	-97	-32	36	-87	-131	0
270	0	0	-1166	-2364	-1198	1765	16	-1781	-7	52	25	-44	-40	-46	0
271	0	0	-1145	-2357	-1212	1751	33	-1784	-21	60	3	-13	21	-65	0
272	0	0	-1187	-2368	-1181	1777	-3	-1774	-71	58	-27	15	-9	-102	0
273	0	0	-1118	-2357	-1239	1737	60	-1798	-21	71	48	-21	54	-100	0
274	0	0	-1210	-2362	-1152	1786	-29	-1757	65	93	23	65	-38	64	0
275	0	0	-1143	-2357	-1214	1750	35	-1785	27	-23	-27	-40	-15	-67	0
276	0	0	-1110	-2351	-1241	1730	65	-1796	40	50	13	-27	23	-44	0
277	0	0	-1131	-2349	-1218	1740	43	-1783	-40	-21	-67	-42	-135	-62	0
278	0	0	-1082	-2337	-1255	1709	86	-1796	71	-65	9	-67	-116	32	0
279	0	0	-1156	-2341	-1185	1748	14	-1763	-34	1	-77	-118	-106	-95	0
280	0	0	-1166	-2341	-1175	1753	4	-1758	95	36	-9	31	-77	21	0
281	0	0	-1166	-2333	-1167	1749	0	-1750	-25	69	-52	-25	-69	-40	0
282	0	0	-1166	-2328	-1162	1747	-2	-1745	62	64	81	13	-21	-58	0
283	0	0	-1151	-2320	-1169	1735	9	-1744	58	97	54	29	5	-54	0
284	0	0	-1175	-2335	-1160	1755	-7	-1747	11	67	54	-31	-11	0	0
285	0	0	-1138	-2331	-1193	1734	27	-1762	17	32	13	-27	-32	-62	0
286	0	0	-1086	-2337	-1251	1711	82	-1794	7	73	69	-11	13	-9	0
287	0	0	-1105	-2331	-1226	1718	60	-1778	31	-67	-19	19	-77	-91	0
288	0	0	-1123	-2329	-1206	1726	41	-1767	-15	-1	17	-56	-77	-29	0
289	0	0	-1108	-2314	-1206	1711	49	-1760	5	-29	-3	-17	-69	-50	0
290	0	0	-1123	-2306	-1183	1714	30	-1744	-21	27	13	44	-3	-69	0
291	0	0	-1120	-2316	-1196	1718	38	-1756	1	40	-9	71	-31	-95	0
292	0	0	-1135	-2314	-1179	1724	22	-1746	81	32	34	81	-29	-102	0
293	0	0	-1114	-2310	-1196	1712	41	-1753	40	71	36	65	75	-120	0
294	0	0	-1201	-2318	-1117	1759	-42	-1717	34	36	-44	73	-34	-128	0
295	0	0	-1044	-2310	-1266	1677	111	-1788	83	95	52	-15	-79	-97	0
296	0	0	-1156	-2302	-1146	1729	-5	-1724	-50	13	25	34	-98	-102	0
297	0	0	-1091	-2295	-1204	1693	56	-1749	-69	-36	-65	-85	-75	-170	0
298	0	0	-1149	-2291	-1142	1720	-3	-1716	-50	-44	7	-85	-91	-106	0
299	0	0	-1119	-2279	-1160	1699	20	-1719	-9	15	40	-77	-58	-108	0
300	0	0	-1191	-2281	-1090	1736	-50	-1685	-50	1	-29	-56	-97	-93	0
301	0	0	-1094	-2275	-1181	1684	43	-1728	42	-1	93	-77	-54	-75	0
302	0	0	-1187	-2273	-1086	1730	-50	-1679	38	69	-9	-11	-85	-46	0
303	0	0	-1172	-2279	-1107	1725	-32	-1693	17	40	3	-9	-100	-40	0
304	0	0	-1131	-2277	-1146	1704	7	-1711	34	124	-5	69	-44	-69	0
305	0	0	-1176	-2295	-1119	1735	-28	-1707	5	-25	-7	-77	-122	-48	0
306	0	0	-1090	-2277	-1187	1683	48	-1732	52	-50	36	-31	-42	-106	0
307	0	0	-1116	-2287	-1171	1701	27	-1729	-50	-46	-1	-38	-25	-79	0
308	0	0	-1138	-2296	-1158	1717	10	-1727	-95	-60	19	-11	-97	-98	0
309	0	0	-1135	-2295	-1160	1715	12	-1727	-54	38	21	-13	-48	-122	0
310	0	0	-1137	-2285	-1148	1711	5	-1716	19	17	42	19	-83	-32	0
311	0	0	-1189	-2287	-1098	1738	-45	-1692	-15	-23	36	-15	-54	-56	0
312	0	0	-1147	-2293	-1146	1720	0	-1719	-25	58	56	25	-15	-52	0
313	0	0	-1159	-2293	-1134	1726	-12	-1713	46	42	36	71	44	-9	0
314	0	0	-1164	-2281	-1117	1722	-23	-1699	-13	58	-31	21	-67	-3	0
315	0	0	-1059	-2277	-1218	1668	79	-1747	98	44	9	25	-31	11	0
316	0	0	-1152	-2279	-1127	1715	-12	-1703	-50	-52	3	-64	-44	5	0
317	0	0	-1119	-2275	-1156	1697	18	-1715	-42	-77	-54	-60	-104	-31	0
318	0	0	-1111	-2275	-1164	1693	26	-1719	-13	9	-17	-27	-62	-23	0
319	0	0	-1180	-2289	-1109	1734	-35	-1699	-3	62	-19	-71	-93	21	0
320	0	0	-1093	-2293	-1200	1693	53	-1746	23	27	-9	-60	-67	-62	0
321	0	0	-1164	-2304	-1140	1734	-12	-1722	17	102	73	19	-27	40	0
322	0	0	-1251	-2316	-1065	1783	-93	-1690	-97	3	-7	-67	-54	-110	0
323	0	0	-1079	-2318	-1239	1698	80	-1778	91	137	108	15	21	-54	0
324	0	0	-1222	-2329	-1107	1775	-57	-1718	-25	69	108	-97	-1	32	0
325	0	0	-1152	-2345	-1193	1748	20	-1769	-7	-11	-15	-25	-98	-83	0
326	0	0	-1123	-2347	-1224	1735	50	-1785	-25	1	13	32	-15	31	0
327	0	0	-1141	-2372	-1231	1756	45	-1801	-25	-69	-73	-1	-155	15	0
328	0	0	-1114	-2384	-1270	1749	78	-1827	77	7	-32	-36	-34	36	0
329	0	0	-1220	-2401	-1181	1810	-19	-1791	-29	-64	-50	-7	-97	-44	0
330	0	0	-1166	-2419	-1253	1792	43	-1836	29	-7	-23	13	-36	-36	0
331	0	0	-1201	-2434	-1233	1817	16	-1833	73	-13	9	29	-67	-15	0
332	0	0	-1197	-2446	-1249	1821	26	-1847	73	-46	54	85	-64	-62	0
333	0	0	-1191	-2461	-1270	1826	39	-1865	73	69	13	42	-79	-1	0
334	0	0	-1226	-2473	-1247	1849	10	-1860	48	-5	73	52	-122	-17	0
335	0	0	-1172	-2471	-1299	1821	63	-1885	62	-9	34	42	-133	-15	0
336	0	0	-1252	-2485	-1233	1868	-9	-1859	13	-54	-40	-5	-116	-54	0
337	0	0	-1146	-2504	-1358	1825	106	-1931	93	-17	21	-3	-75	-17	0
338	0	0	-1185	-2525	-1340	1855	77	-1932	50	-67	95	-23	-106	19	0
339	0	0	-1268	-2554	-1286	1911	9	-1920	5	-23	58	23	-133	-17	0
340	0	0	-1275	-2568	-1293	1921	9	-1930	9	9	-1	40	-131	-17	0
341	0	0	-1267	-2568	-1301	1917	17	-1934	62	64	128	7	-102	25	0
342	0	0	-1298	-2578	-1280	1938	-9	-1929	73	-9	-9	31	-85	-50	0
343	0	0	-1306	-2582	-1276	1944	-15	-1929	17	21	79	-1	-129	-19	0
344	0	0	-1305	-2595	-1290	1950	-7	-1942	40	-5	23	32	-108	-60	0
345	0	0	-1236	-2607	-1371	1921	67	-1989	77	-27	23	25	-128	11	0
346	0	0	-1240	-2617	-1377	1928	68	-1997	5	-98	60	-79	-69	-128	0
347	0	0	-1250	-2611	-1361	1930	55	-1986	42	-58	75	-13	-13	58	0
348	0	0	-1278	-2603	-1325	1940	23	-1964	-50	-79	3	-60	-147	5	0
349	0	0	-1280	-2595	-1315	1937	17	-1955	-25	-60	89	-23	-83	-93	0
350	0	0	-1319	-2587	-1268	1953	-25	-1927	-60	15	40	0	-29	-19	0
351	0	0	-1332	-2593	-1261	1962	-35	-1927	52	40	-7	7	-91	-13	0
352	0	0	-1230	-2599	-1369	1914	69	-1984	42	91	50	87	-34	-5	0
353	0	0	-1283	-2580	-1297	1931	7	-1938	-3	34	65	-46	-23	32	0
354	0	0	-1261	-2568	-1307	1914	23	-1937	-21	38	-27	31	-91	-50	0
355	0	0	-1274	-2564	-1290	1919	8	-1927	-42	7	23	9	-38	-32	0
356	0	0	-1244	-2551	-1307	1897	31	-1929	-75	17	-38	-81	-5	-40	0
357	0	0	-1189	-2537	-1348	1863	79	-1942	-21	-64	46	-46	46	15	0
358	0	0	-1249	-2525	-1276	1887	13	-1900	-11	-21	-3	-97	-23	1	0
359	0	0	-1174	-2504	-1330	1839	78	-1917	-11	44	-21	-54	-11	38	0
360	0	0	-1210	-2490	-1280	1850	35	-1885	9	23	0	0	-52	5	0
361	0	0	-1259	-2483	-1224	1871	-17	-1853	-7	0	3	-25	-50	50	0
362	0	0	-1265	-2473	-1208	1869	-28	-1840	-3	19	13	-48	48	-81	0
363	0	0	-1199	-2456	-1257	1827	29	-1856	21	143	36	56	-21	21	0
364	0	0	-1278	-2432	-1154	1855	-62	-1793	-7	-15	-40	-7	-23	-62	0
365	0	0	-1174	-2415	-1241	1794	33	-1828	5	32	3	-7	52	36	0
366	0	0	-1157	-2392	-1235	1774	39	-1813	19	-19	1	-87	-15	71	0
367	0	0	-1125	-2368	-1243	1746	59	-1805	-79	-100	-38	-65	-81	27	0
368	0	0	-1228	-2339	-1111	1783	-58	-1725	-64	-36	-21	9	11	-56	0
369	0	0	-1232	-2345	-1113	1788	-59	-1729	-44	-44	-21	-52	-64	-50	0
370	0	0	-1129	-2324	-1195	1726	33	-1759	-19	5	21	-31	-93	69	0
371	0	0	-1168	-2300	-1132	1734	-18	-1716	27	52	7	31	-50	81	0
372	0	0	-1147	-2287	-1140	1717	-3	-1713	-13	31	-23	11	-36	-31	0
373	0	0	-1137	-2271	-1134	1704	-1	-1702	-3	108	58	46	3	27	0
374	0	0	-1197	-2252	-1055	1724	-71	-1653	-15	11	9	5	-17	34	0
375	0	0	-1115	-2242	-1127	1678	6	-1684	52	-34	-58	-3	-60	-58	0
376	0	0	-1098	-2240	-1142	1669	22	-1691	29	19	9	-15	-69	73	0
377	0	0	-1147	-2229	-1082	1688	-32	-1655	-9	-42	-17	-62	-97	9	0
378	0	0	-1044	-2217	-1173	1630	64	-1695	5	29	27	-60	-97	25	0
379	0	0	-1094	-2221	-1127	1657	16	-1674	34	-34	48	7	-5	11	0
380	0	0	-1146	-2201	-1055	1673	-45	-1628	-60	9	-31	-52	-108	-79	0
381	0	0	-1137	-2180	-1043	1658	-47	-1611	-19	-54	108	0	-79	-21	0
382	0	0	-1109	-2176	-1067	1642	-21	-1621	-40	83	3	-69	-17	-48	0
383	0	0	-1108	-2178	-1070	1643	-19	-1624	-5	118	15	32	-17	21	0
384	0	0	-1104	-2163	-1059	1633	-22	-1611	25	0	-9	13	-145	-11	0
385	0	0	-1074	-2170	-1096	1622	11	-1633	-27	9	-13	-29	-36	-9	0
386	0	0	-1099	-2166	-1067	1632	-16	-1616	-52	-15	31	-27	-81	15	0
387	0	0	-1011	-2151	-1140	1581	64	-1645	-85	-69	-19	-110	-104	-32	0
388	0	0	-1092	-2157	-1065	1624	-13	-1611	-19	7	19	9	9	81	0
389	0	0	-1123	-2153	-1030	1638	-46	-1591	-79	-69	-114	7	-174	-71	0
390	0	0	-1009	-2159	-1150	1584	70	-1654	11	87	42	40	7	23	0
391	0	0	-1127	-2149	-1022	1638	-52	-1585	21	65	36	23	29	-7	0
392	0	0	-1028	-2137	-1109	1582	40	-1623	23	31	25	21	-93	11	0
393	0	0	-1073	-2149	-1076	1611	1	-1612	98	19	83	81	5	46	0
394	0	0	-1094	-2139	-1045	1616	-24	-1592	46	-40	29	36	-73	-1	0
395	0	0	-982	-2132	-1150	1557	84	-1641	56	21	-11	3	-95	23	0
396	0	0	-1087	-2134	-1047	1610	-20	-1590	-54	13	-27	-42	-25	7	0
397	0	0	-1013	-2124	-1111	1568	49	-1617	-67	-85	7	-95	-77	-27	0
398	0	0	-1005	-2112	-1107	1558	51	-1609	36	23	-3	-56	25	60	0
399	0	0	-1082	-2114	-1032	1598	-25	-1573	-31	-69	-64	-54	-110	-15	0
400	0	0	-1048	-2132	-1084	1590	18	-1608	-65	9	7	-50	-44	42	0
401	0	0	-1069	-2137	-1068	1603	0	-1602	62	3	-17	7	-1	-19	0
402	0	0	-1123	-2139	-1016	1631	-53	-1577	-9	75	-1	42	-31	27	0
403	0	0	-1001	-2128	-1127	1564	63	-1627	7	11	106	-23	-75	9	0
404	0	0	-1050	-2122	-1072	1586	11	-1597	83	-19	42	19	-40	19	0
405	0	0	-1009	-2122	-1113	1565	52	-1617	7	40	-52	-73	-89	15	0
406	0	0	-1038	-2122	-1084	1580	23	-1603	-7	-52	-19	31	-153	62	0
407	0	0	-995	-2114	-1119	1554	62	-1616	1	-83	-17	-56	-126	-38	0
408	0	0	-1003	-2122	-1119	1562	58	-1620	-31	-69	19	-65	-64	-65	0
409	0	0	-1096	-2118	-1022	1607	-37	-1570	-93	-13	-129	-5	-162	65	0
410	0	0	-962	-2114	-1152	1538	95	-1633	79	-27	67	-7	-118	42	0
411	0	0	-1051	-2110	-1059	1580	4	-1584	32	32	13	15	-87	52	0
412	0	0	-1026	-2122	-1096	1574	35	-1609	19	-31	-25	-73	-108	-64	0
413	0	0	-1086	-2139	-1053	1612	-16	-1596	19	93	-29	56	-54	-56	0
414	0	0	-1067	-2135	-1068	1601	0	-1601	-13	-29	89	1	-149	36	0
415	0	0	-1038	-2130	-1092	1584	27	-1611	-38	-11	-36	48	-81	-60	0
416	0	0	-953	-2118	-1165	1535	106	-1641	-1	23	56	-34	-73	-56	0
417	0	0	-1098	-2124	-1026	1611	-36	-1575	-44	-129	-54	-50	-199	-69	0
418	0	0	-1048	-2122	-1074	1585	13	-1598	-27	-151	9	-44	-131	-79	0
419	0	0	-1123	-2124	-1001	1623	-61	-1562	-48	-56	-48	0	-85	3	0
420	0	0	-1056	-2128	-1072	1592	8	-1600	23	-27	5	-19	-114	27	0
421	0	0	-1112	-2124	-1012	1618	-50	-1568	34	-58	-19	19	-81	0	0
422	0	0	-1065	-2124	-1059	1594	-3	-1591	44	23	3	73	-44	-44	0
423	0	0	-1112	-2120	-1008	1616	-52	-1564	69	-32	104	54	-97	19	0
424	0	0	-1115	-2112	-997	1613	-59	-1554	21	-46	60	7	-87	-79	0
425	0	0	-1046	-2132	-1086	1589	20	-1609	73	-11	25	48	-1	-38	0
426	0	0	-1129	-2139	-1010	1634	-59	-1574	15	-73	-87	23	-159	-58	0
427	0	0	-1083	-2126	-1043	1604	-20	-1584	-60	-3	-46	-7	-85	-25	0
428	0	0	-987	-2139	-1152	1563	82	-1645	-9	-52	-13	-42	-36	-44	0
429	0	0	-1075	-2145	-1070	1610	-2	-1607	-25	-75	-23	-42	-114	-42	0
430	0	0	-1075	-2149	-1074	1612	0	-1611	-25	-40	-3	19	-118	-9	0
431	0	0	-1117	-2139	-1022	1628	-47	-1580	-32	-19	23	-32	-98	64	0
432	0	0	-1036	-2141	-1105	1588	34	-1623	83	91	79	79	-31	65	0
433	0	0	-1090	-2137	-1047	1613	-21	-1592	62	-9	32	38	-87	15	0
434	0	0	-1022	-2147	-1125	1584	51	-1636	46	-15	27	62	-48	-19	0
435	0	0	-1083	-2128	-1045	1605	-19	-1586	5	-27	19	-62	-50	34	0
436	0	0	-1063	-2130	-1067	1596	2	-1598	-32	-48	-9	-64	-110	1	0
437	0	0	-1001	-2128	-1127	1564	63	-1627	-3	-46	-56	-32	-106	-52	0
438	0	0	-1011	-2134	-1123	1572	56	-1628	-31	-54	-3	19	-48	-11	0
439	0	0	-995	-2145	-1150	1570	77	-1647	21	-21	-34	13	-91	1	0
440	0	0	-980	-2151	-1171	1565	95	-1661	69	21	65	-5	-38	-42	0
441	0	0	-1106	-2153	-1047	1629	-29	-1600	36	-46	85	11	-114	83	0
442	0	0	-1088	-2153	-1065	1620	-11	-1609	9	1	21	-34	-81	-81	0
443	0	0	-1048	-2149	-1101	1598	26	-1625	129	73	128	83	-44	54	0
444	0	0	-1123	-2139	-1016	1631	-53	-1577	19	-67	-9	-11	-48	-21	0
445	0	0	-994	-2134	-1140	1564	73	-1637	71	-64	54	19	-118	-3	0
446	0	0	-1119	-2135	-1016	1627	-51	-1575	-81	-75	-62	-25	-50	-44	0
447	0	0	-1016	-2147	-1131	1581	57	-1639	48	-79	40	25	-100	13	0
448	0	0	-1061	-2141	-1080	1601	9	-1610	-44	-31	52	29	-42	-34	0
449	0	0	-1077	-2147	-1070	1612	-3	-1608	5	-108	-19	-31	-118	-139	0
450	0	0	-1034	-2147	-1113	1590	39	-1630	11	29	44	75	-15	-13	0
451	0	0	-1127	-2145	-1018	1636	-54	-1581	5	-48	27	-3	-64	-25	0
452	0	0	-1021	-2128	-1107	1574	43	-1617	104	65	38	81	-23	73	0
453	0	0	-1092	-2126	-1034	1609	-29	-1580	-7	46	-29	-31	1	-48	0
454	0	0	-1092	-2135	-1043	1613	-24	-1589	36	0	48	9	-65	54	0
455	0	0	-1077	-2149	-1072	1613	-2	-1610	21	-21	52	-62	-29	36	0
456	0	0	-1086	-2147	-1061	1616	-12	-1604	-13	-32	-1	-29	-93	27	0
457	0	0	-1019	-2163	-1144	1591	62	-1653	-15	-46	-21	-15	-19	-13	0
458	0	0	-1088	-2147	-1059	1617	-14	-1603	-114	-77	-17	-137	-64	7	0
459	0	0	-1005	-2141	-1136	1573	65	-1638	40	-9	5	-31	13	-7	0
460	0	0	-1177	-2145	-968	1661	-104	-1556	-48	-52	-42	-124	-27	9	0
461	0	0	-1071	-2139	-1068	1605	-1	-1603	42	23	3	-31	-23	-15	0
462	0	0	-1158	-2139	-981	1648	-88	-1560	29	93	9	36	-19	27	0
463	0	0	-1076	-2135	-1059	1605	-8	-1597	27	60	106	29	1	-15	0
464	0	0	-1063	-2139	-1076	1601	6	-1607	44	-36	102	1	-25	1	0
465	0	0	-1145	-2149	-1004	1647	-70	-1576	-21	-40	73	-46	-1	38	0
466	0	0	-1096	-2143	-1047	1619	-24	-1595	1	-5	-1	-1	-64	11	0
467	0	0	-1092	-2137	-1045	1614	-23	-1591	-34	-75	-71	19	-34	1	0
468	0	0	-1058	-2134	-1076	1596	9	-1605	7	1	-42	-64	29	13	0
469	0	0	-1069	-2124	-1055	1596	-7	-1589	-17	13	15	-52	23	-21	0
470	0	0	-1116	-2120	-1004	1618	-56	-1562	-15	3	17	-69	-23	32	0
471	0	0	-1057	-2114	-1057	1585	0	-1585	44	34	5	25	-23	60	0
472	0	0	-1091	-2126	-1035	1608	-28	-1580	5	98	-29	52	73	1	0
473	0	0	-1007	-2126	-1119	1566	56	-1622	52	73	11	42	-7	27	0
474	0	0	-1100	-2139	-1039	1619	-30	-1589	5	52	11	44	34	77	0
475	0	0	-1031	-2130	-1099	1580	34	-1614	-9	-27	3	-69	-106	19	0
476	0	0	-1030	-2128	-1098	1579	34	-1613	19	21	-25	3	11	19	0
477	0	0	-1059	-2135	-1076	1597	8	-1605	-15	-56	-46	-71	-87	-60	0
478	0	0	-1046	-2130	-1084	1588	19	-1607	3	-3	-9	-34	-65	-19	0
479	0	0	-1029	-2132	-1103	1580	37	-1617	-32	7	34	-89	-97	79	0
480	0	0	-1065	-2118	-1053	1591	-6	-1585	13	13	-38	9	-13	-5	0
481	0	0	-1107	-2108	-1001	1607	-53	-1554	-75	-54	13	-56	-65	-48	0
482	0	0	-1036	-2093	-1057	1564	10	-1575	52	52	50	77	-50	73	0
483	0	0	-1115	-2083	-968	1599	-73	-1525	-5	-54	17	-64	-79	7	0
484	0	0	-1045	-2069	-1024	1557	-10	-1546	-11	38	5	-31	-81	17	0
485	0	0	-995	-2083	-1088	1539	46	-1585	46	-9	29	-11	-27	50	0
486	0	0	-1092	-2075	-983	1583	-54	-1529	-23	15	-19	17	-64	-11	0
487	0	0	-979	-2075	-1096	1527	58	-1585	3	-38	-23	-7	-46	-1	0
488	0	0	-1015	-2066	-1051	1540	18	-1558	-34	-38	-3	-65	3	-42	0
489	0	0	-1064	-2066	-1002	1565	-31	-1534	-40	-102	13	-98	-23	38	0
490	0	0	-1008	-2040	-1032	1524	12	-1536	9	-5	19	-5	-31	-27	0
491	0	0	-1023	-2033	-1010	1528	-6	-1521	13	19	27	15	-29	25	0
492	0	0	-1034	-2033	-999	1533	-17	-1516	36	9	36	19	-19	7	0
493	0	0	-1071	-2025	-954	1548	-58	-1489	-9	-36	75	-5	-83	7	0
494	0	0	-1034	-2025	-991	1529	-21	-1508	31	1	19	27	-54	7	0
495	0	0	-1011	-2021	-1010	1516	0	-1515	-34	-31	56	-3	-93	62	0
496	0	0	-983	-2040	-1057	1511	37	-1548	-7	40	-9	-9	-95	81	0
497	0	0	-1003	-2044	-1041	1523	19	-1542	-36	-58	81	-46	-9	21	0
498	0	0	-1019	-2033	-1014	1526	-2	-1523	-124	-34	-44	-95	-40	-17	0
499	0	0	-943	-2002	-1059	1472	58	-1530	69	-25	62	21	-83	21	0
500	0	0	-1036	-1994	-958	1515	-39	-1476	-56	-54	-5	-29	-91	-40	0
501	0	0	-914	-1969	-1055	1441	70	-1512	69	143	112	9	56	69	0
502	0	0	-991	-1945	-954	1468	-18	-1449	58	-5	83	-29	-21	-9	0
503	0	0	-987	-1941	-954	1464	-16	-1447	7	77	56	44	-5	54	0
504	0	0	-966	-1924	-958	1445	-4	-1441	31	-17	73	-19	-60	32	0
505	0	0	-911	-1908	-997	1409	43	-1452	3	38	23	-46	-17	-15	0
506	0	0	-950	-1908	-958	1429	4	-1433	-52	7	13	-129	-32	54	0
507	0	0	-947	-1893	-946	1420	0	-1419	-15	-19	-46	-44	13	-25	0
508	0	0	-840	-1877	-1037	1358	98	-1457	-3	-60	81	-89	-29	-21	0
509	0	0	-908	-1885	-977	1396	34	-1431	-11	-13	21	-7	-13	87	0
510	0	0	-933	-1877	-944	1405	5	-1410	-36	-38	9	-48	-77	-50	0
511	0	0	-852	-1860	-1008	1356	78	-1434	67	21	67	40	-31	64	0
512	0	0	-972	-1856	-884	1414	-44	-1370	7	75	15	38	13	25	0
513	0	0	-914	-1862	-948	1388	17	-1405	-31	21	71	-25	-44	-98	0
514	0	0	-904	-1872	-968	1388	32	-1420	83	42	93	-25	-7	65	0
515	0	0	-997	-1881	-884	1439	-56	-1382	-27	-15	-71	-81	-122	40	0
516	0	0	-901	-1905	-1004	1403	51	-1454	5	9	40	-64	11	-42	0
517	0	0	-966	-1893	-927	1429	-19	-1410	-64	-42	-50	-32	-7	-91	0
518	0	0	-922	-1897	-975	1409	26	-1436	-15	-42	-1	-31	-100	-54	0
519	0	0	-898	-1885	-987	1391	44	-1436	60	-1	-5	3	-67	13	0
520	0	0	-985	-1889	-904	1437	-40	-1396	-31	15	-98	13	-1	-40	0
521	0	0	-906	-1889	-983	1397	38	-1436	118	71	-7	71	-38	40	0
522	0	0	-989	-1920	-931	1454	-29	-1425	19	46	19	87	-44	29	0
523	0	0	-964	-1941	-977	1452	6	-1459	58	42	34	5	-23	46	0
524	0	0	-988	-1963	-975	1475	-6	-1469	0	21	-11	3	-71	0	0
525	0	0	-970	-1992	-1022	1481	26	-1507	44	11	108	-40	11	36	0
526	0	0	-958	-2007	-1049	1482	45	-1528	-21	-19	-73	-29	-69	-13	0
527	0	0	-992	-2031	-1039	1511	23	-1535	-17	-65	32	-50	-56	-19	0
528	0	0	-1044	-2046	-1002	1545	-21	-1524	3	-77	-64	-71	-34	-85	0
529	0	0	-1011	-2066	-1055	1538	22	-1560	29	-58	0	-48	-31	-52	0
530	0	0	-1047	-2079	-1032	1563	-7	-1555	100	-58	38	36	-17	-83	0
531	0	0	-1047	-2073	-1026	1560	-10	-1549	48	-9	44	-5	-21	-7	0
532	0	0	-1090	-2089	-999	1589	-45	-1544	19	81	44	7	-73	56	0
533	0	0	-1049	-2075	-1026	1562	-11	-1550	17	48	11	1	-25	-7	0
534	0	0	-1076	-2071	-995	1573	-40	-1533	65	-5	23	98	-97	-67	0
535	0	0	-1089	-2068	-979	1578	-55	-1523	42	32	36	54	-89	-13	0
536	0	0	-991	-2071	-1080	1531	44	-1575	-15	-29	5	-36	-100	-15	0
537	0	0	-1005	-2077	-1072	1541	33	-1574	21	-13	1	-19	-42	-23	0
538	0	0	-1022	-2069	-1047	1545	12	-1558	29	0	-19	-17	-40	19	0
539	0	0	-983	-2075	-1092	1529	54	-1583	23	-3	46	-29	-36	-7	0
540	0	0	-1034	-2083	-1049	1558	7	-1566	48	11	5	0	-23	29	0
541	0	0	-1046	-2099	-1053	1572	3	-1576	-19	7	79	17	-44	65	0
542	0	0	-1036	-2093	-1057	1564	10	-1575	65	17	91	-17	-13	38	0
543	0	0	-1017	-2093	-1076	1555	29	-1584	0	85	98	56	40	48	0
544	0	0	-1046	-2095	-1049	1570	1	-1572	-29	52	58	-19	-54	19	0
545	0	0	-1015	-2085	-1070	1550	27	-1577	60	13	91	23	-29	50	0
546	0	0	-1005	-2083	-1078	1544	36	-1580	-67	-31	-42	-75	-131	0	0
547	0	0	-974	-2087	-1113	1530	69	-1600	11	-15	58	-44	-36	23	0
548	0	0	-1069	-2087	-1018	1578	-25	-1552	-21	-145	-27	-81	-129	-11	0
549	0	0	-1013	-2095	-1082	1554	34	-1588	5	-40	-52	3	-67	-27	0
550	0	0	-1069	-2097	-1028	1583	-20	-1562	-29	1	1	40	-71	75	0
551	0	0	-1009	-2085	-1076	1547	33	-1580	-1	13	38	17	-124	23	0
552	0	0	-1034	-2079	-1045	1556	5	-1562	-5	52	27	-1	-3	56	0
553	0	0	-1020	-2073	-1053	1546	16	-1563	34	52	60	46	-1	48	0
554	0	0	-1040	-2075	-1035	1557	-2	-1555	19	69	15	32	-21	3	0
555	0	0	-1015	-2087	-1072	1551	28	-1579	38	1	-34	21	-36	29	0
556	0	0	-1056	-2093	-1037	1574	-9	-1565	-25	-27	19	-9	-31	75	0
557	0	0	-1030	-2097	-1067	1563	18	-1582	-69	-54	-67	-64	-91	32	0
558	0	0	-945	-2091	-1146	1518	100	-1618	32	-38	27	1	-71	-3	0
559	0	0	-1034	-2077	-1043	1555	4	-1560	-13	0	11	-56	64	-67	0
560	0	0	-1038	-2066	-1028	1552	-5	-1547	-102	-50	-38	-79	-89	25	0
561	0	0	-957	-2062	-1105	1509	74	-1583	44	-7	40	77	-9	-15	0
562	0	0	-1073	-2066	-993	1569	-40	-1529	-17	7	65	-5	13	108	0
563	0	0	-1008	-2073	-1065	1540	28	-1569	-19	62	5	11	19	11	0
564	0	0	-1011	-2081	-1070	1546	29	-1575	11	69	38	11	-11	11	0
565	0	0	-1057	-2081	-1024	1569	-16	-1552	-71	-5	3	-48	-31	0	0
566	0	0	-1013	-2087	-1074	1550	30	-1580	-54	-38	1	-69	-83	-19	0
567	0	0	-1028	-2091	-1063	1559	17	-1577	-38	9	-67	-19	-9	-58	0
568	0	0	-1055	-2085	-1030	1570	-12	-1557	-54	-60	-23	-54	-42	23	0
569	0	0	-1007	-2068	-1061	1537	27	-1564	-44	-62	11	-21	1	-1	0
570	0	0	-1026	-2013	-987	1519	-19	-1500	48	-38	-23	36	-7	34	0
571	0	0	-982	-1936	-954	1459	-14	-1445	15	29	-31	9	-13	-3	0
572	0	0	-894	-1850	-956	1372	31	-1403	3	135	36	56	25	27	0
573	0	0	-958	-1755	-797	1356	-80	-1276	-1	5	-27	-11	52	-7	0
574	0	0	-846	-1629	-783	1237	-31	-1206	-31	54	-98	36	-71	-98	0
575	0	0	-780	-1466	-686	1123	-47	-1076	-7	44	5	11	17	42	0
576	0	0	-614	-1228	-614	921	0	-921	-44	-46	-91	31	-85	-95	0
577	0	0	-394	-958	-564	676	85	-761	-42	11	-1	7	11	-44	0
578	0	0	-462	-634	-172	548	-145	-403	-64	-190	-129	-147	-137	-93	0
579	0	0	-157	-327	-170	242	6	-248	25	-23	-5	69	-75	-44	0
580	0	0	-8	23	31	-7	-19	27	15	-34	-42	81	-83	32	0
581	0	0	196	395	199	-295	-1	297	17	23	46	-19	-13	62	0
582	0	0	369	737	368	-553	0	552	48	83	50	9	54	69	0
583	0	0	459	973	514	-716	-27	743	34	32	-34	73	-54	-98	0
584	0	0	549	1051	502	-800	23	776	64	46	-23	1	-19	1	0
585	0	0	456	900	444	-678	6	672	-5	23	-77	52	-149	15	0
586	0	0	273	624	351	-448	-39	487	-15	-52	19	-11	-83	-32	0
587	0	0	188	252	64	-220	62	158	-1	-83	-5	-71	-97	-29	1
588	0	0	-190	-409	-219	299	14	-314	0	-21	-5	42	-60	21	0
589	0	0	-594	-1179	-585	886	-4	-882	-98	-29	-1	-147	-120	-38	0
590	0	0	-912	-1833	-921	1372	4	-1377	-40	42	44	-36	-48	-32	0
591	0	0	-1273	-2421	-1148	1847	-62	-1784	-36	19	-50	-17	-89	15	0
592	0	0	-1378	-2704	-1326	2041	-26	-2015	-32	44	-13	67	-89	-23	0
593	0	0	-1424	-2859	-1435	2141	5	-2147	-29	54	34	25	-95	69	0
594	0	0	-1513	-2979	-1466	2246	-23	-2222	-58	27	65	-15	5	29	0
595	0	0	-1414	-3010	-1596	2212	91	-2303	9	120	38	-11	40	52	0
596	0	0	-1430	-2894	-1464	2162	17	-2179	-19	-36	-73	-23	-54	-40	0
597	0	0	-1369	-2719	-1350	2044	-9	-2034	-25	-93	-15	-44	-83	-48	0
598	0	0	-1345	-2576	-1231	1960	-57	-1903	-46	-85	-54	-25	-79	-95	0
599	0	0	-1212	-2436	-1224	1824	6	-1830	-19	17	-17	36	-56	-1	0
600	0	0	-1211	-2347	-1136	1779	-37	-1741	50	11	3	-38	5	-38	0
601	0	0	-1199	-2302	-1103	1750	-48	-1702	46	7	-1	19	-79	-23	0
602	0	0	-1102	-2277	-1175	1689	36	-1726	21	-15	106	-5	23	13	0
603	0	0	-1065	-2234	-1169	1649	52	-1701	0	104	54	29	-21	25	0
604	0	0	-1177	-2203	-1026	1690	-75	-1614	15	-73	0	-23	-71	29	0
605	0	0	-1102	-2184	-1082	1643	-10	-1633	52	-23	46	-42	-31	-23	0
606	0	0	-1088	-2180	-1092	1634	2	-1636	0	-34	0	-114	-58	-60	0
607	0	0	-1071	-2176	-1105	1623	17	-1640	-36	-32	-5	-23	-73	11	0
608	0	0	-1023	-2163	-1140	1593	58	-1651	0	-67	-32	-58	-77	-13	0
609	0	0	-1046	-2163	-1117	1604	35	-1640	-11	13	50	-21	19	-44	0
610	0	0	-1077	-2163	-1086	1620	4	-1624	-46	0	-29	1	-15	-54	0
611	0	0	-1071	-2157	-1086	1614	7	-1621	32	3	5	36	9	-17	0
612	0	0	-1092	-2151	-1059	1621	-16	-1605	58	25	60	42	31	-13	0
613	0	0	-1092	-2157	-1065	1624	-13	-1611	34	50	29	73	-31	-13	0
614	0	0	-1080	-2141	-1061	1610	-9	-1601	-29	-1	42	87	-83	17	0
615	0	0	-1044	-2124	-1080	1584	18	-1602	-5	-21	44	34	15	-13	0
616	0	0	-974	-2126	-1152	1550	89	-1639	19	-89	46	-56	-5	34	0
617	0	0	-1030	-2114	-1084	1572	27	-1599	-50	-9	-48	1	-40	-3	0
618	0	0	-1054	-2124	-1070	1589	8	-1597	-77	-77	-32	-38	-98	1	0
619	0	0	-1006	-2135	-1129	1570	61	-1632	40	1	9	23	48	58	0
620	0	0	-1145	-2147	-1002	1646	-71	-1574	-23	-13	-58	-3	-17	-60	0
621	0	0	-1005	-2143	-1138	1574	66	-1640	15	46	-27	-38	-9	-69	0
622	0	0	-1110	-2126	-1016	1618	-47	-1571	38	34	87	56	29	50	0
623	0	0	-1119	-2108	-989	1613	-65	-1548	-48	0	-27	-64	-15	-73	0
624	0	0	-1045	-2102	-1057	1573	6	-1579	-50	149	-1	29	48	23	0
625	0	0	-1122	-2099	-977	1610	-72	-1538	-62	-11	-44	-64	-73	31	0
626	0	0	-1022	-2106	-1084	1564	31	-1595	-102	-5	-11	-31	-112	-5	0
627	0	0	-1108	-2097	-989	1602	-59	-1543	-67	-71	-27	-67	-79	-11	0
628	0	0	-1051	-2081	-1030	1566	-10	-1555	-36	-60	-44	15	-75	-48	0
629	0	0	-1092	-2081	-989	1586	-51	-1535	-54	-34	-1	-106	-1	-1	0
630	0	0	-1066	-2068	-1002	1567	-32	-1535	32	-64	-15	-5	-54	-77	0
631	0	0	-1022	-2071	-1049	1546	13	-1560	15	67	-31	71	-15	27	0
632	0	0	-1119	-2079	-960	1599	-79	-1519	-54	-32	-64	71	-36	11	0
633	0	0	-1026	-2079	-1053	1552	13	-1566	-7	23	-3	-32	-9	1	0
634	0	0	-1127	-2087	-960	1607	-83	-1523	34	-17	1	50	-11	31	0
635	0	0	-1017	-2089	-1072	1553	27	-1580	46	15	-56	-1	-58	38	0
636	0	0	-1044	-2095	-1051	1569	3	-1573	11	-13	-83	3	-48	-75	0
637	0	0	-1042	-2087	-1045	1564	1	-1566	-31	-79	-79	-34	-40	-81	0
638	0	0	-937	-2079	-1142	1508	102	-1610	75	-64	44	23	-3	36	0
639	0	0	-1009	-2079	-1070	1544	30	-1574	-32	11	-89	19	-104	1	0
640	0	0	-1067	-2073	-1006	1570	-30	-1539	0	-31	-13	-52	-50	-7	0
641	0	0	-1028	-2081	-1053	1554	12	-1567	9	-13	32	27	-108	75	0
642	0	0	-1042	-2064	-1022	1553	-10	-1543	25	29	11	69	-40	21	0
643	0	0	-1044	-2060	-1016	1552	-14	-1538	0	-1	50	27	-79	52	0
644	0	0	-1052	-2062	-1010	1557	-21	-1536	-3	1	-15	1	-128	0	0
645	0	0	-993	-2054	-1061	1523	34	-1557	-3	-52	21	-54	-91	5	0
646	0	0	-964	-2040	-1076	1502	56	-1558	-62	-13	-42	-52	-69	-1	0
647	0	0	-1026	-2050	-1024	1538	-1	-1537	-100	42	62	-97	-27	48	0
648	0	0	-1049	-2038	-989	1543	-30	-1513	-85	-85	-73	-29	-166	-75	0
649	0	0	-960	-2044	-1084	1502	62	-1564	-27	-15	42	-11	-120	29	0
650	0	0	-1071	-2044	-973	1557	-49	-1508	-3	-89	34	-48	-139	-5	0
651	0	0	-1048	-2035	-987	1541	-30	-1511	-21	-52	21	17	-79	-25	0
652	0	0	-1024	-2023	-999	1523	-12	-1511	-1	21	-67	118	-145	-27	0
653	0	0	-1027	-2029	-1002	1528	-12	-1515	0	31	23	58	-62	13	0
654	0	0	-1061	-2015	-954	1538	-53	-1484	-65	-27	-81	19	-95	-1	0
655	0	0	-949	-2019	-1070	1484	60	-1544	34	1	73	-38	-17	62	0
656	0	0	-1040	-2029	-989	1534	-25	-1509	-40	-65	-29	36	-129	60	0
657	0	0	-918	-2033	-1115	1475	98	-1574	-1	-17	32	-7	-32	-1	0
658	0	0	-969	-2037	-1068	1503	49	-1552	-36	-5	-31	7	-40	58	0
659	0	0	-1027	-2033	-1006	1530	-10	-1519	-71	-13	-23	-36	-69	60	0
660	0	0	-978	-1984	-1006	1481	14	-1495	-69	62	-65	-48	-124	-73	0
661	0	0	-1025	-1996	-971	1510	-27	-1483	42	32	1	25	-25	56	0
662	0	0	-1077	-1984	-907	1530	-85	-1445	-69	0	-62	71	-182	-19	0
663	0	0	-982	-1988	-1006	1485	12	-1497	11	42	9	3	-21	-5	0
664	0	0	-1016	-2011	-995	1513	-10	-1503	7	81	-21	50	-81	108	0
665	0	0	-1026	-2017	-991	1521	-17	-1504	25	1	-5	7	-143	5	0
666	0	0	-986	-1990	-1004	1488	9	-1497	13	38	-27	42	-108	21	0
667	0	0	-1075	-2002	-927	1538	-74	-1464	-106	-44	-108	-118	-137	-36	0
668	0	0	-941	-2025	-1084	1483	71	-1554	-56	3	-27	-21	-91	-23	0
669	0	0	-1050	-2037	-987	1543	-31	-1512	-23	1	-120	19	-38	-25	0
670	0	0	-1084	-2050	-966	1567	-59	-1508	-65	-21	-3	-3	-131	11	0
671	0	0	-1040	-2029	-989	1534	-25	-1509	1	-9	-3	1	-97	27	0
672	0	0	-1049	-2042	-993	1545	-28	-1517	19	56	-50	42	60	13	0
673	0	0	-1017	-2037	-1020	1527	1	-1528	5	52	-23	23	-7	31	0
674	0	0	-1016	-2042	-1026	1529	5	-1534	0	73	-15	50	-25	32	0
675	0	0	-1015	-2031	-1016	1523	0	-1523	-60	-17	-40	-77	-69	71	0
676	0	0	-1005	-2048	-1043	1526	19	-1545	-48	-69	-52	-5	-44	-21	0
677	0	0	-993	-2056	-1063	1524	35	-1559	-50	-60	-69	-48	-11	-48	0
678	0	0	-990	-2068	-1078	1529	44	-1573	-44	-89	-46	-71	-3	-81	0
679	0	0	-1001	-2085	-1084	1543	41	-1584	-50	65	-46	-1	-17	-17	0
680	0	0	-1089	-2101	-1012	1595	-38	-1556	-38	3	-3	-34	-64	1	0
681	0	0	-1086	-2104	-1018	1595	-34	-1561	7	-19	-38	-25	-38	-50	0
682	0	0	-1030	-2116	-1086	1573	28	-1601	46	104	52	0	-15	48	0
683	0	0	-1119	-2137	-1018	1628	-50	-1577	17	38	-17	0	-65	9	0
684	0	0	-1021	-2153	-1132	1587	55	-1642	1	139	46	0	-32	-3	0
685	0	0	-1120	-2161	-1041	1640	-39	-1601	34	13	-38	-19	-50	5	0
686	0	0	-1044	-2176	-1132	1610	44	-1654	-40	3	-54	-31	-104	5	0
687	0	0	-994	-2190	-1196	1592	101	-1693	17	-1	36	-44	-62	7	0
688	0	0	-1156	-2223	-1067	1689	-44	-1645	-110	-58	-106	-15	-124	9	0
689	0	0	-1069	-2227	-1158	1648	44	-1692	-3	-11	-25	-54	-17	-87	0
690	0	0	-1095	-2260	-1165	1677	35	-1712	-19	73	31	-34	40	95	0
691	0	0	-1146	-2275	-1129	1710	-8	-1702	3	1	19	11	-15	-3	0
692	0	0	-1115	-2269	-1154	1692	19	-1711	0	48	7	36	-83	87	0
693	0	0	-1092	-2279	-1187	1685	47	-1733	7	91	0	31	19	31	0
694	0	0	-1152	-2296	-1144	1724	-4	-1720	17	36	29	34	17	31	0
695	0	0	-1092	-2312	-1220	1702	64	-1766	42	44	1	87	-17	46	0
696	0	0	-1100	-2326	-1226	1713	63	-1776	15	23	36	48	-19	31	0
697	0	0	-1090	-2331	-1241	1710	75	-1786	-42	-1	-15	-7	-15	-7	0
698	0	0	-1122	-2318	-1196	1720	37	-1757	-19	-69	-17	-48	-42	-73	0
699	0	0	-1172	-2326	-1154	1749	-9	-1740	-56	-42	-42	1	-29	15	0
700	0	0	-1148	-2331	-1183	1739	17	-1757	-1	-23	1	-42	-17	-87	0
701	0	0	-1119	-2333	-1214	1726	47	-1773	40	65	-11	44	44	44	0
702	0	0	-1197	-2343	-1146	1770	-25	-1744	-64	50	0	-42	-15	56	0
703	0	0	-1112	-2343	-1231	1727	59	-1787	67	137	25	58	-58	-36	0
704	0	0	-1164	-2333	-1169	1748	2	-1751	25	17	-31	27	-17	-15	0
705	0	0	-1110	-2326	-1216	1718	53	-1771	-3	15	-44	-7	-9	-17	0
706	0	0	-1112	-2328	-1216	1720	52	-1772	27	-77	-116	-17	-48	-77	0
707	0	0	-1126	-2328	-1202	1727	38	-1765	-9	-106	-95	-19	-50	-40	0
708	0	0	-1106	-2304	-1198	1705	46	-1751	-13	-46	-42	-25	-9	13	0
709	0	0	-1116	-2289	-1173	1702	28	-1731	-40	-52	-69	-13	-44	-32	0
710	0	0	-1144	-2269	-1125	1706	-9	-1697	-44	34	-48	-9	-56	-54	0
711	0	0	-1160	-2265	-1105	1712	-27	-1685	0	34	-9	64	-36	9	0
712	0	0	-1087	-2231	-1144	1659	28	-1687	5	81	-44	60	-23	124	0
713	0	0	-1075	-2217	-1142	1646	33	-1679	-17	64	-9	100	34	0	0
714	0	0	-1093	-2198	-1105	1645	6	-1651	50	-3	71	75	-56	112	0
715	0	0	-1102	-2192	-1090	1647	-6	-1641	-7	-1	15	44	-38	-13	0
716	0	0	-1079	-2196	-1117	1637	19	-1656	-44	-17	40	32	3	-54	0
717	0	0	-1098	-2190	-1092	1644	-3	-1641	-100	-13	-34	-1	-32	7	0
718	0	0	-1054	-2165	-1111	1609	28	-1638	3	-60	-40	36	-54	9	0
719	0	0	-1114	-2149	-1035	1631	-39	-1592	1	-100	-1	-38	-36	-7	0
720	0	0	-999	-2102	-1103	1550	52	-1602	58	-48	40	60	-15	17	0
721	0	0	-1034	-2066	-1032	1550	-1	-1549	54	-36	0	52	-11	-25	0
722	0	0	-1082	-2044	-962	1563	-60	-1503	-19	-48	-15	87	-100	-25	0
723	0	0	-958	-2019	-1061	1488	51	-1540	93	34	60	124	31	21	0
724	0	0	-1005	-2009	-1004	1507	0	-1506	54	9	-11	36	-15	-44	0
725	0	0	-943	-1978	-1035	1460	46	-1506	-13	42	29	25	-5	25	0
726	0	0	-962	-1972	-1010	1467	24	-1491	-13	-29	-27	71	-13	1	0
727	0	0	-880	-1947	-1067	1413	93	-1507	-19	-38	-17	29	-98	-3	0
728	0	0	-950	-1945	-995	1447	22	-1470	-9	-93	54	7	-15	48	0
729	0	0	-951	-1934	-983	1442	16	-1458	-73	-32	-32	-73	-64	-64	0
730	0	0	-929	-1924	-995	1426	33	-1459	-9	17	11	3	-40	-7	0
731	0	0	-1021	-1895	-874	1458	-73	-1384	-21	-1	-7	-36	-15	-40	0
732	0	0	-915	-1877	-962	1396	23	-1419	67	52	71	50	34	17	0
733	0	0	-918	-1870	-952	1394	17	-1411	89	19	83	56	21	97	0
734	0	0	-970	-1879	-909	1424	-30	-1394	-3	-5	-11	-73	21	-42	0
735	0	0	-952	-1877	-925	1414	-13	-1401	17	-23	36	11	5	-25	0
736	0	0	-912	-1864	-952	1388	20	-1408	-27	-58	15	-7	-17	21	0
737	0	0	-896	-1850	-954	1373	29	-1402	-23	-17	38	-9	-11	65	0
738	0	0	-894	-1831	-937	1362	21	-1384	71	-56	-38	65	52	-48	0
739	0	0	-951	-1843	-892	1397	-29	-1367	7	-73	-31	-34	42	-31	0
740	0	0	-956	-1858	-902	1407	-27	-1380	38	-13	38	15	34	36	0
741	0	0	-984	-1864	-880	1424	-52	-1372	-21	50	36	0	25	52	0
742	0	0	-944	-1846	-902	1395	-21	-1374	34	15	17	0	-5	25	0
743	0	0	-912	-1829	-917	1370	2	-1373	58	42	62	69	93	0	0
744	0	0	-958	-1821	-863	1389	-47	-1342	-64	11	-36	7	-21	5	0
745	0	0	-927	-1815	-888	1371	-19	-1351	62	-48	15	15	-73	-3	0
746	0	0	-867	-1823	-956	1345	44	-1389	46	15	9	-1	31	-36	0
747	0	0	-992	-1837	-845	1414	-73	-1341	-15	-73	-31	-89	-34	-31	0
748	0	0	-811	-1806	-995	1308	92	-1400	0	-27	-5	-17	-1	15	0
749	0	0	-896	-1796	-900	1346	2	-1348	-11	56	34	-60	71	62	0
750	0	0	-927	-1796	-869	1361	-29	-1332	-36	-42	75	-112	-9	11	0
751	0	0	-897	-1806	-909	1351	6	-1357	27	56	114	-48	50	0	0
752	0	0	-939	-1808	-869	1373	-35	-1338	-25	31	60	5	9	-3	0
753	0	0	-834	-1780	-946	1307	56	-1363	48	40	85	27	27	42	0
754	0	0	-906	-1767	-861	1336	-22	-1314	-60	-3	48	-25	-50	21	0
755	0	0	-898	-1767	-869	1332	-14	-1318	29	-52	34	65	21	-62	0
756	0	0	-827	-1769	-942	1298	57	-1355	21	-9	3	19	-27	25	0
757	0	0	-825	-1777	-952	1301	63	-1364	50	-29	-3	-15	40	32	0
758	0	0	-875	-1784	-909	1329	17	-1346	-36	-52	-21	-42	0	-52	0
759	0	0	-906	-1792	-886	1349	-10	-1339	-65	-19	-3	-65	27	-54	0
760	0	0	-948	-1780	-832	1364	-58	-1306	-89	0	-3	-44	-31	-46	0
761	0	0	-977	-1778	-801	1377	-88	-1289	-58	5	7	15	-9	58	0
762	0	0	-884	-1786	-902	1335	9	-1344	-32	0	23	-21	-54	-50	0
763	0	0	-910	-1771	-861	1340	-24	-1316	31	15	44	23	91	-62	0
764	0	0	-926	-1777	-851	1351	-37	-1314	5	46	9	-25	-38	-17	0
765	0	0	-922	-1771	-849	1346	-36	-1310	21	1	-69	36	9	-40	0
766	0	0	-869	-1802	-933	1335	32	-1367	9	-34	-42	48	-42	-17	0
767	0	0	-890	-1778	-888	1334	-1	-1333	-36	-106	-58	-44	-77	-62	0
768	0	0	-891	-1775	-884	1333	-3	-1329	17	-102	11	-50	-5	-40	0
769	0	0	-869	-1755	-886	1312	8	-1320	-48	-93	-44	-77	-36	-67	0
770	0	0	-898	-1765	-867	1331	-15	-1316	29	-25	-46	32	-56	-13	0
771	0	0	-900	-1778	-878	1339	-11	-1328	-3	-110	7	27	-29	-81	0
772	0	0	-929	-1790	-861	1359	-34	-1325	-44	32	25	-7	25	-9	0
773	0	0	-931	-1790	-859	1360	-36	-1324	7	42	-79	42	-50	-75	0
774	0	0	-917	-1778	-861	1347	-28	-1319	29	36	-54	128	-87	-19	0
775	0	0	-865	-1769	-904	1317	19	-1336	-25	-73	-48	-32	-67	-52	0
776	0	0	-858	-1765	-907	1311	24	-1336	31	-97	-71	60	-93	-44	0
777	0	0	-893	-1775	-882	1334	-5	-1328	-64	-77	-83	-15	-67	-67	0
778	0	0	-912	-1773	-861	1342	-25	-1317	-108	-87	-116	-17	-91	-87	0
779	0	0	-898	-1778	-880	1338	-9	-1329	-1	27	-38	-13	-13	-29	0
780	0	0	-948	-1780	-832	1364	-58	-1306	-36	-7	-69	27	-112	-38	0
781	0	0	-937	-1790	-853	1363	-42	-1321	-31	-29	-46	29	-60	-29	0
782	0	0	-892	-1780	-888	1336	-2	-1334	73	7	-1	46	-11	3	0
783	0	0	-950	-1778	-828	1364	-61	-1303	32	-89	15	32	-137	-56	0
784	0	0	-919	-1790	-871	1354	-24	-1330	34	50	7	-17	-48	-54	0
785	0	0	-972	-1804	-832	1388	-70	-1318	3	-5	-31	7	-73	23	0
786	0	0	-896	-1778	-882	1337	-7	-1330	-27	-83	-71	29	-190	-108	0
787	0	0	-927	-1780	-853	1353	-37	-1316	25	-97	27	-23	-62	-87	0
788	0	0	-933	-1778	-845	1355	-44	-1311	-65	-106	-69	-79	-54	-89	0
789	0	0	-855	-1778	-923	1316	34	-1350	-7	-97	9	-21	-79	-42	0
790	0	0	-926	-1777	-851	1351	-37	-1314	-38	-81	-36	-83	-162	-46	0
791	0	0	-877	-1794	-917	1335	20	-1355	52	7	11	75	-7	32	0
792	0	0	-892	-1790	-898	1341	3	-1344	62	-32	44	-25	-3	-50	0
793	0	0	-867	-1780	-913	1323	23	-1346	-5	17	3	44	-42	-85	0
794	0	0	-909	-1782	-873	1345	-18	-1327	3	-1	29	-64	19	-13	0
795	0	0	-884	-1786	-902	1335	9	-1344	-46	-42	25	-67	3	-87	0
796	0	0	-890	-1784	-894	1337	2	-1339	-36	-79	-79	11	-93	-15	0
797	0	0	-869	-1778	-909	1323	20	-1343	-69	-73	50	-42	-38	11	0
798	0	0	-813	-1788	-975	1300	81	-1381	-9	-48	-13	-29	-137	17	0
799	0	0	-877	-1786	-909	1331	16	-1347	44	-11	38	-52	17	7	0
800	0	0	-869	-1778	-909	1323	20	-1343	-34	-73	-9	-54	-3	-62	0
801	0	0	-929	-1792	-863	1360	-33	-1327	-15	-34	11	-67	-19	-15	0
802	0	0	-906	-1790	-884	1348	-11	-1337	-1	133	36	19	-17	5	0
803	0	0	-962	-1794	-832	1378	-65	-1313	-27	-19	52	-23	23	-69	0
804	0	0	-877	-1790	-913	1333	18	-1351	-3	19	67	-9	-69	3	0
805	0	0	-952	-1788	-836	1370	-58	-1312	-54	32	25	-1	-11	-54	0
806	0	0	-890	-1782	-892	1336	1	-1337	17	23	-32	-67	52	-42	0
807	0	0	-855	-1784	-929	1319	37	-1356	-1	-67	3	-32	-25	15	0
808	0	0	-888	-1788	-900	1338	6	-1344	-54	-77	-54	-69	-46	-50	0
809	0	0	-885	-1775	-890	1330	2	-1332	-58	-54	-46	34	-21	19	0
810	0	0	-909	-1778	-869	1343	-20	-1323	34	-46	25	64	-67	-38	0
811	0	0	-897	-1777	-880	1337	-8	-1328	23	21	36	1	19	44	0
812	0	0	-976	-1773	-797	1374	-89	-1285	27	-21	50	75	-5	110	0
813	0	0	-900	-1778	-878	1339	-11	-1328	89	3	38	77	-112	11	0
814	0	0	-884	-1784	-900	1334	8	-1342	118	-40	83	131	-77	95	0
815	0	0	-793	-1778	-985	1285	96	-1381	3	-23	40	-32	-172	-31	0
816	0	0	-762	-1780	-1018	1271	128	-1399	11	44	32	-17	-77	21	0
817	0	0	-764	-1780	-1016	1272	126	-1398	-9	-54	-1	-38	-155	-15	0
818	0	0	-857	-1784	-927	1320	35	-1355	32	-110	5	-9	-139	-3	0
819	0	0	-881	-1769	-888	1325	3	-1328	13	-73	102	-9	-159	27	0
820	0	0	-834	-1780	-946	1307	56	-1363	54	-3	60	25	-141	-32	0
821	0	0	-972	-1782	-810	1377	-81	-1296	40	56	108	36	-69	93	0
822	0	0	-912	-1777	-865	1344	-23	-1321	25	-58	128	-11	-151	0	0
823	0	0	-914	-1769	-855	1341	-29	-1312	58	32	114	131	-116	42	0
824	0	0	-966	-1780	-814	1373	-76	-1297	-42	-15	25	-65	-164	-15	0
825	0	0	-902	-1778	-876	1340	-13	-1327	11	-85	77	3	-131	-38	0
826	0	0	-887	-1775	-888	1331	0	-1331	-1	-13	77	19	-83	9	0
827	0	0	-825	-1775	-950	1300	62	-1362	19	-100	36	19	-81	-3	0
828	0	0	-877	-1757	-880	1317	1	-1318	40	-118	133	-56	-133	-23	0
829	0	0	-858	-1744	-886	1301	14	-1315	48	-77	40	25	-100	-71	0
830	0	0	-824	-1722	-898	1273	37	-1310	38	-32	81	73	-139	69	0
831	0	0	-995	-1726	-731	1360	-132	-1228	-38	-60	38	-32	-139	-9	0
832	0	0	-885	-1699	-814	1292	-35	-1256	65	13	98	19	-9	13	0
833	0	0	-837	-1713	-876	1275	19	-1294	129	21	89	89	-29	5	0
834	0	0	-856	-1734	-878	1295	11	-1306	112	15	65	-17	-17	36	0
835	0	0	-853	-1720	-867	1286	7	-1293	-1	25	11	23	-112	5	0
836	0	0	-846	-1707	-861	1276	7	-1284	38	9	87	-19	-95	13	0
837	0	0	-848	-1699	-851	1273	1	-1275	-40	-95	81	-79	-137	13	0
838	0	0	-801	-1714	-913	1257	56	-1313	46	-56	124	9	-114	58	0
839	0	0	-904	-1695	-791	1299	-56	-1243	-21	-87	60	-81	-118	36	0
840	0	0	-803	-1672	-869	1237	33	-1270	-7	15	75	-60	-91	25	0
841	0	0	-846	-1662	-816	1254	-15	-1239	5	-17	102	-7	-58	0	0
842	0	0	-809	-1664	-855	1236	23	-1259	48	32	157	62	-40	36	0
843	0	0	-880	-1656	-776	1268	-52	-1216	25	-50	91	-3	-120	-31	0
844	0	0	-842	-1676	-834	1259	-4	-1255	25	1	40	-1	21	-34	0
845	0	0	-774	-1670	-896	1222	61	-1283	58	3	147	67	-25	69	0
846	0	0	-838	-1678	-840	1258	1	-1259	-9	-15	-19	9	-58	1	0
847	0	0	-811	-1660	-849	1235	19	-1254	19	-93	31	31	-17	-13	0
848	0	0	-764	-1650	-886	1207	61	-1268	112	-106	97	-29	-71	44	0
849	0	0	-857	-1625	-768	1241	-44	-1196	-69	-48	36	69	-42	-38	0
850	0	0	-728	-1583	-855	1155	63	-1219	73	-23	17	-54	17	7	0
851	0	0	-778	-1575	-797	1176	9	-1186	85	-3	65	100	5	50	0
852	0	0	-823	-1567	-744	1195	-39	-1155	36	-77	91	87	9	-25	0
853	0	0	-742	-1550	-808	1146	33	-1179	153	-11	129	62	50	38	0
854	0	0	-848	-1540	-692	1194	-78	-1116	17	-71	34	21	-15	60	0
855	0	0	-677	-1540	-863	1108	93	-1201	69	-1	46	62	-97	15	0
856	0	0	-765	-1548	-783	1156	9	-1165	106	-91	54	79	-9	110	0
857	0	0	-710	-1540	-830	1125	60	-1185	-34	-91	-7	-50	17	9	0
858	0	0	-733	-1557	-824	1145	45	-1190	56	-9	36	-42	13	50	0
859	0	0	-755	-1536	-781	1145	13	-1158	11	-64	-1	-15	-1	-3	0
860	0	0	-801	-1522	-721	1161	-40	-1121	-58	-44	29	-3	44	-9	0
861	0	0	-747	-1505	-758	1126	5	-1131	29	3	62	56	15	42	0
862	0	0	-771	-1519	-748	1145	-11	-1133	34	65	81	75	29	40	0
863	0	0	-842	-1509	-667	1175	-87	-1088	38	-60	-27	19	32	11	0
864	0	0	-776	-1522	-746	1149	-15	-1134	9	64	77	52	58	1	0
865	0	0	-895	-1542	-647	1218	-124	-1094	-17	13	32	-7	40	7	0
866	0	0	-790	-1538	-748	1164	-21	-1143	-7	-23	-77	-44	-100	-40	0
867	0	0	-776	-1542	-766	1159	-5	-1154	-58	44	-58	-58	-1	-17	0
868	0	0	-846	-1532	-686	1189	-80	-1109	-54	-81	-27	-23	67	15	0
869	0	0	-729	-1522	-793	1125	32	-1157	-36	-52	34	-93	32	-40	0
870	0	0	-851	-1524	-673	1187	-89	-1098	7	13	48	-19	-5	44	0
871	0	0	-766	-1540	-774	1153	4	-1157	-89	25	65	-38	69	62	0
872	0	0	-799	-1594	-795	1196	-2	-1194	67	120	95	56	85	207	0
873	0	0	-826	-1631	-805	1228	-10	-1218	-64	98	-3	56	25	13	0
874	0	0	-793	-1660	-867	1226	37	-1263	69	97	52	42	38	110	0
875	0	0	-924	-1678	-754	1301	-85	-1216	1	-7	17	7	13	56	0
876	0	0	-894	-1687	-793	1290	-50	-1240	-83	-23	-36	-27	50	27	0
877	0	0	-826	-1718	-892	1272	33	-1305	-54	-56	36	-50	-21	87	0
878	0	0	-848	-1713	-865	1280	8	-1289	-7	-71	-15	-42	-40	-9	0
879	0	0	-876	-1714	-838	1295	-19	-1276	-13	-69	-21	-52	17	27	0
880	0	0	-849	-1720	-871	1284	11	-1295	3	36	-34	34	69	31	0
881	0	0	-802	-1709	-907	1255	52	-1308	3	23	29	13	38	7	0
882	0	0	-887	-1713	-826	1300	-30	-1269	65	0	46	91	-23	104	0
883	0	0	-889	-1709	-820	1299	-34	-1264	56	19	38	42	1	32	0
884	0	0	-902	-1720	-818	1311	-42	-1269	25	-32	112	0	21	83	0
885	0	0	-851	-1718	-867	1284	8	-1292	54	-15	7	-31	42	-23	0
886	0	0	-893	-1711	-818	1302	-37	-1264	-21	-40	36	9	-27	62	0
887	0	0	-861	-1718	-857	1289	-2	-1287	-40	-91	50	-95	-48	-5	0
888	0	0	-921	-1728	-807	1324	-57	-1267	5	-1	-9	21	11	-23	0
889	0	0	-875	-1728	-853	1301	-11	-1290	11	-118	-17	21	-58	13	0
890	0	0	-813	-1728	-915	1270	51	-1321	34	48	11	29	-42	21	0
891	0	0	-908	-1740	-832	1324	-38	-1286	3	3	-17	60	-69	48	0
892	0	0	-836	-1734	-898	1285	31	-1316	85	-17	-9	93	-38	31	0
893	0	0	-914	-1742	-828	1328	-43	-1285	56	23	21	71	40	-31	0
894	0	0	-871	-1740	-869	1305	-1	-1304	19	-54	40	52	-60	-17	0
895	0	0	-835	-1740	-905	1287	35	-1322	69	5	75	0	-7	19	0
896	0	0	-855	-1749	-894	1302	19	-1321	27	-85	15	7	-54	-5	0
897	0	0	-879	-1740	-861	1309	-9	-1300	-1	-118	9	-50	-79	-44	0
898	0	0	-852	-1738	-886	1295	17	-1312	-13	-122	9	44	-128	-48	0
899	0	0	-850	-1744	-894	1297	22	-1319	50	-15	34	31	-11	-27	0
900	0	0	-898	-1732	-834	1315	-32	-1283	54	-81	48	25	-155	13	0
901	0	0	-887	-1740	-853	1313	-17	-1296	31	-42	27	-1	-23	50	0
902	0	0	-908	-1746	-838	1327	-35	-1292	13	-5	19	71	-91	-48	0
903	0	0	-877	-1732	-855	1304	-11	-1293	79	11	31	64	-91	11	0
904	0	0	-890	-1718	-828	1304	-31	-1273	34	32	98	34	-98	50	0
905	0	0	-863	-1736	-873	1299	5	-1304	-17	-7	1	-1	-129	-40	0
906	0	0	-863	-1749	-886	1306	11	-1317	-58	-9	36	-62	-133	-60	0
907	0	0	-785	-1755	-970	1270	92	-1362	15	-104	32	29	-141	-89	0
908	0	0	-879	-1744	-865	1311	-7	-1304	-38	-71	13	-58	-112	-5	0
909	0	0	-802	-1740	-938	1271	68	-1339	27	-60	67	44	-89	0	0
910	0	0	-820	-1720	-900	1270	40	-1310	36	-11	64	15	-137	23	0
911	0	0	-883	-1724	-841	1303	-21	-1282	13	-27	27	44	-79	38	0
912	0	0	-887	-1734	-847	1310	-20	-1290	48	-29	15	67	-110	44	0
913	0	0	-869	-1740	-871	1304	1	-1305	71	7	40	58	-52	62	0
914	0	0	-864	-1740	-876	1302	6	-1308	32	23	85	-32	-17	-7	0
915	0	0	-823	-1746	-923	1284	50	-1334	36	-31	114	-29	-83	42	0
916	0	0	-838	-1728	-890	1283	26	-1309	11	-54	5	-44	-100	19	0
917	0	0	-788	-1711	-923	1249	67	-1317	27	-60	42	25	-32	-9	0
918	0	0	-768	-1670	-902	1219	67	-1286	-56	-77	15	-62	-50	-67	0
919	0	0	-753	-1604	-851	1178	49	-1227	44	-93	52	40	-95	-29	0
920	0	0	-799	-1528	-729	1163	-35	-1128	-25	-67	13	-27	-104	23	0
921	0	0	-708	-1425	-717	1066	4	-1071	31	-44	106	38	-75	13	0
922	0	0	-654	-1321	-667	987	6	-994	58	36	60	-3	-77	27	0
923	0	0	-582	-1171	-589	876	3	-880	38	38	97	79	-29	17	0
924	0	0	-475	-958	-483	716	4	-720	83	-87	-5	-1	-98	-60	0
925	0	0	-305	-698	-393	501	44	-545	98	-15	17	67	-46	11	0
926	0	0	-187	-384	-197	285	5	-290	-48	-97	-19	-15	-50	-58	0
927	0	0	50	-56	-106	3	78	-81	64	-77	9	19	-112	-38	0
928	0	0	157	298	141	-227	8	219	5	-122	-27	-38	-87	-85	0
929	0	0	297	700	403	-498	-53	551	11	-102	-34	5	-145	-17	0
930	0	0	535	1074	539	-804	-2	806	1	-62	42	-48	-73	-64	0
931	0	0	654	1344	690	-999	-18	1017	48	-5	36	64	-159	52	0
932	0	0	749	1515	766	-1132	-8	1140	21	-34	27	58	-118	-36	0
933	0	0	621	1412	791	-1016	-85	1101	11	-42	-3	40	-73	-104	0
934	0	0	530	1150	620	-840	-45	885	46	-29	36	-15	-110	-32	0
935	0	0	414	838	424	-626	-5	631	69	-32	52	-13	-36	-77	0
936	0	0	147	261	114	-204	16	187	15	-27	58	-71	-129	71	1
937	0	0	-219	-537	-318	378	49	-427	-1	-83	-1	11	-64	-29	0
938	0	0	-592	-1251	-659	921	33	-955	-40	-21	-7	36	-71	-25	0
939	0	0	-908	-1874	-966	1391	29	-1420	-83	-93	32	-48	-64	-114	0
940	0	0	-1106	-2326	-1220	1716	57	-1773	38	-21	116	38	-1	0	0
941	0	0	-1244	-2477	-1233	1860	-5	-1855	-13	-23	0	21	-89	-34	0
942	0	0	-1273	-2599	-1326	1936	26	-1962	64	19	71	65	-27	-7	0
943	0	0	-1362	-2636	-1274	1999	-44	-1955	21	25	-9	75	-87	-38	0
944	0	0	-1226	-2595	-1369	1910	71	-1982	58	-7	124	71	-15	3	0
945	0	0	-1230	-2452	-1222	1841	-4	-1837	-19	-56	-5	50	-58	-56	0
946	0	0	-1115	-2277	-1162	1696	23	-1719	93	-17	-44	106	11	11	0
947	0	0	-1085	-2159	-1074	1622	-5	-1616	-19	-64	-54	-77	-98	-42	0
948	0	0	-1034	-2064	-1030	1549	-2	-1547	52	-52	-25	-19	-38	-15	0
949	0	0	-1013	-1992	-979	1502	-17	-1485	-23	-85	3	-23	-54	5	0
950	0	0	-922	-1940	-1018	1431	48	-1479	40	7	-27	-46	-11	-69	0
951	0	0	-927	-1877	-950	1402	11	-1413	98	77	56	54	44	-19	0
952	0	0	-966	-1846	-880	1406	-43	-1363	15	5	52	69	-54	42	0
953	0	0	-962	-1819	-857	1390	-52	-1338	17	27	42	-34	-73	7	0
954	0	0	-902	-1815	-913	1358	5	-1364	120	44	64	23	25	50	0
955	0	0	-929	-1813	-884	1371	-22	-1348	19	-17	34	-15	1	-19	0
956	0	0	-894	-1815	-921	1354	13	-1368	17	-15	36	7	-58	15	0
957	0	0	-893	-1831	-938	1362	22	-1384	60	-62	23	-27	-5	52	0
958	0	0	-894	-1821	-927	1357	16	-1374	-36	-100	54	-44	-112	1	0
959	0	0	-904	-1819	-915	1361	5	-1367	29	-25	44	-21	38	36	0
960	0	0	-910	-1804	-894	1357	-8	-1349	1	-9	9	-3	48	-89	0
961	0	0	-966	-1804	-838	1385	-64	-1321	54	27	44	5	129	52	0
962	0	0	-933	-1806	-873	1369	-30	-1339	73	-1	25	64	50	-3	0
963	0	0	-949	-1796	-847	1372	-51	-1321	85	48	89	23	36	77	0
964	0	0	-995	-1784	-789	1389	-103	-1286	-34	31	56	29	13	9	0
965	0	0	-879	-1794	-915	1336	18	-1354	102	-31	62	73	27	-56	0
966	0	0	-961	-1806	-845	1383	-58	-1325	-34	-34	93	-46	40	50	0
967	0	0	-889	-1798	-909	1343	10	-1353	-52	-36	64	-50	38	27	0
968	0	0	-875	-1784	-909	1329	17	-1346	58	-83	77	-21	23	-1	0
969	0	0	-937	-1775	-838	1356	-49	-1306	-44	-106	13	-11	-75	46	0
970	0	0	-887	-1767	-880	1327	-3	-1323	34	-1	54	-25	19	0	0
971	0	0	-959	-1769	-810	1364	-74	-1289	73	-83	48	29	19	-31	0
972	0	0	-964	-1759	-795	1361	-84	-1277	29	9	58	29	17	40	0
973	0	0	-908	-1773	-865	1340	-21	-1319	79	75	73	83	17	65	0
974	0	0	-912	-1761	-849	1336	-31	-1305	89	-40	93	11	71	-7	0
975	0	0	-954	-1757	-803	1355	-75	-1280	-5	-97	50	0	-27	-5	0
976	0	0	-850	-1769	-919	1309	34	-1344	42	1	29	44	95	31	0
977	0	0	-864	-1769	-905	1316	20	-1337	40	40	-44	-19	97	-69	0
978	0	0	-877	-1782	-905	1329	14	-1343	-58	-42	3	-60	77	7	0
979	0	0	-923	-1780	-857	1351	-33	-1318	-23	34	36	-9	69	46	0
980	0	0	-869	-1761	-892	1315	11	-1326	-75	42	-29	3	-3	1	0
981	0	0	-881	-1755	-874	1318	-3	-1314	38	21	110	77	32	87	0
982	0	0	-942	-1747	-805	1344	-68	-1276	60	-32	67	9	23	-11	0
983	0	0	-910	-1742	-832	1326	-39	-1287	58	5	54	42	0	19	0
984	0	0	-902	-1732	-830	1317	-36	-1281	36	42	97	23	97	7	0
985	0	0	-869	-1722	-853	1295	-8	-1287	98	7	38	-1	21	7	0
986	0	0	-826	-1726	-900	1276	37	-1313	15	-85	79	-71	-31	17	0
987	0	0	-831	-1738	-907	1284	38	-1322	73	-23	116	-3	40	15	0
988	0	0	-891	-1736	-845	1313	-23	-1290	-71	-139	46	-112	-42	-52	0
989	0	0	-857	-1724	-867	1290	5	-1295	13	-1	50	-36	0	21	0
990	0	0	-850	-1693	-843	1271	-3	-1268	0	-31	11	69	-60	0	0
991	0	0	-918	-1701	-783	1309	-67	-1242	-32	11	75	-100	31	15	0
992	0	0	-900	-1730	-830	1315	-35	-1280	9	-7	79	56	-13	-11	0
993	0	0	-933	-1730	-797	1331	-68	-1263	13	31	91	77	0	73	0
994	0	0	-853	-1722	-869	1287	8	-1295	50	44	-29	58	0	-25	0
995	0	0	-848	-1722	-874	1285	13	-1298	126	15	23	95	3	97	0
996	0	0	-854	-1711	-857	1282	1	-1284	-81	-31	-54	-34	-120	15	0
997	0	0	-795	-1691	-896	1243	50	-1293	23	9	-9	-17	-7	-19	0
998	0	0	-809	-1685	-876	1247	33	-1280	-67	-89	-1	-29	-21	1	0
999	0	0	-834	-1693	-859	1263	12	-1276	36	-100	-31	-7	15	-34	0
1000	0	0	-861	-1714	-853	1287	-4	-1283	21	-40	34	21	-5	81	0
1001	0	0	-861	-1726	-865	1293	2	-1295	5	11	-25	29	-56	60	0
1002	0	0	-856	-1713	-857	1284	0	-1285	1	25	58	36	3	5	0
1003	0	0	-821	-1701	-880	1261	29	-1290	98	62	13	52	-31	1	0
1004	0	0	-860	-1701	-841	1280	-9	-1271	0	19	21	15	-1	25	0
1005	0	0	-840	-1699	-859	1269	9	-1279	29	-71	52	-65	-116	-58	0
1006	0	0	-801	-1689	-888	1245	43	-1288	21	-21	95	3	-98	-31	0
1007	0	0	-900	-1691	-791	1295	-54	-1241	-87	-98	15	-91	-83	-85	0
1008	0	0	-832	-1687	-855	1259	11	-1271	38	-83	9	-69	-40	-85	0
1009	0	0	-892	-1695	-803	1293	-44	-1249	11	-137	29	23	-145	-40	0
1010	0	0	-861	-1683	-822	1272	-19	-1252	-52	17	46	-42	-71	1	0
1011	0	0	-862	-1670	-808	1266	-27	-1239	42	-79	120	54	-93	11	0
1012	0	0	-908	-1656	-748	1282	-80	-1202	81	-13	25	73	-62	-36	0
1013	0	0	-844	-1670	-826	1257	-9	-1248	95	-7	81	54	-5	-95	0
1014	0	0	-960	-1693	-733	1326	-113	-1213	-1	-1	-9	42	-108	-48	0
1015	0	0	-869	-1695	-826	1282	-21	-1260	62	-52	38	50	-108	-73	0
1016	0	0	-842	-1695	-853	1268	5	-1274	67	-21	29	27	-73	-9	0
1017	0	0	-838	-1689	-851	1263	6	-1270	-7	-147	42	-1	-137	-50	0
1018	0	0	-886	-1685	-799	1285	-43	-1242	3	-91	-25	-19	-149	-42	0
1019	0	0	-873	-1683	-810	1278	-31	-1246	-11	-147	-5	-3	-192	17	0
1020	0	0	-848	-1693	-845	1270	-1	-1269	73	-166	17	-1	-124	-58	0
1021	0	0	-892	-1693	-801	1292	-45	-1247	77	-64	31	13	-118	19	0
1022	0	0	-852	-1697	-845	1274	-3	-1271	13	-44	1	-44	-133	-67	0
1023	0	0	-882	-1714	-832	1298	-25	-1273	95	-23	7	120	-112	27	0
1024	0	0	-848	-1722	-874	1285	13	-1298	91	-23	31	36	-98	13	0
1025	0	0	-807	-1728	-921	1267	57	-1324	120	-89	23	-7	-87	-91	0
1026	0	0	-870	-1746	-876	1308	3	-1311	44	-69	89	21	-157	9	0
1027	0	0	-873	-1753	-880	1313	3	-1316	17	-137	-27	11	-221	-31	0
1028	0	0	-836	-1769	-933	1302	48	-1351	-9	-65	-11	-48	-89	-52	0
1029	0	0	-896	-1782	-886	1339	-5	-1334	0	-110	11	-38	-135	-44	0
1030	0	0	-838	-1804	-966	1321	64	-1385	73	-48	-5	0	-116	-42	0
1031	0	0	-955	-1800	-845	1377	-55	-1322	-3	-75	17	-15	-164	-38	0
1032	0	0	-842	-1804	-962	1323	60	-1383	40	3	85	9	-62	-5	0
1033	0	0	-955	-1835	-880	1395	-37	-1357	34	13	9	62	-34	3	0
1034	0	0	-947	-1837	-890	1392	-28	-1363	5	-27	-36	58	-71	1	0
1035	0	0	-960	-1862	-902	1411	-29	-1382	23	-17	-46	-7	-54	-38	0
1036	0	0	-865	-1877	-1012	1371	73	-1444	48	-50	1	-7	-65	-19	0
1037	0	0	-933	-1901	-968	1417	17	-1434	-79	-65	-36	-50	-38	-93	0
1038	0	0	-939	-1914	-975	1426	18	-1444	40	-40	-44	-19	-25	-7	0
1039	0	0	-995	-1926	-931	1460	-32	-1428	-75	-36	-83	40	-147	-71	0
1040	0	0	-950	-1951	-1001	1450	25	-1476	27	21	56	-65	19	29	0
1041	0	0	-1050	-1961	-911	1505	-69	-1436	-32	-29	-112	3	-87	-75	0
1042	0	0	-927	-1972	-1045	1449	59	-1508	19	137	102	34	42	40	0
1043	0	0	-1049	-1980	-931	1514	-59	-1455	19	27	15	56	-27	56	0
1044	0	0	-1005	-1996	-991	1500	-7	-1493	104	-13	44	44	-58	11	0
1045	0	0	-1007	-2004	-997	1505	-5	-1500	-27	-27	42	9	-32	-21	0
1046	0	0	-1016	-2017	-1001	1516	-7	-1509	-23	-11	36	-7	0	40	0
1047	0	0	-1051	-2015	-964	1533	-43	-1489	-58	-67	-31	-73	-46	-91	0
1048	0	0	-1001	-2011	-1010	1506	4	-1510	-3	-32	73	-64	19	-40	0
1049	0	0	-1102	-2027	-925	1564	-88	-1476	7	-48	-64	34	-46	-21	0
1050	0	0	-1093	-2035	-942	1564	-75	-1488	-9	-60	36	-11	-42	-71	0
1051	0	0	-1023	-2027	-1004	1525	-9	-1515	-23	0	75	83	-7	-23	0
1052	0	0	-1050	-2025	-975	1537	-37	-1500	64	-67	112	110	-69	34	0
1053	0	0	-1055	-2025	-970	1540	-42	-1497	42	-27	85	71	3	69	0
1054	0	0	-1100	-2013	-913	1556	-93	-1463	-23	29	-15	-77	106	-13	0
1055	0	0	-949	-1994	-1045	1471	48	-1519	36	-3	48	32	-34	95	0
1056	0	0	-1030	-1986	-956	1508	-37	-1471	3	-128	54	3	7	-46	0
1057	0	0	-991	-1986	-995	1488	2	-1490	-38	-75	-60	-87	-46	-7	0
1058	0	0	-962	-1974	-1012	1468	25	-1493	-5	11	58	27	60	27	0
1059	0	0	-974	-1965	-991	1469	8	-1478	-46	-58	48	-98	-75	-19	0
1060	0	0	-970	-1940	-970	1455	0	-1455	31	-44	83	-13	81	9	0
1061	0	0	-952	-1914	-962	1433	5	-1438	25	-31	-11	-21	29	5	0
1062	0	0	-978	-1907	-929	1442	-24	-1418	42	29	5	62	19	11	0
1063	0	0	-984	-1899	-915	1441	-34	-1407	23	23	83	3	-25	60	0
1064	0	0	-986	-1874	-888	1430	-49	-1381	31	-40	75	46	-64	71	0
1065	0	0	-900	-1856	-956	1378	28	-1406	40	48	56	-52	15	25	0
1066	0	0	-1031	-1839	-808	1435	-111	-1323	-42	-27	-34	-62	-65	-54	0
1067	0	0	-958	-1819	-861	1388	-48	-1340	11	-31	-42	13	-58	-21	0
1068	0	0	-956	-1790	-834	1373	-61	-1312	-27	-95	-5	-50	19	-133	0
1069	0	0	-923	-1759	-836	1341	-43	-1297	-50	-36	46	21	23	-27	0
1070	0	0	-881	-1734	-853	1307	-14	-1293	32	34	52	7	98	-48	0
1071	0	0	-919	-1718	-799	1318	-60	-1258	13	19	7	38	29	7	0
1072	0	0	-842	-1701	-859	1271	8	-1280	64	65	118	17	116	64	0
1073	0	0	-937	-1683	-746	1310	-95	-1214	-11	-9	75	15	77	34	0
1074	0	0	-866	-1676	-810	1271	-28	-1243	13	-11	52	25	-11	1	0
1075	0	0	-908	-1670	-762	1289	-73	-1216	34	-23	89	64	7	19	0
1076	0	0	-846	-1643	-797	1244	-24	-1220	50	-97	-27	11	3	3	0
1077	0	0	-858	-1635	-777	1246	-40	-1206	-9	-170	79	-46	36	21	0
1078	0	0	-778	-1627	-849	1202	35	-1238	17	-128	23	-62	-23	7	0
1079	0	0	-843	-1617	-774	1230	-34	-1195	-36	-52	19	-5	29	-44	0
1080	0	0	-796	-1612	-816	1204	10	-1214	9	-23	15	7	44	21	0
1081	0	0	-834	-1592	-758	1213	-38	-1175	52	11	32	29	38	21	0
1082	0	0	-867	-1565	-698	1216	-84	-1131	60	-85	31	7	-104	-15	0
1083	0	0	-758	-1565	-807	1161	24	-1186	-3	87	118	-29	62	98	0
1084	0	0	-809	-1557	-748	1183	-30	-1152	19	15	42	-1	40	-15	0
1085	0	0	-801	-1544	-743	1172	-29	-1143	36	-31	0	-23	-29	-81	0
1086	0	0	-749	-1540	-791	1144	21	-1165	60	11	71	38	-5	46	0
1087	0	0	-827	-1542	-715	1184	-56	-1128	-65	-64	77	-58	-23	1	0
1088	0	0	-741	-1544	-803	1142	31	-1173	7	17	17	54	62	-3	0
1089	0	0	-794	-1540	-746	1167	-24	-1143	-9	-75	38	-27	-19	17	0
1090	0	0	-778	-1530	-752	1154	-13	-1141	15	-31	15	7	-65	-19	0
1091	0	0	-869	-1520	-651	1194	-109	-1085	34	1	3	19	27	27	0
1092	0	0	-765	-1515	-750	1140	-7	-1132	0	19	38	122	48	19	0
1093	0	0	-786	-1515	-729	1150	-28	-1122	46	-23	201	15	60	56	0
1094	0	0	-817	-1507	-690	1162	-63	-1098	27	29	85	9	29	7	0
1095	0	0	-782	-1507	-725	1144	-28	-1116	-1	-21	65	40	3	-44	0
1096	0	0	-827	-1513	-686	1170	-70	-1099	-29	-75	5	-64	-5	-17	0
1097	0	0	-687	-1486	-799	1086	56	-1142	19	-67	89	29	-25	97	0
1098	0	0	-673	-1495	-822	1084	74	-1158	-5	-69	36	21	-11	9	0
1099	0	0	-762	-1505	-743	1133	-9	-1124	-21	-31	23	-81	5	-29	0
1100	0	0	-762	-1501	-739	1131	-11	-1120	-9	48	62	-69	-25	11	0
1101	0	0	-728	-1478	-750	1103	11	-1114	31	-89	65	-1	-64	-21	0
1102	0	0	-750	-1460	-710	1105	-20	-1085	19	-21	31	29	-31	-3	0
1103	0	0	-770	-1470	-700	1120	-35	-1085	54	60	77	9	-19	23	0
1104	0	0	-714	-1474	-760	1094	23	-1117	60	71	75	-50	-32	91	0
1105	0	0	-758	-1497	-739	1127	-9	-1118	54	-17	40	-7	-102	29	0
1106	0	0	-809	-1509	-700	1159	-54	-1104	-31	-98	62	-46	-58	71	0
1107	0	0	-685	-1493	-808	1089	61	-1150	95	7	-1	34	-42	67	0
1108	0	0	-770	-1503	-733	1136	-18	-1118	-1	-89	-9	17	-71	-5	0
1109	0	0	-701	-1480	-779	1090	39	-1129	31	-124	-44	27	-69	-71	0
1110	0	0	-689	-1486	-797	1087	54	-1141	50	-32	79	-46	81	29	0
1111	0	0	-776	-1487	-711	1131	-32	-1099	-34	7	29	21	-38	-9	0
1112	0	0	-716	-1476	-760	1096	22	-1118	31	-46	36	159	-54	19	0
1113	0	0	-729	-1470	-741	1099	6	-1105	108	1	62	60	11	-31	0
1114	0	0	-828	-1466	-638	1147	-95	-1052	56	-65	-31	97	-67	-1	0
1115	0	0	-677	-1472	-795	1074	59	-1133	104	-3	0	114	-77	7	0
1116	0	0	-739	-1489	-750	1114	5	-1119	0	-114	27	58	-104	19	0
1117	0	0	-745	-1486	-741	1115	-2	-1113	-40	-106	1	-50	-38	-44	0
1118	0	0	-718	-1482	-764	1100	23	-1123	29	-62	-52	89	-108	-31	0
1119	0	0	-776	-1478	-702	1127	-37	-1090	-52	-71	29	-19	-155	19	0
1120	0	0	-751	-1482	-731	1116	-10	-1106	32	-31	-62	34	-131	5	0
1121	0	0	-836	-1482	-646	1159	-95	-1064	-5	40	17	-11	-97	-11	0
1122	0	0	-798	-1480	-682	1139	-58	-1081	34	-75	-50	7	-106	-7	0
1123	0	0	-743	-1489	-746	1116	1	-1117	98	-5	52	64	-100	23	0
1124	0	0	-824	-1497	-673	1160	-75	-1085	71	-36	38	11	-153	36	0
1125	0	0	-801	-1505	-704	1153	-48	-1104	-9	-31	-23	5	-137	-25	0
1126	0	0	-713	-1487	-774	1100	30	-1130	54	-7	-21	79	-143	48	0
1127	0	0	-772	-1495	-723	1133	-24	-1109	73	-135	60	-40	-11	71	0
1128	0	0	-752	-1487	-735	1119	-8	-1111	9	-56	25	-54	-87	-23	0
1129	0	0	-748	-1491	-743	1119	-2	-1117	-9	-15	54	34	-87	21	0
1130	0	0	-771	-1482	-711	1126	-30	-1096	5	-25	-3	13	-110	-25	0
1131	0	0	-817	-1484	-667	1150	-75	-1075	-38	0	-21	75	-67	-9	0
1132	0	0	-769	-1484	-715	1126	-27	-1099	7	71	67	-11	11	-21	0
1133	0	0	-778	-1484	-706	1131	-36	-1095	21	93	54	135	-36	31	0
1134	0	0	-774	-1484	-710	1129	-32	-1097	48	-48	-5	95	-77	-50	0
1135	0	0	-733	-1499	-766	1116	16	-1132	38	-7	-38	31	-60	0	0
1136	0	0	-784	-1511	-727	1147	-28	-1119	21	-62	-56	-27	-48	-60	0
1137	0	0	-815	-1509	-694	1162	-60	-1101	-29	-166	-25	-91	-77	3	0
1138	0	0	-743	-1495	-752	1119	4	-1123	-15	-93	-3	11	-67	-25	0
1139	0	0	-793	-1497	-704	1145	-44	-1100	-75	9	-77	9	-58	13	0
1140	0	0	-714	-1503	-789	1108	37	-1146	15	-15	25	15	-69	36	0
1141	0	0	-743	-1497	-754	1120	5	-1125	9	1	-15	-25	-13	-54	0
1142	0	0	-757	-1513	-756	1135	0	-1134	3	65	21	3	-65	67	0
1143	0	0	-790	-1507	-717	1148	-36	-1112	15	-13	42	-44	-42	31	0
1144	0	0	-782	-1501	-719	1141	-31	-1110	-27	95	-9	-44	-7	-15	0
1145	0	0	-756	-1491	-735	1123	-10	-1113	48	5	-19	-71	-23	-23	0
1146	0	0	-750	-1491	-741	1120	-4	-1116	-23	-27	-34	42	-44	-13	0
1147	0	0	-780	-1509	-729	1144	-25	-1119	-54	-77	-64	-42	-46	-13	0
1148	0	0	-670	-1517	-847	1093	88	-1182	-15	48	-19	25	5	-29	0
1149	0	0	-838	-1513	-675	1175	-81	-1094	-75	-48	-34	-50	-69	-67	0
1150	0	0	-831	-1515	-684	1173	-73	-1099	-60	1	-9	29	-29	0	0
1151	0	0	-832	-1503	-671	1167	-80	-1087	-27	-3	-44	-7	-38	-25	0
1152	0	0	-838	-1497	-659	1167	-89	-1078	31	-21	-42	9	0	-85	0
1153	0	0	-807	-1495	-688	1151	-59	-1091	50	29	56	60	38	7	0
1154	0	0	-881	-1499	-618	1190	-131	-1058	-44	40	-50	118	-38	-13	0
1155	0	0	-675	-1491	-816	1083	70	-1153	112	50	42	58	-36	27	0
1156	0	0	-838	-1497	-659	1167	-89	-1078	-64	-23	1	-5	15	3	0
1157	0	0	-716	-1482	-766	1099	25	-1124	19	38	-48	0	-29	-1	0
1158	0	0	-774	-1495	-721	1134	-26	-1108	-54	60	-161	-32	-31	-50	0
1159	0	0	-794	-1513	-719	1153	-37	-1116	-60	-69	-7	-75	-36	27	0
1160	0	0	-724	-1505	-781	1114	28	-1143	25	11	-11	-9	-1	-46	0
1161	0	0	-724	-1503	-779	1113	27	-1141	15	116	38	-7	38	67	0
1162	0	0	-788	-1511	-723	1149	-32	-1117	-42	7	34	9	5	-21	0
1163	0	0	-766	-1493	-727	1129	-19	-1110	19	100	23	1	17	-9	0
1164	0	0	-726	-1484	-758	1105	16	-1121	71	29	85	-11	-13	54	0
1165	0	0	-799	-1489	-690	1144	-54	-1089	11	75	9	15	-9	11	0
1166	0	0	-755	-1486	-731	1120	-12	-1108	-29	17	38	-31	-46	21	0
1167	0	0	-688	-1493	-805	1090	58	-1149	9	87	29	-69	52	32	0
1168	0	0	-716	-1482	-766	1099	25	-1124	-97	11	38	-44	-64	40	0
1169	0	0	-743	-1478	-735	1110	-4	-1106	-23	11	38	5	15	-9	0
1170	0	0	-844	-1484	-640	1164	-102	-1062	3	-40	93	-133	50	-91	0
1171	0	0	-761	-1482	-721	1121	-20	-1101	-23	38	64	-5	-21	-32	0
1172	0	0	-799	-1491	-692	1145	-53	-1091	15	71	32	3	44	93	0
1173	0	0	-749	-1482	-733	1115	-8	-1107	-11	-15	17	-31	34	-29	0
1174	0	0	-737	-1480	-743	1108	3	-1111	50	67	67	77	40	67	0
1175	0	0	-829	-1480	-651	1154	-89	-1065	3	9	-56	71	19	-32	0
1176	0	0	-613	-1486	-873	1049	130	-1179	42	83	40	-19	108	44	0
1177	0	0	-776	-1501	-725	1138	-25	-1113	-69	-27	23	-104	48	32	0
1178	0	0	-671	-1505	-834	1088	81	-1169	-9	-75	-7	-32	15	-85	0
1179	0	0	-733	-1493	-760	1113	13	-1126	-42	-19	32	21	32	98	0
1180	0	0	-706	-1489	-783	1097	38	-1136	17	-36	-75	-3	-27	-104	0
1181	0	0	-677	-1478	-801	1077	62	-1139	54	21	-5	54	31	-1	0
1182	0	0	-789	-1458	-669	1123	-60	-1063	27	-1	15	-17	23	46	0
1183	0	0	-664	-1443	-779	1053	57	-1111	112	46	85	71	-11	31	0
1184	0	0	-778	-1431	-653	1104	-62	-1042	-23	29	40	-89	91	-27	0
1185	0	0	-661	-1423	-762	1042	50	-1092	-7	-3	69	-83	-31	-54	0
1186	0	0	-672	-1422	-750	1047	39	-1086	50	69	25	-9	27	17	0
1187	0	0	-728	-1422	-694	1075	-17	-1058	-29	-17	-42	-46	-11	9	0
1188	0	0	-600	-1412	-812	1006	106	-1112	128	-42	0	-71	-21	19	0
1189	0	0	-721	-1427	-706	1074	-7	-1066	23	-17	-62	-29	-3	1	0
1190	0	0	-728	-1412	-684	1070	-22	-1048	29	7	-31	7	52	-100	0
1191	0	0	-706	-1406	-700	1056	-3	-1053	-7	-7	69	-21	50	-44	0
1192	0	0	-718	-1400	-682	1059	-18	-1041	-50	87	15	23	34	-25	0
1193	0	0	-718	-1389	-671	1053	-23	-1030	-31	77	46	32	44	-25	0
1194	0	0	-758	-1392	-634	1075	-62	-1013	-9	15	34	25	5	-1	0
1195	0	0	-708	-1396	-688	1052	-10	-1042	9	34	-3	31	25	32	0
1196	0	0	-681	-1398	-717	1039	18	-1057	3	-65	42	-31	9	-38	0
1197	0	0	-652	-1398	-746	1025	47	-1072	-46	9	23	9	-5	19	0
1198	0	0	-728	-1389	-661	1058	-33	-1025	-73	-60	-34	-5	19	-32	0
1199	0	0	-661	-1367	-706	1014	22	-1036	40	-21	-7	-23	-52	-29	0
1200	0	0	-664	-1344	-680	1004	8	-1012	36	-38	-9	-32	40	48	0
1201	0	0	-681	-1323	-642	1002	-19	-982	23	-19	67	52	-15	52	0
1202	0	0	-662	-1311	-649	986	-6	-980	17	1	73	-21	-40	44	0
1203	0	0	-691	-1284	-593	987	-49	-938	110	15	17	5	25	-1	0
1204	0	0	-712	-1282	-570	997	-71	-926	-21	29	25	-25	-54	7	0
1205	0	0	-666	-1261	-595	963	-35	-928	31	17	11	-36	-17	-13	0
1206	0	0	-592	-1251	-659	921	33	-955	38	-5	11	-40	-81	-9	0
1207	0	0	-631	-1255	-624	943	-3	-939	1	-58	21	-11	-31	-11	0
1208	0	0	-540	-1255	-715	897	87	-985	31	-17	-27	-87	-23	-38	0
1209	0	0	-590	-1261	-671	925	40	-966	3	-15	87	5	40	36	0
1210	0	0	-561	-1249	-688	905	63	-968	0	-5	-46	-67	15	-11	0
1211	0	0	-630	-1243	-613	936	-8	-928	38	89	48	17	9	44	0
1212	0	0	-665	-1245	-580	955	-42	-912	-11	-9	77	-65	56	13	0
1213	0	0	-652	-1257	-605	954	-23	-931	83	50	1	69	-31	27	0
1214	0	0	-630	-1264	-634	947	2	-949	71	93	104	25	69	83	0
1215	0	0	-689	-1259	-570	974	-59	-914	-100	42	-34	-69	-34	-85	0
1216	0	0	-592	-1259	-667	925	37	-963	0	40	87	-9	48	0	0
1217	0	0	-680	-1262	-582	971	-49	-922	-34	-40	-36	27	-21	-54	0
1218	0	0	-652	-1276	-624	964	-14	-950	-9	-52	79	-7	-38	-27	0
1219	0	0	-662	-1276	-614	969	-24	-945	-19	-50	-91	-38	-46	-40	0
1220	0	0	-605	-1272	-667	938	31	-969	58	36	48	0	97	60	0
1221	0	0	-628	-1270	-642	949	7	-956	5	-3	38	-73	85	32	0
1222	0	0	-677	-1286	-609	981	-34	-947	3	27	93	15	62	34	0
1223	0	0	-690	-1297	-607	993	-41	-952	-31	0	11	-65	11	3	0
1224	0	0	-679	-1326	-647	1002	-16	-986	143	19	-1	56	-15	-1	0
1225	0	0	-700	-1361	-661	1030	-19	-1011	-54	-32	9	-29	13	-19	0
1226	0	0	-698	-1398	-700	1048	1	-1049	-52	-34	-13	-27	-13	-15	0
1227	0	0	-763	-1414	-651	1088	-56	-1032	21	-79	-32	-62	-34	-54	0
1228	0	0	-607	-1410	-803	1008	98	-1106	69	-54	3	1	-31	-27	0
1229	0	0	-762	-1427	-665	1094	-48	-1046	-73	-81	67	19	29	-42	0
1230	0	0	-759	-1443	-684	1101	-37	-1063	-50	-34	0	-58	-77	-40	0
1231	0	0	-714	-1443	-729	1078	7	-1086	62	-11	104	5	56	46	0
1232	0	0	-801	-1462	-661	1131	-70	-1061	-32	-27	71	-19	17	-11	0
1233	0	0	-735	-1466	-731	1100	-2	-1098	-19	106	79	85	54	7	0
1234	0	0	-745	-1460	-715	1102	-15	-1087	38	65	-36	52	52	-56	0
1235	0	0	-785	-1460	-675	1122	-55	-1067	-11	7	-31	-71	-38	-17	0
1236	0	0	-700	-1460	-760	1080	30	-1110	-9	-32	46	17	34	-40	0
1237	0	0	-749	-1451	-702	1100	-23	-1076	-21	-168	-38	-38	-64	-40	0
1238	0	0	-721	-1464	-743	1092	11	-1103	-52	-62	-23	-91	-29	-40	0
1239	0	0	-729	-1458	-729	1093	0	-1093	-31	-23	-19	-1	-67	-48	0
1240	0	0	-704	-1460	-756	1082	26	-1108	64	-17	83	-21	-32	97	0
1241	0	0	-778	-1458	-680	1118	-49	-1069	-104	-11	23	-64	-97	21	0
1242	0	0	-720	-1466	-746	1093	13	-1106	64	0	89	67	-5	34	0
1243	0	0	-737	-1466	-729	1101	-4	-1097	5	21	56	-60	5	-3	0
1244	0	0	-770	-1468	-698	1119	-36	-1083	15	9	17	-58	-19	34	0
1245	0	0	-722	-1470	-748	1096	13	-1109	-15	40	-9	38	-71	-38	0
1246	0	0	-689	-1470	-781	1079	46	-1125	69	-71	95	102	-106	5	0
1247	0	0	-722	-1478	-756	1100	17	-1117	38	-60	-44	-54	-58	-34	0
1248	0	0	-665	-1470	-805	1067	70	-1137	104	-81	73	36	-129	54	0
1249	0	0	-755	-1478	-723	1116	-16	-1100	-5	15	31	-27	-9	-27	0
1250	0	0	-704	-1468	-764	1086	30	-1116	60	-83	48	-15	-50	-46	0
1251	0	0	-776	-1468	-692	1122	-42	-1080	-48	-34	-40	-15	-19	7	0
1252	0	0	-681	-1470	-789	1075	54	-1129	60	25	-11	114	-56	-38	0
1253	0	0	-753	-1470	-717	1111	-18	-1093	50	23	124	85	-52	23	0
1254	0	0	-722	-1466	-744	1094	11	-1105	32	-60	89	-21	-93	5	0
1255	0	0	-690	-1464	-774	1077	42	-1119	89	-5	60	-7	-67	-11	0
1256	0	0	-717	-1456	-739	1086	11	-1097	-7	-36	9	19	-93	-3	0
1257	0	0	-693	-1455	-762	1074	34	-1108	7	-69	65	-17	-40	-54	0
1258	0	0	-681	-1462	-781	1071	50	-1121	-69	-29	19	-11	-60	1	0
1259	0	0	-718	-1462	-744	1090	13	-1103	17	-60	3	-13	-112	-98	0
1260	0	0	-762	-1462	-700	1112	-31	-1081	36	-25	-27	52	-98	-46	0
1261	0	0	-712	-1468	-756	1090	22	-1112	-1	5	89	-1	-108	-13	0
1262	0	0	-760	-1458	-698	1109	-31	-1078	32	-13	89	71	-21	19	0
1263	0	0	-776	-1474	-698	1125	-39	-1086	-15	-77	98	60	-77	-17	0
1264	0	0	-642	-1466	-824	1054	91	-1145	89	27	108	60	-79	21	0
1265	0	0	-747	-1464	-717	1105	-15	-1090	-13	-65	52	-38	-67	-79	0
1266	0	0	-704	-1466	-762	1085	29	-1114	-32	-81	-9	1	-114	-77	0
1267	0	0	-708	-1472	-764	1090	28	-1118	-29	-65	44	-83	-67	-48	0
1268	0	0	-714	-1462	-748	1088	17	-1105	-29	-42	-5	-42	-65	-3	0
1269	0	0	-710	-1458	-748	1084	19	-1103	-46	-27	52	-79	-15	44	0
1270	0	0	-661	-1396	-735	1028	37	-1065	46	-42	75	3	-50	-5	0
1271	0	0	-693	-1325	-632	1009	-30	-978	-25	5	44	-15	-131	19	0
1272	0	0	-623	-1245	-622	934	0	-933	-3	-32	95	46	-93	-38	0
1273	0	0	-607	-1150	-543	878	-32	-846	71	29	83	42	-31	34	0
1274	0	0	-547	-1016	-469	781	-39	-742	23	3	-23	-60	-93	-25	0
1275	0	0	-406	-834	-428	620	11	-631	77	-13	60	73	-19	-87	0
1276	0	0	-318	-607	-289	462	-14	-448	17	-48	-13	-3	-83	-21	0
1277	0	0	-78	-343	-265	210	93	-304	97	3	56	50	25	-7	0
1278	0	0	-19	-34	-15	26	-2	-24	-9	-128	-31	-21	-60	-34	0
1279	0	0	208	291	83	-249	62	187	21	-93	110	48	21	29	0
1280	0	0	260	657	397	-458	-68	527	-40	-71	-23	-81	-110	-46	0
1281	0	0	539	1024	485	-781	27	754	65	-9	85	-29	-71	13	0
1282	0	0	631	1352	721	-991	-45	1036	46	15	3	79	50	32	0
1283	0	0	776	1565	789	-1170	-6	1177	-29	15	-11	15	-54	-65	0
1284	0	0	770	1592	822	-1181	-26	1207	67	38	95	-7	-34	-9	0
1285	0	0	677	1402	725	-1039	-24	1063	-11	-73	75	-44	-67	-3	0
1286	0	0	656	1148	492	-902	82	820	97	-19	79	-46	-25	77	0
1287	0	0	433	764	331	-598	51	547	-7	-40	62	9	-7	-38	1
1288	0	0	-2	46	48	-22	-25	47	-85	-98	-13	-65	-48	-50	0
1289	0	0	-314	-723	-409	518	47	-566	17	-143	87	52	-60	-15	0
1290	0	0	-689	-1371	-682	1030	-3	-1026	-102	-31	-29	-42	-65	-75	0
1291	0	0	-1020	-1943	-923	1481	-48	-1433	-56	-32	34	34	5	29	0
1292	0	0	-1125	-2188	-1063	1656	-31	-1625	-5	9	58	131	-62	73	0
1293	0	0	-1139	-2310	-1171	1724	16	-1740	58	-21	108	40	-29	-32	0
1294	0	0	-1237	-2393	-1156	1815	-40	-1774	34	69	114	64	-21	5	0
1295	0	0	-1268	-2393	-1125	1830	-71	-1759	-89	32	0	5	-77	-21	0
1296	0	0	-1133	-2277	-1144	1705	5	-1710	27	-3	31	60	-48	34	0
1297	94	0	-1034	-2101	-1067	1567	16	-1584	21	-79	-1	-56	-62	-13	0
1298	94	0	-943	-1961	-1018	1452	37	-1489	-9	19	50	69	-1	23	0
1299	94	0	-972	-1833	-861	1402	-55	-1347	-62	-124	-29	-17	-69	-60	0
1300	94	0	-861	-1747	-886	1304	12	-1316	31	73	-54	-17	27	-11	0
1301	94	0	-867	-1701	-834	1284	-16	-1267	42	38	54	-25	52	-29	0
1302	94	0	-861	-1652	-791	1256	-35	-1221	-17	7	11	-48	21	1	0
1303	94	0	-842	-1627	-785	1234	-28	-1206	-7	36	48	-25	0	29	0
1304	94	0	-803	-1594	-791	1198	-6	-1192	9	81	42	5	38	64	0
1305	94	0	-755	-1579	-824	1167	34	-1201	3	38	-1	9	42	60	0
1306	94	0	-790	-1567	-777	1178	-6	-1172	-25	-27	-1	-83	-17	19	0
1307	94	0	-745	-1577	-832	1161	43	-1204	-15	-9	-56	-17	27	3	0
1308	94	0	-794	-1573	-779	1183	-7	-1176	3	-69	1	-25	-17	-11	0
1309	94	0	-758	-1565	-807	1161	24	-1186	-13	0	1	-44	7	-129	0
1310	94	0	-824	-1561	-737	1192	-43	-1149	7	-27	100	-38	64	-7	0
1311	94	0	-836	-1557	-721	1196	-57	-1139	-38	-79	-17	-11	-3	-9	0
1312	94	0	-780	-1557	-777	1168	-1	-1167	67	52	38	21	89	29	0
1313	94	0	-793	-1553	-760	1173	-16	-1156	42	19	-9	31	40	58	0
1314	94	0	-770	-1559	-789	1164	9	-1174	-50	42	11	-15	83	-38	0
1315	94	0	-794	-1542	-748	1168	-23	-1145	-44	46	-44	3	3	38	0
1316	94	0	-727	-1534	-807	1130	40	-1170	44	-38	-11	-21	-29	-21	0
1317	94	0	-724	-1534	-810	1129	43	-1172	29	-62	-5	0	-19	-34	0
1318	94	0	-727	-1530	-803	1128	38	-1166	15	-124	-11	-73	-65	-44	0
1319	94	0	-787	-1530	-743	1158	-22	-1136	-71	-25	-17	0	-9	44	0
1320	94	0	-757	-1534	-777	1145	10	-1155	65	-27	27	-46	42	-11	0
1321	94	0	-779	-1522	-743	1150	-18	-1132	-5	62	-29	-15	0	71	0
1322	94	0	-772	-1513	-741	1142	-15	-1127	42	31	100	50	31	25	0
1323	94	0	-807	-1509	-702	1158	-52	-1105	19	42	44	54	81	29	0
1324	94	0	-823	-1515	-692	1169	-65	-1103	-73	46	-71	11	21	-95	0
1325	94	0	-749	-1513	-764	1131	7	-1138	-5	23	58	97	7	54	0
1326	94	0	-747	-1517	-770	1132	11	-1143	38	-65	-54	-21	40	-29	0
1327	94	0	-689	-1517	-828	1103	69	-1172	-44	-32	27	17	-21	21	0
1328	94	0	-835	-1517	-682	1176	-76	-1099	-31	-75	-120	-36	21	-44	0
1329	94	0	-702	-1507	-805	1104	51	-1156	19	-42	-13	-54	-64	46	0
1330	94	0	-741	-1493	-752	1117	5	-1122	-38	-81	17	-29	-36	29	0
1331	94	0	-836	-1491	-655	1163	-90	-1073	-62	-58	-56	11	3	-65	0
1332	94	0	-760	-1503	-743	1131	-8	-1123	54	-11	1	27	31	-29	0
1333	94	0	-788	-1501	-713	1144	-37	-1107	-7	-29	126	-36	34	-13	0
1334	94	0	-790	-1505	-715	1147	-37	-1110	-21	58	1	-5	21	-17	0
1335	94	0	-768	-1497	-729	1132	-19	-1113	-50	13	36	-1	13	-25	0
1336	94	0	-758	-1495	-737	1126	-10	-1116	19	-52	-11	-38	13	-3	0
1337	94	0	-723	-1491	-768	1107	22	-1129	-3	-34	-1	-31	-15	36	0
1338	94	0	-811	-1491	-680	1151	-65	-1085	-91	-139	-11	-129	-58	-52	0
1339	94	0	-681	-1489	-808	1085	63	-1148	-13	-17	23	-1	42	-25	0
1340	94	0	-755	-1507	-752	1131	-1	-1129	-1	17	56	-21	77	-9	0
1341	94	0	-776	-1503	-727	1139	-24	-1115	-65	-1	-56	19	-71	-25	0
1342	94	0	-714	-1484	-770	1099	28	-1127	65	32	36	34	54	69	0
1343	94	0	-792	-1478	-686	1135	-53	-1082	-3	-34	32	40	25	34	0
1344	94	0	-699	-1480	-781	1089	41	-1130	104	7	42	23	87	3	0
1345	94	0	-780	-1474	-694	1127	-43	-1084	-7	23	-48	13	-32	-21	0
1346	94	0	-700	-1474	-774	1087	37	-1124	21	13	-31	-71	19	23	0
1347	94	0	-696	-1464	-768	1080	36	-1116	17	-62	62	-36	-13	5	0
1348	94	0	-768	-1464	-696	1116	-36	-1080	-13	-32	-36	-32	-11	-29	0
1349	94	0	-686	-1460	-774	1073	44	-1117	9	-5	-27	19	-56	-36	0
1350	94	0	-836	-1470	-634	1153	-101	-1052	-34	21	-32	-40	15	-42	0
1351	94	0	-731	-1464	-733	1097	1	-1098	11	5	3	-36	38	-7	0
1352	94	0	-686	-1460	-774	1073	44	-1117	38	100	110	40	71	67	0
1353	94	0	-780	-1464	-684	1122	-48	-1074	-42	21	-50	-19	19	-77	0
1354	94	0	-692	-1460	-768	1076	38	-1114	13	36	65	75	-27	-29	0
1355	94	0	-759	-1449	-690	1104	-34	-1069	44	-56	-60	23	-64	-9	0
1356	94	0	-662	-1439	-777	1050	57	-1108	-23	64	21	-1	-7	-1	0
1357	94	0	-701	-1445	-744	1073	21	-1094	21	-44	-9	31	-42	11	0
1358	94	0	-675	-1433	-758	1054	41	-1095	15	-81	-36	-36	-93	-17	0
1359	94	0	-704	-1435	-731	1069	13	-1083	1	-34	69	-36	46	27	0
1360	94	0	-685	-1431	-746	1058	30	-1088	-25	-83	13	-64	3	-48	0
1361	94	0	-699	-1447	-748	1073	24	-1097	52	-11	77	-13	31	-11	0
1362	94	0	-788	-1443	-655	1115	-66	-1049	-29	7	52	-13	-60	77	0
1363	94	0	-683	-1445	-762	1064	39	-1103	23	85	13	23	5	48	0
1364	94	0	-728	-1449	-721	1088	-3	-1085	87	44	40	65	-31	27	0
1365	94	0	-757	-1451	-694	1104	-31	-1072	-65	11	-7	-9	-44	7	0
1366	94	0	-670	-1449	-779	1059	54	-1114	23	-73	40	-97	3	0	0
1367	94	0	-689	-1449	-760	1069	35	-1104	52	19	-54	-1	-3	-40	0
1368	94	0	-718	-1451	-733	1084	7	-1092	-21	-52	-3	-98	-23	-19	0
1369	94	0	-720	-1447	-727	1083	3	-1087	-77	-13	-44	-65	-62	-44	0
1370	94	0	-710	-1456	-746	1083	18	-1101	-44	-19	60	-97	-19	27	0
1371	94	0	-747	-1464	-717	1105	-15	-1090	15	19	17	54	-69	42	0
1372	94	0	-729	-1456	-727	1092	-1	-1091	-1	32	-1	40	-73	-15	0
1373	94	0	-718	-1462	-744	1090	13	-1103	69	56	102	29	67	-7	0
1374	94	0	-731	-1458	-727	1094	-2	-1092	38	56	54	13	25	34	0
1375	94	0	-681	-1474	-793	1077	56	-1133	17	21	38	-7	3	56	0
1376	94	0	-811	-1482	-671	1146	-70	-1076	-62	-13	77	-58	1	23	0
1377	94	0	-693	-1486	-793	1089	50	-1139	1	-67	29	40	-104	3	0
1378	94	0	-749	-1513	-764	1131	7	-1138	27	-60	-60	-17	-73	34	0
1379	94	0	-755	-1517	-762	1136	3	-1139	-34	-71	7	-29	-42	-40	0
1380	94	0	-696	-1532	-836	1114	70	-1184	-1	56	44	34	19	69	0
1381	94	0	-729	-1553	-824	1141	47	-1188	-32	34	-58	9	-98	1	0
1382	94	0	-768	-1573	-805	1170	18	-1189	65	36	73	19	-46	97	0
1383	94	0	-792	-1573	-781	1182	-5	-1177	0	122	42	31	9	50	0
1384	94	0	-723	-1588	-865	1155	71	-1226	36	34	38	-17	-9	-27	0
1385	94	0	-757	-1604	-847	1180	45	-1225	17	77	65	-42	-17	54	0
1386	94	0	-725	-1617	-892	1171	83	-1254	-7	-42	-11	13	-65	-38	0
1387	94	0	-757	-1641	-884	1199	63	-1262	0	106	-15	-15	38	32	0
1388	94	0	-785	-1658	-873	1221	44	-1265	-56	-52	-32	-100	-54	-48	0
1389	94	0	-796	-1670	-874	1233	39	-1272	17	-44	38	-64	-98	32	0
1390	94	0	-807	-1687	-880	1247	36	-1283	69	-9	71	21	-83	71	0
1391	94	0	-891	-1711	-820	1301	-35	-1265	60	-79	64	-29	-85	-52	0
1392	94	0	-842	-1718	-876	1280	17	-1297	11	31	85	21	1	-62	0
1393	94	0	-883	-1728	-845	1305	-19	-1286	44	69	40	17	0	25	0
1394	94	0	-850	-1726	-876	1288	13	-1301	60	42	19	-1	-40	-75	0
1395	94	0	-819	-1742	-923	1280	52	-1332	46	-11	112	-15	-11	56	0
1396	94	0	-838	-1757	-919	1297	40	-1338	-5	-23	52	-9	32	0	0
1397	94	0	-780	-1767	-987	1273	103	-1377	-25	7	-31	-25	-36	0	0
1398	94	0	-844	-1775	-931	1309	43	-1353	100	-135	3	-19	-48	-15	0
1399	94	0	-790	-1775	-985	1282	97	-1380	-13	-15	60	-5	-83	11	0
1400	94	0	-947	-1775	-828	1361	-59	-1301	-32	-114	-29	-13	-116	-48	0
1401	94	0	-873	-1784	-911	1328	19	-1347	-7	3	75	23	36	17	0
1402	94	0	-885	-1792	-907	1338	11	-1349	50	-13	120	15	-17	31	0
1403	94	0	-894	-1780	-886	1337	-4	-1333	29	-65	135	-23	-89	36	0
1404	94	0	-871	-1780	-909	1325	19	-1344	19	34	110	52	-29	-3	0
1405	94	0	-879	-1769	-890	1324	5	-1329	-44	17	13	-15	-64	-67	0
1406	94	0	-801	-1759	-958	1280	78	-1358	83	-1	75	3	-5	73	0
1407	94	0	-842	-1744	-902	1293	30	-1323	-32	-42	-46	-44	-104	-52	0
1408	94	0	-813	-1732	-919	1272	53	-1325	-25	-25	-1	-93	0	-79	0
1409	94	0	-950	-1724	-774	1337	-88	-1249	-108	-102	-27	-108	-85	25	0
1410	94	0	-802	-1713	-911	1257	54	-1312	69	-29	32	-56	-102	-77	0
1411	94	0	-893	-1705	-812	1299	-40	-1258	27	13	133	15	-44	-17	0
1412	94	0	-838	-1693	-855	1265	8	-1274	50	-58	44	-29	-19	-44	0
1413	94	0	-823	-1674	-851	1248	14	-1262	42	7	75	58	-11	-73	0
1414	94	0	-880	-1656	-776	1268	-52	-1216	21	-7	46	114	-77	-75	0
1415	94	0	-836	-1631	-795	1233	-20	-1213	54	1	27	34	-128	-25	0
1416	94	0	-790	-1608	-818	1199	14	-1213	-17	-50	0	-15	-44	-23	0
1417	94	0	-776	-1592	-816	1184	20	-1204	38	-95	-42	15	-112	13	0
1418	94	0	-728	-1569	-841	1148	56	-1205	7	-87	-13	3	-25	-56	0
1419	94	0	-774	-1538	-764	1156	-5	-1151	-36	-34	9	-34	34	-62	0
1420	94	0	-755	-1538	-783	1146	14	-1160	3	-75	27	13	38	-15	0
1421	94	0	-778	-1517	-739	1147	-19	-1128	-42	-5	34	17	-73	5	0
1422	94	0	-706	-1491	-785	1098	39	-1138	77	-27	79	23	3	50	0
1423	94	0	-799	-1474	-675	1136	-62	-1074	-7	-13	25	-17	-58	-19	0
1424	94	0	-717	-1460	-743	1088	13	-1101	54	95	31	-17	0	-27	0
1425	94	0	-784	-1451	-667	1117	-58	-1059	44	-1	21	-15	-48	17	0
1426	94	0	-708	-1441	-733	1074	12	-1087	-1	-60	-100	-11	-93	-44	0
1427	94	0	-683	-1429	-746	1056	31	-1087	-46	15	-48	-81	-17	0	0
1428	94	0	-629	-1408	-779	1018	75	-1093	-5	-21	-19	-11	-58	-38	0
1429	94	0	-696	-1394	-698	1045	1	-1046	-95	-36	-69	-9	-118	17	0
1430	94	0	-705	-1387	-682	1046	-11	-1034	3	-36	-42	-64	-52	-15	0
1431	94	0	-673	-1373	-700	1023	13	-1036	-44	23	106	-17	-23	5	0
1432	94	0	-743	-1361	-618	1052	-62	-989	-73	60	36	-64	87	-3	0
1433	94	0	-689	-1352	-663	1020	-13	-1007	9	91	-11	21	9	-29	0
1434	94	0	-745	-1350	-605	1047	-70	-977	1	5	17	-50	25	13	0
1435	94	0	-735	-1338	-603	1036	-66	-970	-85	-27	-40	-34	31	-17	0
1436	94	0	-642	-1342	-700	992	29	-1021	-3	0	-17	5	15	-98	0
1437	94	0	-715	-1328	-613	1021	-51	-970	-21	0	-85	1	25	-1	0
1438	94	0	-575	-1323	-748	949	86	-1035	-34	23	-23	-17	98	-62	0
1439	94	0	-673	-1315	-642	994	-15	-978	-79	-79	-1	-32	-46	-32	0
1440	94	0	-655	-1301	-646	978	-4	-973	-5	-25	-27	17	-44	50	0
1441	94	0	-650	-1299	-649	974	0	-974	50	15	13	5	-15	7	0
1442	94	0	-593	-1295	-702	944	54	-998	48	75	73	42	64	79	0
1443	94	0	-640	-1295	-655	967	7	-975	48	38	-3	-17	62	-21	0
1444	94	0	-656	-1290	-634	973	-11	-962	15	-27	-50	-19	71	-36	0
1445	94	0	-629	-1292	-663	960	17	-977	-31	36	-38	-19	-32	21	0
1446	94	0	-650	-1290	-640	970	-5	-965	-48	-17	-85	-65	-98	-64	0
1447	94	0	-631	-1284	-653	957	11	-968	19	-42	-67	3	23	36	0
1448	94	0	-685	-1270	-585	977	-50	-927	-149	-77	-108	-95	-124	-100	0
1449	94	0	-601	-1264	-663	932	31	-963	-36	44	-19	-67	3	-44	0
1450	94	0	-699	-1282	-583	990	-58	-932	-62	-23	-5	-91	-11	-13	0
1451	94	0	-582	-1274	-692	928	55	-983	32	89	15	-58	71	65	0
1452	94	0	-664	-1280	-616	972	-24	-948	-3	40	7	1	69	-17	0
1453	94	0	-658	-1282	-624	970	-17	-953	27	46	46	-19	3	7	0
1454	94	0	-671	-1274	-603	972	-34	-938	11	54	-13	32	71	5	0
1455	94	0	-663	-1276	-613	969	-25	-944	-11	-60	36	-15	32	-56	0
1456	94	0	-677	-1274	-597	975	-40	-935	-87	-40	-65	-40	17	-79	0
1457	94	0	-632	-1268	-636	950	2	-952	-87	-11	-50	-9	17	-11	0
1458	94	0	-646	-1270	-624	958	-11	-947	-67	-27	-1	-58	102	-21	0
1459	94	0	-572	-1266	-694	919	61	-980	27	-106	-52	-11	-7	-87	0
1460	94	0	-642	-1276	-634	959	-4	-955	3	-42	-17	-3	1	-27	0
1461	94	0	-638	-1280	-642	959	2	-961	21	73	-38	32	-23	-3	0
1462	94	0	-648	-1280	-632	964	-8	-956	-64	15	40	5	19	5	0
1463	94	0	-621	-1274	-653	947	16	-963	98	9	-15	46	-44	-29	0
1464	94	0	-681	-1268	-587	974	-47	-927	15	-38	23	-42	-5	-60	0
1465	94	0	-675	-1276	-601	975	-37	-938	3	17	-15	-23	-75	71	0
1466	94	0	-638	-1272	-634	955	-2	-953	-25	-58	-15	-32	-19	-29	0
1467	94	0	-617	-1278	-661	947	22	-969	-36	-5	-104	-29	1	-95	0
1468	94	0	-627	-1280	-653	953	13	-966	-3	-69	-19	0	-75	-19	0
1469	94	0	-696	-1276	-580	986	-58	-928	-1	-38	-93	-65	-64	-46	0
1470	94	0	-611	-1276	-665	943	27	-970	-40	-17	-36	-83	-42	-85	0
1471	94	0	-605	-1268	-663	936	29	-965	52	-15	7	17	-48	9	0
1472	94	0	-595	-1270	-675	932	40	-972	44	54	5	32	-9	17	0
1473	94	0	-648	-1274	-626	961	-11	-950	-19	-1	1	11	-31	-32	0
1474	94	0	-652	-1282	-630	967	-11	-956	71	-58	36	36	-85	-3	0
1475	94	0	-615	-1282	-667	948	26	-974	15	-50	-50	11	-71	-34	0
1476	94	0	-638	-1284	-646	961	4	-965	46	-60	-25	38	-36	50	0
1477	94	0	-595	-1299	-704	947	54	-1001	3	-143	-13	-36	-116	-81	0
1478	94	0	-628	-1303	-675	965	23	-989	-1	-34	-25	29	-21	-40	0
1479	94	0	-672	-1290	-618	981	-27	-954	-93	-161	-36	-36	-182	-118	0
1480	94	0	-669	-1297	-628	983	-20	-962	34	-34	64	0	-77	0	0
1481	94	0	-642	-1301	-659	971	8	-980	11	0	19	-3	-42	-85	0
1482	94	0	-687	-1290	-603	988	-42	-946	-11	-11	-52	60	-106	-64	0
1483	94	0	-653	-1297	-644	975	-4	-970	52	19	77	38	0	-91	0
1484	94	0	-698	-1297	-599	997	-49	-948	34	-71	54	46	-95	-128	0
1485	94	0	-686	-1299	-613	992	-36	-956	-17	-21	50	7	-102	-38	0
1486	94	0	-595	-1295	-700	945	52	-997	73	-79	40	7	-56	-58	0
1487	94	0	-650	-1307	-657	978	3	-982	-60	-77	-56	-65	-69	-116	0
1488	94	0	-580	-1305	-725	942	72	-1015	-29	-58	1	32	-97	-79	0
1489	94	0	-679	-1303	-624	991	-27	-963	-58	-81	-5	-27	-108	-54	0
1490	94	0	-619	-1299	-680	959	30	-989	-3	-75	36	19	-89	-56	0
1491	94	0	-630	-1303	-673	966	21	-988	81	-50	102	23	-54	-25	0
1492	94	0	-644	-1303	-659	973	7	-981	27	-48	69	27	-50	-38	0
1493	94	0	-613	-1307	-694	960	40	-1000	91	11	31	54	-56	-21	0
1494	94	0	-658	-1307	-649	982	-4	-978	-5	32	46	-36	-15	-81	0
1495	94	0	-646	-1321	-675	983	14	-998	29	25	13	9	25	-42	0
1496	94	0	-609	-1309	-700	959	45	-1004	3	-71	-52	48	-135	-29	0
1497	94	0	-617	-1315	-698	966	40	-1006	44	-129	-5	1	-27	-114	0
1498	94	0	-621	-1311	-690	966	34	-1000	-65	-64	19	-54	-65	-62	0
1499	94	0	-549	-1317	-768	933	109	-1042	60	-21	13	42	-85	-36	0
1500	94	0	-633	-1315	-682	974	24	-998	11	29	-27	-13	-25	-38	0
1501	94	0	-605	-1303	-698	954	46	-1000	11	75	29	27	-75	19	0
1502	94	0	-566	-1293	-727	929	80	-1010	25	71	58	17	15	-65	0
1503	94	0	-613	-1301	-688	957	37	-994	65	50	147	38	-31	15	0
1504	94	0	-615	-1295	-680	955	32	-987	91	3	58	29	-91	-19	0
1505	94	0	-658	-1307	-649	982	-4	-978	21	38	40	29	-95	-69	0
1506	94	0	-611	-1309	-698	960	43	-1003	-38	-1	-27	-5	-73	-69	0
1507	94	0	-627	-1311	-684	969	28	-997	-71	-67	-17	-98	-62	-60	0
1508	94	0	-592	-1309	-717	950	62	-1013	-9	7	-17	-31	-56	23	0
1509	94	0	-574	-1313	-739	943	82	-1026	29	-5	-5	-77	11	-122	0
1510	94	0	-656	-1313	-657	984	0	-985	-25	-11	-13	-64	-44	-44	0
1511	94	0	-619	-1299	-680	959	30	-989	54	17	34	-42	7	-34	0
1512	94	0	-609	-1305	-696	957	43	-1000	21	118	65	64	9	-3	0
1513	94	0	-633	-1313	-680	973	23	-996	32	52	71	29	71	-3	0
1514	94	0	-582	-1297	-715	939	66	-1006	65	77	71	25	31	-42	0
1515	94	0	-656	-1305	-649	980	-3	-977	-56	11	9	-31	-27	5	0
1516	94	0	-597	-1301	-704	949	53	-1002	-93	-9	1	3	-21	-29	0
1517	94	0	-638	-1311	-673	974	17	-992	-7	-1	3	-62	13	34	0
1518	94	0	-609	-1299	-690	954	40	-994	-83	-36	-1	-71	-38	-73	0
1519	94	0	-634	-1297	-663	965	14	-980	-58	-23	-38	-89	1	-56	0
1520	94	0	-646	-1305	-659	975	6	-982	23	-54	-79	0	-65	-46	0
1521	94	0	-673	-1307	-634	990	-19	-970	-23	-17	46	-32	21	-3	0
1522	94	0	-712	-1305	-593	1008	-59	-949	-27	38	60	-112	44	-50	0
1523	94	0	-632	-1297	-665	964	16	-981	-54	97	42	-5	-36	-13	0
1524	94	0	-665	-1305	-640	985	-12	-972	13	102	19	29	-50	-36	0
1525	94	0	-700	-1301	-601	1000	-49	-951	13	42	11	-13	-15	-9	0
1526	94	0	-611	-1299	-688	955	38	-993	7	-1	21	-93	34	32	0
1527	94	0	-646	-1286	-640	966	-3	-963	-67	-44	-13	-69	-23	-106	0
1528	94	0	-626	-1299	-673	962	23	-986	0	-31	5	-83	56	-27	0
1529	94	0	-564	-1299	-735	931	85	-1017	5	-23	-17	-29	13	-11	0
1530	94	0	-667	-1297	-630	982	-18	-963	1	-36	-56	-11	-11	-34	0
1531	94	0	-640	-1299	-659	969	9	-979	13	0	36	13	-19	-52	0
1532	94	0	-617	-1299	-682	958	32	-990	108	7	85	93	69	46	0
1533	94	0	-621	-1290	-669	955	24	-979	58	-31	48	-1	34	-11	0
1534	94	0	-617	-1303	-686	960	34	-994	3	58	85	36	21	38	0
1535	94	0	-633	-1290	-657	961	12	-973	-3	29	27	11	21	-9	0
1536	94	0	-615	-1282	-667	948	26	-974	-32	-3	-118	-5	-52	-46	0
1537	94	0	-607	-1264	-657	935	25	-960	-11	-75	34	-73	-5	-31	0
1538	94	0	-625	-1241	-616	933	-4	-928	-1	-98	0	-48	-77	-85	0
1539	94	0	-547	-1224	-677	885	65	-950	-23	-97	5	-36	-102	-120	0
1540	94	0	-550	-1229	-679	889	64	-954	40	46	7	42	-50	-32	0
1541	94	0	-686	-1235	-549	960	-68	-892	-48	-34	19	-50	-62	-9	0
1542	94	0	-613	-1243	-630	928	8	-936	-64	27	25	-25	-73	-64	0
1543	94	0	-629	-1222	-593	925	-18	-907	1	73	42	-27	5	5	0
1544	94	0	-641	-1224	-583	932	-29	-903	60	-15	40	21	-3	-91	0
1545	94	0	-590	-1214	-624	902	17	-919	-36	-11	25	-44	-91	-60	0
1546	94	0	-576	-1202	-626	889	25	-914	32	-23	62	-21	-40	-34	0
1547	94	0	-624	-1204	-580	914	-22	-892	-52	-44	-46	-75	-50	-56	0
1548	94	0	-584	-1202	-618	893	17	-910	1	-69	-64	31	-77	-64	0
1549	94	0	-560	-1200	-640	880	40	-920	32	-3	62	9	-1	-91	0
1550	94	0	-646	-1204	-558	925	-44	-881	1	-85	-21	-25	-3	-124	0
1551	94	0	-597	-1198	-601	897	2	-899	44	11	40	65	-31	48	0
1552	94	0	-692	-1200	-508	946	-92	-854	-34	-31	44	54	-25	-7	0
1553	94	0	-559	-1177	-618	868	29	-897	-7	19	-31	85	-93	-64	0
1554	94	0	-594	-1156	-562	875	-16	-859	77	77	38	93	-13	48	0
1555	94	0	-615	-1134	-519	874	-48	-826	-29	0	-50	-52	-89	-110	0
1556	94	0	-526	-1123	-597	824	35	-860	5	13	64	-25	-9	7	0
1557	94	0	-648	-1101	-453	874	-97	-777	-81	-174	-67	-79	-131	-42	0
1558	94	0	-448	-1092	-644	770	98	-868	32	-44	-11	-60	-67	-62	0
1559	94	0	-506	-1070	-564	788	29	-817	-19	-48	-44	-15	-25	-87	0
1560	94	0	-541	-1068	-527	804	-7	-797	-40	-95	19	-98	-100	-58	0
1561	94	0	-512	-1078	-566	795	27	-822	-29	-17	50	-25	-120	38	0
1562	94	0	-561	-1086	-525	823	-18	-805	58	-56	11	29	-25	1	0
1563	94	0	-535	-1078	-543	806	4	-810	7	44	64	-108	-1	-44	0
1564	94	0	-560	-1070	-510	815	-25	-790	31	46	38	17	-60	-21	0
1565	94	0	-596	-1055	-459	825	-68	-757	-81	3	-27	-34	-56	-44	0
1566	94	0	-456	-1047	-591	751	67	-819	15	62	46	-21	46	-60	0
1567	94	0	-622	-1041	-419	831	-101	-730	-54	-116	-102	-100	-79	-77	0
1568	94	0	-442	-1055	-613	748	85	-834	-19	34	56	-58	25	-19	0
1569	94	0	-516	-1045	-529	780	6	-787	0	-25	-83	-27	-38	-145	0
1570	94	0	-547	-1051	-504	799	-21	-777	40	-40	-29	5	-34	48	0
1571	94	0	-534	-1061	-527	797	-3	-794	-67	-9	7	-27	0	-67	0
1572	94	0	-522	-1076	-554	799	16	-815	19	0	108	46	25	58	0
1573	94	0	-580	-1080	-500	830	-40	-790	-42	75	89	21	50	-19	0
1574	94	0	-524	-1080	-556	802	16	-818	9	34	32	-38	34	5	0
1575	94	0	-568	-1082	-514	825	-27	-798	-44	42	-17	-31	-27	-91	0
1576	94	0	-474	-1098	-624	786	75	-861	25	32	91	19	-15	25	0
1577	94	0	-534	-1121	-587	827	26	-854	-29	-67	13	-69	-34	-46	0
1578	94	0	-487	-1144	-657	815	85	-900	13	40	7	17	-48	-46	0
1579	94	0	-652	-1164	-512	908	-70	-838	9	-131	-7	-73	-75	-83	0
1580	94	0	-577	-1191	-614	884	18	-902	36	-69	9	-21	-95	-60	0
1581	94	0	-673	-1220	-547	946	-63	-883	27	-58	25	-67	-40	-64	0
1582	94	0	-569	-1222	-653	895	42	-937	40	25	34	-29	-97	-23	0
1583	94	0	-644	-1235	-591	939	-26	-913	62	17	83	52	-52	83	0
1584	94	0	-663	-1245	-582	954	-40	-913	-23	44	-87	-64	-56	-79	0
1585	94	0	-654	-1268	-614	961	-20	-941	54	7	13	31	-3	-17	0
1586	94	0	-625	-1276	-651	950	13	-963	40	-81	-27	-11	-23	-62	0
1587	94	0	-601	-1280	-679	940	39	-979	5	-13	23	7	58	-36	0
1588	94	0	-656	-1272	-616	964	-20	-944	-32	-112	-23	-95	-62	-75	0
1589	94	0	-669	-1270	-601	969	-34	-935	-83	-67	-11	-75	-52	-69	0
1590	94	0	-595	-1270	-675	932	40	-972	7	-23	29	-75	60	-38	0
1591	94	0	-714	-1276	-562	995	-76	-919	-9	-9	1	75	29	13	0
1592	94	0	-609	-1270	-661	939	26	-965	75	0	-44	93	-58	-46	0
1593	94	0	-635	-1282	-647	958	6	-964	-11	110	95	58	62	-50	0
1594	94	0	-652	-1278	-626	965	-13	-952	-52	128	-38	-69	32	-48	0
1595	94	0	-601	-1272	-671	936	35	-971	-15	56	54	7	34	-60	0
1596	94	0	-667	-1276	-609	971	-29	-942	-73	-9	0	-34	-42	-54	0
1597	94	0	-621	-1276	-655	948	17	-965	32	-54	-15	-34	-34	-75	0
1598	94	0	-588	-1274	-686	931	49	-980	65	-34	-29	9	13	-32	0
1599	94	0	-650	-1282	-632	966	-9	-957	32	-114	-11	-13	-81	-65	0
1600	94	0	-681	-1280	-599	980	-41	-939	32	-60	17	-3	-100	-106	0
1601	94	0	-706	-1278	-572	992	-67	-925	27	-44	29	31	-58	-19	0
1602	94	0	-668	-1286	-618	977	-25	-952	23	9	-15	13	15	-85	0
1603	94	0	-703	-1288	-585	995	-59	-936	7	40	31	69	-62	38	0
1604	94	0	-704	-1286	-582	995	-61	-934	19	-19	-38	81	-153	-81	0
1605	94	0	-648	-1288	-640	968	-4	-964	-5	-38	17	-13	9	-46	0
1606	94	0	-649	-1295	-646	972	-1	-970	-17	-93	0	-29	-38	-81	0
1607	94	0	-636	-1295	-659	965	11	-977	9	1	-40	62	9	-65	0
1608	94	0	-646	-1286	-640	966	-3	-963	-15	-149	21	-56	-73	-54	0
1609	94	0	-675	-1276	-601	975	-37	-938	-7	-75	-21	-17	-50	-27	0
1610	94	0	-675	-1278	-603	976	-36	-940	13	-50	-29	5	-75	-60	0
1611	94	0	-687	-1276	-589	981	-49	-932	-15	-46	7	71	-83	-38	0
1612	94	0	-679	-1278	-599	978	-40	-938	69	-3	27	73	-42	11	0
1613	94	0	-732	-1282	-550	1007	-91	-916	-52	-15	-21	-27	-11	-56	0
1614	94	0	-613	-1282	-669	947	28	-975	13	104	17	98	38	-27	0
1615	94	0	-716	-1280	-564	998	-76	-922	-31	-19	-106	7	-97	-93	0
1616	94	0	-615	-1286	-671	950	28	-978	58	-69	7	71	-120	-17	0
1617	94	0	-622	-1299	-677	960	27	-988	-25	-32	-67	89	-69	-60	0
1618	94	0	-618	-1297	-679	957	30	-988	60	-139	13	42	-126	31	0
1619	94	0	-628	-1295	-667	961	19	-981	42	-87	-9	-13	-50	5	0
1620	94	0	-668	-1292	-624	980	-22	-958	-46	-17	-17	-15	-60	-3	0
1621	94	0	-662	-1286	-624	974	-19	-955	31	-11	23	-31	-3	-81	0
1622	94	0	-732	-1282	-550	1007	-91	-916	48	-69	46	5	3	-54	0
1623	94	0	-628	-1272	-644	950	8	-958	-29	89	128	0	-46	-19	0
1624	94	0	-667	-1214	-547	940	-60	-880	31	46	71	7	-21	-25	0
1625	94	0	-624	-1136	-512	880	-56	-824	25	13	11	-31	-11	-60	0
1626	94	0	-547	-1063	-516	805	-15	-789	-25	-15	-54	-29	-98	-44	0
1627	94	0	-520	-964	-444	742	-38	-704	-7	-25	-19	-46	-36	-36	0
1628	94	0	-399	-849	-450	624	25	-649	-9	-85	19	-3	-31	-83	0
1629	94	0	-345	-692	-347	518	1	-519	-13	-32	-5	-23	-21	-65	0
1630	94	0	-293	-467	-174	380	-59	-320	48	-56	-42	-87	-34	-85	0
1631	94	0	-130	-215	-85	172	-22	-150	-3	-31	50	-23	-40	7	0
1632	94	0	8	97	89	-52	-40	93	-13	34	42	-32	-15	1	0
1633	94	0	142	401	259	-271	-58	330	-54	46	-34	-27	-38	-15	0
1634	94	0	361	754	393	-557	-16	573	65	29	9	34	-38	-3	0
1635	94	0	532	1121	589	-826	-28	855	19	-75	36	-23	-69	-69	0
1636	94	0	727	1437	710	-1082	8	1073	13	-19	-13	-27	-42	-1	0
1637	94	0	869	1658	789	-1263	40	1223	34	-40	36	-71	-5	15	0
1638	94	0	855	1693	838	-1274	8	1265	-56	-75	19	-73	-60	-83	0
1639	94	0	773	1517	744	-1145	14	1130	50	-93	58	-58	-34	7	0
1640	94	0	638	1270	632	-954	3	951	-31	1	1	-73	7	-52	0
1641	94	0	438	921	483	-679	-22	702	58	-1	38	1	-1	-32	1
1642	94	0	143	269	126	-206	8	197	-25	9	42	-25	-40	-27	0
1643	94	0	-244	-455	-211	349	-16	-333	-13	-7	21	-21	-17	-25	0
1644	94	0	-555	-1090	-535	822	-10	-812	-34	34	23	-67	52	-112	0
1645	92	0	-830	-1660	-830	1245	0	-1245	-71	-15	29	-7	-52	-13	0
1646	92	0	-993	-1914	-921	1453	-36	-1417	-102	-3	13	-32	-9	-52	0
1647	92	0	-1001	-2050	-1049	1525	24	-1549	-36	-71	-73	-40	-29	-79	0
1648	92	0	-1032	-2168	-1136	1600	52	-1652	-40	-31	-7	-73	11	-17	0
1649	92	0	-1062	-2194	-1132	1628	35	-1663	-52	-40	17	-23	-31	-29	0
1650	92	0	-1090	-2110	-1020	1600	-35	-1565	-27	-54	-85	-104	31	-147	0
1651	92	0	-970	-1949	-979	1459	4	-1464	56	-7	71	-21	-27	27	0
1652	92	0	-902	-1798	-896	1350	-3	-1347	52	23	32	17	-3	-60	0
1653	92	0	-838	-1668	-830	1253	-4	-1249	60	48	-9	27	-17	-73	0
1654	92	0	-840	-1569	-729	1204	-55	-1149	-13	48	-58	1	-27	-21	0
1655	92	0	-770	-1520	-750	1145	-10	-1135	23	-23	1	-38	5	-7	0
1656	92	0	-720	-1480	-760	1100	20	-1120	64	-17	-19	-65	-31	-31	0
1657	92	0	-691	-1439	-748	1065	28	-1093	62	-157	34	-17	-42	-44	0
1658	92	0	-666	-1414	-748	1040	41	-1081	27	-141	-13	-31	-126	-36	0
1659	92	0	-760	-1396	-636	1078	-62	-1016	-27	-95	-93	-56	-73	-100	0
1660	92	0	-664	-1387	-723	1025	29	-1055	-15	-48	-69	-29	-83	-129	0
1661	92	0	-737	-1381	-644	1059	-46	-1012	-46	-17	31	-77	-3	-58	0
1662	92	0	-695	-1387	-692	1041	-1	-1039	23	15	128	9	-52	-60	0
1663	92	0	-749	-1377	-628	1063	-60	-1002	-3	1	83	0	-21	-27	0
1664	92	0	-654	-1377	-723	1015	34	-1050	60	-13	44	-17	-159	-83	0
1665	92	0	-675	-1383	-708	1029	16	-1045	54	-7	46	-25	27	-65	0
1666	92	0	-724	-1379	-655	1051	-34	-1017	-5	-93	38	25	-85	-62	0
1667	92	0	-650	-1385	-735	1017	42	-1060	5	-135	-11	-9	-52	-81	0
1668	92	0	-708	-1385	-677	1046	-15	-1031	-62	-64	-65	7	-102	-124	0
1669	92	0	-646	-1375	-729	1010	41	-1052	-52	-95	-17	-11	-75	-48	0
1670	92	0	-683	-1367	-684	1025	0	-1025	11	-79	32	-46	-27	-67	0
1671	92	0	-690	-1361	-671	1025	-9	-1016	-3	-27	1	-32	-65	-44	0
1672	92	0	-677	-1359	-682	1018	2	-1020	15	21	46	46	-25	-27	0
1673	92	0	-670	-1356	-686	1013	8	-1021	64	-50	56	71	-73	-65	0
1674	92	0	-747	-1352	-605	1049	-71	-978	-46	5	27	71	-87	-23	0
1675	92	0	-623	-1348	-725	985	51	-1036	73	-83	46	31	-126	-128	0
1676	92	0	-703	-1356	-653	1029	-25	-1004	29	-56	95	-60	-1	-52	0
1677	92	0	-683	-1348	-665	1015	-9	-1006	-21	-93	-5	-36	-157	-149	0
1678	92	0	-675	-1348	-673	1011	-1	-1010	-50	-44	-62	-17	-108	-60	0
1679	92	0	-696	-1342	-646	1019	-25	-994	-9	-79	36	-100	-114	-32	0
1680	92	0	-600	-1344	-744	972	72	-1044	97	-34	75	9	-128	-100	0
1681	92	0	-838	-1332	-494	1085	-172	-913	-69	-85	64	-44	-62	-64	0
1682	92	0	-675	-1338	-663	1006	-6	-1000	25	-38	52	9	-32	-129	0
1683	92	0	-683	-1336	-653	1009	-15	-994	62	25	7	83	7	-67	0
1684	92	0	-758	-1330	-572	1044	-93	-951	-50	-81	-15	-7	-58	-104	0
1685	92	0	-617	-1328	-711	972	47	-1019	38	52	27	95	46	-23	0
1686	92	0	-693	-1319	-626	1006	-33	-972	-42	-102	23	-100	-27	-54	0
1687	92	0	-630	-1326	-696	978	33	-1011	44	-64	34	29	-21	83	0
1688	92	0	-675	-1330	-655	1002	-10	-992	-98	-79	-133	-50	-38	-188	0
1689	92	0	-648	-1319	-671	983	11	-995	44	-48	-44	5	-13	27	0
1690	92	0	-741	-1321	-580	1031	-80	-950	-40	-133	-38	-62	-100	-73	0
1691	92	0	-602	-1313	-711	957	54	-1012	58	23	44	9	27	-21	0
1692	92	0	-753	-1323	-570	1038	-91	-946	-25	15	-1	-31	-3	-32	0
1693	92	0	-654	-1313	-659	983	2	-986	-27	38	116	-69	46	-40	0
1694	92	0	-739	-1313	-574	1026	-82	-943	-11	36	17	-3	-5	34	0
1695	92	0	-623	-1313	-690	968	33	-1001	69	21	23	-3	-3	0	0
1696	92	0	-619	-1299	-680	959	30	-989	-64	52	-48	-50	-27	-62	0
1697	92	0	-717	-1299	-582	1008	-67	-940	-29	-56	-64	-97	-38	3	0
1698	92	0	-632	-1299	-667	965	17	-983	-62	-5	-97	-7	-81	-69	0
1699	92	0	-646	-1299	-653	972	3	-976	-21	15	0	-60	19	-1	0
1700	92	0	-696	-1293	-597	994	-49	-945	-13	-60	-54	-85	-9	-126	0
1701	92	0	-660	-1292	-632	976	-14	-962	38	79	-44	7	29	1	0
1702	92	0	-691	-1286	-595	988	-48	-940	-44	64	25	5	52	-73	0
1703	92	0	-633	-1284	-651	958	9	-967	23	71	46	89	-13	-15	0
1704	92	0	-757	-1280	-523	1018	-117	-901	-21	17	46	48	-19	-73	0
1705	92	0	-753	-1272	-519	1012	-117	-895	-42	-38	-120	17	-46	-102	0
1706	92	0	-685	-1282	-597	983	-44	-939	-3	9	15	11	-5	-73	0
1707	92	0	-639	-1286	-647	962	4	-966	-56	0	-95	-25	-25	-48	0
1708	92	0	-658	-1286	-628	972	-15	-957	-5	-89	7	13	23	-17	0
1709	92	0	-681	-1278	-597	979	-42	-937	-97	-31	-116	15	13	-83	0
1710	92	0	-582	-1280	-698	931	58	-989	56	42	-56	-38	65	0	0
1711	92	0	-702	-1278	-576	990	-63	-927	-25	-23	-104	15	56	-48	0
1712	92	0	-681	-1270	-589	975	-46	-929	-52	27	-67	-77	-19	-27	0
1713	92	0	-613	-1272	-659	942	23	-965	25	48	-50	34	23	32	0
1714	92	0	-619	-1259	-640	939	10	-949	0	1	-7	-52	25	3	0
1715	92	0	-565	-1261	-696	913	65	-978	87	46	21	44	27	21	0
1716	92	0	-634	-1268	-634	951	0	-951	-50	40	40	-52	-19	73	0
1717	92	0	-605	-1264	-659	934	27	-961	-40	-31	31	-36	-81	-17	0
1718	92	0	-669	-1268	-599	968	-35	-933	-27	-48	62	-13	-56	21	0
1719	92	0	-721	-1262	-541	991	-90	-901	-46	-98	-42	-38	-126	-102	0
1720	92	0	-648	-1255	-607	951	-20	-931	21	-23	36	-42	-54	-50	0
1721	92	0	-688	-1262	-574	975	-57	-918	48	-42	19	-9	-65	38	0
1722	92	0	-682	-1262	-580	972	-51	-921	-60	65	-5	-11	-23	-83	0
1723	92	0	-711	-1261	-550	986	-80	-905	-15	36	-9	77	25	-3	0
1724	92	0	-650	-1276	-626	963	-12	-951	106	89	-40	44	42	-54	0
1725	92	0	-716	-1272	-556	994	-80	-914	-58	52	-25	7	52	-98	0
1726	92	0	-659	-1268	-609	963	-25	-938	-79	-73	-89	-1	-42	-207	0
1727	92	0	-588	-1284	-696	936	54	-990	42	-69	-23	38	15	50	0
1728	92	0	-590	-1280	-690	935	50	-985	-50	-23	9	38	19	-73	0
1729	92	0	-699	-1292	-593	995	-53	-942	-52	-15	25	-21	-3	-36	0
1730	92	0	-704	-1301	-597	1002	-53	-949	-60	-75	-29	5	-81	5	0
1731	92	0	-652	-1311	-659	981	3	-985	-34	93	9	23	-19	42	0
1732	92	0	-666	-1321	-655	993	-5	-988	9	60	13	40	-38	38	0
1733	92	0	-673	-1326	-653	999	-10	-989	27	79	46	23	-29	3	0
1734	92	0	-630	-1340	-710	985	40	-1025	87	32	87	-13	-32	34	0
1735	92	0	-687	-1356	-669	1021	-9	-1012	-15	-38	58	-71	-79	3	0
1736	92	0	-642	-1361	-719	1001	38	-1040	-15	32	7	-13	-21	-87	0
1737	92	0	-675	-1375	-700	1025	12	-1037	-60	-50	65	-116	-38	-21	0
1738	92	0	-632	-1392	-760	1012	64	-1076	34	-42	-54	-79	-98	-87	0
1739	92	0	-720	-1412	-692	1066	-14	-1052	-65	-44	-19	-87	-42	-42	0
1740	92	0	-667	-1427	-760	1047	46	-1093	-67	-7	38	-114	36	-32	0
1741	92	0	-687	-1439	-752	1063	32	-1095	38	-64	62	21	-46	23	0
1742	92	0	-777	-1456	-679	1116	-49	-1067	11	-23	21	-67	-69	-1	0
1743	92	0	-683	-1472	-789	1077	53	-1130	-9	58	106	-1	-32	-5	0
1744	92	0	-813	-1484	-671	1148	-71	-1077	-1	-1	83	15	-32	-11	0
1745	92	0	-716	-1495	-779	1105	31	-1137	79	52	-3	-17	-23	3	0
1746	92	0	-804	-1517	-713	1160	-45	-1115	-17	-32	1	-21	-9	-29	0
1747	92	0	-688	-1522	-834	1105	73	-1178	65	-21	56	9	-77	-104	0
1748	92	0	-728	-1540	-812	1134	42	-1176	1	-87	54	17	-69	-44	0
1749	92	0	-745	-1540	-795	1142	25	-1167	-40	-44	-34	-32	-46	-46	0
1750	92	0	-713	-1553	-840	1133	63	-1196	48	42	-1	21	-50	-31	0
1751	92	0	-758	-1557	-799	1157	20	-1178	34	-3	69	-48	-11	56	0
1752	92	0	-772	-1567	-795	1169	11	-1181	-23	-13	58	-23	-48	-56	0
1753	92	0	-694	-1561	-867	1127	86	-1214	139	-19	98	54	-15	11	0
1754	92	0	-832	-1567	-735	1199	-48	-1151	54	-54	67	-1	-124	31	0
1755	92	0	-790	-1581	-791	1185	0	-1186	71	-3	23	-81	-108	-3	0
1756	92	0	-739	-1579	-840	1159	50	-1209	32	-44	77	-40	-27	73	0
1757	92	0	-751	-1577	-826	1164	37	-1201	9	-100	21	-54	-73	-100	0
1758	92	0	-650	-1567	-917	1108	133	-1242	60	-34	75	27	-62	-50	0
1759	92	0	-774	-1571	-797	1172	11	-1184	27	-62	-21	-62	-151	-23	0
1760	92	0	-797	-1559	-762	1178	-17	-1160	3	-60	-50	-69	-98	-97	0
1761	92	0	-673	-1555	-882	1114	104	-1218	116	-29	110	-13	-19	29	0
1762	92	0	-776	-1552	-776	1164	0	-1164	-38	104	-3	50	-73	29	0
1763	92	0	-708	-1532	-824	1120	58	-1178	89	1	44	23	-65	-83	0
1764	92	0	-759	-1513	-754	1136	-2	-1133	69	34	-29	85	-52	-64	0
1765	92	0	-718	-1511	-793	1114	37	-1152	13	-32	44	23	-106	-42	0
1766	92	0	-756	-1497	-741	1126	-7	-1119	-9	-62	62	29	-52	-32	0
1767	92	0	-633	-1480	-847	1056	107	-1163	31	-38	-15	9	-54	-131	0
1768	92	0	-677	-1460	-783	1068	53	-1121	34	-42	31	79	-11	-13	0
1769	92	0	-710	-1437	-727	1073	8	-1082	-25	-116	-17	-112	-60	-100	0
1770	92	0	-598	-1418	-820	1008	111	-1119	-3	-38	143	-21	-11	-34	0
1771	92	0	-733	-1408	-675	1070	-29	-1041	-7	25	-29	25	25	-102	0
1772	92	0	-616	-1390	-774	1003	79	-1082	23	67	67	81	1	-7	0
1773	92	0	-658	-1371	-713	1014	27	-1042	46	32	62	29	-31	-42	0
1774	92	0	-722	-1348	-626	1035	-48	-987	-19	-11	62	-13	-48	-50	0
1775	92	0	-591	-1334	-743	962	76	-1038	75	48	54	17	21	-31	0
1776	92	0	-654	-1321	-667	987	6	-994	23	-3	3	1	-62	-7	0
1777	92	0	-572	-1299	-727	935	77	-1013	32	-104	-23	-65	-19	-36	0
1778	92	0	-573	-1288	-715	930	71	-1001	21	-3	-93	-40	-7	-23	0
1779	92	0	-661	-1270	-609	965	-26	-939	-114	-65	-9	-79	-102	-89	0
1780	92	0	-611	-1253	-642	932	15	-947	42	7	-11	-23	-85	-71	0
1781	92	0	-626	-1233	-607	929	-9	-920	29	-31	0	-67	-42	15	0
1782	92	0	-655	-1231	-576	943	-39	-903	5	50	-54	23	-60	27	0
1783	92	0	-580	-1216	-636	898	28	-926	58	54	58	60	-15	-17	0
1784	92	0	-632	-1204	-572	918	-30	-888	-1	48	-9	34	46	-75	0
1785	92	0	-586	-1191	-605	888	9	-898	44	50	13	-17	38	-32	0
1786	92	0	-600	-1193	-593	896	-3	-893	-19	3	-110	-34	-5	-81	0
1787	92	0	-510	-1185	-675	847	82	-930	-50	36	-23	5	-31	23	0
1788	92	0	-634	-1179	-545	906	-44	-862	-27	-108	-52	-62	-9	29	0
1789	92	0	-522	-1171	-649	846	63	-910	27	-56	-40	54	-65	-32	0
1790	92	0	-629	-1162	-533	895	-48	-847	29	17	-42	0	75	9	0
1791	92	0	-549	-1156	-607	852	29	-881	25	-32	-40	-9	-25	-9	0
1792	92	0	-613	-1152	-539	882	-37	-845	5	13	13	46	-27	42	0
1793	92	0	-617	-1152	-535	884	-41	-843	32	-7	34	36	11	-17	0
1794	92	0	-619	-1140	-521	879	-49	-830	38	31	-11	29	-21	-62	0
1795	92	0	-574	-1144	-570	859	-2	-857	15	77	-11	42	-50	75	0
1796	92	0	-621	-1127	-506	874	-57	-816	-29	36	-114	-54	-52	-83	0
1797	92	0	-499	-1121	-622	810	61	-871	44	-64	13	-40	7	25	0
1798	92	0	-615	-1127	-512	871	-51	-819	-65	-79	-112	-64	-85	-81	0
1799	92	0	-547	-1127	-580	837	16	-853	-3	0	-29	1	29	-3	0
1800	92	0	-619	-1117	-498	868	-60	-807	-31	-64	-38	-64	-65	-93	0
1801	92	0	-563	-1115	-552	839	-5	-833	-15	48	-3	-15	-9	29	0
1802	92	0	-652	-1111	-459	881	-96	-785	-97	13	-25	-48	-56	-32	0
1803	92	0	-562	-1111	-549	836	-6	-830	46	19	52	-27	-27	-23	0
1804	92	0	-594	-1117	-523	855	-35	-820	-5	95	-1	-29	40	17	0
1805	92	0	-532	-1117	-585	824	26	-851	9	34	-3	-7	65	-34	0
1806	92	0	-514	-1113	-599	813	42	-856	48	97	27	21	36	97	0
1807	92	0	-514	-1115	-601	814	43	-858	-40	-25	-19	-91	-44	-32	0
1808	92	0	-479	-1113	-634	796	77	-873	65	48	-11	-27	97	27	0
1809	92	0	-613	-1111	-498	862	-57	-804	-98	-27	-65	-116	-67	3	0
1810	92	0	-481	-1115	-634	798	76	-874	-9	52	-15	-13	9	-34	0
1811	92	0	-599	-1107	-508	853	-45	-807	-27	-19	19	-11	15	71	0
1812	92	0	-594	-1117	-523	855	-35	-820	36	32	56	-9	9	31	0
1813	92	0	-557	-1117	-560	837	1	-838	-13	71	-27	-21	29	-52	0
1814	92	0	-582	-1117	-535	849	-23	-826	27	-11	42	-19	34	-11	0
1815	92	0	-613	-1117	-504	865	-54	-810	-58	32	-32	-9	-21	-34	0
1816	92	0	-442	-1113	-671	777	114	-892	69	27	77	-46	77	23	0
1817	92	0	-507	-1063	-556	785	24	-809	-56	-13	-91	-100	-56	-81	0
1818	92	0	-551	-1119	-568	835	8	-843	46	-36	85	-46	23	-19	0
1819	92	0	-491	-1127	-636	809	72	-881	-21	-129	9	-15	-58	-23	0
1820	92	0	-516	-1158	-642	837	63	-900	52	-15	7	-32	-19	-19	0
1821	92	0	-625	-1220	-595	922	-15	-907	-31	-52	65	-3	-87	9	0
1822	92	0	-650	-1251	-601	950	-24	-926	-56	32	87	-29	-139	71	0
1823	92	0	-644	-1249	-605	946	-19	-927	-3	73	-36	7	-75	11	0
1824	92	0	-652	-1257	-605	954	-23	-931	3	83	36	87	-188	-46	0
1825	92	0	-651	-1262	-611	956	-20	-936	-19	87	100	-161	-58	-1	0
1826	92	0	-534	-1278	-744	906	105	-1011	-31	11	-27	-118	-32	-44	0
1827	92	0	-477	-1268	-791	872	157	-1029	-9	0	-32	62	122	-44	0
1828	92	0	-460	-1261	-801	860	170	-1031	-87	-23	-285	-143	40	-155	0
1829	92	0	-384	-1264	-880	824	248	-1072	91	157	-211	-25	112	62	0
1830	92	0	-473	-1274	-801	873	164	-1037	-27	129	-289	-52	-13	11	0
1831	92	0	-511	-1288	-777	899	133	-1032	-25	162	-275	-102	89	-56	0
1832	92	0	-566	-1307	-741	936	87	-1024	-48	205	-102	-29	54	52	0
1833	92	0	-586	-1319	-733	952	73	-1026	32	108	-19	-29	48	-75	0
1834	92	0	-654	-1325	-671	989	8	-998	-25	-38	190	-31	40	-65	0
1835	92	0	-772	-1346	-574	1059	-99	-960	3	-300	306	-52	-141	-114	0
1836	92	0	-809	-1356	-547	1082	-131	-951	19	-180	409	-62	-102	-93	0
1837	92	0	-813	-1352	-539	1082	-137	-945	11	-155	492	-67	-209	-133	0
1838	92	0	-848	-1344	-496	1096	-176	-920	25	-36	529	58	-209	-106	0
1839	92	0	-925	-1338	-413	1131	-256	-875	38	-97	504	15	-240	-116	0
1840	92	0	-824	-1340	-516	1082	-154	-928	131	40	370	9	-149	-108	0
1841	92	0	-753	-1344	-591	1048	-81	-967	108	97	298	69	-46	-64	0
1842	92	0	-772	-1375	-603	1073	-84	-989	89	-9	182	133	-83	-46	0
1843	92	0	-615	-1369	-754	992	69	-1061	149	104	159	91	108	-60	0
1844	92	0	-615	-1361	-746	988	65	-1053	116	23	-85	56	93	-91	0
1845	92	0	-579	-1358	-779	968	100	-1068	135	-77	-40	54	73	40	0
1846	92	0	-569	-1381	-812	975	121	-1096	52	-166	-215	13	85	34	0
1847	92	0	-551	-1422	-871	986	160	-1146	-42	-149	-275	52	124	-23	0
1848	92	0	-561	-1402	-841	981	140	-1121	-60	-197	-393	62	114	-42	0
1849	92	0	-565	-1418	-853	991	144	-1135	-48	-230	-382	3	-62	71	0
1850	92	0	-559	-1408	-849	983	145	-1128	-5	-98	-246	21	23	3	0
1851	92	0	-710	-1414	-704	1062	-3	-1059	-62	-48	-213	50	-104	0	0
1852	92	0	-712	-1418	-706	1065	-3	-1062	-7	-31	-87	31	-155	-52	0
1853	92	0	-786	-1416	-630	1101	-78	-1023	-25	31	32	93	-223	-48	0
1854	92	0	-794	-1418	-624	1106	-85	-1021	-40	38	52	27	-211	-9	0
1855	92	0	-697	-1420	-723	1058	13	-1071	31	54	161	40	-279	-5	0
1856	92	0	-722	-1420	-698	1071	-12	-1059	23	40	104	-52	-228	-13	0
1857	92	0	-648	-1420	-772	1034	62	-1096	-27	29	40	-89	-120	-19	0
1858	92	0	-684	-1423	-739	1053	27	-1081	-11	-62	-25	-44	-106	-139	0
1859	92	0	-660	-1416	-756	1038	48	-1086	-36	13	-116	-60	-23	-124	0
1860	92	0	-706	-1416	-710	1061	2	-1063	25	-126	-91	-32	-5	-21	0
1861	92	0	-693	-1414	-721	1053	14	-1067	-13	-27	-250	58	139	-52	0
1862	92	0	-646	-1406	-760	1026	57	-1083	-23	-23	-195	75	139	-52	0
1863	92	0	-580	-1394	-814	987	117	-1104	89	21	-118	166	277	-5	0
1864	92	0	-776	-1387	-611	1081	-82	-999	-93	64	-180	58	178	-29	0
1865	92	0	-669	-1377	-708	1023	19	-1042	-40	85	-162	62	157	-71	0
1866	92	0	-722	-1373	-651	1047	-35	-1012	34	64	-118	100	155	62	0
1867	92	0	-667	-1373	-706	1020	19	-1039	-40	40	-27	11	98	-5	0
1868	92	0	-650	-1369	-719	1009	34	-1044	19	50	-19	-62	143	-40	0
1869	92	0	-659	-1369	-710	1014	25	-1039	7	21	71	-50	60	25	0
1870	92	0	-653	-1363	-710	1008	28	-1036	9	106	75	-42	50	-34	0
1871	92	0	-715	-1361	-646	1038	-34	-1003	-32	65	48	-118	32	-13	0
1872	92	0	-679	-1363	-684	1021	2	-1023	79	60	75	-69	-11	-21	0
1873	92	0	-696	-1359	-663	1027	-16	-1011	56	93	89	-58	95	0	0
1874	92	0	-692	-1361	-669	1026	-11	-1015	40	32	31	-141	-27	-11	0
1875	92	0	-692	-1363	-671	1027	-10	-1017	23	-15	81	-116	-19	11	0
1876	92	0	-698	-1361	-663	1029	-17	-1012	-52	34	25	-124	-3	-5	0
1877	92	0	-730	-1358	-628	1044	-51	-993	-145	-32	-5	-217	-60	-17	0
1878	92	0	-620	-1363	-743	991	61	-1053	-46	93	112	-42	-25	69	0
1879	92	0	-722	-1358	-636	1040	-43	-997	-87	52	91	-162	-1	13	0
1880	92	0	-573	-1354	-781	963	104	-1067	-3	126	122	-58	5	27	0
1881	92	0	-719	-1361	-642	1040	-38	-1001	-32	75	133	-50	60	91	0
1882	92	0	-706	-1350	-644	1028	-31	-997	-54	83	46	-32	-7	75	0
1883	92	0	-588	-1344	-756	966	84	-1050	-15	166	34	67	75	48	0
1884	92	0	-677	-1346	-669	1011	-4	-1007	-75	71	65	-54	15	19	0
1885	92	0	-619	-1340	-721	979	51	-1030	-7	62	11	-34	27	52	0
1886	92	0	-532	-1340	-808	936	138	-1074	-3	106	58	23	25	102	0
1887	92	0	-562	-1338	-776	950	107	-1057	-106	-44	5	-67	-65	38	0
1888	92	0	-537	-1332	-795	934	129	-1063	9	-7	32	-9	38	19	0
1889	92	0	-588	-1338	-750	963	81	-1044	-40	-21	7	-19	-95	21	0
1890	92	0	-576	-1334	-758	955	91	-1046	-9	-36	5	-64	-60	-34	0
1891	92	0	-555	-1323	-768	939	106	-1045	25	9	60	36	-62	48	0
1892	92	0	-626	-1326	-700	976	37	-1013	-15	62	129	21	-73	56	0
1893	92	0	-582	-1313	-731	947	74	-1022	-52	73	112	-79	-133	56	0
1894	92	0	-593	-1303	-710	948	58	-1006	79	83	110	5	-64	25	0
1895	92	0	-588	-1284	-696	936	54	-990	50	32	87	-44	-106	-79	0
1896	92	0	-623	-1282	-659	952	18	-970	15	-110	38	-46	-205	-9	0
1897	92	0	-520	-1272	-752	896	116	-1012	85	40	27	31	-50	0	0
1898	92	0	-624	-1268	-644	946	10	-956	-73	-116	-38	-104	-166	-153	0
1899	92	0	-541	-1262	-721	901	90	-991	0	-69	5	21	-98	-89	0
1900	92	0	-595	-1266	-671	930	38	-968	-69	-23	81	5	-106	54	0
1901	92	0	-580	-1262	-682	921	51	-972	29	-89	0	1	-120	-69	0
1902	92	0	-568	-1245	-677	906	54	-961	38	-3	48	48	-89	-56	0
1903	92	0	-609	-1233	-624	921	7	-928	52	-19	-42	1	-60	-104	0
1904	92	0	-553	-1226	-673	889	60	-949	38	-1	15	15	-79	-65	0
1905	92	0	-547	-1233	-686	890	69	-959	79	-32	58	85	-69	-40	0
1906	92	0	-500	-1231	-731	865	115	-981	52	-52	-42	17	-172	-112	0
1907	92	0	-503	-1228	-725	865	111	-976	42	-65	25	-3	-155	-73	0
1908	92	0	-524	-1235	-711	879	93	-973	-48	-161	-27	-11	-238	-46	0
1909	92	0	-514	-1237	-723	875	104	-980	50	-32	-65	1	-122	-60	0
1910	92	0	-524	-1220	-696	872	86	-958	7	-54	15	-85	-213	-48	0
1911	92	0	-456	-1200	-744	828	144	-972	44	-29	54	1	-139	-31	0
1912	92	0	-586	-1177	-591	881	2	-884	-42	-27	-1	-9	-215	-93	0
1913	92	0	-452	-1162	-710	807	129	-936	116	-9	79	60	-166	-77	0
1914	92	0	-589	-1136	-547	862	-21	-841	81	-19	-25	27	-259	-19	0
1915	92	0	-425	-1121	-696	773	135	-908	93	44	11	25	-234	-73	0
1916	92	0	-528	-1119	-591	823	31	-855	122	-126	9	19	-236	-52	0
1917	92	0	-469	-1103	-634	786	82	-868	-17	-27	17	-75	-223	-62	0
1918	92	0	-472	-1098	-626	785	77	-862	7	-36	11	-27	-128	-98	0
1919	92	0	-444	-1090	-646	767	101	-868	27	-32	21	54	-135	-77	0
1920	92	0	-482	-1096	-614	789	66	-855	87	-11	32	40	-129	-56	0
1921	92	0	-462	-1096	-634	779	86	-865	100	-9	91	52	-141	-65	0
1922	92	0	-545	-1084	-539	814	-3	-811	60	-5	83	34	-122	-42	0
1923	92	0	-551	-1080	-529	815	-11	-804	32	-15	122	-5	-97	-52	0
1924	92	0	-565	-1082	-517	823	-24	-799	48	9	81	87	-98	-97	0
1925	92	0	-506	-1080	-574	793	34	-827	87	17	100	-9	-56	-48	0
1926	92	0	-545	-1092	-547	818	1	-819	60	-85	23	-3	-75	-58	0
1927	92	0	-475	-1076	-601	775	63	-838	15	-31	36	7	-75	-73	0
1928	92	0	-506	-1078	-572	792	33	-825	54	-56	48	-13	-75	-46	0
1929	92	0	-576	-1090	-514	833	-31	-802	-5	-34	19	-31	-77	-1	0
1930	92	0	-519	-1101	-582	810	31	-841	17	-83	69	-93	-114	-108	0
1931	92	0	-533	-1103	-570	818	18	-836	67	44	65	38	-64	-11	0
1932	92	0	-572	-1109	-537	840	-17	-823	46	31	112	19	-3	-1	0
1933	92	0	-590	-1117	-527	853	-31	-822	34	15	102	42	-25	-38	0
1934	92	0	-631	-1127	-496	879	-67	-811	25	69	23	-64	-27	0	0
1935	92	0	-611	-1156	-545	883	-33	-850	-9	75	71	-38	25	-15	0
1936	92	0	-660	-1185	-525	922	-67	-855	-91	9	-25	-108	23	-77	0
1937	92	0	-572	-1212	-640	892	34	-926	48	-36	120	-64	17	52	0
1938	92	0	-638	-1235	-597	936	-20	-916	-25	-122	15	-54	5	-42	0
1939	92	0	-656	-1251	-595	953	-30	-923	-93	-25	-7	-58	-91	-31	0
1940	92	0	-596	-1259	-663	927	33	-961	11	3	-11	-13	46	-5	0
1941	92	0	-722	-1261	-539	991	-91	-900	-48	-3	-32	-64	-7	-1	0
1942	92	0	-607	-1268	-661	937	27	-964	-7	-27	34	15	50	3	0
1943	92	0	-716	-1280	-564	998	-76	-922	15	40	-64	87	46	21	0
1944	92	0	-652	-1290	-638	971	-7	-964	36	21	-19	-27	64	29	0
1945	92	0	-602	-1292	-690	947	44	-991	19	46	-23	-36	104	-3	0
1946	92	0	-680	-1293	-613	986	-33	-953	9	-31	-36	7	32	17	0
1947	92	0	-683	-1292	-609	987	-37	-950	-65	-79	-98	-32	27	-110	0
1948	92	0	-619	-1303	-684	961	32	-993	-25	-5	-122	34	23	-58	0
1949	92	0	-716	-1303	-587	1009	-64	-945	-54	-44	-102	-9	-25	-5	0
1950	92	0	-667	-1299	-632	983	-17	-965	-48	-17	-46	-31	0	23	0
1951	92	0	-615	-1303	-688	959	36	-995	25	77	-27	0	38	67	0
1952	92	0	-731	-1309	-578	1020	-76	-943	-5	46	-7	-89	97	-15	0
1953	92	0	-648	-1309	-661	978	6	-985	133	60	19	29	102	21	0
1954	92	0	-710	-1309	-599	1009	-55	-954	21	50	-3	11	60	31	0
1955	92	0	-698	-1305	-607	1001	-45	-956	-48	62	-34	-83	98	-108	0
1956	92	0	-693	-1307	-614	1000	-39	-960	-36	-3	-7	-40	-29	-13	0
1957	92	0	-694	-1305	-611	999	-41	-958	-29	36	-27	-32	25	-3	0
1958	92	0	-706	-1305	-599	1005	-53	-952	-19	9	-42	-85	-15	-60	0
1959	92	0	-722	-1305	-583	1013	-69	-944	-1	-62	-32	-15	15	-21	0
1960	92	0	-729	-1311	-582	1020	-73	-946	7	-27	-21	-19	31	-15	0
1961	92	0	-704	-1317	-613	1010	-45	-965	-29	64	-1	23	116	-40	0
1962	92	0	-733	-1315	-582	1024	-75	-948	-25	50	11	29	15	34	0
1963	92	0	-706	-1313	-607	1009	-49	-960	-31	124	-5	31	104	15	0
1964	92	0	-704	-1309	-605	1006	-49	-957	21	129	21	97	122	1	0
1965	92	0	-739	-1309	-570	1024	-84	-939	-42	25	-11	0	1	-34	0
1966	92	0	-636	-1309	-673	972	18	-991	38	34	-27	44	91	60	0
1967	92	0	-759	-1317	-558	1038	-100	-937	-116	-13	-81	9	5	-27	0
1968	92	0	-623	-1307	-684	965	30	-995	9	-34	0	-27	31	-32	0
1969	92	0	-704	-1313	-609	1008	-47	-961	-32	31	13	-1	131	-25	0
1970	92	0	-745	-1307	-562	1026	-91	-934	-124	19	-126	-83	1	-124	0
1971	92	0	-642	-1305	-663	973	10	-984	71	-11	-40	64	19	0	0
1972	92	0	-741	-1305	-564	1023	-88	-934	9	-13	-13	-29	38	-36	0
1973	92	0	-685	-1305	-620	995	-32	-962	1	-25	-52	-9	-7	-13	0
1974	92	0	-723	-1305	-582	1014	-70	-943	-31	32	3	-11	52	-1	0
1975	92	0	-706	-1307	-601	1006	-52	-954	25	-58	-7	-25	29	-38	0
1976	92	0	-627	-1319	-692	973	32	-1005	-60	-15	-3	-19	-34	32	0
1977	92	0	-675	-1313	-638	994	-18	-975	-56	-110	-40	-54	-34	-67	0
1978	92	0	-669	-1313	-644	991	-12	-978	-54	-85	-46	-77	-40	-58	0
1979	92	0	-685	-1307	-622	996	-31	-964	-75	0	-23	-32	-15	-93	0
1980	92	0	-700	-1295	-595	997	-52	-945	-25	-87	-50	-75	-40	-81	0
1981	92	0	-724	-1259	-535	991	-94	-897	-65	-54	-1	-19	-52	-97	0
1982	92	0	-618	-1196	-578	907	-20	-887	-71	-13	-36	-31	-91	-19	0
1983	92	0	-640	-1117	-477	878	-81	-797	-36	-21	-11	110	-34	11	0
1984	92	0	-555	-1030	-475	792	-40	-752	-29	-13	38	71	-93	-102	0
1985	92	0	-525	-940	-415	732	-55	-677	-46	56	-124	42	-65	-112	0
1986	92	0	-443	-799	-356	621	-43	-577	-23	-104	-71	-44	-97	-65	0
1987	92	0	-260	-601	-341	430	40	-471	-67	-17	-23	-38	-56	-56	0
1988	92	0	-161	-368	-207	264	23	-287	-93	-50	-32	-29	-32	-98	0
1989	92	0	-33	-81	-48	57	7	-64	-21	-116	-34	-77	-120	-54	0
1990	92	0	128	219	91	-173	18	155	48	-64	-67	25	-89	-11	0
1991	92	0	161	533	372	-347	-105	452	-27	-62	-89	-42	-93	-31	0
1992	92	0	456	917	461	-686	-2	689	27	1	-23	3	-17	-31	0
1993	92	0	558	1262	704	-910	-73	983	38	-64	-17	46	-64	-62	0
1994	92	0	798	1546	748	-1172	25	1147	38	64	-31	34	-102	5	0
1995	92	0	859	1699	840	-1279	9	1269	29	27	9	5	-89	0	0
1996	92	0	900	1635	735	-1267	82	1185	19	1	17	11	-56	-40	0
1997	92	0	778	1396	618	-1087	80	1007	83	-79	38	42	-95	-38	0
1998	92	0	560	1138	578	-849	-9	858	-56	-114	-38	-60	-102	-128	0
1999	92	0	413	694	281	-553	66	487	-17	-21	-38	1	-69	-46	1
[truncated: 31,445 more rows]
