# Supplementary material for: A Robust and Real-Time Capable Envelope-Based Algorithm for Heart Sound Classification: Validation under Different Physiological Conditions
Source: Sensors (Basel). 2020 Feb 11;20(4):972. doi: 10.3390/s20040972 (PMC7070375; doi:10.3390/s20040972)
Supplement: Supplementary file 1 [file sensors-20-00972-s001.zip › Messungen/swu/swu08_unfiltered.csv]

Dataset No.	Pulse (bpm)	Pacer Bit	leadI (�V)	leadII (�V)	leadIII (�V)	lead_avR (�V)	lead_avL (�V)	lead_avF (�V)	V1 (�V)	V2 (�V)	V3 (�V)	V4 (�V)	V5 (�V)	V6 (�V)	R-Wave
1	0	0	-1199	-2432	-1233	1815	17	-1832	29	15	21	-21	81	-19	0
2	0	0	-1244	-2425	-1181	1834	-31	-1803	11	-67	-3	-17	-62	-42	0
3	0	0	-1227	-2423	-1196	1825	-15	-1809	62	-19	32	25	11	0	0
4	0	0	-1226	-2421	-1195	1823	-15	-1808	27	-38	-19	-11	-11	-40	0
5	0	0	-1203	-2417	-1214	1810	5	-1815	-3	-40	-48	-48	-31	-9	0
6	0	0	-1296	-2423	-1127	1859	-84	-1775	29	-19	38	25	129	1	0
7	0	0	-1238	-2413	-1175	1825	-31	-1794	54	-128	31	-60	1	0	0
8	0	0	-1248	-2419	-1171	1833	-38	-1795	-5	-102	67	-60	38	-50	0
9	0	0	-1228	-2413	-1185	1820	-21	-1799	27	7	-95	-3	36	11	1
10	0	0	-1238	-2407	-1169	1822	-34	-1788	64	-58	-15	34	83	-32	0
11	0	0	-1222	-2403	-1181	1812	-20	-1792	23	-97	-34	-65	38	-32	0
12	0	0	-1242	-2407	-1165	1824	-38	-1786	85	-31	0	64	-65	83	0
13	0	0	-1199	-2403	-1204	1801	2	-1803	-7	-83	-32	-13	3	36	0
14	0	0	-1216	-2405	-1189	1810	-13	-1797	102	-95	87	48	67	23	0
15	0	0	-1300	-2405	-1105	1852	-97	-1755	-46	-153	17	-120	-67	-106	0
16	0	0	-1181	-2405	-1224	1793	21	-1814	42	3	34	34	60	-17	0
17	0	0	-1296	-2409	-1113	1852	-91	-1761	-15	-87	29	11	-7	32	0
18	0	0	-1294	-2403	-1109	1848	-92	-1756	-50	-54	-3	-42	7	93	0
19	0	0	-1207	-2415	-1208	1811	0	-1811	21	-83	-5	46	-19	52	0
20	0	0	-1232	-2411	-1179	1821	-26	-1795	-11	34	-1	-3	129	-29	0
21	0	0	-1265	-2413	-1148	1839	-58	-1780	-32	-85	38	-23	23	-60	0
22	0	0	-1281	-2417	-1136	1849	-72	-1776	-1	-29	-46	3	3	-27	0
23	0	0	-1215	-2419	-1204	1817	-5	-1811	-1	-31	-3	42	13	-3	0
24	0	0	-1327	-2438	-1111	1882	-108	-1774	0	-48	1	38	56	13	0
25	0	0	-1222	-2436	-1214	1829	-4	-1825	13	-56	-19	-32	-65	-52	0
26	0	0	-1236	-2450	-1214	1843	-11	-1832	32	-54	122	34	54	-3	0
27	0	0	-1316	-2454	-1138	1885	-89	-1796	-34	-110	15	-95	-25	-58	0
28	0	0	-1278	-2463	-1185	1870	-46	-1824	73	-69	58	40	5	-23	0
29	0	0	-1305	-2465	-1160	1885	-72	-1812	-11	-85	-48	11	85	-23	0
30	0	0	-1261	-2479	-1218	1870	-21	-1848	-31	-98	-52	3	15	-42	0
31	0	0	-1286	-2494	-1208	1890	-39	-1851	71	-120	32	52	7	54	0
32	0	0	-1290	-2498	-1208	1894	-41	-1853	-15	-29	-15	11	-25	1	0
33	0	0	-1292	-2508	-1216	1900	-38	-1862	-29	-75	-7	48	-15	0	0
34	0	0	-1269	-2520	-1251	1894	-9	-1885	85	-85	-15	89	11	-54	0
35	0	0	-1230	-2533	-1303	1881	36	-1918	81	-60	58	-31	19	75	0
36	0	0	-1335	-2541	-1206	1938	-64	-1873	38	-19	-1	81	13	42	0
37	0	0	-1282	-2543	-1261	1912	-10	-1902	29	-110	23	-46	-5	15	0
38	0	0	-1261	-2556	-1295	1908	17	-1925	31	17	36	77	21	116	0
39	0	0	-1280	-2568	-1288	1924	4	-1928	50	-95	-9	15	-3	-32	0
40	0	0	-1273	-2574	-1301	1923	14	-1937	-1	-42	1	7	11	102	0
41	0	0	-1308	-2578	-1270	1943	-19	-1924	5	-85	-32	-25	-29	-19	0
42	0	0	-1283	-2580	-1297	1931	7	-1938	65	-27	-23	71	-29	9	0
43	0	0	-1303	-2587	-1284	1945	-9	-1935	13	-64	19	-44	13	-42	0
44	0	0	-1350	-2587	-1237	1968	-56	-1912	-13	-34	-3	11	19	-3	0
45	0	0	-1323	-2591	-1268	1957	-27	-1929	1	-64	-34	-3	-9	-9	0
46	0	0	-1307	-2595	-1288	1951	-9	-1941	69	19	31	120	36	110	0
47	0	0	-1366	-2595	-1229	1980	-68	-1912	40	-133	-69	-5	-56	1	0
48	0	0	-1263	-2593	-1330	1928	33	-1961	23	32	-15	69	-5	31	0
49	0	0	-1332	-2591	-1259	1961	-36	-1925	9	-112	58	-11	1	-3	0
50	0	0	-1309	-2593	-1284	1951	-12	-1938	15	-81	-69	-44	-44	-36	0
51	0	0	-1365	-2593	-1228	1979	-68	-1910	-112	-52	27	-91	-1	11	0
52	0	0	-1321	-2587	-1266	1954	-27	-1926	-7	-56	-9	48	17	-25	0
53	0	0	-1304	-2576	-1272	1940	-16	-1924	-7	-36	31	-19	-7	44	0
54	0	0	-1333	-2568	-1235	1950	-49	-1901	48	-23	-83	89	-19	-42	0
55	0	0	-1309	-2560	-1251	1934	-29	-1905	-11	-17	48	-29	9	15	0
56	0	0	-1352	-2554	-1202	1953	-75	-1878	7	-75	-5	-1	-73	-87	0
57	0	0	-1236	-2543	-1307	1889	35	-1925	104	38	-5	40	25	-23	0
58	0	0	-1275	-2539	-1264	1907	-5	-1901	50	-52	25	79	-3	-7	0
59	0	0	-1322	-2518	-1196	1920	-63	-1857	-9	-93	-54	17	-23	-87	0
60	0	0	-1187	-2502	-1315	1844	64	-1908	81	-15	56	75	-21	27	0
61	0	0	-1253	-2496	-1243	1874	-5	-1869	48	-34	-34	102	-31	15	0
62	0	0	-1248	-2481	-1233	1864	-7	-1857	-27	-56	7	9	-29	-29	0
63	0	0	-1230	-2469	-1239	1849	4	-1854	13	-11	-5	19	15	1	0
64	0	0	-1246	-2456	-1210	1851	-18	-1833	17	-87	89	-7	-3	15	0
65	0	0	-1218	-2442	-1224	1830	3	-1833	32	-25	-3	-17	-5	-25	0
66	0	0	-1224	-2434	-1210	1829	-7	-1822	54	-73	36	-5	-42	-25	0
67	0	0	-1193	-2421	-1228	1807	17	-1824	89	-60	-52	48	38	-54	0
68	0	0	-1199	-2409	-1210	1804	5	-1809	-17	32	-25	1	62	25	0
69	0	0	-1177	-2401	-1224	1789	23	-1812	-9	-81	27	-29	-42	23	0
70	0	0	-1168	-2390	-1222	1779	27	-1806	116	-60	9	87	-21	36	0
71	0	0	-1187	-2378	-1191	1782	2	-1784	50	-75	-54	-21	-15	-32	0
72	0	0	-1164	-2368	-1204	1766	20	-1786	52	-65	-50	34	-5	17	0
73	0	0	-1140	-2360	-1220	1750	40	-1790	87	-62	13	-5	44	-17	0
74	0	0	-1257	-2355	-1098	1806	-79	-1726	93	-17	-81	89	-100	38	0
75	0	0	-1183	-2341	-1158	1762	-12	-1749	38	-87	-36	25	-83	-38	0
76	0	0	-1210	-2335	-1125	1772	-42	-1730	7	-29	-60	50	-44	29	0
77	0	0	-1191	-2333	-1142	1762	-24	-1737	-25	9	-46	-19	-5	-73	0
78	0	0	-1188	-2322	-1134	1755	-27	-1728	-21	-38	-31	34	-54	-19	0
79	0	0	-1189	-2316	-1127	1752	-31	-1721	7	-64	-56	46	-60	17	0
80	0	0	-1176	-2316	-1140	1746	-18	-1728	21	-122	19	-52	-5	1	0
81	0	0	-1150	-2310	-1160	1730	5	-1735	36	-56	46	5	15	-44	0
82	0	0	-1222	-2306	-1084	1764	-69	-1695	-5	-50	-17	-21	-15	-64	0
83	0	0	-1190	-2295	-1105	1742	-42	-1700	32	-44	64	-3	54	-5	0
84	0	0	-1166	-2293	-1127	1729	-19	-1710	27	21	-15	38	-11	50	0
85	0	0	-1180	-2293	-1113	1736	-33	-1703	69	-79	19	-64	17	44	0
86	0	0	-1180	-2293	-1113	1736	-33	-1703	116	-71	-5	60	-40	50	0
87	0	0	-1213	-2287	-1074	1750	-69	-1680	32	-34	-23	-54	-15	13	0
88	0	0	-1151	-2287	-1136	1719	-7	-1711	77	-7	13	102	-19	31	0
89	0	0	-1232	-2283	-1051	1757	-90	-1667	7	-5	-141	79	-38	-31	0
90	0	0	-1223	-2291	-1068	1757	-77	-1679	25	-87	-97	1	-31	5	0
91	0	0	-1125	-2287	-1162	1706	18	-1724	62	15	64	-31	54	25	0
92	0	0	-1205	-2279	-1074	1742	-65	-1676	60	-145	-11	-1	-44	-21	0
93	0	0	-1156	-2283	-1127	1719	-14	-1705	15	-32	32	-56	19	-19	0
94	0	0	-1092	-2281	-1189	1686	48	-1735	62	-23	36	-17	83	-9	0
95	0	0	-1191	-2287	-1096	1739	-47	-1691	31	-40	-42	-3	102	58	0
96	0	0	-1170	-2285	-1115	1727	-27	-1700	50	-64	-27	-54	38	-50	0
97	0	0	-1155	-2287	-1132	1721	-11	-1709	108	-31	1	-40	128	-29	0
98	0	0	-1174	-2285	-1111	1729	-31	-1698	71	-100	-23	9	25	7	0
99	0	0	-1096	-2283	-1187	1689	45	-1735	79	-64	52	-87	141	21	0
100	0	0	-1123	-2287	-1164	1705	20	-1725	40	-73	-5	81	58	-3	0
101	0	0	-1170	-2281	-1111	1725	-29	-1696	-1	-108	-97	-60	25	-36	0
102	0	0	-1135	-2281	-1146	1708	5	-1713	83	-34	36	-3	38	54	0
103	0	0	-1149	-2283	-1134	1716	-7	-1708	100	-62	-42	27	11	36	0
104	0	0	-1156	-2287	-1131	1721	-12	-1709	40	-17	-95	19	77	-40	0
105	0	0	-1139	-2289	-1150	1714	5	-1719	7	-91	-21	17	21	-46	0
106	0	0	-1143	-2291	-1148	1717	2	-1719	-7	-36	-48	40	0	-13	0
107	0	0	-1217	-2293	-1076	1755	-70	-1684	0	-65	-67	-60	25	-29	0
108	0	0	-1128	-2295	-1167	1711	19	-1731	67	-7	-9	27	77	44	0
109	0	0	-1219	-2291	-1072	1755	-73	-1681	-87	-44	-77	-29	-50	-54	0
110	0	0	-1158	-2298	-1140	1728	-9	-1719	31	-137	108	3	23	23	0
111	0	0	-1212	-2298	-1086	1755	-63	-1692	-1	-34	-7	56	7	-71	0
112	0	0	-1157	-2295	-1138	1726	-9	-1716	9	-23	0	-54	-36	-9	0
113	0	0	-1233	-2300	-1067	1766	-83	-1683	-52	46	-56	34	29	-5	0
114	0	0	-1191	-2300	-1109	1745	-41	-1704	9	-48	-38	-79	-7	7	0
115	0	0	-1152	-2302	-1150	1727	-1	-1726	34	-13	19	3	-19	62	0
116	0	0	-1230	-2308	-1078	1769	-76	-1693	-21	-54	-42	-23	23	-75	0
117	0	0	-1193	-2302	-1109	1747	-42	-1705	15	-36	-42	25	-36	-5	0
118	0	0	-1139	-2308	-1169	1723	15	-1738	25	-13	-32	38	23	-100	0
119	0	0	-1216	-2308	-1092	1762	-62	-1700	-62	-27	-81	-17	-11	-87	0
120	0	0	-1177	-2308	-1131	1742	-23	-1719	-60	-17	0	17	-13	-40	0
121	0	0	-1137	-2310	-1173	1723	18	-1741	44	27	9	19	29	-19	0
122	0	0	-1156	-2312	-1156	1734	0	-1734	21	-64	-21	36	-73	-11	0
123	0	0	-1133	-2310	-1177	1721	22	-1743	7	-23	-34	19	-25	-13	0
124	0	0	-1180	-2320	-1140	1750	-20	-1730	29	-31	-34	50	32	-5	0
125	0	0	-1127	-2320	-1193	1723	33	-1756	-15	-98	40	-38	46	-9	0
126	0	0	-1116	-2320	-1204	1718	44	-1762	108	13	48	46	67	46	0
127	0	0	-1197	-2324	-1127	1760	-35	-1725	-29	-13	-40	-21	-34	-52	0
128	0	0	-1170	-2316	-1146	1743	-12	-1731	-85	5	-54	21	34	-17	0
129	0	0	-1135	-2322	-1187	1728	26	-1754	-38	-64	-7	-93	-17	-38	0
130	0	0	-1192	-2324	-1132	1758	-30	-1728	62	-60	-17	15	-3	29	0
131	0	0	-1164	-2328	-1164	1746	0	-1746	-44	-36	23	-106	71	-15	0
132	0	0	-1131	-2320	-1189	1725	29	-1754	38	-29	-56	-31	44	-104	0
133	0	0	-1175	-2329	-1154	1752	-10	-1741	-3	-25	-69	-34	23	13	0
134	0	0	-1189	-2329	-1140	1759	-24	-1734	5	-23	-81	21	-48	65	0
135	0	0	-1136	-2331	-1195	1733	29	-1763	102	-97	-15	-1	11	-17	0
136	0	0	-1138	-2331	-1193	1734	27	-1762	-11	-38	-9	-60	0	15	0
137	0	0	-1144	-2331	-1187	1737	21	-1759	7	5	-7	-23	64	13	0
138	0	0	-1149	-2324	-1175	1736	13	-1749	-21	-27	56	-32	5	13	0
139	0	0	-1155	-2324	-1169	1739	7	-1746	7	-75	11	-40	13	5	0
140	0	0	-1174	-2320	-1146	1747	-14	-1733	-38	-58	89	0	17	-23	0
141	0	0	-1135	-2324	-1189	1729	27	-1756	36	9	-23	34	7	15	0
142	0	0	-1209	-2316	-1107	1762	-51	-1711	-34	-56	-29	-15	-23	-108	0
143	0	0	-1164	-2318	-1154	1741	-5	-1736	19	-97	0	-65	0	34	0
144	0	0	-1123	-2302	-1179	1712	28	-1740	0	-11	36	93	7	25	0
145	0	0	-1176	-2295	-1119	1735	-28	-1707	-9	44	-122	0	32	-34	0
146	0	0	-1149	-2289	-1140	1719	-4	-1714	-32	1	-44	7	9	-1	0
147	0	0	-1181	-2275	-1094	1728	-43	-1684	3	-124	-27	0	-44	15	0
148	0	0	-1166	-2275	-1109	1720	-28	-1692	104	-110	-1	-3	67	-7	0
149	0	0	-1119	-2273	-1154	1696	17	-1713	58	-100	-46	-56	13	-40	0
150	0	0	-1152	-2273	-1121	1712	-15	-1697	62	-65	-15	-44	32	-46	0
151	0	0	-1121	-2265	-1144	1693	11	-1704	11	-65	7	-23	-21	-81	0
152	0	0	-1104	-2252	-1148	1678	22	-1700	91	-54	52	7	-95	29	0
153	0	0	-1189	-2242	-1053	1715	-68	-1647	7	-104	-11	-48	-36	-69	0
154	0	0	-1146	-2240	-1094	1693	-26	-1667	42	-114	36	27	13	48	0
155	0	0	-1143	-2246	-1103	1694	-20	-1674	48	-87	3	-32	29	-32	0
156	0	0	-1077	-2244	-1167	1660	45	-1705	67	-93	-25	-9	-48	-3	0
157	0	0	-1146	-2234	-1088	1690	-29	-1661	69	-44	25	-11	64	48	0
158	0	0	-1094	-2225	-1131	1659	18	-1678	87	-46	32	31	-31	89	0
159	0	0	-1087	-2219	-1132	1653	22	-1675	5	-147	23	5	-71	21	0
160	0	0	-1045	-2203	-1158	1624	56	-1680	157	32	27	15	93	62	0
161	0	0	-1067	-2182	-1115	1624	24	-1648	58	-108	-54	-23	0	-1	0
162	0	0	-1087	-2157	-1070	1622	-8	-1613	23	-87	-62	67	-38	-29	0
163	0	0	-1067	-2134	-1067	1600	0	-1600	25	-54	-36	-9	-5	21	0
164	0	0	-1077	-2114	-1037	1595	-20	-1575	1	-114	-13	-93	29	46	0
165	0	0	-1032	-2112	-1080	1572	24	-1596	32	-79	-13	44	15	7	0
166	0	0	-1043	-2110	-1067	1576	12	-1588	65	-42	-13	54	-19	-44	0
167	0	0	-1009	-2110	-1101	1559	46	-1605	67	-32	71	-67	60	77	0
168	0	0	-1084	-2102	-1018	1593	-33	-1560	-40	-29	-9	-40	50	21	0
169	0	0	-1039	-2104	-1065	1571	13	-1584	-15	-38	-112	-48	-17	-108	0
170	0	0	-1074	-2104	-1030	1589	-22	-1567	46	0	60	-38	42	50	0
171	0	0	-1021	-2097	-1076	1559	27	-1586	60	-23	-81	21	-32	-42	0
172	0	0	-1036	-2093	-1057	1564	10	-1575	71	-42	1	36	-1	19	0
173	0	0	-1073	-2083	-1010	1578	-31	-1546	36	-112	17	23	-50	65	0
174	0	0	-1071	-2085	-1014	1578	-28	-1549	23	-71	-1	15	-52	29	0
175	0	0	-1075	-2087	-1012	1581	-31	-1549	40	-25	-60	3	-29	7	0
176	0	0	-1038	-2099	-1061	1568	11	-1580	31	9	19	-62	15	36	0
177	0	0	-1120	-2093	-973	1606	-73	-1533	-3	-38	0	-50	-11	-3	0
178	0	0	-1056	-2093	-1037	1574	-9	-1565	34	-54	42	-15	36	-42	0
179	0	0	-1049	-2102	-1053	1575	2	-1577	-17	-13	9	17	15	38	0
180	0	0	-1084	-2112	-1028	1598	-28	-1570	27	-50	-40	-89	-19	-21	0
181	0	0	-1048	-2120	-1072	1584	12	-1596	67	-25	3	42	38	34	0
182	0	0	-1137	-2120	-983	1628	-77	-1551	75	-108	-27	21	11	34	0
183	0	0	-1017	-2118	-1101	1567	42	-1609	69	-11	-38	5	13	-3	0
184	0	0	-1059	-2135	-1076	1597	8	-1605	108	-89	27	91	-79	110	0
185	0	0	-1180	-2161	-981	1670	-99	-1571	-1	-110	-13	17	-52	11	0
186	0	0	-1084	-2180	-1096	1632	6	-1638	91	-79	-46	9	58	-38	0
187	0	0	-1171	-2205	-1034	1688	-68	-1619	38	-9	-11	-5	38	11	0
188	0	0	-1149	-2229	-1080	1689	-34	-1654	3	-77	-58	-50	5	0	0
189	0	0	-1110	-2252	-1142	1681	16	-1697	19	-19	-15	-9	38	3	0
190	0	0	-1163	-2262	-1099	1712	-32	-1680	36	-44	9	-13	58	-36	0
191	0	0	-1200	-2265	-1065	1732	-67	-1665	-36	-69	-77	-54	15	-91	0
192	0	0	-1160	-2275	-1115	1717	-22	-1695	13	3	13	34	7	21	0
193	0	0	-1164	-2283	-1119	1723	-22	-1701	40	-34	-75	-36	-21	-19	0
194	0	0	-1144	-2296	-1152	1720	4	-1724	65	-40	-17	-17	42	5	0
195	0	0	-1212	-2296	-1084	1754	-64	-1690	-3	-64	-29	-40	-21	7	0
196	0	0	-1109	-2302	-1193	1705	42	-1747	100	-46	-13	19	29	-25	0
197	0	0	-1243	-2308	-1065	1775	-89	-1686	-40	-56	-56	-31	3	-54	0
198	0	0	-1142	-2304	-1162	1723	10	-1733	38	-1	17	102	34	73	0
199	0	0	-1152	-2306	-1154	1729	1	-1730	42	-44	-108	-25	-11	27	0
200	0	0	-1154	-2312	-1158	1733	2	-1735	65	-29	38	0	-25	60	0
201	0	0	-1220	-2316	-1096	1768	-62	-1706	19	-102	-21	-36	-50	-44	0
202	0	0	-1129	-2308	-1179	1718	25	-1743	23	19	21	9	48	-5	0
203	0	0	-1199	-2306	-1107	1752	-46	-1706	15	-93	-75	-13	13	-112	0
204	0	0	-1135	-2306	-1171	1720	18	-1738	-42	-67	56	-65	81	-7	0
205	0	0	-1189	-2306	-1117	1747	-36	-1711	75	-89	-5	0	34	11	0
206	0	0	-1141	-2314	-1173	1727	16	-1743	1	-32	-15	29	-42	-7	0
207	0	0	-1211	-2310	-1099	1760	-56	-1704	65	-42	21	54	19	-3	0
208	0	0	-1102	-2312	-1210	1707	54	-1761	83	-95	-3	-29	-19	-5	0
209	0	0	-1197	-2312	-1115	1754	-41	-1713	17	-17	32	-9	32	81	0
210	0	0	-1166	-2320	-1154	1743	-6	-1737	25	-85	11	15	-21	34	0
211	0	0	-1172	-2318	-1146	1745	-13	-1732	25	-81	29	-1	23	-13	0
212	0	0	-1199	-2312	-1113	1755	-43	-1712	-5	-52	-13	15	-32	-54	0
213	0	0	-1158	-2314	-1156	1736	-1	-1735	-3	-31	-40	40	-15	-17	0
214	0	0	-1217	-2320	-1103	1768	-57	-1711	71	-97	3	34	-56	-25	0
215	0	0	-1211	-2318	-1107	1764	-52	-1712	-17	-9	-13	-11	0	-1	0
216	0	0	-1174	-2312	-1138	1743	-18	-1725	-62	-7	5	17	-42	50	0
217	0	0	-1149	-2314	-1165	1731	8	-1739	0	-21	-17	-77	34	-19	0
218	0	0	-1199	-2316	-1117	1757	-41	-1716	19	-104	44	5	38	-42	0
219	0	0	-1164	-2318	-1154	1741	-5	-1736	64	-58	-1	48	-34	-31	0
220	0	0	-1164	-2318	-1154	1741	-5	-1736	-34	-17	36	-21	-60	1	0
221	0	0	-1265	-2314	-1049	1789	-108	-1681	-15	-73	-13	44	-106	-36	0
222	0	0	-1222	-2314	-1092	1768	-65	-1703	-46	3	32	11	-31	-69	0
223	0	0	-1216	-2312	-1096	1764	-60	-1704	69	-151	3	31	-3	-106	0
224	0	0	-1160	-2314	-1154	1737	-3	-1734	58	-54	31	-25	56	44	0
225	0	0	-1226	-2322	-1096	1774	-65	-1709	-23	-83	-42	-34	-34	0	0
226	0	0	-1199	-2324	-1125	1761	-37	-1724	-44	-75	11	-50	1	-67	0
227	0	0	-1153	-2324	-1171	1738	9	-1747	50	-73	13	-13	36	-81	0
228	0	0	-1238	-2326	-1088	1782	-75	-1707	19	-50	-40	-29	21	-13	0
229	0	0	-1135	-2320	-1185	1727	25	-1752	23	-58	5	46	-1	-9	0
230	0	0	-1154	-2300	-1146	1727	-4	-1723	-21	-120	36	-44	44	0	0
231	0	0	-1028	-2234	-1206	1631	89	-1720	110	-102	23	-31	15	-1	0
232	0	0	-1137	-2165	-1028	1651	-54	-1596	-27	17	60	19	-9	-27	0
233	0	0	-1023	-2095	-1072	1559	24	-1583	-9	-67	-13	27	-42	-19	0
234	0	0	-976	-1996	-1020	1486	22	-1508	102	-137	11	23	11	-64	0
235	0	0	-941	-1889	-948	1415	3	-1418	0	21	-19	7	-1	38	0
236	0	0	-894	-1724	-830	1309	-32	-1277	-29	-71	40	-69	-85	-5	0
237	0	0	-766	-1509	-743	1137	-11	-1126	34	-31	-25	-38	-32	-27	0
238	0	0	-634	-1268	-634	951	0	-951	46	-87	-32	-52	-27	-77	0
239	0	0	-493	-970	-477	731	-8	-723	-27	-58	-5	-15	120	-32	0
240	0	0	-277	-657	-380	467	51	-518	77	-139	19	-32	-7	-21	0
241	0	0	-223	-308	-85	265	-69	-196	25	-186	-19	-38	-13	-77	0
242	0	0	67	48	-19	-57	43	14	79	-44	11	42	1	60	0
243	0	0	158	355	197	-256	-19	276	-60	-23	-106	-1	-56	5	0
244	0	0	299	560	261	-429	19	410	95	3	-42	23	34	-7	0
245	0	0	264	589	325	-426	-30	457	17	-58	-3	-60	-3	-5	0
246	0	0	286	415	129	-350	78	272	73	-40	48	11	-11	13	0
247	0	0	111	209	98	-160	6	153	71	-110	-11	118	9	11	0
248	0	0	-99	-159	-60	129	-19	-109	-11	-145	-48	-34	42	-44	1
249	0	0	-334	-731	-397	532	31	-564	0	-83	62	27	29	-32	0
250	0	0	-646	-1369	-723	1007	38	-1046	-67	-93	23	3	-17	-11	0
251	0	0	-977	-1943	-966	1460	-5	-1454	-112	-17	-9	5	-13	-15	0
252	0	0	-1219	-2487	-1268	1853	24	-1877	25	-54	-67	3	15	-38	0
253	0	0	-1327	-2712	-1385	2019	29	-2048	19	-21	-13	5	42	3	0
254	0	0	-1505	-2845	-1340	2175	-82	-2092	-29	-131	-71	-38	-13	-91	0
255	0	0	-1400	-2942	-1542	2171	71	-2242	23	-48	-21	58	-32	-46	0
256	0	0	-1557	-3010	-1453	2283	-52	-2231	-19	3	15	-3	77	-38	0
257	0	0	-1436	-2974	-1538	2205	51	-2256	-19	-71	29	46	-85	34	0
258	0	0	-1397	-2834	-1437	2115	20	-2135	-32	-7	19	31	81	-5	0
259	0	0	-1372	-2706	-1334	2039	-19	-2020	27	-54	-38	40	-81	54	0
260	0	0	-1269	-2603	-1334	1936	32	-1968	7	-81	-25	112	-58	-25	0
261	0	0	-1292	-2529	-1237	1910	-27	-1883	5	23	87	13	75	46	0
262	0	0	-1257	-2490	-1233	1873	-12	-1861	7	-137	-21	-62	-44	-42	0
263	0	0	-1163	-2456	-1293	1809	65	-1874	131	-13	29	27	108	-1	0
264	0	0	-1253	-2426	-1173	1839	-40	-1799	-23	-60	-21	31	-27	-65	0
265	0	0	-1175	-2399	-1224	1787	24	-1811	-13	-40	5	3	-62	7	0
266	0	0	-1244	-2388	-1144	1816	-50	-1766	50	-100	62	-60	1	11	0
267	0	0	-1195	-2380	-1185	1787	-5	-1782	69	-29	40	54	0	54	0
268	0	0	-1191	-2378	-1187	1784	-2	-1782	62	-108	-58	-13	-40	-27	0
269	0	0	-1180	-2382	-1202	1781	11	-1792	56	-102	65	54	-52	29	0
270	0	0	-1302	-2382	-1080	1842	-111	-1731	-27	-120	-36	-17	-58	-1	0
271	0	0	-1174	-2382	-1208	1778	17	-1795	124	-64	-1	-1	-5	-65	0
272	0	0	-1280	-2376	-1096	1828	-92	-1736	-40	-29	-83	-38	-50	-21	0
273	0	0	-1273	-2376	-1103	1824	-85	-1739	13	-64	-56	-62	-62	-36	0
274	0	0	-1187	-2374	-1187	1780	0	-1780	65	15	-9	25	1	77	0
275	0	0	-1208	-2370	-1162	1789	-23	-1766	34	-93	-23	29	-106	-62	0
276	0	0	-1195	-2376	-1181	1785	-7	-1778	83	-29	-27	60	0	-73	0
277	0	0	-1255	-2372	-1117	1813	-69	-1744	19	-46	-13	-11	-17	-48	0
278	0	0	-1251	-2364	-1113	1807	-69	-1738	44	-67	-60	-34	-9	7	0
279	0	0	-1179	-2360	-1181	1769	1	-1770	15	-44	3	25	-31	1	0
280	0	0	-1277	-2355	-1078	1816	-99	-1716	11	-87	0	-69	64	-13	0
281	0	0	-1178	-2349	-1171	1763	-3	-1760	65	-71	-85	-29	-9	-56	0
282	0	0	-1168	-2347	-1179	1757	5	-1763	34	-7	-31	34	120	-54	0
283	0	0	-1242	-2345	-1103	1793	-69	-1724	1	-87	-67	-25	-64	-23	0
284	0	0	-1154	-2347	-1193	1750	19	-1770	153	-77	-9	-29	114	-38	0
285	0	0	-1218	-2337	-1119	1777	-49	-1728	-3	-17	-62	-38	23	-15	0
286	0	0	-1205	-2341	-1136	1773	-34	-1738	93	-110	-13	-23	-15	7	0
287	0	0	-1166	-2331	-1165	1748	0	-1748	75	7	60	44	149	85	0
288	0	0	-1160	-2324	-1164	1742	2	-1744	15	-83	-42	-38	-21	-31	0
289	0	0	-1139	-2324	-1185	1731	23	-1754	75	-9	13	-23	85	52	0
290	0	0	-1219	-2318	-1099	1768	-60	-1708	-15	-75	-27	-60	46	-32	0
291	0	0	-1166	-2318	-1152	1742	-7	-1735	38	-42	46	-40	48	-27	0
292	0	0	-1205	-2314	-1109	1759	-48	-1711	-13	11	34	-29	-19	-23	0
293	0	0	-1250	-2318	-1068	1784	-91	-1693	108	-151	-42	-3	13	-69	0
294	0	0	-1160	-2308	-1148	1734	-6	-1728	75	-7	-3	-7	60	-40	0
295	0	0	-1171	-2300	-1129	1735	-21	-1714	7	-114	56	-54	1	-32	0
296	0	0	-1207	-2312	-1105	1759	-51	-1708	-13	-17	-9	-1	-1	-50	0
297	0	0	-1225	-2295	-1070	1760	-77	-1682	3	-50	-11	-15	23	19	0
298	0	0	-1166	-2295	-1129	1730	-18	-1712	29	-81	-7	21	-3	-91	0
299	0	0	-1226	-2289	-1063	1757	-81	-1676	-5	-81	25	-9	-9	-17	0
300	0	0	-1127	-2287	-1160	1707	16	-1723	25	7	-79	133	-93	-21	0
301	0	0	-1096	-2285	-1189	1690	46	-1737	9	7	15	73	-50	7	0
302	0	0	-1210	-2275	-1065	1742	-72	-1670	-3	-73	-87	13	-89	-27	0
303	0	0	-1156	-2267	-1111	1711	-22	-1689	-50	-3	-83	-1	-5	-23	0
304	0	0	-1183	-2267	-1084	1725	-49	-1675	-9	-29	-102	-42	-36	-102	0
305	0	0	-1174	-2258	-1084	1716	-45	-1671	-19	-25	-21	54	-7	29	0
306	0	0	-1158	-2256	-1098	1707	-30	-1677	-5	-56	5	42	-40	-58	0
307	0	0	-1186	-2254	-1068	1720	-59	-1661	-50	-1	-71	0	52	-128	0
308	0	0	-1114	-2250	-1136	1682	11	-1693	38	-21	-1	34	-67	27	0
309	0	0	-1209	-2250	-1041	1729	-84	-1645	-13	-64	-13	-17	-36	-7	0
310	0	0	-1049	-2244	-1195	1646	73	-1719	95	29	-93	104	-17	-23	0
311	0	0	-1189	-2240	-1051	1714	-69	-1645	-52	-118	-23	21	-71	-7	0
312	0	0	-1120	-2231	-1111	1675	-4	-1671	-9	48	-17	-3	23	15	0
313	0	0	-1116	-2229	-1113	1672	-1	-1671	-62	-58	42	-17	-56	62	0
314	0	0	-1139	-2229	-1090	1684	-24	-1659	3	-54	-40	34	3	-13	0
315	0	0	-1130	-2229	-1099	1679	-15	-1664	75	-54	29	46	65	15	0
316	0	0	-1091	-2223	-1132	1657	20	-1677	48	-65	7	9	-3	31	0
317	0	0	-1085	-2219	-1134	1652	24	-1676	42	44	-31	27	48	-5	0
318	0	0	-1158	-2213	-1055	1685	-51	-1634	34	-31	-25	32	-34	21	0
319	0	0	-1094	-2211	-1117	1652	11	-1664	11	-27	-5	-13	9	-58	0
320	0	0	-1078	-2203	-1125	1640	23	-1664	42	-50	29	25	42	25	0
321	0	0	-1111	-2205	-1094	1658	-8	-1649	46	-126	0	3	-42	-3	0
322	0	0	-1090	-2201	-1111	1645	10	-1656	36	-98	23	62	7	-27	0
323	0	0	-1102	-2198	-1096	1650	-3	-1647	-3	-83	50	-56	42	-1	0
324	0	0	-1148	-2199	-1051	1673	-48	-1625	3	-46	-3	40	36	31	0
325	0	0	-1083	-2196	-1113	1639	15	-1654	31	-50	-36	-48	91	-25	0
326	0	0	-1071	-2198	-1127	1634	28	-1662	58	-23	-1	1	98	-5	0
327	0	0	-1143	-2196	-1053	1669	-45	-1624	-5	-85	-3	42	89	13	0
328	0	0	-1050	-2194	-1144	1622	47	-1669	42	-46	-48	-67	44	-36	0
329	0	0	-1114	-2190	-1076	1652	-19	-1633	27	-38	73	40	67	100	0
330	0	0	-1174	-2190	-1016	1682	-79	-1603	-56	-89	-87	-112	19	-128	0
331	0	0	-1079	-2198	-1119	1638	20	-1658	50	-67	7	5	34	-34	0
332	0	0	-1149	-2192	-1043	1670	-53	-1617	29	-48	-69	-1	23	15	0
333	0	0	-1135	-2194	-1059	1664	-38	-1626	-21	-52	-13	-9	54	-19	0
334	0	0	-1135	-2186	-1051	1660	-42	-1618	73	-69	-56	5	-52	36	0
335	0	0	-1150	-2199	-1049	1674	-50	-1624	32	-56	15	9	75	13	0
336	0	0	-1166	-2203	-1037	1684	-64	-1620	15	-46	-13	-13	71	-75	0
337	0	0	-1117	-2205	-1088	1661	-14	-1646	42	-89	25	52	13	13	0
338	0	0	-1181	-2213	-1032	1697	-74	-1622	9	-29	27	15	13	7	0
339	0	0	-1162	-2225	-1063	1693	-49	-1644	-5	-77	-46	42	-120	-19	0
340	0	0	-1114	-2221	-1107	1667	-3	-1664	27	-5	110	0	110	17	0
341	0	0	-1171	-2236	-1065	1703	-53	-1650	-15	-60	-13	58	-25	-48	0
342	0	0	-1183	-2246	-1063	1714	-60	-1654	17	-50	-5	-23	-7	-64	0
343	0	0	-1178	-2250	-1072	1714	-53	-1661	58	52	29	95	65	7	0
344	0	0	-1225	-2260	-1035	1742	-95	-1647	-81	-50	-56	-83	-65	-13	0
345	0	0	-1071	-2267	-1196	1669	62	-1731	97	48	67	98	3	64	0
346	0	0	-1195	-2279	-1084	1737	-55	-1681	-40	-89	7	79	-25	-17	0
347	0	0	-1155	-2289	-1134	1722	-10	-1711	-62	3	-36	25	1	-48	0
348	0	0	-1187	-2300	-1113	1743	-37	-1706	21	0	23	-11	-19	62	0
349	0	0	-1205	-2308	-1103	1756	-51	-1705	-54	-29	-31	-27	-34	-58	0
350	0	0	-1166	-2322	-1156	1744	-5	-1739	3	-89	23	75	-56	-50	0
351	0	0	-1177	-2335	-1158	1756	-9	-1746	32	-32	-27	42	-23	19	0
352	0	0	-1245	-2343	-1098	1794	-73	-1720	-46	-75	-27	3	11	-25	0
353	0	0	-1184	-2355	-1171	1769	-6	-1763	13	-25	-38	38	-11	-21	0
354	0	0	-1244	-2359	-1115	1801	-64	-1737	-11	-75	38	50	69	-60	0
355	0	0	-1133	-2359	-1226	1746	46	-1792	-40	-23	-1	27	-42	-42	0
356	0	0	-1177	-2370	-1193	1773	8	-1781	40	44	65	67	36	29	0
357	0	0	-1240	-2372	-1132	1806	-54	-1752	-31	-48	62	-5	-17	-58	0
358	0	0	-1228	-2376	-1148	1802	-40	-1762	0	-21	44	15	13	17	0
359	0	0	-1242	-2380	-1138	1811	-52	-1759	-29	-36	-31	-46	-13	-25	0
360	0	0	-1168	-2382	-1214	1775	23	-1798	5	-25	-21	13	32	-69	0
361	0	0	-1234	-2390	-1156	1812	-39	-1773	1	-71	40	73	-40	42	0
362	0	0	-1253	-2393	-1140	1823	-56	-1766	-42	-48	-1	-23	-38	-110	0
363	0	0	-1212	-2374	-1162	1793	-25	-1768	44	-21	19	48	-58	11	0
364	0	0	-1189	-2380	-1191	1784	1	-1785	21	-58	-58	25	-34	0	0
365	0	0	-1253	-2374	-1121	1813	-66	-1747	-27	-102	-48	-27	-21	-11	0
366	0	0	-1160	-2372	-1212	1766	26	-1792	77	-38	7	23	0	-5	0
367	0	0	-1220	-2366	-1146	1793	-37	-1756	-3	23	32	64	-1	29	0
368	0	0	-1184	-2355	-1171	1769	-6	-1763	25	-79	3	-40	-108	13	0
369	0	0	-1114	-2347	-1233	1730	59	-1790	29	54	-38	9	27	7	0
370	0	0	-1187	-2335	-1148	1761	-19	-1741	5	-77	52	-87	13	48	0
371	0	0	-1129	-2324	-1195	1726	33	-1759	48	-46	23	-40	-50	25	0
372	0	0	-1180	-2316	-1136	1748	-22	-1726	58	-89	19	7	-1	19	0
373	0	0	-1112	-2308	-1196	1710	42	-1752	17	-17	25	0	-38	38	0
374	0	0	-1192	-2293	-1101	1742	-45	-1697	-11	-17	17	15	-46	1	0
375	0	0	-1133	-2285	-1152	1709	9	-1718	-11	-71	-62	48	-102	-52	0
376	0	0	-1139	-2271	-1132	1705	-3	-1701	81	-21	46	83	62	87	0
377	0	0	-1143	-2258	-1115	1700	-14	-1686	1	-81	11	-15	-42	36	0
378	0	0	-1113	-2244	-1131	1678	9	-1687	50	-32	-15	29	-67	48	0
379	0	0	-1140	-2232	-1092	1686	-24	-1662	-25	3	-31	-67	9	13	0
380	0	0	-1096	-2223	-1127	1659	15	-1675	29	-27	5	31	34	-44	0
381	0	0	-1104	-2211	-1107	1657	1	-1659	13	-32	-50	15	15	-36	0
382	0	0	-1156	-2203	-1047	1679	-54	-1625	62	-13	-71	-1	23	-38	0
383	0	0	-1038	-2184	-1146	1611	54	-1665	58	-31	-46	-23	-11	46	0
384	0	0	-1042	-2174	-1132	1608	45	-1653	71	-56	-40	-40	17	-1	0
385	0	0	-1118	-2165	-1047	1641	-35	-1606	38	-75	-75	-34	44	-67	0
386	0	0	-1052	-2161	-1109	1606	28	-1635	27	-60	25	-5	17	-19	0
387	0	0	-1054	-2155	-1101	1604	23	-1628	34	-50	31	-40	31	19	0
388	0	0	-1045	-2143	-1098	1594	26	-1620	149	-50	-36	-27	11	31	0
389	0	0	-1107	-2137	-1030	1622	-38	-1583	36	-118	-73	-36	15	7	0
390	0	0	-992	-2130	-1138	1561	73	-1634	-17	-9	-23	-38	25	27	0
391	0	0	-1079	-2120	-1041	1599	-19	-1580	-13	-64	-1	-15	5	56	0
392	0	0	-1043	-2110	-1067	1576	12	-1588	48	-129	-87	-11	-3	-40	0
393	0	0	-1080	-2112	-1032	1596	-24	-1572	-3	-1	-21	-19	29	75	0
394	0	0	-1057	-2114	-1057	1585	0	-1585	38	-42	-7	-17	36	13	0
395	0	0	-1024	-2108	-1084	1566	30	-1596	73	-25	-36	17	36	-9	0
396	0	0	-1082	-2104	-1022	1593	-30	-1563	-11	-48	-21	1	15	11	0
397	0	0	-1027	-2097	-1070	1562	21	-1583	52	-15	29	-52	-32	25	0
398	0	0	-1071	-2093	-1022	1582	-24	-1557	34	11	-32	0	32	79	0
399	0	0	-1104	-2089	-985	1596	-59	-1537	17	-93	-97	-27	-60	-29	0
400	0	0	-1026	-2089	-1063	1557	18	-1576	-9	-15	48	-3	42	31	0
401	0	0	-1084	-2083	-999	1583	-42	-1541	9	-29	-9	0	32	-23	0
402	0	0	-1051	-2081	-1030	1566	-10	-1555	50	-11	34	38	25	7	0
403	0	0	-1079	-2081	-1002	1580	-38	-1541	-23	-29	38	-46	44	-52	0
404	0	0	-1055	-2079	-1024	1567	-15	-1551	75	-19	-25	-77	64	-3	0
405	0	0	-1096	-2085	-989	1590	-53	-1537	-13	-79	-52	42	-85	15	0
406	0	0	-1063	-2081	-1018	1572	-22	-1549	-1	-40	7	62	23	-5	0
407	0	0	-1026	-2081	-1055	1553	14	-1568	-48	-58	60	-36	15	50	0
408	0	0	-1074	-2075	-1001	1574	-36	-1538	17	-56	-23	-60	-58	77	0
409	0	0	-1016	-2075	-1059	1545	21	-1567	42	-44	62	-5	56	13	0
410	0	0	-1045	-2075	-1030	1560	-7	-1552	-29	-108	-15	-36	-25	23	0
411	0	0	-983	-2077	-1094	1530	55	-1585	29	-21	-56	13	46	-83	0
412	0	0	-1082	-2075	-993	1578	-44	-1534	-13	-71	-87	-42	-25	-17	0
413	0	0	-1026	-2073	-1047	1549	10	-1560	21	-69	-27	17	36	-23	0
414	0	0	-1036	-2077	-1041	1556	2	-1559	-1	-85	5	46	3	-52	0
415	0	0	-1074	-2075	-1001	1574	-36	-1538	-23	-58	-44	-77	36	-34	0
416	0	0	-1011	-2079	-1068	1545	28	-1573	-1	-56	48	-54	29	-25	0
417	0	0	-1049	-2077	-1028	1563	-10	-1552	13	-1	31	-15	139	3	0
418	0	0	-1063	-2073	-1010	1568	-26	-1541	-40	-23	-69	-29	5	-42	0
419	0	0	-1075	-2077	-1002	1576	-36	-1539	40	-48	9	44	19	-21	0
420	0	0	-1034	-2081	-1047	1557	6	-1564	65	-31	-83	17	95	-64	0
421	0	0	-1061	-2075	-1014	1568	-23	-1544	-9	-77	46	25	5	-34	0
422	0	0	-1071	-2079	-1008	1575	-31	-1543	-13	-3	-64	13	-46	-69	0
423	0	0	-1020	-2085	-1065	1552	22	-1575	15	-64	38	-29	46	-27	0
424	0	0	-1090	-2081	-991	1585	-49	-1536	-58	-69	-15	-21	-38	-42	0
425	0	0	-1086	-2085	-999	1585	-43	-1542	-23	-95	-7	-23	50	-52	0
426	0	0	-1056	-2095	-1039	1575	-8	-1567	36	11	25	108	29	-56	0
427	0	0	-1092	-2085	-993	1588	-49	-1539	52	-25	38	3	-3	-137	0
428	0	0	-1131	-2091	-960	1611	-85	-1525	-7	-21	21	-15	-23	-75	0
429	0	0	-1106	-2085	-979	1595	-63	-1532	-44	-27	3	-48	7	-38	0
430	0	0	-1059	-2091	-1032	1575	-13	-1561	-19	-38	-60	-27	-21	-98	0
431	0	0	-1114	-2095	-981	1604	-66	-1538	38	-102	5	-5	56	-17	0
432	0	0	-1095	-2097	-1002	1596	-46	-1549	-62	-67	-13	21	-5	-126	0
433	0	0	-1120	-2099	-979	1609	-70	-1539	9	-27	-58	1	7	-129	0
434	0	0	-1098	-2093	-995	1595	-51	-1544	-73	0	-25	-15	-29	-17	0
435	0	0	-1077	-2101	-1024	1589	-26	-1562	9	-32	-75	-1	17	11	0
436	0	0	-1076	-2104	-1028	1590	-24	-1566	-38	-5	-9	40	50	-17	0
437	0	0	-1022	-2102	-1080	1562	29	-1591	50	-25	11	13	81	-3	0
438	0	0	-1096	-2104	-1008	1600	-44	-1556	-54	-29	-40	23	-128	-19	0
439	0	0	-1051	-2102	-1051	1576	0	-1576	-17	-15	69	-52	42	-3	0
440	0	0	-1144	-2106	-962	1625	-91	-1534	-58	-116	-56	44	-83	-21	0
441	0	0	-1067	-2104	-1037	1585	-15	-1570	5	-13	-25	-32	-1	-69	0
442	0	0	-1090	-2106	-1016	1598	-37	-1561	21	-11	36	50	15	15	0
443	0	0	-1117	-2116	-999	1616	-59	-1557	58	-38	36	-81	-85	-85	0
444	0	0	-1057	-2106	-1049	1581	-4	-1577	-9	-1	-27	79	31	-56	0
445	0	0	-1063	-2108	-1045	1585	-9	-1576	-48	3	32	7	-27	-34	0
446	0	0	-1082	-2108	-1026	1595	-28	-1567	-75	-32	54	-5	1	-87	0
447	0	0	-1080	-2106	-1026	1593	-27	-1566	17	-7	5	-13	-44	77	0
448	0	0	-1038	-2108	-1070	1573	16	-1589	-7	-21	40	-36	44	-27	0
449	0	0	-1049	-2110	-1061	1579	6	-1585	-21	7	-27	-17	44	-7	0
450	0	0	-1090	-2112	-1022	1601	-34	-1567	-93	-11	-54	-29	-110	-13	0
451	0	0	-1003	-2106	-1103	1554	50	-1604	5	-69	64	-50	69	15	0
452	0	0	-1100	-2112	-1012	1606	-44	-1562	19	-75	-25	-36	23	-7	0
453	0	0	-1028	-2112	-1084	1570	28	-1598	-21	7	-32	-50	52	0	0
454	0	0	-1026	-2116	-1090	1571	32	-1603	81	27	11	83	129	83	0
455	0	0	-1016	-2114	-1098	1565	41	-1606	7	-73	-32	31	36	-27	0
456	0	0	-966	-2114	-1148	1540	91	-1631	71	5	73	65	97	56	0
457	0	0	-1141	-2116	-975	1628	-83	-1545	-54	-98	-89	-5	17	-85	0
458	0	0	-981	-2108	-1127	1544	73	-1617	118	-46	36	44	48	40	0
459	0	0	-1156	-2110	-954	1633	-101	-1532	40	-46	-79	-5	46	3	0
460	0	0	-1014	-2108	-1094	1561	40	-1601	19	-56	42	-102	11	-87	0
461	0	0	-1061	-2095	-1034	1578	-13	-1564	65	-58	79	15	93	-17	0
462	0	0	-1046	-2085	-1039	1565	-3	-1562	25	-64	-31	1	-29	32	0
463	0	0	-1007	-2077	-1070	1542	31	-1573	34	-79	5	50	-64	-46	0
464	0	0	-1074	-2071	-997	1572	-38	-1534	3	-3	5	29	58	-5	0
465	0	0	-1021	-2064	-1043	1542	11	-1553	58	-19	42	-40	7	67	0
466	0	0	-1034	-2062	-1028	1548	-3	-1545	-1	-11	-17	46	38	-58	0
467	0	0	-1025	-2062	-1037	1543	6	-1549	-44	50	-13	3	36	0	0
468	0	0	-1027	-2066	-1039	1546	6	-1552	71	-3	-15	11	-13	-5	0
469	0	0	-1005	-2056	-1051	1530	23	-1553	42	-54	-11	31	-3	62	0
470	0	0	-998	-2037	-1039	1517	20	-1538	21	-7	64	-23	27	5	0
471	0	0	-1021	-2035	-1014	1528	-3	-1524	36	-34	42	-42	-9	42	0
472	0	0	-1035	-2037	-1002	1536	-16	-1519	31	-93	-36	13	-3	-118	0
473	0	0	-1007	-2033	-1026	1520	9	-1529	67	-50	23	-3	-34	73	0
474	0	0	-1034	-2031	-997	1532	-18	-1514	87	-56	48	0	1	54	0
475	0	0	-1069	-2025	-956	1547	-56	-1490	-69	-75	-95	-50	-48	-98	0
476	0	0	-980	-2021	-1041	1500	30	-1531	81	50	36	110	50	44	0
477	0	0	-1104	-2004	-900	1554	-102	-1452	-58	-95	-126	-25	-50	-77	0
478	0	0	-993	-1984	-991	1488	-1	-1487	62	-31	-65	-40	-34	23	0
479	0	0	-957	-1965	-1008	1461	25	-1486	73	-13	60	44	118	27	0
480	0	0	-1044	-1940	-896	1492	-74	-1418	-40	-87	-36	11	-67	5	0
481	0	0	-892	-1918	-1026	1405	67	-1472	137	-58	-29	95	-13	-7	0
482	0	0	-1001	-1905	-904	1453	-48	-1404	36	-29	-44	29	13	19	0
483	0	0	-960	-1893	-933	1426	-13	-1413	-7	-166	31	-75	9	-87	0
484	0	0	-904	-1897	-993	1400	44	-1445	97	-34	7	54	-17	25	0
485	0	0	-939	-1891	-952	1415	6	-1421	67	46	-27	21	97	21	0
486	0	0	-1011	-1897	-886	1454	-62	-1391	-31	-129	21	-40	-100	-48	0
487	0	0	-952	-1887	-935	1419	-8	-1411	91	-25	36	62	58	36	0
488	0	0	-1024	-1895	-871	1459	-76	-1383	-11	-69	-52	17	-104	23	0
489	0	0	-927	-1887	-960	1407	16	-1423	91	15	1	89	73	13	0
490	0	0	-939	-1874	-935	1406	-2	-1404	44	-69	-48	34	-19	-42	0
491	0	0	-974	-1872	-898	1423	-38	-1385	-71	-58	-75	-9	-108	-21	0
492	0	0	-958	-1875	-917	1416	-20	-1396	42	-36	75	32	15	1	0
493	0	0	-962	-1877	-915	1419	-23	-1396	15	-79	-31	-56	27	-21	0
494	0	0	-979	-1877	-898	1428	-40	-1387	29	-34	-106	15	36	-46	0
495	0	0	-884	-1881	-997	1382	56	-1439	124	-36	-7	21	38	-21	0
496	0	0	-956	-1891	-935	1423	-10	-1413	42	-81	-23	25	7	-19	0
497	0	0	-931	-1897	-966	1414	17	-1431	40	9	-77	-32	-54	-5	0
498	0	0	-969	-1907	-938	1438	-15	-1422	-36	-42	-36	-85	27	48	0
499	0	0	-963	-1907	-944	1435	-9	-1425	-7	-83	13	-42	-34	1	0
500	0	0	-912	-1903	-991	1407	39	-1447	27	-118	58	5	-91	77	0
501	0	0	-1001	-1916	-915	1458	-43	-1415	-29	-42	-46	-23	-46	15	0
502	0	0	-942	-1941	-999	1441	28	-1470	95	-50	40	85	-11	5	0
503	0	0	-1032	-1965	-933	1498	-49	-1449	38	-67	-50	38	-85	17	0
504	0	0	-981	-1982	-1001	1481	10	-1491	32	-69	21	-13	5	-58	0
505	0	0	-1027	-2004	-977	1515	-25	-1490	73	-21	-1	60	-1	40	0
506	0	0	-1032	-2033	-1001	1532	-15	-1517	32	-42	-42	9	3	-15	0
507	0	0	-1036	-2046	-1010	1541	-13	-1528	21	-3	34	-1	-7	93	0
508	0	0	-1042	-2054	-1012	1548	-15	-1533	32	-17	-38	-3	0	31	0
509	0	0	-1023	-2062	-1039	1542	8	-1550	25	-104	3	64	-79	11	0
510	0	0	-1023	-2066	-1043	1544	10	-1554	31	-31	7	40	-11	23	0
511	0	0	-1100	-2083	-983	1591	-58	-1533	-36	-29	-139	-19	-65	-69	0
512	0	0	-1021	-2089	-1068	1555	23	-1578	60	-7	-13	31	-5	-23	0
513	0	0	-1077	-2091	-1014	1584	-31	-1552	-48	-3	-50	17	34	-36	0
514	0	0	-1038	-2091	-1053	1564	7	-1572	15	-69	-13	-13	-17	11	0
515	0	0	-1069	-2089	-1020	1579	-24	-1554	25	-9	3	-15	44	0	0
516	0	0	-1044	-2095	-1051	1569	3	-1573	58	-87	-25	54	-48	-31	0
517	0	0	-1064	-2099	-1035	1581	-14	-1567	34	-36	21	29	-42	44	0
518	0	0	-1023	-2099	-1076	1561	26	-1587	17	-46	3	-11	11	-9	0
519	0	0	-1007	-2093	-1086	1550	39	-1589	58	-25	34	27	32	36	0
520	0	0	-1042	-2099	-1057	1570	7	-1578	38	-64	-13	-27	58	-15	0
521	0	0	-988	-2101	-1113	1544	62	-1607	65	11	34	9	56	7	0
522	0	0	-1145	-2097	-952	1621	-96	-1524	-71	-23	-67	27	-46	-11	0
523	0	0	-960	-2104	-1144	1532	92	-1624	67	-56	17	64	19	-108	0
524	0	0	-1084	-2102	-1018	1593	-33	-1560	-29	17	27	-25	102	-11	0
525	0	0	-1059	-2104	-1045	1581	-7	-1574	-11	-56	-83	-29	11	-129	0
526	0	0	-1038	-2108	-1070	1573	16	-1589	23	-29	46	-25	62	5	0
527	0	0	-1047	-2106	-1059	1576	6	-1582	89	-50	-44	83	65	-7	0
528	0	0	-1000	-2101	-1101	1550	50	-1601	1	-83	-21	31	21	-36	0
529	0	0	-1032	-2104	-1072	1568	20	-1588	-27	44	-11	48	40	-27	0
530	0	0	-1022	-2104	-1082	1563	30	-1593	31	-112	32	-36	0	-29	0
531	0	0	-960	-2106	-1146	1533	93	-1626	69	11	60	9	79	-17	0
532	0	0	-1102	-2104	-1002	1603	-50	-1553	34	-58	-3	-29	29	-1	0
533	0	0	-1023	-2099	-1076	1561	26	-1587	54	-110	-93	19	-60	-69	0
534	0	0	-1032	-2099	-1067	1565	17	-1583	11	46	-23	54	32	21	0
535	0	0	-1034	-2104	-1070	1569	18	-1587	67	-46	7	-1	-5	3	0
536	0	0	-1053	-2108	-1055	1580	1	-1581	48	-19	-38	44	9	-89	0
537	0	0	-1039	-2102	-1063	1570	12	-1582	87	83	-9	79	25	97	0
538	0	0	-1043	-2108	-1065	1575	11	-1586	-19	-50	-38	13	-38	-56	0
539	0	0	-1038	-2099	-1061	1568	11	-1580	34	27	19	-25	65	-19	0
540	0	0	-1084	-2108	-1024	1596	-30	-1566	-25	-5	-40	38	-56	-3	0
541	0	0	-1053	-2104	-1051	1578	-1	-1577	38	65	69	15	52	23	0
542	0	0	-1086	-2110	-1024	1598	-31	-1567	1	-40	56	-21	-23	-7	0
543	0	0	-1088	-2116	-1028	1602	-30	-1572	17	-46	-17	36	-58	-58	0
544	0	0	-1028	-2112	-1084	1570	28	-1598	46	15	17	11	36	44	0
545	0	0	-1088	-2112	-1024	1600	-32	-1568	67	-52	23	42	-23	40	0
546	0	0	-1042	-2110	-1068	1576	13	-1589	87	0	-5	11	89	-67	0
547	0	0	-987	-2102	-1115	1544	64	-1608	100	15	13	40	67	9	0
548	0	0	-999	-2069	-1070	1534	35	-1569	50	-31	-27	19	25	-21	0
549	0	0	-974	-2004	-1030	1489	28	-1517	50	-54	7	17	-7	83	0
550	0	0	-894	-1943	-1049	1418	77	-1496	97	-34	-7	-1	38	-27	0
551	0	0	-917	-1854	-937	1385	10	-1395	64	-31	7	-7	65	21	0
552	0	0	-885	-1761	-876	1323	-4	-1318	91	-98	15	0	85	-58	0
553	0	0	-790	-1635	-845	1212	27	-1240	122	-69	-5	34	7	-38	0
554	0	0	-730	-1455	-725	1092	-2	-1090	52	-44	1	-17	48	1	0
555	0	0	-617	-1243	-626	930	4	-934	58	-56	-3	-73	27	-44	0
556	0	0	-440	-973	-533	706	46	-753	71	-31	21	27	95	-29	0
557	0	0	-364	-686	-322	525	-21	-504	44	-56	32	-9	60	-27	0
558	0	0	-217	-368	-151	292	-33	-259	95	-71	21	-48	65	-52	0
559	0	0	61	-3	-64	-29	62	-33	122	-1	77	44	32	87	0
560	0	0	119	322	203	-220	-42	262	46	-135	-95	-58	-25	-38	0
561	0	0	390	599	209	-494	90	404	102	-75	36	-1	29	-1	0
562	0	0	326	739	413	-532	-43	576	5	36	-11	-31	75	83	0
563	0	0	355	665	310	-510	22	487	42	-23	-19	-27	-5	-17	0
564	0	0	258	477	219	-367	19	348	11	-31	89	31	38	54	0
565	0	0	150	223	73	-186	38	148	44	-54	-58	7	46	-38	0
566	0	0	-74	-219	-145	146	35	-182	3	44	81	58	7	15	1
567	0	0	-446	-845	-399	645	-23	-622	-21	-36	-58	-15	1	-75	0
568	0	0	-720	-1447	-727	1083	3	-1087	-34	40	7	11	71	71	0
569	0	0	-995	-2009	-1014	1502	9	-1511	-29	-15	1	17	-17	25	0
570	0	0	-1244	-2417	-1173	1830	-35	-1795	-9	-34	3	52	-52	58	0
571	0	0	-1271	-2582	-1311	1926	20	-1946	-5	-56	32	5	-38	75	0
572	0	0	-1331	-2683	-1352	2007	10	-2017	-3	17	1	15	73	-9	0
573	0	0	-1368	-2776	-1408	2072	20	-2092	60	-13	40	-19	-69	50	0
574	0	0	-1419	-2811	-1392	2115	-13	-2101	19	-21	-11	40	71	-9	0
575	0	0	-1386	-2714	-1328	2050	-29	-2021	-11	-38	-64	-11	-44	0	0
576	0	0	-1259	-2564	-1305	1911	23	-1934	48	-69	0	58	-40	0	0
577	0	0	-1250	-2446	-1196	1848	-27	-1821	97	-67	-7	34	-9	9	0
578	0	0	-1098	-2355	-1257	1726	79	-1806	77	-11	42	-17	54	23	0
579	0	0	-1173	-2298	-1125	1735	-24	-1711	73	-116	-60	0	15	-13	0
580	0	0	-1094	-2267	-1173	1680	39	-1720	83	-69	-46	87	21	-65	0
581	0	0	-1150	-2238	-1088	1694	-31	-1663	-9	-32	58	21	-32	7	0
582	0	0	-1049	-2209	-1160	1629	55	-1684	56	-38	-3	-7	21	-25	0
583	0	0	-1116	-2186	-1070	1651	-23	-1628	50	-19	-42	38	27	-5	0
584	0	0	-1082	-2172	-1090	1627	4	-1631	98	-89	-29	-48	-58	11	0
585	0	0	-1102	-2172	-1070	1637	-16	-1621	79	-71	15	38	-21	27	0
586	0	0	-1061	-2172	-1111	1616	25	-1641	54	3	32	7	93	-13	0
587	0	0	-1080	-2174	-1094	1627	7	-1634	52	-42	15	15	58	-71	0
588	0	0	-1075	-2176	-1101	1625	13	-1638	89	-38	31	25	69	-54	0
589	0	0	-1080	-2170	-1090	1625	5	-1630	-5	-42	-93	17	-1	-31	0
590	0	0	-1038	-2170	-1132	1604	47	-1651	54	-17	13	3	11	-27	0
591	0	0	-1140	-2166	-1026	1653	-57	-1596	52	-71	-62	-17	52	-100	0
592	0	0	-1083	-2163	-1080	1623	-1	-1621	-7	-52	-23	-11	-42	-71	0
593	0	0	-1100	-2168	-1068	1634	-16	-1618	34	-40	-27	9	19	-38	0
594	0	0	-1067	-2159	-1092	1613	12	-1625	73	-40	5	-23	21	-52	0
595	0	0	-1094	-2157	-1063	1625	-15	-1610	3	-52	-42	34	-27	-34	0
596	0	0	-1088	-2149	-1061	1618	-13	-1605	73	-64	19	40	-31	-17	0
597	0	0	-1069	-2147	-1078	1608	4	-1612	34	-118	0	62	-34	-48	0
598	0	0	-1111	-2145	-1034	1628	-38	-1589	34	-118	-36	1	-38	-44	0
599	0	0	-1061	-2145	-1084	1603	11	-1614	56	-34	-69	69	17	17	0
600	0	0	-1055	-2139	-1084	1597	14	-1611	-32	-69	-21	-48	5	-129	0
601	0	0	-1090	-2135	-1045	1612	-22	-1590	17	-58	60	21	-21	-54	0
602	0	0	-1114	-2132	-1018	1623	-48	-1575	1	-40	0	15	-3	-19	0
603	0	0	-1035	-2134	-1099	1584	32	-1616	-5	-46	-46	25	-85	-29	0
604	0	0	-1063	-2130	-1067	1596	2	-1598	15	-60	7	52	65	-27	0
605	0	0	-1100	-2126	-1026	1613	-37	-1576	-31	-102	-44	-1	-11	-36	0
606	0	0	-1028	-2120	-1092	1574	32	-1606	-21	1	32	9	29	-1	0
607	0	0	-1133	-2116	-983	1624	-75	-1549	3	-81	1	5	-15	-50	0
608	0	0	-1129	-2114	-985	1621	-72	-1549	-29	-25	-87	-48	21	-40	0
609	0	0	-1038	-2110	-1072	1574	17	-1591	56	-44	-15	-34	60	-56	0
610	0	0	-1107	-2108	-1001	1607	-53	-1554	-48	-3	-23	-83	46	-3	0
611	0	0	-1071	-2099	-1028	1585	-21	-1563	-42	-69	-69	-38	36	-112	0
612	0	0	-1046	-2099	-1053	1572	3	-1576	-1	1	-50	-60	23	19	0
613	0	0	-1075	-2093	-1018	1584	-28	-1555	60	-143	40	-69	5	1	0
614	0	0	-1069	-2089	-1020	1579	-24	-1554	-13	-157	36	-71	19	40	0
615	0	0	-1116	-2091	-975	1603	-70	-1533	23	-69	-32	32	21	-69	0
616	0	0	-1061	-2081	-1020	1571	-20	-1550	11	-62	-54	-1	5	-79	0
617	0	0	-1047	-2077	-1030	1562	-8	-1553	-17	-32	-31	36	48	7	0
618	0	0	-1045	-2071	-1026	1558	-9	-1548	13	-95	-11	-23	-3	42	0
619	0	0	-1034	-2071	-1037	1552	1	-1554	-19	-126	-5	-44	11	-54	0
620	0	0	-1099	-2069	-970	1584	-64	-1519	32	-87	-69	25	29	-48	0
621	0	0	-1071	-2062	-991	1566	-40	-1526	-38	-108	-40	-50	-31	-25	0
622	0	0	-1052	-2056	-1004	1554	-24	-1530	38	-32	-44	15	67	7	0
623	0	0	-1083	-2054	-971	1568	-56	-1512	3	-7	-114	-21	29	-42	0
624	0	0	-1048	-2052	-1004	1550	-22	-1528	56	-87	-69	21	-7	-25	0
625	0	0	-1125	-2048	-923	1586	-101	-1485	7	-11	23	-5	114	-1	0
626	0	0	-1036	-2044	-1008	1540	-14	-1526	19	-106	-25	0	-25	-108	0
627	0	0	-996	-2033	-1037	1514	20	-1535	34	-1	25	40	32	-62	0
628	0	0	-1191	-2031	-840	1611	-175	-1435	-19	-89	-128	-110	-9	-137	0
629	0	0	-1017	-2027	-1010	1522	-3	-1518	-36	-89	40	-36	-5	19	0
630	0	0	-1069	-2027	-958	1548	-55	-1492	-11	-38	-87	-89	64	-83	0
631	0	0	-1086	-2023	-937	1554	-74	-1480	-17	-64	-40	-11	7	7	0
632	0	0	-1053	-2023	-970	1538	-41	-1496	-79	-48	-114	-54	-48	-71	0
633	0	0	-1020	-2017	-997	1518	-11	-1507	25	-42	-1	-11	13	21	0
634	0	0	-1063	-2013	-950	1538	-56	-1481	-3	-106	-147	-50	17	-93	0
635	0	0	-1021	-2004	-983	1512	-19	-1493	64	-71	38	-21	46	-11	0
636	0	0	-1020	-2009	-989	1514	-15	-1499	54	-122	25	-40	85	5	0
637	0	0	-998	-2004	-1006	1501	4	-1505	9	-93	11	-29	-32	11	0
638	0	0	-1022	-2009	-987	1515	-17	-1498	23	-17	13	-38	73	50	0
639	0	0	-1059	-2005	-946	1532	-56	-1475	-25	-97	-32	-29	25	36	0
640	0	0	-966	-1996	-1030	1481	32	-1513	52	-141	23	-71	13	38	0
641	0	0	-1024	-1994	-970	1509	-27	-1482	3	-11	-56	11	85	-3	0
642	0	0	-1001	-1992	-991	1496	-5	-1491	-23	-1	-60	-40	46	-48	0
643	0	0	-1032	-1986	-954	1509	-39	-1470	-52	-81	13	-32	32	32	0
644	0	0	-1050	-1990	-940	1520	-55	-1465	-50	-44	31	-32	46	-1	0
645	0	0	-1007	-1982	-975	1494	-16	-1478	46	-81	1	-11	50	11	0
646	0	0	-1042	-1984	-942	1513	-50	-1463	-17	-120	21	-40	31	9	0
647	0	0	-1003	-1982	-979	1492	-12	-1480	11	-58	75	-124	79	-15	0
648	0	0	-1026	-1982	-956	1504	-35	-1469	29	-38	-13	-65	-13	42	0
649	0	0	-1030	-1982	-952	1506	-39	-1467	0	-60	-56	-19	1	-46	0
650	0	0	-1049	-1984	-935	1516	-57	-1459	17	-36	3	-69	64	-31	0
651	0	0	-989	-1984	-995	1486	3	-1489	-19	1	36	40	-23	65	0
652	0	0	-1049	-1986	-937	1517	-56	-1461	3	-50	-21	17	40	-27	0
653	0	0	-989	-1990	-1001	1489	6	-1495	15	3	-65	25	-38	38	0
654	0	0	-1057	-1988	-931	1522	-63	-1459	75	-81	-34	50	44	11	0
655	0	0	-1017	-2000	-983	1508	-17	-1491	-75	-11	-23	-98	-19	3	0
656	0	0	-997	-1994	-997	1495	0	-1495	31	64	62	36	58	-21	0
657	0	0	-1077	-2002	-925	1539	-76	-1463	29	-93	-46	3	-25	34	0
658	0	0	-985	-2009	-1024	1497	19	-1516	32	-52	7	-11	32	9	0
659	0	0	-1034	-2021	-987	1527	-23	-1504	19	-60	-48	75	25	64	0
660	0	0	-1087	-2031	-944	1559	-71	-1487	-98	-42	-17	-40	32	-52	0
661	0	0	-1040	-2042	-1002	1541	-19	-1522	27	-11	42	17	-29	-9	0
662	0	0	-1071	-2050	-979	1560	-46	-1514	-19	-27	-9	64	-29	25	0
663	0	0	-1056	-2064	-1008	1560	-24	-1536	-21	-21	36	-17	1	-11	0
664	0	0	-1076	-2073	-997	1574	-39	-1535	-38	-1	-19	34	29	-64	0
665	0	0	-1080	-2077	-997	1578	-41	-1537	-52	-38	-21	-21	25	-42	0
666	0	0	-1052	-2089	-1037	1570	-7	-1563	75	0	9	54	27	11	0
667	0	0	-1104	-2108	-1004	1606	-50	-1556	-36	-34	73	-13	-32	79	0
668	0	0	-1065	-2112	-1047	1588	-9	-1579	19	19	23	36	9	64	0
669	0	0	-1081	-2124	-1043	1602	-19	-1583	1	-25	19	48	-36	-5	0
670	0	0	-1076	-2135	-1059	1605	-8	-1597	38	-15	-11	81	15	1	0
671	0	0	-1131	-2143	-1012	1637	-59	-1577	-11	-112	60	-15	-13	-31	0
672	0	0	-1048	-2149	-1101	1598	26	-1625	67	19	5	75	-3	-21	0
673	0	0	-1149	-2153	-1004	1651	-72	-1578	54	-52	-36	-15	32	11	0
674	0	0	-1110	-2161	-1051	1635	-29	-1606	23	-3	-112	48	-31	-65	0
675	0	0	-1133	-2165	-1032	1649	-50	-1598	-1	-15	54	29	11	31	0
676	0	0	-1125	-2166	-1041	1645	-42	-1603	5	-42	1	-29	21	-40	0
677	0	0	-1098	-2168	-1070	1633	-14	-1619	67	-1	7	32	-25	32	0
678	0	0	-1071	-2170	-1099	1620	14	-1634	38	-5	-1	71	-56	-25	0
679	0	0	-1088	-2174	-1086	1631	-1	-1630	110	34	1	60	15	23	0
680	0	0	-1061	-2178	-1117	1619	28	-1647	71	-56	-27	85	-44	34	0
681	0	0	-1121	-2174	-1053	1647	-34	-1613	31	11	-21	25	21	0	0
682	0	0	-1117	-2168	-1051	1642	-33	-1609	75	-17	-34	29	27	-25	0
683	0	0	-1126	-2161	-1035	1643	-45	-1598	67	-32	-29	27	9	-13	0
684	0	0	-1073	-2153	-1080	1613	3	-1616	54	17	1	29	34	31	0
685	0	0	-1067	-2151	-1084	1609	8	-1617	100	85	54	50	69	50	0
686	0	0	-1088	-2143	-1055	1615	-16	-1599	124	1	81	98	64	102	0
687	0	0	-1049	-2139	-1090	1594	20	-1614	75	21	-11	44	13	-32	0
688	0	0	-1077	-2128	-1051	1602	-13	-1589	110	65	21	135	102	62	0
689	0	0	-1079	-2116	-1037	1597	-21	-1576	81	-46	15	-13	17	0	0
690	0	0	-1024	-2108	-1084	1566	30	-1596	54	36	112	73	114	7	0
691	0	0	-1028	-2102	-1074	1565	23	-1588	44	-3	81	75	83	3	0
692	0	0	-1044	-2083	-1039	1563	-2	-1561	32	5	-21	73	62	-36	0
693	0	0	-1018	-2075	-1057	1546	19	-1566	172	19	25	75	38	48	0
694	0	0	-1032	-2062	-1030	1547	-1	-1546	23	-9	5	32	15	25	0
695	0	0	-956	-2052	-1096	1504	70	-1574	170	34	124	178	-3	128	0
696	0	0	-1026	-2044	-1018	1535	-4	-1531	15	5	-1	42	36	23	0
697	0	0	-999	-2033	-1034	1516	17	-1533	129	60	52	89	108	98	0
698	0	0	-987	-2015	-1028	1501	20	-1521	73	83	1	65	25	46	0
699	0	0	-1012	-2007	-995	1509	-8	-1501	98	11	21	95	-60	50	0
700	0	0	-961	-1998	-1037	1479	38	-1517	124	29	97	73	114	124	0
701	0	0	-947	-1982	-1035	1464	44	-1508	104	5	-17	98	11	-5	0
702	0	0	-1012	-1978	-966	1495	-23	-1472	135	83	-23	149	7	81	0
703	0	0	-997	-1965	-968	1481	-14	-1466	48	-5	-54	9	36	7	0
704	0	0	-970	-1955	-985	1462	7	-1470	69	102	-36	32	48	65	0
705	0	0	-1053	-1953	-900	1503	-76	-1426	13	-21	-44	64	46	-29	0
706	0	0	-973	-1943	-970	1458	-1	-1456	40	95	25	38	54	-13	0
707	0	0	-968	-1936	-968	1452	0	-1452	176	-19	81	122	77	56	0
708	0	0	-943	-1926	-983	1434	20	-1454	38	42	-13	34	9	7	0
709	0	0	-951	-1922	-971	1436	10	-1446	102	46	116	77	75	118	0
710	0	0	-958	-1912	-954	1435	-2	-1433	31	31	11	38	32	-5	0
711	0	0	-927	-1916	-989	1421	31	-1452	114	85	135	64	131	83	0
712	0	0	-964	-1908	-944	1436	-10	-1426	40	52	93	77	108	120	0
713	0	0	-825	-1907	-1082	1366	128	-1494	147	98	13	145	65	-7	0
714	0	0	-953	-1905	-952	1429	0	-1428	102	71	93	58	75	131	0
715	0	0	-953	-1895	-942	1424	-5	-1418	21	-7	50	7	-9	34	0
716	0	0	-928	-1901	-973	1414	22	-1437	95	54	56	118	100	44	0
717	0	0	-982	-1891	-909	1436	-36	-1400	79	50	85	102	48	64	0
718	0	0	-850	-1887	-1037	1368	93	-1462	172	87	87	182	139	145	0
719	0	0	-929	-1889	-960	1409	15	-1424	102	27	91	128	112	60	0
720	0	0	-855	-1883	-1028	1369	86	-1455	161	13	75	95	62	77	0
721	0	0	-884	-1879	-995	1381	55	-1437	205	104	17	133	126	122	0
722	0	0	-919	-1879	-960	1399	20	-1419	104	91	116	93	153	32	0
723	0	0	-844	-1879	-1035	1361	95	-1457	221	36	98	122	106	83	0
724	0	0	-929	-1877	-948	1403	9	-1412	203	75	100	100	159	120	0
725	0	0	-852	-1870	-1018	1361	83	-1444	131	60	52	164	60	9	0
726	0	0	-862	-1874	-1012	1368	75	-1443	161	110	213	184	108	137	0
727	0	0	-933	-1870	-937	1401	2	-1403	87	56	71	93	135	69	0
728	0	0	-840	-1872	-1032	1356	96	-1452	207	104	75	149	118	67	0
729	0	0	-946	-1877	-931	1411	-7	-1404	133	116	116	178	102	106	0
730	0	0	-847	-1877	-1030	1362	91	-1453	180	42	56	71	151	65	0
731	0	0	-812	-1879	-1067	1345	127	-1473	219	137	145	166	95	95	0
732	0	0	-948	-1877	-929	1412	-9	-1403	145	98	124	112	87	13	0
733	0	0	-933	-1875	-942	1404	4	-1408	128	87	97	184	98	19	0
734	0	0	-868	-1872	-1004	1370	68	-1438	151	161	62	159	87	32	0
735	0	0	-942	-1879	-937	1410	-2	-1408	67	106	114	137	87	67	0
736	0	0	-904	-1879	-975	1391	35	-1427	162	176	100	232	100	102	0
737	0	0	-927	-1885	-958	1406	15	-1421	147	124	97	215	98	77	0
738	0	0	-910	-1881	-971	1395	30	-1426	95	38	145	129	29	65	0
739	0	0	-906	-1883	-977	1394	35	-1430	79	155	102	129	120	91	0
740	0	0	-890	-1879	-989	1384	49	-1434	133	77	89	126	60	46	0
741	0	0	-894	-1881	-987	1387	46	-1434	91	95	69	209	44	42	0
742	0	0	-927	-1881	-954	1404	13	-1417	135	83	102	108	46	77	0
743	0	0	-941	-1885	-944	1413	1	-1414	97	60	23	112	-5	-27	0
744	0	0	-900	-1881	-981	1390	40	-1431	195	145	106	166	102	126	0
745	0	0	-916	-1889	-973	1402	28	-1431	50	124	114	145	-5	89	0
746	0	0	-912	-1887	-975	1399	31	-1431	118	131	122	133	110	69	0
747	0	0	-913	-1881	-968	1397	27	-1424	141	97	159	147	100	75	0
748	0	0	-887	-1889	-1002	1388	57	-1445	129	44	85	75	27	-13	0
749	0	0	-915	-1881	-966	1398	25	-1423	73	157	151	106	118	83	0
750	0	0	-855	-1889	-1034	1372	89	-1461	50	17	155	73	-21	83	0
751	0	0	-883	-1893	-1010	1388	63	-1451	221	141	85	153	-15	42	0
752	0	0	-904	-1901	-997	1402	46	-1449	143	157	81	203	87	58	0
753	0	0	-912	-1905	-993	1408	40	-1449	190	56	159	114	34	21	0
754	0	0	-875	-1903	-1028	1389	76	-1465	176	147	114	149	149	108	0
755	0	0	-909	-1910	-1001	1409	46	-1455	102	21	126	137	0	108	0
756	0	0	-896	-1908	-1012	1402	58	-1460	85	118	56	120	110	5	0
757	0	0	-824	-1912	-1088	1368	132	-1500	170	106	83	174	83	95	0
758	0	0	-948	-1914	-966	1431	9	-1440	64	73	116	104	145	44	0
759	0	0	-871	-1912	-1041	1391	85	-1476	97	95	1	58	17	-19	0
760	0	0	-871	-1912	-1041	1391	85	-1476	129	98	157	201	108	129	0
761	0	0	-937	-1914	-977	1425	20	-1445	91	5	129	11	102	54	0
762	0	0	-807	-1910	-1103	1358	148	-1506	157	91	69	197	48	122	0
763	0	0	-941	-1914	-973	1427	16	-1443	64	73	98	89	81	50	0
764	0	0	-914	-1918	-1004	1416	45	-1461	131	116	104	64	71	5	0
765	0	0	-883	-1918	-1035	1400	76	-1476	124	40	120	83	147	87	0
766	0	0	-902	-1920	-1018	1411	58	-1469	116	83	75	120	106	34	0
767	0	0	-896	-1910	-1014	1403	59	-1462	164	81	120	89	155	122	0
768	0	0	-842	-1912	-1070	1377	114	-1491	120	108	91	120	102	42	0
769	0	0	-910	-1918	-1008	1414	49	-1463	139	116	69	100	106	75	0
770	0	0	-844	-1920	-1076	1382	116	-1498	184	120	139	195	71	75	0
771	0	0	-855	-1918	-1063	1386	104	-1490	159	67	178	139	50	58	0
772	0	0	-913	-1908	-995	1410	41	-1451	161	95	23	129	11	108	0
773	0	0	-894	-1914	-1020	1404	63	-1467	153	40	69	85	15	9	0
774	0	0	-849	-1908	-1059	1378	105	-1483	203	108	186	170	122	186	0
775	0	0	-892	-1912	-1020	1402	64	-1466	157	-3	129	164	42	-11	0
776	0	0	-814	-1910	-1096	1362	141	-1503	133	182	168	153	205	75	0
777	0	0	-954	-1916	-962	1435	4	-1439	104	36	137	67	5	-5	0
778	0	0	-925	-1910	-985	1417	30	-1447	64	120	201	50	93	25	0
779	0	0	-917	-1912	-995	1414	39	-1453	153	3	137	108	56	23	0
780	0	0	-913	-1912	-999	1412	43	-1455	83	69	170	13	126	13	0
781	0	0	-867	-1910	-1043	1388	88	-1476	149	36	170	116	56	108	0
782	0	0	-904	-1912	-1008	1408	52	-1460	166	65	104	62	27	128	0
783	0	0	-892	-1914	-1022	1403	65	-1468	145	42	131	149	21	44	0
784	0	0	-880	-1914	-1034	1397	77	-1474	83	48	120	114	129	27	0
785	0	0	-931	-1910	-979	1420	24	-1444	81	-71	44	64	110	-7	0
786	0	0	-931	-1899	-968	1415	18	-1433	120	17	139	108	21	71	0
787	0	0	-914	-1895	-981	1404	33	-1438	98	52	108	52	64	60	0
788	0	0	-904	-1887	-983	1395	39	-1435	164	-9	178	38	25	21	0
789	0	0	-923	-1877	-954	1400	15	-1415	104	29	98	54	108	34	0
790	0	0	-906	-1874	-968	1390	31	-1421	133	79	79	83	-19	1	0
791	0	0	-935	-1866	-931	1400	-2	-1398	89	9	54	162	-1	19	0
792	0	0	-924	-1868	-944	1396	10	-1406	83	1	91	3	7	17	0
793	0	0	-962	-1866	-904	1414	-29	-1385	67	48	102	40	50	64	0
794	0	0	-898	-1862	-964	1380	33	-1413	129	11	83	-1	-3	58	0
795	0	0	-929	-1848	-919	1388	-5	-1383	65	0	87	31	25	-5	0
796	0	0	-895	-1843	-948	1369	26	-1395	100	-15	110	-21	11	25	0
797	0	0	-893	-1841	-948	1367	27	-1394	102	44	112	64	-11	62	0
798	0	0	-908	-1839	-931	1373	11	-1385	-17	-23	42	32	-19	65	0
799	0	0	-860	-1839	-979	1349	59	-1409	-13	-7	54	73	-32	32	0
800	0	0	-866	-1839	-973	1352	53	-1406	58	23	-19	97	13	-34	0
801	0	0	-945	-1833	-888	1389	-28	-1360	0	-3	38	-48	-40	77	0
802	0	0	-840	-1829	-989	1334	74	-1409	21	15	32	-17	-36	7	0
803	0	0	-860	-1810	-950	1335	45	-1380	29	31	42	13	52	27	0
804	0	0	-902	-1788	-886	1345	-8	-1337	-46	21	-23	29	7	-79	0
805	0	0	-825	-1769	-944	1297	59	-1356	21	19	64	7	7	-52	0
806	0	0	-903	-1746	-843	1324	-30	-1294	-19	-36	-34	-32	-19	-36	0
807	0	0	-854	-1730	-876	1292	11	-1303	52	-65	71	38	-64	36	0
808	0	0	-869	-1716	-847	1292	-11	-1281	17	-100	15	-69	-77	-64	0
809	0	0	-788	-1711	-923	1249	67	-1317	79	-1	9	60	104	-9	0
810	0	0	-910	-1701	-791	1305	-59	-1246	36	-104	-19	1	0	-44	0
811	0	0	-797	-1687	-890	1242	46	-1288	50	-58	23	-7	-27	-95	0
812	0	0	-883	-1693	-810	1288	-36	-1251	0	-62	34	-15	0	-69	0
813	0	0	-883	-1691	-808	1287	-37	-1249	56	-95	-25	-1	-60	-106	0
814	0	0	-875	-1689	-814	1282	-30	-1251	7	-56	-7	19	-40	-1	0
815	0	0	-845	-1681	-836	1263	-4	-1258	11	-133	-5	-17	-81	-27	0
816	0	0	-832	-1681	-849	1256	8	-1265	38	9	32	25	-3	-9	0
817	0	0	-833	-1676	-843	1254	5	-1259	58	-38	-9	13	-44	-3	0
818	0	0	-866	-1678	-812	1272	-27	-1245	19	-67	-9	-17	29	-91	0
819	0	0	-789	-1681	-892	1235	51	-1286	15	-1	58	-52	0	-17	0
820	0	0	-887	-1674	-787	1280	-50	-1230	-52	-56	-40	32	-32	-17	0
821	0	0	-778	-1676	-898	1227	60	-1287	-52	-32	52	-31	13	-31	0
822	0	0	-919	-1687	-768	1303	-75	-1227	-23	-79	-46	-19	-15	-31	0
823	0	0	-826	-1697	-871	1261	22	-1284	73	-60	-5	-69	93	-89	0
824	0	0	-852	-1711	-859	1281	3	-1285	7	-42	34	-9	27	-15	0
825	0	0	-875	-1701	-826	1288	-24	-1263	9	-135	15	-32	-21	-21	0
826	0	0	-871	-1705	-834	1288	-18	-1269	-5	-44	-15	-7	7	-36	0
827	0	0	-859	-1722	-863	1290	2	-1292	9	-89	32	-36	-15	-15	0
828	0	0	-869	-1747	-878	1308	4	-1312	73	-62	-21	-17	-27	-42	0
829	0	0	-908	-1769	-861	1338	-23	-1315	5	-44	15	-23	-46	40	0
830	0	0	-949	-1790	-841	1369	-54	-1315	-48	-100	-54	-40	-44	-56	0
831	0	0	-915	-1813	-898	1364	-8	-1355	0	-44	5	-52	-62	-17	0
832	0	0	-939	-1837	-898	1388	-20	-1367	7	-77	25	25	-67	23	0
833	0	0	-927	-1846	-919	1386	-4	-1382	17	-98	-27	-87	-9	-87	0
834	0	0	-937	-1852	-915	1394	-11	-1383	11	-67	-13	-56	-52	7	0
835	0	0	-966	-1854	-888	1410	-39	-1371	0	-131	-93	-5	-73	-116	0
836	0	0	-990	-1868	-878	1429	-56	-1373	-48	-34	-17	-32	-64	21	0
837	0	0	-941	-1879	-938	1410	-1	-1408	31	-3	-100	-56	-27	-29	0
838	0	0	-983	-1881	-898	1432	-42	-1389	21	-108	-15	-3	-3	-40	0
839	0	0	-911	-1875	-964	1393	26	-1419	-56	-5	-19	-159	-5	31	0
840	0	0	-943	-1883	-940	1413	-1	-1411	17	-108	-1	-13	32	-44	0
841	0	0	-1013	-1887	-874	1450	-69	-1380	5	-149	-17	-108	32	-67	0
842	0	0	-916	-1891	-975	1403	29	-1433	-7	-87	50	-104	-40	-31	0
843	0	0	-1009	-1889	-880	1449	-64	-1384	15	-147	-44	-15	-64	-64	0
844	0	0	-1005	-1885	-880	1445	-62	-1382	-46	-155	-116	-120	-3	-98	0
845	0	0	-912	-1891	-979	1401	33	-1435	42	-126	42	-91	19	25	0
846	0	0	-968	-1893	-925	1430	-21	-1409	-27	-141	23	-56	-46	-15	0
847	0	0	-947	-1895	-948	1421	0	-1421	23	-116	31	-54	29	-7	0
848	0	0	-933	-1897	-964	1415	15	-1430	-15	-95	-75	-106	23	-91	0
849	0	0	-933	-1893	-960	1413	13	-1426	-19	-50	-34	-133	21	-1	0
850	0	0	-941	-1893	-952	1417	5	-1422	-27	-139	-64	-44	-19	0	0
851	0	0	-922	-1895	-973	1408	25	-1434	27	-36	-36	-42	-7	38	0
852	0	0	-916	-1889	-973	1402	28	-1431	36	-116	-17	-98	-9	-1	0
853	0	0	-955	-1895	-940	1425	-7	-1417	27	-116	27	-77	13	15	0
854	0	0	-951	-1897	-946	1424	-2	-1421	-34	-48	-29	-69	-40	-19	0
855	0	0	-959	-1897	-938	1428	-10	-1417	23	-65	13	-15	36	44	0
856	0	0	-926	-1901	-975	1413	24	-1438	-11	-97	-13	9	-46	-1	0
857	0	0	-892	-1893	-1001	1392	54	-1447	40	-40	-3	31	-1	15	0
858	0	0	-928	-1905	-977	1416	24	-1441	69	11	50	-31	65	52	0
859	0	0	-991	-1895	-904	1443	-43	-1399	34	-106	-62	-50	-69	19	0
860	0	0	-871	-1903	-1032	1387	80	-1467	75	-25	29	0	64	-19	0
861	0	0	-976	-1897	-921	1436	-27	-1409	-3	-69	25	-5	-11	-29	0
862	0	0	-986	-1891	-905	1438	-40	-1398	-38	-87	17	-89	-48	-54	0
863	0	0	-958	-1893	-935	1425	-11	-1414	54	-65	-31	46	21	-9	0
864	0	0	-939	-1895	-956	1417	8	-1425	58	-5	1	-40	-25	38	0
865	0	0	-939	-1891	-952	1415	6	-1421	21	-13	-9	36	23	-21	0
866	0	0	-957	-1895	-938	1426	-9	-1416	5	-65	21	29	-17	11	0
867	0	0	-920	-1893	-973	1406	26	-1433	75	0	102	36	17	-7	0
868	0	0	-985	-1908	-923	1446	-31	-1415	21	42	-5	-5	67	5	0
869	0	0	-966	-1916	-950	1441	-8	-1433	-7	-34	31	56	-65	29	0
870	0	0	-1007	-1916	-909	1461	-49	-1412	29	-27	17	-19	15	9	0
871	0	0	-997	-1916	-919	1456	-39	-1417	23	-81	-69	17	-32	5	0
872	0	0	-970	-1908	-938	1439	-16	-1423	-3	-5	65	19	-38	75	0
873	0	0	-968	-1897	-929	1432	-19	-1413	56	13	38	56	42	-17	0
874	0	0	-912	-1852	-940	1382	14	-1396	1	32	46	19	11	29	0
875	0	0	-888	-1782	-894	1335	3	-1338	85	1	112	85	60	110	0
876	0	0	-853	-1724	-871	1288	9	-1297	48	34	40	25	15	15	0
877	0	0	-871	-1645	-774	1258	-48	-1209	65	15	98	48	46	71	0
878	0	0	-780	-1550	-770	1165	-5	-1160	69	-46	64	17	-15	25	0
879	0	0	-648	-1414	-766	1031	59	-1090	114	21	62	62	15	83	0
880	0	0	-644	-1208	-564	926	-40	-886	-13	-5	38	40	15	60	0
881	0	0	-419	-993	-574	706	77	-783	54	19	25	21	67	-1	0
882	0	0	-373	-708	-335	540	-19	-521	79	-3	75	7	52	56	0
883	0	0	-273	-428	-155	350	-59	-291	46	-112	13	-13	-19	11	0
884	0	0	-2	-124	-122	63	60	-123	205	1	62	77	102	54	0
885	0	0	117	223	106	-170	5	164	38	36	124	38	124	52	0
886	0	0	322	545	223	-433	49	384	48	23	11	79	27	21	0
887	0	0	340	772	432	-556	-46	602	85	52	48	69	69	112	0
888	0	0	394	869	475	-631	-40	672	40	-13	-1	25	65	17	0
889	0	0	499	764	265	-631	117	514	213	5	54	126	58	38	0
890	0	0	219	562	343	-390	-62	452	46	-75	102	38	58	89	0
891	0	0	145	267	122	-206	11	194	58	3	100	31	-34	-15	0
892	0	0	-134	-263	-129	198	-2	-196	75	77	48	120	32	-9	1
893	0	0	-456	-935	-479	695	11	-707	21	42	52	56	19	-32	0
894	0	0	-785	-1528	-743	1156	-21	-1135	9	69	64	69	-3	83	0
895	0	0	-981	-2069	-1088	1525	53	-1578	-34	75	81	83	40	-44	0
896	0	0	-1242	-2357	-1115	1799	-63	-1736	-27	58	23	44	-54	23	0
897	0	0	-1242	-2510	-1268	1876	13	-1889	79	44	60	85	-17	36	0
898	0	0	-1351	-2644	-1293	1997	-29	-1968	44	62	9	151	34	44	0
899	0	0	-1378	-2706	-1328	2042	-25	-2017	-25	58	11	27	-44	23	0
900	0	0	-1308	-2675	-1367	1991	29	-2021	-7	65	62	77	19	81	0
901	0	0	-1315	-2529	-1214	1922	-50	-1871	-93	-5	-32	0	-11	7	0
902	0	0	-1213	-2386	-1173	1799	-20	-1779	29	3	-17	44	-40	-21	0
903	0	0	-1119	-2265	-1146	1692	13	-1705	27	75	110	34	104	58	0
904	0	0	-1092	-2170	-1078	1631	-7	-1624	54	-71	-5	46	36	-42	0
905	0	0	-1013	-2120	-1107	1566	47	-1613	69	23	31	-11	21	58	0
906	0	0	-1015	-2083	-1068	1549	26	-1575	65	65	40	25	91	44	0
907	0	0	-1021	-2058	-1037	1539	8	-1547	110	-1	-5	-17	25	25	0
908	0	0	-962	-2027	-1065	1494	51	-1546	147	-38	17	27	77	-29	0
909	0	0	-933	-2009	-1076	1471	71	-1542	110	52	31	50	54	85	0
910	0	0	-1000	-2004	-1004	1502	2	-1504	21	-44	71	-17	1	-3	0
911	0	0	-945	-1988	-1043	1466	49	-1515	118	-38	34	-27	81	-17	0
912	0	0	-958	-1988	-1030	1473	36	-1509	118	-42	46	-34	44	-13	0
913	0	0	-952	-1978	-1026	1465	37	-1502	114	-54	25	50	-1	-9	0
914	0	0	-948	-1980	-1032	1464	42	-1506	135	-21	0	58	-1	-9	0
915	0	0	-1003	-1976	-973	1489	-15	-1474	-36	-3	-9	69	25	-27	0
916	0	0	-950	-1982	-1032	1466	41	-1507	60	-27	31	40	46	-11	0
917	0	0	-1026	-1984	-958	1505	-34	-1471	15	-65	-65	27	-5	-9	0
918	0	0	-951	-1986	-1035	1468	42	-1510	56	-1	-31	29	-15	13	0
919	0	0	-1040	-1982	-942	1511	-49	-1462	58	-77	-81	11	11	-56	0
920	0	0	-1024	-1976	-952	1500	-36	-1464	23	-75	-67	7	-27	-36	0
921	0	0	-995	-1978	-983	1486	-6	-1480	17	-100	-11	-56	-71	-97	0
922	0	0	-998	-1969	-971	1483	-13	-1470	-1	-48	-42	0	-17	-104	0
923	0	0	-1059	-1957	-898	1508	-80	-1427	-19	-83	-48	-31	-5	-60	0
924	0	0	-970	-1943	-973	1456	1	-1458	-36	-91	-83	-29	-116	-40	0
925	0	0	-964	-1941	-977	1452	6	-1459	-48	-77	-52	-56	23	-91	0
926	0	0	-1047	-1943	-896	1495	-75	-1419	-128	-98	-48	-128	-67	-110	0
927	0	0	-960	-1945	-985	1452	12	-1465	-13	-110	-64	-46	-36	-71	0
928	0	0	-1018	-1943	-925	1480	-46	-1434	-110	-73	-46	-54	-38	-67	0
929	0	0	-1002	-1940	-938	1471	-32	-1439	-60	-100	-69	-102	-52	3	0
930	0	0	-928	-1936	-1008	1432	40	-1472	7	-83	-3	-42	-58	21	0
931	0	0	-1025	-1940	-915	1482	-55	-1427	-135	-91	-65	-95	-71	-27	0
932	0	0	-960	-1930	-970	1445	5	-1450	-17	-60	-38	-32	-52	-11	0
933	0	0	-1061	-1926	-865	1493	-98	-1395	-91	-95	-102	-46	-50	-69	0
934	0	0	-1007	-1920	-913	1463	-47	-1416	-50	-77	-65	-62	-42	-15	0
935	0	0	-966	-1924	-958	1445	-4	-1441	-25	-85	-44	-52	-77	13	0
936	0	0	-976	-1924	-948	1450	-14	-1436	-65	-83	-11	-52	-73	-64	0
937	0	0	-1018	-1918	-900	1468	-59	-1409	-40	-112	-31	-46	-83	-58	0
938	0	0	-1011	-1918	-907	1464	-52	-1412	-29	-62	-100	19	-23	-108	0
939	0	0	-942	-1908	-966	1425	12	-1437	50	-71	-3	-48	-5	-31	0
940	0	0	-1021	-1901	-880	1461	-70	-1390	-87	-131	-114	-56	-139	-83	0
941	0	0	-918	-1895	-977	1406	29	-1436	-25	-3	1	-155	46	-67	0
942	0	0	-1022	-1895	-873	1458	-74	-1384	-3	-104	-64	-60	-7	-15	0
943	0	0	-879	-1893	-1014	1386	67	-1453	27	-100	-87	-44	-27	-79	0
944	0	0	-935	-1883	-948	1409	6	-1415	-15	-56	-7	-29	91	-11	0
945	0	0	-905	-1875	-970	1390	32	-1422	-9	-141	-52	-62	-40	-58	0
946	0	0	-937	-1881	-944	1409	3	-1412	27	-69	7	7	36	-7	0
947	0	0	-960	-1877	-917	1418	-21	-1397	-21	-135	-56	-98	-46	-38	0
948	0	0	-929	-1875	-946	1402	8	-1410	52	-131	-64	-46	-58	-112	0
949	0	0	-926	-1870	-944	1398	9	-1407	1	-56	-32	-34	5	32	0
950	0	0	-932	-1872	-940	1402	4	-1406	-27	-87	-124	-48	-1	-100	0
951	0	0	-941	-1870	-929	1405	-6	-1399	17	-139	-13	-5	-67	-34	0
952	0	0	-1019	-1866	-847	1442	-86	-1356	-25	-102	-124	-71	-62	-112	0
953	0	0	-896	-1862	-966	1379	35	-1414	-11	-3	-25	-71	-52	-3	0
954	0	0	-960	-1860	-900	1410	-30	-1380	56	-5	34	-112	54	40	0
955	0	0	-931	-1854	-923	1392	-4	-1388	-91	-46	-29	-131	-29	-67	0
956	0	0	-871	-1858	-987	1364	58	-1422	15	0	36	38	-29	5	0
957	0	0	-943	-1848	-905	1395	-19	-1376	-31	-73	-77	-32	-65	-40	0
958	0	0	-922	-1839	-917	1380	-2	-1378	21	-87	-65	-1	-19	-32	0
959	0	0	-901	-1841	-940	1371	19	-1390	-36	-31	-34	-25	5	-56	0
960	0	0	-978	-1833	-855	1405	-61	-1344	-93	-89	-54	-50	-17	-79	0
961	0	0	-883	-1835	-952	1359	34	-1393	11	-112	-3	-46	-58	-60	0
962	0	0	-1019	-1839	-820	1429	-99	-1329	-58	-85	-60	-52	-13	-9	0
963	0	0	-918	-1835	-917	1376	0	-1376	-85	-122	-67	-71	-122	-65	0
964	0	0	-951	-1843	-892	1397	-29	-1367	1	-87	-27	-69	23	9	0
965	0	0	-991	-1844	-853	1417	-69	-1348	-67	-143	-31	-67	-97	-25	0
966	0	0	-897	-1837	-940	1367	21	-1388	-54	-56	-3	-126	-25	-52	0
967	0	0	-943	-1829	-886	1386	-28	-1357	-79	-126	-54	-38	-172	-64	0
968	0	0	-893	-1831	-938	1362	22	-1384	-25	-100	-48	23	-48	-34	0
969	0	0	-1003	-1831	-828	1417	-87	-1329	-106	-118	-106	-126	-79	-60	0
970	0	0	-927	-1823	-896	1375	-15	-1359	-54	-91	-52	-95	-62	-60	0
971	0	0	-919	-1821	-902	1370	-8	-1361	-9	-116	1	-60	-21	-21	0
972	0	0	-941	-1823	-882	1382	-29	-1352	-97	-122	-83	-137	-126	-71	0
973	0	0	-935	-1821	-886	1378	-24	-1353	-95	-87	-32	-71	-25	-87	0
974	0	0	-956	-1827	-871	1391	-42	-1349	-81	-126	-27	-116	-73	-54	0
975	0	0	-925	-1827	-902	1376	-11	-1364	-27	-157	-21	-52	-83	-64	0
976	0	0	-918	-1831	-913	1374	-2	-1372	-83	-124	-71	-91	-5	-60	0
977	0	0	-980	-1841	-861	1410	-59	-1351	-81	-118	-58	-60	7	-29	0
978	0	0	-946	-1844	-898	1395	-24	-1371	-32	-149	-91	-116	-62	-60	0
979	0	0	-904	-1844	-940	1374	18	-1392	36	-139	-60	-27	9	-27	0
980	0	0	-983	-1844	-861	1413	-61	-1352	-40	-133	-73	-100	7	-56	0
981	0	0	-920	-1843	-923	1381	1	-1383	-89	-131	-124	-71	-98	-75	0
982	0	0	-960	-1850	-890	1405	-35	-1370	27	-149	-38	-71	-54	-25	0
983	0	0	-928	-1874	-946	1401	9	-1410	-23	-161	-32	-143	-27	-48	0
984	0	0	-1048	-1874	-826	1461	-111	-1350	-129	-201	-77	-104	-56	-38	0
985	0	0	-933	-1879	-946	1406	6	-1412	-81	-100	-23	-131	-9	-64	0
986	0	0	-1013	-1893	-880	1453	-66	-1386	-77	-195	-48	-106	-60	-182	0
987	0	0	-1026	-1891	-865	1458	-80	-1378	-120	-118	-114	-65	-145	-89	0
988	0	0	-966	-1893	-927	1429	-19	-1410	-31	-118	-44	-44	-25	-1	0
989	0	0	-1044	-1903	-859	1473	-92	-1381	-93	-225	-29	-120	-120	-100	0
990	0	0	-989	-1908	-919	1448	-35	-1413	-122	-129	-67	-104	-46	-120	0
991	0	0	-1040	-1918	-878	1479	-81	-1398	-100	-186	-40	-108	-87	-69	0
992	0	0	-986	-1924	-938	1455	-24	-1431	-65	-145	-58	-56	-52	-23	0
993	0	0	-1053	-1941	-888	1497	-82	-1414	-48	-133	-95	-65	-23	-83	0
994	0	0	-999	-1961	-962	1480	-18	-1461	-108	-126	-81	-159	-97	-120	0
995	0	0	-1056	-1969	-913	1512	-71	-1441	-42	-75	-69	-38	-42	-21	0
996	0	0	-1075	-1982	-907	1528	-84	-1444	-162	-143	-141	-133	-93	-172	0
997	0	0	-983	-1974	-991	1478	4	-1482	-62	-79	-38	-114	29	-102	0
998	0	0	-1030	-1978	-948	1504	-41	-1463	-83	-73	-87	-128	-34	-67	0
999	0	0	-1067	-1992	-925	1529	-71	-1458	-116	-188	-73	-182	-52	-9	0
1000	0	0	-1009	-2011	-1002	1510	-3	-1506	-89	-155	-91	-91	-44	-46	0
1001	0	0	-1061	-2017	-956	1539	-52	-1486	-54	-201	-98	-159	-126	-85	0
1002	0	0	-1028	-2015	-987	1521	-20	-1501	-106	-124	-71	-129	-34	-102	0
1003	0	0	-1090	-2017	-927	1553	-81	-1472	-93	-236	-141	-135	-77	-60	0
1004	0	0	-1050	-2004	-954	1527	-48	-1479	-93	-116	-60	-164	5	-17	0
1005	0	0	-967	-2004	-1037	1485	35	-1520	-64	-174	-34	-60	-27	-73	0
1006	0	0	-1034	-2004	-970	1519	-32	-1487	-42	-100	-135	-73	3	-29	0
1007	0	0	-1032	-2002	-970	1517	-31	-1486	-110	-122	-104	-116	-102	-79	0
1008	0	0	-1067	-2002	-935	1534	-66	-1468	5	-153	-60	-124	-31	-11	0
1009	0	0	-1071	-2009	-938	1540	-66	-1473	-106	-190	-129	-157	5	-65	0
1010	0	0	-1044	-2004	-960	1524	-42	-1482	-120	-122	-34	-83	-17	-91	0
1011	0	0	-1137	-1990	-853	1563	-142	-1421	-114	-211	-65	-157	-106	-11	0
1012	0	0	-1057	-1992	-935	1524	-61	-1463	-124	-91	-54	-139	-32	-21	0
1013	0	0	-980	-1984	-1004	1482	12	-1494	7	-131	-95	-65	-5	-79	0
1014	0	0	-1067	-1976	-909	1521	-79	-1442	-157	-124	-60	-91	-27	-124	0
1015	0	0	-1054	-1969	-915	1511	-69	-1442	-141	-128	-120	-93	-106	-60	0
1016	0	0	-1015	-1963	-948	1489	-33	-1455	-11	-79	-67	-34	25	-67	0
1017	0	0	-1009	-1959	-950	1484	-29	-1454	-83	-124	-128	-65	-108	-23	0
1018	0	0	-982	-1938	-956	1460	-13	-1447	-108	-46	-128	-114	-23	-102	0
1019	0	0	-1025	-1930	-905	1477	-60	-1417	-65	-155	-151	-124	-83	-87	0
1020	0	0	-968	-1914	-946	1441	-11	-1430	-71	-143	-71	-122	-73	-64	0
1021	0	0	-1034	-1905	-871	1469	-81	-1388	-46	-129	-110	-95	-54	-98	0
1022	0	0	-985	-1883	-898	1434	-43	-1390	-73	-190	-147	-190	-73	-143	0
1023	0	0	-986	-1874	-888	1430	-49	-1381	25	-153	-85	-31	-21	-32	0
1024	0	0	-1018	-1858	-840	1438	-89	-1349	-145	-129	-141	-215	-44	-110	0
1025	0	0	-943	-1848	-905	1395	-19	-1376	-31	-197	-60	-108	-25	-69	0
1026	0	0	-1007	-1837	-830	1422	-88	-1333	-133	-116	-157	-100	-48	-83	0
1027	0	0	-918	-1823	-905	1370	-6	-1364	-42	-149	-120	-48	-67	-75	0
1028	0	0	-954	-1813	-859	1383	-47	-1336	-91	-108	-31	-91	-56	-32	0
1029	0	0	-929	-1800	-871	1364	-29	-1335	-67	-126	-137	-120	-79	-81	0
1030	0	0	-857	-1792	-935	1324	39	-1363	-64	-79	-32	-120	-34	-73	0
1031	0	0	-974	-1790	-816	1382	-79	-1303	-83	-149	-108	-116	-118	-54	0
1032	0	0	-904	-1780	-876	1342	-14	-1328	-73	-73	-77	-100	-38	-56	0
1033	0	0	-933	-1771	-838	1352	-47	-1304	-32	-50	-147	-40	-29	-77	0
1034	0	0	-931	-1765	-834	1348	-48	-1299	-44	-114	-64	-91	-46	-19	0
1035	0	0	-820	-1753	-933	1286	56	-1343	48	-87	58	3	-46	73	0
1036	0	0	-964	-1749	-785	1356	-89	-1267	-42	-58	-97	-73	-21	-77	0
1037	0	0	-847	-1749	-902	1298	27	-1325	5	-62	-89	40	-13	-50	0
1038	0	0	-896	-1747	-851	1321	-22	-1299	32	-128	-58	-36	-50	29	0
1039	0	0	-910	-1736	-826	1323	-42	-1281	-13	-93	-102	-58	-56	-19	0
1040	0	0	-844	-1730	-886	1287	21	-1308	27	-89	-19	38	-17	-58	0
1041	0	0	-914	-1726	-812	1320	-51	-1269	-34	-114	-32	-65	-44	-29	0
1042	0	0	-857	-1714	-857	1285	0	-1285	19	-60	-7	-50	1	-56	0
1043	0	0	-900	-1705	-805	1302	-47	-1255	34	-155	-25	-40	-40	40	0
1044	0	0	-856	-1707	-851	1281	-2	-1279	67	-95	-1	7	-29	3	0
1045	0	0	-833	-1707	-874	1270	20	-1290	-32	-48	-1	-87	27	11	0
1046	0	0	-879	-1705	-826	1292	-26	-1265	36	-52	32	-52	17	31	0
1047	0	0	-869	-1705	-836	1287	-16	-1270	7	-65	-62	-23	25	-27	0
1048	0	0	-842	-1703	-861	1272	9	-1282	9	-40	1	-71	91	-46	0
1049	0	0	-861	-1701	-840	1281	-10	-1270	40	-36	-83	-60	-54	40	0
1050	0	0	-908	-1703	-795	1305	-56	-1249	23	-75	-25	-40	27	5	0
1051	0	0	-877	-1703	-826	1290	-25	-1264	-29	-60	0	-27	15	-79	0
1052	0	0	-836	-1699	-863	1267	13	-1281	44	-3	48	27	108	-21	0
1053	0	0	-852	-1697	-845	1274	-3	-1271	71	-1	-34	-62	58	-65	0
1054	0	0	-842	-1705	-863	1273	10	-1284	54	-56	27	-25	108	-13	0
1055	0	0	-873	-1699	-826	1286	-23	-1262	73	-108	-73	52	0	-38	0
1056	0	0	-896	-1699	-803	1297	-46	-1251	-34	-77	31	-5	38	-73	0
1057	0	0	-937	-1709	-772	1323	-82	-1240	42	-67	-40	3	-5	17	0
1058	0	0	-887	-1699	-812	1293	-37	-1255	5	-64	32	32	31	-29	0
1059	0	0	-863	-1701	-838	1282	-12	-1269	3	-58	23	5	-25	65	0
1060	0	0	-850	-1701	-851	1275	0	-1276	-1	-42	-42	36	71	-27	0
1061	0	0	-899	-1707	-808	1303	-45	-1257	-34	-17	-46	-13	-1	0	0
1062	0	0	-868	-1713	-845	1290	-11	-1279	64	7	31	-91	52	-15	0
1063	0	0	-928	-1709	-781	1318	-73	-1245	-87	-21	11	-65	-38	-69	0
1064	0	0	-885	-1697	-812	1291	-36	-1254	-40	-62	11	-9	23	46	0
1065	0	0	-924	-1705	-781	1314	-71	-1243	17	-77	-9	29	-48	-31	0
1066	0	0	-881	-1713	-832	1297	-24	-1272	-5	40	19	-25	-50	46	0
1067	0	0	-942	-1716	-774	1329	-84	-1245	-13	5	-9	21	19	65	0
1068	0	0	-878	-1714	-836	1296	-21	-1275	5	-32	3	-29	-9	-36	0
1069	0	0	-895	-1711	-816	1303	-39	-1263	5	5	-29	32	42	-17	0
1070	0	0	-865	-1714	-849	1289	-8	-1281	-27	25	-56	-40	32	-50	0
1071	0	0	-920	-1711	-791	1315	-64	-1251	48	-106	-23	7	-13	-60	0
1072	0	0	-933	-1714	-781	1323	-76	-1247	-40	5	-85	17	-52	0	0
1073	0	0	-832	-1722	-890	1277	29	-1306	3	31	-9	-19	-52	-3	0
1074	0	0	-842	-1732	-890	1287	24	-1311	11	-36	-54	54	-56	-29	0
1075	0	0	-957	-1738	-781	1347	-88	-1259	-40	-151	-95	-77	-54	-85	0
1076	0	0	-858	-1744	-886	1301	14	-1315	-9	1	-1	31	-31	-7	0
1077	0	0	-939	-1736	-797	1337	-71	-1266	-54	-104	-25	1	-21	-56	0
1078	0	0	-864	-1738	-874	1301	5	-1306	-15	-17	-87	-42	-7	-93	0
1079	0	0	-894	-1734	-840	1314	-27	-1287	-5	-15	-23	-46	54	44	0
1080	0	0	-869	-1730	-861	1299	-4	-1295	-54	-71	-48	-62	-15	-79	0
1081	0	0	-848	-1734	-886	1291	19	-1310	29	-81	-3	-27	-21	-50	0
1082	0	0	-875	-1738	-863	1306	-6	-1300	-25	-65	-124	-15	-7	-81	0
1083	0	0	-879	-1738	-859	1308	-10	-1298	7	-56	-58	-42	29	-17	0
1084	0	0	-819	-1740	-921	1279	51	-1330	31	-40	38	32	64	-29	0
1085	0	0	-889	-1742	-853	1315	-18	-1297	-73	-3	-54	9	-31	-13	0
1086	0	0	-807	-1742	-935	1274	64	-1338	5	-17	-23	93	3	19	0
1087	0	0	-898	-1738	-840	1318	-29	-1289	-32	-56	-71	-23	-15	-23	0
1088	0	0	-821	-1742	-921	1281	50	-1331	114	21	-69	91	29	15	0
1089	0	0	-914	-1742	-828	1328	-43	-1285	25	-69	-15	-50	3	-62	0
1090	0	0	-858	-1744	-886	1301	14	-1315	-5	67	11	15	104	15	0
1091	0	0	-860	-1742	-882	1301	11	-1312	-5	-9	114	-13	-7	-52	0
1092	0	0	-850	-1742	-892	1296	21	-1317	120	-38	25	-17	65	21	0
1093	0	0	-855	-1749	-894	1302	19	-1321	42	-48	-104	23	-1	-34	0
1094	0	0	-948	-1751	-803	1349	-72	-1277	0	19	-31	40	25	50	0
1095	0	0	-925	-1753	-828	1339	-48	-1290	0	-85	-31	-7	-65	-23	0
1096	0	0	-867	-1757	-890	1312	11	-1323	29	50	17	11	-23	32	0
1097	0	0	-844	-1759	-915	1301	35	-1337	62	50	91	77	56	62	0
1098	0	0	-886	-1753	-867	1319	-9	-1310	38	-1	17	15	42	42	0
1099	0	0	-830	-1755	-925	1292	47	-1340	91	-17	-34	27	13	17	0
1100	0	0	-888	-1753	-865	1320	-11	-1309	-11	-25	42	-25	87	44	0
1101	0	0	-892	-1759	-867	1325	-12	-1313	23	-27	0	-54	25	-11	0
1102	0	0	-836	-1753	-917	1294	40	-1335	11	-1	46	-36	31	56	0
1103	0	0	-922	-1763	-841	1342	-40	-1302	0	-50	-36	50	-54	1	0
1104	0	0	-877	-1761	-884	1319	3	-1322	5	-19	-19	-40	-15	31	0
1105	0	0	-919	-1757	-838	1338	-40	-1297	21	-11	-44	19	21	13	0
1106	0	0	-873	-1753	-880	1313	3	-1316	58	-100	21	34	13	-29	0
1107	0	0	-879	-1746	-867	1312	-6	-1306	0	-3	-13	44	-1	62	0
1108	0	0	-899	-1746	-847	1322	-26	-1296	-85	-126	-60	-40	-34	-58	0
1109	0	0	-822	-1749	-927	1285	52	-1338	-1	-36	71	1	-29	67	0
1110	0	0	-910	-1742	-832	1326	-39	-1287	-108	-34	-64	-93	-42	-32	0
1111	0	0	-863	-1747	-884	1305	10	-1315	-9	-97	-91	-19	27	-75	0
1112	0	0	-877	-1740	-863	1308	-7	-1301	-15	-124	-27	-97	-38	-3	0
1113	0	0	-855	-1747	-892	1301	18	-1319	13	-58	-48	7	-52	-9	0
1114	0	0	-884	-1747	-863	1315	-10	-1305	1	-71	-36	-31	-62	27	0
1115	0	0	-910	-1753	-843	1331	-33	-1298	-71	-62	-102	-69	-97	-42	0
1116	0	0	-910	-1753	-843	1331	-33	-1298	25	-170	-11	-17	-79	-36	0
1117	0	0	-939	-1738	-799	1338	-70	-1268	-7	-129	-3	-116	11	-126	0
1118	0	0	-906	-1732	-826	1319	-40	-1279	-46	-168	-48	-67	-108	1	0
1119	0	0	-916	-1732	-816	1324	-50	-1274	-65	-58	-56	-97	-67	-11	0
1120	0	0	-863	-1728	-865	1295	1	-1296	-98	-85	-54	-89	-54	-38	0
1121	0	0	-844	-1726	-882	1285	19	-1304	-60	-58	-9	-91	-5	38	0
1122	0	0	-925	-1718	-793	1321	-66	-1255	-17	-162	-60	-77	-34	-23	0
1123	0	0	-855	-1720	-865	1287	5	-1292	-19	-98	-31	-137	29	-52	0
1124	0	0	-875	-1716	-841	1295	-17	-1278	-1	-85	3	40	19	81	0
1125	0	0	-828	-1718	-890	1273	31	-1304	-3	-118	-65	-106	27	-58	0
1126	0	0	-865	-1689	-824	1277	-20	-1256	0	-77	-60	-32	46	-52	0
1127	0	0	-863	-1689	-826	1276	-18	-1257	-40	-100	9	-118	-25	-124	0
1128	0	0	-847	-1687	-840	1267	-3	-1263	42	-73	65	-15	36	19	0
1129	0	0	-840	-1678	-838	1259	-1	-1258	-48	-54	31	-73	1	-48	0
1130	0	0	-829	-1678	-849	1253	10	-1263	17	-102	32	-71	17	9	0
1131	0	0	-860	-1670	-810	1265	-25	-1240	-23	-141	0	-91	-56	-116	0
1132	0	0	-815	-1672	-857	1243	21	-1264	21	-36	67	-85	-1	36	0
1133	0	0	-902	-1670	-768	1286	-67	-1219	-42	-73	-116	-102	-17	-38	0
1134	0	0	-778	-1654	-876	1216	49	-1265	11	-38	13	-25	1	-21	0
1135	0	0	-825	-1639	-814	1232	-5	-1226	40	-38	3	58	-19	29	0
1136	0	0	-813	-1623	-810	1218	-1	-1216	-1	-77	-56	-77	-46	-13	0
1137	0	0	-776	-1602	-826	1189	25	-1214	52	-19	-3	23	73	46	0
1138	0	0	-875	-1579	-704	1227	-85	-1141	-75	-85	-36	-71	-40	-15	0
1139	0	0	-745	-1561	-816	1153	35	-1188	42	-19	-23	-67	15	-36	0
1140	0	0	-739	-1555	-816	1147	38	-1185	-17	-21	-19	75	-15	19	0
1141	0	0	-817	-1536	-719	1176	-49	-1127	-25	-38	-50	-29	-69	-44	0
1142	0	0	-726	-1536	-810	1131	42	-1173	83	-54	-5	-21	-54	-29	0
1143	0	0	-788	-1546	-758	1167	-15	-1152	34	-42	-7	-13	-9	36	0
1144	0	0	-811	-1532	-721	1171	-45	-1126	-81	25	-91	-32	-27	-56	0
1145	0	0	-728	-1540	-812	1134	42	-1176	56	-98	5	44	-31	-13	0
1146	0	0	-793	-1528	-735	1160	-29	-1131	5	-42	-58	-38	13	-77	0
1147	0	0	-745	-1519	-774	1132	14	-1146	23	-54	32	-29	32	-15	0
1148	0	0	-772	-1524	-752	1148	-10	-1138	-5	-73	60	-31	13	42	0
1149	0	0	-750	-1522	-772	1136	11	-1147	-62	-27	-21	-97	-34	-15	0
1150	0	0	-685	-1526	-841	1105	78	-1183	46	-25	29	21	75	21	0
1151	0	0	-768	-1526	-758	1147	-5	-1142	-11	-120	-81	1	-75	-131	0
1152	0	0	-778	-1511	-733	1144	-22	-1122	-15	-69	5	-36	-7	-75	0
1153	0	0	-766	-1522	-756	1144	-5	-1139	93	-25	1	32	75	23	0
1154	0	0	-838	-1534	-696	1186	-71	-1115	-52	-129	-48	-164	-5	-100	0
1155	0	0	-710	-1548	-838	1129	64	-1193	1	32	19	71	58	-3	0
1156	0	0	-813	-1565	-752	1189	-30	-1158	7	-102	38	-15	5	-34	0
1157	0	0	-778	-1559	-781	1168	1	-1170	-42	-38	50	-29	5	-38	0
1158	0	0	-811	-1565	-754	1188	-28	-1159	29	-81	-25	-36	31	-69	0
1159	0	0	-820	-1588	-768	1204	-26	-1178	1	-31	52	-13	-15	36	0
1160	0	0	-794	-1614	-820	1204	13	-1217	-21	-38	-64	7	3	-23	0
1161	0	0	-772	-1627	-855	1199	41	-1241	7	-9	7	56	5	29	0
1162	0	0	-811	-1647	-836	1229	12	-1241	75	-46	7	46	11	21	0
1163	0	0	-817	-1672	-855	1244	19	-1263	-5	-44	11	-58	32	-81	0
1164	0	0	-896	-1681	-785	1288	-55	-1233	-34	-25	29	7	62	-23	0
1165	0	0	-816	-1683	-867	1249	25	-1275	83	-69	-1	-7	5	-67	0
1166	0	0	-875	-1685	-810	1280	-32	-1247	-58	17	25	5	11	-50	0
1167	0	0	-903	-1711	-808	1307	-47	-1259	-21	29	-34	-23	62	29	0
1168	0	0	-861	-1728	-867	1294	3	-1297	9	-65	-21	-44	-48	-21	0
1169	0	0	-870	-1746	-876	1308	3	-1311	-36	25	13	-32	32	34	0
1170	0	0	-900	-1747	-847	1323	-26	-1297	-46	-27	-9	-97	56	54	0
1171	0	0	-879	-1744	-865	1311	-7	-1304	-15	-11	21	-65	19	-23	0
1172	0	0	-886	-1726	-840	1306	-23	-1283	-44	13	5	-46	-3	7	0
1173	0	0	-844	-1736	-892	1290	24	-1314	54	-91	38	0	-42	110	0
1174	0	0	-898	-1728	-830	1313	-34	-1279	1	-65	-32	-44	-5	-34	0
1175	0	0	-949	-1732	-783	1340	-83	-1257	-67	-118	-50	1	7	67	0
1176	0	0	-821	-1728	-907	1274	43	-1317	-36	11	-11	-19	3	-56	0
1177	0	0	-863	-1732	-869	1297	3	-1300	11	3	44	15	100	15	0
1178	0	0	-918	-1734	-816	1326	-51	-1275	-3	-122	-71	-25	54	-81	0
1179	0	0	-770	-1720	-950	1245	90	-1335	137	-64	56	1	11	-25	0
1180	0	0	-933	-1730	-797	1331	-68	-1263	-50	-62	-1	-38	1	-85	0
1181	0	0	-902	-1736	-834	1319	-34	-1285	-89	-106	3	-81	-50	-60	0
1182	0	0	-848	-1730	-882	1289	17	-1306	1	44	75	-40	21	7	0
1183	0	0	-948	-1722	-774	1335	-87	-1248	-60	-178	-9	-83	-83	-25	0
1184	0	0	-854	-1732	-878	1293	12	-1305	13	-48	-50	-42	-40	29	0
1185	0	0	-897	-1738	-841	1317	-28	-1289	15	-77	-9	-58	7	-44	0
1186	0	0	-893	-1734	-841	1313	-26	-1287	-25	-69	-50	-25	-46	-7	0
1187	0	0	-889	-1740	-851	1314	-19	-1295	42	-114	-50	-3	-40	-79	0
1188	0	0	-936	-1746	-810	1341	-63	-1278	27	-64	-69	-5	-89	38	0
1189	0	0	-873	-1730	-857	1301	-8	-1293	-32	-71	-58	-15	-100	42	0
1190	0	0	-858	-1732	-874	1295	8	-1303	7	-58	13	75	-64	98	0
1191	0	0	-916	-1730	-814	1323	-51	-1272	-106	-118	-81	-71	-95	-52	0
1192	0	0	-859	-1732	-873	1295	7	-1302	-32	-40	-9	27	-19	-25	0
1193	0	0	-916	-1730	-814	1323	-51	-1272	52	-112	-23	-73	-120	19	0
1194	0	0	-873	-1724	-851	1298	-11	-1287	7	-114	21	-32	-25	3	0
1195	0	0	-877	-1720	-843	1298	-17	-1281	-85	-56	-93	-48	3	-7	0
1196	0	0	-856	-1732	-876	1294	10	-1304	9	-36	44	13	0	15	0
1197	0	0	-935	-1738	-803	1336	-66	-1270	-48	-112	-5	-116	31	-32	0
1198	0	0	-875	-1738	-863	1306	-6	-1300	23	-116	9	-42	-60	21	0
1199	0	0	-924	-1740	-816	1332	-54	-1278	-34	-91	-7	-19	-52	62	0
1200	0	0	-877	-1744	-867	1310	-5	-1305	-13	-83	-32	-77	-11	-21	0
1201	0	0	-923	-1726	-803	1324	-60	-1264	-23	-13	-98	-21	-25	13	0
1202	0	0	-842	-1732	-890	1287	24	-1311	1	65	-34	-62	-5	-71	0
1203	0	0	-919	-1720	-801	1319	-59	-1260	-48	-31	-42	-42	-42	48	0
1204	0	0	-851	-1716	-865	1283	7	-1290	-38	-97	-27	-69	-67	29	0
1205	0	0	-824	-1691	-867	1257	21	-1279	64	-36	7	-65	31	38	0
1206	0	0	-881	-1625	-744	1253	-68	-1184	-104	-157	-31	-85	-89	-36	0
1207	0	0	-747	-1552	-805	1149	29	-1178	36	-40	11	-11	21	62	0
1208	0	0	-789	-1460	-671	1124	-59	-1065	-54	-52	-95	-112	1	-77	0
1209	0	0	-674	-1358	-684	1016	5	-1021	-34	-168	9	-52	-44	-62	0
1210	0	0	-635	-1222	-587	928	-24	-904	-126	-95	-42	-93	-91	-11	0
1211	0	0	-536	-1026	-490	781	-23	-758	-11	-133	-3	-79	-38	-50	0
1212	0	0	-435	-801	-366	618	-34	-583	-40	-91	-71	-67	0	-36	0
1213	0	0	-220	-512	-292	366	36	-402	-1	-131	-73	0	-83	-13	0
1214	0	0	-159	-217	-58	188	-50	-137	1	-56	-31	-34	5	-40	0
1215	0	0	43	89	46	-66	-1	67	15	-114	-65	-52	-5	-89	0
1216	0	0	218	444	226	-331	-4	335	-62	-77	13	-11	-64	15	0
1217	0	0	390	776	386	-583	2	581	-19	-128	-58	-95	9	-32	0
1218	0	0	499	1026	527	-762	-14	776	-54	-64	-75	-102	-52	-36	0
1219	0	0	605	1152	547	-878	29	849	5	-91	-44	3	-1	89	0
1220	0	0	547	1080	533	-813	7	806	-25	-67	-48	-40	-71	-19	0
1221	0	0	444	878	434	-661	5	656	-13	-46	1	-36	0	-23	0
1222	0	0	285	595	310	-440	-12	452	-104	-114	-48	-71	-166	-23	0
1223	0	0	19	46	27	-32	-4	36	-31	-67	-15	-71	0	60	1
1224	0	0	-324	-653	-329	488	2	-491	-106	-114	-79	-131	-114	-69	0
1225	99	0	-644	-1295	-651	969	3	-973	-79	-108	-56	-3	-64	11	0
1226	99	0	-933	-1864	-931	1398	-1	-1397	-89	-48	27	31	-46	-5	0
1227	99	0	-1100	-2232	-1132	1666	16	-1682	-83	-118	3	-69	-44	-52	0
1228	99	0	-1236	-2413	-1177	1824	-29	-1795	-114	-126	-29	-48	-50	13	0
1229	99	0	-1313	-2558	-1245	1935	-34	-1901	-182	-93	-95	-133	-77	-75	0
1230	99	0	-1327	-2617	-1290	1972	-18	-1953	-77	-58	-1	-69	-1	-23	0
1231	99	0	-1289	-2582	-1293	1935	2	-1937	-36	-162	-50	-89	-67	-58	0
1232	99	0	-1204	-2430	-1226	1817	11	-1828	-23	-9	1	-13	93	9	0
1233	99	0	-1146	-2271	-1125	1708	-10	-1698	-38	-141	-19	-133	-25	-56	0
1234	99	0	-1030	-2151	-1121	1590	45	-1636	46	-60	9	-64	42	-42	0
1235	99	0	-1040	-2046	-1006	1543	-17	-1526	40	-118	-40	-91	50	-31	0
1236	99	0	-946	-1980	-1034	1463	44	-1507	48	-17	-23	-7	19	-5	0
1237	99	0	-991	-1947	-956	1469	-17	-1451	15	-93	-56	-44	-21	-77	0
1238	99	0	-1011	-1922	-911	1466	-50	-1416	-38	-170	-75	-75	-7	-114	0
1239	99	0	-949	-1893	-944	1421	-2	-1418	15	17	9	-87	11	-60	0
1240	99	0	-972	-1862	-890	1417	-41	-1376	-29	-162	-64	-60	-67	-135	0
1241	99	0	-861	-1848	-987	1354	63	-1417	34	-11	48	19	48	21	0
1242	99	0	-947	-1843	-896	1395	-25	-1369	-27	-44	31	-79	-46	9	0
1243	99	0	-887	-1835	-948	1361	30	-1391	73	-114	13	-110	7	-42	0
1244	99	0	-920	-1825	-905	1372	-7	-1365	27	-60	-3	-48	-27	50	0
1245	99	0	-918	-1823	-905	1370	-6	-1364	-29	-128	-32	-34	1	-21	0
1246	99	0	-927	-1827	-900	1377	-13	-1363	-46	-21	-29	-50	48	-79	0
1247	99	0	-915	-1819	-904	1367	-5	-1361	-1	-50	-60	-17	19	-64	0
1248	99	0	-1005	-1817	-812	1411	-96	-1314	-65	-67	-46	-83	-13	-42	0
1249	99	0	-944	-1813	-869	1378	-37	-1341	31	-131	-44	-85	17	-44	0
1250	99	0	-895	-1808	-913	1351	9	-1360	32	-122	15	-23	9	36	0
1251	99	0	-991	-1817	-826	1404	-82	-1321	-50	-91	-98	-85	1	-65	0
1252	99	0	-914	-1806	-892	1360	-11	-1349	-1	-17	-36	-32	7	-62	0
1253	99	0	-953	-1804	-851	1378	-51	-1327	-7	-116	23	-95	-19	-3	0
1254	99	0	-898	-1798	-900	1348	1	-1349	31	-27	27	-15	54	9	0
1255	99	0	-941	-1790	-849	1365	-46	-1319	-81	-110	-38	-75	-19	-31	0
1256	99	0	-817	-1788	-971	1302	77	-1379	-5	0	73	15	40	75	0
1257	99	0	-925	-1784	-859	1354	-33	-1321	34	-67	1	-21	-32	11	0
1258	99	0	-868	-1777	-909	1322	20	-1343	46	-71	11	-79	50	-71	0
1259	99	0	-970	-1775	-805	1372	-82	-1290	0	-149	19	-46	52	-25	0
1260	99	0	-927	-1780	-853	1353	-37	-1316	-15	-81	-5	13	-56	-21	0
1261	99	0	-976	-1790	-814	1383	-81	-1302	-31	-44	-32	-13	-31	-15	0
1262	99	0	-892	-1796	-904	1344	6	-1350	-23	0	27	-27	40	38	0
1263	99	0	-887	-1792	-905	1339	9	-1348	15	-58	19	-67	-17	0	0
1264	99	0	-894	-1784	-890	1339	-2	-1337	21	9	-87	-29	50	-27	0
1265	99	0	-896	-1778	-882	1337	-7	-1330	-1	71	-38	9	-3	-7	0
1266	99	0	-867	-1780	-913	1323	23	-1346	-50	34	-65	13	-13	-7	0
1267	99	0	-916	-1775	-859	1345	-28	-1317	-40	-29	-73	3	-42	42	0
1268	99	0	-863	-1782	-919	1322	28	-1350	93	-75	27	-11	17	40	0
1269	99	0	-900	-1788	-888	1344	-6	-1338	19	-48	19	-32	50	-17	0
1270	99	0	-877	-1773	-896	1325	9	-1334	36	-40	-17	23	40	38	0
1271	99	0	-828	-1763	-935	1295	53	-1349	56	-32	-19	21	-44	-50	0
1272	99	0	-892	-1755	-863	1323	-14	-1309	15	-23	-5	-1	62	-69	0
1273	99	0	-877	-1751	-874	1314	-1	-1312	-11	-32	-34	-71	17	-62	0
1274	99	0	-889	-1732	-843	1310	-23	-1287	23	11	5	-13	42	13	0
1275	99	0	-857	-1726	-869	1291	6	-1297	91	-79	50	15	46	-44	0
1276	99	0	-886	-1722	-836	1304	-25	-1279	50	-64	116	15	-19	52	0
1277	99	0	-813	-1724	-911	1268	49	-1317	29	23	112	93	1	-13	0
1278	99	0	-825	-1742	-917	1283	46	-1329	69	-36	83	27	89	64	0
1279	99	0	-904	-1744	-840	1324	-32	-1292	32	-32	-3	38	9	-50	0
1280	99	0	-770	-1738	-968	1254	99	-1353	108	-3	29	-29	11	0	0
1281	99	0	-889	-1730	-841	1309	-24	-1285	87	-60	-17	36	77	3	0
1282	99	0	-836	-1722	-886	1279	25	-1304	13	7	38	-17	-46	34	0
1283	99	0	-821	-1730	-909	1275	44	-1319	32	25	-19	23	54	9	0
1284	99	0	-856	-1734	-878	1295	11	-1306	40	-29	-15	23	1	15	0
1285	99	0	-914	-1730	-816	1322	-49	-1273	38	-102	34	7	31	11	0
1286	99	0	-801	-1714	-913	1257	56	-1313	166	-3	3	67	-7	-23	0
1287	99	0	-906	-1707	-801	1306	-52	-1254	34	-60	-21	3	3	-67	0
1288	99	0	-866	-1707	-841	1286	-12	-1274	60	32	21	-5	-3	-19	0
1289	99	0	-875	-1703	-828	1289	-23	-1265	67	-71	36	44	-50	38	0
1290	99	0	-854	-1709	-855	1281	0	-1282	-38	-31	73	-29	34	11	0
1291	99	0	-792	-1703	-911	1247	59	-1307	85	-32	81	-27	1	-17	0
1292	99	0	-864	-1705	-841	1284	-11	-1273	-40	-3	-13	1	21	79	0
1293	99	0	-885	-1713	-828	1299	-28	-1270	31	-19	-3	23	-19	-97	0
1294	99	0	-930	-1709	-779	1319	-75	-1244	42	-50	25	48	-5	29	0
1295	99	0	-791	-1695	-904	1243	56	-1299	114	-32	79	56	34	-21	0
1296	99	0	-807	-1693	-886	1250	39	-1289	62	-38	67	52	-1	42	0
1297	99	0	-879	-1697	-818	1288	-30	-1257	11	-44	40	-13	-21	50	0
1298	99	0	-807	-1701	-894	1254	43	-1297	98	-38	40	60	31	-1	0
1299	99	0	-848	-1699	-851	1273	1	-1275	34	-40	11	36	-15	60	0
1300	99	0	-834	-1695	-861	1264	13	-1278	5	-19	64	5	40	34	0
1301	99	0	-855	-1687	-832	1271	-11	-1259	56	-17	69	-11	46	5	0
1302	99	0	-801	-1693	-892	1247	45	-1292	85	-48	89	27	89	34	0
1303	99	0	-912	-1695	-783	1303	-64	-1239	-25	-3	-11	-64	60	23	0
1304	99	0	-787	-1691	-904	1239	58	-1297	129	7	21	34	56	44	0
1305	99	0	-822	-1683	-861	1252	19	-1272	34	-23	36	-9	-9	40	0
1306	99	0	-838	-1683	-845	1260	3	-1264	98	-75	79	5	60	-1	0
1307	99	0	-846	-1680	-834	1263	-6	-1257	71	-13	-31	73	38	-11	0
1308	99	0	-831	-1680	-849	1255	9	-1264	114	3	67	-7	133	27	0
1309	99	0	-845	-1683	-838	1264	-3	-1260	52	-7	3	65	-5	40	0
1310	99	0	-846	-1699	-853	1272	3	-1276	19	-25	17	48	34	21	0
1311	99	0	-865	-1701	-836	1283	-14	-1268	42	9	62	15	62	-91	0
1312	99	0	-883	-1711	-828	1297	-27	-1269	110	-58	91	9	42	-23	0
1313	99	0	-896	-1720	-824	1308	-36	-1272	60	-56	40	32	40	-38	0
1314	99	0	-877	-1724	-847	1300	-15	-1285	95	9	52	62	44	126	0
1315	99	0	-906	-1726	-820	1316	-43	-1273	7	5	-1	-1	19	-29	0
1316	99	0	-821	-1734	-913	1277	46	-1323	67	46	93	36	112	25	0
1317	99	0	-893	-1744	-851	1318	-21	-1297	50	1	42	-50	13	13	0
1318	99	0	-826	-1755	-929	1290	51	-1342	83	21	48	36	1	106	0
1319	99	0	-883	-1767	-884	1325	0	-1325	50	34	40	67	89	93	0
1320	99	0	-911	-1780	-869	1345	-21	-1324	5	-3	38	50	58	-5	0
1321	99	0	-925	-1790	-865	1357	-30	-1327	34	-19	-34	52	-81	-48	0
1322	99	0	-1023	-1804	-781	1413	-121	-1292	-7	25	52	65	-42	27	0
1323	99	0	-935	-1811	-876	1373	-29	-1343	54	-54	79	5	21	7	0
1324	99	0	-927	-1819	-892	1373	-17	-1355	17	-50	25	-17	19	-32	0
1325	99	0	-974	-1835	-861	1404	-56	-1348	56	-50	58	-7	83	40	0
1326	99	0	-949	-1835	-886	1392	-31	-1360	3	-9	85	7	25	48	0
1327	99	0	-918	-1843	-925	1380	3	-1384	48	31	9	9	3	-54	0
1328	99	0	-962	-1854	-892	1408	-35	-1373	42	-36	60	-15	108	-29	0
1329	99	0	-1015	-1870	-855	1442	-80	-1362	-1	-11	-54	19	81	52	0
1330	99	0	-913	-1883	-970	1398	28	-1426	48	-34	7	1	46	11	0
1331	99	0	-916	-1887	-971	1401	27	-1429	54	23	-46	102	32	42	0
1332	99	0	-989	-1891	-902	1440	-43	-1396	-27	-5	-11	-1	0	-46	0
1333	99	0	-988	-1903	-915	1445	-36	-1409	13	-100	5	0	13	15	0
1334	99	0	-961	-1907	-946	1434	-7	-1426	17	-48	40	-5	40	-7	0
1335	99	0	-1034	-1907	-873	1470	-80	-1390	-62	-21	-120	56	-11	0	0
1336	99	0	-917	-1910	-993	1413	38	-1451	62	29	-31	19	-46	36	0
1337	99	0	-1077	-1920	-843	1498	-117	-1381	-60	-79	-75	-42	9	-77	0
1338	99	0	-933	-1916	-983	1424	25	-1449	32	27	-5	36	36	0	0
1339	99	0	-1043	-1916	-873	1479	-85	-1394	-34	-42	31	0	-44	-27	0
1340	99	0	-968	-1908	-940	1438	-14	-1424	-56	60	-85	17	1	-48	0
1341	99	0	-1036	-1910	-874	1473	-81	-1392	-114	-19	-87	-77	50	-133	0
1342	99	0	-943	-1907	-964	1425	10	-1435	-21	-11	-13	23	0	-83	0
1343	99	0	-1057	-1897	-840	1477	-108	-1368	-69	-40	-21	-93	0	-36	0
1344	99	0	-954	-1885	-931	1419	-11	-1408	1	-48	-29	3	1	-48	0
1345	99	0	-885	-1868	-983	1376	49	-1425	32	-60	-32	3	3	-77	0
1346	99	0	-953	-1866	-913	1409	-20	-1389	48	-75	-50	-11	-93	-25	0
1347	99	0	-946	-1850	-904	1398	-21	-1377	-3	-52	-71	-36	34	-116	0
1348	99	0	-906	-1843	-937	1374	15	-1390	46	-83	-48	3	-7	-32	0
1349	99	0	-914	-1833	-919	1373	2	-1376	-21	-40	-77	15	-60	-97	0
1350	99	0	-855	-1823	-968	1339	56	-1395	56	-21	65	21	15	-15	0
1351	99	0	-948	-1815	-867	1381	-40	-1341	-85	-116	-62	-48	-46	-106	0
1352	99	0	-867	-1813	-946	1340	39	-1379	-21	-5	-87	-13	-48	-50	0
1353	99	0	-990	-1802	-812	1396	-89	-1307	1	-97	11	-27	-1	-32	0
1354	99	0	-875	-1775	-900	1325	12	-1337	-15	-36	-75	-29	-52	-108	0
1355	99	0	-881	-1761	-880	1321	0	-1320	-29	-17	-38	-7	23	-83	0
1356	99	0	-934	-1742	-808	1338	-63	-1275	42	-122	-118	-9	-129	-65	0
1357	99	0	-855	-1722	-867	1288	6	-1294	0	-48	-48	17	-1	-91	0
1358	99	0	-984	-1713	-729	1348	-127	-1221	-73	-108	-50	-73	1	-89	0
1359	99	0	-863	-1701	-838	1282	-12	-1269	-11	-128	-65	-50	-17	-164	0
1360	99	0	-861	-1687	-826	1274	-17	-1256	52	-44	-44	-19	-17	-56	0
1361	99	0	-875	-1685	-810	1280	-32	-1247	-9	-29	34	-85	7	-48	0
1362	99	0	-895	-1672	-777	1283	-59	-1224	-17	-83	-52	-100	-36	-85	0
1363	99	0	-856	-1664	-808	1260	-24	-1236	-21	-215	-62	-73	-29	-73	0
1364	99	0	-857	-1660	-803	1258	-27	-1231	-23	-104	-21	-15	-31	-21	0
1365	99	0	-840	-1647	-807	1243	-16	-1227	-32	-151	-131	-11	-38	-21	0
1366	99	0	-830	-1629	-799	1229	-15	-1214	-48	-75	-9	-46	-38	-97	0
1367	99	0	-865	-1627	-762	1246	-51	-1194	-48	-129	-69	-34	-54	-81	0
1368	99	0	-838	-1631	-793	1234	-22	-1212	-46	-79	54	-81	38	-32	0
1369	99	0	-851	-1625	-774	1238	-38	-1199	7	-147	-85	-126	-3	-69	0
1370	99	0	-818	-1621	-803	1219	-7	-1212	34	-98	0	-25	-73	27	0
1371	99	0	-864	-1612	-748	1238	-58	-1180	-93	-131	-40	-89	-71	-13	0
1372	99	0	-782	-1602	-820	1192	19	-1211	21	-52	-36	-46	-32	-13	0
1373	99	0	-893	-1604	-711	1248	-91	-1157	-56	-176	27	-44	-108	-19	0
1374	99	0	-850	-1606	-756	1228	-47	-1181	-38	-131	-50	-27	-95	36	0
1375	99	0	-786	-1600	-814	1193	14	-1207	21	-83	-75	-3	-36	-36	0
1376	99	0	-849	-1584	-735	1216	-57	-1159	-89	-89	3	-87	-44	-7	0
1377	99	0	-788	-1581	-793	1184	2	-1187	-23	-67	5	-85	-1	-64	0
1378	99	0	-815	-1579	-764	1197	-25	-1171	23	-91	-9	-29	-40	-34	0
1379	99	0	-797	-1573	-776	1185	-10	-1174	-3	-151	-11	-122	19	-25	0
1380	99	0	-776	-1571	-795	1173	9	-1183	-9	-118	-40	-1	-81	-54	0
1381	99	0	-774	-1567	-793	1170	9	-1180	-17	-58	15	-27	56	27	0
1382	99	0	-789	-1559	-770	1174	-9	-1164	-1	-98	-56	-116	-40	-67	0
1383	99	0	-813	-1565	-752	1189	-30	-1158	11	-79	-11	-38	17	-1	0
1384	99	0	-788	-1573	-785	1180	-1	-1179	17	-11	5	-128	102	-23	0
1385	99	0	-788	-1573	-785	1180	-1	-1179	27	-120	-21	-58	32	-58	0
1386	99	0	-772	-1567	-795	1169	11	-1181	79	-89	-42	-40	44	5	0
1387	99	0	-830	-1563	-733	1196	-48	-1148	-1	-87	-29	19	13	52	0
1388	99	0	-818	-1559	-741	1188	-38	-1150	-9	-100	-67	-81	21	-50	0
1389	99	0	-756	-1563	-807	1159	25	-1185	106	-27	75	-7	104	34	0
1390	99	0	-881	-1569	-688	1225	-96	-1128	1	-110	-89	-69	-3	-38	0
1391	99	0	-778	-1563	-785	1170	3	-1174	40	-48	-62	-42	-13	-73	0
1392	99	0	-826	-1563	-737	1194	-44	-1150	5	-13	15	56	32	71	0
1393	99	0	-791	-1567	-776	1179	-7	-1171	69	-29	-34	-11	36	-36	0
1394	99	0	-840	-1571	-731	1205	-54	-1151	25	7	40	3	3	50	0
1395	99	0	-873	-1581	-708	1227	-82	-1144	65	-71	-11	7	64	-69	0
1396	99	0	-793	-1584	-791	1188	-1	-1187	73	-56	91	-13	46	-11	0
1397	99	0	-866	-1579	-713	1222	-76	-1146	64	-40	54	81	83	-31	0
1398	99	0	-887	-1575	-688	1231	-99	-1131	7	25	-36	-36	-9	-3	0
1399	99	0	-780	-1575	-795	1177	7	-1185	118	62	58	62	44	81	0
1400	99	0	-799	-1567	-768	1183	-15	-1167	52	108	73	65	75	54	0
1401	99	0	-809	-1563	-754	1186	-27	-1158	42	-44	13	50	-85	44	0
1402	99	0	-745	-1563	-818	1154	36	-1190	44	151	81	155	46	65	0
1403	99	0	-920	-1569	-649	1244	-135	-1109	-71	-54	-44	1	-54	-79	0
1404	99	0	-745	-1563	-818	1154	36	-1190	87	71	15	128	75	-23	0
1405	99	0	-840	-1571	-731	1205	-54	-1151	89	40	7	98	81	32	0
1406	99	0	-865	-1584	-719	1224	-73	-1151	-31	23	-15	5	17	-67	0
1407	99	0	-793	-1588	-795	1190	1	-1191	110	73	73	38	102	13	0
1408	99	0	-787	-1584	-797	1185	5	-1190	71	-25	77	54	54	-31	0
1409	99	0	-759	-1579	-820	1169	30	-1199	38	54	87	73	25	54	0
1410	99	0	-816	-1584	-768	1200	-24	-1176	21	48	-73	67	29	15	0
1411	99	0	-721	-1588	-867	1154	73	-1227	135	32	11	42	48	0	0
1412	99	0	-803	-1590	-787	1196	-8	-1188	29	5	48	36	46	17	0
1413	99	0	-791	-1588	-797	1189	3	-1192	27	-64	98	-17	17	-32	0
1414	99	0	-789	-1584	-795	1186	3	-1189	48	-34	-48	-29	83	-1	0
1415	99	0	-791	-1592	-801	1191	5	-1196	77	-36	-71	97	60	-60	0
1416	99	0	-770	-1594	-824	1182	27	-1209	56	27	46	-13	75	21	0
1417	99	0	-832	-1602	-770	1217	-31	-1186	69	48	42	9	93	40	0
1418	99	0	-803	-1610	-807	1206	2	-1208	21	21	44	69	54	54	0
1419	99	0	-743	-1606	-863	1174	60	-1234	147	-34	60	44	71	36	0
1420	99	0	-772	-1608	-836	1190	32	-1222	65	50	-13	56	25	15	0
1421	99	0	-819	-1606	-787	1212	-16	-1196	-9	-25	-40	114	9	-3	0
1422	99	0	-780	-1602	-822	1191	21	-1212	54	11	27	-1	44	-23	0
1423	99	0	-794	-1610	-816	1202	11	-1213	54	-29	71	9	64	-13	0
1424	99	0	-772	-1619	-847	1195	37	-1233	128	67	44	83	89	62	0
1425	99	0	-792	-1614	-822	1203	15	-1218	27	36	31	29	31	-29	0
1426	99	0	-730	-1610	-880	1170	75	-1245	95	102	17	139	-32	77	0
1427	99	0	-871	-1621	-750	1246	-60	-1185	23	3	-23	85	0	29	0
1428	99	0	-807	-1608	-801	1207	-3	-1204	5	-31	-13	-3	-58	27	0
1429	99	0	-829	-1606	-777	1217	-26	-1191	29	-42	79	52	34	17	0
1430	99	0	-796	-1606	-810	1201	7	-1208	38	-29	5	-9	34	36	0
1431	99	0	-831	-1608	-777	1219	-27	-1192	36	-15	98	75	27	100	0
1432	99	0	-759	-1608	-849	1183	45	-1228	29	60	23	23	3	40	0
1433	99	0	-782	-1616	-834	1199	26	-1225	114	-75	5	52	29	60	0
1434	99	0	-815	-1610	-795	1212	-10	-1202	36	-3	29	58	-52	95	0
1435	99	0	-741	-1598	-857	1169	58	-1227	157	9	9	122	25	62	0
1436	99	0	-786	-1602	-816	1194	15	-1209	67	19	-3	48	-7	25	0
1437	99	0	-825	-1606	-781	1215	-22	-1193	34	-5	50	85	29	71	0
1438	99	0	-811	-1606	-795	1208	-8	-1200	19	21	1	-3	29	15	0
1439	99	0	-752	-1617	-865	1184	56	-1241	122	15	1	81	5	98	0
1440	99	0	-781	-1617	-836	1199	27	-1226	71	-32	98	81	34	91	0
1441	99	0	-774	-1617	-843	1195	34	-1230	29	15	-50	-13	38	31	0
1442	99	0	-778	-1616	-838	1197	30	-1227	64	-3	89	38	27	97	0
1443	99	0	-827	-1610	-783	1218	-22	-1196	65	-32	-7	-17	23	50	0
1444	99	0	-697	-1602	-905	1149	104	-1253	128	5	126	23	27	100	0
1445	99	0	-825	-1610	-785	1217	-20	-1197	42	31	-7	69	9	65	0
1446	99	0	-846	-1606	-760	1226	-43	-1183	60	-21	13	7	-42	19	0
1447	99	0	-788	-1600	-812	1194	12	-1206	60	17	114	1	34	50	0
1448	99	0	-836	-1600	-764	1218	-36	-1182	34	-77	17	48	-36	-21	0
1449	99	0	-813	-1598	-785	1205	-14	-1191	58	-36	44	54	-19	32	0
1450	99	0	-759	-1608	-849	1183	45	-1228	54	-13	17	106	9	17	0
1451	99	0	-852	-1602	-750	1227	-51	-1176	-13	-97	38	7	-29	-19	0
1452	99	0	-763	-1606	-843	1184	40	-1224	25	11	0	58	-19	-42	0
1453	99	0	-834	-1600	-766	1217	-34	-1183	-36	32	-71	-21	-32	-44	0
1454	99	0	-743	-1588	-845	1165	51	-1216	104	11	32	124	-7	-17	0
1455	99	0	-749	-1581	-832	1165	41	-1206	46	-38	50	71	-23	21	0
1456	99	0	-797	-1571	-774	1184	-11	-1172	89	-60	11	50	29	-5	0
1457	99	0	-780	-1567	-787	1173	3	-1177	-19	-46	54	9	-23	15	0
1458	99	0	-741	-1567	-826	1154	42	-1196	56	-23	-21	27	29	-3	0
1459	99	0	-741	-1569	-828	1155	43	-1198	29	-11	31	42	75	-11	0
1460	99	0	-795	-1565	-770	1180	-12	-1167	-13	-77	-44	-3	25	-58	0
1461	99	0	-772	-1561	-789	1166	8	-1175	46	23	42	34	-44	-9	0
1462	99	0	-860	-1548	-688	1204	-86	-1118	27	-89	-106	50	-62	-64	0
1463	99	0	-743	-1542	-799	1142	28	-1170	52	-11	44	-1	-52	60	0
1464	99	0	-784	-1542	-758	1163	-13	-1150	91	-64	85	-38	7	-1	0
1465	99	0	-835	-1550	-715	1192	-60	-1132	-40	-65	-87	-36	-102	-60	0
1466	99	0	-771	-1548	-777	1159	3	-1162	120	36	0	108	-13	38	0
1467	99	0	-925	-1555	-630	1240	-147	-1092	-23	-87	-120	-52	-19	-67	0
1468	99	0	-699	-1546	-847	1122	74	-1196	40	-29	-21	21	-48	-13	0
1469	99	0	-819	-1538	-719	1178	-50	-1128	46	-56	-15	0	27	9	0
1470	99	0	-764	-1520	-756	1142	-4	-1138	-98	-65	-89	-81	-25	-44	0
1471	99	0	-712	-1503	-791	1107	39	-1147	83	7	64	71	64	36	0
1472	99	0	-862	-1486	-624	1174	-119	-1055	-23	-13	-29	-106	7	-100	0
1473	99	0	-718	-1466	-748	1092	15	-1107	54	114	-3	-64	42	-36	0
1474	99	0	-773	-1453	-680	1113	-46	-1066	40	21	-11	25	5	23	0
1475	99	0	-679	-1437	-758	1058	39	-1097	17	-21	46	17	38	1	0
1476	99	0	-776	-1425	-649	1100	-63	-1037	-62	11	5	44	40	-29	0
1477	99	0	-702	-1412	-710	1057	4	-1061	38	11	-58	79	23	-5	0
1478	99	0	-677	-1400	-723	1038	23	-1061	81	32	7	73	54	62	0
1479	99	0	-731	-1390	-659	1060	-36	-1024	27	-52	-1	38	-32	-11	0
1480	99	0	-632	-1394	-762	1013	65	-1078	7	114	83	44	89	102	0
1481	99	0	-712	-1402	-690	1057	-11	-1046	11	-83	-1	62	3	0	0
1482	99	0	-735	-1394	-659	1064	-38	-1026	-21	60	58	25	9	-5	0
1483	99	0	-724	-1383	-659	1053	-32	-1021	54	13	54	34	27	21	0
1484	99	0	-703	-1387	-684	1045	-9	-1035	42	-9	1	44	-40	52	0
1485	99	0	-669	-1390	-721	1029	26	-1055	71	15	54	75	-9	31	0
1486	99	0	-733	-1398	-665	1065	-34	-1031	13	-3	9	32	60	31	0
1487	99	0	-657	-1390	-733	1023	38	-1061	64	-19	100	42	71	54	0
1488	99	0	-750	-1390	-640	1070	-55	-1015	17	-5	-79	65	64	3	0
1489	99	0	-679	-1392	-713	1035	17	-1052	89	21	56	75	-44	100	0
1490	99	0	-725	-1402	-677	1063	-24	-1039	44	5	65	87	0	93	0
1491	99	0	-658	-1422	-764	1040	53	-1093	29	116	-29	87	104	-44	0
1492	99	0	-745	-1412	-667	1078	-39	-1039	60	25	31	79	44	32	0
1493	99	0	-765	-1418	-653	1091	-56	-1035	-5	-36	5	7	23	60	0
1494	99	0	-688	-1431	-743	1059	27	-1087	62	9	77	46	15	56	0
1495	99	0	-763	-1455	-692	1109	-35	-1073	25	32	5	102	42	65	0
1496	99	0	-753	-1480	-727	1116	-13	-1103	122	-3	52	60	-31	50	0
1497	99	0	-764	-1497	-733	1130	-15	-1115	110	-7	34	40	19	79	0
1498	99	0	-784	-1519	-735	1151	-24	-1127	29	-23	58	-9	13	54	0
1499	99	0	-801	-1538	-737	1169	-32	-1137	62	-79	50	13	38	85	0
1500	99	0	-757	-1548	-791	1152	17	-1169	58	-40	71	60	32	104	0
1501	99	0	-794	-1550	-756	1172	-19	-1153	50	40	-17	50	32	31	0
1502	99	0	-817	-1561	-744	1189	-36	-1152	-21	0	-56	50	-23	21	0
1503	99	0	-860	-1579	-719	1219	-70	-1149	-13	-44	-19	5	-29	58	0
1504	99	0	-820	-1586	-766	1203	-27	-1176	77	-58	19	-27	40	-23	0
1505	99	0	-799	-1590	-791	1194	-4	-1190	87	25	13	17	83	-17	0
1506	99	0	-873	-1588	-715	1230	-79	-1151	15	-29	-15	31	34	11	0
1507	99	0	-851	-1592	-741	1221	-55	-1166	62	-19	-19	64	-50	21	0
1508	99	0	-809	-1590	-781	1199	-14	-1185	75	-15	54	-15	5	32	0
1509	99	0	-818	-1592	-774	1205	-22	-1183	83	-50	-3	67	29	31	0
1510	99	0	-766	-1590	-824	1178	29	-1207	36	54	36	40	83	73	0
1511	99	0	-822	-1594	-772	1208	-25	-1183	-44	29	62	-27	3	38	0
1512	99	0	-898	-1592	-694	1245	-102	-1143	9	-40	58	0	15	-38	0
1513	99	0	-886	-1594	-708	1240	-89	-1151	21	-52	0	15	-48	-13	0
1514	99	0	-879	-1608	-729	1243	-75	-1168	46	-85	-69	46	-7	-27	0
1515	99	0	-819	-1600	-781	1209	-19	-1190	11	11	27	44	21	62	0
1516	99	0	-797	-1602	-805	1199	4	-1203	77	-25	77	-17	32	-7	0
1517	99	0	-854	-1598	-744	1226	-55	-1171	-64	13	-29	-62	21	-15	0
1518	99	0	-842	-1602	-760	1222	-41	-1181	-36	-27	-1	27	9	-36	0
1519	99	0	-875	-1594	-719	1234	-78	-1156	0	-62	11	56	5	11	0
1520	99	0	-850	-1598	-748	1224	-51	-1173	-34	-25	-95	17	-50	5	0
1521	99	0	-830	-1596	-766	1213	-32	-1181	69	-34	-9	40	25	-17	0
1522	99	0	-834	-1600	-766	1217	-34	-1183	-32	-64	-75	-27	-64	27	0
1523	99	0	-706	-1608	-902	1157	98	-1255	87	23	-1	34	50	7	0
1524	99	0	-922	-1610	-688	1266	-117	-1149	-128	-75	-81	-120	-79	-73	0
1525	99	0	-757	-1602	-845	1179	44	-1223	27	5	19	3	40	13	0
1526	99	0	-873	-1604	-731	1238	-71	-1167	-7	-21	-32	31	48	-87	0
1527	99	0	-764	-1602	-838	1183	37	-1220	65	-62	-21	32	-32	-17	0
1528	99	0	-805	-1600	-795	1202	-5	-1197	21	42	-50	25	3	34	0
1529	99	0	-846	-1596	-750	1221	-48	-1173	-23	25	-48	-13	3	-27	0
1530	99	0	-766	-1594	-828	1180	31	-1211	9	-7	9	-25	-31	46	0
1531	99	0	-803	-1600	-797	1201	-3	-1198	3	46	3	27	21	17	0
1532	99	0	-893	-1608	-715	1250	-89	-1161	-91	-31	-56	-106	-32	-79	0
1533	99	0	-805	-1604	-799	1204	-3	-1201	50	5	-5	34	-1	25	0
1534	99	0	-840	-1598	-758	1219	-41	-1178	-23	25	-54	-19	36	-5	0
1535	99	0	-832	-1602	-770	1217	-31	-1186	29	-32	-7	-7	27	-31	0
1536	99	0	-776	-1610	-834	1193	29	-1222	79	40	7	3	-31	32	0
1537	99	0	-885	-1604	-719	1244	-83	-1161	-54	27	-32	7	44	-9	0
1538	99	0	-771	-1612	-841	1191	35	-1226	58	-65	34	13	-52	-11	0
1539	99	0	-824	-1596	-772	1210	-26	-1184	25	-40	11	21	27	-13	0
1540	99	0	-849	-1592	-743	1220	-53	-1167	-27	-46	-21	-54	-38	-44	0
1541	99	0	-767	-1550	-783	1158	8	-1166	36	-15	27	19	89	-38	0
1542	99	0	-792	-1474	-682	1133	-55	-1078	40	-102	9	11	21	-11	0
1543	99	0	-696	-1402	-706	1049	5	-1054	64	-3	7	21	-9	7	0
1544	99	0	-764	-1305	-541	1034	-111	-923	-15	-40	-11	-40	-64	52	0
1545	99	0	-580	-1200	-620	890	20	-910	11	58	0	100	-7	-34	0
1546	99	0	-607	-1047	-440	827	-83	-743	25	13	-34	5	-3	-3	0
1547	99	0	-439	-836	-397	637	-21	-616	46	-38	50	36	-48	50	0
1548	99	0	-374	-599	-225	486	-74	-412	73	-27	-52	1	-122	-31	0
1549	99	0	-165	-294	-129	229	-18	-211	79	77	19	19	67	71	0
1550	99	0	-101	15	116	43	-108	65	-11	-11	-25	-27	-50	-32	0
1551	99	0	142	339	197	-240	-27	268	104	19	21	97	-73	17	0
1552	99	0	287	702	415	-494	-64	558	85	-1	-38	11	-23	-71	0
1553	99	0	441	1030	589	-735	-74	809	40	-31	-46	-19	-71	-38	0
1554	99	0	598	1282	684	-940	-43	983	9	52	-64	-19	77	19	0
1555	99	0	617	1385	768	-1001	-75	1076	1	-65	-15	-5	31	-42	0
1556	99	0	675	1299	624	-987	25	961	131	-83	56	79	19	-17	0
1557	99	0	479	1084	605	-781	-63	844	7	-21	-15	31	-13	-27	0
1558	99	0	400	770	370	-585	15	570	50	1	54	69	42	-34	0
1559	99	0	83	207	124	-145	-20	165	11	64	-25	-31	42	32	1
1560	99	0	-227	-512	-285	369	29	-398	40	23	17	77	7	32	0
1561	96	0	-572	-1152	-580	862	4	-866	-31	-25	-52	71	-48	54	0
1562	96	0	-807	-1709	-902	1258	47	-1305	65	98	98	95	157	81	0
1563	96	0	-989	-2073	-1084	1531	47	-1578	1	-69	13	-9	77	-36	0
1564	96	0	-1100	-2248	-1148	1674	24	-1698	19	25	112	19	89	58	0
1565	96	0	-1224	-2368	-1144	1796	-40	-1756	-65	-7	13	40	-27	23	0
1566	96	0	-1209	-2421	-1212	1815	1	-1816	98	19	21	38	29	-15	0
1567	96	0	-1217	-2413	-1196	1815	-10	-1804	98	-13	5	65	-25	58	0
1568	96	0	-1174	-2273	-1099	1723	-37	-1686	48	34	-1	38	-5	60	0
1569	96	0	-1055	-2120	-1065	1587	5	-1592	52	65	-13	36	79	48	0
1570	96	0	-1009	-1998	-989	1503	-10	-1493	102	-19	77	-32	50	21	0
1571	96	0	-1003	-1893	-890	1448	-56	-1391	56	5	46	-9	0	23	0
1572	96	0	-949	-1837	-888	1393	-30	-1362	-73	-27	25	-29	5	-69	0
1573	96	0	-908	-1804	-896	1356	-6	-1350	118	-62	83	25	67	46	0
1574	96	0	-922	-1771	-849	1346	-36	-1310	100	-9	15	-3	52	32	0
1575	96	0	-846	-1742	-896	1294	25	-1319	42	110	42	0	40	19	0
1576	96	0	-832	-1716	-884	1274	26	-1300	139	40	60	54	54	25	0
1577	96	0	-871	-1707	-836	1289	-17	-1271	81	-17	-11	42	13	5	0
1578	96	0	-811	-1699	-888	1255	38	-1293	52	7	38	15	38	91	0
1579	96	0	-836	-1699	-863	1267	13	-1281	77	3	27	40	32	126	0
1580	96	0	-817	-1697	-880	1257	31	-1288	29	36	-32	25	27	-21	0
1581	96	0	-819	-1699	-880	1259	30	-1289	97	-69	1	38	56	15	0
1582	96	0	-883	-1695	-812	1289	-35	-1253	-11	-56	-29	21	-116	27	0
1583	96	0	-855	-1689	-834	1272	-10	-1261	38	0	7	62	23	32	0
1584	96	0	-863	-1691	-828	1277	-17	-1259	93	-50	52	42	15	54	0
1585	96	0	-824	-1685	-861	1254	18	-1273	100	-11	44	91	-7	7	0
1586	96	0	-908	-1685	-777	1296	-65	-1231	-5	-60	19	9	-38	54	0
1587	96	0	-810	-1683	-873	1246	31	-1278	17	40	5	110	67	48	0
1588	96	0	-818	-1681	-863	1249	22	-1272	71	-9	34	15	106	38	0
1589	96	0	-898	-1674	-776	1286	-61	-1225	-79	-17	-11	-87	-32	71	0
1590	96	0	-807	-1666	-859	1236	26	-1262	85	73	25	36	81	44	0
1591	96	0	-935	-1664	-729	1299	-103	-1196	-9	-83	-89	-13	-25	13	0
1592	96	0	-801	-1654	-853	1227	26	-1253	89	-40	36	-15	106	25	0
1593	96	0	-828	-1656	-828	1242	0	-1242	54	-67	-50	67	50	15	0
1594	96	0	-820	-1652	-832	1236	6	-1242	-46	5	5	17	13	29	0
1595	96	0	-831	-1649	-818	1240	-6	-1233	9	5	7	27	32	116	0
1596	96	0	-891	-1645	-754	1268	-68	-1199	-32	-36	-3	-60	23	-40	0
1597	96	0	-765	-1643	-878	1204	56	-1260	58	25	11	-7	9	13	0
1598	96	0	-862	-1641	-779	1251	-41	-1210	-11	-81	54	-56	44	34	0
1599	96	0	-792	-1637	-845	1214	26	-1241	7	-67	-17	-81	-46	-54	0
1600	96	0	-850	-1635	-785	1242	-32	-1210	-32	17	-13	-23	15	21	0
1601	96	0	-830	-1635	-805	1232	-12	-1220	85	-1	-71	21	-36	-1	0
1602	96	0	-762	-1623	-861	1192	49	-1242	54	-23	-44	36	7	-17	0
1603	96	0	-869	-1619	-750	1244	-59	-1184	-9	-19	-3	-11	36	-11	0
1604	96	0	-846	-1625	-779	1235	-33	-1202	0	-44	-60	-31	-65	-69	0
1605	96	0	-846	-1625	-779	1235	-33	-1202	15	27	50	15	77	-21	0
1606	96	0	-906	-1631	-725	1268	-90	-1178	-36	-67	-64	9	-106	-108	0
1607	96	0	-822	-1623	-801	1222	-10	-1212	-13	3	29	0	29	-21	0
1608	96	0	-914	-1625	-711	1269	-101	-1168	-60	-21	-36	71	-56	-52	0
1609	96	0	-834	-1617	-783	1225	-25	-1200	9	15	-54	-25	0	-56	0
1610	96	0	-774	-1610	-836	1192	31	-1223	98	21	93	54	32	-15	0
1611	96	0	-881	-1602	-721	1241	-80	-1161	0	-46	-64	19	15	-95	0
1612	96	0	-760	-1592	-832	1176	36	-1212	27	27	36	-27	29	-48	0
1613	96	0	-890	-1598	-708	1244	-91	-1153	52	-56	-19	46	-100	-3	0
1614	96	0	-807	-1598	-791	1202	-8	-1194	42	-42	3	56	-64	-50	0
1615	96	0	-780	-1590	-810	1185	15	-1200	100	-29	15	21	-15	-34	0
1616	96	0	-811	-1596	-785	1203	-13	-1190	95	-1	27	67	9	-46	0
1617	96	0	-771	-1581	-810	1176	19	-1195	5	-11	-23	42	0	-85	0
1618	96	0	-803	-1577	-774	1190	-14	-1175	27	9	110	58	9	104	0
1619	96	0	-829	-1575	-746	1202	-41	-1160	-3	-19	-141	-23	-17	-133	0
1620	96	0	-751	-1575	-824	1163	36	-1199	-5	-7	97	69	29	31	0
1621	96	0	-830	-1565	-735	1197	-47	-1150	31	-95	-56	-19	-77	-56	0
1622	96	0	-687	-1563	-876	1125	94	-1219	118	-46	153	38	44	52	0
1623	96	0	-865	-1565	-700	1215	-82	-1132	-15	-75	25	29	-56	56	0
1624	96	0	-706	-1557	-851	1131	72	-1204	124	-23	56	-50	42	-36	0
1625	96	0	-723	-1557	-834	1140	55	-1195	17	3	15	71	67	58	0
1626	96	0	-813	-1565	-752	1189	-30	-1158	-48	25	23	0	17	-23	0
1627	96	0	-715	-1553	-838	1134	61	-1195	129	-46	9	98	-83	42	0
1628	96	0	-741	-1548	-807	1144	33	-1177	9	7	65	-31	-11	54	0
1629	96	0	-701	-1544	-843	1122	71	-1193	69	-58	60	62	17	-40	0
1630	96	0	-710	-1548	-838	1129	64	-1193	81	11	67	17	52	7	0
1631	96	0	-699	-1550	-851	1124	76	-1200	11	3	9	40	-60	34	0
1632	96	0	-738	-1548	-810	1143	36	-1179	75	58	102	62	42	89	0
1633	96	0	-718	-1552	-834	1135	58	-1193	19	-19	54	9	0	9	0
1634	96	0	-730	-1548	-818	1139	44	-1183	75	5	11	50	44	69	0
1635	96	0	-733	-1540	-807	1136	37	-1173	29	-89	81	-19	36	40	0
1636	96	0	-760	-1534	-774	1147	7	-1154	65	5	67	-3	98	17	0
1637	96	0	-757	-1536	-779	1146	11	-1157	58	-69	38	-42	38	21	0
1638	96	0	-733	-1534	-801	1133	34	-1167	129	-1	73	81	108	100	0
1639	96	0	-801	-1532	-731	1166	-35	-1131	7	-15	9	-67	-1	25	0
1640	96	0	-729	-1534	-805	1131	38	-1169	-13	25	122	19	0	5	0
1641	96	0	-809	-1534	-725	1171	-42	-1129	-7	-1	17	-11	-13	58	0
1642	96	0	-772	-1534	-762	1153	-5	-1148	-32	5	44	-9	-27	54	0
1643	96	0	-782	-1540	-758	1161	-12	-1149	19	-42	65	31	-19	67	0
1644	96	0	-831	-1552	-721	1191	-55	-1136	0	-46	-50	50	-48	9	0
1645	96	0	-794	-1548	-754	1171	-20	-1151	25	19	0	21	34	64	0
1646	96	0	-827	-1552	-725	1189	-51	-1138	13	-15	65	32	-81	17	0
1647	96	0	-762	-1557	-795	1159	16	-1176	25	64	83	-11	7	31	0
1648	96	0	-830	-1565	-735	1197	-47	-1150	-1	73	97	56	11	21	0
1649	96	0	-844	-1569	-725	1206	-59	-1147	-32	7	-23	-31	23	-17	0
1650	96	0	-761	-1569	-808	1165	23	-1188	81	11	32	124	52	15	0
1651	96	0	-900	-1577	-677	1238	-111	-1127	-29	-77	-7	-5	-1	-19	0
1652	96	0	-780	-1583	-803	1181	11	-1193	77	-54	-15	98	-50	-67	0
1653	96	0	-873	-1594	-721	1233	-76	-1157	27	-34	38	-1	-25	60	0
1654	96	0	-799	-1604	-805	1201	3	-1204	50	-44	-1	38	-27	44	0
1655	96	0	-796	-1616	-820	1206	12	-1218	62	-52	7	104	-27	-19	0
1656	96	0	-912	-1629	-717	1270	-97	-1173	-73	-5	3	-13	1	-11	0
1657	96	0	-883	-1637	-754	1260	-64	-1195	-58	7	-13	1	-48	-67	0
1658	96	0	-800	-1645	-845	1222	22	-1245	56	-9	46	87	-25	46	0
1659	96	0	-863	-1662	-799	1262	-32	-1230	17	-29	-1	29	42	-29	0
1660	96	0	-842	-1674	-832	1258	-5	-1253	98	-79	19	31	27	-34	0
1661	96	0	-898	-1685	-787	1291	-55	-1236	34	-58	-44	31	-32	-23	0
1662	96	0	-884	-1691	-807	1287	-38	-1249	42	-13	36	34	19	-75	0
1663	96	0	-912	-1701	-789	1306	-61	-1245	-13	-104	-34	5	-15	-128	0
1664	96	0	-842	-1705	-863	1273	10	-1284	36	-21	73	5	71	13	0
1665	96	0	-896	-1720	-824	1308	-36	-1272	3	-23	1	54	1	42	0
1666	96	0	-879	-1726	-847	1302	-16	-1286	89	-31	1	25	44	-58	0
1667	96	0	-933	-1734	-801	1333	-66	-1267	-5	-3	-44	62	-13	-15	0
1668	96	0	-865	-1747	-882	1306	8	-1314	75	-77	-25	0	-44	34	0
1669	96	0	-910	-1761	-851	1335	-29	-1306	19	32	-38	5	104	15	0
1670	96	0	-892	-1763	-871	1327	-10	-1317	-42	-48	-27	-5	-38	-52	0
1671	96	0	-914	-1765	-851	1339	-31	-1308	32	7	36	54	102	-1	0
1672	96	0	-954	-1757	-803	1355	-75	-1280	-7	-56	0	15	32	-67	0
1673	96	0	-900	-1759	-859	1329	-20	-1309	3	-54	13	9	64	-75	0
1674	96	0	-898	-1759	-861	1328	-18	-1310	-3	25	-19	11	46	15	0
1675	96	0	-960	-1757	-797	1358	-81	-1277	-34	-46	40	13	54	-5	0
1676	96	0	-910	-1761	-851	1335	-29	-1306	-5	-34	-36	-15	-5	-50	0
1677	96	0	-867	-1761	-894	1314	13	-1327	95	85	81	71	50	48	0
1678	96	0	-991	-1749	-758	1370	-116	-1253	-44	-17	-44	-83	-38	44	0
1679	96	0	-880	-1747	-867	1313	-6	-1307	48	-46	-1	27	-32	50	0
1680	96	0	-949	-1736	-787	1342	-81	-1261	-7	-38	-13	-23	5	21	0
1681	96	0	-892	-1726	-834	1309	-29	-1280	-9	-17	0	1	0	75	0
1682	96	0	-918	-1711	-793	1314	-62	-1252	-31	3	-11	-34	-5	-9	0
1683	96	0	-871	-1697	-826	1284	-22	-1261	-29	48	-48	87	1	71	0
1684	96	0	-859	-1687	-828	1273	-15	-1257	17	17	27	15	-3	75	0
1685	96	0	-858	-1680	-822	1269	-18	-1251	25	-112	7	44	-21	73	0
1686	96	0	-797	-1662	-865	1229	34	-1263	54	-17	89	32	52	-3	0
1687	96	0	-881	-1647	-766	1264	-57	-1206	11	-31	25	11	-5	91	0
1688	96	0	-833	-1649	-816	1241	-8	-1232	31	-19	-25	34	-69	1	0
1689	96	0	-764	-1621	-857	1192	46	-1239	-19	13	13	17	32	3	0
1690	96	0	-817	-1612	-795	1214	-11	-1203	-25	-21	-3	-17	-17	38	0
1691	96	0	-848	-1592	-744	1220	-52	-1168	-7	-98	-9	-7	29	-25	0
1692	96	0	-718	-1579	-861	1148	71	-1220	0	46	-5	54	-25	-15	0
1693	96	0	-792	-1571	-779	1181	-6	-1175	71	15	-13	79	71	69	0
1694	96	0	-807	-1563	-756	1185	-25	-1159	-44	-118	-81	-83	-64	15	0
1695	96	0	-732	-1548	-816	1140	42	-1182	54	31	77	21	67	-5	0
1696	96	0	-832	-1540	-708	1186	-62	-1124	-42	-79	-5	-69	32	-27	0
1697	96	0	-716	-1526	-810	1121	47	-1168	69	-40	21	-85	64	-7	0
1698	96	0	-756	-1526	-770	1141	7	-1148	7	-25	-29	40	0	52	0
1699	96	0	-790	-1515	-725	1152	-32	-1120	-1	-46	-27	21	-40	-13	0
1700	96	0	-726	-1503	-777	1114	25	-1140	44	-79	23	-21	-50	38	0
1701	96	0	-748	-1487	-739	1117	-4	-1113	7	-34	67	-7	-36	-31	0
1702	96	0	-763	-1482	-719	1122	-22	-1100	21	-25	23	56	-95	25	0
1703	96	0	-737	-1468	-731	1102	-3	-1099	95	-108	52	-52	23	11	0
1704	96	0	-714	-1464	-750	1089	18	-1107	44	-42	40	-11	19	0	0
1705	96	0	-760	-1458	-698	1109	-31	-1078	-23	-79	7	31	34	62	0
1706	96	0	-737	-1443	-706	1090	-15	-1074	11	-126	-21	-50	11	-65	0
1707	96	0	-667	-1439	-772	1053	52	-1105	126	3	25	73	1	137	0
1708	96	0	-774	-1441	-667	1107	-53	-1054	-15	-157	27	-71	0	-1	0
1709	96	0	-650	-1441	-791	1045	70	-1116	116	3	25	-13	31	87	0
1710	96	0	-729	-1433	-704	1081	-12	-1068	36	-203	98	-75	19	64	0
1711	96	0	-735	-1431	-696	1083	-19	-1063	23	-174	-31	-56	21	-58	0
1712	96	0	-636	-1429	-793	1032	78	-1111	145	-36	42	42	93	85	0
1713	96	0	-746	-1425	-679	1085	-33	-1052	17	-69	0	-31	-21	-3	0
1714	96	0	-644	-1420	-776	1032	66	-1098	73	-31	62	-9	5	83	0
1715	96	0	-651	-1425	-774	1038	61	-1099	77	19	83	21	71	71	0
1716	96	0	-716	-1418	-702	1067	-7	-1060	42	-73	36	-54	5	69	0
1717	96	0	-699	-1420	-721	1059	11	-1070	54	0	83	-46	50	54	0
1718	96	0	-639	-1416	-777	1027	69	-1096	44	-25	34	-29	62	93	0
1719	96	0	-751	-1416	-665	1083	-43	-1040	-5	-29	38	-75	56	-1	0
1720	96	0	-644	-1410	-766	1027	61	-1088	64	-95	54	11	-34	32	0
1721	96	0	-648	-1402	-754	1025	53	-1078	71	-77	104	-25	62	77	0
1722	96	0	-741	-1410	-669	1075	-36	-1039	65	-131	3	-9	23	-1	0
1723	96	0	-571	-1412	-841	991	135	-1126	188	-60	29	104	40	3	0
1724	96	0	-714	-1418	-704	1066	-5	-1061	46	-106	73	-75	42	-40	0
1725	96	0	-658	-1416	-758	1037	50	-1087	79	-126	93	-23	40	-7	0
1726	96	0	-664	-1412	-748	1038	42	-1080	50	-71	36	0	58	7	0
1727	96	0	-635	-1422	-787	1028	76	-1104	106	-9	60	-91	73	1	0
1728	96	0	-648	-1425	-777	1036	64	-1101	159	-75	155	-29	42	46	0
1729	96	0	-677	-1425	-748	1051	35	-1086	38	-79	17	-27	11	-81	0
1730	96	0	-628	-1431	-803	1029	87	-1117	56	-44	52	40	25	-38	0
1731	96	0	-700	-1408	-708	1054	4	-1058	27	-34	27	-1	36	-15	0
1732	96	0	-656	-1412	-756	1034	50	-1084	54	-133	131	-32	15	-52	0
1733	96	0	-603	-1406	-803	1004	100	-1104	131	-60	141	36	29	-11	0
1734	96	0	-751	-1412	-661	1081	-45	-1036	40	-159	64	-71	40	-46	0
1735	96	0	-563	-1406	-843	984	140	-1124	129	-60	64	116	62	7	0
1736	96	0	-679	-1412	-733	1045	27	-1072	15	-75	128	-36	112	-44	0
1737	96	0	-736	-1422	-686	1079	-25	-1054	13	-161	25	-32	-32	-73	0
1738	96	0	-691	-1420	-729	1055	19	-1074	133	-27	75	114	42	-38	0
1739	96	0	-744	-1423	-679	1083	-32	-1051	-5	-38	112	64	-1	38	0
1740	96	0	-651	-1425	-774	1038	61	-1099	52	-15	116	34	46	-27	0
1741	96	0	-722	-1422	-700	1072	-11	-1061	23	-21	162	-7	73	-27	0
1742	96	0	-723	-1427	-704	1075	-9	-1065	77	-44	137	-19	50	36	0
1743	96	0	-746	-1425	-679	1085	-33	-1052	-19	-91	112	-11	-44	1	0
1744	96	0	-663	-1425	-762	1044	49	-1093	79	-38	195	79	-104	19	0
1745	96	0	-739	-1429	-690	1084	-24	-1059	-7	-15	126	-29	-71	34	0
1746	96	0	-720	-1422	-702	1071	-9	-1062	-87	3	106	19	-73	-23	0
1747	96	0	-791	-1423	-632	1107	-79	-1027	-17	29	147	-58	-23	-40	0
1748	96	0	-702	-1433	-731	1067	14	-1082	-36	-44	93	65	-60	0	0
1749	96	0	-693	-1443	-750	1068	28	-1096	69	25	197	31	42	69	0
1750	96	0	-743	-1451	-708	1097	-17	-1079	-87	36	52	9	-32	-50	0
1751	96	0	-734	-1445	-711	1089	-11	-1078	3	-69	188	15	-71	-5	0
1752	96	0	-761	-1447	-686	1104	-37	-1066	-11	-93	201	-9	-46	36	0
1753	96	0	-681	-1462	-781	1071	50	-1121	46	-60	93	44	-52	-3	0
1754	96	0	-751	-1464	-713	1107	-19	-1088	17	-85	139	23	-15	-11	0
1755	96	0	-704	-1456	-752	1080	24	-1104	0	-31	141	-17	-27	-25	0
1756	96	0	-721	-1462	-741	1091	10	-1101	91	-42	118	54	13	-32	0
1757	96	0	-644	-1468	-824	1056	90	-1146	67	-60	190	3	-19	34	0
1758	96	0	-722	-1466	-744	1094	11	-1105	38	-27	85	-19	71	34	0
1759	96	0	-650	-1460	-810	1055	80	-1135	71	-77	166	21	23	0	0
1760	96	0	-665	-1472	-807	1068	71	-1139	54	-17	234	-3	164	-29	0
1761	96	0	-681	-1484	-803	1082	61	-1143	102	-44	182	3	110	-36	0
1762	96	0	-715	-1487	-772	1101	28	-1129	25	-71	236	-17	58	-46	0
1763	96	0	-687	-1476	-789	1081	51	-1132	38	-36	162	-1	95	-46	0
1764	96	0	-609	-1470	-861	1039	126	-1165	85	7	300	38	110	27	0
1765	96	0	-706	-1468	-762	1087	28	-1115	87	-126	246	-11	100	-62	0
1766	96	0	-658	-1470	-812	1064	77	-1141	85	19	258	50	120	-65	0
1767	96	0	-679	-1476	-797	1077	59	-1136	-15	-62	294	-62	67	-44	0
1768	96	0	-702	-1468	-766	1085	32	-1117	21	-38	279	71	-3	11	0
1769	96	0	-669	-1470	-801	1069	66	-1135	110	-11	234	38	42	-64	0
1770	96	0	-720	-1474	-754	1097	17	-1114	-3	-44	294	17	87	-13	0
1771	96	0	-639	-1482	-843	1060	102	-1162	97	7	389	9	85	-79	0
1772	96	0	-737	-1497	-760	1117	11	-1128	40	31	296	23	95	-42	0
1773	96	0	-749	-1503	-754	1126	2	-1128	48	-85	275	1	23	-13	0
1774	96	0	-626	-1493	-867	1059	120	-1180	79	-62	355	27	71	-17	0
1775	96	0	-697	-1486	-789	1091	46	-1137	-46	36	234	21	75	-25	0
1776	96	0	-662	-1476	-814	1069	76	-1145	31	-17	347	-34	91	-83	0
1777	96	0	-671	-1468	-797	1069	63	-1132	67	31	393	50	67	3	0
1778	96	0	-652	-1470	-818	1061	83	-1144	77	15	308	-17	38	11	0
1779	96	0	-629	-1470	-841	1049	106	-1155	65	34	380	56	62	-5	0
1780	96	0	-705	-1482	-777	1093	36	-1129	48	27	244	21	52	-97	0
1781	96	0	-648	-1493	-845	1070	98	-1169	58	38	401	-1	118	1	0
1782	96	0	-727	-1497	-770	1112	21	-1133	19	9	316	-17	73	-104	0
1783	96	0	-667	-1499	-832	1083	82	-1165	75	23	296	60	36	-42	0
1784	96	0	-735	-1501	-766	1118	15	-1133	97	29	263	23	62	-13	0
1785	96	0	-719	-1487	-768	1103	24	-1127	50	-19	351	-17	-9	15	0
1786	96	0	-706	-1491	-785	1098	39	-1138	58	-54	345	3	5	-27	0
1787	96	0	-738	-1484	-746	1111	4	-1115	17	9	343	-15	50	-54	0
1788	96	0	-658	-1478	-820	1068	81	-1149	44	-21	362	21	17	-48	0
1789	96	0	-702	-1470	-768	1086	33	-1119	124	-1	432	-48	161	11	0
1790	96	0	-685	-1480	-795	1082	55	-1137	11	-58	291	87	-52	-81	0
1791	96	0	-706	-1489	-783	1097	38	-1136	54	-21	323	36	-23	-91	0
1792	96	0	-780	-1497	-717	1138	-31	-1107	67	31	283	-23	32	-190	0
1793	96	0	-756	-1499	-743	1127	-6	-1121	102	-19	246	-34	40	-114	0
1794	96	0	-722	-1507	-785	1114	31	-1146	21	31	292	71	13	-71	0
1795	96	0	-691	-1513	-822	1102	65	-1167	77	44	294	91	36	-100	0
1796	96	0	-799	-1505	-706	1152	-46	-1105	-27	60	186	69	-124	-87	0
1797	96	0	-671	-1487	-816	1079	72	-1151	79	168	368	60	27	-64	0
1798	96	0	-869	-1489	-620	1179	-124	-1054	54	34	296	17	-97	-83	0
1799	96	0	-710	-1474	-764	1092	27	-1119	139	104	292	56	-7	-141	0
1800	96	0	-737	-1472	-735	1104	-1	-1103	50	168	316	17	32	-75	0
1801	96	0	-751	-1455	-704	1103	-23	-1079	81	54	261	-17	-19	-108	0
1802	96	0	-712	-1437	-725	1074	6	-1081	139	79	269	15	-27	-50	0
1803	96	0	-772	-1429	-657	1100	-57	-1043	81	32	170	-69	-31	-155	0
1804	96	0	-797	-1433	-636	1115	-80	-1034	176	42	159	1	44	-62	0
1805	96	0	-745	-1441	-696	1093	-24	-1068	5	106	139	-40	71	-116	0
1806	96	0	-716	-1447	-731	1081	7	-1089	124	91	147	-60	69	-98	0
1807	96	0	-747	-1439	-692	1093	-27	-1065	56	110	143	5	54	-23	0
1808	96	0	-739	-1423	-684	1081	-27	-1053	71	15	77	-64	-5	-166	0
1809	96	0	-684	-1425	-741	1054	28	-1083	81	32	228	-25	56	-65	0
1810	96	0	-753	-1422	-669	1087	-42	-1045	108	46	170	-71	89	-98	0
1811	96	0	-679	-1423	-744	1051	32	-1083	25	108	87	-13	124	-155	0
1812	96	0	-702	-1425	-723	1063	10	-1074	98	52	75	-11	170	-75	0
1813	96	0	-685	-1422	-737	1053	26	-1079	75	122	31	-36	95	-42	0
1814	96	0	-699	-1420	-721	1059	11	-1070	236	79	166	17	151	9	0
1815	96	0	-726	-1410	-684	1068	-21	-1047	118	71	97	-89	52	5	0
1816	96	0	-630	-1404	-774	1017	72	-1089	205	104	100	97	161	-27	0
1817	96	0	-677	-1385	-708	1031	15	-1046	170	40	71	56	157	25	0
1818	96	0	-673	-1361	-688	1017	7	-1024	211	25	42	21	188	-27	0
1819	96	0	-608	-1354	-746	981	69	-1050	203	48	93	-73	194	42	0
1820	96	0	-733	-1328	-595	1030	-69	-961	180	29	-38	-40	178	-19	0
1821	96	0	-621	-1317	-696	969	37	-1006	230	46	-23	-40	240	-31	0
1822	96	0	-652	-1307	-655	979	1	-981	261	44	-54	0	168	60	0
1823	96	0	-630	-1307	-677	968	23	-992	201	27	-5	-46	133	0	0
1824	96	0	-656	-1307	-651	981	-2	-979	199	46	-50	-3	128	23	0
1825	96	0	-671	-1313	-642	992	-14	-977	244	-31	-7	-62	106	42	0
1826	96	0	-638	-1313	-675	975	18	-994	157	44	-23	-29	91	42	0
1827	96	0	-576	-1301	-725	938	74	-1013	201	77	27	1	172	36	0
1828	96	0	-653	-1295	-642	974	-5	-968	199	65	-67	-32	135	-48	0
1829	96	0	-635	-1290	-655	962	10	-972	194	34	29	-71	112	3	0
1830	96	0	-630	-1303	-673	966	21	-988	192	50	27	-13	112	73	0
1831	96	0	-671	-1309	-638	990	-16	-973	89	40	52	38	60	-27	0
1832	96	0	-590	-1301	-711	945	60	-1006	155	62	19	-1	87	-65	0
1833	96	0	-646	-1299	-653	972	3	-976	226	-69	75	25	95	56	0
1834	96	0	-662	-1311	-649	986	-6	-980	124	-13	-27	5	114	-29	0
1835	96	0	-586	-1330	-744	958	79	-1037	194	54	38	23	102	7	0
1836	96	0	-669	-1336	-667	1002	-1	-1001	172	9	17	52	81	7	0
1837	96	0	-704	-1336	-632	1020	-36	-984	120	13	-48	-54	97	-11	0
1838	96	0	-654	-1356	-702	1005	24	-1029	141	48	-13	11	114	58	0
1839	96	0	-673	-1363	-690	1018	8	-1026	194	27	-52	21	42	-1	0
1840	96	0	-717	-1392	-675	1054	-21	-1033	186	-50	19	-64	81	40	0
1841	96	0	-745	-1414	-669	1079	-38	-1041	129	-17	-89	-50	81	17	0
1842	96	0	-739	-1427	-688	1083	-25	-1057	120	-50	-23	5	64	-5	0
1843	96	0	-784	-1451	-667	1117	-58	-1059	149	-7	-48	36	67	-1	0
1844	96	0	-784	-1478	-694	1131	-45	-1086	135	0	-5	11	42	-11	0
1845	96	0	-681	-1480	-799	1080	59	-1139	211	29	17	85	25	-48	0
1846	96	0	-787	-1487	-700	1137	-43	-1093	178	-7	1	-15	11	-27	0
1847	96	0	-791	-1499	-708	1145	-41	-1103	145	21	36	-5	-38	-81	0
1848	96	0	-776	-1507	-731	1141	-22	-1119	124	-5	48	-1	-21	-21	0
1849	96	0	-888	-1522	-634	1205	-127	-1078	89	-31	-110	-65	-60	-21	0
1850	96	0	-760	-1522	-762	1141	1	-1142	139	9	38	-48	32	-52	0
1851	96	0	-886	-1520	-634	1203	-126	-1077	54	-34	-34	-155	-13	-124	0
1852	96	0	-775	-1519	-744	1147	-15	-1131	98	106	23	-128	-1	-36	0
1853	96	0	-896	-1528	-632	1212	-132	-1080	44	58	-71	-106	0	-21	0
1854	96	0	-835	-1550	-715	1192	-60	-1132	9	40	-17	-141	11	-21	0
1855	96	0	-880	-1553	-673	1216	-103	-1113	93	46	-85	-104	29	-1	0
1856	96	0	-830	-1557	-727	1193	-51	-1142	54	77	-9	-98	65	-42	0
1857	96	0	-847	-1555	-708	1201	-69	-1131	108	23	-50	-100	62	50	0
1858	96	0	-811	-1542	-731	1176	-40	-1136	89	-19	-77	-62	97	-143	0
1859	96	0	-804	-1550	-746	1177	-29	-1148	108	3	-77	-102	128	-75	0
1860	96	0	-831	-1548	-717	1189	-57	-1132	73	15	-102	-87	69	-64	0
1861	96	0	-807	-1555	-748	1181	-29	-1151	143	21	-27	-104	129	-32	0
1862	96	0	-846	-1557	-711	1201	-67	-1134	60	38	-25	-162	172	29	0
1863	96	0	-842	-1563	-721	1202	-60	-1142	120	-52	-131	-141	40	-137	0
1864	96	0	-758	-1563	-805	1160	23	-1184	122	62	7	-95	201	25	0
1865	96	0	-795	-1559	-764	1177	-15	-1161	164	-168	-32	-106	120	-62	0
1866	96	0	-712	-1553	-841	1132	64	-1197	155	-34	-17	-128	176	-9	0
1867	96	0	-798	-1552	-754	1175	-22	-1153	65	7	-7	-141	75	-40	0
1868	96	0	-816	-1553	-737	1184	-39	-1145	73	-131	-36	-182	54	-32	0
1869	96	0	-809	-1550	-741	1179	-34	-1145	89	-48	-42	-139	58	-31	0
1870	96	0	-729	-1555	-826	1142	48	-1190	104	-83	23	-166	5	21	0
1871	96	0	-803	-1559	-756	1181	-23	-1157	62	-48	-108	-79	-15	32	0
1872	96	0	-764	-1569	-805	1166	20	-1187	7	-108	-128	-67	-11	-64	0
1873	96	0	-751	-1563	-812	1157	30	-1187	67	-143	-60	17	133	-58	0
1874	96	0	-801	-1577	-776	1189	-12	-1176	-21	-182	-83	52	46	-77	0
1875	96	0	-838	-1581	-743	1209	-47	-1162	-11	-161	-58	114	-52	9	0
1876	96	0	-776	-1573	-797	1174	10	-1185	52	-174	-71	-3	11	-93	0
1877	96	0	-767	-1581	-814	1174	23	-1197	56	-75	-31	7	-48	-38	0
1878	96	0	-772	-1575	-803	1173	15	-1189	34	-93	-5	-32	-23	-81	0
1879	96	0	-823	-1571	-748	1197	-37	-1159	3	-85	-67	-182	-21	-23	0
1880	96	0	-801	-1588	-787	1194	-7	-1187	56	-58	-46	-75	-62	25	0
1881	96	0	-850	-1583	-733	1216	-58	-1158	3	-40	-91	-170	-60	-77	0
1882	96	0	-863	-1584	-721	1223	-71	-1152	-27	-159	-9	-139	-31	-52	0
1883	96	0	-821	-1581	-760	1201	-30	-1170	77	-93	-64	-91	27	-64	0
1884	96	0	-823	-1575	-752	1199	-35	-1163	83	-112	-95	-9	-64	-3	0
1885	96	0	-813	-1534	-721	1173	-46	-1127	77	-176	-141	-38	13	-155	0
1886	96	0	-764	-1456	-692	1110	-36	-1074	108	-164	-91	-31	-42	-31	0
1887	96	0	-741	-1369	-628	1055	-56	-998	19	-73	-122	-50	-23	36	0
1888	96	0	-675	-1278	-603	976	-36	-940	44	-215	-199	-108	-64	-102	0
1889	96	0	-541	-1179	-638	860	48	-908	95	-102	-81	-85	-19	46	0
1890	96	0	-588	-1041	-453	814	-67	-747	44	-182	-137	-157	-9	36	0
1891	96	0	-415	-834	-419	624	2	-626	52	-124	-143	-108	-13	-85	0
1892	96	0	-342	-582	-240	462	-51	-411	58	-203	-145	-93	-27	-48	0
1893	96	0	-155	-296	-141	225	-7	-218	-5	-151	-91	-126	-13	-34	0
1894	96	0	-43	42	85	0	-64	63	29	-190	-137	-64	21	-93	0
1895	96	0	206	355	149	-280	28	252	23	-81	-85	-62	-13	38	0
1896	96	0	333	684	351	-508	-9	517	7	-60	-69	-95	-97	-32	0
1897	96	0	508	1045	537	-776	-14	791	-34	-85	-73	-48	-73	-34	0
1898	96	0	706	1352	646	-1029	30	999	-11	-89	-137	-79	-40	-67	0
1899	96	0	799	1540	741	-1169	29	1140	1	-54	0	-95	-23	36	0
1900	96	0	789	1565	776	-1177	6	1170	-64	-97	-128	-131	-153	-19	0
1901	96	0	722	1375	653	-1048	34	1014	-56	-25	-5	-184	-164	-11	0
1902	96	0	446	1115	669	-780	-111	892	-128	-100	-170	-199	-180	-46	0
1903	96	0	390	669	279	-529	55	474	-29	-98	-32	-201	-104	-36	1
1904	96	0	22	15	-7	-18	14	4	-75	-17	-25	-73	-151	60	0
1905	96	0	-365	-692	-327	528	-19	-509	-143	-129	-87	-203	-116	-71	0
1906	96	0	-582	-1326	-744	954	81	-1035	1	-32	3	-83	-95	1	0
1907	96	0	-958	-1893	-935	1425	-11	-1414	-71	-77	-54	-81	-118	-44	0
1908	96	0	-1078	-2141	-1063	1609	-7	-1602	-58	-110	67	-162	-62	73	0
1909	95	0	-1117	-2273	-1156	1695	19	-1714	-71	-161	-1	-194	-157	-5	0
1910	95	0	-1142	-2393	-1251	1767	54	-1822	25	-108	122	-89	-50	46	0
1911	95	0	-1162	-2432	-1270	1797	54	-1851	44	-143	15	-102	-91	-64	0
1912	95	0	-1116	-2351	-1235	1733	59	-1793	5	-97	5	-228	-112	-108	0
1913	95	0	-1069	-2186	-1117	1627	24	-1651	38	7	122	-112	67	60	0
1914	95	0	-931	-2048	-1117	1489	93	-1582	-7	-164	60	-234	-81	-17	0
1915	95	0	-833	-1938	-1105	1385	136	-1521	83	-100	157	-161	-87	199	0
1916	95	0	-906	-1866	-960	1386	27	-1413	-40	-118	135	-157	-89	19	0
1917	95	0	-745	-1823	-1078	1284	166	-1450	-69	-58	135	-279	-118	-5	0
1918	95	0	-799	-1792	-993	1295	97	-1392	56	-126	83	-159	-31	73	0
1919	95	0	-774	-1767	-993	1270	109	-1380	-13	-52	157	-219	-15	3	0
1920	95	0	-694	-1726	-1032	1210	169	-1379	168	-102	162	-95	-42	25	0
1921	95	0	-747	-1703	-956	1225	104	-1329	38	-114	108	-195	-13	-34	0
1922	95	0	-681	-1701	-1020	1191	169	-1360	31	0	118	-153	-15	17	0
1923	95	0	-794	-1699	-905	1246	55	-1302	1	-97	157	-186	-67	62	0
1924	95	0	-772	-1691	-919	1231	73	-1305	-64	-114	87	-244	-1	-65	0
1925	95	0	-778	-1701	-923	1239	72	-1312	-32	-13	137	-83	1	75	0
1926	95	0	-733	-1683	-950	1208	108	-1316	9	-77	60	-170	-48	-17	0
1927	95	0	-784	-1676	-892	1230	54	-1284	27	-89	122	-141	13	118	0
1928	95	0	-705	-1676	-971	1190	133	-1323	-15	-65	69	-116	-52	11	0
1929	95	0	-803	-1670	-867	1236	32	-1268	-23	-106	170	-168	-21	100	0
1930	95	0	-729	-1660	-931	1194	101	-1295	-21	-69	100	-161	-19	-46	0
1931	95	0	-799	-1664	-865	1231	33	-1264	23	-73	87	-67	-32	-23	0
1932	95	0	-838	-1672	-834	1255	-2	-1253	-29	-93	64	-174	-1	-31	0
1933	95	0	-743	-1668	-925	1205	91	-1296	32	-56	50	-126	-3	50	0
1934	95	0	-790	-1666	-876	1228	43	-1271	32	-32	85	-126	-44	-1	0
1935	95	0	-753	-1660	-907	1206	77	-1283	77	-38	15	-27	13	-60	0
1936	95	0	-794	-1647	-853	1220	29	-1250	21	-3	44	-23	-25	-5	0
1937	95	0	-840	-1633	-793	1236	-23	-1213	36	-44	29	-83	60	-3	0
1938	95	0	-749	-1625	-876	1187	63	-1250	15	-65	79	-46	17	21	0
1939	95	0	-771	-1612	-841	1191	35	-1226	-3	-100	75	-31	-60	64	0
1940	95	0	-746	-1584	-838	1165	46	-1211	-19	-69	126	-129	1	62	0
1941	95	0	-765	-1552	-787	1158	11	-1169	-19	-13	131	-77	21	34	0
1942	95	0	-842	-1515	-673	1178	-84	-1094	-38	-23	21	-95	31	11	0
1943	95	0	-708	-1418	-710	1063	1	-1064	38	-27	129	-56	-21	-3	0
1944	95	0	-670	-1257	-587	963	-41	-922	48	-40	120	-83	-42	-11	0
1945	95	0	-431	-828	-397	629	-17	-612	69	38	126	-34	-21	85	0
1946	95	0	324	1131	807	-727	-241	969	143	349	616	164	143	133	0
1947	95	0	-5559	-2516	3043	4037	-4301	263	5792	3309	4842	9998	6415	6031	0
1948	95	0	578	-2339	-2917	880	1747	-2628	7296	7280	6584	8640	4273	5385	0
1949	95	0	88	-2110	-2198	1011	1143	-2154	6134	5918	5362	7102	3513	4756	0
1950	95	0	-266	-2035	-1769	1150	751	-1902	4908	4266	4394	4882	2731	3441	0
1951	95	0	-235	-1998	-1763	1116	764	-1880	3872	3460	2923	3893	2161	2975	0
1952	95	0	-811	-2019	-1208	1415	198	-1613	3144	2234	1940	2805	1645	2265	0
1953	95	0	-570	-2042	-1472	1306	451	-1757	1988	2075	750	1844	1594	1718	0
1954	95	0	-630	-2042	-1412	1336	391	-1727	1486	1385	0	1136	1037	1546	0
1955	95	0	-638	-2027	-1389	1332	375	-1708	847	471	-391	426	358	985	0
1956	95	0	-877	-1996	-1119	1436	121	-1557	535	-199	-52	-44	95	803	0
1957	95	0	-1063	-2000	-937	1531	-63	-1468	155	-768	261	-774	44	630	0
1958	95	0	-980	-2029	-1049	1504	34	-1539	184	-884	601	-1080	-116	461	0
1959	95	0	-805	-2023	-1218	1414	206	-1620	17	-1092	533	-1127	-452	79	0
1960	95	0	-648	-2017	-1369	1332	360	-1693	-362	-1177	824	-1014	-715	-376	0
1961	95	0	-289	-2005	-1716	1147	713	-1860	-622	-874	1082	-907	-723	-492	0
1962	95	0	-386	-2015	-1629	1200	621	-1822	-601	-556	1138	-968	-516	-696	0
1963	95	0	-394	-2025	-1631	1209	618	-1828	-624	-291	1177	-834	-380	-725	0
1964	95	0	-386	-2021	-1635	1203	624	-1828	-508	-21	550	-752	-192	-686	0
1965	95	0	-472	-2025	-1553	1248	540	-1789	-438	-5	-323	-731	-42	-884	0
1966	95	0	-359	-2033	-1674	1196	657	-1853	-455	112	-905	-756	199	-750	0
1967	95	0	-563	-2031	-1468	1297	452	-1749	-539	-246	-1600	-979	258	-917	0
1968	95	0	-402	-2035	-1633	1218	615	-1834	-393	-517	-1817	-1026	430	-859	0
1969	95	0	-489	-2017	-1528	1253	519	-1772	-583	-746	-1790	-1164	457	-832	0
1970	95	0	-526	-2035	-1509	1280	491	-1772	-642	-824	-1658	-1235	486	-874	0
1971	95	0	-560	-2015	-1455	1287	447	-1735	-770	-793	-1796	-1125	442	-826	0
1972	95	0	-551	-2004	-1453	1277	451	-1728	-950	-667	-1713	-1002	182	-869	0
1973	95	0	-582	-2009	-1427	1295	422	-1718	-865	-488	-1501	-587	-25	-760	0
1974	95	0	-733	-2009	-1276	1371	271	-1642	-892	-432	-1220	-494	-139	-737	0
1975	95	0	-776	-2004	-1228	1390	226	-1616	-859	-440	-1321	-473	-306	-710	0
1976	95	0	-888	-2017	-1129	1452	120	-1573	-841	-479	-1367	-199	-486	-644	0
1977	95	0	-1183	-2054	-871	1618	-156	-1462	-890	-570	-1313	-339	-818	-655	0
1978	95	0	-1059	-2050	-991	1554	-34	-1520	-743	-471	-1218	-250	-913	-545	0
1979	95	0	-1176	-2054	-878	1615	-149	-1466	-743	-401	-1063	-267	-1045	-523	0
1980	95	0	-1284	-2054	-770	1669	-257	-1412	-688	-217	-640	-254	-1132	-448	0
1981	95	0	-1296	-2046	-750	1671	-273	-1398	-776	-335	-933	-228	-1195	-475	0
1982	95	0	-1339	-2060	-721	1699	-309	-1390	-766	-349	-1169	-403	-1261	-403	0
1983	95	0	-1410	-2056	-646	1733	-382	-1351	-843	-170	-1563	-374	-1259	-393	0
1984	95	0	-1448	-2068	-620	1758	-414	-1344	-886	-211	-1542	-304	-1365	-349	0
1985	95	0	-1482	-2081	-599	1781	-441	-1340	-824	-273	-1484	-161	-1313	-207	0
1986	95	0	-1451	-2102	-651	1776	-400	-1376	-855	-188	-1390	11	-1247	-203	0
1987	95	0	-1513	-2114	-601	1813	-456	-1357	-774	-382	-1552	97	-1301	-166	0
1988	95	0	-1475	-2124	-649	1799	-413	-1386	-713	-339	-1749	118	-1288	-62	0
1989	95	0	-1509	-2122	-613	1815	-448	-1367	-692	-358	-1691	56	-1319	-67	0
1990	95	0	-1486	-2130	-644	1808	-421	-1387	-706	-161	-1435	-11	-1259	-29	0
1991	95	0	-1519	-2141	-622	1830	-448	-1381	-657	-23	-1387	-104	-1111	-64	0
1992	95	0	-1455	-2139	-684	1797	-385	-1411	-605	-50	-1406	-69	-1065	-1	0
1993	95	0	-1474	-2149	-675	1811	-399	-1412	-552	-147	-1627	-180	-981	-64	0
1994	95	0	-1425	-2166	-741	1795	-342	-1453	-558	-129	-1456	-143	-950	-112	0
1995	95	0	-1373	-2145	-772	1759	-300	-1458	-562	-190	-1261	-155	-840	-120	0
1996	95	0	-1387	-2155	-768	1771	-309	-1461	-469	-341	-1072	-126	-688	-116	0
1997	95	0	-1327	-2170	-843	1748	-242	-1506	-378	-399	-1080	-312	-547	-145	0
1998	95	0	-1356	-2176	-820	1766	-268	-1498	-356	-483	-958	-347	-430	-155	0
1999	95	0	-1360	-2180	-820	1770	-270	-1500	-376	-483	-739	-360	-329	-174	0
[truncated: 31,181 more rows]
