# Supplementary material for: A Robust and Real-Time Capable Envelope-Based Algorithm for Heart Sound Classification: Validation under Different Physiological Conditions
Source: Sensors (Basel). 2020 Feb 11;20(4):972. doi: 10.3390/s20040972 (PMC7070375; doi:10.3390/s20040972)
Supplement: Supplementary file 1 [file sensors-20-00972-s001.zip › Messungen/swu/swu09_unfiltered.csv]

Dataset No.	Pulse (bpm)	Pacer Bit	leadI (�V)	leadII (�V)	leadIII (�V)	lead_avR (�V)	lead_avL (�V)	lead_avF (�V)	V1 (�V)	V2 (�V)	V3 (�V)	V4 (�V)	V5 (�V)	V6 (�V)	R-Wave
1	0	0	-1792	-3367	-1575	2579	-108	-2471	-89	44	-48	34	3	13	0
2	0	0	-1823	-3365	-1542	2594	-140	-2453	-50	1	9	-21	9	-23	0
3	0	0	-1884	-3362	-1478	2623	-203	-2420	-32	-81	11	-7	9	-46	0
4	0	0	-1864	-3365	-1501	2614	-181	-2433	-100	48	-85	19	50	-100	0
5	0	0	-1814	-3377	-1563	2595	-125	-2470	-69	-69	52	-5	-7	52	0
6	0	0	-1857	-3389	-1532	2623	-162	-2460	-25	-40	-27	77	-1	13	0
7	0	0	-1785	-3395	-1610	2590	-87	-2502	-44	25	-60	32	-29	50	0
8	0	0	-1781	-3398	-1617	2589	-82	-2507	9	54	11	83	85	32	0
9	0	0	-1886	-3408	-1522	2647	-182	-2465	-44	-73	-40	42	-7	1	1
10	0	0	-1779	-3412	-1633	2595	-73	-2522	0	-38	-5	114	-1	36	0
11	0	0	-1880	-3418	-1538	2649	-171	-2478	-36	-42	-79	19	29	-1	0
12	0	0	-1781	-3426	-1645	2603	-68	-2535	-1	42	0	85	29	65	0
13	0	0	-1884	-3441	-1557	2662	-163	-2499	-75	-69	-52	-25	27	9	0
14	0	0	-1872	-3449	-1577	2660	-147	-2513	-11	-44	-42	118	54	-13	0
15	0	0	-1843	-3464	-1621	2653	-111	-2542	-54	-65	-64	27	-85	-75	0
16	0	0	-1835	-3482	-1647	2658	-94	-2564	-40	60	21	36	31	38	0
17	0	0	-1838	-3490	-1652	2664	-93	-2571	0	-79	-13	65	-23	46	0
18	0	0	-1866	-3505	-1639	2685	-113	-2572	-13	-19	-13	46	32	19	0
19	0	0	-1785	-3521	-1736	2653	-24	-2628	5	-50	44	42	-5	19	0
20	0	0	-1928	-3536	-1608	2732	-160	-2572	0	-25	23	62	11	-60	0
21	0	0	-1891	-3540	-1649	2715	-121	-2594	-13	-34	29	27	60	-69	0
22	0	0	-1820	-3552	-1732	2686	-44	-2642	-23	0	-60	73	60	85	0
23	0	0	-1878	-3567	-1689	2722	-94	-2628	-5	-32	52	87	129	40	0
24	0	0	-1870	-3579	-1709	2724	-80	-2644	0	-19	-48	15	5	-83	0
25	0	0	-1828	-3581	-1753	2704	-37	-2667	-46	79	23	27	108	98	0
26	0	0	-1882	-3587	-1705	2734	-88	-2646	-9	-15	5	97	-17	83	0
27	0	0	-1857	-3608	-1751	2732	-53	-2679	9	1	25	3	-50	131	0
28	0	0	-1847	-3614	-1767	2730	-40	-2690	34	31	-9	199	-3	98	0
29	0	0	-1911	-3616	-1705	2763	-103	-2660	-27	-56	58	52	25	0	0
30	0	0	-1907	-3620	-1713	2763	-97	-2666	-58	-52	15	17	-1	0	0
31	0	0	-1801	-3614	-1813	2707	6	-2713	44	50	122	100	-21	135	0
32	0	0	-1918	-3621	-1703	2769	-107	-2662	42	-13	-64	54	-40	9	0
33	0	0	-1874	-3616	-1742	2745	-66	-2679	-31	-60	11	31	-89	77	0
34	0	0	-1892	-3614	-1722	2753	-85	-2668	31	-19	48	32	-97	50	0
35	0	0	-1929	-3618	-1689	2773	-120	-2653	38	-9	21	32	-60	122	0
36	0	0	-1867	-3616	-1749	2741	-59	-2682	-7	17	9	95	-19	25	0
37	0	0	-1915	-3616	-1701	2765	-107	-2658	-77	-29	-42	38	-98	1	0
38	0	0	-1868	-3602	-1734	2735	-67	-2668	3	0	-34	75	9	44	0
39	0	0	-1938	-3598	-1660	2768	-139	-2629	-50	-50	-5	52	-104	-46	0
40	0	0	-1867	-3589	-1722	2728	-72	-2655	-27	-29	40	-1	-69	19	0
41	0	0	-1892	-3585	-1693	2738	-99	-2639	0	21	-25	87	1	-31	0
42	0	0	-1880	-3567	-1687	2723	-96	-2627	-44	-69	-21	48	-71	44	0
43	0	0	-1811	-3557	-1746	2684	-32	-2651	7	-9	29	60	44	-50	0
44	0	0	-1899	-3544	-1645	2721	-127	-2594	-17	-54	52	23	-31	13	0
45	0	0	-1849	-3530	-1681	2689	-84	-2605	-71	54	27	0	-3	54	0
46	0	0	-1867	-3519	-1652	2693	-107	-2585	-27	-7	27	58	0	7	0
47	0	0	-1798	-3503	-1705	2650	-46	-2604	52	-44	65	0	-32	31	0
48	0	0	-1826	-3486	-1660	2656	-83	-2573	1	-11	50	65	7	-3	0
49	0	0	-1856	-3468	-1612	2662	-122	-2540	-19	-97	-21	-1	-52	-60	0
50	0	0	-1812	-3457	-1645	2634	-83	-2551	1	-1	27	114	-71	13	0
51	0	0	-1843	-3439	-1596	2641	-123	-2517	-73	-60	40	-7	-102	29	0
52	0	0	-1874	-3424	-1550	2649	-162	-2487	-89	-48	-7	-52	-110	-29	0
53	0	0	-1818	-3404	-1586	2611	-116	-2495	54	-67	29	58	-9	-11	0
54	0	0	-1878	-3393	-1515	2635	-181	-2454	-69	-65	-120	40	-124	-100	0
55	0	0	-1785	-3375	-1590	2580	-97	-2482	21	0	44	50	13	67	0
56	0	0	-1824	-3362	-1538	2593	-143	-2450	-50	-77	3	29	-75	3	0
57	0	0	-1688	-3348	-1660	2518	-14	-2504	-48	46	65	98	-3	11	0
58	0	0	-1856	-3332	-1476	2594	-190	-2404	-38	-79	-11	3	-85	21	0
59	0	0	-1768	-3325	-1557	2546	-105	-2441	-19	-126	-29	40	-29	-118	0
60	0	0	-1723	-3311	-1588	2517	-67	-2449	-77	13	100	62	-13	11	0
61	0	0	-1802	-3305	-1503	2553	-149	-2404	-81	-21	-40	19	-122	-71	0
62	0	0	-1752	-3292	-1540	2522	-106	-2416	-46	-118	-19	-3	-67	-36	0
63	0	0	-1721	-3286	-1565	2503	-78	-2425	-42	-15	7	34	-17	-42	0
64	0	0	-1816	-3276	-1460	2546	-178	-2368	-50	-71	-42	29	-91	-11	0
65	0	0	-1730	-3266	-1536	2498	-97	-2401	19	-46	-3	110	-1	-38	0
66	0	0	-1770	-3263	-1493	2516	-138	-2378	-19	-62	-23	-15	-36	-11	0
67	0	0	-1721	-3253	-1532	2487	-94	-2392	9	13	-38	46	-17	69	0
68	0	0	-1713	-3247	-1534	2480	-89	-2390	11	-5	-5	13	-38	0	0
69	0	0	-1713	-3251	-1538	2482	-87	-2394	-23	-11	-58	-9	-15	-32	0
70	0	0	-1721	-3243	-1522	2482	-99	-2382	42	-46	46	19	-36	27	0
71	0	0	-1721	-3228	-1507	2474	-107	-2367	-19	-29	-42	-5	-60	11	0
72	0	0	-1721	-3218	-1497	2469	-112	-2357	-54	-71	52	-25	-7	-11	0
73	0	0	-1756	-3230	-1474	2493	-141	-2352	-9	-73	5	-25	-42	-9	0
74	0	0	-1738	-3220	-1482	2479	-128	-2351	11	-52	62	29	11	77	0
75	0	0	-1750	-3224	-1474	2487	-138	-2349	-62	-11	-11	75	-25	-64	0
76	0	0	-1742	-3218	-1476	2480	-133	-2347	-11	-56	-38	40	-34	-42	0
77	0	0	-1779	-3212	-1433	2495	-173	-2322	21	-62	21	65	-52	73	0
78	0	0	-1721	-3218	-1497	2469	-112	-2357	-34	46	-31	17	19	-54	0
79	0	0	-1678	-3210	-1532	2444	-73	-2371	-42	21	46	42	1	21	0
80	0	0	-1719	-3206	-1487	2462	-116	-2346	-27	9	-15	-15	38	-25	0
81	0	0	-1744	-3204	-1460	2474	-142	-2332	-11	21	-19	32	-79	-25	0
82	0	0	-1734	-3212	-1478	2473	-128	-2345	32	7	-15	-13	-1	-65	0
83	0	0	-1759	-3208	-1449	2483	-155	-2328	-71	-21	-27	5	29	-32	0
84	0	0	-1773	-3208	-1435	2490	-169	-2321	-75	-100	65	0	-19	-11	0
85	0	0	-1713	-3212	-1499	2462	-107	-2355	-31	1	75	38	69	17	0
86	0	0	-1824	-3216	-1392	2520	-216	-2304	46	-104	1	15	36	-7	0
87	0	0	-1653	-3210	-1557	2431	-48	-2383	5	-122	-15	-38	1	-21	0
88	0	0	-1765	-3206	-1441	2485	-162	-2323	-32	-69	40	21	102	27	0
89	0	0	-1746	-3206	-1460	2476	-143	-2333	23	-40	75	21	-1	42	0
90	0	0	-1709	-3206	-1497	2457	-106	-2351	-15	-40	31	42	3	-36	0
91	0	0	-1713	-3206	-1493	2459	-110	-2349	-60	-40	3	11	-40	17	0
92	0	0	-1701	-3206	-1505	2453	-98	-2355	-27	-52	-27	-11	-9	29	0
93	0	0	-1761	-3208	-1447	2484	-157	-2327	-124	-118	23	-29	-17	5	0
94	0	0	-1660	-3208	-1548	2434	-56	-2378	-44	-98	98	-27	-77	7	0
95	0	0	-1761	-3210	-1449	2485	-156	-2329	-44	-34	-19	27	0	3	0
96	0	0	-1651	-3212	-1561	2431	-45	-2386	-50	-52	-32	-3	-60	5	0
97	0	0	-1680	-3218	-1538	2449	-71	-2378	5	-31	-23	124	-40	36	0
98	0	0	-1674	-3210	-1536	2442	-69	-2373	-67	-102	-5	13	-108	50	0
99	0	0	-1632	-3220	-1588	2426	-22	-2404	0	32	73	21	-23	-15	0
100	0	0	-1746	-3220	-1474	2483	-136	-2347	-5	-44	-77	-1	-44	9	0
101	0	0	-1674	-3222	-1548	2448	-63	-2385	-52	-11	46	-42	-56	40	0
102	0	0	-1713	-3218	-1505	2465	-104	-2361	-69	75	27	44	-58	75	0
103	0	0	-1725	-3228	-1503	2476	-111	-2365	-46	-83	36	11	-64	29	0
104	0	0	-1725	-3232	-1507	2478	-109	-2369	-81	-34	34	56	-7	-19	0
105	0	0	-1742	-3224	-1482	2483	-130	-2353	23	-9	9	-50	-23	46	0
106	0	0	-1774	-3232	-1458	2503	-158	-2345	-91	-31	-5	83	-19	25	0
107	0	0	-1704	-3232	-1528	2468	-88	-2380	15	-108	52	73	-5	52	0
108	0	0	-1718	-3233	-1515	2475	-101	-2374	34	-46	77	0	-17	54	0
109	0	0	-1729	-3230	-1501	2479	-114	-2365	27	-67	60	17	36	29	0
110	0	0	-1740	-3235	-1495	2487	-122	-2365	-17	-32	21	98	-27	42	0
111	0	0	-1720	-3233	-1513	2476	-103	-2373	32	7	34	13	15	9	0
112	0	0	-1746	-3237	-1491	2491	-127	-2364	11	-62	-48	-19	-62	0	0
113	0	0	-1703	-3235	-1532	2469	-85	-2383	44	17	52	31	75	21	0
114	0	0	-1775	-3241	-1466	2508	-154	-2353	-34	-110	23	40	-13	-11	0
115	0	0	-1709	-3233	-1524	2471	-92	-2378	17	7	-11	32	-3	-3	0
116	0	0	-1738	-3239	-1501	2488	-118	-2370	-34	1	-50	21	64	-3	0
117	0	0	-1746	-3245	-1499	2495	-123	-2372	11	21	40	91	29	56	0
118	0	0	-1631	-3241	-1610	2436	-10	-2425	5	11	65	102	-67	44	0
119	0	0	-1695	-3243	-1548	2469	-73	-2395	-11	93	62	9	110	36	0
120	0	0	-1759	-3245	-1486	2502	-136	-2365	-83	-15	-60	0	-75	-87	0
121	0	0	-1674	-3245	-1571	2459	-51	-2408	44	-1	-7	124	-19	36	0
122	0	0	-1726	-3241	-1515	2483	-105	-2378	-38	-77	-11	87	-85	-89	0
123	0	0	-1633	-3247	-1614	2440	-9	-2430	36	-7	62	135	-38	60	0
124	0	0	-1719	-3249	-1530	2484	-94	-2389	-32	-3	0	67	-73	-5	0
125	0	0	-1748	-3251	-1503	2499	-122	-2377	27	44	1	145	11	1	0
126	0	0	-1690	-3251	-1561	2470	-64	-2406	-21	15	-29	50	-54	-48	0
127	0	0	-1699	-3247	-1548	2473	-75	-2397	15	46	79	114	75	23	0
128	0	0	-1715	-3251	-1536	2483	-89	-2393	-5	-75	-15	5	-48	-48	0
129	0	0	-1678	-3243	-1565	2460	-56	-2404	7	126	50	116	42	77	0
130	0	0	-1703	-3235	-1532	2469	-85	-2383	-52	-32	9	-50	-108	54	0
131	0	0	-1647	-3239	-1592	2443	-27	-2415	34	95	64	46	-3	17	0
132	0	0	-1754	-3232	-1478	2493	-138	-2355	-38	-44	0	97	-21	-7	0
133	0	0	-1686	-3222	-1536	2454	-75	-2379	36	3	-62	38	-48	-17	0
134	0	0	-1715	-3216	-1501	2465	-107	-2358	5	15	31	44	-23	31	0
135	0	0	-1654	-3202	-1548	2428	-53	-2375	52	-34	60	34	23	87	0
136	0	0	-1628	-3201	-1573	2414	-27	-2387	-9	-23	60	64	-13	15	0
137	0	0	-1690	-3201	-1511	2445	-89	-2356	-50	-23	102	25	5	32	0
138	0	0	-1633	-3204	-1571	2418	-31	-2387	40	0	64	170	-5	42	0
139	0	0	-1669	-3201	-1532	2435	-68	-2366	-23	-52	15	81	-77	38	0
140	0	0	-1717	-3197	-1480	2457	-118	-2338	-23	-75	13	34	-110	11	0
141	0	0	-1701	-3181	-1480	2441	-110	-2330	54	-46	23	75	-27	-11	0
142	0	0	-1682	-3171	-1489	2426	-96	-2330	7	-34	25	69	-32	23	0
143	0	0	-1678	-3162	-1484	2420	-97	-2323	32	-83	52	95	-46	25	0
144	0	0	-1672	-3158	-1486	2415	-93	-2322	-9	-62	60	44	0	-7	0
145	0	0	-1659	-3156	-1497	2407	-81	-2326	38	-19	95	122	-25	11	0
146	0	0	-1717	-3156	-1439	2436	-139	-2297	-3	-65	15	40	-31	-31	0
147	0	0	-1665	-3156	-1491	2410	-87	-2323	15	-38	36	38	23	89	0
148	0	0	-1684	-3156	-1472	2420	-106	-2314	-38	31	54	-1	-34	64	0
149	0	0	-1614	-3140	-1526	2377	-44	-2333	-7	-17	-34	54	-25	-52	0
150	0	0	-1620	-3113	-1493	2366	-63	-2303	11	-15	42	75	29	42	0
151	0	0	-1640	-3104	-1464	2372	-88	-2284	3	-106	-27	-29	-71	-65	0
152	0	0	-1660	-3082	-1422	2371	-119	-2252	-1	-50	19	83	-36	31	0
153	0	0	-1626	-3069	-1443	2347	-91	-2256	-54	11	77	42	-85	77	0
154	0	0	-1622	-3051	-1429	2336	-96	-2240	-48	-93	17	67	-52	-56	0
155	0	0	-1587	-3034	-1447	2310	-70	-2240	73	-48	54	135	-36	-62	0
156	0	0	-1655	-3038	-1383	2346	-136	-2210	-77	-89	-5	-9	-23	-71	0
157	0	0	-1554	-3026	-1472	2290	-41	-2249	-15	23	25	155	3	60	0
158	0	0	-1622	-3028	-1406	2325	-108	-2217	-29	-91	-100	56	-79	-48	0
159	0	0	-1533	-3026	-1493	2279	-20	-2259	0	60	56	97	67	19	0
160	0	0	-1583	-3026	-1443	2304	-70	-2234	25	-141	7	-1	-60	19	0
161	0	0	-1579	-3016	-1437	2297	-71	-2226	-56	-25	25	13	-40	-17	0
162	0	0	-1620	-3014	-1394	2317	-113	-2204	46	-46	-97	104	-44	44	0
163	0	0	-1542	-3008	-1466	2275	-38	-2237	-5	-32	-23	73	-56	23	0
164	0	0	-1610	-3014	-1404	2312	-103	-2209	34	73	50	79	1	77	0
165	0	0	-1591	-3014	-1423	2302	-84	-2218	19	-69	-15	27	-71	17	0
166	0	0	-1503	-3008	-1505	2255	1	-2256	91	-3	62	54	5	77	0
167	0	0	-1582	-3005	-1423	2293	-79	-2214	-42	-9	1	56	-3	149	0
168	0	0	-1561	-3014	-1453	2287	-54	-2233	-38	-50	-44	25	-64	-15	0
169	0	0	-1525	-3034	-1509	2279	-8	-2271	25	25	79	139	25	98	0
170	0	0	-1649	-3036	-1387	2342	-131	-2211	-149	-11	-40	-13	-40	-38	0
171	0	0	-1523	-3032	-1509	2277	-7	-2270	71	-3	52	69	-17	-11	0
172	0	0	-1620	-3030	-1410	2325	-105	-2220	50	-60	46	29	-36	-9	0
173	0	0	-1612	-3043	-1431	2327	-90	-2237	40	-71	50	38	-21	-44	0
174	0	0	-1645	-3067	-1422	2356	-111	-2244	-48	-23	64	-5	0	3	0
175	0	0	-1686	-3090	-1404	2388	-141	-2247	-97	-71	-58	-21	-32	-52	0
176	0	0	-1618	-3109	-1491	2363	-63	-2300	50	-29	29	102	15	64	0
177	0	0	-1657	-3133	-1476	2395	-90	-2304	-54	1	-32	98	-40	-75	0
178	0	0	-1647	-3162	-1515	2404	-66	-2338	7	29	25	135	-5	56	0
179	0	0	-1703	-3177	-1474	2440	-114	-2325	-81	-112	75	-23	-77	-42	0
180	0	0	-1579	-3173	-1594	2376	7	-2383	27	13	15	79	38	13	0
181	0	0	-1736	-3183	-1447	2459	-144	-2315	3	-48	-9	104	-17	-19	0
182	0	0	-1694	-3197	-1503	2445	-95	-2350	-17	-48	-13	-5	-110	1	0
183	0	0	-1691	-3204	-1513	2447	-89	-2358	-54	-7	58	58	44	21	0
184	0	0	-1711	-3216	-1505	2463	-103	-2360	-5	-97	58	46	-69	-44	0
185	0	0	-1608	-3216	-1608	2412	0	-2412	65	7	56	122	69	15	0
186	0	0	-1764	-3224	-1460	2494	-152	-2342	-25	-97	-93	52	-69	31	0
187	0	0	-1663	-3216	-1553	2439	-55	-2384	44	40	32	-21	-31	40	0
188	0	0	-1614	-3224	-1610	2419	-2	-2417	91	27	87	135	11	97	0
189	0	0	-1727	-3226	-1499	2476	-114	-2362	-23	-58	-5	116	-42	-44	0
190	0	0	-1630	-3218	-1588	2424	-21	-2403	-13	0	52	17	-52	17	0
191	0	0	-1793	-3226	-1433	2509	-180	-2329	-40	-77	-56	36	-89	-3	0
192	0	0	-1672	-3220	-1548	2446	-62	-2384	54	-71	40	29	-50	-17	0
193	0	0	-1742	-3216	-1474	2479	-134	-2345	-19	-40	-11	77	-27	0	0
194	0	0	-1715	-3218	-1503	2466	-106	-2360	-36	19	-9	73	-13	-17	0
195	0	0	-1719	-3222	-1503	2470	-108	-2362	19	-17	3	36	-38	50	0
196	0	0	-1688	-3224	-1536	2456	-76	-2380	-73	-58	31	9	3	5	0
197	0	0	-1622	-3222	-1600	2422	-11	-2411	67	19	102	93	-19	106	0
198	0	0	-1694	-3224	-1530	2459	-82	-2377	1	-1	34	-13	17	25	0
199	0	0	-1719	-3226	-1507	2472	-106	-2366	-83	3	-52	-13	25	-69	0
200	0	0	-1696	-3228	-1532	2462	-82	-2380	58	-23	-15	83	-58	73	0
201	0	0	-1727	-3224	-1497	2475	-115	-2360	-91	-42	-15	25	-7	-54	0
202	0	0	-1764	-3226	-1462	2495	-151	-2344	-7	-102	-5	36	3	-42	0
203	0	0	-1744	-3224	-1480	2484	-132	-2352	-85	-23	-29	-15	13	-48	0
204	0	0	-1661	-3226	-1565	2443	-48	-2395	32	1	56	91	-60	1	0
205	0	0	-1803	-3228	-1425	2515	-189	-2326	-77	5	-29	-7	-3	-3	0
206	0	0	-1727	-3226	-1499	2476	-114	-2362	3	-1	-29	-50	7	-36	0
207	0	0	-1680	-3218	-1538	2449	-71	-2378	27	-15	38	21	36	1	0
208	0	0	-1742	-3226	-1484	2484	-129	-2355	-31	-23	-52	19	-32	31	0
209	0	0	-1667	-3222	-1555	2444	-56	-2388	60	-19	-15	31	-23	36	0
210	0	0	-1655	-3220	-1565	2437	-45	-2392	67	-5	9	50	9	54	0
211	0	0	-1684	-3220	-1536	2452	-74	-2378	-17	-67	19	15	-77	-44	0
212	0	0	-1684	-3224	-1540	2454	-72	-2382	-29	-13	9	32	27	-9	0
213	0	0	-1742	-3228	-1486	2485	-128	-2357	-87	-7	5	9	-15	-44	0
214	0	0	-1684	-3220	-1536	2452	-74	-2378	25	-5	40	38	64	-81	0
215	0	0	-1762	-3230	-1468	2496	-147	-2349	0	-98	-32	-11	-64	-100	0
216	0	0	-1794	-3233	-1439	2513	-177	-2336	-34	-89	19	23	-9	-60	0
217	0	0	-1655	-3224	-1569	2439	-43	-2396	-15	-38	-29	54	15	-52	0
218	0	0	-1715	-3235	-1520	2475	-97	-2377	-19	-27	1	64	40	65	0
219	0	0	-1690	-3230	-1540	2460	-75	-2385	-3	-79	-11	3	11	-129	0
220	0	0	-1713	-3206	-1493	2459	-110	-2349	-52	89	-40	64	-52	11	0
221	0	0	-1753	-3169	-1416	2461	-168	-2292	-46	-36	31	-1	-73	32	0
222	0	0	-1645	-3094	-1449	2369	-98	-2271	17	-116	0	56	-60	50	0
223	0	0	-1664	-3014	-1350	2339	-157	-2182	-3	-46	-13	32	-36	-11	0
224	0	0	-1618	-2913	-1295	2265	-161	-2104	-31	-98	-91	-1	-27	-77	0
225	0	0	-1457	-2805	-1348	2131	-54	-2076	75	-46	19	40	60	-52	0
226	0	0	-1441	-2663	-1222	2052	-109	-1942	93	-62	36	83	87	62	0
227	0	0	-1318	-2454	-1136	1886	-91	-1795	40	-145	52	1	-34	-34	0
228	0	0	-1160	-2217	-1057	1688	-51	-1637	69	-71	3	98	5	31	0
229	0	0	-1085	-1930	-845	1507	-120	-1387	-56	-69	9	21	-65	-71	0
230	0	0	-910	-1610	-700	1260	-105	-1155	29	-11	98	-17	23	-50	0
231	0	0	-848	-1282	-434	1065	-207	-858	-85	-27	-75	15	-64	-31	0
232	0	0	-514	-921	-407	717	-53	-664	31	-34	-32	65	-32	-25	0
233	0	0	-434	-583	-149	508	-142	-366	3	-85	-54	60	-17	-65	0
234	0	0	-299	-300	-1	299	-149	-150	-65	-118	-42	0	-36	-112	0
235	0	0	-107	-151	-44	129	-31	-97	7	-38	34	64	-5	17	0
236	0	0	-177	-215	-38	196	-69	-126	-81	11	0	36	-31	11	0
237	0	0	-223	-428	-205	325	-9	-316	-1	-13	-13	50	13	-89	0
238	0	0	-397	-711	-314	554	-41	-512	19	-50	25	85	-36	42	0
239	0	0	-691	-1189	-498	940	-96	-843	-31	-143	-44	42	-71	-58	1
240	0	0	-1010	-1881	-871	1445	-69	-1376	13	-15	-15	60	60	-52	0
241	0	0	-1310	-2539	-1229	1924	-40	-1884	-48	-17	13	-31	-36	-40	0
242	0	0	-1654	-3136	-1482	2395	-86	-2309	-25	-118	44	29	9	5	0
243	0	0	-1887	-3592	-1705	2739	-91	-2648	-71	-95	-9	48	-46	-71	0
244	0	0	-1870	-3753	-1883	2811	6	-2818	-11	-71	89	25	25	-73	0
245	0	0	-2058	-3864	-1806	2961	-126	-2835	-46	-110	-31	44	-62	-42	0
246	0	0	-2016	-3961	-1945	2988	-35	-2953	9	-46	-15	52	-27	-11	0
247	0	0	-2097	-3992	-1895	3044	-101	-2943	-46	-89	-1	50	-69	25	0
248	0	0	-1971	-3891	-1920	2931	-25	-2905	-17	-21	0	75	-46	-25	0
249	0	0	-1924	-3730	-1806	2827	-59	-2768	-36	-64	11	85	-56	-36	0
250	0	0	-1878	-3606	-1728	2742	-75	-2667	-29	-73	27	3	-44	-54	0
251	0	0	-1744	-3501	-1757	2622	6	-2629	0	1	-32	129	-44	-69	0
252	0	0	-1843	-3433	-1590	2638	-126	-2511	-34	-73	15	71	-89	-108	0
253	0	0	-1687	-3400	-1713	2543	13	-2556	83	-83	75	75	9	-34	0
254	0	0	-1794	-3367	-1573	2580	-110	-2470	-27	-93	93	89	-77	-38	0
255	0	0	-1707	-3340	-1633	2523	-37	-2486	-3	-17	23	56	-21	-95	0
256	0	0	-1758	-3311	-1553	2534	-102	-2432	-13	-17	-7	46	-1	5	0
257	0	0	-1711	-3305	-1594	2508	-58	-2449	75	-54	25	118	-40	15	0
258	0	0	-1684	-3296	-1612	2490	-36	-2454	13	7	11	114	3	-11	0
259	0	0	-1712	-3298	-1586	2505	-63	-2442	75	-58	89	19	21	-54	0
260	0	0	-1719	-3294	-1575	2506	-72	-2434	71	-118	62	97	-17	58	0
261	0	0	-1661	-3294	-1633	2477	-14	-2463	29	5	50	42	11	-17	0
262	0	0	-1787	-3292	-1505	2539	-141	-2398	-46	-110	38	29	-19	-71	0
263	0	0	-1669	-3292	-1623	2480	-23	-2457	42	-48	77	62	7	-27	0
264	0	0	-1801	-3288	-1487	2544	-157	-2387	-38	-77	73	-17	36	-67	0
265	0	0	-1631	-3280	-1649	2455	9	-2464	87	-34	87	102	-9	48	0
266	0	0	-1740	-3284	-1544	2512	-98	-2414	3	-77	77	83	-29	13	0
267	0	0	-1728	-3280	-1552	2504	-88	-2416	34	-81	15	112	1	-25	0
268	0	0	-1705	-3274	-1569	2489	-68	-2421	23	-44	-15	38	17	-104	0
269	0	0	-1775	-3272	-1497	2523	-139	-2384	-29	-73	32	95	-77	-62	0
270	0	0	-1722	-3266	-1544	2494	-89	-2405	-17	29	29	81	-9	-73	0
271	0	0	-1709	-3266	-1557	2487	-76	-2411	32	-48	64	54	-83	-17	0
272	0	0	-1703	-3270	-1567	2486	-68	-2418	83	-102	116	114	-81	46	0
273	0	0	-1725	-3265	-1540	2495	-92	-2402	21	-31	102	50	11	-54	0
274	0	0	-1733	-3259	-1526	2496	-103	-2392	0	-44	0	97	-157	-67	0
275	0	0	-1787	-3257	-1470	2522	-158	-2363	17	-29	81	77	-46	5	0
276	0	0	-1719	-3249	-1530	2484	-94	-2389	-21	-21	54	44	-40	-5	0
277	0	0	-1680	-3245	-1565	2462	-57	-2405	50	-25	102	164	-15	71	0
278	0	0	-1722	-3241	-1519	2481	-101	-2380	-42	-34	-15	13	-65	-44	0
279	0	0	-1695	-3235	-1540	2465	-77	-2387	29	-104	69	93	-65	-27	0
280	0	0	-1698	-3230	-1532	2464	-83	-2381	27	-23	58	27	7	-40	0
281	0	0	-1696	-3230	-1534	2463	-81	-2382	-34	-79	3	25	-83	-62	0
282	0	0	-1784	-3233	-1449	2508	-167	-2341	-3	-67	11	25	-9	-7	0
283	0	0	-1673	-3226	-1553	2449	-60	-2389	-9	-17	9	9	1	9	0
284	0	0	-1725	-3222	-1497	2473	-114	-2359	46	-29	-23	48	9	-9	0
285	0	0	-1767	-3220	-1453	2493	-157	-2336	31	-7	31	112	-44	-9	0
286	0	0	-1742	-3222	-1480	2482	-131	-2351	40	-95	-13	29	-11	-77	0
287	0	0	-1773	-3218	-1445	2495	-164	-2331	34	-62	13	11	-19	38	0
288	0	0	-1734	-3212	-1478	2473	-128	-2345	-5	-106	-7	7	-44	-3	0
289	0	0	-1709	-3210	-1501	2459	-104	-2355	-42	77	48	67	69	13	0
290	0	0	-1738	-3212	-1474	2475	-132	-2343	3	-81	0	-46	-13	-79	0
291	0	0	-1748	-3199	-1451	2473	-148	-2325	-25	3	-5	9	-91	-19	0
292	0	0	-1754	-3201	-1447	2477	-153	-2324	-79	-93	-19	-65	-42	-40	0
293	0	0	-1781	-3193	-1412	2487	-184	-2302	-42	-3	-5	46	-52	-25	0
294	0	0	-1680	-3183	-1503	2431	-88	-2343	40	-19	-17	40	-38	38	0
295	0	0	-1705	-3183	-1478	2444	-113	-2330	1	-36	-17	7	-79	-34	0
296	0	0	-1694	-3185	-1491	2439	-101	-2338	-54	67	-27	40	-48	93	0
297	0	0	-1643	-3179	-1536	2411	-53	-2357	0	1	-7	7	-3	-42	0
298	0	0	-1690	-3177	-1487	2433	-101	-2332	-62	-36	-32	100	-48	21	0
299	0	0	-1594	-3173	-1579	2383	-7	-2376	85	52	-25	133	7	48	0
300	0	0	-1671	-3164	-1493	2417	-89	-2328	21	-11	-69	52	-54	5	0
301	0	0	-1745	-3168	-1423	2456	-161	-2295	-71	-54	-93	50	-145	-17	0
302	0	0	-1651	-3162	-1511	2406	-70	-2336	-31	-56	-36	31	-54	5	0
303	0	0	-1659	-3158	-1499	2408	-80	-2328	36	0	-46	141	-13	1	0
304	0	0	-1746	-3152	-1406	2449	-170	-2279	-81	-65	-31	62	-50	-7	0
305	0	0	-1636	-3156	-1520	2396	-58	-2338	-7	48	65	40	17	31	0
306	0	0	-1721	-3154	-1433	2437	-144	-2293	-34	-77	-52	60	-73	-9	0
307	0	0	-1589	-3150	-1561	2369	-14	-2355	7	64	62	58	-1	36	0
308	0	0	-1688	-3148	-1460	2418	-114	-2304	-58	0	65	40	15	0	0
309	0	0	-1653	-3140	-1487	2396	-83	-2313	-34	46	19	-40	0	-31	0
310	0	0	-1691	-3142	-1451	2416	-120	-2296	-11	-128	71	3	32	-15	0
311	0	0	-1670	-3136	-1466	2403	-102	-2301	-27	-89	-25	-27	1	-71	0
312	0	0	-1666	-3136	-1470	2401	-98	-2303	-11	-17	0	11	97	-93	0
313	0	0	-1713	-3136	-1423	2424	-145	-2279	-32	-143	-75	64	7	-141	0
314	0	0	-1688	-3129	-1441	2408	-123	-2285	-50	-129	23	3	-21	-48	0
315	0	0	-1748	-3127	-1379	2437	-184	-2253	-83	-36	-67	77	31	-64	0
316	0	0	-1630	-3129	-1499	2379	-65	-2314	-91	48	-3	5	-25	-19	0
317	0	0	-1653	-3127	-1474	2390	-89	-2300	-29	85	-31	73	1	25	0
318	0	0	-1665	-3125	-1460	2395	-102	-2292	31	89	-48	108	-11	54	0
319	0	0	-1727	-3127	-1400	2427	-163	-2263	-67	38	-36	-69	-13	-7	0
320	0	0	-1668	-3123	-1455	2395	-106	-2289	40	0	42	-65	7	32	0
321	0	0	-1752	-3123	-1371	2437	-190	-2247	7	-34	-11	1	-5	40	0
322	0	0	-1675	-3131	-1456	2403	-109	-2293	-56	-3	1	-56	-1	25	0
323	0	0	-1694	-3127	-1433	2410	-130	-2280	79	-64	104	5	-19	69	0
324	0	0	-1685	-3138	-1453	2411	-116	-2295	-3	-38	95	-65	67	32	0
325	0	0	-1715	-3135	-1420	2425	-147	-2277	23	-17	93	-5	106	1	0
326	0	0	-1684	-3142	-1458	2413	-113	-2300	62	-58	42	-34	95	25	0
327	0	0	-1703	-3148	-1445	2425	-129	-2296	0	-71	56	3	-9	-15	0
328	0	0	-1676	-3154	-1478	2415	-99	-2316	31	-81	5	1	-9	60	0
329	0	0	-1638	-3158	-1520	2398	-59	-2339	15	-9	15	89	36	9	0
330	0	0	-1717	-3166	-1449	2441	-134	-2307	-60	-95	-1	38	-69	21	0
331	0	0	-1684	-3175	-1491	2429	-96	-2333	-42	-50	-58	32	15	-50	0
332	0	0	-1632	-3191	-1559	2411	-36	-2375	69	-87	7	52	-79	-23	0
333	0	0	-1746	-3202	-1456	2474	-145	-2329	-48	-102	-106	-5	-42	-31	0
334	0	0	-1666	-3206	-1540	2436	-63	-2373	11	40	-75	73	-27	-17	0
335	0	0	-1725	-3224	-1499	2474	-113	-2361	-46	-13	-50	29	-52	71	0
336	0	0	-1688	-3230	-1542	2459	-73	-2386	-62	-44	-62	-11	-116	13	0
337	0	0	-1680	-3247	-1567	2463	-56	-2407	-9	19	-19	73	-27	34	0
338	0	0	-1743	-3263	-1520	2503	-111	-2391	-62	21	-44	15	-34	-38	0
339	0	0	-1668	-3280	-1612	2474	-28	-2446	-1	48	40	42	-44	27	0
340	0	0	-1779	-3284	-1505	2531	-137	-2394	-38	-40	5	19	-44	21	0
341	0	0	-1715	-3299	-1584	2507	-65	-2441	91	-19	-60	7	-40	-7	0
342	0	0	-1732	-3309	-1577	2520	-77	-2443	32	-3	5	48	23	50	0
343	0	0	-1809	-3329	-1520	2569	-144	-2424	-73	-60	-7	-29	-15	3	0
344	0	0	-1788	-3332	-1544	2560	-122	-2438	-48	-56	5	0	-81	-52	0
345	0	0	-1823	-3340	-1517	2581	-153	-2428	9	-3	-36	73	-60	60	0
346	0	0	-1793	-3352	-1559	2572	-117	-2455	-48	19	38	-1	93	7	0
347	0	0	-1704	-3360	-1656	2532	-24	-2508	31	17	44	75	25	79	0
348	0	0	-1718	-3367	-1649	2542	-34	-2508	15	48	77	23	50	83	0
349	0	0	-1771	-3369	-1598	2570	-86	-2483	-9	-42	9	-11	21	36	0
350	0	0	-1726	-3369	-1643	2547	-41	-2506	7	7	-9	114	-11	-21	0
351	0	0	-1752	-3375	-1623	2563	-64	-2499	42	-81	27	65	-17	1	0
352	0	0	-1820	-3373	-1553	2596	-133	-2463	-23	-110	-9	23	-48	-75	0
353	0	0	-1754	-3377	-1623	2565	-65	-2500	46	-19	34	60	-56	3	0
354	0	0	-1847	-3373	-1526	2610	-160	-2449	-73	-25	38	-5	34	13	0
355	0	0	-1740	-3371	-1631	2555	-54	-2501	-36	-60	56	-40	-135	-54	0
356	0	0	-1831	-3369	-1538	2600	-146	-2453	52	-32	62	79	27	110	0
357	0	0	-1756	-3360	-1604	2558	-76	-2482	-42	-11	-44	1	-71	-46	0
358	0	0	-1715	-3354	-1639	2534	-38	-2496	15	29	25	31	23	29	0
359	0	0	-1719	-3340	-1621	2529	-49	-2480	5	-25	-21	120	-54	-54	0
360	0	0	-1713	-3330	-1617	2521	-48	-2473	-83	-3	64	5	-11	-31	0
361	0	0	-1649	-3321	-1672	2485	11	-2496	-9	-17	60	1	-75	31	0
362	0	0	-1676	-3311	-1635	2493	-20	-2473	-11	-23	56	69	23	-52	0
363	0	0	-1724	-3301	-1577	2512	-73	-2439	36	-25	40	52	19	-31	0
364	0	0	-1692	-3288	-1596	2490	-48	-2442	-19	-7	29	-25	0	-21	0
365	0	0	-1699	-3270	-1571	2484	-64	-2420	-27	-31	0	48	0	-56	0
366	0	0	-1667	-3253	-1586	2460	-40	-2419	-1	46	48	31	5	-9	0
367	0	0	-1629	-3239	-1610	2434	-9	-2424	0	31	71	36	79	52	0
368	0	0	-1688	-3220	-1532	2454	-78	-2376	-44	-56	-15	56	15	19	0
369	0	0	-1633	-3206	-1573	2419	-30	-2389	38	-81	71	23	-48	31	0
370	0	0	-1632	-3187	-1555	2409	-38	-2371	95	-56	-17	75	-87	93	0
371	0	0	-1678	-3173	-1495	2425	-91	-2334	-21	-89	19	85	-60	13	0
372	0	0	-1642	-3162	-1520	2402	-61	-2341	19	-73	-17	98	-31	-25	0
373	0	0	-1643	-3148	-1505	2395	-69	-2326	38	-23	31	69	34	15	0
374	0	0	-1740	-3123	-1383	2431	-178	-2253	-83	-83	-91	3	-91	-36	0
375	0	0	-1606	-3111	-1505	2358	-50	-2308	85	-27	23	110	5	5	0
376	0	0	-1669	-3096	-1427	2382	-121	-2261	50	-58	-19	11	-27	-52	0
377	0	0	-1566	-3086	-1520	2326	-23	-2303	69	-97	102	27	-21	40	0
378	0	0	-1635	-3072	-1437	2353	-99	-2254	-3	25	-1	98	-29	97	0
379	0	0	-1640	-3065	-1425	2352	-107	-2245	-15	-15	-56	-34	-19	-65	0
380	0	0	-1583	-3055	-1472	2319	-55	-2263	7	23	-5	75	1	9	0
381	0	0	-1654	-3039	-1385	2346	-134	-2212	-52	-48	-64	0	34	-124	0
382	0	0	-1543	-3038	-1495	2290	-24	-2266	-9	42	83	-3	-5	27	0
383	0	0	-1643	-3024	-1381	2333	-131	-2202	-42	-77	-21	-34	-15	-46	0
384	0	0	-1560	-3022	-1462	2291	-49	-2242	58	-34	23	31	1	38	0
385	0	0	-1666	-3012	-1346	2339	-160	-2179	38	-31	73	36	60	95	0
386	0	0	-1541	-3005	-1464	2273	-38	-2234	-17	-54	-23	31	-77	13	0
387	0	0	-1628	-3001	-1373	2314	-127	-2187	-23	-9	62	-17	-15	73	0
388	0	0	-1659	-2997	-1338	2328	-160	-2167	-48	1	-44	-25	-48	-54	0
389	0	0	-1534	-2989	-1455	2261	-39	-2222	-29	67	23	-11	77	-1	0
390	0	0	-1625	-2983	-1358	2304	-133	-2170	-36	-58	7	-31	-11	-1	0
391	0	0	-1563	-2981	-1418	2272	-72	-2199	-60	27	-60	0	31	-67	0
392	0	0	-1606	-2977	-1371	2291	-117	-2174	-48	-29	-50	11	-17	1	0
393	0	0	-1629	-2975	-1346	2302	-141	-2160	-89	-17	-34	-38	-17	-44	0
394	0	0	-1555	-2975	-1420	2265	-67	-2197	50	3	62	13	52	-5	0
395	0	0	-1645	-2968	-1323	2306	-161	-2145	-77	-52	-48	-114	15	9	0
396	0	0	-1467	-2966	-1499	2216	16	-2232	135	17	81	21	46	52	0
397	0	0	-1587	-2968	-1381	2277	-103	-2174	31	9	13	-13	69	31	0
398	0	0	-1603	-2966	-1363	2284	-120	-2164	-54	-1	-25	-36	-65	5	0
399	0	0	-1550	-2964	-1414	2257	-68	-2189	85	5	50	42	-15	102	0
400	0	0	-1603	-2966	-1363	2284	-120	-2164	-64	-25	46	-79	-32	-5	0
401	0	0	-1632	-2964	-1332	2298	-150	-2148	-23	-19	11	-34	-52	9	0
402	0	0	-1610	-2962	-1352	2286	-129	-2157	-77	-31	11	5	-21	3	0
403	0	0	-1556	-2958	-1402	2257	-77	-2180	-7	25	112	-11	-11	32	0
404	0	0	-1651	-2962	-1311	2306	-170	-2136	-36	-19	-67	-46	9	-85	0
405	0	0	-1548	-2960	-1412	2254	-68	-2186	0	32	27	56	5	56	0
406	0	0	-1671	-2964	-1293	2317	-189	-2128	-75	3	-3	-17	50	-15	0
407	0	0	-1544	-2956	-1412	2250	-66	-2184	40	1	-79	83	-46	-69	0
408	0	0	-1542	-2960	-1418	2251	-62	-2189	50	77	50	0	56	15	0
409	0	0	-1575	-2956	-1381	2265	-97	-2168	-15	9	-100	60	38	-60	0
410	0	0	-1591	-2960	-1369	2275	-111	-2164	-31	-40	-23	7	-46	-34	0
411	0	0	-1591	-2958	-1367	2274	-112	-2162	-44	52	-44	29	-13	29	0
412	0	0	-1571	-2956	-1385	2263	-93	-2170	-50	5	-52	42	-122	77	0
413	0	0	-1616	-2962	-1346	2289	-135	-2154	-52	-17	-11	-36	32	-32	0
414	0	0	-1539	-2966	-1427	2252	-56	-2196	-9	0	58	-19	79	0	0
415	0	0	-1651	-2966	-1315	2308	-168	-2140	-62	-42	-25	-21	23	-48	0
416	0	0	-1504	-2966	-1462	2235	-21	-2214	75	50	87	9	100	112	0
417	0	0	-1665	-2974	-1309	2319	-178	-2141	-65	-54	50	-60	0	89	0
418	0	0	-1484	-2968	-1484	2226	0	-2226	21	-23	23	-7	-48	-23	0
419	0	0	-1626	-2968	-1342	2297	-142	-2155	25	-81	46	54	-9	23	0
420	0	0	-1574	-2966	-1392	2270	-91	-2179	-13	-25	-7	-56	-11	9	0
421	0	0	-1594	-2977	-1383	2285	-105	-2180	-25	-38	-9	-5	-36	31	0
422	0	0	-1597	-2970	-1373	2283	-112	-2171	3	-42	-34	19	-29	-50	0
423	0	0	-1583	-2970	-1387	2276	-98	-2178	17	-15	17	85	-67	-9	0
424	0	0	-1604	-2977	-1373	2290	-115	-2175	-25	-50	17	27	-27	-64	0
425	0	0	-1563	-2977	-1414	2270	-74	-2195	29	0	29	27	-21	67	0
426	0	0	-1600	-2983	-1383	2291	-108	-2183	-11	5	-27	56	-87	34	0
427	0	0	-1532	-2975	-1443	2253	-44	-2209	60	97	-32	116	13	21	0
428	0	0	-1596	-2985	-1389	2290	-103	-2187	-5	-79	48	34	-32	23	0
429	0	0	-1519	-2981	-1462	2250	-28	-2221	56	9	29	77	-56	-60	0
430	0	0	-1620	-2985	-1365	2302	-127	-2175	-44	17	36	48	-38	-25	0
431	0	0	-1556	-2983	-1427	2269	-64	-2205	-38	-34	83	5	-97	-21	0
432	0	0	-1556	-2985	-1429	2270	-63	-2207	-15	1	-21	25	-38	-36	0
433	0	0	-1610	-2985	-1375	2297	-117	-2180	-79	-44	67	48	-34	27	0
434	0	0	-1531	-2989	-1458	2260	-36	-2223	-17	-27	44	48	-27	-1	0
435	0	0	-1567	-2983	-1416	2275	-75	-2199	50	17	62	60	77	9	0
436	0	0	-1558	-2987	-1429	2272	-64	-2208	44	7	-34	60	-46	-31	0
437	0	0	-1492	-2991	-1499	2241	3	-2245	60	32	62	25	46	135	0
438	0	0	-1668	-2989	-1321	2328	-173	-2155	13	-110	-106	-25	-38	-36	0
439	0	0	-1490	-2987	-1497	2238	3	-2242	54	-1	38	-25	17	56	0
440	0	0	-1558	-2991	-1433	2274	-62	-2212	38	11	31	-9	11	3	0
441	0	0	-1579	-2987	-1408	2283	-85	-2197	-21	17	-89	17	-36	-42	0
442	0	0	-1577	-2991	-1414	2284	-81	-2202	-34	7	-83	-1	-46	27	0
443	0	0	-1502	-2989	-1487	2245	-7	-2238	54	-3	29	1	64	-3	0
444	0	0	-1579	-2997	-1418	2288	-80	-2207	-38	0	5	-50	13	-9	0
445	0	0	-1554	-2995	-1441	2274	-56	-2218	32	42	-40	-31	58	42	0
446	0	0	-1529	-2989	-1460	2259	-34	-2224	58	27	21	85	-7	46	0
447	0	0	-1531	-2995	-1464	2263	-33	-2229	9	-23	-64	98	42	-48	0
448	0	0	-1548	-2993	-1445	2270	-51	-2219	25	7	-29	15	77	-25	0
449	0	0	-1583	-2993	-1410	2288	-86	-2201	-21	-29	-60	17	31	-71	0
450	0	0	-1507	-2991	-1484	2249	-11	-2237	73	-21	23	73	60	17	0
451	0	0	-1569	-2989	-1420	2279	-74	-2204	-75	44	-110	-31	29	3	0
452	0	0	-1544	-2989	-1445	2266	-49	-2217	23	-9	-50	-3	-32	-1	0
453	0	0	-1577	-2991	-1414	2284	-81	-2202	48	19	31	-19	95	95	0
454	0	0	-1556	-2987	-1431	2271	-62	-2209	-31	-50	-62	-11	-23	-5	0
455	0	0	-1577	-2991	-1414	2284	-81	-2202	29	67	38	1	29	129	0
456	0	0	-1555	-2975	-1420	2265	-67	-2197	34	36	-58	1	19	46	0
457	0	0	-1535	-2972	-1437	2253	-49	-2204	54	9	31	17	42	25	0
458	0	0	-1577	-2958	-1381	2267	-98	-2169	-5	5	58	17	27	81	0
459	0	0	-1556	-2952	-1396	2254	-80	-2174	-25	-27	11	-42	0	9	0
460	0	0	-1484	-2942	-1458	2213	-13	-2200	87	40	-25	9	58	3	0
461	0	0	-1574	-2935	-1361	2254	-106	-2148	-7	54	-38	19	-3	69	0
462	0	0	-1542	-2929	-1387	2235	-77	-2158	0	-67	-27	-1	-31	-42	0
463	0	0	-1572	-2931	-1359	2251	-106	-2145	-60	27	-11	21	-40	-7	0
464	0	0	-1531	-2927	-1396	2229	-67	-2161	67	0	-27	102	-1	62	0
465	0	0	-1542	-2917	-1375	2229	-83	-2146	-62	-52	-21	-17	34	-29	0
466	0	0	-1539	-2904	-1365	2221	-87	-2134	-50	-38	-25	25	-42	75	0
467	0	0	-1556	-2902	-1346	2229	-105	-2124	-31	31	-44	-46	36	15	0
468	0	0	-1537	-2900	-1363	2218	-87	-2131	21	13	-77	36	-13	1	0
469	0	0	-1482	-2894	-1412	2188	-35	-2153	29	17	-9	71	15	-1	0
470	0	0	-1517	-2890	-1373	2203	-72	-2131	-60	-1	-3	-42	-25	-7	0
471	0	0	-1503	-2884	-1381	2193	-61	-2132	21	-13	21	-23	-31	1	0
472	0	0	-1556	-2884	-1328	2220	-114	-2106	-1	-133	7	-58	1	-27	0
473	0	0	-1496	-2865	-1369	2180	-63	-2117	19	-5	23	77	7	69	0
474	0	0	-1583	-2847	-1264	2215	-159	-2055	-77	-102	-25	-19	-128	-23	0
475	0	0	-1451	-2834	-1383	2142	-34	-2108	5	48	44	89	44	67	0
476	0	0	-1490	-2813	-1323	2151	-83	-2068	0	-73	21	-40	1	27	0
477	0	0	-1486	-2785	-1299	2135	-93	-2042	-25	-42	-67	60	-40	1	0
478	0	0	-1453	-2776	-1323	2114	-65	-2049	15	-17	65	58	-15	71	0
479	0	0	-1438	-2772	-1334	2105	-52	-2053	-58	-42	-23	11	48	-23	0
480	0	0	-1393	-2762	-1369	2077	-12	-2065	5	-54	-97	100	7	-11	0
481	0	0	-1474	-2756	-1282	2115	-96	-2019	-73	-64	-5	11	15	23	0
482	0	0	-1472	-2760	-1288	2116	-92	-2024	-19	-42	-17	27	1	-36	0
483	0	0	-1499	-2756	-1257	2127	-121	-2006	44	-137	75	31	-118	-13	0
484	0	0	-1496	-2764	-1268	2130	-114	-2016	-1	-9	-15	60	-9	1	0
485	0	0	-1418	-2752	-1334	2085	-42	-2043	13	7	13	91	-15	-17	0
486	0	0	-1446	-2747	-1301	2096	-72	-2024	-38	-48	31	15	-9	-34	0
487	0	0	-1488	-2733	-1245	2110	-121	-1989	-27	-46	27	-15	42	-31	0
488	0	0	-1438	-2739	-1301	2088	-68	-2020	-13	-5	-9	46	-17	-13	0
489	0	0	-1434	-2745	-1311	2089	-61	-2028	21	-36	-17	58	-3	-52	0
490	0	0	-1486	-2745	-1259	2115	-113	-2002	1	-54	-42	-15	-95	-27	0
491	0	0	-1525	-2741	-1216	2133	-154	-1978	-15	-73	23	-52	-52	-9	0
492	0	0	-1429	-2748	-1319	2088	-55	-2033	-1	-48	52	-3	25	9	0
493	0	0	-1457	-2756	-1299	2106	-79	-2027	11	-114	40	36	-29	-32	0
494	0	0	-1488	-2764	-1276	2126	-106	-2020	7	23	-75	128	-31	-27	0
495	0	0	-1469	-2764	-1295	2116	-87	-2029	-5	-21	36	46	-21	-21	0
496	0	0	-1494	-2762	-1268	2128	-113	-2015	-46	-3	13	19	38	-21	0
497	0	0	-1464	-2787	-1323	2125	-70	-2055	-1	-11	9	-13	65	11	0
498	0	0	-1506	-2811	-1305	2158	-100	-2058	9	-67	44	64	60	-13	0
499	0	0	-1457	-2836	-1379	2146	-39	-2107	21	-5	73	29	15	71	0
500	0	0	-1589	-2861	-1272	2225	-158	-2066	-38	-67	40	-19	-42	52	0
501	0	0	-1468	-2878	-1410	2173	-29	-2144	25	9	118	-25	21	0	0
502	0	0	-1570	-2910	-1340	2240	-115	-2125	7	-97	-25	95	-29	-21	0
503	0	0	-1569	-2915	-1346	2242	-111	-2130	17	-64	-7	1	3	23	0
504	0	0	-1538	-2919	-1381	2228	-78	-2150	19	-64	9	19	-23	21	0
505	0	0	-1521	-2929	-1408	2225	-56	-2168	-13	36	29	0	93	19	0
506	0	0	-1609	-2941	-1332	2275	-138	-2136	-19	-29	21	-38	44	17	0
507	0	0	-1542	-2956	-1414	2249	-64	-2185	50	-56	54	17	-7	17	0
508	0	0	-1535	-2966	-1431	2250	-52	-2198	67	-42	58	87	-3	106	0
509	0	0	-1572	-2966	-1394	2269	-89	-2180	0	-25	-48	17	-60	0	0
510	0	0	-1595	-2966	-1371	2280	-112	-2168	23	-56	-38	69	32	3	0
511	0	0	-1574	-2966	-1392	2270	-91	-2179	-21	-23	-52	-13	-91	-46	0
512	0	0	-1574	-2968	-1394	2271	-90	-2181	7	-9	-1	52	-17	32	0
513	0	0	-1585	-2968	-1383	2276	-101	-2175	-44	-42	17	0	-116	32	0
514	0	0	-1490	-2966	-1476	2228	-7	-2221	0	91	56	-23	42	38	0
515	0	0	-1628	-2972	-1344	2300	-142	-2158	-38	-25	-27	36	-50	-54	0
516	0	0	-1543	-2974	-1431	2258	-56	-2202	5	-62	19	-7	-17	-46	0
517	0	0	-1637	-2975	-1338	2306	-149	-2156	-46	-23	50	-21	-27	97	0
518	0	0	-1535	-2968	-1433	2251	-51	-2200	-42	-27	-9	5	-5	-44	0
519	0	0	-1528	-2975	-1447	2251	-40	-2211	5	1	46	60	3	7	0
520	0	0	-1600	-2975	-1375	2287	-112	-2175	-34	-114	5	-11	-58	-5	0
521	0	0	-1525	-2972	-1447	2248	-39	-2209	40	-25	34	17	17	15	0
522	0	0	-1552	-2970	-1418	2261	-67	-2194	64	-91	-13	40	-34	58	0
523	0	0	-1604	-2979	-1375	2291	-114	-2177	-38	-50	7	-5	1	-62	0
524	0	0	-1565	-2977	-1412	2271	-76	-2194	-7	-21	58	25	13	-65	0
525	0	0	-1585	-2970	-1385	2277	-100	-2177	34	-50	19	1	-17	19	0
526	0	0	-1608	-2983	-1375	2295	-116	-2179	27	-108	-34	13	-97	29	0
527	0	0	-1534	-2979	-1445	2256	-44	-2212	60	65	62	81	64	87	0
528	0	0	-1605	-2974	-1369	2289	-118	-2171	23	-73	-19	-13	3	-7	0
529	0	0	-1583	-2979	-1396	2281	-93	-2187	-23	-48	46	1	-29	-29	0
530	0	0	-1565	-2975	-1410	2270	-77	-2192	-19	27	0	91	11	-23	0
531	0	0	-1573	-2977	-1404	2275	-84	-2190	21	-34	9	25	-5	23	0
532	0	0	-1495	-2977	-1482	2236	-6	-2229	17	44	44	67	42	29	0
533	0	0	-1598	-2983	-1385	2290	-106	-2184	21	-40	-9	85	-60	-19	0
534	0	0	-1561	-2981	-1420	2271	-70	-2200	-15	5	56	21	34	-3	0
535	0	0	-1649	-2979	-1330	2314	-159	-2154	-17	-79	-5	75	-91	-62	0
536	0	0	-1575	-2975	-1400	2275	-87	-2187	0	60	-56	64	-69	25	0
537	0	0	-1567	-2979	-1412	2273	-77	-2195	11	17	54	73	38	-17	0
538	0	0	-1527	-2974	-1447	2250	-40	-2210	25	7	-27	9	-40	25	0
539	0	0	-1559	-2981	-1422	2270	-68	-2201	34	-32	60	98	46	93	0
540	0	0	-1579	-2983	-1404	2281	-87	-2193	25	-71	-85	-3	-71	-52	0
541	0	0	-1577	-2983	-1406	2280	-85	-2194	1	-46	-13	91	-58	17	0
542	0	0	-1593	-2985	-1392	2289	-100	-2188	-9	-62	34	-95	-71	56	0
543	0	0	-1570	-2974	-1404	2272	-83	-2189	-77	32	-34	65	15	-27	0
544	0	0	-1601	-2960	-1359	2280	-121	-2159	-1	-46	-3	60	1	23	0
545	0	0	-1533	-2925	-1392	2229	-70	-2158	23	-64	-19	-27	-29	-77	0
546	0	0	-1476	-2859	-1383	2167	-46	-2121	-19	7	36	21	23	36	0
547	0	0	-1493	-2781	-1288	2137	-102	-2034	-36	-11	15	91	-21	81	0
548	0	0	-1395	-2671	-1276	2033	-59	-1973	36	-69	0	15	-60	0	0
549	0	0	-1354	-2566	-1212	1960	-71	-1889	-11	-58	31	-3	-52	11	0
550	0	0	-1343	-2417	-1074	1880	-134	-1745	7	-114	11	3	-65	-40	0
551	0	0	-1170	-2209	-1039	1689	-65	-1624	32	-67	13	-7	-36	-5	0
552	0	0	-1053	-1980	-927	1516	-63	-1453	-19	1	-46	40	-67	-31	0
553	0	0	-898	-1683	-785	1290	-56	-1234	38	1	-60	64	-31	-5	0
554	0	0	-780	-1377	-597	1078	-91	-987	9	21	-36	44	-69	21	0
555	0	0	-630	-1043	-413	836	-108	-728	-13	11	-93	83	-44	-32	0
556	0	0	-415	-671	-256	543	-79	-463	23	0	13	87	-34	-27	0
557	0	0	-286	-355	-69	320	-108	-212	46	-40	9	19	-13	0	0
558	0	0	-66	-89	-23	77	-21	-56	-3	-40	31	19	-3	31	0
559	0	0	-76	44	120	16	-98	82	-34	-9	-29	54	-48	13	0
560	0	0	-61	-60	1	60	-31	-29	32	-25	77	-17	17	-46	0
561	0	0	-250	-271	-21	260	-114	-146	38	19	52	0	21	83	0
562	0	0	-302	-556	-254	429	-24	-405	-5	-21	-32	-31	-83	-32	0
563	0	0	-553	-1039	-486	796	-33	-762	48	-3	38	91	21	-23	1
564	0	0	-939	-1730	-791	1334	-74	-1260	-21	-54	0	-38	15	3	0
565	0	0	-1197	-2362	-1165	1779	-16	-1763	-23	46	-50	65	79	-46	0
566	0	0	-1522	-2942	-1420	2232	-51	-2181	15	-38	60	77	25	7	0
567	0	0	-1714	-3363	-1649	2538	-32	-2506	-54	0	-21	40	13	-3	0
568	0	0	-1754	-3511	-1757	2632	1	-2634	23	-29	110	3	62	38	0
569	0	0	-1884	-3602	-1718	2743	-83	-2660	0	1	38	9	1	31	0
570	0	0	-1903	-3687	-1784	2795	-59	-2735	-29	-58	52	36	-42	-9	0
571	0	0	-1901	-3718	-1817	2809	-42	-2767	-15	-3	-36	25	7	-38	0
572	0	0	-1917	-3620	-1703	2768	-107	-2661	-52	-34	-27	25	-31	-25	0
573	0	0	-1769	-3460	-1691	2614	-39	-2575	5	-75	-9	21	-93	-44	0
574	0	0	-1771	-3342	-1571	2556	-100	-2456	27	-34	5	120	-9	48	0
575	0	0	-1693	-3241	-1548	2467	-72	-2394	-15	-11	-11	29	-17	-13	0
576	0	0	-1649	-3183	-1534	2416	-57	-2358	17	-23	79	31	-17	7	0
577	0	0	-1666	-3150	-1484	2408	-91	-2317	54	-19	1	56	-27	23	0
578	0	0	-1503	-3119	-1616	2311	56	-2367	48	15	83	87	-9	27	0
579	0	0	-1641	-3092	-1451	2366	-95	-2271	11	-91	77	54	-25	15	0
580	0	0	-1562	-3063	-1501	2312	-30	-2282	67	-36	13	9	-56	-1	0
581	0	0	-1606	-3053	-1447	2329	-79	-2250	25	15	32	73	-65	11	0
582	0	0	-1643	-3055	-1412	2349	-115	-2233	-13	-91	19	-9	-36	-65	0
583	0	0	-1544	-3051	-1507	2297	-18	-2279	-11	-32	46	9	-79	-50	0
584	0	0	-1670	-3051	-1381	2360	-144	-2216	-15	-3	40	81	15	21	0
585	0	0	-1626	-3057	-1431	2341	-97	-2244	5	-25	-60	44	-95	-48	0
586	0	0	-1577	-3049	-1472	2313	-52	-2260	15	0	73	34	15	102	0
587	0	0	-1577	-3047	-1470	2312	-53	-2258	34	1	-27	91	9	3	0
588	0	0	-1612	-3047	-1435	2329	-88	-2241	1	-34	-27	7	-29	15	0
589	0	0	-1583	-3045	-1462	2314	-60	-2253	-5	-50	46	64	-32	13	0
590	0	0	-1565	-3039	-1474	2302	-45	-2256	36	-114	5	21	-42	31	0
591	0	0	-1620	-3038	-1418	2329	-101	-2228	-62	-32	-17	7	-31	-32	0
592	0	0	-1609	-3038	-1429	2323	-90	-2233	31	-31	34	52	-71	48	0
593	0	0	-1607	-3032	-1425	2319	-91	-2228	9	-64	-58	34	-40	-15	0
594	0	0	-1673	-3032	-1359	2352	-157	-2195	-52	-67	-15	64	-71	-7	0
595	0	0	-1573	-3028	-1455	2300	-59	-2241	-21	-32	-27	13	-29	-46	0
596	0	0	-1593	-3028	-1435	2310	-79	-2231	31	0	62	77	-52	54	0
597	0	0	-1633	-3020	-1387	2326	-123	-2203	11	-58	-9	56	-23	38	0
598	0	0	-1583	-3016	-1433	2299	-75	-2224	-44	15	38	-5	9	25	0
599	0	0	-1585	-3010	-1425	2297	-80	-2217	-87	23	-25	-25	-1	58	0
600	0	0	-1653	-3005	-1352	2329	-150	-2178	-69	-56	-31	-32	-32	7	0
601	0	0	-1527	-3007	-1480	2267	-23	-2243	11	25	-67	36	-32	25	0
602	0	0	-1618	-2999	-1381	2308	-118	-2190	-75	-23	-7	38	34	-48	0
603	0	0	-1595	-2999	-1404	2297	-95	-2201	7	-40	-19	40	-42	-17	0
604	0	0	-1630	-2993	-1363	2311	-133	-2178	-52	-21	17	42	-9	36	0
605	0	0	-1630	-2991	-1361	2310	-134	-2176	-58	23	31	-19	-5	81	0
606	0	0	-1567	-2989	-1422	2278	-72	-2205	-25	-1	87	3	-13	65	0
607	0	0	-1600	-2983	-1383	2291	-108	-2183	-52	-1	9	0	-15	13	0
608	0	0	-1552	-2979	-1427	2265	-62	-2203	-36	-29	32	0	15	27	0
609	0	0	-1522	-2977	-1455	2249	-33	-2216	29	-27	19	67	23	38	0
610	0	0	-1664	-2975	-1311	2319	-176	-2143	1	-81	-9	-95	-11	32	0
611	0	0	-1542	-2975	-1433	2258	-54	-2204	46	15	-7	-1	27	73	0
612	0	0	-1599	-2970	-1371	2284	-114	-2170	-104	-25	19	-87	1	17	0
613	0	0	-1560	-2972	-1412	2266	-74	-2192	-21	46	71	42	19	89	0
614	0	0	-1591	-2968	-1377	2279	-107	-2172	-67	-60	-27	-29	-3	-1	0
615	0	0	-1571	-2960	-1389	2265	-91	-2174	5	19	-5	114	-83	67	0
616	0	0	-1597	-2958	-1361	2277	-118	-2159	36	-3	-52	-21	-1	-21	0
617	0	0	-1550	-2954	-1404	2252	-73	-2179	-13	-27	3	64	-38	27	0
618	0	0	-1618	-2954	-1336	2286	-141	-2145	-69	-46	1	-31	-48	9	0
619	0	0	-1521	-2946	-1425	2233	-48	-2185	-32	13	3	-31	34	-36	0
620	0	0	-1598	-2946	-1348	2272	-125	-2147	-25	-21	-29	38	-48	9	0
621	0	0	-1631	-2942	-1311	2286	-160	-2126	-62	-27	-38	13	-52	-19	0
622	0	0	-1585	-2944	-1359	2264	-113	-2151	-17	40	0	0	21	21	0
623	0	0	-1572	-2933	-1361	2252	-105	-2147	-25	-31	-23	1	65	-67	0
624	0	0	-1523	-2931	-1408	2227	-57	-2169	-3	3	23	11	29	-36	0
625	0	0	-1533	-2925	-1392	2229	-70	-2158	-56	32	9	-13	62	-54	0
626	0	0	-1587	-2921	-1334	2254	-126	-2127	-73	-25	-54	17	-9	13	0
627	0	0	-1519	-2915	-1396	2217	-61	-2155	-19	-27	-60	-52	48	-13	0
628	0	0	-1505	-2917	-1412	2211	-46	-2164	1	15	9	87	112	11	0
629	0	0	-1524	-2911	-1387	2217	-68	-2149	-9	-29	29	-75	46	-27	0
630	0	0	-1479	-2910	-1431	2194	-24	-2170	19	-50	48	0	40	-27	0
631	0	0	-1562	-2908	-1346	2235	-108	-2127	0	-38	-50	67	1	3	0
632	0	0	-1504	-2906	-1402	2205	-51	-2154	19	-34	-25	64	15	71	0
633	0	0	-1587	-2902	-1315	2244	-136	-2108	-32	-38	-60	17	-29	-40	0
634	0	0	-1537	-2896	-1359	2216	-89	-2127	-31	-44	31	0	-3	-27	0
635	0	0	-1546	-2898	-1352	2222	-97	-2125	42	-44	32	60	-65	46	0
636	0	0	-1494	-2890	-1396	2192	-49	-2143	9	-23	32	-19	5	-29	0
637	0	0	-1591	-2886	-1295	2238	-148	-2090	-93	-79	44	-71	15	-21	0
638	0	0	-1428	-2886	-1458	2157	15	-2172	21	3	64	62	-46	19	0
639	0	0	-1523	-2882	-1359	2202	-82	-2120	19	7	31	36	-32	-21	0
640	0	0	-1468	-2882	-1414	2175	-27	-2148	-52	-48	58	-29	-38	-7	0
641	0	0	-1460	-2880	-1420	2170	-20	-2150	-27	-7	21	-9	-38	7	0
642	0	0	-1547	-2877	-1330	2212	-108	-2103	-7	-64	7	-27	11	-3	0
643	0	0	-1449	-2884	-1435	2166	-7	-2159	83	-17	-1	56	-9	-7	0
644	0	0	-1492	-2886	-1394	2189	-49	-2140	17	-25	3	44	9	0	0
645	0	0	-1561	-2882	-1321	2221	-120	-2101	-106	-32	-11	38	-46	1	0
646	0	0	-1459	-2877	-1418	2168	-20	-2147	-9	-36	71	31	-36	71	0
647	0	0	-1524	-2882	-1358	2203	-83	-2120	31	-69	112	-27	-19	93	0
648	0	0	-1515	-2882	-1367	2198	-74	-2124	-97	21	69	-13	-13	-7	0
649	0	0	-1511	-2886	-1375	2198	-68	-2130	-34	-44	85	19	29	7	0
650	0	0	-1519	-2888	-1369	2203	-75	-2128	-44	-27	32	65	-50	83	0
651	0	0	-1573	-2888	-1315	2230	-129	-2101	-15	-65	29	31	-25	54	0
652	0	0	-1467	-2900	-1433	2183	-17	-2166	23	-44	27	34	-81	-9	0
653	0	0	-1569	-2913	-1344	2241	-112	-2128	11	32	40	71	-13	48	0
654	0	0	-1527	-2921	-1394	2224	-66	-2157	-29	-75	25	19	-79	-65	0
655	0	0	-1504	-2929	-1425	2216	-39	-2177	42	11	17	87	-1	13	0
656	0	0	-1481	-2941	-1460	2211	-10	-2200	-1	-13	44	56	-34	42	0
657	0	0	-1534	-2954	-1420	2244	-57	-2187	-98	-7	48	38	3	-67	0
658	0	0	-1478	-2964	-1486	2221	4	-2225	62	7	100	-21	62	75	0
659	0	0	-1509	-2975	-1466	2242	-21	-2220	-15	5	67	46	17	-19	0
660	0	0	-1449	-2991	-1542	2220	46	-2266	-7	75	-9	77	-40	9	0
661	0	0	-1508	-3005	-1497	2256	-5	-2251	52	-3	1	73	-75	50	0
662	0	0	-1573	-3016	-1443	2294	-65	-2229	-46	-25	38	83	-5	-56	0
663	0	0	-1515	-3026	-1511	2270	-2	-2268	-31	-42	32	89	-38	-73	0
664	0	0	-1538	-3039	-1501	2288	-18	-2270	52	-48	65	172	1	-25	0
665	0	0	-1604	-3049	-1445	2326	-79	-2247	-50	-27	29	21	-17	-62	0
666	0	0	-1548	-3067	-1519	2307	-14	-2293	-46	-7	15	17	-38	-29	0
667	0	0	-1595	-3082	-1487	2338	-54	-2284	56	52	87	81	50	36	0
668	0	0	-1562	-3092	-1530	2327	-16	-2311	44	-71	29	9	7	11	0
669	0	0	-1567	-3105	-1538	2336	-14	-2321	-42	-31	100	44	-23	-38	0
670	0	0	-1612	-3107	-1495	2359	-58	-2301	65	-56	100	32	1	60	0
671	0	0	-1546	-3111	-1565	2328	9	-2338	-25	-42	124	27	-81	-13	0
672	0	0	-1583	-3119	-1536	2351	-23	-2327	52	58	188	87	-3	64	0
673	0	0	-1614	-3123	-1509	2368	-52	-2316	31	-27	67	122	-85	-29	0
674	0	0	-1597	-3131	-1534	2364	-31	-2332	36	1	128	139	-77	-25	0
675	0	0	-1614	-3127	-1513	2370	-50	-2320	25	-7	98	139	-48	-77	0
676	0	0	-1543	-3135	-1592	2339	24	-2363	-7	48	133	131	-17	25	0
677	0	0	-1570	-3131	-1561	2350	-4	-2346	0	50	91	147	-1	-32	0
678	0	0	-1642	-3135	-1493	2388	-74	-2314	-40	-100	64	67	-58	-60	0
679	0	0	-1570	-3131	-1561	2350	-4	-2346	-7	11	79	116	-110	-27	0
680	0	0	-1634	-3129	-1495	2381	-69	-2312	-13	-1	48	135	-71	-7	0
681	0	0	-1632	-3123	-1491	2377	-70	-2307	-27	-44	42	23	-46	-85	0
682	0	0	-1631	-3109	-1478	2370	-76	-2293	-17	-11	-46	27	-29	-60	0
683	0	0	-1587	-3098	-1511	2342	-38	-2304	15	-38	-25	-7	-25	-17	0
684	0	0	-1572	-3098	-1526	2335	-23	-2312	25	15	60	120	7	0	0
685	0	0	-1657	-3088	-1431	2372	-113	-2259	-38	-48	9	11	-27	-48	0
686	0	0	-1620	-3080	-1460	2350	-80	-2270	15	-21	0	40	-29	-15	0
687	0	0	-1593	-3069	-1476	2331	-58	-2272	46	-64	0	85	40	29	0
688	0	0	-1517	-3051	-1534	2284	8	-2292	5	1	-11	-44	60	1	0
689	0	0	-1581	-3034	-1453	2307	-64	-2243	38	34	5	-19	27	13	0
690	0	0	-1591	-3022	-1431	2306	-80	-2226	-3	-15	-31	1	-17	-9	0
691	0	0	-1564	-2999	-1435	2281	-64	-2217	-29	-1	-3	-19	-52	23	0
692	0	0	-1612	-2985	-1373	2298	-119	-2179	-38	-21	-60	75	-52	58	0
693	0	0	-1572	-2972	-1400	2272	-86	-2186	7	-42	81	-11	-40	9	0
694	0	0	-1541	-2964	-1423	2252	-59	-2193	44	-31	36	104	46	42	0
695	0	0	-1604	-2948	-1344	2276	-130	-2146	5	-77	-21	-44	-38	19	0
696	0	0	-1504	-2929	-1425	2216	-39	-2177	46	-11	17	79	-34	69	0
697	0	0	-1540	-2917	-1377	2228	-81	-2147	1	-3	36	42	42	58	0
698	0	0	-1444	-2908	-1464	2176	10	-2186	108	21	62	93	3	58	0
699	0	0	-1571	-2894	-1323	2232	-124	-2108	-31	7	1	32	5	-11	0
700	0	0	-1565	-2878	-1313	2221	-126	-2095	-65	-46	-46	23	-7	-124	0
701	0	0	-1498	-2873	-1375	2185	-61	-2124	13	44	11	31	5	-3	0
702	0	0	-1608	-2857	-1249	2232	-179	-2053	-62	-71	-36	34	-58	-25	0
703	0	0	-1453	-2845	-1392	2149	-30	-2118	5	-5	32	100	-15	23	0
704	0	0	-1523	-2836	-1313	2179	-105	-2074	-36	-13	29	89	-25	9	0
705	0	0	-1546	-2834	-1288	2190	-129	-2061	17	23	-46	42	-54	5	0
706	0	0	-1457	-2822	-1365	2139	-46	-2093	23	32	21	58	-19	19	0
707	0	0	-1556	-2811	-1255	2183	-150	-2033	-19	-100	-13	75	-23	-40	0
708	0	0	-1426	-2813	-1387	2119	-19	-2100	64	-29	34	106	-29	-1	0
709	0	0	-1490	-2809	-1319	2149	-85	-2064	65	-19	-36	89	-7	-29	0
710	0	0	-1517	-2797	-1280	2157	-118	-2038	-36	-21	-54	1	-1	-32	0
711	0	0	-1451	-2791	-1340	2121	-55	-2065	31	-1	-7	13	-3	46	0
712	0	0	-1532	-2789	-1257	2160	-137	-2023	7	-38	9	23	3	-3	0
713	0	0	-1523	-2787	-1264	2155	-129	-2025	-5	-60	-98	65	-65	-93	0
714	0	0	-1513	-2781	-1268	2147	-122	-2024	9	3	-5	19	79	-69	0
715	0	0	-1508	-2776	-1268	2142	-120	-2022	48	-34	9	-32	75	11	0
716	0	0	-1467	-2778	-1311	2122	-78	-2044	0	23	-31	7	-3	17	0
717	0	0	-1424	-2770	-1346	2097	-39	-2058	25	19	89	50	60	5	0
718	0	0	-1562	-2768	-1206	2165	-178	-1987	-38	-58	-75	27	-65	-9	0
719	0	0	-1469	-2764	-1295	2116	-87	-2029	-3	17	38	-50	60	27	0
720	0	0	-1550	-2756	-1206	2153	-172	-1981	-48	-100	-77	58	-87	58	0
721	0	0	-1503	-2750	-1247	2126	-128	-1998	-46	-29	-71	-50	67	-50	0
722	0	0	-1418	-2756	-1338	2087	-40	-2047	52	-11	13	36	42	50	0
723	0	0	-1563	-2754	-1191	2158	-186	-1972	-69	-58	-1	36	-54	79	0
724	0	0	-1477	-2747	-1270	2112	-103	-2008	-9	-48	-25	-5	-64	-17	0
725	0	0	-1524	-2748	-1224	2136	-150	-1986	27	-36	-38	-9	-11	71	0
726	0	0	-1511	-2748	-1237	2129	-137	-1992	-44	-40	-9	7	27	13	0
727	0	0	-1449	-2748	-1299	2098	-75	-2023	-48	23	-17	64	-9	52	0
728	0	0	-1450	-2743	-1293	2096	-78	-2018	-29	-77	-44	48	-56	-5	0
729	0	0	-1440	-2745	-1305	2092	-67	-2025	0	-52	-23	27	-23	77	0
730	0	0	-1453	-2748	-1295	2100	-79	-2021	-9	-97	-21	-36	46	87	0
731	0	0	-1442	-2743	-1301	2092	-70	-2022	-34	-81	-15	-34	-32	-7	0
732	0	0	-1537	-2743	-1206	2140	-165	-1974	-129	-79	13	-52	-32	27	0
733	0	0	-1502	-2745	-1243	2123	-129	-1994	-36	-48	-83	11	-81	15	0
734	0	0	-1477	-2743	-1266	2110	-105	-2004	-65	19	13	19	-44	110	0
735	0	0	-1486	-2743	-1257	2114	-114	-2000	-31	-52	-32	11	-1	-98	0
736	0	0	-1502	-2743	-1241	2122	-130	-1992	3	-25	5	65	42	29	0
737	0	0	-1444	-2743	-1299	2093	-72	-2021	17	-40	-17	31	-69	19	0
738	0	0	-1486	-2743	-1257	2114	-114	-2000	-1	-44	50	23	-19	54	0
739	0	0	-1500	-2739	-1239	2119	-130	-1989	-29	-56	81	-83	-29	7	0
740	0	0	-1457	-2739	-1282	2098	-87	-2010	38	-15	-17	126	29	-42	0
741	0	0	-1480	-2739	-1259	2109	-110	-1999	-104	-42	-11	-29	-64	15	0
742	0	0	-1496	-2745	-1249	2120	-123	-1997	-36	-73	11	11	-67	48	0
743	0	0	-1477	-2741	-1264	2109	-106	-2002	-34	-75	-77	54	-73	-31	0
744	0	0	-1490	-2741	-1251	2115	-119	-1996	-29	23	-1	38	-48	5	0
745	0	0	-1531	-2739	-1208	2135	-161	-1973	-21	-114	29	9	-85	29	0
746	0	0	-1463	-2741	-1278	2102	-92	-2009	-11	-50	27	25	-15	-21	0
747	0	0	-1523	-2745	-1222	2134	-150	-1983	-36	-48	-7	-9	-58	19	0
748	0	0	-1449	-2752	-1303	2100	-73	-2027	-50	-19	44	85	-162	91	0
749	0	0	-1447	-2754	-1307	2100	-70	-2030	-3	29	17	3	-17	25	0
750	0	0	-1505	-2752	-1247	2128	-129	-1999	-15	-114	13	-5	-42	-11	0
751	0	0	-1499	-2750	-1251	2124	-124	-2000	-25	-67	-9	-3	-36	-13	0
752	0	0	-1495	-2750	-1255	2122	-120	-2002	-62	-97	-87	-27	-75	-42	0
753	0	0	-1445	-2756	-1311	2100	-67	-2033	-1	-50	60	91	38	54	0
754	0	0	-1531	-2762	-1231	2146	-150	-1996	-58	-31	-60	-27	-40	-65	0
755	0	0	-1466	-2756	-1290	2111	-88	-2023	-44	-7	-73	69	-9	-42	0
756	0	0	-1544	-2760	-1216	2152	-164	-1988	32	-98	-19	48	0	3	0
757	0	0	-1412	-2760	-1348	2086	-32	-2054	44	-21	19	64	1	1	0
758	0	0	-1395	-2760	-1365	2077	-15	-2062	-23	-15	9	19	67	31	0
759	0	0	-1420	-2766	-1346	2093	-37	-2056	-71	-29	5	54	-5	-44	0
760	0	0	-1383	-2766	-1383	2074	0	-2074	-48	-5	19	0	29	-40	0
761	0	0	-1438	-2770	-1332	2104	-53	-2051	-7	-79	29	40	-5	11	0
762	0	0	-1381	-2768	-1387	2074	3	-2077	-52	-23	-7	31	-65	-1	0
763	0	0	-1358	-2770	-1412	2064	27	-2091	-5	73	98	52	27	56	0
764	0	0	-1436	-2770	-1334	2103	-51	-2052	-56	-13	17	19	54	-44	0
765	0	0	-1339	-2772	-1433	2055	47	-2102	42	-36	95	73	9	13	0
766	0	0	-1355	-2778	-1423	2066	34	-2100	38	-5	34	91	-40	116	0
767	0	0	-1426	-2778	-1352	2102	-37	-2065	15	-42	91	7	-21	-9	0
768	0	0	-1325	-2774	-1449	2049	62	-2111	0	15	36	44	-17	46	0
769	0	0	-1395	-2774	-1379	2084	-8	-2076	19	31	3	50	-17	25	0
770	0	0	-1338	-2781	-1443	2059	52	-2112	-42	21	75	-11	-36	-27	0
771	0	0	-1409	-2772	-1363	2090	-23	-2067	-42	-38	38	31	-31	40	0
772	0	0	-1399	-2778	-1379	2088	-10	-2078	52	-67	-19	79	-67	40	0
773	0	0	-1446	-2780	-1334	2113	-56	-2057	-15	-91	67	75	-77	-23	0
774	0	0	-1367	-2781	-1414	2074	23	-2097	64	5	85	106	-1	60	0
775	0	0	-1424	-2778	-1354	2101	-35	-2066	36	-27	100	50	32	-17	0
776	0	0	-1389	-2778	-1389	2083	0	-2083	64	-50	100	42	-11	-17	0
777	0	0	-1407	-2780	-1373	2093	-17	-2076	54	1	27	98	50	-23	0
778	0	0	-1416	-2783	-1367	2099	-24	-2075	-29	-42	29	3	-25	7	0
779	0	0	-1353	-2776	-1423	2064	35	-2099	-7	40	75	60	0	-40	0
780	0	0	-1467	-2778	-1311	2122	-78	-2044	-5	-21	32	-15	-29	15	0
781	0	0	-1408	-2781	-1373	2094	-17	-2077	-38	-50	52	-42	29	-27	0
782	0	0	-1478	-2781	-1303	2129	-87	-2042	-42	-34	-29	7	-50	-64	0
783	0	0	-1435	-2781	-1346	2108	-44	-2063	-5	-71	54	3	3	19	0
784	0	0	-1429	-2781	-1352	2105	-38	-2066	36	-36	-46	110	9	11	0
785	0	0	-1467	-2778	-1311	2122	-78	-2044	-7	-89	1	7	95	-93	0
786	0	0	-1374	-2772	-1398	2073	12	-2085	50	40	-31	81	5	-15	0
787	0	0	-1430	-2778	-1348	2104	-41	-2063	-46	-1	-23	-21	-42	50	0
788	0	0	-1421	-2780	-1359	2100	-31	-2069	19	27	-52	54	-124	21	0
789	0	0	-1407	-2778	-1371	2092	-18	-2074	5	122	0	83	5	32	0
790	0	0	-1441	-2762	-1321	2101	-60	-2041	-44	13	-19	-13	-188	-11	0
791	0	0	-1385	-2748	-1363	2066	-11	-2055	-9	81	62	-13	46	11	0
792	0	0	-1438	-2743	-1305	2090	-66	-2024	-48	-27	-9	73	-77	-27	0
793	0	0	-1383	-2733	-1350	2058	-16	-2041	46	-17	32	56	44	-102	0
794	0	0	-1478	-2731	-1253	2104	-112	-1992	-32	-31	-23	60	3	-110	0
795	0	0	-1375	-2731	-1356	2053	-9	-2043	34	122	95	77	87	40	0
796	0	0	-1476	-2731	-1255	2103	-110	-1993	32	-21	77	31	21	-38	0
797	0	0	-1348	-2729	-1381	2038	16	-2055	85	42	98	48	-31	21	0
798	0	0	-1441	-2721	-1280	2081	-80	-2000	65	13	149	62	38	65	0
799	0	0	-1432	-2706	-1274	2069	-79	-1990	19	-36	89	0	23	-27	0
800	0	0	-1381	-2700	-1319	2040	-31	-2009	56	38	34	114	23	56	0
801	0	0	-1459	-2702	-1243	2080	-108	-1972	21	-83	62	69	-56	7	0
802	0	0	-1375	-2696	-1321	2035	-27	-2008	69	-23	65	31	58	-23	0
803	0	0	-1476	-2690	-1214	2083	-131	-1952	21	-32	69	11	9	65	0
804	0	0	-1458	-2684	-1226	2071	-116	-1955	-42	0	85	-40	13	40	0
805	0	0	-1367	-2684	-1317	2025	-25	-2000	114	36	129	7	67	128	0
806	0	0	-1447	-2667	-1220	2057	-113	-1943	-19	-7	-3	62	-62	58	0
807	0	0	-1362	-2650	-1288	2006	-37	-1969	19	-3	27	50	-25	40	0
808	0	0	-1416	-2632	-1216	2024	-100	-1924	34	-13	27	65	3	48	0
809	0	0	-1294	-2611	-1317	1952	11	-1964	-3	38	11	100	-17	93	0
810	0	0	-1358	-2595	-1237	1976	-60	-1916	-13	-65	7	77	-58	67	0
811	0	0	-1352	-2580	-1228	1966	-62	-1904	-36	-46	-46	9	-64	60	0
812	0	0	-1337	-2570	-1233	1953	-52	-1901	23	1	-29	19	-32	64	0
813	0	0	-1360	-2562	-1202	1961	-79	-1882	17	-19	11	44	-46	52	0
814	0	0	-1323	-2554	-1231	1938	-46	-1892	-50	-77	-75	-7	-29	-69	0
815	0	0	-1358	-2553	-1195	1955	-81	-1874	-79	-31	69	21	-3	114	0
816	0	0	-1318	-2553	-1235	1935	-41	-1894	64	13	-75	52	-21	67	0
817	0	0	-1354	-2556	-1202	1955	-76	-1879	-44	-38	-3	15	-112	62	0
818	0	0	-1252	-2549	-1297	1900	22	-1923	67	38	-5	60	7	48	0
819	0	0	-1416	-2541	-1125	1978	-145	-1833	-23	-62	-34	52	-60	-5	0
820	0	0	-1354	-2527	-1173	1940	-90	-1850	-64	-75	-83	-65	-83	-56	0
821	0	0	-1292	-2533	-1241	1912	-25	-1887	65	-15	65	38	34	124	0
822	0	0	-1420	-2537	-1117	1978	-151	-1827	-98	-71	-52	-38	-97	-54	0
823	0	0	-1297	-2523	-1226	1910	-35	-1874	19	1	31	27	-36	77	0
824	0	0	-1427	-2525	-1098	1976	-164	-1811	1	-122	34	1	-7	23	0
825	0	0	-1445	-2537	-1092	1991	-176	-1814	-38	-60	-19	-36	-21	-75	0
826	0	0	-1352	-2547	-1195	1949	-78	-1871	110	58	36	65	71	65	0
827	0	0	-1364	-2549	-1185	1956	-89	-1867	-5	13	-31	34	17	5	0
828	0	0	-1416	-2547	-1131	1981	-142	-1839	38	-50	-62	62	-27	-19	0
829	0	0	-1346	-2554	-1208	1950	-69	-1881	58	-31	95	67	-17	29	0
830	0	0	-1440	-2572	-1132	2006	-154	-1852	-34	-64	34	48	-71	-56	0
831	0	0	-1445	-2593	-1148	2019	-148	-1870	-54	-7	-15	-11	-67	-62	0
832	0	0	-1445	-2620	-1175	2032	-135	-1897	-34	17	0	40	-27	15	0
833	0	0	-1389	-2644	-1255	2016	-67	-1949	29	-15	15	-25	11	25	0
834	0	0	-1411	-2675	-1264	2043	-73	-1969	13	-7	44	23	13	11	0
835	0	0	-1453	-2696	-1243	2074	-105	-1969	15	-27	42	17	58	15	0
836	0	0	-1438	-2708	-1270	2073	-84	-1989	0	11	-13	46	65	-32	0
837	0	0	-1399	-2712	-1313	2055	-43	-2012	3	-13	17	7	1	5	0
838	0	0	-1460	-2719	-1259	2089	-100	-1989	25	-27	83	67	-5	64	0
839	0	0	-1430	-2733	-1303	2081	-63	-2018	-31	-13	-108	7	-13	-31	0
840	0	0	-1418	-2741	-1323	2079	-47	-2032	29	25	-34	83	17	-17	0
841	0	0	-1482	-2741	-1259	2111	-111	-2000	-31	-95	-48	-23	-93	-73	0
842	0	0	-1453	-2754	-1301	2103	-76	-2027	-1	7	-27	64	-15	-1	0
843	0	0	-1493	-2748	-1255	2120	-119	-2001	-77	-67	-27	-15	-25	-15	0
844	0	0	-1387	-2754	-1367	2070	-10	-2060	31	-32	31	42	-36	-5	0
845	0	0	-1455	-2760	-1305	2107	-75	-2032	31	32	9	75	7	7	0
846	0	0	-1469	-2764	-1295	2116	-87	-2029	-1	-31	-13	9	-5	-29	0
847	0	0	-1405	-2764	-1359	2084	-23	-2061	25	-15	-23	73	5	69	0
848	0	0	-1381	-2770	-1389	2075	4	-2079	23	-15	29	27	5	21	0
849	0	0	-1424	-2764	-1340	2094	-42	-2052	-23	-27	-1	126	-32	-3	0
850	0	0	-1416	-2766	-1350	2091	-33	-2058	-31	-7	17	-36	-9	19	0
851	0	0	-1399	-2766	-1367	2082	-16	-2066	38	0	44	-15	89	-34	0
852	0	0	-1479	-2774	-1295	2126	-92	-2034	-58	-42	44	11	27	46	0
853	0	0	-1459	-2774	-1315	2116	-72	-2044	0	-64	0	58	-31	15	0
854	0	0	-1389	-2770	-1381	2079	-4	-2075	64	-32	44	91	7	9	0
855	0	0	-1517	-2778	-1261	2147	-128	-2019	-29	-58	-75	40	-21	0	0
856	0	0	-1395	-2774	-1379	2084	-8	-2076	29	60	32	7	-3	64	0
857	0	0	-1442	-2772	-1330	2107	-56	-2051	-15	17	-15	54	42	44	0
858	0	0	-1387	-2772	-1385	2079	-1	-2078	42	-17	46	-9	7	62	0
859	0	0	-1448	-2778	-1330	2113	-59	-2054	44	25	60	25	52	89	0
860	0	0	-1488	-2772	-1284	2130	-102	-2028	21	-19	-1	-29	11	-25	0
861	0	0	-1424	-2774	-1350	2099	-37	-2062	65	-5	5	44	25	31	0
862	0	0	-1504	-2774	-1270	2139	-117	-2022	-3	-40	-11	-11	-34	31	0
863	0	0	-1490	-2772	-1282	2131	-104	-2027	52	-81	91	0	23	23	0
864	0	0	-1531	-2776	-1245	2153	-143	-2010	-62	-31	-77	-25	-19	-54	0
865	0	0	-1407	-2772	-1365	2089	-21	-2068	97	25	124	69	91	97	0
866	0	0	-1523	-2768	-1245	2145	-139	-2006	-48	-69	-7	-46	3	-34	0
867	0	0	-1389	-2768	-1379	2078	-5	-2073	36	31	67	64	5	1	0
868	0	0	-1426	-2764	-1338	2095	-44	-2051	-25	73	-3	98	-3	40	0
869	0	0	-1420	-2768	-1348	2094	-36	-2058	-34	-3	-40	-42	-42	-36	0
870	0	0	-1426	-2770	-1344	2098	-41	-2057	75	25	-27	44	11	32	0
871	0	0	-1447	-2766	-1319	2106	-64	-2042	-73	-3	60	-44	38	42	0
872	0	0	-1382	-2774	-1392	2078	5	-2083	11	38	42	23	1	62	0
873	0	0	-1492	-2780	-1288	2136	-102	-2034	-46	-19	13	-85	0	-34	0
874	0	0	-1431	-2783	-1352	2107	-39	-2067	27	-17	25	29	0	-13	0
875	0	0	-1486	-2783	-1297	2134	-94	-2040	23	-126	36	-23	65	46	0
876	0	0	-1384	-2776	-1392	2080	4	-2084	75	-11	9	17	64	52	0
877	0	0	-1445	-2764	-1319	2104	-63	-2041	23	-42	71	27	29	91	0
878	0	0	-1436	-2731	-1295	2083	-70	-2013	-5	-95	5	9	-52	13	0
879	0	0	-1404	-2657	-1253	2030	-75	-1955	-36	-60	114	77	-34	7	0
880	0	0	-1397	-2584	-1187	1990	-105	-1885	-69	5	50	15	-7	32	0
881	0	0	-1304	-2487	-1183	1895	-60	-1835	-25	-50	-77	-31	-58	9	0
882	0	0	-1267	-2376	-1109	1821	-79	-1742	-17	-46	65	-32	-27	36	0
883	0	0	-1178	-2227	-1049	1702	-64	-1638	-32	-46	-7	-32	64	-52	0
884	0	0	-1143	-2023	-880	1583	-131	-1451	-19	-62	34	-38	-29	73	0
885	0	0	-945	-1792	-847	1368	-49	-1319	60	1	-13	50	7	108	0
886	0	0	-861	-1503	-642	1182	-109	-1072	25	-58	-11	56	-79	62	0
887	0	0	-630	-1196	-566	913	-32	-881	40	15	-23	-3	36	21	0
888	0	0	-505	-873	-368	689	-68	-620	58	-71	62	-15	13	48	0
889	0	0	-344	-514	-170	429	-87	-342	0	3	-7	54	15	-21	0
890	0	0	-227	-195	32	211	-129	-81	-13	-9	0	-15	-13	-7	0
891	0	0	-137	58	195	39	-166	126	-46	-7	-73	-54	-38	-13	0
892	0	0	6	178	172	-92	-83	175	48	-44	42	-38	17	34	0
893	0	0	-43	81	124	-19	-83	102	-65	34	-62	-3	-56	-11	0
894	0	0	-150	-151	-1	150	-74	-76	27	0	-11	-19	36	7	0
895	0	0	-320	-426	-106	373	-107	-266	-64	-17	-23	-23	-56	-25	0
896	0	0	-578	-940	-362	759	-108	-651	-5	-11	-1	52	0	40	1
897	0	0	-865	-1633	-768	1249	-48	-1200	-77	-1	-116	9	-104	5	0
898	0	0	-1133	-2271	-1138	1702	2	-1704	36	56	56	27	-3	131	0
899	0	0	-1460	-2845	-1385	2152	-37	-2115	-91	-29	-56	-29	-7	56	0
900	0	0	-1634	-3222	-1588	2428	-23	-2405	-77	-23	-73	-38	-85	42	0
901	0	0	-1753	-3369	-1616	2561	-68	-2492	-27	56	1	83	-15	137	0
902	0	0	-1777	-3476	-1699	2626	-39	-2587	-83	-52	-62	-81	-87	0	0
903	0	0	-1826	-3554	-1728	2690	-49	-2641	9	36	-5	52	0	58	0
904	0	0	-1860	-3561	-1701	2710	-79	-2631	-65	36	-44	-9	7	-1	0
905	0	0	-1789	-3443	-1654	2616	-67	-2548	-60	-21	-17	32	-62	-5	0
906	0	0	-1694	-3288	-1594	2491	-50	-2441	-19	-44	29	27	-5	19	0
907	0	0	-1599	-3156	-1557	2377	-21	-2356	62	-73	15	-5	-100	67	0
908	0	0	-1540	-3055	-1515	2297	-12	-2285	67	-29	67	108	13	60	0
909	0	0	-1572	-2995	-1423	2283	-74	-2209	-34	-27	21	-27	23	-104	0
910	0	0	-1492	-2954	-1462	2223	-15	-2208	27	3	64	31	-56	-73	0
911	0	0	-1467	-2933	-1466	2200	0	-2199	-9	29	64	17	7	-58	0
912	0	0	-1566	-2896	-1330	2231	-118	-2113	-56	-97	27	-48	-67	-3	0
913	0	0	-1470	-2880	-1410	2175	-30	-2145	19	-34	38	46	-79	-3	0
914	0	0	-1510	-2869	-1359	2189	-75	-2114	0	-60	27	25	-21	-71	0
915	0	0	-1515	-2865	-1350	2190	-82	-2107	36	-50	54	-21	-11	-15	0
916	0	0	-1466	-2853	-1387	2159	-39	-2120	31	-23	21	11	1	-23	0
917	0	0	-1453	-2857	-1404	2155	-24	-2130	124	-54	64	83	-13	95	0
918	0	0	-1410	-2853	-1443	2131	16	-2148	75	-36	85	7	0	9	0
919	0	0	-1490	-2851	-1361	2170	-64	-2106	65	31	52	23	19	1	0
920	0	0	-1550	-2855	-1305	2202	-122	-2080	3	-40	21	-46	-11	44	0
921	0	0	-1453	-2855	-1402	2154	-25	-2128	54	25	97	7	34	48	0
922	0	0	-1517	-2851	-1334	2184	-91	-2092	11	-44	17	13	-42	17	0
923	0	0	-1459	-2838	-1379	2148	-40	-2108	29	-42	1	11	-9	13	0
924	0	0	-1494	-2840	-1346	2167	-74	-2093	23	7	21	-69	62	54	0
925	0	0	-1412	-2830	-1418	2121	3	-2124	7	3	112	-9	-36	58	0
926	0	0	-1529	-2838	-1309	2183	-110	-2073	-27	-25	46	-1	58	19	0
927	0	0	-1393	-2818	-1425	2105	16	-2121	-13	38	1	-7	29	60	0
928	0	0	-1412	-2824	-1412	2118	0	-2118	60	-27	62	32	25	71	0
929	0	0	-1451	-2822	-1371	2136	-40	-2096	42	-42	9	46	-40	93	0
930	0	0	-1383	-2822	-1439	2102	28	-2130	19	58	3	27	31	93	0
931	0	0	-1495	-2820	-1325	2157	-85	-2072	-32	-29	-73	-11	7	23	0
932	0	0	-1406	-2822	-1416	2114	5	-2119	60	0	23	42	15	40	0
933	0	0	-1457	-2818	-1361	2137	-48	-2089	21	-71	-3	23	-34	40	0
934	0	0	-1426	-2811	-1385	2118	-20	-2098	-7	23	5	56	21	93	0
935	0	0	-1424	-2807	-1383	2115	-20	-2095	50	-42	-69	-21	-54	64	0
936	0	0	-1420	-2805	-1385	2112	-17	-2095	13	50	52	-27	104	65	0
937	0	0	-1467	-2807	-1340	2137	-63	-2073	-13	-73	-75	31	11	-65	0
938	0	0	-1424	-2799	-1375	2111	-24	-2087	-25	46	-32	58	46	85	0
939	0	0	-1449	-2795	-1346	2122	-51	-2070	-7	-32	0	21	-27	32	0
940	0	0	-1474	-2787	-1313	2130	-80	-2050	-52	9	-71	-3	-19	-58	0
941	0	0	-1501	-2785	-1284	2143	-108	-2034	-21	-38	15	13	-36	-29	0
942	0	0	-1515	-2789	-1274	2152	-120	-2031	-104	-9	19	-5	-64	21	0
943	0	0	-1505	-2785	-1280	2145	-112	-2032	25	-124	17	-3	-48	38	0
944	0	0	-1565	-2785	-1220	2175	-172	-2002	-110	-23	32	-34	-34	-44	0
945	0	0	-1471	-2778	-1307	2124	-82	-2042	71	40	38	56	7	21	0
946	0	0	-1492	-2774	-1282	2133	-105	-2028	25	-25	-19	52	7	65	0
947	0	0	-1459	-2770	-1311	2114	-74	-2040	42	75	48	11	75	58	0
948	0	0	-1442	-2768	-1326	2105	-58	-2047	54	-48	118	36	17	112	0
949	0	0	-1447	-2762	-1315	2104	-66	-2038	-25	-11	48	-7	48	-42	0
950	0	0	-1439	-2762	-1323	2100	-58	-2042	17	-9	-1	34	21	81	0
951	0	0	-1457	-2764	-1307	2110	-75	-2035	-36	5	-3	-81	91	-5	0
952	0	0	-1474	-2758	-1284	2116	-95	-2021	-3	-31	-50	-40	58	-7	0
953	0	0	-1472	-2762	-1290	2117	-91	-2026	-44	-98	-3	-15	-1	-40	0
954	0	0	-1482	-2760	-1278	2121	-102	-2019	-79	-11	-110	-85	60	11	0
955	0	0	-1497	-2758	-1261	2127	-118	-2009	-13	-97	-50	-64	-23	-64	0
956	0	0	-1434	-2747	-1313	2090	-60	-2030	38	13	-87	-34	102	75	0
957	0	0	-1440	-2745	-1305	2092	-67	-2025	-1	31	-104	-40	31	81	0
958	0	0	-1397	-2745	-1348	2071	-24	-2046	-52	23	-75	-40	15	42	0
959	0	0	-1422	-2739	-1317	2080	-52	-2028	-104	-9	-62	7	52	15	0
960	0	0	-1397	-2731	-1334	2064	-31	-2032	-58	7	-71	44	-19	-38	0
961	0	0	-1430	-2735	-1305	2082	-62	-2020	-23	0	-64	-95	-77	-9	0
962	0	0	-1480	-2729	-1249	2104	-115	-1989	-71	-32	-60	-40	-52	9	0
963	0	0	-1465	-2727	-1262	2096	-101	-1994	-120	15	-50	-44	-46	-29	0
964	0	0	-1424	-2723	-1299	2073	-62	-2011	-81	-15	-54	-34	-97	60	0
965	0	0	-1398	-2717	-1319	2057	-39	-2018	5	-17	-89	1	-38	27	0
966	0	0	-1364	-2712	-1348	2038	-8	-2030	-34	62	-75	-9	-81	-5	0
967	0	0	-1461	-2712	-1251	2086	-105	-1981	-62	-13	-46	17	-38	46	0
968	0	0	-1335	-2716	-1381	2025	23	-2048	52	-50	52	34	-42	65	0
969	0	0	-1428	-2710	-1282	2069	-73	-1996	-17	-3	15	69	3	44	0
970	0	0	-1434	-2714	-1280	2074	-77	-1997	-15	-9	40	-58	-48	-9	0
971	0	0	-1447	-2702	-1255	2074	-96	-1978	-31	-7	29	-21	-118	32	0
972	0	0	-1426	-2708	-1282	2067	-72	-1995	11	-98	40	-69	-23	31	0
973	0	0	-1449	-2706	-1257	2077	-96	-1981	-3	-36	60	11	-9	-3	0
974	0	0	-1496	-2716	-1220	2106	-138	-1968	3	-32	17	-15	-9	40	0
975	0	0	-1401	-2710	-1309	2055	-46	-2009	-1	19	38	-25	15	-46	0
976	0	0	-1521	-2717	-1196	2119	-162	-1956	-31	-93	46	-29	13	71	0
977	0	0	-1439	-2717	-1278	2078	-80	-1997	-48	-29	-3	-87	-3	38	0
978	0	0	-1372	-2716	-1344	2044	-14	-2030	62	23	9	25	85	-5	0
979	0	0	-1455	-2721	-1266	2088	-94	-1993	-50	-19	11	-50	1	34	0
980	0	0	-1369	-2723	-1354	2046	-7	-2038	58	-21	-5	32	62	38	0
981	0	0	-1410	-2723	-1313	2066	-48	-2018	15	-69	36	-38	7	5	0
982	0	0	-1364	-2723	-1359	2043	-2	-2041	-25	-64	77	-36	-5	-13	0
983	0	0	-1469	-2731	-1262	2100	-103	-1996	-19	-38	0	52	-46	54	0
984	0	0	-1339	-2737	-1398	2038	29	-2067	-5	-7	25	23	-27	9	0
985	0	0	-1358	-2752	-1394	2055	18	-2073	85	-11	106	3	81	54	0
986	0	0	-1453	-2760	-1307	2106	-73	-2033	-19	-73	-9	-64	-29	-116	0
987	0	0	-1317	-2766	-1449	2041	66	-2107	-17	52	52	23	36	-42	0
988	0	0	-1423	-2781	-1358	2102	-32	-2069	-23	-31	31	62	-25	-25	0
989	0	0	-1379	-2785	-1406	2082	13	-2095	-44	-5	54	-5	15	-81	0
990	0	0	-1447	-2791	-1344	2119	-51	-2067	-64	7	17	36	-15	-3	0
991	0	0	-1381	-2801	-1420	2091	19	-2110	44	-38	25	36	-69	-25	0
992	0	0	-1478	-2830	-1352	2154	-63	-2091	-95	-104	64	-56	-31	25	0
993	0	0	-1399	-2838	-1439	2118	20	-2138	44	-46	3	-11	52	-56	0
994	0	0	-1513	-2855	-1342	2184	-85	-2098	-11	-93	50	-11	17	7	0
995	0	0	-1513	-2857	-1344	2185	-84	-2100	-27	-75	15	-62	-31	-50	0
996	0	0	-1451	-2871	-1420	2161	-15	-2145	-29	11	65	-44	0	60	0
997	0	0	-1462	-2884	-1422	2173	-20	-2153	11	-65	69	25	-21	116	0
998	0	0	-1465	-2900	-1435	2182	-15	-2167	31	-42	75	-48	3	114	0
999	0	0	-1480	-2911	-1431	2195	-24	-2171	0	38	-3	13	32	-31	0
1000	0	0	-1507	-2929	-1422	2218	-42	-2175	-25	19	60	40	139	71	0
1001	0	0	-1534	-2944	-1410	2239	-62	-2177	-32	-97	-48	27	-23	-65	0
1002	0	0	-1515	-2948	-1433	2231	-41	-2190	-52	-32	25	46	-19	-31	0
1003	0	0	-1523	-2958	-1435	2240	-44	-2196	0	-58	25	62	-56	38	0
1004	0	0	-1513	-2968	-1455	2240	-29	-2211	3	-7	3	83	-50	-7	0
1005	0	0	-1601	-2972	-1371	2286	-115	-2171	7	-3	13	-27	1	-29	0
1006	0	0	-1478	-2977	-1499	2227	10	-2238	64	46	38	67	44	7	0
1007	0	0	-1513	-2983	-1470	2248	-21	-2226	-1	15	54	-23	87	-13	0
1008	0	0	-1468	-2985	-1517	2226	24	-2251	44	17	54	7	64	11	0
1009	0	0	-1620	-2991	-1371	2305	-124	-2181	-93	-58	-48	5	-15	-56	0
1010	0	0	-1439	-2989	-1550	2214	55	-2269	75	7	97	50	67	32	0
1011	0	0	-1568	-2993	-1425	2280	-71	-2209	-44	-7	11	11	9	11	0
1012	0	0	-1513	-2991	-1478	2252	-17	-2234	-25	-91	52	-32	-40	11	0
1013	0	0	-1505	-2981	-1476	2243	-14	-2228	79	-83	81	91	60	0	0
1014	0	0	-1528	-2975	-1447	2251	-40	-2211	-9	-48	-44	7	5	-36	0
1015	0	0	-1465	-2966	-1501	2215	18	-2233	42	-21	27	25	38	48	0
1016	0	0	-1558	-2968	-1410	2263	-74	-2189	-13	-67	21	0	9	50	0
1017	0	0	-1527	-2962	-1435	2244	-46	-2198	-42	1	-31	48	25	-3	0
1018	0	0	-1423	-2942	-1519	2182	48	-2230	-13	13	-1	9	54	36	0
1019	0	0	-1477	-2939	-1462	2208	-7	-2200	21	-36	31	112	-38	32	0
1020	0	0	-1461	-2919	-1458	2190	-1	-2188	1	-32	9	50	-71	7	0
1021	0	0	-1517	-2904	-1387	2210	-65	-2145	32	-128	-38	71	-81	-3	0
1022	0	0	-1502	-2892	-1390	2197	-56	-2141	-44	-54	-44	15	-56	-7	0
1023	0	0	-1505	-2878	-1373	2191	-66	-2125	-27	-21	75	34	3	46	0
1024	0	0	-1492	-2859	-1367	2175	-62	-2113	-25	-65	19	-34	19	-65	0
1025	0	0	-1467	-2836	-1369	2151	-49	-2102	87	-65	58	-3	31	-42	0
1026	0	0	-1476	-2824	-1348	2150	-64	-2086	36	-52	-5	116	-13	25	0
1027	0	0	-1401	-2801	-1400	2101	0	-2100	-36	-31	15	50	-91	-40	0
1028	0	0	-1437	-2791	-1354	2114	-41	-2072	36	-7	85	62	44	38	0
1029	0	0	-1479	-2778	-1299	2128	-90	-2038	-75	-91	-60	7	-67	-15	0
1030	0	0	-1444	-2770	-1326	2107	-59	-2048	11	-75	87	46	-23	-27	0
1031	0	0	-1445	-2750	-1305	2097	-70	-2027	40	-83	-32	56	-34	-23	0
1032	0	0	-1440	-2741	-1301	2090	-69	-2021	-58	-44	-31	-17	-25	-46	0
1033	0	0	-1503	-2729	-1226	2116	-138	-1977	-9	-56	-79	27	5	27	0
1034	0	0	-1479	-2716	-1237	2097	-121	-1976	25	-77	-56	-25	27	-34	0
1035	0	0	-1381	-2700	-1319	2040	-31	-2009	64	-19	44	50	62	9	0
1036	0	0	-1455	-2688	-1233	2071	-111	-1960	-58	-31	-36	-34	-9	-1	0
1037	0	0	-1370	-2683	-1313	2026	-28	-1998	13	0	23	-29	54	73	0
1038	0	0	-1449	-2665	-1216	2057	-116	-1940	-38	-34	0	-52	5	19	0
1039	0	0	-1371	-2659	-1288	2015	-41	-1973	-15	-19	-19	-21	-48	62	0
1040	0	0	-1389	-2655	-1266	2022	-61	-1960	-7	-32	-42	-5	-7	9	0
1041	0	0	-1405	-2650	-1245	2027	-80	-1947	9	-89	5	-5	-46	21	0
1042	0	0	-1418	-2638	-1220	2028	-99	-1929	-7	-75	-98	-31	-38	-29	0
1043	0	0	-1447	-2634	-1187	2040	-130	-1910	-73	-46	-7	-21	-62	27	0
1044	0	0	-1321	-2628	-1307	1974	-7	-1967	-1	-15	54	-19	7	-3	0
1045	0	0	-1401	-2632	-1231	2016	-85	-1931	7	-1	-38	-9	-19	56	0
1046	0	0	-1339	-2632	-1293	1985	-23	-1962	-5	-60	31	-7	-29	-5	0
1047	0	0	-1398	-2626	-1228	2012	-85	-1927	-56	7	11	79	-17	27	0
1048	0	0	-1324	-2617	-1293	1970	-15	-1955	-34	-25	27	11	-25	-93	0
1049	0	0	-1345	-2613	-1268	1979	-38	-1940	-32	11	-5	15	17	-25	0
1050	0	0	-1354	-2611	-1257	1982	-48	-1934	-38	-7	-11	17	34	-42	0
1051	0	0	-1292	-2609	-1317	1950	12	-1963	1	-9	-5	-3	-27	-13	0
1052	0	0	-1329	-2607	-1278	1968	-25	-1942	19	-131	1	-32	-95	-29	0
1053	0	0	-1346	-2605	-1259	1975	-43	-1932	-3	-21	5	0	-48	-13	0
1054	0	0	-1397	-2607	-1210	2002	-93	-1908	-93	-31	15	5	-67	-11	0
1055	0	0	-1350	-2605	-1255	1977	-47	-1930	-17	-17	34	17	-27	-1	0
1056	0	0	-1354	-2601	-1247	1977	-53	-1924	-32	79	-32	44	-17	25	0
1057	0	0	-1329	-2603	-1274	1966	-27	-1938	21	-32	48	34	40	32	0
1058	0	0	-1325	-2601	-1276	1963	-24	-1938	-31	7	17	-25	-36	44	0
1059	0	0	-1354	-2599	-1245	1976	-54	-1922	-21	11	3	108	-17	40	0
1060	0	0	-1368	-2601	-1233	1984	-67	-1917	-9	-56	-44	-11	-23	-44	0
1061	0	0	-1315	-2587	-1272	1951	-21	-1929	17	9	40	5	1	73	0
1062	0	0	-1348	-2597	-1249	1972	-49	-1923	0	-31	0	3	-27	1	0
1063	0	0	-1373	-2601	-1228	1987	-72	-1914	54	-46	38	65	-46	44	0
1064	0	0	-1403	-2605	-1202	2004	-100	-1903	-64	54	-7	-3	-1	-13	0
1065	0	0	-1387	-2609	-1222	1998	-82	-1915	-34	-23	-17	13	-73	-52	0
1066	0	0	-1386	-2615	-1229	2000	-78	-1922	38	48	44	95	-64	56	0
1067	0	0	-1451	-2609	-1158	2030	-146	-1883	-75	-79	62	-50	-64	36	0
1068	0	0	-1246	-2607	-1361	1926	57	-1984	46	-7	46	62	-13	17	0
1069	0	0	-1401	-2615	-1214	2008	-93	-1914	-58	83	-19	50	-38	46	0
1070	0	0	-1325	-2603	-1278	1964	-23	-1940	40	-17	-25	-9	-71	-34	0
1071	0	0	-1350	-2607	-1257	1978	-46	-1932	-38	36	91	-11	-3	1	0
1072	0	0	-1409	-2609	-1200	2009	-104	-1904	-102	-17	-87	19	-38	13	0
1073	0	0	-1331	-2615	-1284	1973	-23	-1949	36	-23	17	7	-46	-60	0
1074	0	0	-1360	-2622	-1262	1991	-49	-1942	-27	7	44	52	-11	97	0
1075	0	0	-1328	-2620	-1292	1974	-18	-1956	23	77	62	38	0	-42	0
1076	0	0	-1359	-2620	-1261	1989	-49	-1940	23	5	-11	-9	32	-23	0
1077	0	0	-1343	-2619	-1276	1981	-33	-1947	1	64	17	44	21	1	0
1078	0	0	-1315	-2622	-1307	1968	-4	-1964	5	3	-15	-1	-11	15	0
1079	0	0	-1280	-2622	-1342	1951	31	-1982	5	19	34	36	-36	29	0
1080	0	0	-1377	-2626	-1249	2001	-64	-1937	40	-91	-27	-9	-21	54	0
1081	0	0	-1360	-2632	-1272	1996	-44	-1952	-15	-40	29	-83	-1	-31	0
1082	0	0	-1335	-2628	-1293	1981	-21	-1960	-15	-44	0	52	-3	-46	0
1083	0	0	-1373	-2634	-1261	2003	-56	-1947	25	-65	7	21	-15	54	0
1084	0	0	-1356	-2642	-1286	1999	-35	-1964	-27	-87	3	-27	-56	-17	0
1085	0	0	-1351	-2644	-1293	1997	-29	-1968	9	-1	65	50	7	-7	0
1086	0	0	-1374	-2646	-1272	2010	-51	-1959	52	-36	75	-11	5	-38	0
1087	0	0	-1360	-2646	-1286	2003	-37	-1966	29	-19	11	-29	-36	-3	0
1088	0	0	-1308	-2646	-1338	1977	15	-1992	3	-52	77	11	17	-56	0
1089	0	0	-1360	-2650	-1290	2005	-35	-1970	52	-17	56	50	-29	-34	0
1090	0	0	-1382	-2644	-1262	2013	-60	-1953	-50	19	-40	89	-97	-5	0
1091	0	0	-1306	-2644	-1338	1975	16	-1991	40	-23	32	21	-73	-3	0
1092	0	0	-1369	-2653	-1284	2011	-42	-1968	15	21	21	98	-31	-67	0
1093	0	0	-1342	-2659	-1317	2000	-12	-1988	-27	13	0	50	-36	-40	0
1094	0	0	-1342	-2659	-1317	2000	-12	-1988	46	-42	17	42	7	1	0
1095	0	0	-1356	-2663	-1307	2009	-24	-1985	27	13	-1	-32	-91	-27	0
1096	0	0	-1391	-2657	-1266	2024	-62	-1961	-3	-17	50	27	-21	38	0
1097	0	0	-1336	-2661	-1325	1998	-5	-1993	32	-50	17	54	-85	11	0
1098	0	0	-1340	-2657	-1317	1998	-11	-1987	0	-5	65	32	85	-17	0
1099	0	0	-1375	-2659	-1284	2017	-45	-1971	-46	19	5	-11	-40	38	0
1100	0	0	-1418	-2655	-1237	2036	-90	-1946	-5	-71	-62	-11	-13	0	0
1101	0	0	-1365	-2657	-1292	2011	-36	-1974	0	13	13	-5	-5	-42	0
1102	0	0	-1414	-2659	-1245	2036	-84	-1952	-69	9	-9	-44	-19	11	0
1103	0	0	-1443	-2657	-1214	2050	-114	-1935	-81	-23	-58	5	-106	-1	0
1104	0	0	-1449	-2655	-1206	2052	-121	-1930	17	-60	9	27	-46	9	0
1105	0	0	-1385	-2653	-1268	2019	-58	-1960	-1	27	-15	-3	-17	46	0
1106	0	0	-1369	-2659	-1290	2014	-39	-1974	34	-1	42	21	-32	42	0
1107	0	0	-1385	-2655	-1270	2020	-57	-1962	-36	23	-21	-25	-34	67	0
1108	0	0	-1393	-2663	-1270	2028	-61	-1966	5	15	7	3	-5	40	0
1109	0	0	-1403	-2665	-1262	2034	-70	-1963	-23	-19	-54	-32	-19	-79	0
1110	0	0	-1409	-2673	-1264	2041	-72	-1968	-40	7	-58	3	-19	-40	0
1111	0	0	-1451	-2661	-1210	2056	-120	-1935	-32	-9	-31	23	-29	-19	0
1112	0	0	-1377	-2665	-1288	2021	-44	-1976	-79	1	13	-31	-40	-29	0
1113	0	0	-1381	-2663	-1282	2022	-49	-1972	50	-11	-34	83	34	60	0
1114	0	0	-1412	-2659	-1247	2035	-82	-1953	7	-52	-64	-3	-89	-3	0
1115	0	0	-1439	-2665	-1226	2052	-106	-1945	-31	3	31	-3	-17	31	0
1116	0	0	-1401	-2671	-1270	2036	-65	-1970	-19	-79	-29	11	-38	-104	0
1117	0	0	-1445	-2669	-1224	2057	-110	-1946	-25	50	-42	-3	5	54	0
1118	0	0	-1372	-2669	-1297	2020	-37	-1983	-11	-44	-60	19	-85	-27	0
1119	0	0	-1424	-2665	-1241	2044	-91	-1953	-29	36	19	-13	77	0	0
1120	0	0	-1441	-2661	-1220	2051	-110	-1940	-38	-21	-131	-25	-54	-97	0
1121	0	0	-1387	-2655	-1268	2021	-59	-1961	9	1	-5	-93	56	-42	0
1122	0	0	-1391	-2663	-1272	2027	-59	-1967	-83	-21	-1	-42	-60	32	0
1123	0	0	-1360	-2663	-1303	2011	-28	-1983	-7	-50	31	-11	17	-36	0
1124	0	0	-1383	-2665	-1282	2024	-50	-1973	34	-75	-75	21	65	-3	0
1125	0	0	-1370	-2669	-1299	2019	-35	-1984	36	-44	36	32	-21	32	0
1126	0	0	-1414	-2657	-1243	2035	-85	-1950	-32	31	-93	-3	-11	9	0
1127	0	0	-1365	-2655	-1290	2010	-37	-1972	17	27	-42	29	-9	36	0
1128	0	0	-1335	-2648	-1313	1991	-11	-1980	17	-32	42	5	31	7	0
1129	0	0	-1385	-2636	-1251	2010	-67	-1943	-31	-15	-21	17	-7	15	0
1130	0	0	-1334	-2624	-1290	1979	-22	-1957	17	-31	-89	19	-106	31	0
1131	0	0	-1360	-2624	-1264	1992	-48	-1944	-38	27	-23	46	1	36	0
1132	0	0	-1426	-2626	-1200	2026	-113	-1913	-54	-13	-13	-64	-5	-21	0
1133	0	0	-1338	-2624	-1286	1981	-26	-1955	-1	-9	-40	15	-58	-15	0
1134	0	0	-1424	-2620	-1196	2022	-114	-1908	-73	15	-36	-44	-38	36	0
1135	0	0	-1419	-2619	-1200	2019	-109	-1909	-48	-50	-34	-19	15	-17	0
1136	0	0	-1372	-2611	-1239	1991	-66	-1925	-9	-64	9	-52	31	34	0
1137	0	0	-1321	-2603	-1282	1962	-19	-1942	65	-25	29	60	60	21	0
1138	0	0	-1428	-2593	-1165	2010	-131	-1879	-93	-29	32	-36	87	5	0
1139	0	0	-1331	-2593	-1262	1962	-34	-1927	23	60	-7	15	17	27	0
1140	0	0	-1434	-2601	-1167	2017	-133	-1884	0	69	-1	-67	44	-40	0
1141	0	0	-1412	-2591	-1179	2001	-116	-1885	-19	-29	-93	31	-108	-69	0
1142	0	0	-1410	-2591	-1181	2000	-114	-1886	3	-120	-32	-58	31	52	0
1143	0	0	-1360	-2591	-1231	1975	-64	-1911	3	56	34	-7	54	-19	0
1144	0	0	-1414	-2595	-1181	2004	-116	-1888	-36	-52	-31	-23	-27	-11	0
1145	0	0	-1358	-2570	-1212	1964	-73	-1891	-71	-3	-9	-23	11	54	0
1146	0	0	-1405	-2549	-1144	1977	-130	-1846	-23	-15	-58	-13	-15	-9	0
1147	0	0	-1344	-2533	-1189	1938	-77	-1861	-9	50	-27	-5	23	-5	0
1148	0	0	-1251	-2510	-1259	1880	4	-1884	50	1	38	-5	29	79	0
1149	0	0	-1336	-2494	-1158	1915	-89	-1826	-38	21	-21	7	0	31	0
1150	0	0	-1236	-2483	-1247	1859	5	-1865	-11	42	-15	-3	19	-31	0
1151	0	0	-1325	-2473	-1148	1899	-88	-1810	-36	-89	-13	-32	-56	-7	0
1152	0	0	-1247	-2459	-1212	1853	-17	-1835	11	-54	36	-58	-23	89	0
1153	0	0	-1259	-2450	-1191	1854	-34	-1820	50	-64	-50	-31	17	-34	0
1154	0	0	-1234	-2452	-1218	1843	-8	-1835	13	-19	9	-31	-25	-54	0
1155	0	0	-1244	-2456	-1212	1850	-16	-1834	54	23	38	-11	-17	95	0
1156	0	0	-1218	-2459	-1241	1838	11	-1850	-5	7	-19	-120	31	-19	0
1157	0	0	-1265	-2452	-1187	1858	-39	-1819	0	-21	98	-69	5	83	0
1158	0	0	-1218	-2442	-1224	1830	3	-1833	-36	-5	1	-36	-21	17	0
1159	0	0	-1158	-2440	-1282	1799	62	-1861	85	-7	64	-32	69	27	0
1160	0	0	-1290	-2459	-1169	1874	-60	-1814	79	-27	-52	21	-52	3	0
1161	0	0	-1273	-2448	-1175	1860	-49	-1811	-3	23	-29	-40	32	-21	0
1162	0	0	-1248	-2450	-1202	1849	-23	-1826	-32	73	-56	-11	9	11	0
1163	0	0	-1253	-2457	-1204	1855	-24	-1830	0	3	38	-34	71	11	0
1164	0	0	-1336	-2465	-1129	1900	-103	-1797	-21	-54	-58	-79	-29	-15	0
1165	0	0	-1275	-2471	-1196	1873	-39	-1833	1	-19	-56	-32	73	-38	0
1166	0	0	-1292	-2477	-1185	1884	-53	-1831	-34	7	-40	-13	-23	-42	0
1167	0	0	-1292	-2467	-1175	1879	-58	-1821	-23	-27	17	-42	58	75	0
1168	0	0	-1263	-2465	-1202	1864	-30	-1833	-58	44	-85	-23	1	-19	0
1169	0	0	-1206	-2494	-1288	1850	41	-1891	54	-19	100	-1	36	-50	0
1170	0	0	-1278	-2527	-1249	1902	-14	-1888	-56	-17	-98	-34	-9	-71	0
1171	0	0	-1298	-2545	-1247	1921	-25	-1896	-31	62	-19	-19	48	-17	0
1172	0	0	-1341	-2572	-1231	1956	-55	-1901	-38	-15	-29	-114	5	-54	0
1173	0	0	-1273	-2599	-1326	1936	26	-1962	5	31	97	-87	85	21	0
1174	0	0	-1325	-2609	-1284	1967	-20	-1946	-21	-44	9	-7	32	-23	0
1175	0	0	-1377	-2620	-1243	1998	-67	-1931	11	34	-52	23	-40	-3	0
1176	0	0	-1348	-2620	-1272	1984	-38	-1946	-9	27	46	-15	44	27	0
1177	0	0	-1370	-2632	-1262	2001	-54	-1947	-34	5	0	-50	-27	-7	0
1178	0	0	-1368	-2644	-1276	2006	-46	-1960	-48	-75	69	-44	58	-13	0
1179	0	0	-1336	-2651	-1315	1993	-10	-1983	17	-36	9	21	27	17	0
1180	0	0	-1303	-2655	-1352	1979	24	-2003	52	13	36	56	42	7	0
1181	0	0	-1354	-2657	-1303	2005	-25	-1980	-32	32	15	-19	36	7	0
1182	0	0	-1319	-2651	-1332	1985	6	-1991	-23	-5	36	-54	7	-1	0
1183	0	0	-1301	-2655	-1354	1978	26	-2004	1	29	0	-7	21	-9	0
1184	0	0	-1360	-2657	-1297	2008	-31	-1977	1	-73	-1	38	-73	1	0
1185	0	0	-1412	-2659	-1247	2035	-82	-1953	-7	-40	40	0	42	-46	0
1186	0	0	-1385	-2657	-1272	2021	-56	-1964	19	-1	25	-7	-13	42	0
1187	0	0	-1371	-2655	-1284	2013	-43	-1969	-21	-25	-48	-23	-7	23	0
1188	0	0	-1362	-2661	-1299	2011	-31	-1980	-29	31	-34	-19	-3	-17	0
1189	0	0	-1352	-2667	-1315	2009	-18	-1991	34	-25	50	56	-77	58	0
1190	0	0	-1346	-2659	-1313	2002	-16	-1986	29	-129	25	-5	-11	13	0
1191	0	0	-1356	-2667	-1311	2011	-22	-1989	27	-50	11	25	73	25	0
1192	0	0	-1374	-2669	-1295	2021	-39	-1982	11	-75	-40	42	-85	36	0
1193	0	0	-1414	-2667	-1253	2040	-80	-1960	0	-3	-85	3	-7	-13	0
1194	0	0	-1366	-2667	-1301	2016	-32	-1984	36	1	25	54	-31	32	0
1195	0	0	-1385	-2667	-1282	2026	-51	-1974	0	1	11	48	-3	108	0
1196	0	0	-1350	-2669	-1319	2009	-15	-1994	-11	-29	40	-1	56	-23	0
1197	0	0	-1387	-2671	-1284	2029	-51	-1977	-56	-25	7	-9	-27	87	0
1198	0	0	-1414	-2675	-1261	2044	-76	-1968	-3	-21	-1	29	0	42	0
1199	0	0	-1352	-2667	-1315	2009	-18	-1991	13	-62	-9	5	0	-42	0
1200	0	0	-1397	-2667	-1270	2032	-63	-1968	-17	-64	0	-9	-54	27	0
1201	0	0	-1440	-2669	-1229	2054	-105	-1949	19	-54	75	-7	-1	40	0
1202	0	0	-1412	-2661	-1249	2036	-81	-1955	-58	1	-36	-7	-38	13	0
1203	0	0	-1342	-2663	-1321	2002	-10	-1992	15	27	-85	34	60	-9	0
1204	0	0	-1459	-2671	-1212	2065	-123	-1941	-56	0	-69	42	-50	3	0
1205	0	0	-1424	-2673	-1249	2048	-87	-1961	-17	-50	-13	-34	13	-89	0
1206	0	0	-1413	-2675	-1262	2044	-75	-1968	-38	-5	-9	5	-7	-5	0
1207	0	0	-1490	-2677	-1187	2083	-151	-1932	-64	-100	5	-64	1	56	0
1208	0	0	-1372	-2679	-1307	2025	-32	-1993	-29	-32	-42	42	-19	9	0
1209	0	0	-1366	-2681	-1315	2023	-25	-1998	69	-42	21	54	38	0	0
1210	0	0	-1442	-2681	-1239	2061	-101	-1960	-38	-69	0	27	-31	-5	0
1211	0	0	-1395	-2681	-1286	2038	-54	-1983	3	-36	31	17	-34	17	0
1212	0	0	-1416	-2684	-1268	2050	-74	-1976	-23	-56	-17	-91	29	-27	0
1213	0	0	-1397	-2683	-1286	2040	-55	-1984	54	-97	7	44	-15	3	0
1214	0	0	-1402	-2684	-1282	2043	-60	-1983	-15	-100	-27	-40	-75	65	0
1215	0	0	-1366	-2673	-1307	2019	-29	-1990	5	-13	-3	38	15	-34	0
1216	0	0	-1386	-2650	-1264	2018	-61	-1957	-7	-44	-19	-54	-31	-9	0
1217	0	0	-1301	-2591	-1290	1946	-5	-1940	-13	-38	-21	-54	89	3	0
1218	0	0	-1281	-2514	-1233	1897	-24	-1873	58	-58	-25	46	13	-17	0
1219	0	0	-1241	-2430	-1189	1835	-26	-1809	-23	3	34	-21	-1	9	0
1220	0	0	-1193	-2339	-1146	1766	-23	-1742	54	-120	52	0	-29	-7	0
1221	0	0	-1147	-2221	-1074	1684	-36	-1647	-19	-112	77	-50	-65	5	0
1222	0	0	-1096	-2046	-950	1571	-73	-1498	-29	25	-9	-46	7	-36	0
1223	0	0	-951	-1827	-876	1389	-37	-1351	5	-69	69	77	-71	-3	0
1224	0	0	-892	-1559	-667	1225	-112	-1113	-38	-46	-69	-56	-56	-48	0
1225	0	0	-632	-1270	-638	951	3	-954	91	9	69	54	-34	118	0
1226	0	0	-574	-981	-407	777	-83	-694	-31	-102	23	-116	65	17	0
1227	0	0	-347	-651	-304	499	-21	-477	5	23	42	-1	36	27	0
1228	0	0	-233	-318	-85	275	-74	-201	-110	9	-40	-40	-32	21	0
1229	0	0	-24	-17	7	20	-15	-5	-5	11	27	1	36	11	0
1230	0	0	6	176	170	-91	-82	173	3	-31	-65	-29	-38	46	0
1231	0	0	103	190	87	-146	8	138	42	1	21	34	-29	21	0
1232	0	0	-33	7	40	13	-36	23	81	-112	27	17	-64	40	0
1233	0	0	-169	-223	-54	196	-57	-138	-65	-69	-21	-62	29	-54	0
1234	0	0	-316	-618	-302	467	-7	-460	9	-64	62	-27	19	-17	1
1235	0	0	-706	-1255	-549	980	-78	-902	-34	-1	-27	40	-31	1	0
1236	0	0	-1008	-1941	-933	1474	-37	-1437	-17	-23	-31	-19	-73	-1	0
1237	98	0	-1239	-2523	-1284	1881	22	-1903	-13	-32	38	69	-36	19	0
1238	98	0	-1529	-3057	-1528	2293	0	-2292	-56	-34	131	-7	17	-15	0
1239	98	0	-1627	-3272	-1645	2449	9	-2458	-42	-7	95	19	-40	5	0
1240	98	0	-1715	-3406	-1691	2560	-12	-2548	-17	1	-21	21	-71	32	0
1241	98	0	-1715	-3538	-1823	2626	54	-2680	-3	0	21	-23	-25	31	0
1242	98	0	-1850	-3559	-1709	2704	-70	-2634	-54	-19	9	-56	42	-81	0
1243	98	0	-1795	-3478	-1683	2636	-56	-2580	-85	-52	77	34	-141	3	0
1244	98	0	-1754	-3315	-1561	2534	-96	-2438	5	-62	-56	-44	-34	-11	0
1245	98	0	-1588	-3169	-1581	2378	-3	-2375	13	-21	23	15	-5	-1	0
1246	98	0	-1711	-3053	-1342	2382	-184	-2197	-60	-85	-60	-32	-15	-48	0
1247	98	0	-1513	-2964	-1451	2238	-31	-2207	23	-38	29	-11	-21	15	0
1248	98	0	-1547	-2908	-1361	2227	-93	-2134	21	-58	11	-5	-1	-23	0
1249	98	0	-1494	-2877	-1383	2185	-55	-2130	52	-32	-58	69	15	-44	0
1250	98	0	-1473	-2844	-1371	2158	-51	-2107	52	-64	31	40	-71	9	0
1251	98	0	-1472	-2822	-1350	2147	-61	-2086	-40	-56	-54	-1	-44	7	0
1252	98	0	-1395	-2805	-1410	2100	7	-2107	42	-9	40	-50	11	-15	0
1253	98	0	-1554	-2799	-1245	2176	-154	-2022	-7	-50	27	23	-95	93	0
1254	98	0	-1418	-2797	-1379	2107	-19	-2088	42	-29	56	36	-1	-75	0
1255	98	0	-1447	-2791	-1344	2119	-51	-2067	71	69	48	40	21	54	0
1256	98	0	-1443	-2785	-1342	2114	-50	-2063	-46	-67	-21	-83	0	-5	0
1257	98	0	-1408	-2785	-1377	2096	-15	-2081	-23	69	0	-7	-54	56	0
1258	98	0	-1439	-2787	-1348	2113	-45	-2067	15	7	25	102	-9	29	0
1259	98	0	-1424	-2776	-1352	2100	-36	-2064	27	-89	46	-3	-67	15	0
1260	98	0	-1403	-2778	-1375	2090	-14	-2076	77	-13	1	95	-46	65	0
1261	98	0	-1486	-2760	-1274	2123	-106	-2017	-91	-5	-46	-21	-91	-48	0
1262	98	0	-1401	-2760	-1359	2080	-21	-2059	23	48	-17	50	-29	-13	0
1263	98	0	-1480	-2760	-1280	2120	-100	-2020	0	-60	32	-9	-56	11	0
1264	98	0	-1474	-2758	-1284	2116	-95	-2021	-13	-44	-54	19	-81	-23	0
1265	98	0	-1439	-2760	-1321	2099	-59	-2040	23	-67	65	3	-7	11	0
1266	98	0	-1447	-2770	-1323	2108	-62	-2046	36	-95	-27	44	-104	-9	0
1267	98	0	-1436	-2766	-1330	2101	-53	-2048	-42	60	-27	67	-62	58	0
1268	98	0	-1453	-2766	-1313	2109	-70	-2039	-25	7	44	-1	-9	-31	0
1269	98	0	-1395	-2760	-1365	2077	-15	-2062	52	3	-34	73	-27	-81	0
1270	98	0	-1478	-2752	-1274	2115	-102	-2013	11	-85	52	-71	-9	52	0
1271	98	0	-1476	-2750	-1274	2113	-101	-2012	32	-38	-19	-32	-69	-44	0
1272	98	0	-1470	-2752	-1282	2111	-94	-2017	-31	15	5	29	-48	-9	0
1273	98	0	-1520	-2748	-1228	2134	-146	-1988	-36	-31	9	-38	-29	19	0
1274	98	0	-1391	-2745	-1354	2068	-18	-2049	-17	-15	17	3	-58	-58	0
1275	98	0	-1484	-2733	-1249	2108	-117	-1991	13	-13	34	9	56	5	0
1276	98	0	-1451	-2735	-1284	2093	-83	-2009	-1	-71	-34	-46	-25	-34	0
1277	98	0	-1411	-2737	-1326	2074	-42	-2031	-1	11	97	48	60	46	0
1278	98	0	-1391	-2727	-1336	2059	-27	-2031	29	-32	5	-5	21	-34	0
1279	98	0	-1468	-2723	-1255	2095	-106	-1989	-7	-23	83	-23	0	-40	0
1280	98	0	-1505	-2721	-1216	2113	-144	-1968	-3	3	38	-27	0	-52	0
1281	98	0	-1421	-2714	-1293	2067	-64	-2003	15	-25	7	-44	0	-17	0
1282	98	0	-1512	-2712	-1200	2112	-156	-1956	-46	-89	17	11	38	-5	0
1283	98	0	-1426	-2710	-1284	2068	-71	-1997	-58	-87	-40	-67	-100	-23	0
1284	98	0	-1489	-2717	-1228	2103	-130	-1972	-50	-7	-7	83	-31	71	0
1285	98	0	-1427	-2717	-1290	2072	-68	-2003	-1	-1	-11	-64	-7	-50	0
1286	98	0	-1426	-2708	-1282	2067	-72	-1995	56	50	19	19	64	77	0
1287	98	0	-1407	-2706	-1299	2056	-54	-2002	32	-60	-7	-5	23	108	0
1288	98	0	-1298	-2710	-1412	2004	57	-2061	13	27	-13	-44	-1	23	0
1289	98	0	-1381	-2700	-1319	2040	-31	-2009	-17	17	50	-40	38	95	0
1290	98	0	-1379	-2704	-1325	2041	-27	-2014	-19	-48	3	-17	-97	-23	0
1291	98	0	-1383	-2696	-1313	2039	-35	-2004	-3	62	-19	-13	31	-7	0
1292	98	0	-1360	-2694	-1334	2027	-13	-2014	-89	44	11	-93	50	-17	0
1293	98	0	-1373	-2694	-1321	2033	-26	-2007	60	13	-5	116	48	-23	0
1294	98	0	-1461	-2698	-1237	2079	-112	-1967	-38	-81	15	-21	-120	-9	0
1295	98	0	-1375	-2692	-1317	2033	-29	-2004	48	-17	-3	-5	25	44	0
1296	98	0	-1393	-2688	-1295	2040	-49	-1991	34	-60	40	19	5	54	0
1297	98	0	-1343	-2681	-1338	2012	-2	-2009	32	-17	38	-29	46	-15	0
1298	98	0	-1349	-2681	-1332	2015	-8	-2006	5	-50	38	19	-32	19	0
1299	98	0	-1397	-2675	-1278	2036	-59	-1976	-9	9	9	-69	23	64	0
1300	98	0	-1335	-2669	-1334	2002	0	-2001	7	-32	21	-11	-34	-31	0
1301	98	0	-1381	-2669	-1288	2025	-46	-1978	7	0	25	46	5	17	0
1302	98	0	-1362	-2659	-1297	2010	-32	-1978	9	-100	19	-50	-50	-56	0
1303	98	0	-1311	-2663	-1352	1987	20	-2007	50	-5	36	-13	34	21	0
1304	98	0	-1420	-2659	-1239	2039	-90	-1949	-13	-40	-58	23	-46	13	0
1305	98	0	-1335	-2663	-1328	1999	-3	-1995	17	-17	73	60	27	-19	0
1306	98	0	-1368	-2661	-1293	2014	-37	-1977	11	-54	0	54	-56	81	0
1307	98	0	-1276	-2655	-1379	1965	51	-2017	25	25	69	-11	27	13	0
1308	98	0	-1317	-2659	-1342	1988	12	-2000	-13	-42	128	1	19	7	0
1309	98	0	-1381	-2663	-1282	2022	-49	-1972	0	-60	36	-19	-67	1	0
1310	98	0	-1267	-2657	-1390	1962	61	-2023	32	81	56	73	7	58	0
1311	98	0	-1373	-2657	-1284	2015	-44	-1970	-58	1	-9	-73	-38	17	0
1312	98	0	-1348	-2651	-1303	1999	-22	-1977	-46	-56	102	-21	-104	44	0
1313	98	0	-1370	-2650	-1280	2010	-45	-1965	-36	13	97	-64	5	-19	0
1314	98	0	-1419	-2648	-1229	2033	-95	-1938	-11	-98	11	3	-65	15	0
1315	98	0	-1323	-2651	-1328	1987	2	-1989	-36	46	-21	54	-50	-11	0
1316	98	0	-1402	-2657	-1255	2029	-73	-1956	-34	15	34	1	48	11	0
1317	98	0	-1350	-2663	-1313	2006	-18	-1988	9	0	81	-89	-58	17	0
1318	98	0	-1296	-2667	-1371	1981	37	-2019	44	13	21	73	0	29	0
1319	98	0	-1372	-2667	-1295	2019	-38	-1981	-19	0	44	34	3	-7	0
1320	98	0	-1319	-2667	-1348	1993	14	-2007	19	-23	52	36	-48	7	0
1321	98	0	-1389	-2671	-1282	2030	-53	-1976	-52	-44	-1	5	-42	62	0
1322	98	0	-1339	-2675	-1336	2007	-1	-2005	-44	-21	29	-83	29	5	0
1323	98	0	-1443	-2684	-1241	2063	-101	-1962	-36	-36	-62	-81	7	7	0
1324	98	0	-1321	-2694	-1373	2007	26	-2033	27	-54	-25	0	-1	-11	0
1325	98	0	-1399	-2700	-1301	2049	-49	-2000	7	36	29	32	32	36	0
1326	98	0	-1384	-2712	-1328	2048	-28	-2020	-95	-23	-133	-89	-44	-89	0
1327	98	0	-1385	-2723	-1338	2054	-23	-2030	-40	29	11	15	69	36	0
1328	98	0	-1410	-2727	-1317	2068	-46	-2022	-75	-40	-52	-81	5	34	0
1329	98	0	-1308	-2743	-1435	2025	63	-2089	9	38	29	-17	56	89	0
1330	98	0	-1418	-2754	-1336	2086	-41	-2045	-3	-65	-62	-60	52	-17	0
1331	98	0	-1401	-2760	-1359	2080	-21	-2059	-7	-102	-98	-87	-7	-5	0
1332	98	0	-1372	-2770	-1398	2071	13	-2084	-5	-48	-44	19	19	54	0
1333	98	0	-1464	-2787	-1323	2125	-70	-2055	-27	-60	-79	3	5	17	0
1334	98	0	-1395	-2803	-1408	2099	6	-2105	-13	52	-19	-13	81	29	0
1335	98	0	-1426	-2816	-1390	2121	-18	-2103	-46	17	-151	13	27	42	0
1336	98	0	-1418	-2828	-1410	2123	-4	-2119	27	-11	-31	-25	100	133	0
1337	98	0	-1446	-2844	-1398	2145	-24	-2121	-17	-38	-52	-29	-5	0	0
1338	98	0	-1420	-2855	-1435	2137	7	-2145	-7	44	-52	13	67	60	0
1339	98	0	-1480	-2861	-1381	2170	-49	-2121	13	-19	-106	3	79	67	0
1340	98	0	-1463	-2859	-1396	2161	-33	-2127	-19	-23	-116	-34	36	-11	0
1341	98	0	-1494	-2875	-1381	2184	-56	-2128	5	-15	-89	-15	81	-3	0
1342	98	0	-1495	-2884	-1389	2189	-53	-2136	-29	-19	-93	-95	-1	29	0
1343	98	0	-1513	-2892	-1379	2202	-67	-2135	-9	3	-46	38	36	36	0
1344	98	0	-1510	-2902	-1392	2206	-59	-2147	-27	-46	-104	-38	15	-21	0
1345	98	0	-1496	-2908	-1412	2202	-42	-2160	-29	-19	-34	-15	25	-11	0
1346	98	0	-1576	-2908	-1332	2242	-122	-2120	15	-23	-29	5	52	29	0
1347	98	0	-1485	-2910	-1425	2197	-30	-2167	-15	23	-98	-11	0	5	0
1348	98	0	-1546	-2913	-1367	2229	-89	-2140	25	-7	-31	69	89	17	0
1349	98	0	-1517	-2904	-1387	2210	-65	-2145	-42	-15	-87	9	-27	7	0
1350	98	0	-1440	-2904	-1464	2172	12	-2184	11	-23	32	25	-9	34	0
1351	98	0	-1612	-2904	-1292	2258	-160	-2098	-151	-5	-52	-23	21	-67	0
1352	98	0	-1521	-2910	-1389	2215	-66	-2149	-56	-62	-87	-11	-100	-17	0
1353	98	0	-1513	-2900	-1387	2206	-63	-2143	-42	75	5	31	71	69	0
1354	98	0	-1633	-2890	-1257	2261	-188	-2073	-69	-81	-172	-38	-100	-56	0
1355	98	0	-1496	-2886	-1390	2191	-53	-2138	-32	-1	-42	-23	-64	13	0
1356	98	0	-1523	-2875	-1352	2199	-85	-2113	-3	32	-7	21	-5	93	0
1357	98	0	-1466	-2851	-1385	2158	-40	-2118	-54	1	-67	-3	-62	0	0
1358	98	0	-1432	-2830	-1398	2131	-17	-2114	56	-23	-23	34	-46	52	0
1359	98	0	-1470	-2822	-1352	2146	-59	-2087	-32	11	58	-38	108	15	0
1360	98	0	-1448	-2807	-1359	2127	-44	-2083	-71	-40	-58	-60	-114	-5	0
1361	98	0	-1416	-2805	-1389	2110	-13	-2097	-56	54	48	-38	60	40	0
1362	98	0	-1449	-2799	-1350	2124	-49	-2074	-98	-38	-65	-32	-5	7	0
1363	98	0	-1408	-2781	-1373	2094	-17	-2077	-11	-62	-17	23	48	-32	0
1364	98	0	-1476	-2764	-1288	2120	-94	-2026	-42	-29	-25	-48	-11	3	0
1365	98	0	-1434	-2733	-1299	2083	-67	-2016	-21	-54	-60	-40	40	-56	0
1366	98	0	-1397	-2723	-1326	2060	-35	-2024	-81	-38	-54	-13	40	7	0
1367	98	0	-1379	-2702	-1323	2040	-28	-2012	-7	34	-98	-7	85	-11	0
1368	98	0	-1408	-2690	-1282	2049	-63	-1986	-67	-19	-65	-69	-21	54	0
1369	98	0	-1353	-2681	-1328	2017	-12	-2004	13	19	0	32	56	-15	0
1370	98	0	-1442	-2673	-1231	2057	-105	-1952	-60	-87	-89	-104	0	-100	0
1371	98	0	-1331	-2663	-1332	1997	0	-1997	46	-44	-23	-65	73	-58	0
1372	98	0	-1408	-2651	-1243	2029	-82	-1947	11	-23	-32	1	42	44	0
1373	98	0	-1323	-2628	-1305	1975	-9	-1966	-15	-60	50	-42	102	-38	0
1374	98	0	-1323	-2615	-1292	1969	-15	-1953	-3	11	56	-36	71	-3	0
1375	98	0	-1321	-2607	-1286	1964	-17	-1946	13	48	-19	29	135	56	0
1376	98	0	-1265	-2599	-1334	1932	34	-1966	36	42	110	-19	38	9	0
1377	98	0	-1268	-2591	-1323	1929	27	-1957	25	21	23	11	81	93	0
1378	98	0	-1234	-2572	-1338	1903	52	-1955	31	67	62	21	116	97	0
1379	98	0	-1206	-2558	-1352	1882	73	-1955	83	-1	116	-1	64	3	0
1380	98	0	-1263	-2553	-1290	1908	13	-1921	48	0	29	-64	5	17	0
1381	98	0	-1294	-2525	-1231	1909	-31	-1878	-1	48	38	-23	19	25	0
1382	98	0	-1296	-2551	-1255	1923	-20	-1903	-5	77	-21	-81	248	-25	0
1383	98	0	-1253	-2620	-1367	1936	57	-1993	44	-106	-197	-124	781	308	0
1384	98	0	-1087	-2289	-1202	1688	57	-1745	203	-403	-533	269	217	236	0
1385	98	0	-766	-1862	-1096	1314	165	-1479	358	-283	-537	-514	-102	-323	0
1386	98	0	-427	-1445	-1018	936	295	-1231	580	-131	-446	-362	-50	-432	0
1387	98	0	-200	-1105	-905	652	352	-1005	349	-168	-345	-696	164	-455	0
1388	98	0	10	-841	-851	415	430	-846	135	-9	-118	-529	391	-217	0
1389	98	0	-10	-601	-591	305	290	-596	-161	-13	314	-667	430	-308	0
1390	98	0	80	-329	-409	124	244	-369	-240	-21	537	-298	582	-376	0
1391	98	0	157	-60	-217	-48	187	-138	-205	-874	483	-58	23	-116	0
1392	98	0	201	147	-54	-174	127	46	-32	-1286	240	-1154	-457	-213	0
1393	98	0	403	318	-85	-360	244	116	194	-1162	289	-1588	-632	-488	0
1394	98	0	497	512	15	-504	241	263	232	-473	630	-1943	-259	-471	0
1395	98	0	524	669	145	-596	189	407	-52	-29	669	-2126	114	-137	0
1396	98	0	467	816	349	-641	59	582	-337	170	601	-1707	419	223	1
1397	98	0	215	950	735	-582	-260	842	-568	89	455	-1270	195	355	0
1398	98	0	225	1076	851	-650	-313	963	-467	-40	368	-605	-81	457	0
1399	98	0	177	1189	1012	-683	-417	1100	-246	-510	62	56	56	820	0
1400	98	0	390	1290	900	-840	-255	1095	203	-818	-366	717	201	706	0
1401	98	0	478	1385	907	-931	-214	1146	325	-547	-543	799	-44	254	0
1402	98	0	648	1470	822	-1059	-87	1146	300	-279	-688	537	-294	-296	0
1403	98	0	815	1550	735	-1182	40	1142	349	-271	-723	364	-294	-374	0
1404	98	0	959	1612	653	-1285	153	1132	432	-521	-756	-225	-409	-508	0
1405	108	0	953	1668	715	-1310	119	1191	329	-609	-735	-756	-405	-547	0
1406	108	0	1151	1734	583	-1442	284	1158	318	-733	-741	-1035	-366	-611	0
1407	108	0	1118	1800	682	-1459	218	1241	201	-492	-739	-1278	-77	-651	0
1408	108	0	1263	1796	533	-1529	365	1164	289	-294	-455	-1152	254	-758	0
1409	108	0	1195	1895	700	-1545	247	1297	120	17	-244	-857	560	-824	0
1410	108	0	1176	1905	729	-1540	223	1317	-17	391	23	-554	803	-791	0
1411	108	0	1049	1945	896	-1497	76	1420	-211	774	347	-29	944	-750	0
1412	108	0	988	1965	977	-1476	5	1471	-374	865	766	543	1010	-620	0
1413	108	0	883	1986	1103	-1434	-110	1544	-461	1072	995	1045	948	-510	0
1414	108	0	712	2017	1305	-1364	-296	1661	-589	1068	1243	1410	890	-372	0
1415	108	0	710	2025	1315	-1367	-302	1670	-486	1014	1749	1736	781	-44	0
1416	108	0	664	2037	1373	-1350	-354	1705	-510	1041	1940	1804	684	225	0
1417	108	0	549	2046	1497	-1297	-474	1771	-477	905	1895	1629	465	413	0
1418	108	0	496	2048	1552	-1272	-528	1800	-366	737	1837	1507	446	558	0
1419	108	0	409	2044	1635	-1226	-613	1839	-391	494	1487	1363	228	589	0
1420	108	0	376	2042	1666	-1209	-645	1854	-287	225	977	1261	145	653	0
1421	108	0	308	2042	1734	-1175	-713	1888	-135	-225	519	1193	93	521	0
1422	108	0	338	2021	1683	-1179	-672	1852	-62	-636	50	1002	91	810	0
1423	108	0	351	1994	1643	-1172	-646	1818	135	-1443	-318	805	-190	838	0
1424	108	0	495	1963	1468	-1229	-486	1715	126	-1526	-543	795	-516	195	0
1425	108	0	597	1955	1358	-1276	-380	1656	128	-583	-680	607	-935	-149	0
1426	108	0	652	1928	1276	-1290	-312	1602	228	455	-940	353	-1070	-159	0
1427	108	0	686	1908	1222	-1297	-268	1565	164	25	-1160	21	-1080	-126	0
1428	108	0	867	1868	1001	-1367	-67	1434	118	-642	-1127	-1	-632	-128	0
1429	108	0	968	1831	863	-1399	52	1347	95	-743	-1020	-162	-661	-300	0
1430	108	0	1001	1798	797	-1399	102	1297	129	-411	-785	-141	-614	-349	0
1431	108	0	1152	1759	607	-1455	272	1183	213	25	-527	-118	-545	-457	0
1432	108	0	1053	1716	663	-1384	195	1189	139	318	-285	-133	-438	-479	0
1433	108	0	1032	1674	642	-1353	195	1158	44	545	-114	3	-374	-409	0
1434	108	0	1010	1623	613	-1316	198	1118	1	646	180	-64	-73	-306	0
1435	108	0	953	1571	618	-1262	167	1094	79	496	327	-97	36	-306	0
1436	108	0	925	1520	595	-1222	165	1057	-56	322	552	-122	75	-250	0
1437	108	0	962	1476	514	-1219	224	995	27	184	706	-60	114	-87	0
1438	108	0	869	1425	556	-1147	156	990	-71	54	741	-118	116	29	0
1439	108	0	873	1367	494	-1120	189	930	-60	48	723	-108	-3	0	0
1440	108	0	739	1319	580	-1029	79	949	-52	7	713	-151	-32	29	0
1441	108	0	673	1255	582	-964	45	918	-32	131	564	-195	89	133	0
1442	108	0	553	1200	647	-876	-47	923	-36	168	473	-238	73	211	0
1443	108	0	485	1148	663	-816	-89	905	-25	172	347	-242	60	166	0
1444	108	0	621	1402	781	-1011	-80	1091	-3	-58	234	-58	197	27	0
1445	108	0	1468	3115	1647	-2291	-89	2381	240	93	62	-343	197	302	0
1446	108	0	928	1969	1041	-1448	-56	1505	31	56	116	-81	116	259	0
1447	108	0	452	1037	585	-744	-66	811	172	-54	-112	-162	73	308	0
1448	108	0	431	894	463	-662	-16	678	201	-25	-67	-197	44	271	0
1449	108	0	307	830	523	-568	-108	676	178	3	-97	-56	-3	170	0
1450	108	0	243	801	558	-522	-157	679	98	-23	-174	-114	-31	141	0
1451	108	0	264	754	490	-509	-113	622	95	126	-106	-46	3	258	0
1452	108	0	207	717	510	-462	-151	613	93	58	-108	25	1	180	0
1453	108	0	82	665	583	-373	-250	624	-60	87	-172	-36	-143	-11	0
1454	108	0	207	624	417	-415	-105	520	122	79	-19	-11	-194	48	0
1455	108	0	116	593	477	-354	-180	535	1	48	-83	-23	-267	-112	0
1456	108	0	202	562	360	-382	-79	461	73	58	19	40	-248	-29	0
1457	108	0	217	529	312	-373	-47	420	19	-19	46	81	-287	-44	0
1458	108	0	126	490	364	-308	-119	427	-46	0	56	46	-349	-73	0
1459	108	0	104	453	349	-278	-122	401	-108	-13	36	291	-248	-161	0
1460	108	0	76	438	362	-257	-143	400	-151	-60	71	273	-322	-137	0
1461	108	0	50	424	374	-237	-162	399	-172	-79	-69	213	-217	-104	0
1462	108	0	101	393	292	-247	-95	342	-116	-170	-73	-23	-259	-110	0
1463	108	0	60	376	316	-218	-128	346	-110	-112	-87	-102	-230	-73	0
1464	108	0	-23	351	374	-164	-198	362	-46	-176	-162	-79	-246	-17	0
1465	108	0	81	337	256	-209	-87	296	-60	-40	-174	0	-322	-56	0
1466	108	0	28	322	294	-175	-133	308	-15	-65	-166	112	-327	77	0
1467	108	0	116	306	190	-211	-37	248	48	-3	-178	73	-240	50	0
1468	108	0	-23	279	302	-128	-162	290	19	-118	-308	11	-320	77	0
1469	108	0	170	263	93	-216	38	178	188	-11	-267	118	-176	73	0
1470	108	0	0	254	254	-127	-127	254	21	-40	-438	13	-157	112	0
1471	108	0	85	240	155	-162	-35	197	77	-56	-395	-1	-118	34	0
1472	108	0	97	225	128	-161	-15	176	73	-89	-368	15	-77	83	0
1473	108	0	16	221	205	-118	-94	213	11	-252	-294	-65	-60	32	0
1474	108	0	75	201	126	-138	-25	163	87	-129	-269	-69	-34	77	0
1475	108	0	50	197	147	-123	-48	172	48	-102	-267	-149	-5	40	0
1476	108	0	36	197	161	-116	-62	179	13	-1	-139	-62	-71	73	0
1477	108	0	-26	195	221	-84	-123	208	-17	21	-137	-11	-116	139	0
1478	108	0	-38	188	226	-75	-132	207	-9	133	-116	13	-19	128	0
1479	108	0	-99	188	287	-44	-193	237	-36	9	-40	9	-137	141	0
1480	108	0	-118	184	302	-33	-210	243	-50	27	-27	25	-58	48	0
1481	108	0	-86	172	258	-43	-172	215	1	23	-40	27	-42	75	0
1482	108	0	-161	166	327	-2	-244	246	-50	-7	-102	17	-54	36	0
1483	108	0	-126	151	277	-12	-201	214	-38	-46	-9	21	-151	54	0
1484	108	0	-79	149	228	-35	-153	188	-64	19	-79	106	-97	48	0
1485	108	0	-176	153	329	11	-252	241	-75	-44	-139	34	-124	69	0
1486	108	0	-89	151	240	-31	-164	195	-9	-42	-166	46	-147	31	0
1487	108	0	-76	145	221	-34	-148	183	-19	38	-133	11	-65	69	0
1488	108	0	-144	129	273	7	-208	201	-54	23	-302	83	-141	40	0
1489	108	0	-7	126	133	-59	-70	129	5	9	-159	97	-112	-11	0
1490	108	0	-173	118	291	27	-232	204	-15	-97	-263	75	-162	-32	0
1491	108	0	-62	114	176	-26	-119	145	-73	-93	-192	25	-139	-91	0
1492	108	0	-81	114	195	-16	-138	154	-44	-112	-153	58	-153	-56	0
1493	108	0	-132	116	248	8	-190	182	-85	-190	-184	17	-223	-159	0
1494	108	0	-35	129	164	-47	-99	146	-27	-81	-100	32	-143	-42	0
1495	108	0	-111	135	246	-12	-178	190	-69	-75	-118	106	-112	-108	0
1496	108	0	-29	147	176	-59	-102	161	-65	-97	-40	108	-159	19	0
1497	108	0	-4	157	161	-76	-82	159	-79	-120	-1	62	-139	25	0
1498	108	0	-42	159	201	-58	-121	180	-64	-174	11	71	-129	-69	0
1499	108	0	32	161	129	-96	-48	145	15	-95	-17	137	-129	9	0
1500	108	0	2	172	170	-87	-84	171	-91	-114	64	69	-131	-34	0
1501	108	0	-14	168	182	-77	-98	175	-56	-135	64	52	-126	-19	0
1502	108	0	42	166	124	-104	-41	145	40	-122	21	56	-108	-73	0
1503	108	0	-13	155	168	-71	-90	161	-58	-73	64	95	-42	-40	0
1504	108	0	10	143	133	-76	-61	138	-110	-48	15	79	-95	-69	0
1505	108	0	68	143	75	-105	-3	109	0	-120	108	85	-69	32	0
1506	108	0	-31	143	174	-56	-102	158	-3	-81	-19	129	-32	73	0
1507	108	0	66	137	71	-101	-2	104	9	-73	50	159	-23	77	0
1508	108	0	41	124	83	-82	-21	103	-29	-98	54	118	11	62	0
1509	108	0	166	128	-38	-147	102	45	23	-34	176	114	81	93	0
1510	108	0	-13	118	131	-52	-72	124	-46	-87	29	85	5	9	0
1511	108	0	11	106	95	-58	-42	100	-29	-100	118	42	-9	81	0
1512	108	0	23	83	60	-53	-18	71	27	-73	192	-7	75	29	0
1513	108	0	-14	67	81	-26	-47	74	-7	-112	172	13	62	32	0
1514	108	0	-25	60	85	-17	-55	72	-48	-65	98	116	42	64	0
1515	108	0	-23	60	83	-18	-53	71	-19	-157	170	75	-110	176	0
1516	108	0	-31	44	75	-6	-53	59	15	-50	162	58	97	73	0
1517	108	0	-33	29	62	2	-47	45	-73	-36	60	-23	73	93	0
1518	108	0	-18	-3	15	10	-16	6	-56	-89	186	32	5	106	0
1519	108	0	-116	-31	85	73	-100	27	-21	-97	89	5	48	91	0
1520	108	0	-75	-56	19	65	-47	-18	-36	-65	114	1	-19	7	0
1521	108	0	-110	-91	19	100	-64	-36	-25	-83	60	29	7	19	0
1522	108	0	-133	-112	21	122	-77	-45	-81	-91	15	-15	-77	60	0
1523	108	0	-134	-129	5	131	-69	-62	-3	-69	17	-34	3	60	0
1524	108	0	-91	-135	-44	113	-23	-89	-106	-60	27	-77	3	-19	0
1525	108	0	-76	-147	-71	111	-2	-109	-56	5	128	-13	87	91	0
1526	108	0	-103	-161	-58	132	-22	-109	-83	-149	128	9	-60	106	0
1527	108	0	-89	-178	-89	133	0	-133	-118	-75	83	-27	-38	34	0
1528	108	0	-49	-184	-135	116	43	-159	-36	-106	77	62	-29	23	0
1529	108	0	-56	-182	-126	119	35	-154	-5	-44	60	50	31	19	0
1530	108	0	-115	-194	-79	154	-18	-136	-58	-52	15	-21	5	-5	0
1531	108	0	-116	-197	-81	156	-17	-139	-48	-110	7	38	-13	-36	0
1532	108	0	-91	-217	-126	154	17	-171	-42	-98	71	21	-9	13	0
1533	108	0	-121	-219	-98	170	-11	-158	-23	-164	-1	36	-50	-77	0
1534	108	0	-174	-228	-54	201	-60	-141	-135	-89	31	-11	-34	-44	0
1535	108	0	-190	-228	-38	209	-76	-133	-19	-87	-81	-5	-17	-112	0
1536	108	0	-186	-232	-46	209	-70	-139	-40	-50	46	-13	-27	79	0
1537	108	0	-132	-236	-104	184	-14	-170	-110	-27	31	-34	25	17	0
1538	108	0	-128	-240	-112	184	-8	-176	11	-137	13	-25	32	-31	0
1539	108	0	-140	-242	-102	191	-19	-172	-11	-79	-11	15	19	9	0
1540	108	0	-103	-252	-149	177	23	-200	0	-67	-42	-62	56	32	0
1541	108	0	-116	-259	-143	187	13	-201	-64	-44	1	-50	67	31	0
1542	108	0	-72	-269	-197	170	62	-233	56	-87	25	-65	29	77	0
1543	108	0	-190	-281	-91	235	-49	-186	-64	-149	52	-79	9	13	0
1544	108	0	-136	-281	-145	208	4	-213	60	-161	27	-34	87	-108	0
1545	108	0	-187	-285	-98	236	-44	-191	67	-67	65	-75	83	27	0
1546	108	0	-252	-294	-42	273	-105	-168	-38	-42	-54	-87	3	1	0
1547	108	0	-111	-291	-180	201	34	-235	71	-7	-62	-29	29	17	0
1548	108	0	-147	-300	-153	223	3	-226	17	7	29	13	67	23	0
1549	108	0	-188	-298	-110	243	-39	-204	36	-106	-9	-56	-5	-52	0
1550	108	0	-171	-312	-141	241	-15	-226	95	-46	65	-31	116	44	0
1551	108	0	-177	-310	-133	243	-22	-221	-15	-95	-60	-60	-3	-32	0
1552	108	0	-245	-322	-77	283	-84	-199	-98	-108	-11	-71	15	15	0
1553	108	0	-222	-322	-100	272	-61	-211	-23	-122	-11	-91	-52	-42	0
1554	108	0	-246	-335	-89	290	-78	-212	-23	-31	54	3	29	13	0
1555	108	0	-171	-337	-166	254	-2	-251	9	-75	-9	-11	1	-11	0
1556	108	0	-196	-341	-145	268	-25	-243	13	27	-32	7	75	-7	0
1557	108	0	-169	-351	-182	260	6	-266	-7	-13	46	-17	1	93	0
1558	108	0	-204	-355	-151	279	-26	-253	-36	-17	27	44	17	15	0
1559	108	0	-139	-362	-223	250	42	-292	34	-81	40	-1	40	-25	0
1560	108	0	-163	-362	-199	262	18	-280	11	11	-23	75	-23	1	0
1561	108	0	-231	-366	-135	298	-48	-250	-73	-17	1	23	-89	19	0
1562	108	0	-231	-366	-135	298	-48	-250	-91	-7	-71	56	-71	-56	0
1563	108	0	-169	-368	-199	268	15	-283	-52	36	23	-17	-31	1	0
1564	108	0	-215	-333	-118	274	-48	-225	-46	23	-44	-7	-67	-38	0
1565	108	0	-101	-267	-166	184	32	-216	-23	48	34	-15	21	-27	0
1566	108	0	-183	-194	-11	188	-86	-102	-128	-11	-89	-91	-95	1	0
1567	108	0	-48	-104	-56	76	4	-80	-1	19	-31	62	-34	5	0
1568	108	0	-16	-13	3	14	-9	-5	-13	60	42	-93	3	42	0
1569	108	0	16	118	102	-67	-43	110	-56	19	-54	-71	-97	-62	0
1570	108	0	111	310	199	-210	-44	254	87	46	-54	11	-56	46	0
1571	108	0	149	525	376	-337	-113	450	-79	-15	-110	-106	-93	-85	0
1572	108	0	356	808	452	-582	-48	630	-34	-1	-13	-5	-27	-52	0
1573	108	0	423	1098	675	-760	-126	886	-48	29	-104	19	-93	-56	0
1574	108	0	661	1396	735	-1028	-37	1065	50	-11	-52	-29	-27	-116	0
1575	108	0	741	1726	985	-1233	-122	1355	-7	0	-48	-36	-64	-32	0
1576	108	0	939	2050	1111	-1494	-86	1580	3	-110	-21	-42	-50	-77	0
1577	108	0	1166	2337	1171	-1751	-2	1754	3	19	40	-11	-32	0	0
1578	108	0	1137	2498	1361	-1817	-112	1929	-104	58	-9	-48	-19	-15	0
1579	108	0	1263	2450	1187	-1856	38	1818	-36	-11	36	-95	-64	-122	0
1580	108	0	1023	2221	1198	-1622	-87	1709	44	-69	69	-29	-3	-46	0
1581	108	0	931	1951	1020	-1441	-44	1485	-54	-32	40	-81	-104	-116	0
1582	108	0	710	1501	791	-1105	-40	1146	-67	-17	3	-62	-48	-97	1
1583	108	0	363	824	461	-593	-49	642	-91	9	1	-29	-100	-71	0
1584	108	0	35	166	131	-100	-48	148	-60	19	36	23	-27	-52	0
1585	114	0	-240	-428	-188	334	-26	-308	13	-62	87	-36	-50	-52	0
1586	114	0	-491	-884	-393	687	-49	-638	-143	-29	25	-56	-128	-93	0
1587	114	0	-598	-1065	-467	831	-65	-766	-15	-19	34	-5	-79	-44	0
1588	114	0	-710	-1216	-506	963	-102	-861	-75	-100	-7	-7	-116	-27	0
1589	114	0	-660	-1319	-659	989	0	-989	-48	-3	17	13	-62	-5	0
1590	114	0	-706	-1336	-630	1021	-38	-983	-34	-7	60	15	-126	-32	0
1591	114	0	-675	-1229	-554	952	-60	-891	-32	-60	-38	21	-116	-48	0
1592	114	0	-607	-1078	-471	842	-68	-774	-32	-50	-56	-23	-106	-17	0
1593	114	0	-489	-952	-463	720	-13	-707	38	-23	52	-1	-13	-21	0
1594	114	0	-423	-840	-417	631	-3	-628	-104	64	-1	-5	-54	19	0
1595	114	0	-440	-762	-322	601	-59	-542	-25	7	-50	-36	-23	-52	0
1596	114	0	-406	-731	-325	568	-40	-528	23	9	11	-44	32	-13	0
1597	114	0	-344	-700	-356	522	6	-528	54	50	-29	3	31	0	0
1598	114	0	-373	-679	-306	526	-33	-492	0	-64	9	-31	-87	9	0
1599	114	0	-283	-659	-376	471	46	-517	54	-7	3	21	36	-5	0
1600	114	0	-330	-634	-304	482	-13	-469	-48	-42	13	-114	58	-9	0
1601	114	0	-336	-640	-304	488	-16	-472	-29	-85	38	-50	-52	-77	0
1602	114	0	-353	-634	-281	493	-36	-457	-71	9	-32	15	-13	67	0
1603	114	0	-340	-640	-300	490	-20	-470	9	5	29	-75	34	3	0
1604	114	0	-413	-638	-225	525	-94	-431	-54	-9	-71	-17	-29	-77	0
1605	114	0	-349	-638	-289	493	-30	-463	15	-60	0	-38	3	52	0
1606	114	0	-388	-642	-254	515	-67	-448	19	-52	-11	-46	-11	50	0
1607	114	0	-349	-636	-287	492	-31	-461	15	-56	56	-21	-13	65	0
1608	114	0	-390	-642	-252	516	-69	-447	-75	23	7	-77	5	75	0
1609	114	0	-342	-640	-298	491	-22	-469	-7	-13	-42	-77	5	25	0
1610	114	0	-416	-646	-230	531	-93	-438	-3	-93	-13	-44	-69	0	0
1611	114	0	-384	-651	-267	517	-58	-459	-23	-13	-21	3	-29	9	0
1612	114	0	-443	-646	-203	544	-120	-424	-19	-161	31	-122	-50	-23	0
1613	114	0	-411	-649	-238	530	-86	-443	0	-21	-23	-5	11	23	0
1614	114	0	-518	-642	-124	580	-197	-383	-87	-17	-106	-54	-60	-116	0
1615	114	0	-440	-653	-213	546	-113	-433	-29	-27	-29	-126	-13	-44	0
1616	114	0	-415	-651	-236	533	-89	-443	38	-98	5	27	-9	11	0
1617	114	0	-392	-653	-261	522	-65	-457	-38	0	-23	-120	64	-25	0
1618	114	0	-406	-644	-238	525	-84	-441	-9	-58	48	-29	36	23	0
1619	114	0	-440	-661	-221	550	-109	-441	-56	-100	75	-75	-32	3	0
1620	114	0	-357	-659	-302	508	-27	-480	-32	-56	-5	7	-23	19	0
1621	114	0	-359	-655	-296	507	-31	-475	5	-1	13	-7	13	77	0
1622	114	0	-403	-653	-250	528	-76	-451	-42	-106	-56	-71	-52	-79	0
1623	114	0	-400	-661	-261	530	-69	-461	0	-34	31	-21	32	38	0
1624	114	0	-378	-659	-281	518	-48	-470	65	-112	29	-3	-29	-34	0
1625	114	0	-370	-661	-291	515	-39	-476	40	-34	-1	27	23	-44	0
1626	114	0	-382	-671	-289	526	-46	-480	-48	-23	-29	15	-34	71	0
1627	114	0	-365	-659	-294	512	-35	-476	62	-31	38	44	44	15	0
1628	114	0	-369	-665	-296	517	-36	-480	-48	-64	25	-25	-54	7	0
1629	114	0	-371	-669	-298	520	-36	-483	54	-21	27	32	29	31	0
1630	114	0	-435	-663	-228	549	-103	-445	-3	-62	1	15	-19	75	0
1631	114	0	-273	-651	-378	462	52	-514	23	-48	13	-32	7	-58	0
1632	114	0	-479	-667	-188	573	-145	-427	-1	-137	36	19	-34	-21	0
1633	114	0	-336	-671	-335	503	0	-503	44	-36	-9	73	-31	-23	0
1634	114	0	-427	-667	-240	547	-93	-453	-69	34	1	-13	36	3	0
1635	114	0	-427	-677	-250	552	-88	-463	-27	-48	-40	-36	-48	5	0
1636	114	0	-417	-675	-258	546	-79	-466	-46	-11	0	19	-13	-50	0
1637	114	0	-408	-679	-271	543	-68	-475	-54	9	52	-21	58	23	0
1638	114	0	-376	-680	-304	528	-36	-492	-64	11	-23	-29	-17	7	0
1639	114	0	-311	-677	-366	494	27	-521	91	85	-71	153	48	34	0
1640	114	0	-392	-675	-283	533	-54	-479	-23	-27	7	0	0	15	0
1641	114	0	-322	-682	-360	502	19	-521	31	-11	-27	17	7	-32	0
1642	114	0	-465	-688	-223	576	-121	-455	-89	-108	-71	-5	-62	-21	0
1643	114	0	-360	-680	-320	520	-20	-500	-5	-15	-54	-48	23	-85	0
1644	114	0	-403	-686	-283	544	-60	-484	13	-17	56	-38	15	-15	0
1645	114	0	-434	-684	-250	559	-92	-467	-83	-58	-23	-93	-56	-131	0
1646	114	0	-335	-686	-351	510	8	-518	9	40	31	-85	-5	11	0
1647	114	0	-423	-692	-269	557	-77	-480	-93	-54	-32	-85	-29	-89	0
1648	114	0	-341	-690	-349	515	4	-519	-1	42	34	-21	3	48	0
1649	114	0	-376	-688	-312	532	-32	-500	25	3	-27	-11	-40	-17	0
1650	114	0	-359	-692	-333	525	-13	-512	40	-27	81	-75	75	1	0
1651	114	0	-368	-690	-322	529	-23	-506	-27	-34	-25	-100	-44	-23	0
1652	114	0	-370	-690	-320	530	-25	-505	79	3	71	-48	34	-15	0
1653	114	0	-413	-694	-281	553	-66	-487	-60	-31	-34	-62	-15	-38	0
1654	114	0	-316	-696	-380	506	32	-538	42	-15	56	-1	-5	25	0
1655	114	0	-404	-700	-296	552	-54	-498	-60	-15	-13	0	-46	25	0
1656	114	0	-357	-698	-341	527	-8	-519	-67	73	27	-71	40	-25	0
1657	114	0	-429	-706	-277	567	-76	-491	-36	85	19	-5	31	11	0
1658	114	0	-384	-713	-329	548	-27	-521	-17	-19	75	-32	-1	-62	0
1659	114	0	-409	-713	-304	561	-52	-508	-17	-34	102	13	19	31	0
1660	114	0	-360	-713	-353	536	-3	-533	-29	27	44	52	-58	-52	0
1661	114	0	-423	-715	-292	569	-65	-503	27	-56	77	-11	-118	-89	0
1662	114	0	-431	-723	-292	577	-69	-507	-23	19	-3	-77	-54	-7	0
1663	114	0	-456	-733	-277	594	-89	-505	-34	31	48	-27	-3	-3	0
1664	114	0	-408	-737	-329	572	-39	-533	-13	-13	52	9	13	15	0
1665	114	0	-481	-744	-263	612	-109	-503	-52	62	-3	-60	-36	13	0
1666	114	0	-430	-744	-314	587	-58	-529	-3	-23	34	-56	17	21	0
1667	114	0	-390	-754	-364	572	-13	-559	52	-69	65	-7	42	50	0
1668	114	0	-401	-754	-353	577	-24	-553	25	-19	-5	36	52	11	0
1669	114	0	-338	-776	-438	557	50	-607	64	31	67	7	54	87	0
1670	114	0	-469	-779	-310	624	-79	-544	-11	-19	7	17	-104	38	0
1671	114	0	-438	-785	-347	611	-45	-566	40	-87	17	-67	-87	-34	0
1672	114	0	-415	-801	-386	608	-14	-593	-46	56	11	54	13	38	0
1673	114	0	-543	-810	-267	676	-138	-538	-62	-75	-60	-106	-25	-64	0
1674	114	0	-371	-824	-453	597	41	-638	62	32	69	-17	56	-19	0
1675	114	0	-522	-847	-325	684	-98	-586	-58	-19	46	19	-29	-25	0
1676	114	0	-505	-861	-356	683	-74	-608	-65	-13	-40	-75	7	-3	0
1677	114	0	-412	-865	-453	638	20	-659	69	60	-13	67	67	65	0
1678	114	0	-539	-884	-345	711	-97	-614	7	-29	-102	-38	1	42	0
1679	114	0	-472	-904	-432	688	-20	-668	44	36	19	31	-19	75	0
1680	114	0	-512	-917	-405	714	-53	-661	-13	-60	25	-46	-19	13	0
1681	114	0	-470	-929	-459	699	-5	-694	-64	21	25	-25	60	0	0
1682	114	0	-489	-952	-463	720	-13	-707	-23	-62	3	11	-36	1	0
1683	114	0	-553	-975	-422	764	-65	-698	-23	-77	-5	-32	13	-5	0
1684	114	0	-524	-981	-457	752	-33	-719	-34	-40	-67	3	-85	11	0
1685	114	0	-547	-1006	-459	776	-44	-732	-7	-3	-25	-13	38	19	0
1686	114	0	-549	-1016	-467	782	-41	-741	17	-1	7	-5	9	95	0
1687	114	0	-575	-1034	-459	804	-58	-746	-7	-44	29	-56	-34	34	0
1688	114	0	-588	-1043	-455	815	-66	-749	-31	-17	-5	-32	-62	1	0
1689	114	0	-608	-1063	-455	835	-76	-759	69	-50	-1	54	-129	36	0
1690	114	0	-595	-1070	-475	832	-60	-772	21	-36	1	19	-58	-77	0
1691	114	0	-635	-1088	-453	861	-91	-770	-9	-71	-52	13	-73	-3	0
1692	114	0	-593	-1099	-506	846	-43	-802	118	-91	5	-36	1	-42	0
1693	114	0	-718	-1107	-389	912	-164	-748	-44	-36	-19	-42	-42	-3	0
1694	114	0	-615	-1117	-502	866	-56	-809	-21	-15	34	17	-79	40	0
1695	114	0	-666	-1121	-455	893	-105	-788	-17	-60	38	-5	23	54	0
1696	114	0	-586	-1125	-539	855	-23	-832	38	-69	-21	13	0	9	0
1697	114	0	-670	-1129	-459	899	-105	-794	-31	-34	-60	21	-34	31	0
1698	114	0	-607	-1136	-529	871	-39	-832	58	-25	17	11	5	-27	0
1699	114	0	-643	-1129	-486	886	-78	-807	-36	-15	-54	-17	-60	-36	0
1700	114	0	-633	-1125	-492	879	-70	-808	3	62	-23	19	31	91	0
1701	114	0	-660	-1123	-463	891	-98	-793	-46	-85	-25	-17	-91	-32	0
1702	114	0	-609	-1119	-510	864	-49	-814	9	58	17	-67	73	-9	0
1703	114	0	-656	-1123	-467	889	-94	-795	-34	-71	-27	0	0	-52	0
1704	114	0	-596	-1119	-523	857	-36	-821	1	-110	40	-34	-17	-71	0
1705	114	0	-638	-1107	-469	872	-84	-788	-1	-73	25	-48	9	-7	0
1706	114	0	-626	-1103	-477	864	-74	-790	-54	-42	-25	9	-52	-7	0
1707	114	0	-567	-1092	-525	829	-21	-808	-11	-23	-19	46	-32	0	0
1708	114	0	-555	-1078	-523	816	-16	-800	32	52	3	97	-5	81	0
1709	114	0	-634	-1074	-440	854	-97	-757	-128	-60	-19	11	-75	-34	0
1710	114	0	-549	-1063	-514	806	-17	-788	34	-1	31	31	0	-21	0
1711	114	0	-582	-1051	-469	816	-56	-760	-40	-17	46	21	-7	-46	0
1712	114	0	-544	-1034	-490	789	-27	-762	-11	-17	-34	11	-62	-34	0
1713	114	0	-565	-1028	-463	796	-51	-745	-13	-13	64	25	-5	-5	0
1714	114	0	-572	-1008	-436	790	-68	-722	-87	-36	9	3	-25	-58	0
1715	114	0	-491	-995	-504	743	6	-749	44	-34	-17	97	-19	0	0
1716	114	0	-638	-985	-347	811	-145	-666	-112	3	-102	0	-23	-5	0
1717	114	0	-522	-979	-457	750	-32	-718	44	-40	-36	-13	-23	-1	0
1718	114	0	-491	-970	-479	730	-6	-724	40	32	52	83	48	48	0
1719	114	0	-582	-966	-384	774	-99	-675	-64	-11	-48	27	-27	11	0
1720	114	0	-481	-956	-475	718	-3	-715	3	21	13	3	-50	9	0
1721	114	0	-619	-944	-325	781	-147	-634	-25	-42	-56	-23	-64	13	0
1722	114	0	-532	-929	-397	730	-67	-663	-9	-15	-46	-67	21	-65	0
1723	114	0	-447	-933	-486	690	19	-709	65	9	5	-27	97	-42	0
1724	114	0	-578	-921	-343	749	-117	-632	-34	-50	-25	-97	27	42	0
1725	114	0	-533	-913	-380	723	-76	-646	-1	-9	-69	11	-19	-98	0
1726	114	0	-500	-913	-413	706	-43	-663	89	-48	-77	67	3	11	0
1727	114	0	-570	-915	-345	742	-112	-630	5	-36	-40	-15	38	15	0
1728	114	0	-502	-919	-417	710	-42	-668	31	15	-38	17	48	21	0
1729	114	0	-557	-900	-343	728	-107	-621	-13	-21	-9	-31	19	67	0
1730	114	0	-540	-902	-362	721	-89	-632	-48	7	-58	17	-25	32	0
1731	114	0	-487	-898	-411	692	-38	-654	-11	-31	-54	-13	34	-3	0
1732	114	0	-491	-896	-405	693	-43	-650	-21	-29	-23	19	38	21	0
1733	114	0	-503	-894	-391	698	-56	-642	-58	-34	-40	40	-36	-29	0
1734	114	0	-534	-900	-366	717	-84	-633	-91	-114	-32	-79	-13	-91	0
1735	114	0	-511	-900	-389	705	-61	-644	17	50	3	71	0	50	0
1736	114	0	-512	-896	-384	704	-64	-640	-120	38	-100	-5	-73	-5	0
1737	114	0	-476	-902	-426	689	-25	-664	-21	54	-19	23	-36	48	0
1738	114	0	-503	-896	-393	699	-55	-644	-85	46	-3	-79	15	27	0
1739	114	0	-534	-900	-366	717	-84	-633	-38	19	-38	0	-77	-29	0
1740	114	0	-563	-902	-339	732	-112	-620	-21	-13	13	-40	0	-42	0
1741	114	0	-534	-898	-364	716	-85	-631	-75	17	-40	-44	-114	-54	0
1742	114	0	-508	-913	-405	710	-51	-659	-7	-32	98	-54	25	44	0
1743	114	0	-597	-911	-314	754	-141	-612	-52	-104	-31	-116	46	-97	0
1744	114	0	-500	-913	-413	706	-43	-663	42	34	17	40	64	-71	0
1745	114	0	-564	-915	-351	739	-106	-633	1	-56	40	-56	-42	40	0
1746	114	0	-460	-921	-461	690	0	-691	48	21	9	-73	40	-9	0
1747	114	0	-534	-923	-389	728	-72	-656	-21	17	-5	13	108	1	0
1748	114	0	-538	-931	-393	734	-72	-662	-48	-81	-87	-91	-15	-102	0
1749	114	0	-487	-925	-438	706	-24	-681	48	13	-42	36	-13	32	0
1750	114	0	-570	-925	-355	747	-107	-640	-100	-31	-122	-38	-89	-21	0
1751	114	0	-472	-931	-459	701	-6	-695	13	25	-54	-71	65	-73	0
1752	114	0	-529	-942	-413	735	-58	-677	-23	-48	-1	31	-25	-44	0
1753	114	0	-502	-946	-444	724	-29	-695	-32	56	-13	-3	-21	-34	0
1754	114	0	-609	-948	-339	778	-135	-643	-122	-17	-65	-108	-69	-48	0
1755	114	0	-539	-952	-413	745	-63	-682	21	-56	-69	-11	-46	-79	0
1756	114	0	-518	-954	-436	736	-41	-695	52	-31	31	19	13	-31	0
1757	114	0	-541	-956	-415	748	-63	-685	-21	32	36	83	-29	-32	0
1758	114	0	-485	-962	-477	723	-4	-719	19	-1	9	29	7	1	0
1759	114	0	-588	-970	-382	779	-103	-676	-46	-40	-58	-17	-106	-93	0
1760	114	0	-531	-975	-444	753	-43	-709	-3	-1	31	-46	3	-38	0
1761	114	0	-522	-987	-465	754	-28	-726	13	9	15	0	0	-9	0
1762	114	0	-534	-991	-457	762	-38	-724	-11	-5	-11	27	-25	19	0
1763	114	0	-561	-999	-438	780	-61	-718	-36	-64	-21	-50	-21	-58	0
1764	114	0	-564	-1004	-440	784	-62	-722	50	9	9	7	-11	23	0
1765	114	0	-551	-1004	-453	777	-49	-728	9	17	-23	62	13	11	0
1766	114	0	-580	-1004	-424	792	-78	-714	-27	-60	-31	-29	52	29	0
1767	114	0	-533	-1010	-477	771	-28	-743	0	-34	-44	46	-13	54	0
1768	114	0	-539	-1018	-479	778	-30	-748	5	-50	7	-15	-112	42	0
1769	114	0	-559	-1022	-463	790	-48	-742	31	-3	9	11	48	27	0
1770	114	0	-545	-1024	-479	784	-33	-751	36	-38	-13	-31	71	27	0
1771	114	0	-495	-1032	-537	763	21	-784	-1	36	48	11	34	32	0
1772	114	0	-594	-1034	-440	814	-77	-737	-15	-1	-7	-11	-60	31	0
1773	114	0	-552	-1035	-483	793	-34	-759	15	-44	17	-19	-1	-15	0
1774	114	0	-624	-1039	-415	831	-104	-727	9	-69	46	-15	-31	-9	0
1775	114	0	-667	-1049	-382	858	-142	-715	-46	-31	-56	-85	-1	27	0
1776	114	0	-569	-1055	-486	812	-41	-770	40	21	5	3	0	65	0
1777	114	0	-637	-1065	-428	851	-104	-746	-120	13	-31	1	-7	-23	0
1778	114	0	-585	-1070	-485	827	-50	-777	-5	17	-40	1	-13	38	0
1779	114	0	-603	-1072	-469	837	-67	-770	-50	31	-19	-36	1	-46	0
1780	114	0	-595	-1070	-475	832	-60	-772	5	-9	-75	48	-13	-48	0
1781	114	0	-654	-1084	-430	869	-112	-757	-60	-34	-3	-15	-77	81	0
1782	114	0	-563	-1090	-527	826	-18	-808	-21	13	44	-23	-42	17	0
1783	114	0	-620	-1105	-485	862	-67	-795	-11	3	-32	-5	0	42	0
1784	114	0	-679	-1103	-424	891	-127	-763	-122	-60	-139	-40	-87	-58	0
1785	114	0	-593	-1109	-516	851	-38	-812	58	7	-46	9	89	36	0
1786	114	0	-679	-1107	-428	893	-125	-767	7	15	-58	29	17	32	0
1787	114	0	-574	-1109	-535	841	-19	-822	44	-58	3	-25	-52	34	0
1788	114	0	-557	-1113	-556	835	0	-834	31	23	60	1	34	89	0
1789	114	0	-611	-1109	-498	860	-56	-803	-17	31	-15	-42	-36	3	0
1790	114	0	-632	-1117	-485	874	-73	-801	46	13	-19	23	5	19	0
1791	114	0	-553	-1113	-560	833	3	-836	9	-34	-9	-40	-71	13	0
1792	114	0	-631	-1121	-490	876	-70	-805	-38	-40	50	1	-9	83	0
1793	114	0	-652	-1129	-477	890	-87	-803	-40	-58	-5	-65	-17	0	0
1794	114	0	-615	-1125	-510	870	-52	-817	102	-58	-17	-40	-7	5	0
1795	114	0	-710	-1136	-426	923	-142	-781	-40	-25	-15	-58	67	27	0
1796	114	0	-638	-1144	-506	891	-66	-825	-56	-21	-11	-65	-3	42	0
1797	114	0	-619	-1146	-527	882	-46	-836	19	-7	9	-46	108	15	0
1798	114	0	-629	-1158	-529	893	-50	-843	56	-25	-3	29	52	75	0
1799	114	0	-642	-1152	-510	897	-66	-831	-31	56	-5	19	11	-9	0
1800	114	0	-668	-1160	-492	914	-88	-826	9	-34	19	-31	38	7	0
1801	114	0	-629	-1156	-527	892	-51	-841	36	-27	-21	21	48	36	0
1802	114	0	-631	-1154	-523	892	-54	-838	-9	-52	-64	-17	-98	21	0
1803	114	0	-696	-1148	-452	922	-122	-800	-29	-34	-54	-40	29	29	0
1804	114	0	-774	-1313	-539	1043	-117	-926	-27	-44	-5	-40	31	-32	0
1805	114	0	-716	-1187	-471	951	-122	-829	46	-85	-155	-207	384	27	0
1806	114	0	-456	-820	-364	638	-46	-592	114	-320	-411	104	-23	192	0
1807	114	0	-135	-486	-351	310	108	-418	254	-265	-457	-215	135	-230	0
1808	114	0	73	-29	-102	-22	87	-65	292	-166	-500	-479	145	-215	0
1809	114	0	476	465	-11	-470	243	227	170	-252	-797	-562	-21	-391	0
1810	114	0	662	865	203	-763	229	534	209	-139	-682	-519	323	-339	0
1811	114	0	817	1131	314	-974	251	722	21	-15	-289	-677	246	-308	0
1812	114	0	914	1309	395	-1111	259	852	0	-298	-203	-143	23	-335	0
1813	114	0	1015	1550	535	-1282	240	1042	3	-758	97	-791	190	-310	0
1814	114	0	1105	1718	613	-1411	246	1165	-32	-1548	250	-2337	308	-240	0
1815	114	0	1374	1868	494	-1621	440	1181	131	-2221	-71	-3005	182	95	0
1816	114	0	1298	1978	680	-1638	309	1329	244	-1831	-188	-3424	244	104	0
1817	114	0	1364	2097	733	-1730	315	1415	353	-929	-153	-3381	457	-110	0
1818	114	0	1424	2209	785	-1816	319	1497	279	-87	-151	-2739	539	17	1
1819	114	0	1325	2293	968	-1809	178	1630	65	77	-366	-2023	240	164	0
1820	114	0	1228	2355	1127	-1791	50	1741	44	347	-310	-1132	-34	372	0
1821	114	0	1017	2415	1398	-1716	-190	1906	0	647	-397	-312	-327	289	0
1822	114	0	1139	2448	1309	-1793	-85	1878	50	904	-436	244	-166	108	0
1823	114	0	1063	2498	1435	-1780	-186	1966	211	556	-517	589	34	89	0
1824	114	0	1197	2547	1350	-1872	-76	1948	269	-11	-599	560	25	-50	0
1825	116	0	1252	2582	1330	-1917	-39	1956	331	-399	-587	585	221	-77	0
1826	116	0	1271	2605	1334	-1938	-31	1969	258	-682	-772	159	213	-337	0
1827	116	0	1418	2628	1210	-2023	104	1919	388	-743	-624	-240	60	-397	0
1828	116	0	1385	2675	1290	-2030	47	1982	504	-529	-770	-428	145	-405	0
1829	116	0	1350	2686	1336	-2018	7	2011	289	-194	-880	-603	327	-599	0
1830	116	0	1389	2719	1330	-2054	29	2024	281	347	-900	-356	512	-428	0
1831	116	0	1296	2727	1431	-2011	-67	2079	-64	828	-824	-190	587	-500	0
1832	116	0	1399	2739	1340	-2069	29	2039	-110	1414	-529	411	735	-358	0
1833	116	0	1294	2735	1441	-2014	-73	2088	-514	1614	-240	876	752	-292	0
1834	116	0	1410	2756	1346	-2083	32	2051	-655	1728	302	1284	729	-106	0
1835	116	0	1240	2729	1489	-1984	-124	2109	-824	1480	859	1371	547	87	0
1836	116	0	1172	2729	1557	-1950	-192	2143	-834	1241	1303	1280	376	29	0
1837	116	0	951	2729	1778	-1840	-413	2253	-876	1103	1443	1179	230	292	0
1838	116	0	861	2733	1872	-1797	-505	2302	-605	1002	1573	1063	194	492	0
1839	116	0	692	2717	2025	-1704	-666	2371	-549	1020	1511	1004	40	589	0
1840	116	0	710	2698	1988	-1704	-639	2343	-444	708	1206	937	81	453	0
1841	116	0	605	2671	2066	-1638	-730	2368	-389	143	1082	952	81	514	0
1842	116	0	593	2653	2060	-1623	-733	2356	-356	-370	696	921	27	355	0
1843	116	0	675	2620	1945	-1647	-635	2282	-314	-636	292	1111	104	337	0
1844	116	0	615	2591	1976	-1603	-680	2283	-298	-869	-112	1061	60	285	0
1845	116	0	700	2570	1870	-1635	-585	2220	-289	-977	-353	843	31	190	0
1846	116	0	728	2547	1819	-1637	-545	2183	-95	-971	-597	673	-44	195	0
1847	116	0	817	2514	1697	-1665	-440	2105	-133	-962	-713	521	-230	426	0
1848	116	0	929	2481	1552	-1705	-311	2016	-58	-1144	-832	64	38	624	0
1849	116	0	1030	2442	1412	-1736	-191	1927	65	-1487	-647	188	-267	388	0
1850	116	0	1076	2399	1323	-1737	-123	1861	48	-962	-405	360	-1037	-256	0
1851	116	0	1039	2360	1321	-1699	-141	1840	31	461	-368	345	-1404	-496	0
1852	116	0	877	2314	1437	-1595	-280	1875	-60	1049	-436	209	-1511	-531	0
1853	116	0	978	2285	1307	-1631	-164	1796	58	430	-568	261	-1462	-527	0
1854	116	0	1143	2248	1105	-1695	19	1676	97	-38	-440	496	-1049	-417	0
1855	116	0	1034	2217	1183	-1625	-74	1700	31	166	-580	424	-907	-504	0
1856	116	0	1145	2180	1035	-1662	55	1607	124	261	-399	508	-900	-461	0
1857	116	0	1143	2130	987	-1636	78	1558	75	294	-168	583	-694	-343	0
1858	116	0	1085	2093	1008	-1589	38	1550	-21	308	-112	358	-843	-287	0
1859	116	0	1096	2029	933	-1562	81	1481	-5	263	147	345	-770	-157	0
1860	116	0	1069	1980	911	-1524	79	1445	-83	244	261	164	-531	-226	0
1861	116	0	1168	1932	764	-1550	202	1348	44	291	422	23	-382	-65	0
1862	116	0	1077	1860	783	-1468	147	1321	-34	155	389	-32	-314	-126	0
1863	116	0	1082	1780	698	-1431	192	1239	-50	71	391	-141	-267	-114	0
1864	116	0	1075	1713	638	-1394	218	1175	7	104	486	-126	-168	-13	0
1865	116	0	962	1662	700	-1312	131	1181	44	81	440	-178	-186	-29	0
1866	116	0	974	1612	638	-1293	168	1125	48	192	481	-223	-77	95	0
1867	116	0	851	1555	704	-1203	73	1129	62	203	393	-238	-79	184	0
1868	116	0	816	1487	671	-1151	72	1079	194	147	465	-162	71	271	0
1869	116	0	652	1422	770	-1037	-59	1096	110	50	267	-248	31	205	0
1870	116	0	636	1371	735	-1003	-49	1053	188	124	232	-316	131	345	0
1871	116	0	462	1305	843	-883	-190	1074	126	81	95	-337	87	256	0
1872	116	0	488	1231	743	-859	-127	987	217	106	120	-337	91	380	0
1873	116	0	376	1181	805	-778	-214	993	195	58	-11	-291	69	323	0
1874	116	0	332	1109	777	-720	-222	943	194	83	23	-283	42	331	0
1875	116	0	215	1045	830	-630	-307	937	110	141	-31	-259	44	223	0
1876	116	0	271	1006	735	-638	-232	870	104	308	-3	-172	95	269	0
1877	116	0	192	948	756	-570	-282	852	93	209	73	-60	141	281	0
1878	116	0	188	876	688	-532	-250	782	31	172	34	7	-67	316	0
1879	116	0	96	776	680	-436	-292	728	114	209	64	104	-120	226	0
1880	116	0	38	905	867	-471	-414	886	139	145	-77	133	-170	50	0
1881	116	0	231	859	628	-545	-198	743	85	178	19	329	-236	38	0
1882	116	0	115	708	593	-411	-239	650	108	58	-27	349	-192	-9	0
1883	116	0	101	601	500	-351	-199	550	-17	29	-54	265	-261	-32	0
1884	116	0	55	483	428	-269	-186	455	-46	-104	-98	131	-283	-228	0
1885	116	0	70	426	356	-248	-143	391	-48	-108	69	114	-316	-69	0
1886	116	0	-50	382	432	-166	-241	407	-97	-97	-95	97	-345	-141	0
1887	116	0	93	339	246	-216	-76	292	44	-62	-116	211	-389	-69	0
1888	116	0	245	1129	884	-687	-319	1006	5	-137	-329	58	-300	25	0
1889	116	0	508	1212	704	-860	-98	958	-56	-89	-281	178	-393	-135	0
1890	116	0	596	1375	779	-985	-91	1077	54	-217	-318	263	-279	-87	0
1891	116	0	200	545	345	-372	-72	445	-44	-135	-209	215	-355	-50	0
1892	116	0	109	314	205	-211	-48	259	-11	-199	-339	58	-397	-207	0
1893	116	0	118	358	240	-238	-61	299	13	-151	-192	190	-312	-100	0
1894	116	0	266	731	465	-498	-99	598	-42	-197	-335	197	-287	-36	0
1895	116	0	146	287	141	-216	2	214	-11	1	-182	141	-320	0	0
1896	116	0	7	162	155	-84	-74	158	19	-64	-242	124	-223	87	0
1897	116	0	31	104	73	-67	-21	88	36	-87	-186	38	-236	0	0
1898	116	0	25	172	147	-98	-61	159	85	42	-69	36	-75	161	0
1899	116	0	396	719	323	-557	36	521	-7	-98	-170	5	-58	19	0
1900	116	0	338	737	399	-537	-30	568	32	-139	-108	-52	21	75	0
1901	116	0	-37	116	153	-39	-95	134	36	-89	-91	-85	-54	65	0
1902	116	0	-96	-50	46	73	-71	-2	-19	-133	-213	-58	91	143	0
1903	116	0	317	964	647	-640	-165	805	-9	-178	-174	38	31	176	0
1904	116	0	436	882	446	-659	-5	664	50	-25	-64	-29	-31	137	0
1905	116	0	-4	267	271	-131	-137	269	-65	56	-40	-83	95	129	0
1906	116	0	-108	122	230	-7	-169	176	29	-3	-104	-7	97	149	0
1907	116	0	-156	-83	73	119	-114	-5	-38	29	-7	0	62	182	0
1908	116	0	-257	-139	118	198	-187	-10	-3	-25	-36	-65	118	21	0
1909	116	0	-244	-161	83	202	-163	-39	-23	58	-36	-19	48	93	0
1910	116	0	-285	-161	124	223	-204	-18	25	-60	-29	-52	-21	52	0
1911	116	0	-259	-162	97	210	-178	-32	-27	-21	-58	-58	-19	-31	0
1912	116	0	-326	-195	131	260	-228	-32	-60	-25	-91	-64	-120	-25	0
1913	116	0	-418	-238	180	328	-299	-29	-139	-87	-116	-75	-128	-46	0
1914	116	0	-216	-250	-34	233	-91	-142	-42	15	-65	32	-83	-7	0
1915	116	0	-363	-265	98	314	-230	-83	-44	-116	-21	-19	-188	-40	0
1916	116	0	-352	-279	73	315	-212	-103	-34	-98	-97	-9	-162	-112	0
1917	116	0	-340	-296	44	318	-192	-126	-19	-11	-73	52	-93	-15	0
1918	116	0	-347	-316	31	331	-189	-142	-65	-95	-64	23	-149	-71	0
1919	116	0	-298	-327	-29	312	-134	-178	-11	-36	-145	114	-226	-64	0
1920	116	0	-340	-339	1	339	-170	-169	-42	-54	-62	17	-129	-164	0
1921	116	0	-319	-351	-32	335	-143	-191	-11	-116	-15	73	-205	-89	0
1922	116	0	-293	-358	-65	325	-114	-211	-17	-180	29	83	-174	-31	0
1923	116	0	-326	-355	-29	340	-148	-192	-151	-147	-21	184	-221	-40	0
1924	116	0	-239	-345	-106	292	-66	-225	7	-91	58	182	-52	-89	0
1925	116	0	-238	-300	-62	269	-88	-181	-69	-112	52	118	-95	23	0
1926	116	0	-207	-236	-29	221	-89	-132	-1	-213	137	87	-102	-42	0
1927	116	0	-35	-161	-126	98	45	-143	9	-65	159	17	-25	85	0
1928	116	0	-64	-77	-13	70	-25	-45	36	-116	98	69	-50	29	0
1929	116	0	51	40	-11	-45	31	14	-60	-133	137	7	-95	-19	0
1930	116	0	64	203	139	-133	-37	171	-15	-85	120	34	-17	52	0
1931	116	0	231	419	188	-325	21	303	-65	-118	81	0	-95	21	0
1932	116	0	316	653	337	-484	-10	495	1	-108	131	40	13	75	0
1933	116	0	413	940	527	-676	-57	733	-100	-116	65	69	-23	77	0
1934	116	0	573	1222	649	-897	-38	935	-93	-98	67	7	-64	108	0
1935	116	0	735	1534	799	-1134	-32	1166	-5	-120	114	29	13	97	0
1936	116	0	904	1877	973	-1390	-34	1425	-56	-69	100	-27	34	81	0
1937	116	0	1075	2176	1101	-1625	-13	1638	-40	-77	81	-1	91	81	0
1938	116	0	1185	2372	1187	-1778	-1	1779	-40	-65	46	-15	44	120	0
1939	116	0	1168	2415	1247	-1791	-39	1831	-11	-65	73	-21	9	91	0
1940	116	0	1113	2240	1127	-1676	-7	1683	-46	-102	54	-42	9	64	0
1941	116	0	964	2021	1057	-1492	-46	1539	-58	-118	3	-9	-87	143	0
1942	116	0	815	1658	843	-1236	-14	1250	-21	-97	62	-64	36	3	1
1943	116	0	510	1051	541	-780	-15	796	-9	-87	56	77	-62	128	0
1944	116	0	108	360	252	-234	-72	306	-104	-141	73	-83	-54	29	0
1945	124	0	-148	-246	-98	197	-25	-172	-48	-64	15	-19	54	64	0
1946	124	0	-442	-812	-370	627	-36	-591	-104	-3	62	-46	44	77	0
1947	124	0	-566	-1078	-512	822	-27	-795	-69	-34	15	46	27	79	0
1948	124	0	-605	-1237	-632	921	13	-934	-83	-50	75	-9	-3	75	0
1949	124	0	-734	-1383	-649	1058	-42	-1016	-52	-108	135	-79	11	71	0
1950	124	0	-813	-1449	-636	1131	-88	-1042	-21	-52	9	-93	23	15	0
1951	124	0	-733	-1412	-679	1072	-27	-1045	-52	-17	32	-106	34	36	0
1952	124	0	-661	-1264	-603	962	-29	-933	-56	-11	67	-124	-3	50	0
1953	124	0	-644	-1127	-483	885	-80	-805	-29	-27	13	-54	-1	19	0
1954	124	0	-510	-1008	-498	759	-6	-753	-50	-77	19	-15	-5	-25	0
1955	124	0	-495	-919	-424	707	-35	-671	-23	-104	27	3	-32	-36	0
1956	124	0	-456	-880	-424	668	-16	-652	-36	23	-65	-5	31	32	0
1957	124	0	-425	-853	-428	639	1	-640	71	-112	25	-40	-29	17	0
1958	124	0	-359	-838	-479	598	60	-658	58	-75	93	13	21	91	0
1959	124	0	-495	-820	-325	657	-85	-572	1	-23	-32	-95	-5	-13	0
1960	124	0	-365	-793	-428	579	31	-610	-1	-50	50	-25	27	31	0
1961	124	0	-369	-789	-420	579	25	-604	-21	-29	54	-73	0	-7	0
1962	124	0	-413	-793	-380	603	-16	-586	-3	-7	15	-128	31	-1	0
1963	124	0	-427	-801	-374	614	-26	-587	-58	-69	44	-91	1	-13	0
1964	124	0	-416	-805	-389	610	-13	-597	-13	-81	38	13	3	11	0
1965	124	0	-456	-807	-351	631	-52	-579	-15	-46	27	-40	-46	13	0
1966	124	0	-352	-805	-453	578	50	-629	15	-11	1	34	25	25	0
1967	124	0	-404	-805	-401	604	-1	-603	-40	-40	77	-9	29	93	0
1968	124	0	-390	-812	-422	601	16	-617	38	-48	-34	34	-15	3	0
1969	124	0	-440	-810	-370	625	-35	-590	-1	-25	3	-7	-21	-3	0
1970	124	0	-441	-807	-366	624	-37	-586	-13	-64	11	0	-58	42	0
1971	124	0	-401	-814	-413	607	6	-613	-42	-7	-5	-40	-83	25	0
1972	124	0	-434	-812	-378	623	-28	-595	38	11	-17	-44	85	27	0
1973	124	0	-491	-818	-327	654	-82	-572	-54	-69	-36	-100	-15	-31	0
1974	124	0	-444	-818	-374	631	-35	-596	5	-13	93	-21	40	7	0
1975	124	0	-516	-826	-310	671	-103	-568	-27	-46	-73	36	-5	-93	0
1976	124	0	-450	-824	-374	637	-38	-599	-44	46	-58	13	25	-1	0
1977	124	0	-435	-832	-397	633	-19	-614	-27	23	-9	-46	60	-21	0
1978	124	0	-516	-832	-316	674	-100	-574	-34	64	-31	21	3	21	0
1979	124	0	-418	-838	-420	628	1	-629	3	93	95	-50	27	64	0
1980	124	0	-483	-836	-353	659	-65	-594	-29	1	3	-65	3	-52	0
1981	124	0	-451	-840	-389	645	-31	-614	-32	-19	-21	3	-77	-120	0
1982	124	0	-491	-834	-343	662	-74	-588	11	9	5	11	-40	-52	0
1983	124	0	-450	-847	-397	648	-26	-622	-44	-48	69	-34	-100	-44	0
1984	124	0	-458	-853	-395	655	-31	-624	3	19	-67	67	-77	-69	0
1985	124	0	-479	-849	-370	664	-54	-609	-21	-5	-23	-27	-44	-67	0
1986	124	0	-510	-865	-355	687	-77	-610	-1	34	-83	-36	-21	-54	0
1987	124	0	-427	-857	-430	642	1	-643	13	-23	-15	-52	-31	-62	0
1988	124	0	-487	-863	-376	675	-55	-619	5	-7	11	-1	-38	-60	0
1989	124	0	-423	-855	-432	639	4	-643	50	-62	29	-9	-50	-15	0
1990	124	0	-487	-861	-374	674	-56	-617	0	36	40	-31	-25	-116	0
1991	124	0	-495	-861	-366	678	-64	-613	23	-23	-48	-7	-95	-93	0
1992	124	0	-437	-867	-430	652	-3	-648	32	-62	9	-27	-56	-46	0
1993	124	0	-452	-869	-417	660	-17	-643	-25	-31	-3	13	-69	-161	0
1994	124	0	-458	-869	-411	663	-23	-640	19	-17	13	32	-60	-161	0
1995	124	0	-487	-876	-389	681	-49	-632	-62	-13	71	-7	-56	-75	0
1996	124	0	-418	-871	-453	644	17	-662	79	36	36	-42	-64	-110	0
1997	124	0	-454	-871	-417	662	-18	-644	42	-1	31	34	-29	-5	0
1998	124	0	-414	-867	-453	640	19	-660	-23	-21	-58	-64	-46	-110	0
1999	124	0	-450	-878	-428	664	-11	-653	-29	-21	65	27	-11	-27	0
[truncated: 31,373 more rows]
