# Supplementary material for: A Robust and Real-Time Capable Envelope-Based Algorithm for Heart Sound Classification: Validation under Different Physiological Conditions
Source: Sensors (Basel). 2020 Feb 11;20(4):972. doi: 10.3390/s20040972 (PMC7070375; doi:10.3390/s20040972)
Supplement: Supplementary file 1 [file sensors-20-00972-s001.zip › Messungen/swu/swu10_unfiltered.csv]

Dataset No.	Pulse (bpm)	Pacer Bit	leadI (�V)	leadII (�V)	leadIII (�V)	lead_avR (�V)	lead_avL (�V)	lead_avF (�V)	V1 (�V)	V2 (�V)	V3 (�V)	V4 (�V)	V5 (�V)	V6 (�V)	R-Wave
1	0	0	2178	-2190	-4368	6	3273	-3279	828	1746	277	-438	752	614	0
2	0	0	2045	-2188	-4233	71	3139	-3210	589	1777	180	-407	777	566	0
3	0	0	2319	-2172	-4491	-73	3405	-3331	554	1800	225	-403	871	632	0
4	0	0	2756	-2161	-4917	-297	3836	-3539	409	1678	259	-465	962	727	0
5	0	0	3154	-2134	-5288	-510	4221	-3711	568	1493	244	-436	995	698	0
6	0	0	3230	-2134	-5364	-548	4297	-3749	799	1404	256	-380	1004	737	0
7	0	0	3217	-2139	-5356	-539	4286	-3747	1127	1402	46	-409	917	729	0
8	0	0	3244	-2118	-5362	-563	4303	-3740	1513	1338	182	-448	905	760	0
9	0	0	3346	-2128	-5474	-609	4410	-3801	1833	1453	131	-450	849	766	1
10	0	0	3389	-2110	-5499	-639	4444	-3804	2481	1344	197	-403	841	746	0
11	0	0	3298	-2102	-5400	-598	4349	-3751	3010	1251	223	-395	803	671	0
12	0	0	3046	-2081	-5127	-482	4086	-3604	3528	1099	174	-473	764	638	0
13	0	0	2670	-2110	-4780	-280	3725	-3445	3920	1131	236	-415	777	626	0
14	0	0	2196	-2139	-4335	-28	3265	-3237	4223	1059	106	-467	572	483	0
15	0	0	1990	-2155	-4145	82	3067	-3150	4508	1272	287	-374	651	552	0
16	0	0	1566	-2170	-3736	302	2651	-2953	4607	1138	153	-448	508	388	0
17	0	0	1362	-2184	-3546	411	2454	-2865	4706	1171	215	-442	514	333	0
18	0	0	1080	-2188	-3268	554	2174	-2728	4636	1251	205	-403	384	221	0
19	0	0	865	-2180	-3045	657	1955	-2612	4514	1377	133	-492	261	145	0
20	0	0	879	-2143	-3022	632	1950	-2582	4462	1478	184	-393	192	75	0
21	0	0	880	-2128	-3008	624	1944	-2568	4217	1526	93	-448	110	-9	0
22	0	0	1022	-2124	-3146	551	2084	-2635	4035	1493	162	-422	-34	56	0
23	0	0	1422	-2118	-3540	348	2481	-2829	3814	1701	195	-448	-29	-3	0
24	0	0	1771	-2114	-3885	171	2828	-2999	3381	1910	137	-351	-248	21	0
25	0	0	2303	-2106	-4409	-98	3356	-3257	3121	2042	194	-397	-285	69	0
26	0	0	2652	-2104	-4756	-274	3704	-3430	2626	2151	162	-384	-355	-7	0
27	0	0	2881	-2083	-4964	-399	3922	-3523	2219	2137	128	-378	-440	29	0
28	0	0	3178	-2073	-5251	-552	4214	-3662	1852	2062	153	-355	-407	-108	0
29	0	0	3261	-2075	-5336	-593	4298	-3705	1429	1934	131	-308	-453	-141	0
30	0	0	3071	-2087	-5158	-492	4114	-3622	1061	1790	174	-343	-504	-118	0
31	0	0	2935	-2099	-5034	-418	3984	-3566	657	1637	147	-360	-368	-223	0
32	0	0	2735	-2097	-4832	-319	3783	-3464	391	1377	170	-360	-337	-252	0
33	0	0	2584	-2106	-4690	-239	3637	-3398	95	1092	182	-364	-287	-298	0
34	0	0	2510	-2095	-4605	-207	3557	-3350	19	874	259	-320	-203	-168	0
35	0	0	2371	-2069	-4440	-151	3405	-3254	-164	583	201	-368	-197	-182	0
36	0	0	2347	-2099	-4446	-124	3396	-3272	-159	457	261	-323	-180	-60	0
37	0	0	2329	-2134	-4463	-97	3396	-3298	-304	248	174	-374	-219	-137	0
38	0	0	2251	-2143	-4394	-54	3322	-3268	-252	23	149	-343	-306	-31	0
39	0	0	2233	-2110	-4343	-61	3288	-3226	-225	-69	207	-355	-292	-38	0
40	0	0	2097	-2110	-4207	6	3152	-3158	-162	-298	168	-358	-265	-38	0
41	0	0	2070	-2112	-4182	21	3126	-3147	-108	-459	118	-225	-250	44	0
42	0	0	1915	-2116	-4031	100	2973	-3073	-19	-620	178	-100	-149	11	0
43	0	0	1700	-2110	-3810	205	2755	-2960	-178	-814	106	-304	-166	-15	0
44	0	0	1493	-2101	-3594	304	2543	-2847	-83	-857	211	-168	-13	122	0
45	0	0	1191	-2114	-3305	461	2248	-2709	-252	-1167	149	-228	-38	21	0
46	0	0	1119	-2101	-3220	491	2169	-2660	-203	-1158	213	-197	104	100	0
47	0	0	904	-2110	-3014	603	1959	-2562	-320	-1400	188	-153	153	93	0
48	0	0	900	-2110	-3010	605	1955	-2560	-486	-1654	162	-190	139	38	0
49	0	0	916	-2110	-3026	597	1971	-2568	-566	-1827	259	-126	226	15	0
50	0	0	916	-2104	-3020	594	1968	-2562	-632	-2021	139	-60	192	48	0
51	0	0	1036	-2085	-3121	524	2078	-2603	-777	-2201	139	-67	155	3	0
52	0	0	1199	-2060	-3259	430	2229	-2659	-849	-2308	178	69	238	83	0
53	0	0	1428	-2077	-3505	324	2466	-2791	-1113	-2374	174	-11	188	13	0
54	0	0	1821	-2093	-3914	136	2867	-3003	-1041	-2285	226	170	195	203	0
55	0	0	2121	-2112	-4233	-4	3177	-3172	-1303	-2477	178	120	273	141	0
56	0	0	2638	-2132	-4770	-253	3704	-3451	-1453	-2444	211	197	302	106	0
57	0	0	3259	-2118	-5377	-570	4318	-3747	-1610	-2295	182	213	386	89	0
58	0	0	3711	-2120	-5831	-795	4771	-3975	-1767	-2277	168	254	300	143	0
59	0	0	4229	-2108	-6337	-1060	5283	-4222	-1889	-2196	176	304	343	34	0
60	0	0	4648	-2095	-6743	-1276	5695	-4419	-2017	-2122	232	345	351	65	0
61	0	0	4839	-2077	-6916	-1381	5877	-4496	-2143	-2000	170	407	273	65	0
62	0	0	4801	-2093	-6894	-1354	5847	-4493	-2198	-1833	118	521	318	32	0
63	0	0	4450	-2097	-6547	-1176	5498	-4322	-2473	-1881	172	399	263	-62	0
64	0	0	4142	-2126	-6268	-1008	5205	-4197	-2502	-1777	197	446	124	1	0
65	0	0	3670	-2134	-5804	-768	4737	-3969	-2626	-1713	145	570	44	15	0
66	0	0	3324	-2104	-5428	-610	4376	-3766	-2948	-1670	221	494	-23	-13	0
67	0	0	2929	-2095	-5024	-417	3976	-3559	-3166	-1540	246	566	-139	21	0
68	0	0	2660	-2091	-4751	-284	3705	-3421	-3395	-1581	180	521	-232	-102	0
69	0	0	2434	-2093	-4527	-170	3480	-3310	-3453	-1373	215	657	-153	-102	0
70	0	0	2244	-2093	-4337	-75	3290	-3215	-3548	-1412	217	560	-178	-166	0
71	0	0	2140	-2102	-4242	-19	3191	-3172	-3538	-1379	192	595	-271	-254	0
72	0	0	2120	-2124	-4244	2	3182	-3184	-3511	-1340	104	531	-254	-258	0
73	0	0	2318	-2157	-4475	-80	3396	-3316	-3305	-1231	128	582	-252	-289	0
74	0	0	2549	-2163	-4712	-193	3630	-3437	-2954	-1123	194	694	-236	-228	0
75	0	0	2924	-2120	-5044	-402	3984	-3582	-2657	-970	162	758	-201	-168	0
76	0	0	3211	-2102	-5313	-554	4262	-3707	-2413	-807	219	789	-267	-95	0
77	0	0	3463	-2097	-5560	-683	4511	-3828	-1986	-865	207	797	-310	-67	0
78	0	0	3694	-2077	-5771	-808	4732	-3924	-1645	-756	232	799	-153	-21	0
79	0	0	3688	-2069	-5757	-809	4722	-3913	-1373	-797	232	855	-170	31	0
80	0	0	3690	-2040	-5730	-825	4710	-3885	-1210	-933	192	855	-145	-69	0
81	0	0	3574	-2052	-5626	-761	4600	-3839	-917	-1016	203	857	-122	-36	0
82	0	0	3453	-2058	-5511	-697	4482	-3784	-834	-1098	162	843	-42	-36	0
83	0	0	3368	-2054	-5422	-657	4395	-3738	-770	-1208	252	898	52	15	0
84	0	0	3317	-2033	-5350	-642	4333	-3691	-746	-1358	236	907	197	-5	0
85	0	0	3307	-2031	-5338	-638	4322	-3684	-911	-1412	283	807	312	-40	0
86	0	0	3304	-2050	-5354	-627	4329	-3702	-1099	-1466	242	896	430	32	0
87	0	0	3360	-2046	-5406	-657	4383	-3726	-1297	-1487	219	812	473	83	0
88	0	0	3419	-2040	-5459	-689	4439	-3749	-1482	-1639	256	849	556	108	0
89	0	0	3556	-2029	-5585	-763	4570	-3807	-1802	-1720	197	783	475	104	0
90	0	0	3789	-2021	-5810	-884	4799	-3915	-2058	-1676	294	808	611	100	0
91	0	0	3840	-2009	-5849	-915	4844	-3929	-2417	-1695	153	704	628	60	0
92	0	0	3984	-2000	-5984	-992	4984	-3992	-2747	-1687	261	783	578	64	0
93	0	0	3926	-1992	-5918	-967	4922	-3955	-3065	-1802	141	741	611	164	0
94	0	0	4076	-2013	-6089	-1031	5082	-4051	-3290	-1769	300	702	630	197	0
95	0	0	3936	-2027	-5963	-954	4949	-3995	-3563	-1829	226	682	642	174	0
96	0	0	4028	-2009	-6037	-1009	5032	-4023	-3814	-1806	242	700	682	162	0
97	0	0	4194	-1992	-6186	-1101	5190	-4089	-3998	-1852	292	797	708	155	0
98	0	0	4468	-1980	-6448	-1244	5458	-4214	-4365	-1874	271	686	644	46	0
99	0	0	4838	-1963	-6801	-1437	5819	-4382	-4512	-1891	289	843	715	36	0
100	0	0	5050	-1941	-6991	-1554	6020	-4466	-4787	-2052	226	746	506	-104	0
101	0	0	5517	-1934	-7451	-1791	6484	-4692	-4915	-2017	209	822	576	-155	0
102	0	0	5791	-1910	-7701	-1940	6746	-4805	-5076	-2215	188	830	541	-209	0
103	0	0	6144	-1910	-8054	-2117	7099	-4982	-5257	-2199	225	917	405	-188	0
104	0	0	6359	-1920	-8279	-2219	7319	-5099	-5331	-2238	118	948	356	-203	0
105	0	0	6596	-1905	-8501	-2345	7548	-5203	-5385	-2238	219	871	234	-219	0
106	0	0	6691	-1897	-8588	-2397	7639	-5242	-5591	-2198	190	841	124	-259	0
107	0	0	6913	-1881	-8794	-2516	7853	-5337	-5536	-2182	147	997	98	-306	0
108	0	0	6924	-1870	-8794	-2527	7859	-5332	-5664	-2023	128	1024	19	-337	0
109	0	0	7067	-1862	-8929	-2602	7998	-5395	-5688	-1885	180	946	0	-420	0
110	0	0	7091	-1883	-8974	-2604	8032	-5428	-5684	-1683	217	991	13	-424	0
111	0	0	7023	-1895	-8918	-2564	7970	-5406	-5915	-1559	203	1022	-52	-469	0
112	0	0	6979	-1912	-8891	-2533	7935	-5401	-5833	-1408	261	1024	-27	-494	0
113	0	0	6728	-1901	-8629	-2413	7678	-5265	-5841	-1293	184	1196	-100	-459	0
114	0	0	6522	-1893	-8415	-2314	7468	-5154	-5905	-1220	151	1144	-75	-465	0
115	0	0	6328	-1891	-8219	-2218	7273	-5055	-5800	-1076	277	1189	-60	-397	0
116	0	0	5996	-1893	-7889	-2051	6942	-4891	-5852	-1090	170	1239	-75	-516	0
117	0	0	5696	-1912	-7608	-1892	6652	-4760	-5796	-946	223	1400	-65	-471	0
118	0	0	5271	-1941	-7212	-1665	6241	-4576	-5788	-1121	184	1261	-118	-521	0
119	0	0	5110	-1961	-7071	-1574	6090	-4516	-5715	-1101	275	1373	34	-640	0
120	0	0	4650	-1951	-6601	-1349	5625	-4276	-5775	-1216	192	1315	-93	-642	0
121	0	0	4400	-1945	-6345	-1227	5372	-4145	-5808	-1177	289	1396	-77	-677	0
122	0	0	4033	-1969	-6002	-1032	5017	-3985	-5887	-1090	310	1383	-40	-620	0
123	0	0	3818	-1990	-5808	-914	4813	-3899	-5996	-1061	240	1348	-145	-690	0
124	0	0	3767	-1994	-5761	-886	4764	-3877	-5891	-954	356	1470	100	-679	0
125	0	0	3581	-2000	-5581	-790	4581	-3790	-5913	-904	211	1412	13	-651	0
126	0	0	3620	-1990	-5610	-815	4615	-3800	-5808	-907	240	1503	58	-601	0
127	0	0	3628	-1980	-5608	-824	4618	-3794	-5686	-787	258	1540	110	-564	0
128	0	0	3525	-1986	-5511	-769	4518	-3748	-5569	-661	221	1575	213	-519	0
129	0	0	3432	-1984	-5416	-724	4424	-3700	-5412	-485	252	1569	211	-461	0
130	0	0	3253	-1998	-5251	-627	4252	-3624	-5205	-320	302	1579	273	-374	0
131	0	0	3176	-1996	-5172	-590	4174	-3584	-5042	-147	213	1654	358	-420	0
132	0	0	3023	-2021	-5044	-501	4033	-3532	-4902	-3	246	1705	413	-292	0
133	0	0	2879	-2042	-4921	-418	3900	-3481	-4753	17	296	1650	407	-219	0
134	0	0	2749	-2027	-4776	-361	3762	-3401	-4727	128	267	1625	459	-238	0
135	0	0	2718	-2025	-4743	-346	3730	-3384	-4640	244	197	1711	508	-155	0
136	0	0	2772	-2060	-4832	-356	3802	-3446	-4615	351	258	1668	550	-168	0
137	0	0	2697	-2081	-4778	-308	3737	-3429	-4646	469	242	1722	488	-85	0
138	0	0	2770	-2087	-4857	-341	3813	-3472	-4762	677	178	1619	500	-195	0
139	0	0	2972	-2093	-5065	-439	4018	-3579	-4826	1001	219	1763	490	-225	0
140	0	0	3078	-2101	-5179	-488	4128	-3640	-4954	1154	139	1555	355	-199	0
141	0	0	3350	-2083	-5433	-633	4391	-3758	-4997	1433	145	1608	368	-238	0
142	0	0	3409	-2083	-5492	-663	4450	-3787	-5166	1697	226	1676	325	-238	0
143	0	0	3485	-2106	-5591	-689	4538	-3848	-5214	1798	145	1567	100	-469	0
144	0	0	3513	-2093	-5606	-710	4559	-3849	-5206	2011	151	1676	195	-320	0
145	0	0	3411	-2106	-5517	-652	4464	-3811	-5191	2110	75	1583	42	-362	0
146	0	0	3265	-2099	-5364	-583	4314	-3731	-5065	2198	97	1660	-11	-310	0
147	0	0	3167	-2102	-5269	-532	4218	-3685	-4960	2343	153	1569	-116	-362	0
148	0	0	3166	-2116	-5282	-525	4224	-3699	-4706	2459	211	1565	-124	-411	0
149	0	0	3079	-2126	-5205	-476	4142	-3665	-4549	2469	102	1503	-277	-370	0
150	0	0	3174	-2126	-5300	-524	4237	-3713	-4275	2560	114	1486	-256	-459	0
151	0	0	3174	-2114	-5288	-530	4231	-3701	-4033	2390	174	1474	-294	-465	0
152	0	0	3232	-2097	-5329	-567	4280	-3713	-3883	2374	106	1455	-430	-485	0
153	0	0	3360	-2120	-5480	-620	4420	-3800	-3546	2461	180	1431	-310	-345	0
154	0	0	3252	-2110	-5362	-571	4307	-3736	-3387	2349	106	1356	-316	-440	0
155	0	0	3359	-2102	-5461	-628	4410	-3781	-3086	2403	211	1377	-228	-287	0
156	0	0	3083	-2081	-5164	-501	4123	-3622	-3038	2231	190	1369	-151	-403	0
157	0	0	2990	-2073	-5063	-458	4026	-3568	-2875	2130	178	1425	-118	-368	0
158	0	0	2853	-2066	-4919	-393	3886	-3492	-2801	2060	112	1307	-85	-376	0
159	0	0	2842	-2068	-4910	-387	3876	-3489	-2683	2071	223	1354	97	-277	0
160	0	0	2868	-2073	-4941	-397	3904	-3507	-2690	1969	197	1264	64	-292	0
161	0	0	3061	-2095	-5156	-483	4108	-3625	-2721	2075	188	1317	128	-291	0
162	0	0	3250	-2110	-5360	-570	4305	-3735	-2725	2013	219	1354	180	-250	0
163	0	0	3567	-2159	-5726	-704	4646	-3942	-2760	2124	275	1245	248	-184	0
164	0	0	3873	-2205	-6078	-834	4975	-4141	-2878	2025	197	1189	261	-256	0
165	0	0	4148	-2234	-6382	-957	5265	-4308	-3127	2132	223	1286	300	-120	0
166	0	0	4312	-2256	-6568	-1028	5440	-4412	-3338	2128	291	1134	356	-102	0
167	0	0	4519	-2232	-6751	-1143	5635	-4491	-3511	2260	217	1214	292	-133	0
168	0	0	4588	-2240	-6828	-1174	5708	-4534	-3623	2368	300	1220	364	-3	0
169	0	0	4586	-2229	-6815	-1178	5700	-4522	-3812	2382	240	1233	323	-139	0
170	0	0	4627	-2273	-6900	-1177	5763	-4586	-3878	2438	271	1251	378	-81	0
171	0	0	4722	-2329	-7051	-1196	5886	-4690	-3938	2432	207	1268	461	-207	0
172	0	0	4921	-2225	-7146	-1348	6033	-4685	-4006	2419	281	1299	417	-153	0
173	0	0	5096	-2031	-7127	-1532	6111	-4579	-3996	2403	118	1336	399	-228	0
174	0	0	5286	-1746	-7032	-1770	6159	-4389	-4122	2564	176	1470	374	-176	0
175	0	0	5455	-1373	-6828	-2041	6141	-4100	-4219	2869	122	1437	170	-129	0
176	0	0	5601	-929	-6530	-2336	6065	-3729	-4347	3036	170	1495	120	-157	0
177	0	0	5759	-417	-6176	-2671	5967	-3296	-4504	3321	85	1586	-9	-166	0
178	0	0	5864	-85	-5949	-2889	5906	-3017	-4834	3408	172	1553	-87	-234	0
179	0	0	5799	133	-5666	-2966	5732	-2766	-5117	3350	77	1592	-258	-240	0
180	0	0	5642	269	-5373	-2955	5507	-2552	-5662	3379	65	1480	-407	-358	0
181	0	0	5338	199	-5139	-2768	5238	-2470	-6184	3433	108	1449	-440	-335	0
182	0	0	4749	-54	-4803	-2347	4776	-2428	-6615	3519	27	1379	-506	-403	0
183	0	0	3985	-541	-4526	-1722	4255	-2533	-7011	3511	129	1458	-517	-399	0
184	0	0	3011	-1074	-4085	-968	3548	-2579	-7426	3534	116	1396	-529	-401	0
185	0	0	2357	-1530	-3887	-413	3122	-2708	-7789	3577	133	1354	-517	-469	1
186	0	0	1660	-1907	-3567	123	2613	-2737	-8035	3478	60	1408	-616	-469	0
187	0	0	1329	-2108	-3437	389	2383	-2772	-8314	3447	87	1332	-597	-601	0
188	0	0	1104	-2234	-3338	565	2221	-2786	-8526	3352	118	1309	-593	-640	0
189	0	0	1093	-2298	-3391	602	2242	-2844	-8658	3362	71	1198	-696	-624	0
190	0	0	1061	-2310	-3371	624	2216	-2840	-8504	3272	91	1231	-713	-696	0
191	0	0	935	-2295	-3230	680	2082	-2762	-8580	3156	93	1090	-863	-752	0
192	0	0	745	-2296	-3041	775	1893	-2668	-8423	3197	164	1132	-789	-739	0
193	0	0	429	-2308	-2737	939	1583	-2522	-8192	3049	87	1053	-838	-805	0
194	0	0	199	-2293	-2492	1047	1345	-2392	-7915	2941	81	1132	-779	-737	0
195	0	0	-101	-2240	-2139	1170	1019	-2189	-7618	2582	186	1024	-743	-655	0
196	0	0	-402	-2217	-1815	1309	706	-2016	-7203	2182	124	997	-772	-651	0
197	0	0	-572	-2201	-1629	1386	528	-1915	-6764	1941	188	979	-640	-665	0
198	0	0	-799	-2213	-1414	1506	307	-1813	-6378	1742	178	948	-527	-632	0
199	0	0	-998	-2194	-1196	1596	99	-1695	-6176	1511	170	863	-564	-710	0
200	0	0	-1102	-2198	-1096	1650	-3	-1647	-5781	1404	147	812	-457	-642	0
201	0	0	-1292	-2194	-902	1743	-195	-1548	-5583	1158	98	725	-384	-713	0
202	0	0	-1197	-2192	-995	1694	-101	-1593	-5470	1121	213	704	-527	-549	0
203	0	0	-1329	-2203	-874	1766	-227	-1538	-5344	995	252	657	-409	-481	0
204	0	0	-1383	-2221	-838	1802	-272	-1529	-5274	723	170	653	-521	-521	0
205	0	0	-1373	-2199	-826	1786	-273	-1512	-5236	727	91	653	-432	-364	0
206	0	0	-1252	-2194	-942	1723	-155	-1568	-5162	585	153	700	-469	-395	0
207	0	0	-1197	-2186	-989	1691	-104	-1587	-5156	492	199	679	-370	-238	0
208	0	0	-1203	-2180	-977	1691	-113	-1578	-5305	236	166	543	-380	-337	0
209	0	0	-1197	-2155	-958	1676	-119	-1556	-5311	166	161	603	-199	-283	0
210	0	0	-1044	-2147	-1103	1595	29	-1625	-5381	31	225	570	-168	-190	0
211	0	0	-993	-2147	-1154	1570	80	-1650	-5513	-25	195	628	-17	-178	0
212	0	0	-830	-2137	-1307	1483	238	-1722	-5534	-166	236	541	120	-159	0
213	0	0	-454	-2132	-1678	1293	612	-1905	-5585	-203	184	599	306	-225	0
214	0	0	-29	-2102	-2073	1065	1022	-2087	-5645	-219	124	653	347	-58	0
215	0	0	518	-2079	-2597	780	1557	-2338	-5800	-244	225	558	442	-65	0
216	0	0	1061	-2091	-3152	515	2106	-2621	-5796	-221	164	638	494	17	0
217	0	0	1643	-2122	-3765	239	2704	-2943	-5773	-145	192	710	496	46	0
218	0	0	2144	-2149	-4293	2	3218	-3221	-5837	5	238	677	506	21	0
219	0	0	2504	-2161	-4665	-171	3584	-3413	-5781	149	223	659	514	133	0
220	0	0	2853	-2198	-5051	-327	3952	-3624	-5728	376	273	680	628	-13	0
221	0	0	2923	-2196	-5119	-363	4021	-3657	-5655	389	207	702	504	87	0
222	0	0	2994	-2168	-5162	-413	4078	-3665	-5406	558	226	867	632	15	0
223	0	0	2850	-2147	-4997	-351	3923	-3572	-5131	686	197	843	613	81	0
224	0	0	2526	-2157	-4683	-184	3604	-3420	-4838	828	236	958	638	184	0
225	0	0	2328	-2126	-4454	-101	3391	-3290	-4366	1004	209	971	638	91	0
226	0	0	1963	-2118	-4081	77	3022	-3099	-3945	1206	232	1014	715	124	0
227	0	0	1665	-2106	-3771	220	2718	-2938	-3433	1303	166	1142	640	75	0
228	0	0	1461	-2116	-3577	327	2519	-2846	-2935	1501	289	1169	624	87	0
229	0	0	1096	-2118	-3214	511	2155	-2666	-2692	1594	230	1165	533	13	0
230	0	0	1065	-2108	-3173	521	2119	-2640	-2166	1825	281	1239	550	-21	0
231	0	0	988	-2104	-3092	558	2040	-2598	-1862	1870	292	1247	397	-176	0
232	0	0	1088	-2118	-3206	515	2147	-2662	-1577	2157	265	1363	291	-153	0
233	0	0	1230	-2114	-3344	442	2287	-2729	-1363	2316	223	1348	164	-159	0
234	0	0	1602	-2120	-3722	259	2662	-2921	-1078	2471	304	1392	77	-259	0
235	0	0	1911	-2122	-4033	105	2972	-3077	-999	2613	291	1472	40	-259	0
236	0	0	2233	-2118	-4351	-57	3292	-3234	-1059	2745	190	1406	-83	-347	0
237	0	0	2741	-2112	-4853	-314	3797	-3482	-1035	3057	283	1484	-38	-393	0
238	0	0	3034	-2116	-5150	-459	4092	-3633	-1245	3109	225	1383	-178	-516	0
239	0	0	3496	-2114	-5610	-691	4553	-3862	-1363	3206	283	1369	-199	-667	0
240	0	0	3767	-2120	-5887	-823	4827	-4003	-1507	3395	195	1288	-168	-754	0
241	0	0	4155	-2097	-6252	-1029	5203	-4174	-1709	3299	225	1204	-271	-760	0
242	0	0	4505	-2106	-6611	-1199	5558	-4358	-1908	3235	259	1111	-275	-826	0
243	0	0	4720	-2104	-6824	-1308	5772	-4464	-1957	3150	258	1125	-238	-756	0
244	0	0	4947	-2128	-7075	-1409	6011	-4601	-2083	3039	236	1012	-203	-783	0
245	0	0	5072	-2106	-7178	-1483	6125	-4642	-2087	2729	223	962	-182	-713	0
246	0	0	5273	-2077	-7350	-1598	6311	-4713	-2130	2430	254	871	-97	-646	0
247	0	0	5364	-2058	-7422	-1653	6393	-4740	-2219	2163	149	869	-201	-661	0
248	0	0	5387	-2066	-7453	-1660	6420	-4759	-2165	1868	252	762	-106	-566	0
249	0	0	5083	-2058	-7141	-1512	6112	-4599	-2326	1480	131	632	-122	-605	0
250	0	0	4819	-2027	-6846	-1396	5832	-4436	-2285	1034	263	545	11	-609	0
251	0	0	4156	-2007	-6163	-1074	5159	-4085	-2382	517	209	455	21	-556	0
252	0	0	3562	-1994	-5556	-784	4559	-3775	-2364	-1	234	341	161	-521	0
253	0	0	2646	-1978	-4624	-334	3635	-3301	-2549	-560	162	341	209	-409	0
254	0	0	1855	-2021	-3876	83	2865	-2948	-2636	-944	205	230	244	-275	0
255	0	0	1012	-2037	-3049	512	2030	-2543	-2702	-1400	188	65	397	-360	0
256	0	0	155	-2085	-2240	965	1197	-2162	-2745	-1716	221	64	417	-188	0
257	0	0	-634	-2087	-1453	1360	409	-1770	-2824	-2089	225	-112	566	-176	0
258	0	0	-1408	-2079	-671	1743	-368	-1375	-2884	-2492	122	-151	568	-104	0
259	0	0	-2067	-2052	15	2059	-1041	-1018	-3020	-2822	168	-215	572	-108	0
260	0	0	-2634	-2023	611	2328	-1622	-706	-3072	-3123	236	-240	587	-3	0
261	0	0	-3140	-2000	1140	2570	-2140	-430	-3344	-3317	252	-397	667	-36	0
262	0	0	-3445	-1998	1447	2721	-2446	-275	-3474	-3542	153	-428	659	5	0
263	0	0	-3899	-1971	1928	2935	-2913	-21	-3631	-3672	56	-442	698	54	0
264	0	0	-4274	-1945	2329	3109	-3301	192	-3808	-3831	203	-496	679	192	0
265	0	0	-4610	-1924	2686	3267	-3648	381	-4039	-3878	135	-527	667	151	0
266	0	0	-4761	-1916	2845	3338	-3803	464	-4233	-3992	151	-508	789	199	0
267	0	0	-4602	-1910	2692	3256	-3647	391	-4576	-4000	131	-494	777	207	0
268	0	0	-4430	-1916	2514	3173	-3472	299	-4935	-4015	1	-539	698	77	0
269	0	0	-4069	-1889	2180	2979	-3124	145	-5133	-4006	81	-419	779	83	0
270	0	0	-3547	-1856	1691	2701	-2619	-82	-5579	-4013	71	-490	702	27	0
271	0	0	-2925	-1827	1098	2376	-2011	-364	-5981	-3788	157	-384	578	98	0
272	0	0	-2275	-1823	452	2049	-1363	-685	-6285	-3546	128	-327	523	-7	0
273	0	0	-1627	-1788	-161	1707	-733	-974	-6694	-3220	19	-209	422	-62	0
274	0	0	-1098	-1749	-651	1423	-223	-1200	-7094	-2853	131	-137	331	-50	0
275	0	0	-659	-1724	-1065	1191	203	-1394	-7566	-2510	46	-75	120	-118	0
276	0	0	-275	-1681	-1406	978	565	-1543	-8004	-1953	83	79	-89	-124	0
277	0	0	-37	-1643	-1606	840	784	-1624	-8561	-1532	32	122	-256	-180	0
278	0	0	103	-1639	-1742	768	922	-1690	-9094	-1173	-13	211	-554	-413	0
279	0	0	132	-1633	-1765	750	948	-1699	-9527	-739	1	358	-787	-514	0
280	0	0	68	-1619	-1687	775	877	-1653	-10062	-393	15	325	-1037	-665	0
281	0	0	-174	-1623	-1449	898	637	-1536	-10377	-153	67	382	-1282	-812	0
282	0	0	-557	-1612	-1055	1084	249	-1333	-10784	110	19	446	-1509	-987	0
283	0	0	-1133	-1614	-481	1373	-326	-1047	-11017	329	62	483	-1800	-1158	0
284	0	0	-1850	-1627	223	1738	-1036	-702	-11273	469	36	510	-2097	-1305	0
285	0	0	-2418	-1627	791	2022	-1604	-418	-11222	671	58	500	-2397	-1272	0
286	0	0	-3090	-1635	1455	2362	-2272	-90	-11122	661	81	512	-2591	-1346	0
287	0	0	-3413	-1635	1778	2524	-2595	71	-10895	727	31	556	-2758	-1507	0
288	0	0	-3789	-1650	2139	2719	-2964	244	-10474	614	83	585	-2904	-1552	0
289	0	0	-3957	-1629	2328	2793	-3142	349	-9921	440	15	603	-3034	-1608	0
290	0	0	-3914	-1608	2306	2761	-3110	349	-9350	238	19	585	-3127	-1627	0
291	0	0	-3844	-1584	2260	2714	-3052	338	-8702	201	21	647	-3154	-1670	0
292	0	0	-3674	-1573	2101	2623	-2887	264	-7969	102	5	659	-3113	-1625	0
293	0	0	-3296	-1550	1746	2423	-2521	98	-7207	58	1	614	-3096	-1629	0
294	0	0	-3052	-1561	1491	2306	-2271	-35	-6456	56	17	743	-2997	-1509	0
295	0	0	-2655	-1583	1072	2119	-1863	-255	-5705	23	-23	766	-2950	-1431	0
296	0	0	-2428	-1606	822	2017	-1625	-392	-5076	-205	102	659	-2760	-1359	0
297	0	0	-2119	-1623	496	1871	-1307	-563	-4430	-228	110	830	-2539	-1239	0
298	0	0	-1667	-1631	36	1649	-851	-797	-3922	-384	67	834	-2374	-1231	0
299	0	0	-1389	-1656	-267	1522	-561	-961	-3400	-517	89	799	-2091	-1129	0
300	0	0	-1216	-1656	-440	1436	-388	-1048	-3115	-576	15	882	-1773	-1024	0
301	0	0	-822	-1658	-836	1240	7	-1247	-2828	-737	67	805	-1480	-991	0
302	0	0	-613	-1680	-1067	1146	227	-1373	-2743	-807	133	768	-1107	-931	0
303	0	0	-460	-1670	-1210	1065	375	-1440	-2663	-892	89	826	-805	-820	0
304	0	0	-246	-1666	-1420	956	587	-1543	-2733	-991	147	721	-477	-682	0
305	0	0	-150	-1678	-1528	914	689	-1603	-2871	-937	178	861	-149	-488	0
306	0	0	-272	-1695	-1423	983	575	-1559	-3131	-1146	60	787	27	-481	0
307	0	0	-172	-1720	-1548	946	688	-1634	-3177	-1293	209	768	349	-355	0
308	0	0	-245	-1746	-1501	995	628	-1623	-3501	-1365	145	799	533	-195	0
309	0	0	-150	-1777	-1627	963	738	-1702	-3658	-1536	166	772	791	-110	0
310	0	0	-134	-1810	-1676	972	771	-1743	-3922	-1524	83	861	952	-67	0
311	0	0	-219	-1817	-1598	1018	689	-1707	-4368	-1557	159	688	1152	65	0
312	0	0	-318	-1846	-1528	1082	605	-1687	-4659	-1654	87	795	1326	178	0
313	0	0	-520	-1854	-1334	1187	407	-1594	-5125	-1664	124	717	1365	176	0
314	0	0	-736	-1835	-1099	1285	181	-1467	-5527	-1631	147	690	1519	289	0
315	0	0	-1042	-1819	-777	1430	-132	-1298	-5920	-1843	69	638	1515	281	0
316	0	0	-1230	-1831	-601	1530	-314	-1216	-6305	-1866	114	772	1453	393	0
317	0	0	-1614	-1806	-192	1710	-711	-999	-6640	-1992	126	671	1486	292	0
318	0	0	-1964	-1848	116	1906	-1040	-866	-7020	-1988	62	706	1408	265	0
319	0	0	-2267	-1872	395	2069	-1331	-738	-7226	-2122	120	791	1319	337	0
320	0	0	-2761	-1879	882	2320	-1821	-498	-7490	-2231	32	634	1245	172	0
321	0	0	-3301	-1889	1412	2595	-2356	-238	-7635	-2246	98	746	1053	279	0
322	0	0	-4065	-1924	2141	2994	-3103	108	-7928	-2388	27	638	826	168	0
323	0	0	-4775	-1951	2824	3363	-3799	436	-8004	-2370	122	605	669	188	0
324	0	0	-5617	-1957	3660	3787	-4638	851	-8287	-2324	89	591	356	27	0
325	0	0	-6234	-1972	4262	4103	-5248	1145	-8307	-2314	65	570	23	-7	0
326	0	0	-6834	-1965	4869	4399	-5851	1452	-8458	-2347	36	603	-300	-52	0
327	0	0	-7214	-1940	5274	4577	-6244	1667	-8406	-2388	-17	529	-576	-252	0
328	0	0	-7464	-1945	5519	4704	-6491	1787	-8260	-2457	23	644	-810	-333	0
329	0	0	-7790	-1947	5843	4868	-6816	1948	-8239	-2587	-48	607	-1028	-442	0
330	0	0	-7850	-1959	5891	4904	-6870	1966	-7926	-2659	-52	727	-1233	-512	0
331	0	0	-7842	-1955	5887	4898	-6864	1966	-7775	-2611	-120	818	-1420	-607	0
332	0	0	-7724	-1928	5796	4826	-6760	1934	-7624	-2778	-137	803	-1685	-719	0
333	0	0	-7450	-1908	5542	4679	-6496	1817	-7300	-2677	-52	836	-1777	-797	0
334	0	0	-7185	-1891	5294	4538	-6239	1701	-7284	-2708	-164	917	-2019	-919	0
335	0	0	-6674	-1854	4820	4264	-5747	1483	-7185	-2619	-147	983	-2306	-950	0
336	0	0	-6343	-1868	4475	4105	-5409	1303	-7183	-2535	-153	1034	-2626	-966	0
337	0	0	-5879	-1875	4004	3877	-4941	1064	-7288	-2380	-203	1070	-2877	-1115	0
338	0	0	-5336	-1903	3433	3619	-4384	765	-7370	-2246	-135	1103	-3216	-1193	0
339	0	0	-5004	-1932	3072	3468	-4038	570	-7664	-2184	-225	1115	-3546	-1344	0
340	0	0	-4525	-1953	2572	3239	-3548	309	-7878	-2083	-230	1142	-3808	-1499	0
341	0	0	-4186	-1965	2221	3075	-3203	128	-8169	-1994	-267	1092	-4124	-1652	0
342	0	0	-3859	-1943	1916	2901	-2887	-13	-8421	-1819	-265	1202	-4388	-1763	0
343	0	0	-3811	-1936	1875	2873	-2843	-30	-8722	-1540	-275	1202	-4560	-1825	0
344	0	0	-3720	-1949	1771	2834	-2745	-89	-8865	-1305	-308	1195	-4910	-1916	0
345	0	0	-3895	-1988	1907	2941	-2901	-40	-9009	-1053	-325	1243	-5191	-2054	0
346	0	0	-4057	-2007	2050	3032	-3053	21	-9180	-764	-254	1262	-5461	-2178	0
347	0	0	-4411	-2004	2407	3207	-3409	201	-9166	-459	-285	1334	-5781	-2231	0
348	0	0	-4855	-1998	2857	3426	-3856	429	-9015	-287	-250	1358	-6064	-2390	0
349	0	0	-5126	-1951	3175	3538	-4150	612	-8809	-81	-281	1423	-6281	-2413	0
350	0	0	-5592	-1930	3662	3761	-4627	866	-8580	-48	-275	1420	-6469	-2454	0
351	0	0	-5929	-1920	4009	3924	-4969	1044	-8149	-52	-259	1431	-6615	-2541	0
352	0	0	-6376	-1914	4462	4145	-5419	1274	-7672	-252	-289	1367	-6656	-2576	0
353	0	0	-6777	-1912	4865	4344	-5821	1476	-7032	-192	-292	1493	-6743	-2543	0
354	0	0	-7280	-1945	5335	4612	-6307	1695	-6551	-108	-294	1491	-6712	-2514	0
355	0	0	-7567	-1943	5624	4755	-6595	1840	-5965	-17	-378	1497	-6793	-2510	0
356	0	0	-7750	-1969	5781	4859	-6765	1906	-5379	126	-347	1577	-6774	-2415	0
357	0	0	-7912	-1957	5955	4934	-6933	1999	-4894	108	-277	1520	-6758	-2401	0
358	0	0	-8075	-1930	6145	5002	-7110	2107	-4471	161	-267	1484	-6760	-2384	0
359	0	0	-8140	-1901	6239	5020	-7189	2169	-4122	159	-271	1375	-6724	-2337	0
360	0	0	-8216	-1877	6339	5046	-7277	2231	-3957	133	-294	1379	-6698	-2405	0
361	0	0	-8174	-1860	6314	5017	-7244	2227	-3631	180	-184	1328	-6440	-2279	0
362	0	0	-8403	-1862	6541	5132	-7472	2339	-3594	141	-337	1280	-6324	-2322	0
363	0	0	-8380	-1891	6489	5135	-7434	2299	-3387	225	-215	1212	-6014	-2153	0
364	0	0	-8739	-1936	6803	5337	-7771	2433	-3348	162	-186	1214	-5818	-2102	0
365	0	0	-8881	-1934	6947	5407	-7914	2506	-3391	114	-242	1099	-5538	-2004	0
366	0	0	-9009	-1969	7040	5489	-8024	2535	-3365	21	-203	1138	-5222	-1901	0
367	0	0	-8989	-1976	7013	5482	-8001	2518	-3433	-213	-178	975	-4910	-1782	0
368	0	0	-8826	-1978	6848	5402	-7837	2435	-3414	-197	-184	1076	-4580	-1643	0
369	0	0	-8733	-1951	6782	5342	-7757	2415	-3455	-162	-226	952	-3984	-1581	0
370	0	0	-8413	-1924	6489	5168	-7451	2282	-3426	-161	-213	929	-3734	-1361	0
371	0	0	-7935	-1889	6046	4912	-6990	2078	-3524	-151	-184	968	-3208	-1142	0
372	0	0	-7501	-1860	5641	4680	-6571	1890	-3662	-351	-106	871	-2836	-1010	0
373	0	0	-6888	-1856	5032	4372	-5960	1588	-3945	-147	-172	890	-2419	-795	0
374	0	0	-6380	-1856	4524	4118	-5452	1334	-4178	-240	-161	857	-2048	-607	0
375	0	0	-5789	-1844	3945	3816	-4867	1050	-4535	-236	-230	743	-1674	-465	0
376	0	0	-5534	-1864	3670	3699	-4602	903	-4820	-238	-128	754	-1270	-277	0
377	0	0	-5262	-1850	3412	3556	-4337	781	-5183	-318	-254	649	-1043	-252	0
378	0	0	-5202	-1870	3332	3536	-4267	731	-5464	-215	-155	776	-679	-46	0
379	0	0	-5363	-1868	3495	3615	-4429	813	-5897	-347	-157	605	-517	3	0
380	0	0	-5429	-1868	3561	3648	-4495	846	-6173	-399	-172	607	-322	54	0
381	0	0	-5828	-1881	3947	3854	-4887	1033	-6520	-558	-139	483	-147	126	0
382	0	0	-6226	-1875	4351	4050	-5288	1238	-6838	-739	-250	339	-19	147	0
383	0	0	-6564	-1887	4677	4225	-5620	1395	-7032	-900	-170	316	145	133	0
384	0	0	-7115	-1883	5232	4499	-6173	1674	-7212	-975	-225	318	182	219	0
385	0	0	-7618	-1868	5750	4743	-6684	1941	-7404	-1338	-248	116	108	184	0
386	0	0	-8046	-1858	6188	4952	-7117	2165	-7451	-1565	-209	75	73	283	0
387	0	0	-8556	-1862	6694	5209	-7625	2416	-7548	-1848	-164	-81	-71	248	0
388	0	0	-9043	-1875	7168	5459	-8105	2646	-7453	-2143	-238	-11	-265	166	0
389	0	0	-9468	-1854	7614	5661	-8541	2880	-7325	-2382	-269	-168	-323	27	0
390	0	0	-10025	-1848	8177	5936	-9101	3164	-7255	-2768	-294	-209	-593	-34	0
391	0	0	-10442	-1864	8578	6153	-9510	3357	-6947	-2941	-263	-172	-638	-7	0
392	0	0	-10931	-1860	9071	6395	-10001	3605	-6704	-3171	-318	-225	-871	-199	0
393	0	0	-11395	-1841	9554	6618	-10474	3856	-6433	-3251	-306	-308	-954	-228	0
394	0	0	-11798	-1833	9965	6815	-10881	4066	-6231	-3329	-310	-409	-1115	-259	0
395	0	0	-12081	-1844	10237	6962	-11159	4196	-5889	-3298	-399	-343	-1251	-302	0
396	0	0	-12320	-1885	10435	7102	-11377	4275	-5674	-3377	-376	-364	-1387	-358	0
397	0	0	-12527	-1943	10584	7235	-11555	4320	-5371	-3422	-391	-337	-1552	-355	0
398	0	0	-12854	-1940	10914	7397	-11884	4487	-5183	-3528	-426	-372	-1716	-492	0
399	0	0	-12988	-1967	11021	7477	-12004	4527	-4861	-3466	-329	-318	-1862	-494	0
400	0	0	-13053	-1955	11098	7504	-12075	4571	-4663	-3439	-455	-312	-1934	-558	0
401	0	0	-12772	-1934	10838	7353	-11805	4452	-4355	-3449	-391	-211	-1980	-582	0
402	0	0	-12514	-1914	10600	7214	-11557	4343	-4200	-3241	-434	-223	-2048	-595	0
403	0	0	-11949	-1891	10058	6920	-11003	4083	-3930	-3088	-417	-67	-2112	-560	0
404	0	0	-11397	-1868	9529	6632	-10463	3830	-3881	-2908	-477	-17	-2089	-539	0
405	0	0	-10626	-1875	8751	6250	-9688	3438	-3835	-2653	-463	83	-1996	-552	0
406	0	0	-9837	-1858	7979	5847	-8908	3060	-3825	-2504	-471	162	-2029	-535	0
407	0	0	-8777	-1846	6931	5311	-7854	2542	-3953	-2165	-407	267	-1990	-471	0
408	0	0	-7848	-1844	6004	4846	-6926	2080	-4083	-1879	-485	450	-1986	-558	0
409	0	0	-7002	-1811	5191	4406	-6096	1690	-4374	-1672	-535	527	-2031	-535	0
410	0	0	-6139	-1844	4295	3991	-5217	1225	-4549	-1383	-337	698	-2052	-452	0
411	0	0	-5495	-1862	3633	3678	-4564	885	-4861	-1086	-506	807	-1992	-543	0
412	0	0	-4344	-1844	2500	3094	-3422	328	-5131	-547	-355	987	-1943	-496	0
413	0	0	-3648	-1844	1804	2746	-2726	-20	-5474	-168	-399	1165	-1912	-325	0
414	0	0	-2938	-1839	1099	2388	-2018	-370	-5895	135	-434	1195	-1990	-422	0
415	0	0	-2583	-1837	746	2210	-1664	-545	-6242	599	-349	1352	-1974	-314	0
416	0	0	-2626	-1864	762	2245	-1694	-551	-6724	727	-349	1381	-2044	-420	0
417	0	0	-2562	-1866	696	2214	-1629	-585	-7179	917	-343	1524	-2151	-440	0
418	0	0	-2436	-1872	564	2154	-1500	-654	-7647	1067	-345	1584	-2341	-479	0
419	0	0	-2329	-1877	452	2103	-1390	-712	-8215	1018	-345	1604	-2587	-632	0
420	0	0	-2176	-1887	289	2031	-1232	-799	-8708	1245	-258	1647	-2688	-727	0
421	0	0	-2032	-1891	141	1961	-1086	-875	-9230	1247	-267	1637	-3065	-832	0
422	0	0	-1897	-1874	23	1885	-960	-925	-9517	1266	-271	1728	-3294	-1012	0
423	0	0	-2009	-1874	135	1941	-1072	-869	-9814	1497	-170	1697	-3505	-1099	0
424	0	0	-2003	-1874	129	1938	-1066	-872	-10029	1612	-192	1746	-3771	-1344	0
425	0	0	-2259	-1852	407	2055	-1333	-722	-10043	1705	-151	1716	-4044	-1468	0
426	0	0	-2519	-1819	700	2169	-1609	-559	-10031	1846	-135	1728	-4240	-1592	0
427	0	0	-2518	-1808	710	2163	-1614	-549	-9853	2005	-122	1722	-4518	-1763	0
428	0	0	-2789	-1829	960	2309	-1874	-434	-9513	2182	-147	1701	-4718	-1889	0
429	0	0	-2894	-1829	1065	2361	-1979	-382	-8999	2081	-60	1670	-4960	-2011	0
430	0	0	-3204	-1821	1383	2512	-2293	-219	-8316	2137	-56	1701	-5129	-2184	0
431	0	0	-3547	-1848	1699	2697	-2623	-74	-7647	1978	-93	1569	-5333	-2275	0
432	0	0	-4077	-1864	2213	2970	-3145	174	-6811	1841	0	1581	-5432	-2271	0
433	0	0	-4574	-1903	2671	3238	-3622	384	-5936	1827	-17	1474	-5565	-2343	0
434	0	0	-5132	-1881	3251	3506	-4191	685	-4954	1742	11	1445	-5643	-2353	0
435	0	0	-5700	-1881	3819	3790	-4759	969	-4165	1660	-19	1375	-5684	-2426	0
436	0	0	-6043	-1905	4138	3974	-5090	1116	-3195	1569	50	1270	-5670	-2392	0
437	0	0	-6151	-1907	4244	4029	-5197	1168	-2310	1416	64	1220	-5674	-2469	0
438	0	0	-6207	-1895	4312	4051	-5259	1208	-1579	1270	13	1169	-5480	-2498	0
439	0	0	-6103	-1868	4235	3985	-5169	1183	-717	1226	21	1001	-5160	-2407	0
440	0	0	-6147	-1860	4287	4003	-5217	1213	15	1154	64	1049	-4912	-2293	0
441	0	0	-6192	-1843	4349	4017	-5270	1253	764	921	147	964	-4591	-2267	0
442	0	0	-6388	-1839	4549	4113	-5468	1355	1295	948	151	871	-4256	-2101	0
443	0	0	-6469	-1829	4640	4149	-5554	1405	1831	878	145	950	-3848	-1907	0
444	0	0	-6513	-1848	4665	4180	-5589	1408	2101	983	27	886	-3550	-1726	0
445	0	0	-6174	-1856	4318	4015	-5246	1231	2374	927	48	812	-3226	-1509	0
446	0	0	-5890	-1848	4042	3869	-4966	1097	2432	1030	166	818	-2787	-1290	0
447	0	0	-5471	-1848	3623	3659	-4547	887	2318	882	67	791	-2529	-1051	0
448	0	0	-5074	-1854	3220	3464	-4147	683	2130	902	71	729	-2122	-873	0
449	0	0	-4581	-1852	2729	3216	-3655	438	1755	902	62	746	-1763	-644	0
450	0	0	-4178	-1885	2293	3031	-3235	204	1305	890	-1	657	-1456	-420	0
451	0	0	-3590	-1864	1726	2727	-2658	-69	766	1043	-1	710	-1012	-246	0
452	0	0	-3150	-1827	1323	2488	-2236	-252	252	1099	56	696	-626	25	0
453	0	0	-2800	-1852	948	2326	-1874	-452	-434	1392	-15	679	-211	234	0
454	0	0	-2559	-1844	715	2201	-1637	-564	-1037	1439	38	601	-1	523	0
455	0	0	-2384	-1839	545	2111	-1464	-647	-1660	1540	-58	618	362	682	0
456	0	0	-2044	-1823	221	1933	-1132	-801	-2351	1530	-21	568	758	754	0
457	0	0	-1719	-1825	-106	1772	-806	-965	-2849	1489	15	558	977	999	0
458	0	0	-1404	-1823	-419	1613	-492	-1121	-3321	1507	-128	570	1261	1061	0
459	0	0	-1189	-1835	-646	1512	-271	-1240	-3728	1550	-97	601	1462	1140	0
460	0	0	-1050	-1794	-744	1422	-153	-1269	-4116	1647	-120	605	1577	1278	0
461	0	0	-1269	-1810	-541	1539	-364	-1175	-4419	1617	-159	539	1584	1359	0
462	0	0	-1278	-1794	-516	1536	-381	-1155	-4630	1755	-151	527	1559	1389	0
463	0	0	-1590	-1780	-190	1685	-700	-985	-4906	1759	-161	436	1462	1363	0
464	0	0	-1958	-1796	162	1877	-1060	-817	-5026	1722	-184	496	1482	1499	0
465	0	0	-2379	-1790	589	2084	-1484	-600	-5127	1645	-228	417	1311	1423	0
466	0	0	-2998	-1782	1216	2390	-2107	-283	-5094	1699	-87	450	1326	1462	0
467	0	0	-3672	-1775	1897	2723	-2784	61	-4970	1633	-195	306	1169	1361	0
468	0	0	-4030	-1759	2271	2894	-3150	256	-4553	1606	-124	428	1072	1284	0
469	0	0	-4314	-1775	2539	3044	-3426	382	-4238	1563	-188	372	989	1117	0
470	0	0	-4378	-1763	2615	3070	-3496	426	-3823	1406	-205	343	783	907	0
471	0	0	-4290	-1767	2523	3028	-3406	378	-3358	1451	-172	393	620	867	0
472	0	0	-4236	-1777	2459	3006	-3347	341	-2948	1418	-211	314	380	700	0
473	0	0	-3841	-1746	2095	2793	-2968	174	-2378	1363	-162	275	207	585	0
474	0	0	-3887	-1746	2141	2816	-3014	197	-1951	1342	-184	178	60	510	0
475	0	0	-3827	-1730	2097	2778	-2962	183	-1367	1278	-205	120	-283	457	0
476	0	0	-3627	-1707	1920	2667	-2773	106	-869	1472	-91	182	-366	364	0
477	0	0	-3776	-1672	2104	2724	-2940	216	-543	1433	-149	77	-622	236	0
478	0	0	-3623	-1641	1982	2632	-2802	170	-79	1462	-141	153	-754	7	0
479	0	0	-3714	-1662	2052	2688	-2883	195	364	1501	-65	205	-890	21	0
480	0	0	-3608	-1701	1907	2654	-2757	103	649	1487	-153	188	-1070	-145	0
481	0	0	-3434	-1720	1714	2577	-2574	-3	888	1534	-118	195	-999	-174	0
482	0	0	-3252	-1728	1524	2490	-2388	-102	1086	1348	-122	205	-1109	-320	0
483	0	0	-2864	-1718	1146	2291	-2005	-286	1187	1350	-129	300	-1086	-368	0
484	0	0	-2512	-1674	838	2093	-1675	-418	1008	1249	-120	265	-1055	-331	0
485	0	0	-2104	-1670	434	1887	-1269	-618	725	898	-112	269	-1297	-446	0
486	0	0	-1630	-1670	-40	1650	-795	-855	314	711	-42	368	-1228	-395	0
487	0	0	-1530	-1658	-128	1594	-701	-893	-296	273	-201	287	-1332	-562	0
488	0	0	-1127	-1654	-527	1390	-300	-1090	-698	1	-44	325	-1332	-444	0
489	0	0	-1078	-1654	-576	1366	-251	-1115	-1427	-159	-93	378	-1503	-574	0
490	0	0	-391	-1652	-1261	1021	435	-1456	-2002	25	-23	337	-1458	-614	0
491	0	0	301	-1656	-1957	677	1129	-1806	-2640	217	-64	465	-1474	-543	0
492	0	0	937	-1666	-2603	364	1770	-2134	-3499	209	-97	422	-1528	-667	0
493	0	0	1310	-1683	-2993	186	2151	-2338	-4386	292	-139	467	-1517	-721	0
494	0	0	1481	-1685	-3166	102	2323	-2425	-5218	62	-21	512	-1493	-657	0
495	0	0	1836	-1683	-3519	-76	2677	-2601	-6112	-95	-98	508	-1569	-710	0
496	0	0	1732	-1666	-3398	-33	2565	-2532	-6865	-244	-67	597	-1565	-752	0
497	0	0	1779	-1650	-3429	-64	2604	-2539	-7651	-133	-89	481	-1761	-776	0
498	0	0	1820	-1691	-3511	-64	2665	-2601	-8157	32	31	574	-1839	-770	0
499	0	0	1748	-1711	-3459	-18	2603	-2585	-8623	60	-29	595	-1920	-880	0
500	0	0	1619	-1711	-3330	46	2474	-2520	-8995	-50	-9	566	-2089	-1024	0
501	0	0	1191	-1724	-2915	266	2053	-2319	-9193	-225	-25	607	-2091	-979	0
502	0	0	941	-1749	-2690	404	1815	-2219	-9344	-566	-27	644	-2209	-1051	0
503	0	0	883	-1763	-2646	440	1764	-2204	-9273	-853	-79	576	-2184	-1117	0
504	0	0	827	-1759	-2586	466	1706	-2172	-9195	-1063	0	556	-2238	-1049	0
505	0	0	852	-1720	-2572	434	1712	-2146	-8949	-1224	-15	550	-2238	-1041	0
506	0	0	582	-1726	-2308	572	1445	-2017	-8555	-1228	-23	508	-2182	-1061	0
507	0	0	229	-1728	-1957	749	1093	-1842	-8182	-1387	3	496	-2192	-1059	0
508	0	0	-196	-1736	-1540	966	672	-1638	-7868	-1552	11	459	-2234	-1055	0
509	0	0	-579	-1746	-1167	1162	294	-1456	-7381	-1714	-50	502	-2265	-1136	0
510	0	0	-811	-1767	-956	1289	72	-1361	-6937	-1806	40	516	-2143	-1099	0
511	0	0	-1036	-1784	-748	1410	-144	-1266	-6466	-2005	60	479	-2054	-1195	0
512	0	0	-1051	-1778	-727	1414	-162	-1252	-5880	-1893	67	543	-1947	-1057	0
513	0	0	-1135	-1808	-673	1471	-231	-1240	-5461	-1732	40	508	-1790	-1006	0
514	0	0	-1049	-1813	-764	1431	-142	-1288	-4991	-1573	98	485	-1722	-1001	0
515	0	0	-910	-1796	-886	1353	-12	-1341	-4504	-1456	40	494	-1458	-911	0
516	0	0	-572	-1790	-1218	1181	323	-1504	-4110	-1422	97	535	-1280	-750	0
517	0	0	-452	-1794	-1342	1123	445	-1568	-3881	-1487	46	486	-1226	-768	0
518	0	0	-109	-1827	-1718	968	804	-1772	-3484	-1420	67	514	-1055	-748	0
519	0	0	92	-1844	-1936	876	1014	-1890	-3177	-1356	21	554	-981	-576	0
520	0	0	359	-1858	-2217	749	1288	-2037	-3105	-1359	44	479	-869	-582	0
521	0	0	635	-1850	-2485	607	1560	-2167	-2865	-1295	50	568	-783	-459	0
522	0	0	788	-1823	-2611	517	1699	-2217	-2758	-1295	32	556	-605	-388	0
523	0	0	1123	-1819	-2942	348	2032	-2380	-2667	-1187	40	611	-442	-302	0
524	0	0	1237	-1810	-3047	286	2142	-2428	-2644	-1059	69	655	-226	-211	0
525	0	0	1371	-1802	-3173	215	2272	-2487	-2704	-950	-7	655	-104	-162	0
526	0	0	1329	-1798	-3127	234	2228	-2462	-2626	-748	75	777	27	44	0
527	0	0	1274	-1808	-3082	267	2178	-2445	-2700	-640	120	748	93	85	0
528	0	0	1103	-1841	-2944	369	2023	-2392	-2714	-349	-7	857	174	141	0
529	0	0	797	-1837	-2634	520	1715	-2235	-2892	-159	89	793	83	184	0
530	0	0	510	-1829	-2339	659	1424	-2084	-3051	11	89	733	110	149	0
531	0	0	161	-1815	-1976	827	1068	-1895	-3239	184	34	807	124	221	0
532	0	0	-178	-1821	-1643	999	732	-1732	-3282	246	-65	781	-9	267	0
533	0	0	-439	-1829	-1390	1134	475	-1609	-3309	277	34	797	114	308	0
534	0	0	-704	-1827	-1123	1265	209	-1475	-3282	292	64	756	141	339	0
535	0	0	-982	-1825	-843	1403	-69	-1334	-3251	287	46	834	87	506	0
536	0	0	-1110	-1833	-723	1471	-193	-1278	-3189	343	34	816	122	419	0
537	0	0	-1179	-1782	-603	1480	-288	-1192	-3008	261	137	863	118	486	0
538	0	0	-1214	-1794	-580	1504	-317	-1187	-2845	316	48	750	226	430	0
539	0	0	-1321	-1792	-471	1556	-425	-1131	-2553	314	71	884	318	469	0
540	0	0	-1280	-1827	-547	1553	-366	-1187	-2091	364	83	909	415	452	0
541	0	0	-1391	-1881	-490	1636	-450	-1185	-1707	388	155	940	630	496	0
542	0	0	-1582	-1907	-325	1744	-628	-1116	-1375	366	151	861	578	583	0
543	0	0	-1748	-1943	-195	1845	-776	-1069	-836	525	207	886	774	585	0
544	0	0	-2157	-1969	188	2063	-1172	-890	-335	521	133	898	894	620	0
545	0	0	-2409	-1971	438	2190	-1423	-766	203	698	194	911	1107	766	0
546	0	0	-2896	-1963	933	2429	-1914	-515	838	781	306	896	1228	855	0
547	0	0	-3392	-2021	1371	2706	-2381	-325	1290	873	298	882	1264	913	0
548	0	0	-3891	-2124	1767	3007	-2829	-178	1726	977	320	876	1460	892	0
549	0	0	-4366	-2120	2246	3243	-3306	63	2077	971	376	793	1602	888	0
550	0	0	-4422	-1976	2446	3199	-3434	235	2417	1142	409	803	1691	904	0
551	0	0	-4447	-1778	2669	3112	-3558	445	2673	1220	393	807	1808	929	0
552	0	0	-4131	-1458	2673	2794	-3402	607	2884	1259	413	789	1908	884	0
553	0	0	-3644	-1088	2556	2366	-3100	734	3169	1346	492	776	2166	871	0
554	0	0	-3024	-640	2384	1832	-2704	872	3346	1453	366	737	2213	882	0
555	0	0	-2322	-225	2097	1273	-2209	936	3573	1553	494	764	2368	847	0
556	0	0	-1766	44	1810	861	-1788	927	3695	1631	471	609	2611	855	0
557	0	0	-1230	172	1402	529	-1316	787	3751	1629	514	607	2609	878	0
558	0	0	-908	145	1053	381	-980	599	3841	1734	547	677	2729	954	0
559	0	0	-856	1	857	427	-856	429	3847	1672	486	494	2818	785	0
560	0	0	-859	-384	475	621	-667	45	3843	1753	578	562	2886	787	0
561	0	0	-1093	-849	244	971	-668	-302	3720	1685	527	500	2904	733	0
562	0	0	-1172	-1280	-108	1226	-532	-694	3715	1693	595	386	2902	777	0
563	0	0	-1407	-1647	-240	1527	-583	-943	3443	1753	469	358	2871	785	1
564	0	0	-1690	-1934	-244	1812	-723	-1089	3232	1643	514	364	2772	766	0
565	0	0	-1915	-2099	-184	2007	-865	-1141	3080	1472	514	164	2696	779	0
566	0	0	-2115	-2128	-13	2121	-1051	-1070	2941	1402	494	118	2617	822	0
567	0	0	-2434	-2116	318	2275	-1376	-899	2626	1154	360	54	2496	743	0
568	0	0	-2483	-2101	382	2292	-1432	-859	2393	1088	413	-112	2475	735	0
569	0	0	-2538	-2081	457	2309	-1497	-812	2184	915	349	-95	2421	760	0
570	0	0	-2350	-2079	271	2214	-1310	-904	1889	766	358	-242	2238	727	0
571	0	0	-2153	-2089	64	2121	-1108	-1012	1623	715	312	-259	2219	717	0
572	0	0	-1959	-2112	-153	2035	-903	-1132	1266	589	382	-370	2069	671	0
573	0	0	-1674	-2089	-415	1881	-629	-1252	1014	473	298	-403	1874	671	0
574	0	0	-1417	-2066	-649	1741	-384	-1357	710	461	275	-459	1813	715	0
575	0	0	-1236	-1992	-756	1614	-240	-1374	541	219	159	-457	1680	711	0
576	0	0	-1050	-1967	-917	1508	-66	-1442	366	93	143	-479	1699	824	0
577	0	0	-1057	-1959	-902	1508	-77	-1430	263	-178	141	-514	1747	799	0
578	0	0	-1055	-1949	-894	1502	-80	-1421	114	-368	75	-457	1689	913	0
579	0	0	-1075	-1926	-851	1500	-112	-1388	7	-646	100	-481	1689	1024	0
580	0	0	-1058	-1903	-845	1480	-106	-1374	-44	-777	-1	-529	1614	999	0
581	0	0	-935	-1872	-937	1403	1	-1404	-161	-857	58	-516	1569	1129	0
582	0	0	-811	-1887	-1076	1349	132	-1481	-374	-1078	-98	-558	1460	1065	0
583	0	0	-555	-1905	-1350	1230	397	-1627	-459	-1152	-1	-558	1414	1268	0
584	0	0	-351	-1899	-1548	1125	598	-1723	-814	-1177	-95	-682	1303	1198	0
585	0	0	-35	-1879	-1844	957	904	-1861	-1043	-1257	-75	-632	1220	1224	0
586	0	0	277	-1860	-2137	791	1207	-1998	-1390	-1206	-104	-723	1127	1268	0
587	0	0	448	-1854	-2302	703	1375	-2078	-1782	-1177	-102	-779	1026	1165	0
588	0	0	743	-1854	-2597	555	1670	-2225	-2153	-1191	-97	-853	841	1121	0
589	0	0	1032	-1848	-2880	408	1956	-2364	-2671	-1047	-50	-863	783	1002	0
590	0	0	1321	-1833	-3154	256	2237	-2493	-3072	-1043	-17	-933	725	859	0
591	0	0	1554	-1825	-3379	135	2466	-2602	-3398	-904	-58	-907	663	690	0
592	0	0	1620	-1825	-3445	102	2532	-2635	-3579	-905	13	-1022	556	632	0
593	0	0	1734	-1839	-3573	52	2653	-2706	-3625	-737	-23	-958	490	550	0
594	0	0	1828	-1852	-3680	12	2754	-2766	-3536	-671	-11	-991	517	457	0
595	0	0	2095	-1852	-3947	-121	3021	-2899	-3268	-347	36	-896	603	473	0
596	0	0	2483	-1837	-4320	-323	3401	-3078	-2844	-261	188	-884	717	502	0
597	0	0	2666	-1825	-4491	-420	3578	-3158	-2353	3	151	-894	838	395	0
598	0	0	2788	-1802	-4590	-493	3689	-3196	-1645	355	246	-810	999	494	0
599	0	0	2627	-1821	-4448	-403	3537	-3134	-919	574	225	-688	1167	578	0
600	0	0	2441	-1856	-4297	-292	3369	-3076	-56	735	246	-653	1266	601	0
601	0	0	2123	-1875	-3998	-124	3060	-2936	896	977	325	-583	1522	744	0
602	0	0	1714	-1907	-3621	96	2667	-2764	1870	1231	364	-529	1844	849	0
603	0	0	1259	-1912	-3171	326	2215	-2541	2875	1389	362	-473	2135	853	0
604	0	0	814	-1903	-2717	544	1765	-2310	4009	1567	494	-382	2415	1088	0
605	0	0	443	-1875	-2318	716	1380	-2096	4898	1753	469	-275	2780	1181	0
606	0	0	114	-1843	-1957	864	1035	-1900	5909	1800	630	-337	3195	1321	0
607	0	0	-89	-1844	-1755	966	833	-1799	6904	1963	651	-244	3629	1363	0
608	0	0	-388	-1846	-1458	1117	535	-1652	7635	2095	711	-302	3971	1515	0
609	0	0	-458	-1843	-1385	1150	463	-1614	8361	2190	810	-333	4529	1451	0
610	0	0	-421	-1864	-1443	1142	511	-1653	8976	2411	832	-289	4925	1604	0
611	0	0	-384	-1864	-1480	1124	548	-1672	9436	2471	820	-327	5313	1528	0
612	0	0	-186	-1860	-1674	1023	744	-1767	9872	2576	909	-446	5775	1695	0
613	0	0	-43	-1868	-1825	955	891	-1846	10020	2694	905	-529	6142	1747	0
614	0	0	175	-1858	-2033	841	1104	-1945	10223	2908	1014	-533	6539	1860	0
615	0	0	227	-1835	-2062	804	1144	-1948	10217	2948	979	-793	6912	1908	0
616	0	0	363	-1817	-2180	727	1271	-1998	10210	3092	1076	-774	7210	2093	0
617	0	0	210	-1821	-2031	805	1120	-1926	10039	3098	1098	-1010	7472	2221	0
618	0	0	120	-1827	-1947	853	1033	-1887	9903	3140	1061	-1012	7688	2339	0
619	0	0	-126	-1817	-1691	971	782	-1754	9634	3080	1006	-1202	7888	2399	0
620	0	0	-393	-1815	-1422	1104	514	-1618	9341	3156	1080	-1394	8184	2494	0
621	0	0	-700	-1817	-1117	1258	208	-1467	9135	3034	1173	-1581	8373	2533	0
622	0	0	-1063	-1831	-768	1447	-147	-1299	8993	2964	1067	-1629	8413	2638	0
623	0	0	-1463	-1852	-389	1657	-537	-1120	8795	2915	1107	-1747	8631	2789	0
624	0	0	-1859	-1856	3	1857	-931	-926	8737	2731	1061	-1982	8795	2774	0
625	0	0	-2199	-1862	337	2030	-1268	-762	8755	2512	1158	-1992	8848	2869	0
626	0	0	-2664	-1877	787	2270	-1725	-545	8677	2295	1014	-2132	8889	2840	0
627	0	0	-2996	-1860	1136	2428	-2066	-362	8912	2035	1076	-2102	8945	2867	0
628	0	0	-3340	-1841	1499	2590	-2419	-171	9052	1749	1061	-2240	8904	2968	0
629	0	0	-3654	-1831	1823	2742	-2738	-4	9193	1408	995	-2289	8774	2968	0
630	0	0	-3846	-1821	2025	2833	-2935	102	9360	1187	940	-2359	8615	2999	0
631	0	0	-3823	-1827	1996	2825	-2909	84	9581	983	921	-2273	8440	3094	0
632	0	0	-3740	-1808	1932	2774	-2836	62	9703	607	892	-2295	8194	3003	0
633	0	0	-3454	-1813	1641	2633	-2547	-86	9888	438	789	-2269	8070	3074	0
634	0	0	-3255	-1800	1455	2527	-2355	-172	10004	217	799	-2267	7773	3175	0
635	0	0	-2998	-1734	1264	2366	-2131	-235	10076	77	667	-2254	7470	3113	0
636	0	0	-2657	-1699	958	2178	-1807	-370	10150	129	704	-2149	7337	3222	0
637	0	0	-2336	-2110	226	2223	-1281	-942	10318	609	595	-1862	7174	3282	0
638	0	0	-508	-2630	-2122	1569	807	-2376	10677	-391	500	-1858	7034	3299	0
639	0	0	-371	-2842	-2471	1606	1050	-2656	10375	-907	516	-2004	6945	3330	0
640	0	0	-68	-2915	-2847	1491	1389	-2881	10055	122	415	-1827	6652	3210	0
641	0	0	-6	-3115	-3109	1560	1551	-3112	9845	688	440	-1660	6365	3199	0
642	0	0	-194	-3336	-3142	1765	1474	-3239	9158	289	329	-1938	5959	3164	0
643	0	0	-613	-3583	-2970	2098	1178	-3276	7857	205	238	-2223	5412	2908	0
644	0	0	-2281	-3928	-1647	3104	-317	-2787	6355	1004	283	-2194	4714	2597	0
645	0	0	-4830	-4184	646	4507	-2738	-1769	4869	1156	168	-2207	3918	2304	0
646	0	0	-6746	-4314	2432	5530	-4589	-941	3497	1113	242	-2258	3113	2069	0
647	0	0	-6748	-4388	2360	5568	-4554	-1014	2500	1002	188	-2110	2553	1771	0
648	0	0	-6527	-4448	2079	5487	-4303	-1184	2215	807	166	-1864	2236	1573	0
649	0	0	-5922	-4508	1414	5215	-3668	-1547	2655	457	182	-1697	2196	1484	0
650	0	0	-5104	-4619	485	4861	-2794	-2067	3786	-64	197	-1303	2349	1559	0
651	0	0	-3886	-4760	-874	4323	-1506	-2817	5309	-23	62	-977	2741	1631	0
652	0	0	-1818	-4902	-3084	3360	633	-3993	7088	155	131	-603	3187	1914	0
653	0	0	796	-5053	-5849	2128	3322	-5451	8660	296	-17	-323	3631	2095	0
654	0	0	3866	-5189	-9055	661	6460	-7122	10047	448	-21	-98	3984	2547	0
655	0	0	6748	-5307	-12055	-720	9401	-8681	10928	762	-120	81	4376	2752	0
656	0	0	9093	-5385	-14478	-1854	11785	-9931	11306	964	-157	195	4409	3008	0
657	0	0	10534	-5461	-15995	-2536	13264	-10728	11019	1264	-244	240	4252	3156	0
658	0	0	11226	-5529	-16755	-2848	13990	-11142	10316	1390	-323	269	3765	3113	0
659	0	0	10977	-5606	-16583	-2685	13780	-11094	8943	1747	-275	149	3140	3071	0
660	0	0	9872	-5684	-15556	-2094	12714	-10620	7164	2005	-149	44	2395	2840	0
661	0	0	8274	-5773	-14047	-1250	11160	-9910	5088	2376	-199	-48	1623	2469	0
662	0	0	6260	-5837	-12097	-211	9178	-8967	2648	2611	-161	-279	1191	1920	0
663	0	0	3967	-5907	-9874	970	6920	-7890	36	2735	13	-519	624	1404	0
664	0	0	1661	-5961	-7622	2150	4641	-6791	-2572	2556	29	-626	283	725	0
665	0	0	-260	-5988	-5728	3124	2734	-5858	-4842	2380	248	-824	353	205	0
666	0	0	-1770	-5977	-4207	3873	1218	-5092	-6811	1938	242	-1008	316	-545	0
667	0	0	-2611	-5994	-3383	4302	386	-4688	-7988	1559	316	-1055	424	-1002	0
668	0	0	-2931	-5982	-3051	4456	60	-4516	-8702	1255	395	-1169	587	-1427	0
669	0	0	-2756	-5951	-3195	4353	219	-4573	-8745	977	401	-1208	663	-1843	0
670	0	0	-1937	-5917	-3980	3927	1021	-4948	-8080	793	560	-1348	797	-1852	0
671	0	0	-1088	-5897	-4809	3492	1860	-5353	-7015	642	550	-1392	774	-1881	0
672	0	0	-276	-5878	-5602	3077	2663	-5740	-5410	531	661	-1480	766	-1757	0
673	0	0	271	-5878	-6149	2803	3210	-6013	-3651	446	679	-1627	710	-1532	0
674	0	0	435	-5889	-6324	2727	3379	-6106	-1625	318	741	-1670	583	-1229	0
675	0	0	145	-5876	-6021	2865	3083	-5948	413	52	760	-1843	626	-935	0
676	0	0	-960	-5810	-4850	3385	1945	-5330	2295	-230	750	-1978	715	-799	0
677	0	0	-2272	-5732	-3460	4002	594	-4596	4333	-444	857	-2077	944	-560	0
678	0	0	-3482	-5676	-2194	4579	-644	-3935	6081	-708	855	-2221	1278	-486	0
679	0	0	-3983	-5604	-1621	4793	-1181	-3612	7959	-1049	929	-2329	1831	-422	0
680	0	0	-4175	-5569	-1394	4872	-1390	-3481	9614	-1484	948	-2467	2465	-291	0
681	0	0	-3801	-5519	-1718	4660	-1041	-3618	11471	-1540	1030	-2298	3385	-89	0
682	0	0	-3017	-5484	-2467	4250	-275	-3975	13223	-1940	1107	-2209	4485	128	0
683	0	0	-1352	-5455	-4103	3403	1375	-4779	13285	-2362	1138	-1996	5637	455	0
684	0	0	1292	-5449	-6741	2078	4016	-6095	13356	-2650	1160	-1796	7030	1043	0
685	0	0	4060	-5399	-9459	669	6759	-7429	13325	-2795	1165	-1616	8281	1645	0
686	0	0	6749	-5315	-12064	-717	9406	-8689	13242	-2756	1117	-1451	9513	2304	0
687	0	0	8918	-5218	-14136	-1850	11527	-9677	13335	-2601	1103	-1212	10638	3100	0
688	0	0	10878	-5127	-16005	-2875	13441	-10566	13310	-2413	937	-1167	11484	3779	0
689	0	0	12461	-5051	-17512	-3705	14986	-11281	13360	-2102	985	-927	12157	4545	0
690	0	0	13201	-5005	-18206	-4098	15703	-11605	13296	-1802	853	-799	12534	5158	0
691	0	0	13177	-4954	-18131	-4111	15654	-11542	13325	-1423	853	-739	12866	5816	0
692	0	0	12304	-4921	-17225	-3691	14764	-11073	13269	-1082	785	-595	13025	6223	0
693	0	0	10897	-4879	-15776	-3009	13336	-10327	13254	-758	710	-525	13071	6564	0
694	0	0	9270	-4855	-14125	-2207	11697	-9490	11508	-490	640	-413	12974	6947	0
695	0	0	7791	-4834	-12625	-1478	10208	-8729	9240	-230	698	-353	12937	7158	0
696	0	0	6229	-4807	-11036	-711	8632	-7921	6958	-32	669	-323	13095	7125	0
697	0	0	4703	-4785	-9488	41	7095	-7136	4809	164	585	-248	13083	7007	0
698	0	0	3170	-4770	-7940	800	5555	-6355	2774	145	667	-151	12947	6817	0
699	0	0	1721	-4762	-6483	1520	4102	-5622	1065	283	632	-149	12815	6584	0
700	0	0	473	-4718	-5191	2122	2832	-4954	-178	102	599	-102	12429	6204	0
701	0	0	-721	-4659	-3938	2690	1608	-4298	-944	-50	529	1	11880	5932	0
702	0	0	-1674	-4603	-2929	3138	627	-3766	-1507	-230	415	-38	11116	5699	0
703	0	0	-2272	-4586	-2314	3429	21	-3450	-1544	-570	517	-36	10200	5360	0
704	0	0	-2728	-4578	-1850	3653	-439	-3214	-1286	-818	347	-19	9022	5129	0
705	0	0	-2881	-4580	-1699	3730	-591	-3139	-570	-1301	302	52	7742	4879	0
706	0	0	-2903	-4586	-1683	3744	-610	-3134	372	-1629	341	50	6382	4615	0
707	0	0	-2912	-4586	-1674	3749	-619	-3130	1435	-2168	279	-21	4908	4219	0
708	0	0	-2846	-4590	-1744	3718	-551	-3167	2657	-2684	291	-67	3501	3806	0
709	0	0	-2828	-4560	-1732	3694	-548	-3146	3940	-3294	265	-52	2271	3334	0
710	0	0	-2696	-4537	-1841	3616	-427	-3189	5284	-3590	211	-38	1127	2735	0
711	0	0	-2662	-4508	-1846	3585	-408	-3177	6628	-3978	254	-93	141	2203	0
712	0	0	-2660	-4481	-1821	3570	-419	-3151	7903	-4229	232	-122	-807	1619	0
713	0	0	-2524	-4454	-1930	3489	-297	-3192	9137	-4225	349	-11	-1305	1096	0
714	0	0	-2720	-4427	-1707	3573	-506	-3067	10150	-4407	335	-110	-2007	473	0
715	0	0	-2824	-4399	-1575	3611	-624	-2987	11153	-4483	438	-128	-2599	79	0
716	0	0	-3091	-4357	-1266	3724	-912	-2811	11899	-4524	409	-83	-3173	-358	0
717	0	0	-3192	-4326	-1134	3759	-1029	-2730	12650	-4448	510	-128	-3612	-830	0
718	0	0	-3408	-4333	-925	3870	-1241	-2629	13098	-4357	477	-95	-4143	-1144	0
719	0	0	-3479	-4328	-849	3903	-1315	-2588	13217	-4244	576	-155	-4590	-1427	0
720	0	0	-3564	-4332	-768	3948	-1398	-2550	13184	-3878	708	-54	-4976	-1567	0
721	0	0	-3814	-4363	-549	4088	-1632	-2456	13242	-3680	564	-162	-5302	-1736	0
722	0	0	-3870	-4372	-502	4121	-1684	-2437	13252	-3197	644	-69	-5420	-1819	0
723	0	0	-4068	-4382	-314	4225	-1877	-2348	13234	-2811	677	-69	-5546	-1854	0
724	0	0	-4024	-4359	-335	4191	-1844	-2347	13159	-2372	601	-95	-5449	-1839	0
725	0	0	-3886	-4347	-461	4116	-1712	-2404	13162	-2021	651	-48	-5336	-1918	0
726	0	0	-3709	-4333	-624	4021	-1542	-2478	12838	-1526	700	-3	-5100	-1761	0
727	0	0	-3374	-4312	-938	3843	-1218	-2625	12383	-1136	733	-23	-4782	-1732	0
728	0	0	-2997	-4277	-1280	3637	-858	-2778	11940	-867	774	9	-4380	-1893	0
729	0	0	-2468	-4248	-1780	3358	-344	-3014	11438	-432	764	65	-3909	-1905	0
730	0	0	-1884	-4246	-2362	3065	239	-3304	10957	-197	820	-25	-3414	-1967	0
731	0	0	-1022	-4211	-3189	2616	1083	-3700	10413	172	871	-7	-2861	-1866	0
732	0	0	-431	-4194	-3763	2312	1666	-3978	9797	374	886	-29	-2300	-1823	0
733	0	0	139	-4167	-4306	2014	2222	-4236	9191	535	849	-128	-1815	-1722	0
734	0	0	426	-4165	-4591	1869	2508	-4378	8695	673	836	-192	-1251	-1619	0
735	0	0	609	-4182	-4791	1786	2700	-4486	8221	764	768	-164	-907	-1356	0
736	0	0	611	-4194	-4805	1791	2708	-4499	7756	787	768	-331	-452	-1020	0
737	0	0	425	-4186	-4611	1880	2518	-4398	7412	750	743	-391	-44	-810	0
738	0	0	14	-4188	-4202	2087	2108	-4195	7135	597	649	-448	141	-430	0
739	0	0	-281	-4155	-3874	2218	1796	-4014	6951	605	510	-510	341	-32	0
740	0	0	-760	-4118	-3358	2439	1299	-3738	6896	560	512	-485	642	438	0
741	0	0	-1311	-4091	-2780	2701	734	-3435	6615	366	409	-630	840	739	0
742	0	0	-1430	-4087	-2657	2758	613	-3372	6663	331	320	-562	1187	1121	0
743	0	0	-1581	-4081	-2500	2831	459	-3290	6483	285	250	-706	1629	1548	0
744	0	0	-1517	-4081	-2564	2799	523	-3322	6586	269	164	-733	2153	1862	0
745	0	0	-1453	-4099	-2646	2776	596	-3372	6642	190	128	-766	2599	2182	0
746	0	0	-1373	-4114	-2741	2743	684	-3427	6755	65	9	-808	3061	2494	0
747	0	0	-1102	-4097	-2995	2599	946	-3546	6960	32	122	-808	3664	2780	0
748	0	0	-939	-4093	-3154	2516	1107	-3623	7100	-91	15	-783	4118	2985	0
749	0	0	-491	-4089	-3598	2290	1553	-3843	7315	-151	-5	-725	4632	3146	0
750	0	0	-171	-4093	-3922	2132	1875	-4007	7513	-242	-75	-754	4935	3332	0
751	0	0	243	-4079	-4322	1918	2282	-4200	7688	-356	-50	-704	5218	3567	0
752	0	0	539	-4064	-4603	1762	2571	-4333	7855	-450	-32	-690	5443	3800	0
753	0	0	958	-4066	-5024	1554	2991	-4545	8171	-372	95	-655	5769	4017	0
754	0	0	1046	-4314	-5360	1634	3203	-4837	8380	-353	-25	-628	5872	4008	0
755	0	0	1530	-4720	-6250	1595	3890	-5485	8592	-514	31	-614	6058	4196	0
756	0	0	1911	-5100	-7011	1594	4461	-6055	8838	-878	-15	-564	6209	4314	0
757	0	0	2184	-5290	-7474	1553	4829	-6382	8776	-1301	0	-622	6196	4281	0
758	0	0	1300	-5375	-6675	2037	3987	-6025	8687	-970	110	-744	6277	4138	0
759	0	0	-82	-5422	-5340	2752	2629	-5381	8557	-393	180	-772	6297	4019	0
760	0	0	-1587	-5463	-3876	3525	1144	-4669	8223	-370	133	-880	6027	3804	0
761	0	0	-2547	-5472	-2925	4009	189	-4198	8101	-459	265	-748	5992	3689	0
762	0	0	-3387	-5437	-2050	4412	-668	-3743	7907	-1026	263	-869	5695	3437	0
763	0	0	-3884	-5381	-1497	4632	-1193	-3439	8012	-1297	287	-857	5387	3195	0
764	0	0	-4833	-5321	-488	5077	-2172	-2904	8272	-1528	322	-968	5016	2941	1
765	0	0	-5197	-5286	-89	5241	-2554	-2687	8743	-1734	306	-834	4632	2828	0
766	0	0	-5357	-5243	114	5300	-2735	-2564	9564	-1901	498	-754	4518	2712	0
767	0	0	-5081	-5222	-141	5151	-2470	-2681	10419	-2310	403	-766	4157	2527	0
768	0	0	-4466	-5203	-737	4834	-1864	-2970	11444	-2260	585	-444	4068	2417	0
769	0	0	-3874	-5185	-1311	4529	-1281	-3248	12220	-2091	450	-452	3783	2331	0
770	0	0	-3108	-5185	-2077	4146	-515	-3631	13023	-2077	457	-347	3484	2029	0
771	0	0	-2105	-5164	-3059	3634	477	-4111	13077	-2093	535	-116	3274	1992	0
772	0	0	-1106	-5152	-4046	3129	1470	-4599	13081	-2250	420	15	3005	1730	0
773	0	0	-203	-5150	-4947	2676	2372	-5048	13085	-2124	527	85	2838	1716	0
774	0	0	470	-5117	-5587	2323	3028	-5352	13027	-1852	578	73	2553	1662	0
775	0	0	883	-5057	-5940	2087	3411	-5498	13079	-1427	552	205	2186	1476	0
776	0	0	920	-5020	-5940	2050	3430	-5480	13034	-890	549	306	1932	1307	0
777	0	0	884	-5011	-5895	2063	3389	-5453	13005	-688	585	174	1544	1131	0
778	0	0	679	-5009	-5688	2165	3183	-5348	13089	-479	570	316	1297	956	0
779	0	0	425	-5016	-5441	2295	2933	-5228	12582	-108	614	267	956	793	0
780	0	0	-273	-5020	-4747	2646	2237	-4883	11484	250	521	246	649	566	0
781	0	0	-845	-5047	-4202	2946	1678	-4624	10576	521	527	279	360	461	0
782	0	0	-1554	-5055	-3501	3304	973	-4278	9494	704	618	246	149	302	0
783	0	0	-1998	-5057	-3059	3527	530	-4058	8598	1090	667	157	-46	221	0
784	0	0	-2409	-5053	-2644	3731	117	-3848	7736	1266	597	128	-302	149	0
785	0	0	-2721	-5076	-2355	3898	-183	-3715	7061	1660	514	126	-420	149	0
786	0	0	-3040	-5106	-2066	4073	-487	-3586	6421	1930	512	118	-560	159	0
787	0	0	-3337	-5075	-1738	4206	-799	-3406	5959	1980	558	-15	-764	161	0
788	0	0	-3702	-5036	-1334	4369	-1184	-3185	5496	1955	516	-172	-917	122	0
789	0	0	-3942	-4997	-1055	4469	-1443	-3026	5317	1885	494	-164	-1047	54	0
790	0	0	-4259	-4972	-713	4615	-1773	-2842	5309	1734	428	-339	-1028	40	0
791	0	0	-4678	-4947	-269	4812	-2204	-2608	5441	1489	413	-469	-1063	65	0
792	0	0	-4944	-4910	34	4927	-2489	-2438	5754	1338	351	-537	-1018	104	0
793	0	0	-5061	-4873	188	4967	-2624	-2342	6341	1090	343	-574	-865	261	0
794	0	0	-5142	-4820	322	4981	-2732	-2249	6995	748	302	-743	-822	292	0
795	0	0	-5076	-4756	320	4916	-2698	-2218	7893	523	345	-754	-680	485	0
796	0	0	-4612	-4716	-104	4664	-2254	-2410	8867	261	215	-618	-552	646	0
797	0	0	-3697	-4667	-970	4182	-1363	-2818	10124	211	283	-420	-13	890	0
798	0	0	-2322	-4624	-2302	3473	-10	-3463	11321	-157	116	-438	203	1012	0
799	0	0	-264	-4603	-4339	2433	2037	-4471	12660	-199	256	-172	723	1408	0
800	0	0	1919	-4547	-6466	1314	4192	-5506	12966	-225	46	38	1101	1701	0
801	0	0	4823	-4496	-9319	-163	7071	-6907	12996	-32	186	380	1699	2229	0
802	0	0	7684	-4446	-12130	-1619	9907	-8288	12941	0	73	679	2196	2556	0
803	0	0	11008	-4378	-15386	-3315	13197	-9882	13003	337	42	971	2795	2954	0
804	0	0	14111	-4330	-18441	-4890	16276	-11385	13029	971	186	1241	3278	3474	0
805	0	0	16246	-4279	-20525	-5983	18385	-12402	12999	1846	133	1328	3600	3802	0
806	0	0	17442	-4258	-21700	-6592	19571	-12979	12893	2778	87	1476	3860	4000	0
807	0	0	17672	-4250	-21922	-6711	19797	-13086	12897	3344	186	1412	3899	4182	0
808	0	0	17309	-4240	-21549	-6534	19429	-12894	12008	3668	143	1396	3905	4134	0
809	0	0	16614	-4215	-20829	-6199	18721	-12522	9651	3639	116	1187	3862	3928	0
810	0	0	15295	-4213	-19508	-5541	17401	-11860	7218	3441	155	1098	3645	3757	0
811	0	0	13536	-4203	-17739	-4666	15637	-10971	4867	2968	168	871	3439	3348	0
812	0	0	11708	-4190	-15898	-3759	13803	-10044	2770	2716	199	760	3307	3084	0
813	0	0	9453	-4159	-13612	-2647	11532	-8885	1132	2000	232	517	3136	2768	0
814	0	0	7153	-4153	-11306	-1500	9229	-7729	-118	1619	271	500	2944	2496	0
815	0	0	4590	-4151	-8741	-219	6665	-6446	-857	1041	312	407	2659	2258	0
816	0	0	2268	-4132	-6400	932	4334	-5266	-993	531	434	273	2490	1974	0
817	0	0	330	-4120	-4450	1895	2390	-4285	-698	-36	403	230	2089	1841	0
818	0	0	-1252	-4138	-2886	2695	817	-3512	104	-851	372	93	1707	1625	0
819	0	0	-2254	-4120	-1866	3187	-194	-2993	1311	-1596	422	1	1369	1486	0
820	0	0	-3199	-4112	-913	3655	-1143	-2512	2847	-2349	448	-143	970	1348	0
821	0	0	-3839	-4108	-269	3973	-1785	-2188	4595	-3012	393	-225	585	1268	0
822	0	0	-4252	-4091	161	4171	-2206	-1965	6425	-3600	351	-378	236	1142	0
823	0	0	-4539	-4091	448	4315	-2493	-1821	8446	-4110	514	-360	13	1214	0
824	0	0	-4923	-4118	805	4520	-2864	-1656	10159	-4727	407	-580	-252	979	0
825	0	0	-5100	-4130	970	4615	-3035	-1580	12107	-5076	461	-564	-230	1072	0
826	0	0	-5305	-4155	1150	4730	-3227	-1502	12914	-5610	399	-622	-300	907	0
827	0	0	-5198	-4147	1051	4672	-3124	-1548	12945	-5884	519	-647	-145	950	0
828	0	0	-5065	-4136	929	4600	-2997	-1603	12937	-6163	450	-727	21	826	0
829	0	0	-4759	-4108	651	4433	-2705	-1728	12959	-6322	512	-783	180	805	0
830	0	0	-4446	-4074	372	4260	-2409	-1851	12873	-6518	502	-754	393	717	0
831	0	0	-4043	-4062	-19	4052	-2012	-2040	12918	-6458	422	-725	611	710	0
832	0	0	-3769	-4044	-275	3906	-1747	-2159	12935	-6357	442	-785	777	832	0
833	0	0	-3451	-4029	-578	3740	-1436	-2303	12881	-6037	391	-741	975	857	0
834	0	0	-3327	-3994	-667	3660	-1330	-2330	12957	-5757	386	-735	1131	913	0
835	0	0	-3143	-3955	-812	3549	-1165	-2383	12871	-5208	444	-653	1239	1164	0
836	0	0	-3377	-3922	-545	3649	-1416	-2233	11847	-4665	325	-644	1309	1228	0
837	0	0	-3589	-3907	-318	3748	-1635	-2112	10433	-4099	339	-543	1433	1218	0
838	0	0	-4110	-3907	203	4008	-2156	-1852	8982	-3429	349	-471	1400	1394	0
839	0	0	-4614	-3926	688	4270	-2651	-1619	7564	-2873	320	-438	1478	1373	0
840	0	0	-5156	-3944	1212	4550	-3184	-1366	6217	-2073	279	-378	1581	1433	0
841	0	0	-5566	-3945	1621	4755	-3593	-1162	5088	-1462	273	-368	1608	1470	0
842	0	0	-5947	-3967	1980	4957	-3963	-993	4023	-1004	261	-259	1542	1486	0
843	0	0	-5897	-3942	1955	4919	-3926	-993	3511	-531	269	-219	1633	1555	0
844	0	0	-5737	-3920	1817	4828	-3777	-1051	3003	-73	180	-162	1530	1619	0
845	0	0	-5263	-3905	1358	4584	-3310	-1273	2939	403	159	-112	1534	1586	0
846	0	0	-4740	-3866	874	4303	-2807	-1496	3039	684	108	-77	1379	1726	0
847	0	0	-4009	-3847	162	3928	-2085	-1842	3505	867	104	-52	1276	1610	0
848	0	0	-3327	-3848	-521	3587	-1403	-2184	4141	1094	56	157	1094	1656	0
849	0	0	-2627	-3856	-1229	3241	-699	-2542	4892	1094	116	77	840	1714	0
850	0	0	-2173	-3858	-1685	3015	-244	-2771	5699	1111	118	190	682	1573	0
851	0	0	-1798	-3829	-2031	2813	116	-2930	6533	1152	38	215	475	1567	0
852	0	0	-1649	-3825	-2176	2737	263	-3000	7511	1193	128	322	419	1569	0
853	0	0	-1694	-3839	-2145	2766	225	-2992	8235	1154	19	343	234	1433	0
854	0	0	-1658	-3823	-2165	2740	253	-2994	9030	1311	54	420	234	1383	0
855	0	0	-1942	-3810	-1868	2876	-37	-2839	9674	1383	141	452	215	1389	0
856	0	0	-2112	-3817	-1705	2964	-203	-2761	10130	1575	60	485	58	1354	0
857	0	0	-2305	-3841	-1536	3073	-384	-2688	10528	1872	182	636	166	1427	0
858	0	0	-2633	-3845	-1212	3239	-710	-2528	10768	2075	110	618	151	1229	0
859	0	0	-2853	-3823	-970	3338	-941	-2396	10844	2405	170	688	230	1330	0
860	0	0	-3146	-3788	-642	3467	-1252	-2215	10722	2686	232	768	256	1278	0
861	0	0	-3318	-3738	-420	3528	-1449	-2079	10423	3053	153	783	378	1290	0
862	0	0	-3341	-3703	-362	3522	-1489	-2032	10120	3470	221	938	417	1311	0
863	0	0	-3368	-3693	-325	3530	-1521	-2009	9694	3783	244	913	500	1249	0
864	0	0	-3265	-3715	-450	3490	-1407	-2082	9189	4108	287	950	517	1383	0
865	0	0	-3302	-3757	-455	3529	-1423	-2106	8667	4434	267	1034	679	1431	0
866	0	0	-3271	-3833	-562	3552	-1354	-2197	8268	4638	291	1051	768	1344	0
867	0	0	-3220	-3883	-663	3551	-1278	-2273	7773	4805	356	1177	964	1400	0
868	0	0	-3178	-3909	-731	3543	-1223	-2320	7319	4871	261	1142	1012	1245	0
869	0	0	-2896	-3885	-989	3390	-953	-2437	7059	5012	382	1222	1193	1375	0
870	0	0	-2683	-3870	-1187	3276	-748	-2528	6790	5018	374	1272	1162	1266	0
871	0	0	-2279	-3852	-1573	3065	-353	-2712	6691	4976	405	1352	1352	1158	0
872	0	0	-1728	-3827	-2099	2777	185	-2963	6533	4962	337	1389	1408	1084	0
873	0	0	-1137	-3800	-2663	2468	763	-3231	6553	4817	312	1276	1437	1088	0
874	0	0	-642	-3802	-3160	2222	1259	-3481	6640	4659	349	1348	1394	1037	0
875	0	0	-126	-3808	-3682	1967	1778	-3745	6776	4508	403	1288	1363	1047	0
876	0	0	328	-3823	-4151	1747	2239	-3987	7061	4407	426	1299	1255	1092	0
877	0	0	711	-3815	-4526	1552	2618	-4170	7393	4223	316	1297	1099	1010	0
878	0	0	890	-3808	-4698	1459	2794	-4253	7651	4072	386	1257	938	1018	0
879	0	0	772	-3804	-4576	1516	2674	-4190	8021	3837	413	1123	921	954	0
880	0	0	620	-3779	-4399	1579	2509	-4089	8433	3590	358	1129	795	921	0
881	0	0	439	-3759	-4198	1660	2318	-3978	8607	3464	362	1049	675	838	0
882	0	0	74	-3755	-3829	1840	1951	-3792	8929	3201	349	1026	702	923	0
883	0	0	-49	-3740	-3691	1894	1821	-3715	9183	2834	337	838	614	892	0
884	0	0	13	-3744	-3757	1865	1885	-3750	9426	2747	428	861	772	1030	0
885	0	0	217	-3773	-3990	1778	2103	-3881	9457	2316	343	783	700	952	0
886	0	0	737	-3767	-4504	1515	2620	-4135	9571	2097	358	779	847	1010	0
887	0	0	1348	-3767	-5115	1209	3231	-4441	9556	1881	434	810	970	1035	0
888	0	0	1835	-3759	-5594	962	3714	-4676	9500	1649	341	737	1065	995	0
889	0	0	2529	-3744	-6273	607	4401	-5008	9498	1530	440	779	1245	1057	0
890	0	0	2827	-3726	-6553	449	4690	-5139	9310	1305	391	731	1404	1086	0
891	0	0	3124	-3697	-6821	286	4972	-5259	9032	1301	415	708	1553	1160	0
892	0	0	3311	-3649	-6960	169	5135	-5304	8718	1286	411	647	1652	1189	0
893	0	0	3483	-3621	-7104	69	5293	-5362	8384	1328	325	692	1600	1284	0
894	0	0	3515	-3631	-7146	58	5330	-5388	8124	1315	417	616	1796	1445	0
895	0	0	3642	-3633	-7275	-4	5458	-5454	7703	1404	498	646	1864	1458	0
896	0	0	3529	-3654	-7183	62	5356	-5418	7406	1408	481	632	1953	1548	0
897	0	0	3323	-3686	-7009	181	5166	-5347	7082	1390	494	622	1998	1565	0
898	0	0	3034	-3709	-6743	337	4888	-5226	6784	1422	411	640	1996	1569	0
899	0	0	2757	-3703	-6460	473	4608	-5081	6574	1373	510	618	2056	1584	0
900	0	0	2398	-3701	-6099	651	4248	-4900	6376	1187	444	609	1976	1557	0
901	0	0	2235	-3703	-5938	734	4086	-4820	6275	1231	391	624	1943	1534	0
902	0	0	1671	-3728	-5399	1028	3535	-4563	6204	1177	481	500	1976	1476	0
903	0	0	1226	-3695	-4921	1234	3073	-4308	6339	1115	475	601	1778	1555	0
904	0	0	686	-3715	-4401	1514	2543	-4058	6479	1090	409	609	1627	1445	0
905	0	0	257	-3751	-4008	1747	2132	-3879	6751	1049	457	690	1486	1526	0
906	0	0	-188	-3858	-3670	2023	1741	-3764	7127	960	428	671	1453	1486	0
907	0	0	-553	-3922	-3369	2237	1408	-3645	7480	917	368	634	1334	1313	0
908	0	0	-710	-3852	-3142	2281	1216	-3497	7833	890	325	632	1177	1282	0
909	0	0	-683	-3641	-2958	2162	1137	-3299	8109	824	411	587	1006	1195	0
910	0	0	-623	-3395	-2772	2009	1074	-3083	8501	791	374	583	882	1082	0
911	0	0	-672	-3032	-2360	1852	844	-2696	8731	832	314	628	824	997	0
912	0	0	-827	-2541	-1714	1684	443	-2127	8945	781	366	500	589	907	0
913	0	0	-857	-2005	-1148	1431	145	-1576	9187	818	259	566	452	927	0
914	0	0	-980	-1608	-628	1294	-176	-1118	9238	793	254	589	289	917	0
915	0	0	-1182	-1383	-201	1282	-490	-792	9257	688	263	529	116	946	0
916	0	0	-1314	-1270	44	1292	-679	-613	9275	626	263	506	42	970	0
917	0	0	-1706	-1326	380	1516	-1043	-473	9127	547	228	510	-85	886	0
918	0	0	-2059	-1590	469	1824	-1264	-560	8968	481	166	492	-228	871	0
919	0	0	-2314	-2093	221	2203	-1267	-936	8761	479	242	529	-322	911	0
920	0	0	-2670	-2634	36	2652	-1353	-1299	8514	485	192	502	-337	871	0
921	0	0	-2650	-3088	-438	2869	-1106	-1763	8161	455	252	434	-298	828	1
922	0	0	-2478	-3387	-909	2932	-784	-2148	7825	306	85	453	-277	766	0
923	0	0	-2067	-3589	-1522	2828	-272	-2555	7329	228	168	420	-246	789	0
924	0	0	-1581	-3680	-2099	2630	259	-2889	6879	-11	184	345	-292	824	0
925	131	0	-1156	-3720	-2564	2438	704	-3142	6336	-226	194	318	-316	836	0
926	131	0	-620	-3687	-3067	2153	1223	-3377	5788	-463	201	291	-265	847	0
927	131	0	-190	-3678	-3488	1934	1649	-3583	5179	-797	143	170	-258	772	0
928	131	0	105	-3664	-3769	1779	1937	-3716	4506	-1177	188	50	-320	725	0
929	131	0	547	-3651	-4198	1552	2372	-3924	3990	-1683	106	-13	-310	743	0
930	131	0	1043	-3614	-4657	1285	2850	-4135	3362	-2114	141	-85	-329	640	0
931	131	0	1569	-3581	-5150	1006	3359	-4365	2962	-2586	155	-157	-380	704	0
932	131	0	1854	-3579	-5433	862	3643	-4506	2483	-3078	188	-201	-399	665	0
933	131	0	2155	-3575	-5730	710	3942	-4652	2205	-3573	207	-296	-389	719	0
934	131	0	2254	-3583	-5837	664	4045	-4710	1988	-4021	207	-287	-287	642	0
935	131	0	2340	-3567	-5907	613	4123	-4737	1844	-4547	236	-453	-269	715	0
936	131	0	2382	-3556	-5938	587	4160	-4747	1794	-4857	246	-343	-116	706	0
937	131	0	2169	-3557	-5726	694	3947	-4641	1773	-5100	256	-393	73	686	0
938	131	0	1865	-3528	-5393	831	3629	-4460	1757	-5556	129	-502	62	647	0
939	131	0	1569	-3517	-5086	974	3327	-4301	1945	-5757	199	-401	225	768	0
940	131	0	1158	-3507	-4665	1174	2911	-4086	2046	-5928	236	-488	267	768	0
941	131	0	807	-3493	-4300	1343	2553	-3896	2176	-6083	265	-432	337	777	0
942	131	0	306	-3492	-3798	1593	2052	-3645	2345	-6208	248	-446	391	841	0
943	131	0	-85	-3507	-3422	1796	1668	-3464	2446	-6233	244	-486	393	867	0
944	131	0	-459	-3524	-3065	1991	1303	-3294	2677	-6225	285	-360	453	991	0
945	131	0	-691	-3546	-2855	2118	1082	-3200	2875	-6372	279	-287	483	1074	0
946	131	0	-879	-3571	-2692	2225	906	-3131	3003	-6398	277	-327	543	999	0
947	131	0	-885	-3571	-2686	2228	900	-3128	3208	-6460	244	-325	572	1049	0
948	131	0	-778	-3575	-2797	2176	1009	-3186	3363	-6477	353	-316	715	1136	0
949	131	0	-669	-3573	-2904	2121	1117	-3238	3653	-6452	281	-236	797	1030	0
950	131	0	-441	-3554	-3113	1997	1336	-3333	3722	-6264	347	-244	880	1127	0
951	131	0	-235	-3536	-3301	1885	1533	-3418	3928	-6111	353	-252	1072	1082	0
952	131	0	-43	-3482	-3439	1762	1698	-3460	4134	-5769	333	-228	1233	1144	0
953	131	0	97	-3457	-3554	1680	1825	-3505	4341	-5513	256	-203	1257	1181	0
954	131	0	153	-3441	-3594	1644	1873	-3517	4644	-5261	409	-226	1402	1282	0
955	131	0	121	-3433	-3554	1656	1837	-3493	4927	-4989	318	-102	1423	1274	0
956	131	0	2	-3412	-3414	1705	1708	-3413	5168	-4624	347	-27	1441	1398	0
957	131	0	-213	-3437	-3224	1825	1505	-3330	5468	-4324	277	-11	1441	1383	0
958	131	0	-522	-3476	-2954	1999	1216	-3215	5847	-4017	291	85	1326	1478	0
959	131	0	-935	-3497	-2562	2216	813	-3029	6060	-3672	236	180	1210	1445	0
960	131	0	-1393	-3497	-2104	2445	355	-2800	6388	-3447	316	77	1181	1503	0
961	131	0	-1781	-3480	-1699	2630	-41	-2589	6803	-3102	275	250	948	1449	0
962	131	0	-2318	-3472	-1154	2895	-582	-2313	7164	-2830	269	316	884	1538	0
963	131	0	-2729	-3472	-743	3100	-993	-2107	7593	-2578	256	285	772	1517	0
964	131	0	-2840	-3447	-607	3143	-1116	-2027	8103	-2223	275	393	847	1559	0
965	131	0	-2875	-3410	-535	3142	-1170	-1972	8607	-2017	197	438	768	1581	0
966	131	0	-2685	-3379	-694	3032	-995	-2036	8916	-1747	149	448	622	1486	0
967	131	0	-2347	-3338	-991	2842	-678	-2164	9616	-1524	263	525	611	1584	0
968	131	0	-2231	-3358	-1127	2794	-552	-2242	9992	-1293	207	593	556	1588	0
969	131	0	-1955	-3363	-1408	2659	-273	-2385	10429	-1059	281	702	562	1590	0
970	131	0	-1846	-3396	-1550	2621	-148	-2473	10710	-894	226	684	550	1534	0
971	131	0	-1614	-3420	-1806	2517	96	-2613	10997	-647	180	731	440	1592	0
972	131	0	-1492	-3437	-1945	2464	226	-2691	11116	-477	149	725	459	1526	0
973	131	0	-1348	-3462	-2114	2405	383	-2788	11131	-230	135	783	378	1522	0
974	131	0	-964	-3451	-2487	2207	761	-2969	11116	124	217	764	448	1499	0
975	131	0	-567	-3426	-2859	1996	1146	-3142	10873	504	176	810	393	1501	0
976	131	0	-274	-3416	-3142	1845	1434	-3279	10483	884	172	754	314	1546	0
977	131	0	47	-3371	-3418	1662	1732	-3394	10041	1231	194	717	265	1505	0
978	131	0	423	-3354	-3777	1465	2100	-3565	9546	1720	211	665	349	1431	0
979	131	0	745	-3379	-4124	1317	2434	-3751	8933	1992	147	620	248	1334	0
980	131	0	1168	-3391	-4559	1111	2863	-3975	8413	2227	161	616	166	1262	0
981	131	0	1630	-3408	-5038	889	3334	-4223	7919	2535	126	609	230	1167	0
982	131	0	2192	-3404	-5596	606	3894	-4500	7348	2801	197	572	221	1196	0
983	131	0	2725	-3391	-6116	333	4420	-4753	6875	2896	287	370	219	1175	0
984	131	0	3238	-3367	-6605	64	4921	-4986	6407	2832	242	358	174	1154	0
985	131	0	3673	-3373	-7046	-150	5359	-5209	6093	2803	265	343	211	1047	0
986	131	0	4047	-3369	-7416	-339	5731	-5392	5769	2712	195	230	213	1084	0
987	131	0	4288	-3400	-7688	-444	5988	-5544	5579	2522	271	182	223	987	0
988	131	0	4460	-3400	-7860	-530	6160	-5630	5408	2444	331	75	133	958	0
989	131	0	4763	-3400	-8163	-681	6463	-5781	5400	2374	341	42	174	940	0
990	131	0	4815	-3385	-8200	-715	6507	-5792	5342	2201	393	-122	23	843	0
991	131	0	4941	-3387	-8328	-777	6634	-5857	5470	2083	298	-137	15	752	0
992	131	0	5145	-3381	-8526	-882	6835	-5953	5596	1947	477	-194	-34	737	0
993	131	0	5036	-3408	-8444	-814	6740	-5926	5796	1676	325	-356	-203	677	0
994	131	0	5054	-3414	-8468	-820	6761	-5941	6116	1396	411	-436	-232	605	0
995	131	0	5052	-3404	-8456	-824	6754	-5930	6370	1202	434	-430	-306	634	0
996	131	0	4753	-3404	-8157	-674	6455	-5780	6727	1014	331	-611	-403	516	0
997	131	0	4472	-3408	-7880	-532	6176	-5644	7059	923	356	-750	-376	504	0
998	131	0	3900	-3427	-7327	-236	5613	-5377	7604	657	331	-851	-323	486	0
999	131	0	3509	-3412	-6921	-48	5215	-5166	7938	479	356	-886	-467	463	0
1000	131	0	3164	-3393	-6557	114	4860	-4975	8295	519	333	-915	-477	508	0
1001	131	0	2758	-3232	-5990	237	4374	-4611	8636	473	279	-938	-545	502	0
1002	131	0	2315	-3146	-5461	415	3888	-4303	8879	485	320	-1057	-618	525	0
1003	131	0	2194	-3047	-5241	426	3717	-4144	9240	772	318	-997	-467	582	0
1004	131	0	2145	-3028	-5173	441	3659	-4100	9385	880	201	-946	-525	556	0
1005	131	0	2407	-3028	-5435	310	3921	-4231	9692	952	273	-824	-415	653	0
1006	131	0	2458	-3100	-5558	321	4008	-4329	9680	1167	302	-940	-277	704	0
1007	131	0	3067	-3092	-6159	12	4613	-4625	9880	1617	343	-779	-147	878	0
1008	131	0	4097	-3067	-7164	-515	5630	-5115	9963	1763	194	-731	-62	836	0
1009	131	0	4654	-3043	-7697	-805	6175	-5370	10072	2374	217	-479	56	962	0
1010	131	0	5465	-3036	-8501	-1214	6983	-5768	9797	2477	155	-486	164	940	0
1011	131	0	6530	-2995	-9525	-1767	8027	-6260	9612	2710	126	-283	236	1076	0
1012	131	0	7314	-2946	-10260	-2184	8787	-6603	9042	2696	135	-294	300	1080	0
1013	131	0	6270	-2913	-9183	-1678	7726	-6048	8144	3416	126	-306	124	1119	0
1014	131	0	4778	-2900	-7678	-939	6228	-5289	6830	4667	118	-450	-186	1004	0
1015	131	0	3479	-2917	-6396	-281	4937	-4656	5457	5400	-1	-572	-591	808	0
1016	131	0	2555	-2954	-5509	199	4032	-4231	4132	5463	87	-620	-799	715	0
1017	131	0	2368	-2970	-5338	301	3853	-4154	3127	4780	32	-669	-997	465	0
1018	131	0	1930	-2989	-4919	529	3424	-3954	2326	3907	-17	-690	-1160	285	0
1019	131	0	826	-2995	-3821	1084	2323	-3408	1697	3408	89	-651	-1295	188	0
1020	131	0	-359	-2981	-2622	1670	1131	-2801	1414	3488	52	-640	-1445	54	0
1021	131	0	-691	-2958	-2267	1824	788	-2612	1375	3542	104	-549	-1583	-62	0
1022	131	0	-83	-2944	-2861	1513	1389	-2902	1705	3447	50	-541	-1703	-126	0
1023	131	0	954	-2933	-3887	989	2420	-3410	2046	3398	85	-467	-1763	-50	0
1024	131	0	1858	-2939	-4797	540	3327	-3868	2436	3373	65	-420	-1829	-93	0
1025	131	0	2875	-2925	-5800	25	4337	-4362	2556	3406	104	-481	-2201	-91	0
1026	131	0	3802	-2900	-6702	-451	5252	-4801	2560	3360	95	-591	-2461	-52	0
1027	131	0	4409	-2898	-7307	-755	5858	-5102	2576	3330	135	-698	-2772	-1	0
1028	131	0	4473	-2906	-7379	-783	5926	-5142	2450	3257	126	-760	-2995	-143	0
1029	131	0	4047	-2882	-6929	-582	5488	-4905	2444	3171	162	-874	-3154	-211	0
1030	131	0	3521	-2861	-6382	-330	4951	-4621	2182	2882	186	-971	-3257	-327	0
1031	131	0	2906	-2840	-5746	-33	4326	-4293	1792	2475	141	-1156	-3298	-485	0
1032	131	0	2557	-2849	-5406	146	3981	-4127	1519	2068	128	-1177	-3135	-498	0
1033	131	0	1861	-2855	-4716	497	3288	-3785	1162	1548	129	-1212	-2948	-694	0
1034	131	0	1030	-2857	-3887	913	2458	-3372	871	1173	209	-1297	-2719	-632	0
1035	131	0	369	-2857	-3226	1244	1797	-3041	713	787	203	-1295	-2570	-583	0
1036	131	0	-43	-2857	-2814	1450	1385	-2835	554	500	221	-1272	-2345	-541	0
1037	131	0	-252	-2871	-2619	1561	1183	-2745	411	242	281	-1266	-2374	-420	0
1038	131	0	-334	-2869	-2535	1601	1100	-2702	296	83	318	-1214	-2279	-199	0
1039	131	0	-241	-2871	-2630	1556	1194	-2750	178	-225	236	-1237	-2364	-23	0
1040	131	0	120	-2873	-2993	1376	1556	-2933	230	-374	256	-1158	-2339	314	0
1041	131	0	340	-2882	-3222	1271	1781	-3052	194	-580	211	-1185	-2494	469	0
1042	131	0	495	-2886	-3381	1195	1938	-3133	139	-494	256	-1216	-2446	838	0
1043	131	0	105	-2915	-3020	1405	1562	-2967	-118	-380	275	-1262	-2500	1189	0
1044	131	0	-307	-2941	-2634	1624	1163	-2787	-397	-368	225	-1243	-2599	1315	0
1045	131	0	-545	-2954	-2409	1749	932	-2681	-686	-378	250	-1233	-2609	1670	0
1046	131	0	-1003	-2981	-1978	1992	487	-2479	-1035	-430	228	-1247	-2653	1885	0
1047	131	0	-1336	-2981	-1645	2158	154	-2313	-1290	-533	291	-1235	-2617	2004	0
1048	131	0	-1925	-2993	-1068	2459	-428	-2030	-1530	-760	238	-1262	-2436	2130	0
1049	131	0	-2351	-2991	-640	2671	-855	-1815	-1697	-1092	244	-1373	-2236	2166	0
1050	131	0	-2582	-2981	-399	2781	-1091	-1690	-1819	-1361	192	-1284	-1755	2145	0
1051	131	0	-2978	-2979	-1	2978	-1488	-1490	-1844	-1689	223	-1282	-1381	2223	0
1052	131	0	-3595	-2977	618	3286	-2106	-1179	-1689	-2027	205	-1266	-929	2180	0
1053	131	0	-4038	-2983	1055	3510	-2546	-964	-1334	-2485	195	-1210	-514	2149	0
1054	131	0	-4032	-3014	1018	3523	-2525	-998	-884	-2653	114	-1113	-52	2256	0
1055	131	0	-3774	-3047	727	3410	-2250	-1160	-236	-2960	219	-1134	430	2172	0
1056	131	0	-3530	-3067	463	3298	-1996	-1302	420	-3197	143	-1008	795	2236	0
1057	131	0	-3225	-3057	168	3141	-1696	-1444	1132	-3358	100	-929	1105	2211	0
1058	131	0	-3032	-3051	-19	3041	-1506	-1535	1897	-3587	120	-824	1187	2231	0
1059	131	0	-2803	-3047	-244	2925	-1279	-1645	2510	-3631	217	-700	1253	2300	0
1060	131	0	-2798	-3059	-261	2928	-1268	-1660	3092	-3666	116	-632	1253	2347	0
1061	131	0	-2528	-3055	-527	2791	-1000	-1791	3742	-3612	164	-393	1070	2357	0
1062	131	0	-2468	-3036	-568	2752	-950	-1802	4103	-3523	166	-409	847	2359	0
1063	131	0	-2208	-3026	-818	2617	-695	-1922	4277	-3342	161	-275	386	2568	0
1064	131	0	-1988	-3039	-1051	2513	-468	-2045	4157	-3140	104	-188	-306	2611	0
1065	131	0	-1697	-3047	-1350	2372	-173	-2198	4075	-2939	201	-104	-822	2840	0
1066	131	0	-1626	-3067	-1441	2346	-92	-2254	3722	-2888	112	-44	-1474	2882	0
1067	131	0	-1378	-3065	-1687	2221	154	-2376	3296	-2671	205	52	-1753	2966	0
1068	131	0	-1125	-3082	-1957	2103	416	-2519	2813	-2630	195	128	-1891	2896	0
1069	131	0	-883	-3100	-2217	1991	667	-2658	2087	-2574	172	166	-2013	2739	0
1070	131	0	-695	-3098	-2403	1896	854	-2750	1198	-2489	172	308	-1631	2504	0
1071	131	0	-506	-3109	-2603	1807	1048	-2856	192	-2613	215	252	-1239	2066	0
1072	131	0	-293	-3094	-2801	1693	1254	-2947	-690	-2628	205	405	-679	1718	0
1073	131	0	-297	-3098	-2801	1697	1252	-2949	-1846	-2735	89	395	-285	1235	0
1074	131	0	-77	-3111	-3034	1594	1478	-3072	-2708	-2781	221	438	65	919	0
1075	131	0	-41	-3096	-3055	1568	1507	-3075	-3532	-2906	250	488	174	626	0
1076	131	0	221	-3065	-3286	1422	1753	-3175	-4190	-2838	221	638	85	366	0
1077	131	0	442	-3053	-3495	1305	1968	-3274	-4826	-2776	213	576	-100	182	0
1078	131	0	832	-3034	-3866	1101	2349	-3450	-5220	-2844	221	651	-696	75	0
1079	131	0	1153	-3041	-4194	944	2673	-3617	-5501	-2748	178	599	-1144	-34	0
1080	131	0	1546	-3065	-4611	759	3078	-3838	-5379	-2787	238	729	-1598	7	0
1081	131	0	1884	-3094	-4978	605	3431	-4036	-5305	-2731	184	671	-1963	-221	0
1082	131	0	2136	-3115	-5251	489	3693	-4183	-5160	-2617	188	710	-2304	-176	0
1083	131	0	2339	-3131	-5470	396	3904	-4300	-4945	-2566	205	686	-2405	-391	0
1084	131	0	2534	-3109	-5643	287	4088	-4376	-4506	-2657	261	789	-2382	-378	0
1085	131	0	2527	-3104	-5631	288	4079	-4367	-4174	-2620	217	727	-2234	-618	0
1086	131	0	2588	-3098	-5686	255	4137	-4392	-3711	-2622	259	729	-2035	-665	0
1087	131	0	2320	-3102	-5422	391	3871	-4262	-3265	-2714	178	748	-1817	-822	0
1088	131	0	2314	-3100	-5414	393	3864	-4257	-2797	-2681	228	772	-1614	-905	0
1089	131	0	2103	-3107	-5210	502	3656	-4158	-2242	-2768	275	836	-1484	-832	0
1090	131	0	2010	-3105	-5115	547	3562	-4110	-1777	-2789	186	766	-1315	-933	0
1091	131	0	1894	-3105	-4999	605	3446	-4052	-1313	-2847	170	882	-1266	-841	0
1092	131	0	1835	-3098	-4933	631	3384	-4015	-812	-2910	203	812	-1229	-636	0
1093	131	0	1913	-3127	-5040	607	3476	-4083	-510	-2791	178	898	-1107	-543	0
1094	131	0	2085	-3133	-5218	524	3651	-4175	-273	-2801	159	973	-962	-355	0
1095	131	0	2414	-3140	-5554	363	3984	-4347	-81	-2712	141	962	-772	-180	0
1096	131	0	2738	-3175	-5913	218	4325	-4544	-157	-2630	149	981	-589	-75	0
1097	131	0	3153	-3183	-6336	15	4744	-4759	-318	-2572	153	1002	-289	60	0
1098	131	0	3566	-3208	-6774	-179	5170	-4991	-605	-2516	180	1016	-19	81	0
1099	131	0	3824	-3255	-7079	-284	5451	-5167	-1032	-2370	145	1002	345	112	0
1100	131	0	4138	-3268	-7406	-435	5772	-5337	-1536	-2203	31	1096	717	62	0
1101	131	0	4322	-3282	-7604	-520	5963	-5443	-2062	-2236	133	1057	863	172	0
1102	131	0	4563	-3249	-7812	-657	6187	-5530	-2748	-2071	104	1057	1154	205	0
1103	131	0	4815	-3183	-7998	-816	6406	-5590	-3344	-1976	129	1084	1282	289	0
1104	131	0	4900	-3478	-8378	-711	6639	-5928	-3934	-1800	75	1121	1305	364	0
1105	131	0	5240	-3841	-9081	-699	7160	-6461	-4487	-1868	120	1148	1420	438	0
1106	131	0	5785	-4093	-9878	-846	7831	-6985	-4968	-2101	69	1181	1435	508	0
1107	131	0	7192	-4271	-11463	-1460	9327	-7867	-5170	-2163	62	1340	1520	710	0
1108	131	0	8134	-4421	-12555	-1856	10344	-8488	-5486	-2203	114	1412	1557	770	0
1109	131	0	8680	-4568	-13248	-2056	10964	-8908	-5734	-2048	100	1406	1486	884	0
1110	131	0	9447	-4720	-14167	-2363	11807	-9443	-6004	-2025	42	1325	1418	880	0
1111	131	0	9817	-4884	-14701	-2466	12259	-9792	-6289	-1637	110	1390	1359	894	0
1112	131	0	9946	-5024	-14970	-2461	12458	-9997	-6710	-1361	25	1354	1293	805	0
1113	131	0	9964	-5127	-15091	-2418	12527	-10109	-7053	-1299	149	1350	1268	770	0
1114	131	0	9498	-5216	-14714	-2141	12106	-9965	-7315	-1455	157	1325	1218	743	0
1115	131	0	8843	-5286	-14129	-1778	11486	-9707	-7511	-1575	122	1325	1218	611	1
1116	131	0	7918	-5369	-13287	-1274	10602	-9328	-7694	-1796	129	1400	1109	514	0
1117	135	0	7271	-5443	-12714	-914	9992	-9078	-7647	-2017	228	1429	966	453	0
1118	135	0	6751	-5519	-12270	-616	9510	-8894	-7465	-2188	203	1548	888	436	0
1119	135	0	6214	-5579	-11793	-317	9003	-8686	-7106	-2370	230	1491	882	322	0
1120	135	0	5863	-5633	-11496	-115	8679	-8564	-6729	-2440	254	1635	820	368	0
1121	135	0	5705	-5690	-11395	-7	8550	-8542	-6431	-2601	124	1544	686	258	0
1122	135	0	5673	-5738	-11411	32	8542	-8574	-6012	-2750	254	1573	603	228	0
1123	135	0	5653	-5804	-11457	75	8555	-8630	-5754	-2622	244	1561	525	261	0
1124	135	0	5445	-5847	-11292	201	8368	-8569	-5424	-2502	238	1526	521	178	0
1125	135	0	5249	-5907	-11156	329	8202	-8531	-5208	-2551	234	1519	267	246	0
1126	135	0	4916	-5948	-10864	516	7890	-8406	-5104	-2632	225	1379	312	126	0
1127	135	0	4634	-5977	-10611	671	7622	-8294	-5121	-2748	178	1412	194	19	0
1128	135	0	4567	-6002	-10569	717	7568	-8285	-5049	-2671	277	1377	234	7	0
1129	135	0	4329	-6015	-10344	843	7336	-8179	-5210	-2737	205	1286	93	-114	0
1130	135	0	4259	-6023	-10282	882	7270	-8152	-5245	-2677	232	1198	157	-197	0
1131	135	0	4268	-6043	-10311	887	7289	-8177	-5276	-2601	238	1216	159	-209	0
1132	135	0	4282	-6046	-10328	882	7305	-8187	-5379	-2549	172	1204	190	-318	0
1133	135	0	4355	-6072	-10427	858	7391	-8249	-5488	-2504	141	1336	186	-275	0
1134	135	0	4304	-6109	-10413	902	7358	-8261	-5614	-2572	228	1229	157	-226	0
1135	135	0	4196	-6136	-10332	970	7264	-8234	-5748	-2525	159	1259	151	-145	0
1136	135	0	4127	-6153	-10280	1013	7203	-8216	-5969	-2471	219	1268	230	-131	0
1137	135	0	3888	-6176	-10064	1144	6976	-8120	-6171	-2403	190	1249	312	-182	0
1138	135	0	3805	-6184	-9989	1189	6897	-8086	-6438	-2378	137	1129	131	-240	0
1139	135	0	3737	-6180	-9917	1221	6827	-8048	-6553	-2242	238	1212	323	-228	0
1140	135	0	3628	-6157	-9785	1264	6706	-7971	-6846	-2271	141	1068	194	-275	0
1141	135	0	3562	-6149	-9711	1293	6636	-7930	-7081	-2038	166	1092	256	-318	0
1142	135	0	3457	-6126	-9583	1334	6520	-7854	-7230	-1829	155	1094	225	-265	0
1143	135	0	3422	-6111	-9533	1344	6477	-7822	-7321	-1778	176	958	98	-388	0
1144	135	0	3319	-6099	-9418	1390	6368	-7758	-7391	-1474	230	1002	159	-366	0
1145	135	0	3009	-6105	-9114	1548	6061	-7609	-7459	-1359	128	783	75	-490	0
1146	135	0	2902	-6087	-8989	1592	5945	-7538	-7238	-1119	139	940	19	-477	0
1147	135	0	2495	-6056	-8551	1780	5523	-7303	-7201	-1068	176	847	-147	-589	0
1148	135	0	2083	-6014	-8097	1965	5090	-7055	-6933	-1070	141	828	-248	-702	0
1149	135	0	1604	-5975	-7579	2185	4591	-6777	-6582	-981	87	789	-302	-743	0
1150	135	0	1309	-5936	-7245	2313	4277	-6590	-6149	-1037	126	807	-382	-702	0
1151	135	0	1116	-5895	-7011	2389	4063	-6453	-5682	-1030	87	785	-395	-807	0
1152	135	0	1156	-5872	-7028	2358	4092	-6450	-4927	-1183	219	845	-432	-711	0
1153	135	0	1173	-5843	-7016	2335	4094	-6429	-4392	-1264	71	884	-343	-721	0
1154	135	0	1381	-5810	-7191	2214	4286	-6500	-3709	-1414	129	832	-215	-715	0
1155	135	0	1414	-5767	-7181	2176	4297	-6474	-3018	-1565	75	865	-23	-620	0
1156	135	0	1740	-5711	-7451	1985	4595	-6581	-2547	-1616	56	851	34	-580	0
1157	135	0	2278	-5668	-7946	1695	5112	-6807	-2023	-1736	133	913	186	-405	0
1158	135	0	2296	-5626	-7922	1665	5109	-6774	-1728	-1875	83	874	335	-376	0
1159	135	0	2311	-5606	-7917	1647	5114	-6761	-1555	-1908	98	876	459	-292	0
1160	135	0	2214	-5569	-7783	1677	4998	-6676	-1606	-2042	110	847	543	-316	0
1161	135	0	2188	-5513	-7701	1662	4944	-6607	-1676	-2165	-21	855	556	-356	0
1162	135	0	2132	-5480	-7612	1674	4872	-6546	-1792	-2242	60	968	770	-164	0
1163	135	0	2047	-5445	-7492	1699	4769	-6468	-1926	-2471	23	950	861	-114	0
1164	135	0	1993	-5406	-7399	1706	4696	-6402	-2159	-2663	102	975	952	-46	0
1165	135	0	1812	-5348	-7160	1768	4486	-6254	-2386	-3020	77	1121	1101	81	0
1166	135	0	1886	-5255	-7141	1684	4513	-6198	-2597	-3136	85	1103	1239	141	0
1167	135	0	2146	-5152	-7298	1503	4722	-6225	-2634	-3166	114	1303	1456	230	0
1168	135	0	2596	-5063	-7659	1233	5127	-6361	-2570	-3503	110	1470	1687	246	0
1169	135	0	3484	-4976	-8460	746	5972	-6718	-2638	-4044	126	1594	1841	512	0
1170	135	0	5201	-4869	-10070	-166	7635	-7469	-2465	-4568	93	1854	2068	673	0
1171	135	0	6722	-4772	-11494	-975	9108	-8133	-2496	-4945	139	2004	2341	849	0
1172	135	0	8041	-4710	-12751	-1665	10396	-8730	-2611	-5430	91	2005	2329	970	0
1173	135	0	9060	-4646	-13706	-2207	11383	-9176	-2781	-5311	236	2194	2605	1185	0
1174	135	0	9599	-4580	-14179	-2509	11889	-9379	-3447	-5187	126	2122	2564	1284	0
1175	135	0	10011	-4529	-14540	-2741	12275	-9534	-4202	-5047	194	2194	2390	1367	0
1176	135	0	10016	-4502	-14518	-2757	12267	-9510	-5280	-4908	172	2285	2279	1390	0
1177	135	0	9985	-4454	-14439	-2765	12212	-9446	-6566	-4756	172	2213	2104	1169	0
1178	135	0	9689	-4407	-14096	-2641	11892	-9251	-7841	-4665	283	2203	1897	1059	0
1179	135	0	9350	-4365	-13715	-2492	11532	-9040	-9071	-4582	162	2168	1505	834	0
1180	135	0	8972	-4349	-13321	-2311	11146	-8835	-10064	-4502	287	2073	1303	593	0
1181	135	0	8654	-4328	-12982	-2163	10818	-8655	-10821	-4409	225	2011	991	393	0
1182	135	0	8321	-4283	-12604	-2019	10462	-8443	-11141	-4141	271	2004	878	190	0
1183	135	0	7925	-4246	-12171	-1839	10048	-8208	-11219	-4027	306	2038	562	25	0
1184	135	0	7772	-4213	-11985	-1779	9878	-8099	-11034	-3990	312	1998	329	-95	0
1185	135	0	7603	-4186	-11789	-1708	9696	-7987	-10522	-3905	298	2054	166	-254	0
1186	135	0	7576	-4143	-11719	-1716	9647	-7931	-9928	-4058	389	1951	-174	-312	0
1187	135	0	7617	-4110	-11727	-1753	9672	-7918	-8902	-4155	473	1992	-355	-420	0
1188	135	0	7429	-4081	-11510	-1674	9469	-7795	-7988	-4264	488	1879	-622	-541	0
1189	135	0	7498	-4050	-11548	-1724	9523	-7799	-6673	-4458	479	1961	-822	-614	0
1190	135	0	7523	-4023	-11546	-1750	9534	-7784	-5470	-4574	488	1864	-979	-696	0
1191	135	0	7710	-4017	-11727	-1846	9718	-7872	-4300	-4756	366	1780	-999	-770	0
1192	135	0	8092	-4031	-12123	-2030	10107	-8077	-3117	-4929	428	1670	-1024	-704	0
1193	135	0	8418	-4054	-12472	-2182	10445	-8263	-2038	-5065	356	1610	-874	-739	0
1194	135	0	8806	-4029	-12835	-2388	10820	-8432	-1020	-5115	368	1561	-783	-717	0
1195	135	0	9054	-4004	-13058	-2525	11056	-8531	-129	-5073	318	1577	-485	-626	0
1196	135	0	9196	-3951	-13147	-2622	11171	-8549	345	-5109	265	1509	-384	-622	0
1197	135	0	9515	-3911	-13426	-2802	11470	-8668	859	-4912	320	1538	-3	-422	0
1198	135	0	9564	-3874	-13438	-2845	11501	-8656	1061	-4764	223	1534	192	-329	0
1199	135	0	9715	-3843	-13558	-2936	11636	-8700	1123	-4498	226	1674	578	-166	0
1200	135	0	10059	-3839	-13898	-3110	11978	-8868	886	-4266	190	1633	938	-58	0
1201	135	0	10576	-3845	-14421	-3365	12498	-9133	632	-4050	166	1823	1352	60	0
1202	135	0	11060	-3881	-14941	-3589	13000	-9411	-36	-3699	155	1740	1697	341	0
1203	135	0	11646	-3899	-15545	-3873	13595	-9722	-795	-3509	67	1804	1980	475	0
1204	135	0	12277	-3922	-16199	-4177	14238	-10060	-1654	-3183	120	1941	2322	710	0
1205	135	0	12954	-3889	-16843	-4532	14898	-10366	-2793	-2915	69	1971	2601	781	0
1206	135	0	13688	-3870	-17558	-4909	15623	-10714	-3874	-2525	38	2106	2939	973	0
1207	135	0	14071	-3870	-17941	-5100	16006	-10905	-4972	-2345	32	2093	3179	1084	0
1208	135	0	14440	-3852	-18292	-5294	16366	-11072	-6066	-2180	118	2166	3453	1117	0
1209	135	0	14540	-3876	-18416	-5332	16478	-11146	-7115	-2106	97	2287	3556	1109	0
1210	135	0	14541	-3885	-18426	-5328	16483	-11155	-8155	-1897	87	2326	3802	1086	0
1211	135	0	14272	-3899	-18171	-5186	16221	-11035	-8939	-1947	89	2475	3784	1084	0
1212	135	0	13939	-3895	-17834	-5022	15886	-10864	-9632	-1823	31	2463	3817	964	0
1213	135	0	13541	-3889	-17430	-4826	15485	-10659	-10303	-1569	83	2459	3724	1096	0
1214	135	0	12896	-3883	-16779	-4506	14837	-10331	-10720	-1462	38	2425	3507	905	0
1215	135	0	12180	-3856	-16036	-4162	14108	-9946	-10955	-1313	102	2442	3173	960	0
1216	135	0	11329	-3845	-15174	-3742	13251	-9509	-11135	-1014	114	2411	2760	921	0
1217	135	0	10362	-3856	-14218	-3253	12290	-9037	-11085	-818	178	2392	2277	731	0
1218	135	0	9001	-3878	-12879	-2561	10940	-8378	-10900	-642	207	2316	1769	659	0
1219	135	0	7738	-3874	-11612	-1932	9675	-7743	-10472	-391	230	2258	1344	395	0
1220	135	0	6379	-3899	-10278	-1240	8328	-7088	-9857	-207	265	2190	1053	213	0
1221	135	0	5110	-3916	-9026	-597	7068	-6471	-8989	-31	283	2118	649	-52	0
1222	135	0	4029	-3909	-7938	-60	5983	-5923	-7994	164	320	2062	430	-147	0
1223	135	0	3112	-3891	-7003	389	5057	-5447	-6743	234	446	2000	277	-401	0
1224	135	0	2276	-3866	-6142	795	4209	-5004	-5558	426	376	1920	108	-578	0
1225	135	0	1788	-3841	-5629	1026	3708	-4735	-4151	688	481	1980	-21	-682	0
1226	135	0	1325	-3814	-5139	1244	3232	-4476	-2822	822	419	1837	-232	-838	0
1227	135	0	863	-3806	-4669	1471	2766	-4237	-1542	1136	500	1738	-329	-898	0
1228	135	0	347	-3845	-4192	1749	2269	-4018	-277	1282	496	1662	-527	-923	0
1229	135	0	-29	-3887	-3858	1958	1914	-3872	927	1687	446	1598	-595	-981	0
1230	135	0	-648	-3922	-3274	2285	1313	-3598	2060	1934	525	1546	-682	-900	0
1231	135	0	-1113	-3924	-2811	2518	849	-3367	3008	2180	457	1431	-785	-962	0
1232	135	0	-1494	-3901	-2407	2697	456	-3154	3936	2626	545	1511	-739	-715	0
1233	135	0	-2029	-3856	-1827	2942	-101	-2841	4673	2923	450	1373	-574	-791	0
1234	135	0	-2458	-3848	-1390	3153	-534	-2619	5399	3278	426	1420	-347	-585	0
1235	135	0	-2885	-3831	-946	3358	-969	-2388	5864	3641	360	1332	-114	-353	0
1236	135	0	-3019	-3831	-812	3425	-1103	-2321	6320	4025	403	1359	213	-159	0
1237	135	0	-3028	-3825	-797	3426	-1115	-2311	6466	4299	372	1233	517	-15	0
1238	135	0	-2743	-3854	-1111	3298	-816	-2482	6689	4613	302	1311	702	234	0
1239	135	0	-2246	-3848	-1602	3047	-322	-2725	6656	4935	194	1301	1043	362	0
1240	135	0	-1366	-3825	-2459	2595	546	-3142	6648	5311	273	1350	1226	613	0
1241	135	0	-732	-3812	-3080	2272	1174	-3446	6372	5655	164	1359	1420	698	0
1242	135	0	147	-3800	-3947	1826	2047	-3873	6079	5918	77	1373	1608	898	0
1243	135	0	943	-3798	-4741	1427	2842	-4269	5839	6219	106	1344	1724	1181	0
1244	135	0	1651	-3786	-5437	1067	3544	-4611	5294	6481	42	1239	1730	1293	0
1245	135	0	2386	-3794	-6180	704	4283	-4987	4867	6720	91	1317	1788	1503	0
1246	135	0	2970	-3808	-6778	419	4874	-5293	4302	6941	-23	1297	1777	1497	0
1247	135	0	3348	-3837	-7185	244	5266	-5511	3808	7067	-11	1237	1734	1627	0
1248	135	0	3452	-3848	-7300	198	5376	-5574	3327	7075	-91	1158	1652	1509	0
1249	135	0	3520	-3850	-7370	165	5445	-5610	2939	7036	-27	1140	1654	1515	0
1250	135	0	3353	-3848	-7201	247	5277	-5524	2580	7011	25	1169	1542	1425	0
1251	135	0	2935	-3862	-6797	463	4866	-5329	2397	6900	-19	1152	1520	1344	0
1252	135	0	2434	-3839	-6273	702	4353	-5056	2236	6671	-65	1195	1284	1276	0
1253	135	0	1919	-3827	-5746	954	3832	-4786	2174	6543	32	1113	1160	1200	0
1254	135	0	1474	-3814	-5288	1170	3381	-4551	2267	6277	48	1210	1045	1136	0
1255	135	0	1092	-3825	-4917	1366	3004	-4371	2273	5971	85	1210	878	1039	0
1256	135	0	695	-3858	-4553	1581	2624	-4205	2411	5626	137	1270	744	935	0
1257	135	0	567	-3860	-4427	1646	2497	-4143	2479	5342	151	1222	552	801	0
1258	135	0	355	-3907	-4262	1776	2308	-4084	2508	4881	258	1226	436	655	0
1259	135	0	227	-3895	-4122	1834	2174	-4008	2543	4619	205	1158	285	428	0
1260	135	0	159	-3961	-4120	1901	2139	-4040	2442	4541	201	1185	135	252	0
1261	135	0	92	-4009	-4101	1958	2096	-4055	2250	4477	256	1282	3	118	0
1262	135	0	80	-3951	-4031	1935	2055	-3991	2037	4518	277	1297	7	-89	0
1263	135	0	223	-3765	-3988	1771	2105	-3876	1689	4574	347	1317	-126	-199	0
1264	135	0	167	-3526	-3693	1679	1930	-3609	1237	4535	393	1325	-225	-327	0
1265	135	0	305	-3177	-3482	1436	1893	-3329	710	4586	428	1334	-320	-417	0
1266	135	0	419	-2780	-3199	1180	1809	-2989	139	4485	411	1363	-436	-593	0
1267	135	0	733	-2285	-3018	776	1875	-2651	-428	4626	430	1433	-611	-659	0
1268	135	0	1028	-1862	-2890	417	1959	-2376	-849	4640	403	1458	-527	-708	0
1269	135	0	1316	-1623	-2939	153	2127	-2281	-1441	4642	380	1427	-768	-838	0
1270	135	0	1618	-1470	-3088	-74	2353	-2279	-1773	4712	432	1528	-711	-824	0
1271	135	0	1895	-1484	-3379	-205	2637	-2431	-2345	4611	376	1433	-845	-966	0
1272	135	0	2118	-1647	-3765	-235	2941	-2706	-2731	4640	364	1561	-822	-824	0
1273	135	0	2258	-2085	-4343	-86	3300	-3214	-3127	4487	294	1404	-878	-958	0
1274	135	0	2423	-2630	-5053	103	3738	-3841	-3462	4376	256	1478	-944	-925	0
1275	135	0	2487	-3104	-5591	308	4039	-4347	-3847	4308	287	1385	-948	-863	1
1276	135	0	2793	-3484	-6277	345	4535	-4880	-4050	4062	261	1361	-964	-923	0
1277	135	0	3038	-3744	-6782	353	4910	-5263	-4419	3942	195	1261	-962	-942	0
1278	135	0	3177	-3874	-7051	348	5114	-5462	-4698	3701	141	1257	-954	-853	0
1279	135	0	3368	-3914	-7282	273	5325	-5598	-4995	3499	73	1132	-1006	-927	0
1280	135	0	3331	-3914	-7245	291	5288	-5579	-5259	3319	64	1059	-995	-873	0
1281	135	0	3259	-3874	-7133	307	5196	-5503	-5513	3162	60	1026	-964	-797	0
1282	135	0	3015	-3870	-6885	427	4950	-5377	-5792	2960	34	927	-874	-772	0
1283	135	0	2720	-3850	-6570	565	4645	-5210	-5926	2745	-19	861	-909	-713	0
1284	135	0	2435	-3825	-6260	695	4347	-5042	-6147	2615	-11	966	-810	-508	0
1285	142	0	2058	-3794	-5852	868	3955	-4823	-6415	2409	-69	820	-859	-452	0
1286	142	0	1841	-3763	-5604	961	3722	-4683	-6627	2229	34	760	-690	-452	0
1287	142	0	1558	-3728	-5286	1085	3422	-4507	-6929	1994	-91	735	-671	-471	0
1288	142	0	1541	-3728	-5269	1093	3405	-4498	-6997	1831	-27	640	-568	-428	0
1289	142	0	1350	-3701	-5051	1175	3200	-4376	-7164	1782	-89	609	-397	-281	0
1290	142	0	1181	-3717	-4898	1268	3039	-4307	-7319	1575	-87	572	-417	-368	0
1291	142	0	1055	-3715	-4770	1330	2912	-4242	-7280	1379	-71	587	-180	-323	0
1292	142	0	922	-3722	-4644	1400	2783	-4183	-7393	1231	-89	494	-69	-351	0
1293	142	0	1114	-3703	-4817	1294	2965	-4260	-7212	1129	27	609	34	-223	0
1294	142	0	1020	-3701	-4721	1340	2870	-4211	-7273	966	-50	506	161	-259	0
1295	142	0	1143	-3705	-4848	1281	2995	-4276	-7267	937	100	457	312	-248	0
1296	142	0	1267	-3680	-4947	1206	3107	-4313	-7125	898	87	486	417	-291	0
1297	142	0	1220	-3674	-4894	1227	3057	-4284	-7112	898	50	562	419	-335	0
1298	142	0	1135	-3649	-4784	1257	2959	-4216	-7121	789	93	502	463	-411	0
1299	142	0	1177	-3641	-4818	1232	2997	-4229	-7051	859	143	519	417	-450	0
1300	142	0	1040	-3610	-4650	1285	2845	-4130	-7164	834	194	492	382	-506	0
1301	142	0	990	-3600	-4590	1305	2790	-4095	-7251	863	147	531	240	-620	0
1302	142	0	801	-3602	-4403	1400	2602	-4002	-7273	997	135	609	194	-706	0
1303	142	0	644	-3616	-4260	1486	2452	-3938	-7436	983	112	580	-1	-793	0
1304	142	0	584	-3641	-4225	1528	2404	-3933	-7525	1148	248	597	-32	-867	0
1305	142	0	592	-3627	-4219	1517	2405	-3923	-7798	1286	194	580	-223	-997	0
1306	142	0	629	-3637	-4266	1504	2447	-3951	-8025	1350	153	630	-393	-1101	0
1307	142	0	739	-3639	-4378	1450	2558	-4008	-8177	1371	248	605	-457	-1158	0
1308	142	0	863	-3639	-4502	1388	2682	-4070	-8510	1358	215	556	-653	-1356	0
1309	142	0	1178	-3627	-4805	1224	2991	-4216	-8698	1484	228	582	-814	-1511	0
1310	142	0	1236	-3656	-4892	1210	3064	-4274	-8933	1612	248	574	-940	-1627	0
1311	142	0	1175	-3649	-4824	1237	2999	-4236	-9108	1744	223	552	-1200	-1668	0
1312	142	0	1137	-3633	-4770	1248	2953	-4201	-9119	2153	304	622	-1208	-1672	0
1313	142	0	749	-3600	-4349	1425	2549	-3974	-9160	2378	242	580	-1398	-1711	0
1314	142	0	458	-3569	-4027	1555	2242	-3798	-9092	2781	211	663	-1520	-1691	0
1315	142	0	165	-3565	-3730	1700	1947	-3647	-8813	3168	250	754	-1540	-1552	0
1316	142	0	-276	-3552	-3276	1914	1500	-3414	-8470	3342	194	785	-1699	-1581	0
1317	142	0	-760	-3559	-2799	2159	1019	-3179	-7928	3656	250	841	-1546	-1524	0
1318	142	0	-1243	-3563	-2320	2403	538	-2941	-7443	3934	215	905	-1596	-1441	0
1319	142	0	-1426	-3548	-2122	2487	348	-2835	-6615	4233	184	925	-1466	-1385	0
1320	142	0	-1606	-3540	-1934	2573	164	-2737	-5779	4448	161	1012	-1272	-1214	0
1321	142	0	-1459	-3519	-2060	2489	300	-2789	-4923	4663	174	1072	-1121	-1154	0
1322	142	0	-1304	-3521	-2217	2412	456	-2869	-4089	4910	205	1181	-876	-954	0
1323	142	0	-877	-3515	-2638	2196	880	-3076	-3173	5131	195	1198	-700	-880	0
1324	142	0	-497	-3515	-3018	2006	1260	-3266	-2479	5441	122	1264	-448	-758	0
1325	142	0	23	-3517	-3540	1747	1781	-3528	-1798	5709	190	1200	-219	-611	0
1326	142	0	341	-3550	-3891	1604	2116	-3720	-1282	5934	155	1202	0	-521	0
1327	142	0	799	-3548	-4347	1374	2573	-3947	-830	6136	186	1305	145	-391	0
1328	142	0	1129	-3552	-4681	1211	2905	-4116	-599	6308	190	1216	292	-314	0
1329	142	0	1558	-3515	-5073	978	3315	-4294	-463	6586	137	1249	529	-294	0
1330	142	0	1762	-3476	-5238	857	3500	-4357	-506	6632	159	1140	651	-250	0
1331	142	0	2173	-3433	-5606	630	3889	-4519	-490	6826	3	1132	762	-194	0
1332	142	0	2284	-3439	-5723	577	4003	-4581	-801	6916	54	1218	927	-122	0
1333	142	0	2380	-3414	-5794	517	4087	-4604	-1189	7007	60	1187	987	-42	0
1334	142	0	2257	-3429	-5686	586	3971	-4557	-1654	7187	128	1210	1053	-13	0
1335	142	0	2068	-3447	-5515	689	3791	-4481	-2135	7298	81	1204	1043	11	0
1336	142	0	2011	-3453	-5464	721	3737	-4458	-2706	7406	50	1171	944	73	0
1337	142	0	1864	-3459	-5323	797	3593	-4391	-3348	7226	27	1092	888	46	0
1338	142	0	2107	-3470	-5577	681	3842	-4523	-4046	6887	34	970	649	0	0
1339	142	0	2215	-3478	-5693	631	3954	-4585	-4933	6442	-1	863	521	-62	0
1340	142	0	2539	-3459	-5998	460	4268	-4728	-5649	6021	5	774	419	-64	0
1341	142	0	2874	-3462	-6336	294	4605	-4899	-6295	5684	85	723	285	-155	0
1342	142	0	2902	-3455	-6357	276	4629	-4906	-6749	5302	60	657	240	-215	0
1343	142	0	2848	-3468	-6316	310	4582	-4892	-7222	4892	79	618	219	-308	0
1344	142	0	2700	-3457	-6157	378	4428	-4807	-7451	4576	64	541	129	-323	0
1345	142	0	2605	-3447	-6052	421	4328	-4749	-7663	4266	87	535	118	-417	0
1346	142	0	2389	-3429	-5818	520	4103	-4623	-7899	3977	69	539	-69	-382	0
1347	142	0	2112	-3422	-5534	655	3823	-4478	-7911	3600	124	461	29	-490	0
1348	142	0	1630	-3398	-5028	884	3329	-4213	-7880	3210	153	469	-161	-549	0
1349	142	0	1222	-3362	-4584	1070	2903	-3973	-7841	3078	118	444	-308	-696	0
1350	142	0	613	-3358	-3971	1372	2292	-3664	-7655	2927	153	438	-294	-667	0
1351	142	0	225	-3323	-3548	1549	1886	-3435	-7478	2690	85	485	-436	-768	0
1352	142	0	-79	-3305	-3226	1692	1573	-3265	-7273	2489	58	382	-539	-888	0
1353	142	0	-214	-3286	-3072	1750	1429	-3179	-7007	2360	133	452	-667	-894	0
1354	142	0	-276	-3263	-2987	1769	1355	-3125	-6960	2333	79	358	-803	-1039	0
1355	142	0	-202	-3232	-3030	1717	1414	-3131	-6694	2112	118	471	-836	-1032	0
1356	142	0	-119	-3226	-3107	1672	1494	-3166	-6640	2135	112	413	-985	-1156	0
1357	142	0	80	-3235	-3315	1577	1697	-3275	-6615	2281	159	417	-1016	-1214	0
1358	142	0	272	-3220	-3492	1474	1882	-3356	-6654	2178	147	318	-1131	-1414	0
1359	142	0	520	-3187	-3707	1333	2113	-3447	-6762	2326	126	459	-1293	-1458	0
1360	142	0	799	-3146	-3945	1173	2372	-3545	-6991	2293	98	448	-1439	-1614	0
1361	142	0	1094	-3121	-4215	1013	2654	-3668	-7172	2430	126	438	-1486	-1716	0
1362	142	0	1284	-3094	-4378	905	2831	-3736	-7515	2653	120	397	-1573	-1740	0
1363	142	0	1391	-3078	-4469	843	2930	-3773	-7837	2855	122	490	-1744	-1883	0
1364	142	0	1277	-3045	-4322	884	2799	-3683	-8188	3082	149	496	-1742	-1877	0
1365	142	0	1166	-3039	-4205	936	2685	-3622	-8652	3259	15	500	-1835	-1963	0
1366	142	0	1110	-3026	-4136	958	2623	-3581	-9145	3354	124	490	-1858	-2015	0
1367	142	0	1024	-3018	-4042	997	2533	-3530	-9581	3427	85	469	-1864	-2038	0
1368	142	0	935	-3014	-3949	1039	2442	-3481	-10101	3552	3	589	-1903	-2023	0
1369	142	0	867	-2970	-3837	1051	2352	-3403	-10532	3781	46	566	-1920	-2025	0
1370	142	0	720	-2960	-3680	1120	2200	-3320	-11059	4006	48	506	-1846	-1990	0
1371	142	0	710	-2960	-3670	1125	2190	-3315	-11500	4223	71	496	-1934	-2019	0
1372	142	0	663	-2968	-3631	1152	2147	-3299	-11849	4477	79	543	-1827	-1870	0
1373	142	0	571	-2948	-3519	1188	2045	-3233	-12251	4516	5	432	-1808	-1930	0
1374	142	0	631	-2948	-3579	1158	2105	-3263	-12448	4640	149	473	-1604	-1732	0
1375	142	0	421	-2908	-3329	1243	1875	-3118	-12631	4584	31	455	-1474	-1759	0
1376	142	0	379	-2884	-3263	1252	1821	-3073	-12642	4644	31	525	-1224	-1600	0
1377	142	0	128	-2851	-2979	1361	1553	-2915	-12545	4582	15	562	-1024	-1433	0
1378	142	0	137	-2840	-2977	1351	1557	-2908	-12326	4648	34	578	-783	-1344	0
1379	142	0	-86	-2838	-2752	1462	1333	-2795	-12031	4621	32	587	-508	-1218	0
1380	142	0	-285	-2824	-2539	1554	1127	-2681	-11651	4506	23	554	-287	-1134	0
1381	142	0	-337	-2820	-2483	1578	1073	-2651	-11232	4516	-1	556	-100	-913	0
1382	142	0	-401	-2855	-2454	1628	1026	-2654	-10780	4533	87	564	269	-777	0
1383	142	0	-499	-2863	-2364	1681	932	-2613	-10212	4326	42	554	517	-680	0
1384	142	0	-586	-2865	-2279	1725	846	-2572	-9655	4141	-7	535	760	-488	0
1385	142	0	-718	-2867	-2149	1792	715	-2508	-9028	3874	97	543	1045	-333	0
1386	142	0	-842	-2877	-2035	1859	596	-2456	-8450	3732	9	543	1321	-151	0
1387	142	0	-840	-2900	-2060	1870	610	-2480	-7864	3459	25	508	1546	-100	0
1388	142	0	-792	-2898	-2106	1845	657	-2502	-7393	3356	124	525	1843	29	0
1389	142	0	-1168	-2871	-1703	2019	267	-2287	-7061	3057	-23	481	1877	190	0
1390	142	0	-1058	-2873	-1815	1965	378	-2344	-6493	2886	112	506	2252	306	0
1391	142	0	-1374	-2894	-1520	2134	73	-2207	-6351	2545	29	364	2281	417	0
1392	142	0	-1378	-2902	-1524	2140	73	-2213	-5899	2533	104	465	2650	512	0
1393	142	0	-1552	-2898	-1346	2225	-103	-2122	-5711	2240	118	368	2807	663	0
1394	142	0	-1578	-2906	-1328	2242	-125	-2117	-5548	2027	1	258	2962	628	0
1395	142	0	-1607	-2902	-1295	2254	-156	-2098	-5333	1765	25	302	3185	822	0
1396	142	0	-1524	-2946	-1422	2235	-51	-2184	-5300	1404	-17	228	3284	845	0
1397	142	0	-1317	-2954	-1637	2135	160	-2295	-5135	1317	60	226	3524	927	0
1398	142	0	-1395	-2987	-1592	2191	98	-2289	-5216	1030	67	178	3462	1067	0
1399	142	0	-1499	-3016	-1517	2257	9	-2266	-5280	723	-36	153	3369	1002	0
1400	142	0	-1554	-3047	-1493	2300	-30	-2270	-5371	589	15	98	3523	1012	0
1401	142	0	-1703	-3055	-1352	2379	-175	-2203	-5612	289	15	7	3284	999	0
1402	142	0	-1935	-3069	-1134	2502	-400	-2101	-5821	118	52	17	3270	1014	0
1403	142	0	-2375	-3061	-686	2718	-844	-1873	-6116	-60	58	-50	3121	1002	0
1404	142	0	-2759	-3055	-296	2907	-1231	-1675	-6332	-194	31	-112	2954	925	0
1405	142	0	-3047	-3076	-29	3061	-1509	-1552	-6413	-349	79	-112	2845	1018	0
1406	142	0	-3284	-3094	190	3189	-1737	-1452	-6638	-549	143	-211	2747	905	0
1407	142	0	-3349	-3119	230	3234	-1789	-1444	-6861	-655	79	-283	2537	785	0
1408	142	0	-3229	-3111	118	3170	-1673	-1496	-6838	-779	102	-112	2380	700	0
1409	142	0	-3287	-3117	170	3202	-1728	-1473	-6877	-1111	98	-201	2190	632	0
1410	142	0	-3204	-3127	77	3165	-1640	-1525	-6923	-1441	133	-174	1881	512	0
1411	142	0	-3394	-3140	254	3267	-1824	-1443	-6923	-1790	110	-223	1689	362	0
1412	142	0	-3328	-3125	203	3226	-1765	-1461	-6741	-1916	87	-77	1414	308	0
1413	142	0	-3474	-3125	349	3299	-1911	-1388	-6584	-2201	108	-93	1202	275	0
1414	142	0	-3549	-3121	428	3335	-1988	-1346	-6450	-2370	79	-64	997	168	0
1415	142	0	-3766	-3117	649	3441	-2207	-1234	-6209	-2597	128	-19	719	71	0
1416	142	0	-3887	-3121	766	3504	-2326	-1177	-6033	-2714	168	62	494	54	0
1417	142	0	-3999	-3113	886	3556	-2442	-1113	-5798	-2735	199	21	419	-19	0
1418	142	0	-4081	-3115	966	3598	-2523	-1074	-5614	-2991	164	15	129	-217	0
1419	142	0	-4095	-3129	966	3612	-2530	-1081	-5439	-3104	120	9	-1	-302	0
1420	142	0	-3982	-3162	820	3572	-2401	-1171	-5255	-3298	176	48	-75	-308	0
1421	142	0	-3807	-3171	636	3489	-2221	-1267	-4958	-3478	195	133	-230	-391	0
1422	142	0	-3561	-3166	395	3363	-1978	-1385	-4859	-3526	203	199	-259	-436	0
1423	142	0	-3311	-3168	143	3239	-1727	-1512	-4700	-3563	310	349	-341	-537	0
1424	142	0	-3027	-3164	-137	3095	-1445	-1650	-4607	-3639	203	322	-442	-496	0
1425	142	0	-2846	-3135	-289	2990	-1278	-1712	-4483	-3645	238	446	-413	-510	0
1426	142	0	-2832	-3111	-279	2971	-1276	-1695	-4623	-3608	137	415	-572	-556	0
1427	142	0	-2951	-3117	-166	3034	-1392	-1641	-4644	-3557	178	514	-568	-514	0
1428	142	0	-3318	-3113	205	3215	-1761	-1454	-4737	-3424	209	477	-583	-401	0
1429	142	0	-3690	-3107	583	3398	-2136	-1262	-4979	-3263	157	554	-805	-436	0
1430	142	0	-4048	-3094	954	3571	-2501	-1070	-5191	-3008	194	568	-772	-483	0
1431	142	0	-4603	-3084	1519	3843	-3061	-782	-5459	-2941	162	545	-873	-453	0
1432	142	0	-5111	-3076	2035	4093	-3573	-520	-5637	-2886	114	574	-991	-463	0
1433	142	0	-5675	-3076	2599	4375	-4137	-238	-5922	-2778	157	589	-1012	-391	0
1434	142	0	-6191	-3109	3082	4650	-4636	-13	-6006	-2694	176	545	-1107	-343	0
1435	142	0	-6733	-3121	3612	4927	-5172	245	-6064	-2690	106	601	-1084	-320	0
1436	142	0	-7204	-3121	4083	5162	-5643	481	-6081	-2636	126	545	-997	-320	0
1437	142	0	-7583	-3092	4491	5337	-6037	699	-5889	-2603	180	597	-962	-172	0
1438	142	0	-8012	-3069	4943	5540	-6477	937	-5697	-2675	40	566	-993	-199	0
1439	142	0	-8200	-3069	5131	5634	-6665	1031	-5179	-2523	141	647	-702	-60	0
1440	142	0	-8434	-3057	5377	5745	-6905	1160	-4720	-2535	128	611	-741	-42	0
1441	142	0	-8469	-3072	5397	5770	-6933	1162	-4112	-2411	161	640	-498	102	0
1442	142	0	-8525	-3088	5437	5806	-6981	1174	-3398	-2384	60	622	-467	180	0
1443	142	0	-8444	-3100	5344	5772	-6894	1122	-2636	-2368	186	727	-217	391	0
1444	142	0	-8436	-3115	5321	5775	-6878	1103	-1938	-2370	81	717	-65	479	0
1445	142	0	-8262	-3094	5168	5678	-6715	1037	-1292	-2252	81	746	56	583	0
1446	142	0	-8056	-3071	4985	5563	-6520	957	-841	-2211	89	737	230	671	0
1447	142	0	-7957	-3063	4894	5510	-6425	915	-580	-2258	44	700	254	630	0
1448	142	0	-7774	-3053	4721	5413	-6247	834	-236	-2145	131	729	388	752	0
1449	142	0	-7594	-3047	4547	5320	-6070	750	-155	-2122	56	611	399	729	0
1450	142	0	-7327	-3030	4297	5178	-5812	633	-147	-2137	64	568	436	696	0
1451	142	0	-7055	-3014	4041	5034	-5548	513	-151	-2124	172	599	591	719	0
1452	142	0	-6834	-3020	3814	4927	-5324	397	-226	-2190	64	488	690	613	0
1453	142	0	-6517	-3022	3495	4769	-5006	236	-388	-2153	149	471	838	673	0
1454	142	0	-6277	-3016	3261	4646	-4769	122	-539	-2295	126	360	884	636	0
1455	142	0	-5901	-3026	2875	4463	-4388	-75	-818	-2192	139	333	962	659	0
1456	142	0	-5832	-3039	2793	4435	-4312	-123	-1255	-2331	143	304	937	630	0
1457	142	0	-5747	-3016	2731	4381	-4239	-142	-1699	-2283	102	259	975	502	0
1458	142	0	-6070	-3001	3069	4535	-4569	34	-2190	-2452	147	141	890	537	0
1459	142	0	-6331	-2985	3346	4658	-4838	180	-2789	-2490	129	124	787	461	0
1460	142	0	-6663	-2985	3678	4824	-5170	346	-3193	-2576	135	17	828	448	0
1461	142	0	-6919	-2999	3920	4959	-5419	460	-3550	-2619	97	-48	733	329	0
1462	142	0	-7020	-2999	4021	5009	-5520	511	-3868	-2673	75	-50	564	351	0
1463	142	0	-7111	-3003	4108	5057	-5609	552	-4072	-2613	149	-27	543	407	0
1464	142	0	-7324	-3022	4302	5173	-5813	640	-4260	-2719	69	-126	452	351	0
1465	142	0	-7318	-3008	4310	5163	-5814	651	-4380	-2710	83	-100	378	388	0
1466	142	0	-7465	-3005	4460	5235	-5962	727	-4576	-2890	62	-162	436	283	0
1467	142	0	-7501	-2999	4502	5250	-6001	751	-4545	-2960	91	-133	296	232	0
1468	142	0	-7695	-2974	4721	5334	-6208	873	-4623	-2983	106	-104	277	168	0
1469	142	0	-7726	-2960	4766	5343	-6246	903	-4743	-3082	112	-145	174	75	0
1470	142	0	-7906	-2956	4950	5431	-6428	997	-4754	-3177	40	-161	69	-50	0
1471	142	0	-7968	-2987	4981	5477	-6474	997	-4803	-3204	3	-221	13	-95	0
1472	142	0	-8005	-3008	4997	5506	-6501	994	-4882	-3319	23	-217	-114	-139	0
1473	142	0	-7920	-2987	4933	5453	-6426	973	-4784	-3395	19	-267	-180	-139	0
1474	142	0	-7864	-2954	4910	5409	-6387	978	-4807	-3486	48	-292	-337	-159	0
1475	142	0	-7796	-2933	4863	5364	-6329	965	-4824	-3528	-19	-389	-479	-240	0
1476	142	0	-7605	-2944	4661	5274	-6133	858	-4764	-3542	69	-258	-677	-114	0
1477	142	0	-7506	-2946	4560	5226	-6033	807	-4869	-3600	31	-279	-991	-205	0
1478	142	0	-7274	-2944	4330	5109	-5802	693	-4950	-3548	50	-306	-1051	-248	0
1479	142	0	-7144	-2960	4184	5052	-5664	612	-5109	-3633	-64	-279	-1202	-329	0
1480	142	0	-6919	-2975	3944	4947	-5431	484	-5172	-3637	-34	-304	-1346	-395	0
1481	142	0	-6806	-3012	3794	4909	-5300	391	-5362	-3623	-46	-261	-1497	-527	0
1482	142	0	-6616	-2995	3621	4805	-5118	313	-5523	-3641	-50	-267	-1654	-529	0
1483	142	0	-6527	-2970	3557	4748	-5042	293	-5600	-3433	-3	-215	-1732	-680	0
1484	142	0	-6658	-2974	3684	4816	-5171	355	-5715	-3327	-89	-312	-1922	-686	0
1485	142	0	-6591	-2964	3627	4777	-5109	331	-5796	-3076	34	-168	-1992	-746	0
1486	142	0	-7007	-2941	4066	4974	-5536	562	-6045	-2913	-38	-226	-2101	-820	0
1487	142	0	-7185	-2935	4250	5060	-5717	657	-6031	-2688	-31	-188	-2184	-857	0
1488	142	0	-7506	-2944	4562	5225	-6034	809	-6151	-2456	3	-139	-2188	-1032	0
1489	142	0	-7825	-2950	4875	5387	-6350	962	-6173	-2238	-19	-120	-2353	-1132	0
1490	142	0	-7852	-2968	4884	5410	-6368	958	-6017	-1967	-42	-31	-2359	-1165	0
1491	142	0	-7835	-2956	4879	5395	-6357	961	-5901	-1817	-42	-27	-2329	-1299	0
1492	142	0	-7538	-2935	4603	5236	-6070	834	-5767	-1650	-36	104	-2487	-1293	0
1493	142	0	-7144	-2931	4213	5037	-5678	641	-5472	-1482	34	34	-2364	-1247	0
1494	142	0	-6704	-2910	3794	4807	-5249	442	-5389	-1270	-95	79	-2337	-1307	0
1495	142	0	-6063	-2888	3175	4475	-4619	143	-5061	-1131	-44	211	-2355	-1214	0
1496	142	0	-5530	-2882	2648	4206	-4089	-117	-5011	-954	-112	285	-2353	-1216	0
1497	142	0	-5196	-2900	2296	4048	-3746	-302	-4861	-991	-145	300	-2347	-1204	0
1498	142	0	-5030	-2900	2130	3965	-3580	-385	-4948	-873	-100	292	-2390	-1117	0
1499	142	0	-5047	-2898	2149	3972	-3598	-374	-5012	-925	-97	244	-2446	-1196	0
1500	142	0	-5132	-2913	2219	4022	-3675	-347	-5111	-985	-141	341	-2372	-1160	0
1501	142	0	-5169	-2931	2238	4050	-3703	-346	-5228	-1070	-93	252	-2413	-1228	0
1502	142	0	-5195	-2966	2229	4080	-3712	-368	-5464	-948	-120	230	-2289	-1183	0
1503	142	0	-5203	-2972	2231	4087	-3717	-370	-5672	-958	-159	236	-2320	-1185	0
1504	142	0	-4948	-2972	1976	3960	-3462	-498	-5806	-818	-44	259	-2213	-1144	0
1505	142	0	-4820	-2958	1862	3889	-3341	-548	-6021	-733	-149	329	-2186	-1160	0
1506	142	0	-4426	-2939	1487	3682	-2956	-726	-6206	-582	-91	223	-2046	-1121	0
1507	142	0	-4348	-2925	1423	3636	-2885	-751	-6466	-527	-112	267	-1943	-1099	0
1508	142	0	-4032	-2911	1121	3471	-2576	-895	-6654	-432	-178	248	-1910	-1035	0
1509	142	0	-3990	-2894	1096	3442	-2543	-899	-6780	-407	-137	314	-1881	-1016	0
1510	142	0	-4026	-2882	1144	3454	-2585	-869	-7094	-279	-168	258	-1922	-1047	0
1511	142	0	-4273	-2875	1398	3574	-2835	-738	-7251	-250	-122	258	-1843	-931	0
1512	142	0	-4601	-2871	1730	3736	-3165	-570	-7503	-302	-172	168	-1893	-946	0
1513	142	0	-4961	-2859	2102	3910	-3531	-378	-7571	-304	-168	217	-1870	-902	0
1514	142	0	-5363	-2853	2510	4108	-3936	-171	-7645	-339	-195	225	-1767	-853	0
1515	142	0	-5668	-2857	2811	4262	-4239	-23	-7622	-434	-184	116	-1802	-735	0
1516	142	0	-6000	-2871	3129	4435	-4564	129	-7548	-527	-213	162	-1905	-675	0
1517	142	0	-6282	-2849	3433	4565	-4857	292	-7443	-680	-151	46	-1870	-696	0
1518	142	0	-6465	-2865	3600	4665	-5032	367	-7253	-638	-145	128	-1738	-680	0
1519	142	0	-6785	-2898	3887	4841	-5336	494	-7119	-710	-219	-7	-1854	-744	0
1520	142	0	-7049	-2925	4124	4987	-5586	599	-6801	-640	-93	108	-1755	-560	0
1521	142	0	-7547	-2954	4593	5250	-6070	819	-6821	-754	-213	-104	-1788	-655	0
1522	142	0	-7808	-2929	4879	5368	-6343	975	-6572	-750	-128	-27	-1707	-628	0
1523	142	0	-8153	-2906	5247	5529	-6700	1170	-6446	-776	-215	-58	-1676	-715	0
1524	142	0	-8300	-2900	5400	5600	-6850	1250	-6240	-787	-182	-54	-1666	-593	0
1525	142	0	-8335	-2878	5457	5606	-6896	1289	-6002	-880	-238	-100	-1627	-620	0
1526	142	0	-8351	-2890	5461	5620	-6906	1285	-5785	-900	-174	-122	-1689	-618	0
1527	142	0	-8154	-2882	5272	5518	-6713	1195	-5639	-822	-195	-161	-1720	-646	0
1528	142	0	-7949	-2857	5092	5403	-6520	1117	-5340	-781	-176	-89	-1676	-580	0
1529	142	0	-7755	-2871	4884	5313	-6319	1006	-5183	-700	-188	-83	-1837	-661	0
1530	142	0	-7517	-2902	4615	5209	-6066	856	-4958	-485	-197	-32	-1769	-642	0
1531	142	0	-7334	-2900	4434	5117	-5884	767	-4700	-380	-271	-69	-1780	-574	0
1532	142	0	-7069	-2898	4171	4983	-5620	636	-4555	-279	-178	-36	-1837	-644	0
1533	142	0	-6900	-2892	4008	4896	-5454	558	-4365	-114	-203	-19	-1817	-547	0
1534	142	0	-6576	-2867	3709	4721	-5142	421	-4176	27	-182	-19	-1771	-517	0
1535	142	0	-6382	-2838	3544	4610	-4963	353	-3978	164	-159	75	-1806	-448	0
1536	142	0	-6153	-2826	3327	4489	-4740	250	-3911	333	-225	93	-1792	-397	0
1537	142	0	-6214	-2814	3400	4514	-4807	293	-3837	554	-232	79	-1854	-386	0
1538	142	0	-6269	-2791	3478	4530	-4873	343	-3852	777	-194	89	-1829	-380	0
1539	142	0	-6302	-2785	3517	4543	-4909	366	-3848	832	-287	102	-1976	-527	0
1540	142	0	-6322	-2801	3521	4561	-4921	360	-3771	1113	-205	149	-1924	-448	0
1541	142	0	-6346	-2814	3532	4580	-4939	359	-3856	1105	-277	42	-2124	-552	0
1542	142	0	-6337	-2842	3495	4589	-4916	326	-3790	1332	-248	172	-2180	-545	0
1543	142	0	-6461	-2857	3604	4659	-5032	373	-3753	1511	-283	100	-2256	-574	0
1544	142	0	-6491	-2875	3616	4683	-5053	370	-3656	1577	-234	40	-2217	-535	0
1545	142	0	-6572	-2877	3695	4724	-5133	409	-3616	1604	-250	69	-2318	-562	0
1546	142	0	-6628	-2873	3755	4750	-5191	441	-3513	1666	-308	128	-2401	-504	0
1547	142	0	-6688	-2867	3821	4777	-5254	477	-3406	1860	-246	184	-2343	-562	0
1548	142	0	-6640	-2840	3800	4740	-5220	480	-3402	2004	-285	143	-2318	-587	0
1549	142	0	-6704	-2824	3880	4764	-5292	528	-3383	2058	-355	151	-2444	-644	0
1550	142	0	-6675	-2799	3876	4737	-5275	538	-3315	2083	-281	147	-2508	-640	0
1551	142	0	-6789	-2785	4004	4787	-5396	609	-3241	2231	-312	180	-2611	-675	0
1552	142	0	-6876	-2781	4095	4828	-5485	657	-3183	2265	-378	147	-2683	-686	0
1553	142	0	-6862	-2781	4081	4821	-5471	650	-3080	2423	-261	60	-2683	-653	0
1554	142	0	-6721	-2774	3947	4747	-5334	586	-2923	2560	-254	114	-2752	-589	0
1555	142	0	-6663	-2785	3878	4724	-5270	546	-2857	2508	-388	31	-2865	-597	0
1556	142	0	-6556	-2781	3775	4668	-5165	497	-2750	2584	-265	-25	-2805	-535	0
1557	142	0	-6473	-2762	3711	4617	-5092	474	-2673	2489	-337	-32	-2910	-576	0
1558	142	0	-6220	-2758	3462	4489	-4841	352	-2582	2520	-258	-108	-2838	-636	0
1559	142	0	-5988	-2770	3218	4379	-4603	224	-2465	2485	-310	-46	-2873	-552	0
1560	142	0	-5602	-2774	2828	4188	-4215	27	-2364	2386	-287	-69	-2826	-560	0
1561	142	0	-5194	-2768	2426	3981	-3810	-171	-2199	2353	-234	-232	-2762	-591	0
1562	142	0	-4936	-2770	2166	3853	-3551	-302	-2126	2128	-259	-232	-2760	-593	0
1563	142	0	-4637	-2758	1879	3697	-3258	-439	-1899	2104	-323	-207	-2714	-570	0
1564	142	0	-4477	-2739	1738	3608	-3107	-500	-1709	2081	-298	-271	-2572	-587	0
1565	142	0	-4566	-2725	1841	3645	-3203	-442	-1629	1961	-316	-388	-2479	-570	0
1566	142	0	-4523	-2700	1823	3611	-3173	-438	-1377	1976	-238	-386	-2378	-453	0
1567	142	0	-4672	-2698	1974	3685	-3323	-362	-1253	2007	-291	-481	-2231	-389	0
1568	142	0	-4741	-2679	2062	3710	-3401	-308	-1053	2033	-182	-496	-2048	-415	0
1569	142	0	-4936	-2692	2244	3814	-3590	-224	-851	1965	-244	-568	-1967	-430	0
1570	142	0	-5018	-2698	2320	3858	-3669	-189	-679	2046	-139	-523	-1707	-322	0
1571	142	0	-5080	-2675	2405	3877	-3742	-135	-496	1901	-209	-547	-1660	-347	0
1572	142	0	-5035	-2663	2372	3849	-3703	-145	-415	1936	-157	-552	-1433	-265	0
1573	142	0	-4959	-2651	2308	3805	-3633	-171	-116	1804	-161	-632	-1173	-230	0
1574	142	0	-4791	-2642	2149	3716	-3470	-246	122	1749	-73	-649	-1001	-100	0
1575	142	0	-4514	-2646	1868	3580	-3191	-389	378	1714	-108	-647	-748	11	0
1576	142	0	-4143	-2644	1499	3393	-2821	-572	618	1771	-13	-698	-442	153	0
1577	142	0	-3880	-2619	1261	3249	-2570	-679	719	1590	-58	-779	-296	137	0
1578	142	0	-3330	-2584	746	2957	-2038	-919	975	1649	-13	-710	0	238	0
1579	142	0	-3127	-2584	543	2855	-1835	-1020	1103	1652	-56	-785	265	333	0
1580	142	0	-2732	-2591	141	2661	-1436	-1225	1200	1683	25	-865	475	308	0
1581	142	0	-2661	-2572	89	2616	-1375	-1241	1257	1751	100	-853	783	446	0
1582	142	0	-2456	-2570	-114	2513	-1171	-1342	1451	1716	95	-847	1018	455	0
1583	142	0	-2458	-2562	-104	2510	-1177	-1333	1649	1703	112	-863	1342	616	0
1584	142	0	-2522	-2578	-56	2550	-1233	-1317	1771	1681	64	-909	1550	686	0
1585	142	0	-2436	-2556	-120	2496	-1158	-1338	1887	1757	182	-878	1901	898	0
1586	142	0	-2499	-2568	-69	2533	-1215	-1318	1978	1674	137	-907	2110	944	0
1587	142	0	-2249	-2572	-323	2410	-963	-1447	2229	1819	215	-834	2508	1059	0
1588	142	0	-2231	-2568	-337	2399	-947	-1452	2236	1786	203	-981	2807	1107	0
1589	142	0	-1872	-2556	-684	2214	-594	-1620	2461	1823	182	-971	3082	1224	0
1590	142	0	-1732	-2568	-836	2150	-448	-1702	2426	1908	323	-958	3342	1334	0
1591	142	0	-1556	-2580	-1024	2068	-266	-1802	2425	1955	275	-960	3519	1317	0
1592	142	0	-1329	-2578	-1249	1953	-40	-1913	2490	2174	316	-962	3786	1474	0
1593	142	0	-1323	-2574	-1251	1948	-36	-1912	2465	2298	269	-989	4095	1458	0
1594	142	0	-1288	-2574	-1286	1931	-1	-1930	2510	2378	258	-966	4205	1590	0
1595	142	0	-1305	-2591	-1286	1948	-9	-1938	2655	2506	327	-962	4491	1695	0
1596	142	0	-1482	-2620	-1138	2051	-172	-1879	2731	2554	364	-931	4613	1765	0
1597	142	0	-1647	-2611	-964	2129	-341	-1787	2826	2630	393	-960	4803	1815	0
1598	142	0	-1808	-2628	-820	2218	-494	-1724	3041	2708	405	-968	5036	1914	0
1599	142	0	-1988	-2624	-636	2306	-676	-1630	3255	2686	455	-958	5177	1932	0
1600	142	0	-2020	-2644	-624	2332	-698	-1634	3548	2822	459	-946	5313	1961	0
1601	142	0	-2266	-2657	-391	2461	-937	-1524	3903	2729	444	-876	5464	2029	0
1602	142	0	-2419	-2673	-254	2546	-1082	-1463	4155	2768	411	-894	5558	1990	0
1603	142	0	-2685	-2708	-23	2696	-1331	-1365	4526	2762	533	-836	5567	2137	0
1604	142	0	-2866	-2704	162	2785	-1514	-1271	5024	2758	504	-861	5622	2114	0
1605	142	0	-3157	-2692	465	2924	-1811	-1113	5358	2646	459	-876	5563	2174	0
1606	142	0	-3259	-2714	545	2986	-1902	-1084	5759	2686	550	-894	5571	2211	0
1607	142	0	-3394	-2706	688	3050	-2041	-1009	6105	2696	496	-898	5517	2227	0
1608	142	0	-3586	-2700	886	3143	-2236	-907	6353	2642	523	-874	5455	2190	0
1609	142	0	-3477	-2692	785	3084	-2131	-953	6799	2706	543	-818	5381	2213	0
1610	142	0	-3511	-2704	807	3107	-2159	-948	7090	2591	479	-859	5270	2174	0
1611	142	0	-3305	-2702	603	3003	-1954	-1049	7375	2684	578	-735	5367	2110	0
1612	142	0	-3237	-2696	541	2966	-1889	-1077	7558	2556	572	-727	5187	2166	0
1613	142	0	-3105	-2727	378	2916	-1741	-1174	7738	2586	560	-731	5212	2023	0
1614	142	0	-3140	-2721	419	2930	-1779	-1151	7909	2556	578	-748	5177	2110	0
1615	142	0	-3019	-2721	298	2870	-1658	-1211	8074	2553	533	-764	5195	2087	0
1616	142	0	-2857	-2733	124	2795	-1490	-1304	8295	2502	655	-624	5071	2184	0
1617	142	0	-2927	-2712	215	2819	-1571	-1248	8231	2512	679	-673	4978	2066	0
1618	142	0	-2834	-2683	151	2758	-1492	-1266	8239	2644	626	-620	4902	2091	0
1619	142	0	-2754	-2690	64	2722	-1409	-1313	8309	2673	613	-580	4851	1947	0
1620	142	0	-2523	-2684	-161	2603	-1181	-1422	8291	2721	605	-582	4795	1895	0
1621	142	0	-2437	-2677	-240	2557	-1098	-1458	8173	2642	572	-500	4696	1934	0
1622	142	0	-2268	-2675	-407	2471	-930	-1541	8109	2653	680	-506	4690	1907	0
1623	142	0	-2144	-2673	-529	2408	-807	-1601	8056	2554	562	-448	4547	1806	0
1624	142	0	-1971	-2667	-696	2319	-637	-1681	7981	2428	485	-488	4411	1798	0
1625	142	0	-1565	-2622	-1057	2093	-254	-1839	8120	2337	626	-353	4339	1879	0
1626	142	0	-1428	-2613	-1185	2020	-121	-1899	7928	2205	519	-448	4081	1843	0
1627	142	0	-995	-2589	-1594	1792	299	-2091	8016	2291	525	-452	3984	1802	0
1628	142	0	-813	-2611	-1798	1712	492	-2204	8012	2310	572	-434	3777	1796	0
1629	142	0	-703	-2617	-1914	1660	605	-2265	8021	2201	570	-519	3517	1664	0
1630	142	0	-646	-2651	-2005	1648	679	-2328	8132	2223	535	-506	3387	1573	0
1631	142	0	-851	-2717	-1866	1784	507	-2291	8144	2232	436	-550	3045	1456	0
1632	142	0	-829	-2743	-1914	1786	542	-2328	8289	2293	512	-597	2811	1416	0
1633	142	0	-1003	-2766	-1763	1884	380	-2264	8528	2283	545	-653	2663	1338	0
1634	142	0	-1228	-2768	-1540	1998	156	-2154	8636	2316	479	-684	2446	1266	0
1635	142	0	-1359	-2781	-1422	2070	31	-2101	8956	2310	516	-698	2217	1191	0
1636	142	0	-1581	-2799	-1218	2190	-181	-2008	9156	2339	457	-692	2048	1167	0
1637	142	0	-1678	-2793	-1115	2235	-281	-1954	9604	2242	514	-715	1817	1152	0
1638	142	0	-1814	-2776	-962	2295	-426	-1869	9967	2157	432	-729	1608	1008	0
1639	142	0	-1855	-2793	-938	2324	-458	-1865	10477	2089	424	-694	1503	1022	0
1640	142	0	-2064	-2789	-725	2426	-669	-1757	10834	1998	380	-702	1394	985	0
1641	142	0	-2179	-2877	-698	2528	-740	-1787	11236	1862	368	-686	1195	973	0
1642	142	0	-2342	-2972	-630	2657	-856	-1801	11570	1872	475	-690	1189	927	0
1643	142	0	-2608	-2906	-298	2757	-1155	-1602	11913	1650	370	-675	995	971	0
1644	142	0	-2646	-2748	-102	2697	-1272	-1425	12266	1662	302	-626	909	1094	0
1645	142	0	-2839	-2516	323	2677	-1581	-1096	12489	1577	304	-634	855	1160	0
1646	142	0	-2992	-2172	820	2582	-1906	-676	12670	1495	294	-653	904	1173	0
1647	142	0	-3095	-1778	1317	2436	-2206	-230	12720	1398	349	-638	902	1222	0
1648	142	0	-3272	-1332	1940	2302	-2606	304	12786	1503	339	-620	973	1295	0
1649	142	0	-3273	-973	2300	2123	-2786	663	12642	1487	271	-686	857	1189	0
1650	142	0	-3320	-756	2564	2038	-2942	904	12489	1637	304	-564	1043	1247	0
1651	142	0	-3443	-642	2801	2042	-3122	1079	12157	1658	273	-640	1041	1323	0
1652	142	0	-3350	-700	2650	2025	-3000	975	11940	1827	275	-570	1096	1344	0
1653	142	0	-3505	-958	2547	2231	-3026	794	11577	1930	351	-537	1315	1427	0
1654	142	0	-3596	-1416	2180	2506	-2888	382	11248	1903	296	-529	1330	1513	0
1655	142	0	-3659	-1881	1778	2770	-2718	-51	10941	1996	355	-514	1387	1643	0
1656	142	0	-3804	-2295	1509	3049	-2656	-393	10582	1852	325	-461	1482	1629	0
1657	142	0	-3702	-2597	1105	3149	-2403	-746	10249	1858	289	-467	1567	1596	1
1658	142	0	-3650	-2840	810	3245	-2230	-1015	10035	1771	351	-467	1649	1713	0
1659	142	0	-3481	-2929	552	3205	-2016	-1188	9773	1761	267	-453	1645	1755	0
1660	142	0	-3307	-2956	351	3131	-1829	-1302	9659	1674	281	-434	1709	1804	0
1661	142	0	-3078	-2923	155	3000	-1616	-1384	9616	1486	360	-453	1837	1893	0
1662	142	0	-3006	-2902	104	2954	-1555	-1399	9639	1433	331	-562	1866	1767	0
1663	142	0	-2947	-2878	69	2912	-1508	-1404	9597	1367	318	-568	1858	1829	0
1664	142	0	-2903	-2867	36	2885	-1469	-1415	9657	1410	351	-529	1903	1870	0
1665	142	0	-2963	-2863	100	2913	-1531	-1381	9806	1358	405	-626	1889	1897	0
1666	142	0	-3035	-2859	176	2947	-1605	-1341	9884	1206	393	-607	1868	1854	0
1667	142	0	-3008	-2830	178	2919	-1593	-1326	10082	1162	415	-694	1928	1881	0
1668	142	0	-3043	-2809	234	2926	-1638	-1287	10237	907	488	-644	1724	1887	0
1669	127	0	-3214	-2768	446	2991	-1830	-1161	10384	882	384	-717	1868	1782	0
1670	127	0	-3270	-2747	523	3008	-1896	-1112	10640	710	395	-750	1837	1639	0
1671	127	0	-3369	-2743	626	3056	-1997	-1058	10941	525	364	-655	1819	1689	0
1672	127	0	-3509	-2747	762	3128	-2135	-992	11122	273	426	-700	1784	1592	0
1673	127	0	-3598	-2768	830	3183	-2214	-969	11296	166	483	-682	1633	1645	0
1674	127	0	-3846	-2787	1059	3316	-2452	-864	11428	79	335	-760	1658	1561	0
1675	127	0	-3713	-2778	935	3245	-2324	-921	11603	-11	453	-772	1645	1505	0
1676	127	0	-3681	-2766	915	3223	-2298	-925	11667	-151	446	-752	1565	1489	0
1677	127	0	-3652	-2756	896	3204	-2274	-930	11659	-188	436	-768	1507	1484	0
1678	127	0	-3817	-2754	1063	3285	-2440	-845	11605	-316	380	-789	1462	1414	0
1679	127	0	-3837	-2741	1096	3289	-2466	-822	11601	-471	422	-667	1392	1375	0
1680	127	0	-3867	-2733	1134	3300	-2500	-799	11447	-426	393	-653	1416	1288	0
1681	127	0	-3698	-2719	979	3208	-2338	-870	11207	-347	424	-669	1420	1268	0
1682	127	0	-3526	-2721	805	3123	-2165	-958	10780	-178	438	-696	1371	1284	0
1683	127	0	-3239	-2735	504	2987	-1871	-1115	10532	159	426	-702	1326	1241	0
1684	127	0	-3081	-2748	333	2914	-1707	-1207	10128	372	463	-634	1272	1297	0
1685	127	0	-2867	-2745	122	2806	-1494	-1311	9668	585	304	-680	1131	1237	0
1686	127	0	-2650	-2723	-73	2686	-1288	-1398	9313	657	434	-638	1132	1237	0
1687	127	0	-2606	-2708	-102	2657	-1252	-1405	8894	679	327	-556	1078	1220	0
1688	127	0	-2623	-2683	-60	2653	-1281	-1371	8578	556	389	-628	983	1237	0
1689	127	0	-2701	-2688	13	2694	-1357	-1337	8318	603	399	-671	925	1208	0
1690	127	0	-2946	-2667	279	2806	-1612	-1194	8049	642	335	-591	900	1160	0
1691	127	0	-3182	-2663	519	2922	-1850	-1072	8023	514	314	-713	822	1092	0
1692	127	0	-3384	-2651	733	3017	-2058	-959	8035	533	320	-669	766	1134	0
1693	127	0	-3452	-2628	824	3040	-2138	-902	8276	488	259	-729	694	1181	0
1694	127	0	-3441	-2611	830	3026	-2135	-890	8646	372	322	-700	746	1210	0
1695	127	0	-3721	-2620	1101	3170	-2411	-759	9026	294	362	-686	653	1455	0
1696	127	0	-4114	-2634	1480	3374	-2797	-577	9585	118	279	-694	646	1377	0
1697	127	0	-4327	-2653	1674	3490	-3000	-489	10264	-98	300	-677	704	1476	0
1698	127	0	-4675	-2673	2002	3674	-3338	-335	10980	-388	310	-727	651	1602	0
1699	127	0	-4917	-2688	2229	3802	-3573	-229	11744	-529	285	-774	651	1654	0
1700	127	0	-5097	-2735	2362	3916	-3729	-186	12509	-661	209	-663	735	1720	0
1701	127	0	-5251	-2735	2516	3993	-3883	-109	12935	-834	331	-750	797	1804	0
1702	127	0	-5478	-2712	2766	4095	-4122	27	12848	-954	207	-733	929	1819	0
1703	127	0	-5598	-2669	2929	4133	-4263	130	12887	-1070	310	-719	1022	1980	0
1704	127	0	-5664	-2665	2999	4164	-4331	167	12879	-1164	320	-812	1216	2069	0
1705	127	0	-5575	-2650	2925	4112	-4250	137	12854	-1255	291	-814	1410	2114	0
1706	127	0	-5392	-2640	2752	4016	-4072	56	12854	-1373	244	-770	1497	2040	0
1707	127	0	-4940	-2642	2298	3791	-3619	-172	12856	-1292	298	-843	1678	2231	0
1708	127	0	-4300	-2650	1650	3475	-2975	-500	12823	-1146	254	-805	1823	2263	0
1709	127	0	-3642	-2669	973	3155	-2307	-848	12885	-1045	269	-911	1988	2246	0
1710	127	0	-2973	-2665	308	2819	-1640	-1178	12831	-888	267	-979	2077	2219	0
1711	127	0	-2425	-2675	-250	2550	-1087	-1462	12879	-733	213	-960	2064	2186	0
1712	127	0	-1981	-2671	-690	2326	-645	-1680	12875	-570	263	-938	2168	2201	0
1713	127	0	-1637	-2665	-1028	2151	-304	-1846	12838	-452	228	-1099	2180	2262	0
1714	127	0	-1269	-2663	-1394	1966	62	-2028	12800	-221	250	-1105	2279	2281	0
1715	127	0	-974	-2642	-1668	1808	347	-2155	12780	-97	215	-1082	2320	2263	0
1716	127	0	-951	-2638	-1687	1794	368	-2162	12813	-23	223	-1167	2380	2287	0
1717	127	0	-955	-2644	-1689	1799	367	-2166	12491	180	277	-1158	2322	2285	0
1718	127	0	-951	-2636	-1685	1793	367	-2160	12041	358	289	-1208	2425	2203	0
1719	127	0	-1152	-2626	-1474	1889	161	-2050	11418	329	302	-1259	2287	2060	0
1720	127	0	-1172	-2609	-1437	1890	132	-2023	11044	401	265	-1330	2207	1996	0
1721	127	0	-1319	-2611	-1292	1965	-13	-1951	10687	389	335	-1309	2087	1899	0
1722	127	0	-1589	-2605	-1016	2097	-286	-1810	10282	292	236	-1441	1831	1777	0
1723	127	0	-1766	-2578	-812	2172	-477	-1695	10140	248	306	-1262	1817	1775	0
1724	127	0	-2118	-2562	-444	2340	-837	-1503	9936	7	329	-1402	1579	1656	0
1725	127	0	-2302	-2560	-258	2431	-1022	-1409	10022	-42	366	-1295	1336	1573	0
1726	127	0	-2624	-2572	52	2598	-1338	-1260	10047	-188	318	-1317	1088	1478	0
1727	127	0	-2896	-2574	322	2735	-1609	-1126	10185	-283	345	-1332	861	1379	0
1728	127	0	-3280	-2584	696	2932	-1988	-944	10520	-87	386	-1228	741	1367	0
1729	127	0	-3742	-2584	1158	3163	-2450	-713	10759	-122	304	-1195	510	1196	0
1730	127	0	-4029	-2576	1453	3302	-2741	-561	11110	5	374	-1173	368	1142	0
1731	127	0	-4401	-2560	1841	3480	-3121	-359	11436	15	314	-1078	161	1098	0
1732	127	0	-4645	-2527	2118	3586	-3381	-204	11760	137	362	-1109	21	950	0
1733	127	0	-4927	-2510	2417	3718	-3672	-46	12190	399	360	-970	-15	977	0
1734	127	0	-5223	-2496	2727	3859	-3975	115	12437	467	265	-977	-159	970	0
1735	127	0	-5313	-2487	2826	3900	-4069	169	12726	624	325	-938	-161	1001	0
1736	127	0	-5491	-2471	3020	3981	-4255	274	12765	779	358	-867	-226	1068	0
1737	127	0	-5511	-2473	3038	3992	-4274	282	12720	999	265	-838	-232	1008	0
1738	127	0	-5468	-2475	2993	3971	-4230	259	12774	1129	339	-704	-201	1080	0
1739	127	0	-5334	-2465	2869	3899	-4101	202	12724	1311	228	-688	-223	970	0
1740	127	0	-5029	-2440	2589	3734	-3809	74	12724	1435	283	-589	-153	1067	0
1741	127	0	-4657	-2413	2244	3535	-3450	-84	12699	1519	314	-591	-170	1076	0
1742	127	0	-4196	-2388	1808	3292	-3002	-290	12695	1676	261	-494	-100	1057	0
1743	127	0	-3739	-2362	1377	3050	-2558	-492	12386	1804	263	-434	-64	1092	0
1744	127	0	-3223	-2335	888	2779	-2055	-723	11870	2124	225	-434	50	1140	0
1745	127	0	-2754	-2341	413	2547	-1583	-964	11261	2328	178	-358	91	1187	0
1746	127	0	-2341	-2320	21	2330	-1181	-1149	10633	2551	199	-269	157	1226	0
1747	127	0	-2072	-2298	-226	2185	-923	-1262	10014	2681	188	-302	133	1239	0
1748	127	0	-2095	-2289	-194	2192	-950	-1241	9385	2908	124	-252	153	1200	0
1749	127	0	-2093	-2285	-192	2189	-950	-1238	8815	3039	240	-250	186	1311	0
1750	127	0	-2169	-2260	-91	2214	-1039	-1175	8303	3214	180	-199	104	1257	0
1751	127	0	-2265	-2250	15	2257	-1140	-1117	7893	3336	145	-242	184	1251	0
1752	127	0	-2449	-2232	217	2340	-1333	-1007	7606	3429	166	-157	133	1218	0
1753	127	0	-2597	-2221	376	2409	-1486	-922	7298	3484	75	-83	65	1280	0
1754	127	0	-2358	-2201	157	2279	-1257	-1022	7214	3546	188	-98	73	1266	0
1755	127	0	-2257	-2188	69	2222	-1163	-1059	7185	3621	97	-69	0	1400	0
1756	127	0	-2027	-2176	-149	2101	-939	-1162	7220	3554	131	0	-195	1377	0
1757	127	0	-1751	-2168	-417	1959	-667	-1292	7236	3571	135	-15	-318	1511	0
1758	127	0	-1476	-2174	-698	1825	-389	-1436	7434	3517	211	-1	-446	1530	0
1759	127	0	-1242	-2184	-942	1713	-150	-1563	7682	3367	190	17	-616	1561	0
1760	127	0	-1057	-2174	-1117	1615	30	-1645	7882	3265	176	85	-760	1606	0
1761	127	0	-842	-2165	-1323	1503	240	-1744	8246	3090	252	15	-739	1720	0
1762	127	0	-716	-2145	-1429	1430	356	-1787	8520	2898	168	32	-665	1670	0
1763	127	0	-619	-2153	-1534	1386	457	-1843	8724	2568	143	65	-593	1637	0
1764	127	0	-427	-2159	-1732	1293	652	-1945	8885	2370	203	46	-422	1775	0
1765	127	0	-342	-2165	-1823	1253	740	-1994	8980	2137	164	71	-221	1685	0
1766	127	0	-309	-2186	-1877	1247	784	-2031	8982	1943	197	48	65	1674	0
1767	127	0	-347	-2178	-1831	1262	742	-2004	8885	1792	188	23	302	1495	0
1768	127	0	-345	-2184	-1839	1264	747	-2011	8795	1643	275	34	537	1538	0
1769	127	0	-452	-2184	-1732	1318	640	-1958	8528	1505	186	31	566	1484	0
1770	127	0	-578	-2199	-1621	1388	521	-1910	8260	1429	201	0	595	1336	0
1771	127	0	-842	-2198	-1356	1520	257	-1777	7961	1499	225	15	552	1468	0
1772	127	0	-1145	-2182	-1037	1663	-54	-1609	7589	1445	209	13	467	1396	0
1773	127	0	-1385	-2178	-793	1781	-296	-1485	7224	1447	265	15	291	1427	0
1774	127	0	-1727	-2182	-455	1954	-636	-1318	6807	1456	263	-50	106	1505	0
1775	127	0	-2033	-2199	-166	2116	-933	-1182	6376	1503	287	-133	-3	1522	0
1776	127	0	-2344	-2234	110	2289	-1227	-1062	6076	1441	273	-155	-186	1540	0
1777	127	0	-2581	-2263	318	2422	-1449	-972	5717	1295	234	-188	-221	1532	0
1778	127	0	-2670	-2314	356	2492	-1513	-979	5437	1072	273	-215	-347	1468	0
1779	127	0	-2694	-2347	347	2520	-1520	-1000	5315	849	327	-248	-335	1495	0
1780	127	0	-2527	-2374	153	2450	-1340	-1110	5127	539	223	-345	-358	1367	0
1781	127	0	-1963	-2380	-417	2171	-773	-1398	5193	296	267	-256	-450	1377	0
1782	127	0	-1562	-2355	-793	1958	-384	-1574	5146	-85	269	-306	-609	1433	0
1783	127	0	-1027	-2357	-1330	1692	151	-1843	5088	-356	236	-463	-836	1501	0
1784	127	0	-544	-2357	-1813	1450	634	-2085	5241	-663	240	-424	-942	1610	0
1785	127	0	-227	-2374	-2147	1300	960	-2260	5170	-865	234	-543	-1037	1647	0
1786	127	0	-25	-2380	-2355	1202	1165	-2367	5249	-1193	221	-558	-1016	1755	0
1787	127	0	163	-2386	-2549	1111	1356	-2467	5193	-1319	164	-547	-917	1583	0
1788	127	0	169	-2397	-2566	1114	1367	-2481	4952	-1482	174	-708	-698	1534	0
1789	127	0	99	-2426	-2525	1163	1312	-2475	4762	-1707	145	-772	-556	1441	0
1790	127	0	-19	-2440	-2421	1229	1201	-2430	4591	-1800	213	-768	-192	1286	0
1791	127	0	-278	-2450	-2172	1364	947	-2311	4163	-2035	159	-876	29	1059	0
1792	127	0	-438	-2440	-2002	1439	782	-2221	4023	-2182	207	-832	289	1045	0
1793	127	0	-772	-2444	-1672	1608	450	-2058	3658	-2370	192	-859	347	851	0
1794	127	0	-1197	-2461	-1264	1829	33	-1862	3352	-2510	164	-791	374	847	0
1795	127	0	-1609	-2452	-843	2030	-383	-1647	3038	-2700	114	-923	343	795	0
1796	127	0	-1845	-2469	-624	2157	-610	-1546	3059	-2750	195	-744	281	898	0
1797	127	0	-2190	-2504	-314	2347	-938	-1409	2772	-3032	159	-838	-15	863	0
1798	127	0	-2325	-2520	-195	2422	-1065	-1357	2636	-3202	182	-789	-180	923	0
1799	127	0	-2358	-2520	-162	2439	-1098	-1341	2417	-3301	149	-822	-494	820	0
1800	127	0	-2280	-2508	-228	2394	-1026	-1368	2205	-3490	215	-731	-669	859	0
1801	127	0	-2295	-2494	-199	2394	-1048	-1346	1930	-3788	147	-731	-1045	871	0
1802	127	0	-1969	-2463	-494	2216	-737	-1478	1782	-3940	141	-620	-1251	884	0
1803	127	0	-1923	-2477	-554	2200	-684	-1515	1453	-4139	234	-649	-1474	1016	0
1804	127	0	-1773	-2459	-686	2116	-543	-1572	1123	-4349	139	-566	-1854	1096	0
1805	127	0	-1709	-2465	-756	2087	-476	-1610	971	-4687	186	-438	-1996	1325	0
1806	127	0	-1895	-2477	-582	2186	-656	-1529	717	-5067	192	-459	-2128	1466	0
1807	127	0	-2097	-2485	-388	2291	-854	-1436	479	-5290	192	-376	-1930	1563	0
1808	127	0	-2656	-2492	164	2574	-1410	-1164	166	-5569	170	-360	-1616	1614	0
1809	127	0	-3147	-2492	655	2819	-1901	-918	-374	-5785	153	-258	-1257	1565	0
1810	127	0	-3711	-2483	1228	3097	-2469	-627	-919	-6033	141	-304	-642	1519	0
1811	127	0	-4190	-2514	1676	3352	-2933	-419	-1470	-6202	170	-256	-100	1390	0
1812	127	0	-4750	-2531	2219	3640	-3484	-156	-2007	-6390	166	-221	572	1181	0
1813	127	0	-5090	-2504	2586	3797	-3838	41	-2432	-6504	221	-180	1175	1121	0
1814	127	0	-5398	-2492	2906	3945	-4152	207	-2933	-6491	157	-122	1730	1028	0
1815	127	0	-5893	-2498	3395	4195	-4644	448	-3309	-6749	137	-100	1963	987	0
1816	127	0	-6202	-2485	3717	4343	-4959	616	-3534	-6830	236	-5	2174	995	0
1817	127	0	-6526	-2487	4039	4506	-5282	776	-3777	-6883	261	5	2099	1084	0
1818	127	0	-6828	-2481	4347	4654	-5587	933	-3852	-6980	195	85	2025	1049	0
1819	127	0	-6941	-2481	4460	4711	-5700	989	-3852	-6951	259	149	1858	1103	0
1820	127	0	-6989	-2481	4508	4735	-5748	1013	-3860	-7061	192	205	1685	1088	0
1821	127	0	-6938	-2475	4463	4706	-5700	994	-3746	-7024	145	263	1410	1132	0
1822	127	0	-6837	-2500	4337	4668	-5587	918	-3697	-7073	217	271	1293	1074	0
1823	127	0	-6645	-2490	4155	4567	-5400	832	-3602	-7007	149	314	1179	869	0
1824	127	0	-6566	-2496	4070	4531	-5318	787	-3563	-6962	147	382	1004	882	0
1825	127	0	-6294	-2467	3827	4380	-5060	680	-3422	-6914	207	389	983	785	0
1826	127	0	-6127	-2463	3664	4295	-4895	600	-3290	-6725	250	467	1028	721	0
1827	127	0	-5953	-2448	3505	4200	-4729	528	-3107	-6720	221	442	826	554	0
1828	127	0	-5703	-2442	3261	4072	-4482	409	-2807	-6636	225	545	822	504	0
1829	127	0	-5600	-2450	3150	4025	-4375	350	-2607	-6568	256	550	727	409	0
1830	127	0	-5431	-2434	2997	3932	-4214	281	-2415	-6615	221	626	591	217	0
1831	127	0	-5330	-2434	2896	3882	-4113	231	-2068	-6603	254	665	502	205	0
1832	127	0	-5144	-2452	2692	3798	-3918	120	-1788	-6607	128	684	376	133	0
1833	127	0	-4838	-2452	2386	3645	-3612	-33	-1458	-6685	161	744	393	95	0
1834	127	0	-4411	-2452	1959	3431	-3185	-246	-1175	-6646	195	698	292	137	0
1835	127	0	-3894	-2434	1460	3164	-2677	-487	-927	-6481	184	869	372	195	0
1836	127	0	-3381	-2421	960	2901	-2170	-730	-820	-6568	215	803	294	126	0
1837	127	0	-2803	-2390	413	2596	-1608	-988	-727	-6310	236	911	391	155	0
1838	127	0	-2473	-2378	95	2425	-1284	-1141	-768	-6254	211	886	409	155	0
1839	127	0	-2152	-2378	-226	2265	-963	-1302	-727	-6182	230	900	535	69	0
1840	127	0	-2086	-2357	-271	2221	-907	-1314	-776	-6138	184	975	589	65	0
1841	127	0	-2070	-2366	-296	2218	-887	-1331	-841	-6031	164	989	690	141	0
1842	127	0	-2145	-2395	-250	2270	-947	-1322	-878	-5994	180	1039	744	188	0
1843	127	0	-2138	-2413	-275	2275	-931	-1344	-1002	-5938	184	1109	855	170	0
1844	127	0	-2184	-2426	-242	2305	-971	-1334	-1082	-5841	246	1086	1001	345	0
1845	127	0	-2039	-2444	-405	2241	-817	-1424	-1117	-5771	211	1134	1183	391	0
1846	127	0	-1854	-2434	-580	2144	-637	-1507	-1111	-5771	195	1196	1185	455	0
1847	127	0	-1742	-2438	-696	2090	-523	-1567	-1204	-5825	133	1148	1245	529	0
1848	127	0	-1402	-2428	-1026	1915	-188	-1727	-1200	-5798	186	1185	1237	572	0
1849	127	0	-1367	-2428	-1061	1897	-153	-1744	-1074	-5723	279	1206	1346	692	0
1850	127	0	-1521	-2432	-911	1976	-305	-1671	-1103	-5750	137	1115	1293	626	0
1851	127	0	-1758	-2444	-686	2101	-536	-1565	-989	-5849	151	1195	1292	702	0
1852	127	0	-2341	-2432	-91	2386	-1125	-1261	-843	-5994	155	1175	1396	770	0
1853	127	0	-2989	-2413	576	2701	-1782	-918	-725	-6149	141	1181	1404	779	0
1854	127	0	-3711	-2419	1292	3065	-2501	-563	-550	-6343	180	1101	1425	865	0
1855	127	0	-4344	-2426	1918	3385	-3131	-254	-209	-6467	162	1169	1359	946	0
1856	127	0	-5041	-2411	2630	3726	-3835	109	50	-6669	145	1181	1381	1053	0
1857	127	0	-5636	-2401	3235	4018	-4435	417	244	-6830	114	1067	1348	1006	0
1858	127	0	-6059	-2401	3658	4230	-4858	628	585	-6945	151	1164	1427	1072	0
1859	127	0	-6498	-2407	4091	4452	-5294	842	896	-7011	91	1101	1385	1039	0
1860	127	0	-6890	-2399	4491	4644	-5690	1046	1063	-7077	143	1092	1342	971	0
1861	127	0	-7202	-2411	4791	4806	-5996	1190	1361	-7084	87	1045	1280	917	0
1862	127	0	-7530	-2426	5104	4978	-6317	1339	1590	-7026	141	1030	1299	999	0
1863	127	0	-7803	-2436	5367	5119	-6585	1465	1788	-6902	128	1002	1229	1109	0
1864	127	0	-7962	-2430	5532	5196	-6747	1551	2038	-6801	62	1043	1146	1065	0
1865	127	0	-8026	-2430	5596	5228	-6811	1583	2231	-6788	155	979	1088	1173	0
1866	127	0	-8072	-2446	5626	5259	-6849	1590	2438	-6805	110	869	1119	1150	0
1867	127	0	-8060	-2450	5610	5255	-6835	1580	2619	-6735	112	874	1103	1138	0
1868	127	0	-8132	-2448	5684	5290	-6908	1618	2896	-6621	32	937	1072	1173	0
1869	127	0	-8017	-2436	5581	5226	-6799	1572	3224	-6524	194	855	1181	1195	0
1870	127	0	-8000	-2421	5579	5210	-6789	1579	3381	-6446	98	723	1222	1090	0
1871	127	0	-7874	-2411	5463	5142	-6668	1526	3699	-6442	240	805	1231	1132	0
1872	127	0	-8001	-2432	5569	5216	-6785	1568	3854	-6264	149	776	1286	1138	0
1873	127	0	-8122	-2417	5705	5269	-6913	1644	4138	-6279	217	698	1284	1030	0
1874	127	0	-8308	-2421	5887	5364	-7097	1733	4399	-6208	254	748	1235	1144	0
1875	127	0	-8421	-2421	6000	5421	-7210	1789	4591	-5981	250	688	1383	1148	0
1876	127	0	-8459	-2407	6052	5433	-7255	1822	4853	-5864	205	585	1330	1117	0
1877	127	0	-8308	-2411	5897	5359	-7102	1743	5119	-5726	289	624	1356	1175	0
1878	127	0	-8112	-2403	5709	5257	-6910	1653	5350	-5703	267	576	1449	1092	0
1879	127	0	-7614	-2384	5230	4999	-6422	1423	5596	-5497	327	506	1596	1022	0
1880	127	0	-7249	-2380	4869	4814	-6059	1244	5721	-5381	261	465	1592	923	0
1881	127	0	-6690	-2372	4318	4531	-5504	973	5940	-5119	314	483	1544	954	0
1882	127	0	-6252	-2378	3874	4315	-5063	748	6089	-4906	345	386	1722	913	0
1883	127	0	-5908	-2409	3499	4158	-4703	545	6153	-4646	207	378	1639	927	0
1884	127	0	-5367	-2411	2956	3889	-4161	272	6388	-4326	329	384	1753	1024	0
1885	127	0	-5043	-2444	2599	3743	-3821	77	6337	-4108	192	320	1608	944	0
1886	127	0	-4484	-2440	2044	3462	-3264	-198	6499	-3808	318	287	1647	1117	0
1887	127	0	-4221	-2444	1777	3332	-2999	-333	6353	-3633	242	236	1544	1059	0
1888	127	0	-3955	-2436	1519	3195	-2737	-458	6287	-3449	273	108	1462	993	0
1889	127	0	-3801	-2405	1396	3103	-2598	-504	6219	-3232	287	143	1489	1098	0
1890	127	0	-3580	-2393	1187	2986	-2383	-603	6163	-3148	226	116	1389	1090	0
1891	127	0	-3398	-2397	1001	2897	-2199	-698	6068	-2964	269	58	1489	1059	0
1892	127	0	-3475	-2403	1072	2939	-2273	-665	5963	-2811	197	48	1534	1107	0
1893	127	0	-3498	-2395	1103	2946	-2300	-646	5915	-2762	176	95	1577	1113	0
1894	127	0	-3476	-2384	1092	2930	-2284	-646	5965	-2659	207	116	1598	1152	0
1895	127	0	-3389	-2355	1034	2872	-2211	-660	5759	-2454	159	48	1736	1187	0
1896	127	0	-3223	-2339	884	2781	-2053	-727	5860	-2556	197	50	1757	1228	0
1897	127	0	-2998	-2333	665	2665	-1831	-834	5851	-2547	194	79	1736	1255	0
1898	127	0	-2837	-2335	502	2586	-1669	-916	5820	-2547	166	60	1771	1387	0
1899	127	0	-2646	-2326	320	2486	-1483	-1003	5697	-2568	166	15	1668	1282	0
1900	127	0	-2434	-2343	91	2388	-1262	-1126	5723	-2605	164	116	1668	1379	0
1901	127	0	-2322	-2335	-13	2328	-1154	-1174	5622	-2659	135	40	1664	1385	0
1902	127	0	-2383	-2333	50	2358	-1216	-1141	5492	-2661	168	50	1608	1433	0
1903	127	0	-2455	-2310	145	2382	-1300	-1082	5389	-2681	133	-52	1581	1377	0
1904	127	0	-2610	-2287	323	2448	-1466	-982	5323	-2801	221	17	1542	1507	0
1905	127	0	-2752	-2275	477	2513	-1614	-899	5137	-2787	159	-106	1462	1441	0
1906	127	0	-3002	-2298	704	2650	-1853	-797	5108	-2659	250	-114	1600	1513	0
1907	127	0	-3433	-2308	1125	2870	-2279	-591	4882	-2863	207	-226	1429	1416	0
1908	127	0	-3786	-2310	1476	3048	-2631	-417	4908	-2873	225	-172	1389	1328	0
1909	127	0	-4147	-2310	1837	3228	-2992	-236	4844	-2964	149	-289	1299	1295	0
1910	127	0	-4370	-2320	2050	3345	-3210	-135	4884	-3105	166	-300	1259	1229	0
1911	127	0	-4457	-2277	2180	3367	-3318	-48	4947	-3117	277	-271	1313	1134	0
1912	127	0	-4598	-2267	2331	3432	-3464	32	4892	-3363	238	-483	1171	1039	0
1913	127	0	-4502	-2246	2256	3374	-3379	5	5144	-3406	256	-453	1092	1004	0
1914	127	0	-4508	-2250	2258	3379	-3383	4	5185	-3445	207	-452	1030	970	0
1915	127	0	-4455	-2236	2219	3345	-3337	-8	5307	-3482	242	-591	931	973	0
1916	127	0	-4191	-2232	1959	3211	-3075	-136	5569	-3524	252	-519	795	907	0
1917	127	0	-4082	-2234	1848	3158	-2965	-193	5651	-3569	265	-616	723	898	0
1918	127	0	-3799	-2209	1590	3004	-2694	-309	5699	-3610	240	-644	616	789	0
1919	127	0	-3614	-2196	1418	2905	-2516	-389	5755	-3561	322	-700	572	779	0
1920	127	0	-3457	-2165	1292	2811	-2374	-436	5812	-3470	232	-739	463	700	0
1921	127	0	-3367	-2182	1185	2774	-2276	-498	5843	-3369	259	-735	465	585	0
1922	127	0	-3427	-2205	1222	2816	-2324	-491	5825	-3187	174	-807	360	527	0
1923	127	0	-3347	-2213	1134	2780	-2240	-539	5872	-2917	254	-783	376	490	0
1924	127	0	-3382	-2238	1144	2810	-2263	-547	5765	-2725	190	-801	353	481	0
1925	127	0	-3341	-2238	1103	2789	-2222	-567	5738	-2576	203	-799	304	467	0
1926	127	0	-3291	-2250	1041	2770	-2166	-604	5534	-2355	166	-789	242	547	0
1927	127	0	-3169	-2260	909	2714	-2039	-675	5439	-2097	149	-808	182	523	0
1928	127	0	-2914	-2265	649	2589	-1781	-808	5230	-1920	157	-822	116	490	0
1929	127	0	-2566	-2260	306	2413	-1436	-977	5117	-1650	230	-762	75	436	0
1930	127	0	-2374	-2256	118	2315	-1246	-1069	4881	-1540	145	-818	0	401	0
1931	127	0	-1923	-2252	-329	2087	-797	-1290	4780	-1319	145	-770	-40	450	0
1932	127	0	-1614	-2236	-622	1925	-496	-1429	4504	-1257	114	-642	-129	388	0
1933	127	0	-1113	-2238	-1125	1675	6	-1681	4347	-1127	73	-723	-124	378	0
1934	127	0	-708	-2250	-1542	1479	417	-1896	4287	-977	133	-644	-48	446	0
1935	127	0	-260	-2254	-1994	1257	867	-2124	4013	-818	40	-667	-9	426	0
1936	127	0	268	-2234	-2502	983	1385	-2368	3967	-616	106	-613	120	490	0
1937	127	0	661	-2252	-2913	795	1787	-2582	3771	-560	120	-529	108	479	0
1938	127	0	1071	-2289	-3360	609	2215	-2824	3625	-426	50	-523	166	380	0
1939	127	0	1323	-2314	-3637	495	2480	-2975	3449	-271	112	-512	203	395	0
1940	127	0	1373	-2357	-3730	492	2551	-3043	3204	-174	120	-552	271	355	0
1941	127	0	1310	-2364	-3674	527	2492	-3019	3026	-161	32	-512	194	341	0
1942	127	0	1144	-2386	-3530	621	2337	-2958	2805	-31	135	-500	246	419	0
1943	127	0	786	-2366	-3152	790	1969	-2759	2679	98	112	-514	205	389	0
1944	127	0	237	-2382	-2619	1072	1428	-2500	2456	271	126	-430	188	483	0
1945	127	0	-163	-2366	-2203	1264	1020	-2284	2310	310	83	-496	58	388	0
1946	127	0	-498	-2362	-1864	1430	683	-2113	2186	376	91	-465	153	453	0
1947	127	0	-997	-2347	-1350	1672	176	-1848	1969	306	56	-403	116	380	0
1948	127	0	-1371	-2364	-993	1867	-189	-1678	2021	250	128	-409	97	335	0
1949	127	0	-1924	-2399	-475	2161	-724	-1437	1868	351	155	-450	166	399	0
1950	127	0	-2295	-2440	-145	2367	-1075	-1292	1920	261	77	-496	58	217	0
1951	127	0	-2451	-2442	9	2446	-1230	-1216	2002	254	211	-393	205	244	0
1952	127	0	-2587	-2456	131	2521	-1359	-1162	1974	221	122	-424	155	188	0
1953	127	0	-2496	-2444	52	2470	-1274	-1196	2023	209	203	-467	219	120	0
1954	127	0	-2436	-2421	15	2428	-1225	-1203	2066	65	162	-417	244	184	0
1955	127	0	-2264	-2405	-141	2334	-1061	-1273	2147	27	147	-399	213	170	0
1956	127	0	-2107	-2372	-265	2239	-921	-1318	2159	-3	174	-343	174	112	0
1957	127	0	-2010	-2372	-362	2191	-824	-1367	2079	-110	135	-442	141	46	0
1958	127	0	-1833	-2376	-543	2104	-645	-1459	2093	-36	188	-351	254	120	0
1959	127	0	-1705	-2370	-665	2037	-520	-1517	1971	-93	97	-413	207	-131	0
1960	127	0	-1325	-2370	-1045	1847	-140	-1707	2013	-135	161	-382	228	15	0
1961	127	0	-859	-2329	-1470	1594	305	-1899	1924	-172	122	-411	228	-40	0
1962	127	0	-407	-2345	-1938	1376	765	-2141	1755	-133	164	-384	221	-54	0
1963	127	0	72	-2337	-2409	1132	1240	-2373	1691	-56	126	-279	283	-89	0
1964	127	0	355	-2357	-2712	1001	1533	-2534	1509	60	100	-269	329	5	0
1965	127	0	538	-2362	-2900	912	1719	-2631	1489	-36	93	-133	366	19	0
1966	127	0	463	-2384	-2847	960	1655	-2615	1297	-110	-11	-141	401	95	0
1967	127	0	164	-2392	-2556	1114	1360	-2474	1132	-77	170	-75	453	170	0
1968	127	0	-307	-2392	-2085	1349	889	-2238	946	-60	56	-23	455	128	0
1969	127	0	-659	-2395	-1736	1527	538	-2065	805	-65	209	11	519	199	0
1970	127	0	-1222	-2397	-1175	1809	-23	-1786	453	-3	85	75	485	159	0
1971	127	0	-1455	-2393	-938	1924	-258	-1665	306	112	65	54	486	192	0
1972	127	0	-1790	-2434	-644	2112	-573	-1539	87	199	116	106	539	240	0
1973	127	0	-2161	-2448	-287	2304	-937	-1367	-116	168	97	95	506	269	0
1974	127	0	-2390	-2467	-77	2428	-1156	-1272	-190	265	159	155	525	254	0
1975	127	0	-2768	-2483	285	2625	-1526	-1099	-335	323	60	199	452	273	0
1976	127	0	-2802	-2471	331	2636	-1566	-1070	-261	422	60	362	463	292	0
1977	127	0	-2963	-2475	488	2719	-1725	-993	-238	413	95	289	450	333	0
1978	127	0	-3054	-2463	591	2758	-1822	-936	-85	428	98	291	417	312	0
1979	127	0	-3191	-2522	669	2856	-1930	-926	197	467	155	308	463	306	0
1980	127	0	-3400	-2541	859	2970	-2129	-841	490	349	180	407	485	236	0
1981	127	0	-3536	-2599	937	3067	-2236	-831	787	475	67	374	426	174	0
1982	127	0	-3729	-2690	1039	3209	-2384	-825	1090	475	91	399	364	269	0
1983	127	0	-3844	-2667	1177	3255	-2510	-745	1439	593	178	490	376	323	0
1984	127	0	-3784	-2469	1315	3126	-2549	-577	1899	636	153	467	298	316	0
1985	127	0	-3707	-2231	1476	2969	-2591	-377	2345	871	131	550	331	368	0
1986	127	0	-3553	-1872	1681	2712	-2617	-95	2650	940	201	494	230	306	0
1987	127	0	-3293	-1445	1848	2369	-2570	201	2968	1105	223	506	151	349	0
1988	127	0	-3109	-925	2184	2017	-2646	629	3237	1280	120	473	71	320	0
1989	127	0	-2794	-494	2300	1644	-2547	903	3569	1534	91	535	104	254	0
1990	127	0	-2711	-283	2428	1497	-2569	1072	3573	1668	147	508	3	267	0
1991	127	0	-2564	-141	2423	1352	-2493	1141	3792	1908	83	587	-58	162	0
1992	127	0	-2531	-174	2357	1352	-2444	1091	3969	2017	195	568	-23	192	0
1993	127	0	-2583	-302	2281	1442	-2432	989	4004	2184	199	525	15	199	0
1994	127	0	-2641	-686	1955	1663	-2298	634	4103	2335	162	570	-19	186	0
1995	127	0	-2793	-1245	1548	2019	-2170	151	4157	2551	122	653	-38	207	0
1996	127	0	-2917	-1736	1181	2326	-2049	-277	4171	2636	128	572	56	219	1
1997	127	0	-2928	-2108	820	2518	-1874	-644	4221	2781	73	725	-44	271	0
1998	127	0	-2791	-2345	446	2568	-1618	-949	4188	2824	143	733	-36	320	0
1999	127	0	-2638	-2444	194	2541	-1416	-1125	4157	2921	141	673	46	258	0
[truncated: 34,409 more rows]
