# Supplementary material for: A Robust and Real-Time Capable Envelope-Based Algorithm for Heart Sound Classification: Validation under Different Physiological Conditions
Source: Sensors (Basel). 2020 Feb 11;20(4):972. doi: 10.3390/s20040972 (PMC7070375; doi:10.3390/s20040972)
Supplement: Supplementary file 1 [file sensors-20-00972-s001.zip › Messungen/sz/sz01_unfiltered.csv]

Dataset No.	Pulse (bpm)	Pacer Bit	leadI (�V)	leadII (�V)	leadIII (�V)	lead_avR (�V)	lead_avL (�V)	lead_avF (�V)	V1 (�V)	V2 (�V)	V3 (�V)	V4 (�V)	V5 (�V)	V6 (�V)	R-Wave
1	0	0	-1864	1121	2985	371	-2424	2053	-477	-186	-3195	-205	-182	-38	0
2	0	0	-2462	764	3226	849	-2844	1995	-502	-194	-3265	-83	-69	83	0
3	0	0	-2743	535	3278	1104	-3010	1906	-570	-275	-3354	-244	-141	50	0
4	0	0	-2700	374	3074	1163	-2887	1724	-438	-242	-3400	-97	29	149	0
5	0	0	-2645	296	2941	1174	-2793	1618	-519	-405	-3536	-159	-155	89	0
6	0	0	-2268	275	2543	996	-2405	1409	-382	-283	-3598	-91	-32	9	0
7	0	0	-2043	285	2328	879	-2185	1306	-411	-337	-3629	13	-81	38	0
8	0	0	-1767	285	2052	741	-1909	1168	-339	-252	-3614	-62	-42	-48	0
9	0	0	-2035	228	2263	903	-2149	1245	-378	-244	-3653	-75	-60	-11	1
10	0	0	-2219	217	2436	1001	-2327	1326	-401	-174	-3687	56	-112	-151	0
11	0	0	-2539	211	2750	1164	-2644	1480	-419	-180	-3784	58	-67	-176	0
12	0	0	-2712	180	2892	1266	-2802	1536	-362	-44	-3802	153	-98	-93	0
13	0	0	-3047	186	3233	1430	-3140	1709	-380	-91	-3992	116	-106	-112	0
14	0	0	-2756	194	2950	1281	-2853	1572	-362	-40	-4077	-34	-174	-62	0
15	0	0	-2541	213	2754	1164	-2647	1483	-246	-21	-4246	0	9	-19	0
16	0	0	-2159	252	2411	953	-2285	1331	-279	71	-4529	-5	-13	-133	0
17	0	0	-1794	219	2013	787	-1903	1116	-141	89	-4586	34	-118	-157	0
18	0	0	-1570	195	1765	687	-1667	980	-195	172	-4704	31	-40	-236	0
19	0	0	-1672	143	1815	764	-1743	979	-265	190	-4890	3	-89	-417	0
20	0	0	-1825	97	1922	864	-1873	1009	-219	244	-5032	62	-133	-517	0
21	0	0	-2356	34	2390	1161	-2373	1212	-296	195	-5220	46	-85	-570	0
22	0	0	-2505	46	2551	1229	-2528	1298	-395	205	-5300	64	-188	-744	0
23	0	0	-2640	31	2671	1304	-2655	1351	-320	230	-5369	159	-104	-636	0
24	0	0	-2307	52	2359	1127	-2333	1205	-302	258	-5505	120	-155	-576	0
25	0	0	-1946	46	1992	950	-1969	1019	-194	391	-5573	277	5	-420	0
26	0	0	-1649	54	1703	797	-1676	878	-254	225	-5624	211	-62	-368	0
27	0	0	-1257	83	1340	587	-1298	711	-207	273	-5606	329	29	-195	0
28	0	0	-926	137	1063	394	-994	600	-199	271	-5594	306	-23	-205	0
29	0	0	-974	133	1107	420	-1040	620	-312	236	-5664	259	-69	-211	0
30	0	0	-1225	100	1325	562	-1275	712	-300	162	-5699	382	-44	-246	0
31	0	0	-1628	77	1705	775	-1666	891	-364	46	-5742	372	-143	-118	0
32	0	0	-1866	114	1980	876	-1923	1047	-356	1	-5757	411	-83	-73	0
33	0	0	-2101	217	2318	942	-2209	1267	-393	29	-5798	430	-34	-122	0
34	0	0	-1783	265	2048	759	-1915	1156	-364	-67	-5949	420	-128	-40	0
35	0	0	-1399	329	1728	535	-1563	1028	-314	-40	-5938	382	15	36	0
36	0	0	-1110	325	1435	392	-1272	880	-283	-110	-6064	395	-29	145	0
37	0	0	-696	382	1078	157	-887	730	-304	-141	-6031	455	-67	104	0
38	0	0	-431	428	859	1	-645	643	-287	-151	-6062	411	-36	102	0
39	0	0	-442	485	927	-21	-684	706	-310	-194	-6151	232	-153	62	0
40	0	0	-737	428	1165	154	-951	796	-422	-277	-6299	131	-124	-93	0
41	0	0	-902	362	1264	270	-1083	813	-380	-209	-6359	149	-199	-190	0
42	0	0	-1292	318	1610	487	-1451	964	-517	-254	-6531	0	-184	-219	0
43	0	0	-1405	259	1664	573	-1534	961	-479	-291	-6549	-54	-221	-207	0
44	0	0	-1304	172	1476	566	-1390	824	-401	-322	-6601	-95	-153	-116	0
45	0	0	-1141	32	1173	554	-1157	602	-420	-318	-6667	-176	-170	-11	0
46	0	0	-1121	-122	999	621	-1060	438	-426	-339	-6669	-304	-124	244	0
47	0	0	-806	-223	583	514	-694	180	-407	-312	-6854	-339	-118	190	0
48	0	0	-314	-223	91	268	-202	-66	-419	-246	-7096	-488	-73	170	0
49	0	0	-237	-129	108	183	-172	-10	-473	-320	-7096	-516	-120	318	0
50	0	0	-282	-38	244	160	-263	103	-543	-248	-7046	-527	-180	335	0
51	0	0	-494	-25	469	259	-481	222	-593	-368	-7067	-725	-186	368	0
52	0	0	-645	-15	630	330	-637	307	-589	-366	-7228	-818	-151	473	0
53	0	0	-1001	52	1053	474	-1027	552	-613	-490	-7304	-958	-186	570	0
54	0	0	-691	102	793	294	-742	447	-682	-492	-7331	-1158	-98	574	0
55	0	0	-194	149	343	22	-268	246	-496	-537	-7228	-1241	-62	752	0
56	0	0	147	207	60	-177	43	133	-651	-554	-7302	-1373	-46	841	0
57	0	0	477	159	-318	-318	397	-79	-611	-541	-7265	-1402	-44	1084	0
58	0	0	511	116	-395	-313	453	-139	-630	-566	-7358	-1590	27	1030	0
59	0	0	545	157	-388	-351	466	-115	-735	-611	-7533	-1726	-126	983	0
60	0	0	531	446	-85	-488	308	180	-754	-618	-7748	-1683	-98	888	0
61	0	0	326	545	219	-435	53	382	-781	-690	-7907	-1755	-141	946	0
62	0	0	-64	583	647	-259	-355	615	-814	-692	-8000	-1759	-143	1035	0
63	0	0	-323	614	937	-145	-630	775	-874	-704	-8018	-1897	-102	1016	0
64	0	0	-243	556	799	-156	-521	677	-857	-661	-8177	-1963	-23	1055	0
65	0	0	25	506	481	-265	-228	493	-814	-787	-8309	-2083	-44	1061	0
66	0	0	273	455	182	-364	45	318	-814	-787	-8260	-2046	69	1150	0
67	0	0	285	258	-27	-271	156	115	-820	-851	-8291	-1967	23	1293	0
68	0	0	286	25	-261	-155	273	-118	-911	-857	-8252	-1941	-29	1379	0
69	0	0	112	-83	-195	-14	153	-139	-929	-935	-8359	-2050	-77	1340	0
70	0	0	-113	-157	-44	135	-34	-100	-1068	-1030	-8588	-2000	-151	1354	0
71	0	0	-440	-124	316	282	-378	96	-983	-1086	-8580	-1988	-162	1482	0
72	0	0	-812	-87	725	449	-768	319	-1055	-1121	-8524	-1874	-180	1491	0
73	0	0	-971	-62	909	516	-940	423	-1150	-1125	-8683	-1920	-116	1596	0
74	0	0	-708	7	715	350	-711	361	-1132	-1198	-8834	-1724	-168	1635	0
75	0	0	-609	0	609	304	-609	304	-1134	-1195	-8894	-1681	-120	1810	0
76	0	0	-479	13	492	233	-485	252	-1167	-1259	-8945	-1598	-112	1775	0
77	0	0	-161	87	248	37	-204	167	-1228	-1214	-9088	-1573	-157	1833	0
78	0	0	60	141	81	-100	-10	111	-1177	-1290	-9044	-1656	-139	1889	0
79	0	0	-196	141	337	27	-266	239	-1233	-1233	-9158	-1649	-133	2015	0
80	0	0	-537	124	661	206	-599	392	-1272	-1346	-9317	-1676	-281	1839	0
81	0	0	-935	161	1096	387	-1015	628	-1381	-1272	-9529	-1689	-240	1936	0
82	0	0	-1133	228	1361	452	-1247	794	-1369	-1361	-9639	-1837	-263	1883	0
83	0	0	-1350	221	1571	564	-1460	896	-1396	-1323	-9857	-1918	-248	1901	0
84	0	0	-1341	263	1604	539	-1472	933	-1394	-1361	-10089	-1875	-172	2116	0
85	0	0	-1168	238	1406	465	-1287	822	-1408	-1507	-10270	-1972	-199	1990	0
86	0	0	-964	240	1204	362	-1084	722	-1422	-1470	-10470	-2035	-197	2077	0
87	0	0	-758	254	1012	252	-885	633	-1375	-1354	-10648	-2046	-211	2110	0
88	0	0	-727	256	983	235	-855	619	-1441	-1425	-10747	-2130	-281	2093	0
89	0	0	-1032	322	1354	355	-1193	838	-1610	-1361	-11028	-2254	-370	1971	0
90	0	0	-1405	362	1767	521	-1586	1064	-1563	-1394	-11213	-2242	-364	2130	0
91	0	0	-1911	413	2324	749	-2117	1368	-1676	-1435	-11601	-2316	-380	1934	0
92	0	0	-2192	442	2634	875	-2413	1538	-1674	-1526	-11626	-2428	-349	1918	0
93	0	0	-2423	399	2822	1012	-2622	1610	-1792	-1623	-11958	-2603	-399	1839	0
94	0	0	-2132	434	2566	849	-2349	1500	-1571	-1652	-12144	-2624	-360	1905	0
95	0	0	-2066	440	2506	813	-2286	1473	-1687	-1641	-12315	-2948	-366	1862	0
96	0	0	-1818	471	2289	673	-2053	1380	-1546	-1592	-12493	-3057	-349	1893	0
97	0	0	-1872	426	2298	723	-2085	1362	-1740	-1484	-12557	-3303	-349	1837	0
98	0	0	-1864	440	2304	712	-2084	1372	-1744	-1588	-12741	-3396	-492	1701	0
99	0	0	-2120	475	2595	822	-2357	1535	-1722	-1565	-12802	-3507	-490	1695	0
100	0	0	-2437	455	2892	991	-2664	1673	-1866	-1588	-12811	-3792	-597	1433	0
101	0	0	-2632	446	3078	1093	-2855	1762	-1782	-1489	-12776	-3924	-698	1427	0
102	0	0	-2925	409	3334	1258	-3129	1871	-1846	-1420	-12701	-4242	-620	1383	0
103	0	0	-3104	448	3552	1328	-3328	2000	-1775	-1414	-12615	-4236	-595	1470	0
104	0	0	-2896	500	3396	1198	-3146	1948	-1683	-1439	-12439	-4332	-537	1484	0
105	0	0	-2474	465	2939	1004	-2706	1702	-1552	-1495	-12231	-4165	-469	1561	0
106	0	0	-2046	510	2556	768	-2301	1533	-1482	-1226	-11876	-4041	-397	1773	0
107	0	0	-1731	531	2262	600	-1996	1396	-1544	-1361	-11882	-4103	-500	1575	0
108	0	0	-1622	593	2215	514	-1918	1404	-1579	-1505	-11824	-4077	-523	1123	0
109	0	0	-2025	597	2622	714	-2323	1609	-1612	-1387	-11362	-4295	-677	948	0
110	0	0	-2399	582	2981	908	-2690	1781	-1616	-1350	-11067	-4347	-783	808	0
111	0	0	-2753	566	3319	1093	-3036	1942	-1621	-1187	-10999	-4035	-805	715	0
112	0	0	-3027	550	3577	1238	-3302	2063	-1650	-1228	-10739	-4103	-719	843	0
113	0	0	-3040	595	3635	1222	-3337	2115	-1608	-1323	-10613	-4430	-733	688	0
114	0	0	-2367	566	2933	900	-2650	1749	-1330	-1425	-10324	-4489	-603	873	0
115	0	0	-1704	554	2258	575	-1981	1406	-1251	-1552	-10188	-4487	-550	958	0
116	0	0	-921	543	1464	189	-1192	1003	-1154	-1259	-9800	-4347	-428	1111	0
117	0	0	-384	564	948	-90	-666	756	-1061	-1332	-9504	-4291	-395	1045	0
118	0	0	60	572	512	-316	-226	542	-1008	-1398	-9224	-4314	-436	1053	0
119	0	0	70	599	529	-334	-229	564	-1032	-1584	-8858	-4138	-395	1127	0
120	0	0	152	572	420	-362	-134	496	-904	-1850	-8454	-3790	-370	1078	0
121	0	0	316	535	219	-425	48	377	-750	-2056	-7940	-3750	-267	1164	0
122	0	0	758	479	-279	-618	518	100	-706	-2188	-7583	-3686	-87	1235	0
123	0	0	1470	535	-935	-1002	1202	-200	-407	-2267	-7082	-3521	126	1404	0
124	0	0	2321	475	-1846	-1398	2083	-685	-397	-2349	-6691	-3447	275	1493	0
125	0	0	3074	405	-2669	-1739	2871	-1132	-201	-2244	-6303	-3059	411	1584	0
126	0	0	3669	358	-3311	-2013	3490	-1476	-128	-2300	-5713	-2807	453	1588	0
127	0	0	3908	285	-3623	-2096	3765	-1669	-85	-2411	-5321	-2651	434	1482	0
128	0	0	4019	248	-3771	-2133	3895	-1761	-19	-2504	-4892	-2603	263	1301	0
129	0	0	3780	213	-3567	-1996	3673	-1677	-56	-2452	-4388	-2560	360	1057	0
130	0	0	3481	162	-3319	-1821	3400	-1578	-89	-2525	-4048	-2312	258	911	0
131	0	0	3504	294	-3210	-1899	3357	-1458	143	-2502	-3511	-1914	318	900	0
132	0	0	3516	259	-3257	-1887	3386	-1499	124	-2275	-3257	-1579	323	865	0
133	0	0	3844	269	-3575	-2056	3709	-1653	238	-2017	-2801	-1231	502	962	0
134	0	0	4464	195	-4269	-2329	4366	-2037	393	-1782	-2463	-1022	688	1002	0
135	0	0	4946	149	-4797	-2547	4871	-2324	368	-1664	-2279	-861	671	935	0
136	0	0	5226	184	-5042	-2705	5134	-2429	517	-1453	-1916	-580	657	997	0
137	0	0	5080	178	-4902	-2629	4991	-2362	424	-1326	-1821	-364	547	857	0
138	0	0	5028	182	-4846	-2605	4937	-2332	446	-1284	-1484	-195	436	841	0
139	0	0	4385	143	-4242	-2264	4313	-2049	434	-1282	-1251	-124	422	682	0
140	0	0	3910	108	-3802	-2009	3856	-1847	322	-1293	-1034	23	329	671	0
141	0	0	3588	40	-3548	-1814	3568	-1754	384	-1336	-836	106	337	679	0
142	0	0	3567	44	-3523	-1805	3545	-1739	434	-1216	-620	226	537	905	0
143	0	0	3668	-25	-3693	-1821	3680	-1859	496	-1032	-415	401	618	1012	0
144	0	0	4022	13	-4009	-2017	4015	-1998	613	-913	-261	622	727	1245	0
145	0	0	4262	29	-4233	-2145	4247	-2102	717	-878	-87	646	777	1307	0
146	0	0	4241	133	-4108	-2187	4174	-1987	651	-715	27	583	770	1280	0
147	0	0	4013	151	-3862	-2082	3937	-1855	564	-533	184	636	673	1336	0
148	0	0	3588	110	-3478	-1849	3533	-1684	438	-500	258	465	486	1251	0
149	0	0	2862	81	-2781	-1471	2821	-1350	415	-457	325	512	457	1121	0
150	0	0	2280	38	-2242	-1159	2261	-1102	358	-279	329	391	349	1086	0
151	0	0	1919	-48	-1967	-935	1943	-1007	358	-161	463	419	393	1173	0
152	0	0	1874	-7	-1881	-933	1877	-944	450	-65	490	459	465	1175	0
153	0	0	1990	52	-1938	-1021	1964	-943	537	48	603	349	492	1402	0
154	0	0	2424	91	-2333	-1257	2378	-1121	710	170	603	242	735	1462	0
155	0	0	2692	87	-2605	-1389	2648	-1259	744	252	616	162	760	1507	0
156	0	0	2736	141	-2595	-1438	2665	-1227	680	349	622	64	657	1592	0
157	0	0	2638	151	-2487	-1394	2562	-1168	684	436	622	-67	659	1456	0
158	0	0	2259	129	-2130	-1194	2194	-1000	517	539	539	-254	496	1460	0
159	0	0	1795	129	-1666	-962	1730	-768	547	582	531	-422	438	1369	0
160	0	0	1235	141	-1094	-688	1164	-476	403	624	442	-725	446	1410	0
161	0	0	1120	83	-1037	-601	1078	-477	364	704	368	-834	407	1503	0
162	0	0	1220	56	-1164	-638	1192	-554	498	808	355	-983	589	1759	0
163	0	0	1456	17	-1439	-736	1447	-711	543	884	302	-1148	628	1788	0
164	0	0	1987	7	-1980	-997	1983	-986	679	915	411	-1162	789	2011	0
165	0	0	2455	52	-2403	-1253	2429	-1175	702	832	378	-1239	760	2116	0
166	0	0	2707	102	-2605	-1404	2656	-1251	597	834	314	-1437	776	2023	0
167	0	0	2736	108	-2628	-1422	2682	-1260	618	861	287	-1660	713	1978	0
168	0	0	2424	46	-2378	-1235	2401	-1166	415	671	213	-1835	531	1747	0
169	0	0	2081	44	-2037	-1062	2059	-996	304	675	327	-1912	420	1641	0
170	0	0	1697	29	-1668	-863	1682	-819	318	663	384	-1936	399	1583	0
171	0	0	1592	9	-1583	-800	1587	-787	240	607	473	-1930	329	1520	0
172	0	0	1741	-65	-1806	-838	1773	-935	318	611	537	-1705	453	1561	0
173	0	0	2019	-60	-2079	-979	2049	-1069	397	502	677	-1614	564	1619	0
174	0	0	2645	-5	-2650	-1320	2647	-1327	471	424	750	-1422	626	1689	0
175	0	0	3086	-21	-3107	-1532	3096	-1564	517	506	921	-1319	700	1777	0
176	0	0	3387	-13	-3400	-1687	3393	-1706	490	413	999	-1132	630	1730	0
177	0	0	3336	25	-3311	-1680	3323	-1643	426	360	1107	-973	560	1548	0
178	0	0	3178	34	-3144	-1606	3161	-1555	372	384	1224	-715	393	1433	0
179	0	0	2748	69	-2679	-1408	2713	-1305	325	428	1400	-700	331	1342	0
180	0	0	2405	110	-2295	-1257	2350	-1092	279	413	1493	-459	135	1206	0
181	0	0	2296	75	-2221	-1185	2258	-1073	244	347	1629	-384	155	1193	0
182	0	0	2471	151	-2320	-1311	2395	-1084	279	374	1584	-267	234	1173	0
183	0	0	2765	145	-2620	-1455	2692	-1237	362	327	1662	-232	347	1169	0
184	0	0	3318	104	-3214	-1711	3266	-1555	417	289	1691	-122	516	1154	0
185	0	0	3685	29	-3656	-1857	3670	-1813	430	240	1656	38	457	1096	0
186	0	0	3829	31	-3798	-1930	3813	-1883	452	287	1610	211	479	993	0
187	0	0	3734	91	-3643	-1912	3688	-1776	325	232	1583	323	343	713	0
188	0	0	3555	145	-3410	-1850	3482	-1632	281	355	1513	485	275	609	0
189	0	0	3039	184	-2855	-1611	2947	-1335	131	256	1544	399	60	362	0
190	0	0	2638	153	-2485	-1395	2561	-1166	192	358	1445	527	69	265	0
191	0	0	2356	104	-2252	-1230	2304	-1074	81	409	1295	574	-13	267	0
192	0	0	2565	100	-2465	-1332	2515	-1182	195	488	1179	613	110	343	0
193	0	0	2676	40	-2636	-1358	2656	-1298	211	502	1084	576	252	409	0
194	0	0	3223	40	-3183	-1631	3203	-1571	236	473	964	535	372	457	0
195	0	0	3652	106	-3546	-1879	3599	-1720	434	488	890	554	428	580	0
196	0	0	3714	87	-3627	-1900	3670	-1770	364	473	682	550	422	525	0
197	0	0	3561	52	-3509	-1806	3535	-1728	248	444	517	488	277	391	0
198	0	0	3335	3	-3332	-1669	3333	-1664	184	438	368	426	172	355	0
199	0	0	2644	-19	-2663	-1312	2653	-1341	58	415	322	273	87	331	0
200	0	0	2257	48	-2209	-1152	2233	-1080	-34	488	129	263	-38	203	0
201	0	0	2124	56	-2068	-1090	2096	-1006	-25	552	135	259	77	248	0
202	0	0	2129	91	-2038	-1110	2083	-973	-21	463	77	170	143	490	0
203	0	0	2383	69	-2314	-1226	2348	-1122	95	582	87	238	244	587	0
204	0	0	2756	27	-2729	-1391	2742	-1351	248	601	114	281	345	735	0
205	0	0	3086	25	-3061	-1555	3073	-1518	310	677	120	120	327	752	0
206	0	0	3115	56	-3059	-1585	3087	-1501	230	721	151	135	335	787	0
207	0	0	2874	9	-2865	-1441	2869	-1428	131	677	29	-104	223	535	0
208	0	0	2399	-58	-2457	-1170	2428	-1257	79	655	25	-170	7	358	0
209	0	0	1793	13	-1780	-903	1786	-883	-50	750	108	-240	-50	289	0
210	0	0	1286	91	-1195	-688	1240	-552	-81	816	3	-283	-145	159	0
211	0	0	1095	149	-946	-622	1020	-398	-67	880	-3	-296	-73	219	0
212	0	0	1120	201	-919	-660	1019	-359	-5	929	-13	-366	-5	174	0
213	0	0	1314	211	-1103	-762	1208	-446	143	774	87	-531	56	265	0
214	0	0	1739	170	-1569	-954	1654	-699	263	838	69	-514	215	316	0
215	0	0	2100	162	-1938	-1131	2019	-888	329	843	29	-582	238	397	0
216	0	0	2195	184	-2011	-1189	2103	-913	318	766	25	-816	273	341	0
217	0	0	2050	221	-1829	-1135	1939	-804	259	624	-81	-995	21	137	0
218	0	0	1692	197	-1495	-944	1593	-649	13	585	-42	-1191	-85	-25	0
219	0	0	1207	166	-1041	-686	1124	-437	-44	473	89	-1233	-244	-128	0
220	0	0	662	145	-517	-403	589	-186	-170	467	145	-1224	-197	-122	0
221	0	0	585	199	-386	-392	485	-93	-42	434	188	-1078	-180	-147	0
222	0	0	709	147	-562	-428	635	-207	54	347	349	-950	-52	-79	0
223	0	0	952	83	-869	-517	910	-393	89	364	337	-1002	38	-38	0
224	0	0	1437	29	-1408	-733	1422	-689	174	358	333	-991	155	34	0
225	0	0	1867	34	-1833	-950	1850	-899	221	325	453	-820	180	71	0
226	0	0	1942	32	-1910	-987	1926	-939	199	205	510	-721	174	-15	0
227	0	0	1778	21	-1757	-899	1767	-868	145	116	605	-611	-42	-106	0
228	0	0	1541	-7	-1548	-767	1544	-777	56	128	663	-508	-131	-333	0
229	0	0	881	-11	-892	-435	886	-451	-149	83	710	-498	-296	-589	0
230	0	0	557	-15	-572	-271	564	-293	-176	110	787	-298	-320	-785	0
231	0	0	312	-15	-327	-148	319	-171	-215	52	913	-188	-283	-764	0
232	0	0	458	-17	-475	-220	466	-246	-104	60	855	29	-225	-768	0
233	0	0	725	46	-679	-385	702	-316	-36	176	977	263	-56	-723	0
234	0	0	1111	52	-1059	-581	1085	-503	-15	85	886	366	-95	-746	0
235	0	0	1440	11	-1429	-725	1434	-709	50	126	921	34	-52	-783	0
236	0	0	1429	17	-1412	-723	1420	-697	60	170	968	128	-13	-834	0
237	0	0	969	29	-940	-499	954	-455	-199	29	822	139	-254	-1156	0
238	0	0	702	31	-671	-366	686	-320	-116	131	869	422	-343	-1338	0
239	0	0	-215	50	265	82	-240	157	-391	98	845	446	-529	-1524	0
240	0	0	-727	126	853	300	-790	489	-325	87	779	609	-595	-1639	0
241	0	0	-1006	190	1196	408	-1101	693	-322	195	834	649	-452	-1711	0
242	0	0	-1096	174	1270	461	-1183	722	-294	104	849	760	-382	-1786	0
243	0	0	-1003	228	1231	387	-1117	729	-277	162	871	795	-277	-1705	0
244	0	0	-619	228	847	195	-733	537	-139	230	760	807	-159	-1683	0
245	0	0	-385	228	613	78	-499	420	-17	240	710	840	-36	-1627	0
246	0	0	-479	225	704	127	-591	464	-114	277	494	853	-182	-1780	0
247	0	0	-840	172	1012	334	-926	592	-166	281	380	826	-223	-1922	0
248	0	0	-1307	126	1433	590	-1370	779	-248	263	180	859	-409	-2128	0
249	0	0	-2015	56	2071	979	-2043	1063	-331	182	126	756	-523	-2246	0
250	0	0	-2629	1	2630	1314	-2629	1315	-388	275	52	834	-560	-2296	0
251	0	0	-2866	-13	2853	1439	-2859	1420	-389	244	-112	814	-626	-2298	0
252	0	0	-2796	-42	2754	1419	-2775	1356	-294	378	-304	840	-481	-2135	0
253	0	0	-2664	17	2681	1323	-2672	1349	-376	430	-453	764	-389	-2083	0
254	0	0	-2141	-48	2093	1094	-2117	1022	-302	469	-564	717	-261	-1907	0
255	0	0	-1813	-81	1732	947	-1772	825	-219	477	-667	766	-215	-1767	0
256	0	0	-1725	-108	1617	916	-1671	754	-252	514	-717	657	-186	-1757	0
257	0	0	-1952	-77	1875	1014	-1913	899	-320	531	-973	677	-358	-1844	0
258	0	0	-2218	-65	2153	1141	-2185	1044	-452	481	-1053	529	-490	-1914	0
259	0	0	-2853	0	2853	1426	-2853	1426	-595	432	-1259	455	-657	-1992	0
260	0	0	-3205	38	3243	1583	-3224	1640	-626	467	-1282	360	-607	-1901	0
261	0	0	-3382	69	3451	1656	-3416	1760	-657	409	-1332	322	-576	-1897	0
262	0	0	-3227	32	3259	1597	-3243	1645	-531	446	-1326	424	-490	-1680	0
263	0	0	-2976	42	3018	1467	-2997	1530	-461	382	-1392	310	-384	-1567	0
264	0	0	-2393	97	2490	1148	-2441	1293	-310	424	-1418	325	-244	-1323	0
265	0	0	-2037	48	2085	994	-2061	1066	-360	349	-1414	265	-250	-1290	0
266	0	0	-1907	48	1955	929	-1931	1001	-273	306	-1342	240	-252	-1251	0
267	0	0	-2152	1	2153	1075	-2152	1077	-413	259	-1402	254	-331	-1350	0
268	0	0	-2439	11	2450	1214	-2444	1230	-500	168	-1567	112	-498	-1501	0
269	0	0	-3012	-19	2993	1515	-3002	1487	-583	201	-1476	83	-550	-1522	0
270	0	0	-3355	-5	3350	1680	-3352	1672	-675	131	-1584	69	-620	-1641	0
271	0	0	-3467	32	3499	1717	-3483	1765	-578	19	-1627	32	-570	-1487	0
272	0	0	-3302	19	3321	1641	-3311	1670	-547	50	-1614	71	-519	-1383	0
273	0	0	-2888	58	2946	1415	-2917	1502	-323	1	-1567	38	-339	-1131	0
274	0	0	-2330	48	2378	1141	-2354	1213	-259	-46	-1602	21	-201	-1035	0
275	0	0	-1860	15	1875	922	-1867	945	-143	9	-1590	98	-67	-909	0
276	0	0	-1711	54	1765	828	-1738	909	-277	-29	-1592	79	-271	-925	0
277	0	0	-1719	38	1757	840	-1738	897	-205	-34	-1592	159	-277	-1001	0
278	0	0	-1927	38	1965	944	-1946	1001	-345	-13	-1561	155	-411	-1202	0
279	0	0	-2369	34	2403	1167	-2386	1218	-419	-9	-1594	81	-552	-1410	0
280	0	0	-2656	36	2692	1310	-2674	1364	-467	40	-1427	199	-560	-1392	0
281	0	0	-2718	17	2735	1350	-2726	1376	-389	-19	-1501	244	-634	-1410	0
282	0	0	-2256	60	2316	1098	-2286	1188	-298	162	-1348	304	-380	-1373	0
283	0	0	-1848	64	1912	892	-1880	988	-223	248	-1359	411	-281	-1332	0
284	0	0	-1181	31	1212	575	-1196	621	-157	201	-1437	374	-108	-1332	0
285	0	0	-606	5	611	300	-608	308	-112	339	-1348	457	-98	-1293	0
286	0	0	-432	-25	407	228	-419	191	-213	362	-1389	517	-184	-1495	0
287	0	0	-420	-3	417	211	-418	207	-263	380	-1276	479	-269	-1645	0
288	0	0	-606	36	642	285	-624	339	-226	374	-1361	483	-393	-1920	0
289	0	0	-1104	23	1127	540	-1115	575	-424	395	-1257	521	-496	-2099	0
290	0	0	-1366	19	1385	673	-1375	702	-401	294	-1282	529	-576	-2370	0
291	0	0	-1349	38	1387	655	-1368	712	-372	395	-1216	574	-434	-2360	0
292	0	0	-1093	67	1160	513	-1126	613	-277	327	-1127	570	-337	-2310	0
293	0	0	-748	60	808	344	-778	434	-256	325	-1099	609	-277	-2223	0
294	0	0	-147	64	211	41	-179	137	-178	376	-1105	613	-52	-2141	0
295	0	0	274	73	-201	-173	237	-64	-75	258	-1115	636	-98	-2203	0
296	0	0	451	75	-376	-263	413	-150	-85	306	-1117	696	-104	-2207	0
297	0	0	360	62	-298	-211	329	-118	-205	407	-1098	661	-195	-2260	0
298	0	0	23	32	9	-27	7	20	-343	320	-1034	611	-376	-2483	0
299	0	0	-547	23	570	262	-558	296	-393	327	-987	533	-475	-2465	0
300	0	0	-875	46	921	414	-898	483	-339	296	-855	525	-475	-2506	0
301	0	0	-1078	27	1105	525	-1091	566	-343	238	-814	500	-479	-2281	0
302	0	0	-770	54	824	358	-797	439	-304	353	-696	541	-300	-2097	0
303	0	0	-553	73	626	240	-589	349	-254	287	-743	463	-207	-1924	0
304	0	0	-17	124	141	-53	-79	132	-135	292	-688	440	-116	-1637	0
305	0	0	424	106	-318	-265	371	-106	-91	343	-634	403	-89	-1410	0
306	0	0	424	50	-374	-237	399	-162	-135	246	-611	267	-120	-1348	0
307	0	0	218	52	-166	-135	192	-57	-238	242	-661	234	-213	-1255	0
308	0	0	-66	83	149	-8	-107	116	-228	207	-756	217	-362	-1233	0
309	0	0	-687	102	789	292	-738	445	-397	168	-814	58	-442	-1198	0
310	0	0	-1176	67	1243	554	-1209	655	-508	129	-808	-36	-517	-1226	0
311	0	0	-1311	60	1371	625	-1341	715	-494	215	-688	-58	-461	-993	0
312	0	0	-1214	114	1328	550	-1271	721	-382	50	-799	-79	-323	-905	0
313	0	0	-964	85	1049	439	-1006	567	-232	97	-760	-29	-180	-698	0
314	0	0	-427	143	570	142	-498	356	-145	67	-735	32	-97	-442	0
315	0	0	-46	182	228	-68	-137	205	-126	38	-840	-25	-81	-368	0
316	0	0	-17	161	178	-72	-97	169	-34	98	-933	9	-100	-331	0
317	0	0	-210	164	374	23	-292	269	-234	42	-979	-60	-201	-436	0
318	0	0	-502	211	713	145	-607	462	-362	100	-1039	-100	-347	-607	0
319	0	0	-1156	186	1342	485	-1249	764	-440	69	-1123	-42	-516	-562	0
320	0	0	-1494	232	1726	631	-1610	979	-453	98	-1059	-19	-529	-560	0
321	0	0	-1629	219	1848	705	-1738	1033	-422	114	-1125	44	-444	-609	0
322	0	0	-1510	170	1680	670	-1595	925	-407	162	-1094	62	-312	-374	0
323	0	0	-1141	139	1280	501	-1210	709	-232	95	-1043	112	-166	-310	0
324	0	0	-625	166	791	229	-708	478	-118	153	-1047	137	-34	-93	0
325	0	0	-225	213	438	6	-331	325	-112	139	-1092	219	-1	-29	0
326	0	0	-54	223	277	-84	-165	250	-32	139	-1012	228	-31	-106	0
327	0	0	-268	197	465	35	-366	331	-174	242	-1006	267	-98	-143	0
328	0	0	-482	195	677	143	-579	436	-223	182	-888	254	-248	-411	0
329	0	0	-1156	176	1332	490	-1244	754	-323	155	-841	242	-333	-591	0
330	0	0	-1628	170	1798	729	-1713	984	-426	100	-820	213	-455	-774	0
331	0	0	-1637	182	1819	727	-1728	1000	-347	228	-649	337	-335	-702	0
332	0	0	-1487	194	1681	646	-1584	937	-223	91	-541	327	-211	-774	0
333	0	0	-1079	205	1284	437	-1181	744	-3	250	-407	384	-79	-673	0
334	0	0	-626	186	812	220	-719	499	48	157	-265	485	-48	-680	0
335	0	0	-186	174	360	6	-273	267	122	147	-180	485	15	-735	0
336	0	0	-64	197	261	-66	-162	229	122	182	-52	535	-5	-1032	0
337	0	0	-238	223	461	7	-349	342	56	259	124	593	11	-1311	0
338	0	0	-516	246	762	135	-639	504	-69	184	217	646	-176	-1680	0
339	0	0	-1191	213	1404	489	-1297	808	-81	172	283	632	-356	-1891	0
340	0	0	-1641	159	1800	741	-1720	979	-129	104	492	758	-430	-2118	0
341	0	0	-1797	131	1928	833	-1862	1029	-149	48	582	816	-452	-2246	0
342	0	0	-1651	108	1759	771	-1705	933	-34	58	710	876	-248	-2132	0
343	0	0	-1351	104	1455	623	-1403	779	71	62	886	923	-182	-2085	0
344	0	0	-875	77	952	399	-913	514	195	25	954	904	-34	-1998	0
345	0	0	-492	60	552	216	-522	306	228	-112	1094	900	5	-1994	0
346	0	0	-470	9	479	230	-474	244	225	-29	1051	1008	-40	-1926	0
347	0	0	-687	11	698	338	-692	354	52	-184	1090	946	-151	-2104	0
348	0	0	-1060	-19	1041	539	-1050	511	-69	-221	1041	867	-294	-2238	0
349	0	0	-1725	-34	1691	879	-1708	828	-164	-238	1076	832	-355	-2246	0
350	0	0	-2117	-15	2102	1066	-2109	1043	-283	-298	1160	762	-486	-2231	1
351	0	0	-2344	-77	2267	1210	-2305	1095	-199	-296	1061	808	-438	-2069	0
352	0	0	-2220	-50	2170	1135	-2195	1060	-110	-364	1131	787	-300	-1827	0
353	0	0	-1914	-60	1854	987	-1884	897	-17	-281	1165	803	-164	-1482	0
354	0	0	-1482	-60	1422	771	-1452	681	54	-364	1115	743	-60	-1231	0
355	0	0	-1114	-44	1070	579	-1092	513	89	-335	1084	789	-93	-1049	0
356	0	0	-1107	-81	1026	594	-1066	472	118	-287	1022	762	-79	-882	0
357	0	0	-1378	-85	1293	731	-1335	604	-9	-232	841	737	-166	-878	0
358	0	0	-1714	-52	1662	883	-1688	805	-62	-244	843	593	-294	-921	0
359	0	0	-2304	-9	2295	1156	-2299	1143	-155	-215	663	620	-397	-946	0
360	0	0	-2756	0	2756	1378	-2756	1378	-230	-203	566	512	-506	-888	0
361	0	0	-2936	-3	2933	1469	-2934	1465	-254	-104	438	401	-405	-684	0
362	0	0	-2725	60	2785	1332	-2755	1422	-133	-112	368	417	-310	-516	0
363	0	0	-2400	79	2479	1160	-2439	1279	-50	-73	349	296	-145	-298	0
364	0	0	-1878	110	1988	884	-1933	1049	77	-27	273	277	23	-29	0
365	0	0	-1426	65	1491	680	-1458	778	137	7	137	277	69	69	0
366	0	0	-1343	67	1410	638	-1376	738	69	-36	182	151	5	172	0
367	0	0	-1494	77	1571	708	-1532	824	-11	108	89	67	-46	100	0
368	0	0	-1754	67	1821	843	-1787	944	-114	60	89	-69	-133	-31	0
369	0	0	-2366	29	2395	1168	-2380	1212	-238	98	62	-114	-302	-131	0
370	0	0	-2729	-19	2710	1374	-2719	1345	-256	149	71	-186	-261	-95	0
371	0	0	-2792	-32	2760	1412	-2776	1364	-195	58	106	-226	-209	-120	0
372	0	0	-2502	-58	2444	1280	-2473	1193	-34	50	159	-159	-182	56	0
373	0	0	-2189	-77	2112	1133	-2150	1017	19	69	147	-155	38	155	0
374	0	0	-1445	-89	1356	767	-1400	633	116	166	199	-182	133	300	0
375	0	0	-989	-120	869	554	-929	374	215	79	273	-225	238	318	0
376	0	0	-854	-162	692	508	-773	265	170	65	228	-188	207	151	0
377	0	0	-835	-108	727	471	-781	309	149	122	358	-205	129	52	0
378	0	0	-1023	-116	907	569	-965	395	40	93	453	-252	19	-38	0
379	0	0	-1378	-3	1375	690	-1376	686	-27	151	411	-277	-145	-205	0
380	0	0	-1643	89	1732	777	-1687	910	-73	116	587	-271	-182	-232	0
381	0	0	-1577	209	1786	684	-1681	997	-27	192	636	-273	-159	-197	0
382	0	0	-1087	360	1447	363	-1267	903	135	269	710	-219	42	-159	0
383	0	0	-559	517	1076	21	-817	796	178	258	822	-190	110	-58	0
384	0	0	225	808	583	-516	-179	695	279	323	865	-174	238	36	0
385	0	0	840	1047	207	-943	316	627	322	296	993	-180	197	118	0
386	0	0	1300	1336	36	-1318	632	686	374	419	946	-48	213	9	0
387	0	0	1333	1678	345	-1505	494	1011	273	325	995	-97	31	-131	0
388	0	0	1365	2042	677	-1703	344	1359	153	397	927	-98	-85	-378	0
389	0	0	1067	2454	1387	-1760	-160	1920	91	380	938	-64	-93	-504	0
390	0	0	999	2952	1953	-1975	-477	2452	0	358	913	-79	-283	-576	0
391	0	0	1214	3367	2153	-2290	-469	2760	62	312	977	-54	-194	-562	0
392	0	0	1595	3550	1955	-2572	-180	2752	102	399	1008	-21	-71	-508	0
393	0	0	1870	3431	1561	-2650	154	2496	67	296	1080	-79	17	-323	0
394	0	0	2431	3214	783	-2822	824	1998	213	370	1167	83	194	-190	0
395	0	0	2741	2942	201	-2841	1270	1571	207	298	1165	54	157	-248	0
396	0	0	2784	2752	-32	-2768	1408	1360	250	314	1371	124	162	-128	0
397	0	0	2465	2465	0	-2465	1232	1232	147	192	1420	139	-1	-219	0
398	0	0	2021	2069	48	-2045	986	1058	62	273	1544	31	-81	-250	0
399	0	0	1228	1720	492	-1474	368	1106	-71	240	1468	131	-166	-370	0
400	0	0	693	1311	618	-1002	37	964	-112	248	1464	89	-213	-320	0
401	0	0	374	1014	640	-694	-133	827	-145	197	1478	108	-263	-159	0
402	0	0	488	713	225	-600	131	469	21	223	1458	226	-100	50	0
403	0	0	622	479	-143	-550	382	168	50	172	1505	188	98	329	0
404	0	0	1233	360	-873	-796	1053	-256	190	236	1455	384	168	529	0
405	0	0	1454	300	-1154	-877	1304	-427	139	48	1319	275	302	591	0
406	0	0	1603	329	-1274	-966	1438	-472	180	58	1235	343	221	721	0
407	0	0	1347	294	-1053	-820	1200	-379	29	-5	1235	263	164	723	0
408	0	0	1099	263	-836	-681	967	-286	-40	52	1162	215	-13	750	0
409	0	0	460	259	-201	-359	330	29	-205	143	975	166	-100	614	0
410	0	0	41	215	174	-128	-66	194	-213	31	861	64	-186	628	0
411	0	0	-37	205	242	-84	-139	223	-172	104	810	31	-98	847	0
412	0	0	97	170	73	-133	12	121	-151	48	713	9	-3	923	0
413	0	0	496	180	-316	-338	406	-68	29	50	624	-7	128	1094	0
414	0	0	989	149	-840	-569	914	-345	98	71	580	-91	285	1228	0
415	0	0	1324	124	-1200	-724	1262	-538	67	155	405	-145	312	1261	0
416	0	0	1474	52	-1422	-763	1448	-685	195	93	370	-71	283	1292	0
417	0	0	1227	93	-1134	-660	1180	-520	-21	83	223	-300	147	1088	0
418	0	0	1084	114	-970	-599	1027	-428	-46	225	273	-335	91	1035	0
419	0	0	458	162	-296	-310	377	-67	-141	170	128	-343	-15	952	0
420	0	0	29	69	40	-49	-5	54	-230	283	60	-444	-11	801	0
421	0	0	-57	38	95	9	-76	66	-116	320	102	-401	19	960	0
422	0	0	155	-15	-170	-70	162	-92	-19	265	91	-386	124	1026	0
423	0	0	548	23	-525	-285	536	-251	114	318	157	-389	234	1165	0
424	0	0	1142	83	-1059	-612	1100	-488	205	347	236	-314	351	1332	0
425	0	0	1596	60	-1536	-828	1566	-738	308	277	250	-287	446	1385	0
426	0	0	1770	56	-1714	-913	1742	-829	362	312	250	-225	401	1321	0
427	0	0	1559	29	-1530	-794	1544	-750	215	351	370	-244	320	1183	0
428	0	0	1303	17	-1286	-660	1294	-634	151	355	461	-291	279	1006	0
429	0	0	886	85	-801	-485	843	-358	116	353	521	-226	194	859	0
430	0	0	480	104	-376	-292	428	-136	-3	279	556	-172	29	777	0
431	0	0	562	122	-440	-342	501	-159	122	351	762	-48	174	888	0
432	0	0	760	97	-663	-428	711	-283	155	403	774	-83	225	954	0
433	0	0	1258	104	-1154	-681	1206	-525	314	407	983	62	366	1065	0
434	0	0	1778	100	-1678	-939	1728	-789	519	438	1070	135	494	1193	0
435	0	0	2331	75	-2256	-1203	2293	-1090	444	407	1233	31	502	1210	0
436	0	0	2515	85	-2430	-1300	2472	-1172	549	450	1412	312	552	1243	0
437	0	0	2424	120	-2304	-1272	2364	-1092	407	455	1396	195	384	1109	0
438	0	0	2309	108	-2201	-1208	2255	-1046	327	556	1546	256	312	956	0
439	0	0	1821	122	-1699	-971	1760	-788	304	517	1647	376	205	917	0
440	0	0	1408	85	-1323	-746	1365	-619	161	485	1581	289	73	777	0
441	0	0	1524	69	-1455	-796	1489	-693	261	543	1831	471	248	820	0
442	0	0	1769	58	-1711	-913	1740	-826	353	516	1872	475	325	979	0
443	0	0	2153	62	-2091	-1107	2122	-1014	405	467	1922	531	391	960	0
444	0	0	2835	83	-2752	-1459	2793	-1334	531	477	2031	560	624	1193	0
445	0	0	3233	79	-3154	-1656	3193	-1537	568	477	2060	529	564	1193	0
446	0	0	3466	62	-3404	-1764	3435	-1671	595	533	2262	593	560	1253	0
447	0	0	3288	87	-3201	-1687	3244	-1557	455	485	2291	620	531	1084	0
448	0	0	3002	91	-2911	-1546	2956	-1410	399	442	2281	479	372	826	0
449	0	0	2546	108	-2438	-1327	2492	-1165	415	525	2423	642	207	752	0
450	0	0	2005	100	-1905	-1052	1955	-902	285	479	2357	665	149	692	0
451	0	0	2127	131	-1996	-1129	2061	-932	341	595	2535	583	302	801	0
452	0	0	2211	110	-2101	-1160	2156	-995	444	492	2609	616	366	946	0
453	0	0	2593	118	-2475	-1355	2534	-1178	556	475	2710	632	490	1053	0
454	0	0	3113	128	-2985	-1620	3049	-1428	614	510	2727	679	609	1202	0
455	0	0	3423	118	-3305	-1770	3364	-1593	593	516	2768	663	636	1303	0
456	0	0	3510	110	-3400	-1810	3455	-1645	613	411	2712	632	570	1179	0
457	0	0	3194	69	-3125	-1631	3159	-1528	556	356	2836	595	510	1171	0
458	0	0	2989	95	-2894	-1542	2941	-1399	444	380	2892	616	325	1080	0
459	0	0	2339	110	-2229	-1224	2284	-1059	380	386	2929	710	236	975	0
460	0	0	1863	168	-1695	-1015	1779	-763	314	318	2962	562	114	905	0
461	0	0	1785	199	-1586	-992	1685	-693	343	444	3012	748	188	973	0
462	0	0	1869	217	-1652	-1043	1760	-717	446	316	3055	692	285	1074	0
463	0	0	2248	192	-2056	-1220	2152	-932	488	430	3158	692	370	1146	0
464	0	0	2684	228	-2456	-1456	2570	-1114	574	366	3191	677	452	1307	0
465	0	0	2992	205	-2787	-1598	2889	-1291	634	360	3284	669	595	1278	0
466	0	0	3126	195	-2931	-1660	3028	-1368	671	405	3276	741	465	1224	0
467	0	0	2813	194	-2619	-1503	2716	-1212	547	405	3268	634	391	1101	0
468	0	0	2474	211	-2263	-1342	2368	-1026	405	411	3197	576	207	888	0
469	0	0	1848	168	-1680	-1008	1764	-756	341	440	3216	545	116	783	0
470	0	0	1398	159	-1239	-778	1318	-540	226	395	3096	508	9	574	0
471	0	0	1347	240	-1107	-793	1227	-433	355	455	3144	585	13	746	0
472	0	0	1558	323	-1235	-940	1396	-456	349	432	3156	434	174	719	0
473	0	0	1979	292	-1687	-1135	1833	-697	564	525	3115	556	362	830	0
474	0	0	2477	283	-2194	-1380	2335	-955	597	424	3154	539	459	952	0
475	0	0	2855	322	-2533	-1588	2694	-1105	661	479	3061	473	496	937	0
476	0	0	3018	345	-2673	-1681	2845	-1164	700	533	3154	539	525	816	0
477	0	0	2721	364	-2357	-1542	2539	-996	582	483	2987	440	302	758	0
478	0	0	2357	322	-2035	-1339	2196	-856	453	512	2861	413	203	517	0
479	0	0	1764	294	-1470	-1029	1617	-588	339	591	2838	403	147	341	0
480	0	0	1361	273	-1088	-817	1224	-407	304	595	2684	419	34	314	0
481	0	0	1181	246	-935	-713	1058	-344	351	550	2487	419	44	236	0
482	0	0	1410	291	-1119	-850	1264	-414	378	578	2475	463	145	376	0
483	0	0	1687	279	-1408	-983	1547	-564	488	568	2335	490	322	453	0
484	0	0	2249	306	-1943	-1277	2096	-818	583	560	2250	475	366	531	0
485	0	0	2544	366	-2178	-1455	2361	-906	502	512	2201	430	469	531	0
486	0	0	2642	382	-2260	-1512	2451	-939	545	483	2155	434	415	570	0
487	0	0	2319	411	-1908	-1365	2113	-748	391	531	1945	477	242	364	0
488	0	0	1990	446	-1544	-1218	1767	-549	296	399	1870	533	106	15	0
489	0	0	1306	463	-843	-884	1074	-190	190	438	1716	438	65	-73	0
490	0	0	839	446	-393	-642	616	26	128	393	1639	492	-36	-180	0
491	0	0	664	430	-234	-547	449	98	129	417	1697	527	-93	-133	0
492	0	0	744	426	-318	-585	531	54	151	343	1693	525	97	-48	0
493	0	0	1033	446	-587	-739	810	-70	302	306	1689	663	184	-81	0
494	0	0	1555	440	-1115	-997	1335	-337	455	314	1796	636	258	87	0
495	0	0	1804	483	-1321	-1143	1562	-419	384	197	1771	583	292	83	0
496	0	0	1754	521	-1233	-1137	1493	-356	366	298	1629	525	277	-65	0
497	0	0	1516	566	-950	-1041	1233	-192	388	252	1654	558	162	-242	0
498	0	0	1060	506	-554	-783	807	-24	164	236	1670	481	52	-337	0
499	0	0	355	531	176	-443	89	353	-1	143	1598	380	-104	-510	0
500	0	0	-49	550	599	-250	-324	574	75	124	1515	457	-223	-504	0
501	0	0	-316	572	888	-128	-602	730	44	97	1478	368	-97	-591	0
502	0	0	-149	580	729	-215	-439	654	129	106	1427	343	-110	-473	0
503	0	0	134	640	506	-387	-186	573	236	54	1422	312	95	-263	0
504	0	0	569	634	65	-601	252	349	256	19	1394	197	174	-219	0
505	0	0	931	640	-291	-785	611	174	335	-15	1371	242	238	-85	0
506	0	0	808	655	-153	-731	480	251	242	-81	1332	114	178	-126	0
507	0	0	673	698	25	-685	324	361	199	-71	1266	141	112	-225	0
508	0	0	285	671	386	-478	-50	528	-1	23	1259	-21	-67	-366	0
509	0	0	-348	686	1034	-169	-691	860	-64	-114	1138	-25	-228	-430	0
510	0	0	-741	677	1418	32	-1079	1047	-97	-186	1113	-56	-296	-504	0
511	0	0	-894	679	1573	107	-1233	1126	-100	-81	1024	-21	-199	-343	0
512	0	0	-702	667	1369	17	-1035	1018	-64	-170	1006	-81	-139	-325	0
513	0	0	-328	717	1045	-194	-686	881	-15	-108	1037	-3	9	-137	0
514	0	0	103	710	607	-406	-252	658	124	-188	952	-1	120	40	0
515	0	0	551	700	149	-625	201	424	225	-211	981	-81	147	54	0
516	0	0	485	710	225	-597	130	467	89	-186	874	-110	98	157	0
517	0	0	194	644	450	-419	-128	547	40	-242	789	-155	-81	-54	0
518	0	0	-85	642	727	-278	-406	684	-102	-166	808	-83	-126	-133	0
519	0	0	-790	620	1410	85	-1100	1015	-292	-246	667	-112	-228	-370	0
520	0	0	-1189	591	1780	299	-1484	1185	-298	-232	638	-155	-316	-322	0
521	0	0	-1364	587	1951	388	-1657	1269	-267	-199	514	-155	-292	-308	0
522	0	0	-1150	572	1722	289	-1436	1147	-197	-312	514	-174	-207	-242	0
523	0	0	-811	541	1352	135	-1081	946	-29	-248	496	-149	-25	-87	0
524	0	0	-365	500	865	-67	-615	682	65	-240	356	-155	159	27	0
525	0	0	0	459	459	-229	-229	459	64	-269	298	-232	170	-23	0
526	0	0	74	411	337	-242	-131	374	73	-180	195	-215	104	-11	0
527	0	0	-234	380	614	-73	-424	497	-69	-172	-7	-322	-3	-190	0
528	0	0	-520	380	900	70	-710	640	-211	-172	-71	-335	-226	-201	0
529	0	0	-1087	364	1451	361	-1269	907	-242	-100	-232	-335	-252	-424	0
530	0	0	-1502	339	1841	581	-1671	1090	-289	-205	-318	-432	-356	-481	0
531	0	0	-1703	339	2042	682	-1872	1190	-310	-213	-459	-459	-329	-475	0
532	0	0	-1296	318	1614	489	-1455	966	-122	-114	-471	-450	-120	-195	0
533	0	0	-1017	294	1311	361	-1164	802	-112	0	-444	-393	64	-145	0
534	0	0	-461	221	682	120	-571	451	19	-27	-506	-436	155	-38	0
535	0	0	-140	164	304	-12	-222	234	73	-131	-517	-407	124	129	0
536	0	0	-74	172	246	-49	-160	209	5	-108	-545	-403	58	124	0
537	0	0	-283	180	463	51	-373	321	-91	-114	-578	-405	-48	-7	0
538	0	0	-526	182	708	172	-617	445	-186	-97	-508	-461	-128	-124	0
539	0	0	-1124	166	1290	479	-1207	728	-267	-178	-545	-459	-279	-221	0
540	0	0	-1473	141	1614	666	-1543	877	-327	-133	-442	-504	-225	-219	0
541	0	0	-1610	122	1732	744	-1671	927	-368	-153	-422	-517	-184	-201	0
542	0	0	-1350	87	1437	631	-1393	762	-269	-188	-442	-360	-153	-75	0
543	0	0	-1099	65	1164	517	-1131	614	-161	-256	-372	-360	-54	120	0
544	0	0	-456	44	500	206	-478	272	0	-271	-380	-351	137	91	0
545	0	0	-93	44	137	24	-115	90	42	-277	-308	-327	159	323	0
546	0	0	-45	52	97	-3	-71	74	-50	-285	-341	-320	81	296	0
547	0	0	-167	27	194	70	-180	110	-42	-343	-228	-302	34	230	0
548	0	0	-567	73	640	247	-603	356	-221	-316	-223	-355	-116	114	0
549	0	0	-1106	87	1193	509	-1149	640	-339	-343	-322	-417	-259	-17	0
550	0	0	-1496	46	1542	725	-1519	794	-349	-316	-203	-393	-250	-23	0
551	0	0	-1579	64	1643	757	-1611	853	-366	-362	-195	-386	-273	52	0
552	0	0	-1320	69	1389	625	-1354	729	-269	-393	-67	-395	-178	164	0
553	0	0	-974	69	1043	452	-1008	556	-128	-314	-75	-401	36	273	0
554	0	0	-492	25	517	233	-504	271	-83	-335	-85	-413	93	358	0
555	0	0	30	29	-1	-29	15	14	48	-292	-40	-322	180	420	0
556	0	0	113	75	-38	-94	75	18	17	-351	-62	-306	139	351	0
557	0	0	-68	69	137	0	-102	103	-67	-256	-15	-292	5	335	0
558	0	0	-332	69	401	131	-366	235	-118	-277	-75	-399	-164	89	0
559	0	0	-855	27	882	414	-868	454	-292	-157	64	-372	-232	77	0
560	0	0	-1238	3	1241	617	-1239	622	-339	-151	9	-323	-283	13	0
561	0	0	-1232	-1	1231	616	-1231	615	-281	-126	118	-250	-203	190	0
562	0	0	-974	5	979	484	-976	492	-186	-151	112	-281	-161	199	0
563	0	0	-537	21	558	258	-547	289	-50	-38	240	-197	126	389	0
564	0	0	69	15	-54	-42	61	-19	67	-58	258	-166	176	519	0
565	0	0	521	13	-508	-267	514	-247	209	-15	323	-87	296	665	0
566	0	0	625	7	-618	-316	621	-305	87	-95	343	-77	195	587	0
567	0	0	479	-48	-527	-215	503	-287	48	-36	393	-102	97	494	0
568	0	0	140	-15	-155	-62	147	-85	-67	-25	386	-122	-34	403	0
569	0	0	-330	-5	325	167	-327	160	-137	-27	461	-186	-147	298	0
570	0	0	-597	29	626	284	-611	327	-184	-32	547	-135	-143	209	0
571	0	0	-642	46	688	298	-665	367	-145	27	607	-139	-93	269	0
572	0	0	-485	9	494	238	-489	251	-71	5	661	-98	-15	329	0
573	0	0	-65	-7	58	36	-61	25	46	85	711	-19	180	461	0
574	0	0	543	-15	-558	-264	550	-286	192	46	810	-11	186	549	0
575	0	0	1007	-1	-1008	-503	1007	-504	281	170	987	52	341	632	0
576	0	0	1106	-7	-1113	-549	1109	-560	238	67	1059	13	211	539	0
577	0	0	943	-23	-966	-460	954	-494	223	131	1140	104	162	467	0
578	0	0	709	9	-700	-359	704	-345	217	118	1214	62	91	149	0
579	0	0	134	-23	-157	-55	145	-90	95	230	1274	110	-60	58	0
580	0	0	-220	-1	219	110	-219	109	32	180	1346	122	-114	46	0
581	0	0	-267	29	296	119	-281	162	83	246	1441	219	-36	71	0
582	0	0	37	5	-32	-21	34	-13	195	213	1519	195	31	223	0
583	0	0	354	29	-325	-191	339	-148	281	230	1707	337	223	384	0
584	0	0	891	34	-857	-462	874	-411	391	203	1695	337	316	453	0
585	0	0	1370	32	-1338	-701	1354	-653	455	277	1751	461	362	471	0
586	0	0	1415	48	-1367	-731	1391	-659	459	259	1854	498	285	587	0
587	0	0	1231	15	-1216	-623	1223	-600	475	232	1829	401	300	351	0
588	0	0	959	-1	-960	-479	959	-480	289	306	1914	434	120	300	0
589	0	0	342	-1	-343	-170	342	-172	172	244	1846	459	1	122	0
590	0	0	26	7	-19	-16	22	-6	203	300	1860	450	-46	161	0
591	0	0	-103	5	108	49	-105	56	166	306	1864	424	-7	252	0
592	0	0	170	21	-149	-95	159	-64	273	258	1881	519	27	366	0
593	0	0	600	48	-552	-324	576	-252	426	455	1905	558	271	453	0
594	0	0	1081	67	-1014	-574	1047	-473	465	316	1786	535	318	498	0
595	0	0	1528	15	-1513	-771	1520	-749	550	467	1875	597	395	688	0
596	0	0	1556	-3	-1559	-776	1557	-781	568	393	1784	469	349	481	0
597	0	0	1473	15	-1458	-744	1465	-721	401	475	1705	527	197	407	0
598	0	0	994	5	-989	-499	991	-492	294	452	1621	485	17	219	0
599	0	0	637	52	-585	-344	611	-266	300	508	1573	459	-44	102	0
600	0	0	190	64	-126	-127	158	-31	139	519	1456	420	-56	-13	0
601	0	0	79	62	-17	-70	48	22	159	519	1356	358	-9	-9	0
602	0	0	408	40	-368	-224	388	-164	289	523	1453	455	149	283	0
603	0	0	697	32	-665	-364	681	-316	337	498	1441	374	197	310	0
604	0	0	1235	17	-1218	-626	1226	-600	417	481	1330	455	283	395	0
605	0	0	1677	40	-1637	-858	1657	-798	413	512	1363	459	372	473	0
606	0	0	1782	48	-1734	-915	1758	-843	498	388	1423	413	316	479	0
607	0	0	1613	56	-1557	-834	1585	-750	430	422	1371	448	240	294	0
608	0	0	1237	54	-1183	-645	1210	-564	209	308	1365	341	81	122	0
609	0	0	753	65	-688	-409	720	-311	149	323	1359	364	0	52	0
610	0	0	290	48	-242	-169	266	-97	141	294	1243	384	-120	3	0
611	0	0	253	7	-246	-130	249	-119	164	248	1330	376	-44	50	0
612	0	0	398	-1	-399	-198	398	-200	129	287	1416	353	60	203	0
613	0	0	759	-13	-772	-373	765	-392	310	242	1344	393	116	261	0
614	0	0	1350	-11	-1361	-669	1355	-686	469	248	1435	471	314	517	0
615	0	0	1572	5	-1567	-788	1569	-781	374	95	1433	353	306	448	0
616	0	0	1742	-27	-1769	-857	1755	-898	424	178	1524	382	323	413	0
617	0	0	1399	-40	-1439	-679	1419	-739	335	75	1658	339	126	248	0
618	0	0	1158	-21	-1179	-568	1168	-600	223	114	1614	407	31	112	0
619	0	0	475	-50	-525	-212	500	-287	27	124	1720	327	-122	-40	0
620	0	0	84	-40	-124	-22	104	-82	81	7	1804	353	-139	-120	0
621	0	0	-124	-31	93	77	-108	31	-3	69	1800	289	-62	-182	0
622	0	0	208	-11	-219	-98	213	-115	161	44	1936	386	5	-139	0
623	0	0	357	-17	-374	-170	365	-195	182	17	1951	430	178	15	0
624	0	0	1013	-13	-1026	-500	1019	-519	415	-31	2087	463	104	114	0
625	0	0	1285	-5	-1290	-640	1287	-647	358	23	2104	486	316	143	0
626	0	0	1222	-64	-1286	-579	1254	-675	221	-56	2035	356	223	-38	0
627	0	0	988	-38	-1026	-475	1007	-532	217	-93	2056	483	69	-98	0
628	0	0	656	-21	-677	-317	666	-349	135	-116	2141	378	-42	-184	0
629	0	0	8	-40	-48	16	28	-44	77	-124	2031	362	-164	-351	0
630	0	0	-439	-19	420	229	-429	200	-77	-110	2005	339	-195	-304	0
631	0	0	-568	-31	537	299	-552	253	-11	-126	2060	323	-110	-327	0
632	0	0	-476	-21	455	248	-465	217	85	-124	1990	337	-81	-168	0
633	0	0	-237	7	244	115	-240	125	128	-221	1895	335	67	-54	0
634	0	0	299	-15	-314	-142	306	-164	254	-112	1920	279	194	161	0
635	0	0	619	-5	-624	-307	621	-314	292	-143	1792	273	221	223	0
636	0	0	555	-13	-568	-271	561	-290	312	-129	1635	279	157	161	0
637	0	0	290	1	-289	-145	289	-144	184	-71	1584	186	122	71	0
638	0	0	-128	7	135	60	-131	71	32	-166	1379	139	-58	-151	0
639	0	0	-784	15	799	384	-791	407	-29	-174	1311	67	-244	-228	0
640	0	0	-1219	-19	1200	619	-1209	590	-98	-114	1210	38	-180	-244	0
641	0	0	-1396	-44	1352	720	-1374	654	-52	-143	1160	15	-197	-250	0
642	0	0	-1167	-48	1119	607	-1143	535	34	-34	1035	56	-104	-112	0
643	0	0	-1010	-56	954	533	-982	449	56	-79	874	-29	-40	27	0
644	0	0	-404	-32	372	218	-388	170	219	-36	851	-9	126	135	0
645	0	0	-105	-32	73	68	-89	20	226	11	700	-34	221	159	0
646	0	0	-57	-46	11	51	-34	-17	149	108	570	-75	184	137	0
647	0	0	-224	-50	174	137	-199	62	110	23	467	-131	85	-21	0
648	0	0	-604	-38	566	321	-585	264	13	-9	306	-182	-110	-164	0
649	0	0	-1116	-13	1103	564	-1109	545	-95	89	225	-176	-209	-176	0
650	0	0	-1555	-11	1544	783	-1549	766	-296	17	38	-325	-211	-345	0
651	0	0	-1497	-62	1435	779	-1466	686	-176	100	27	-259	-161	-159	0
652	0	0	-1338	-91	1247	714	-1292	578	-77	-17	71	-327	-52	-38	0
653	0	0	-971	-87	884	529	-927	398	-46	67	-23	-312	44	108	0
654	0	0	-405	-83	322	244	-363	119	178	98	-62	-236	176	320	0
655	0	0	58	-46	-104	-6	81	-75	75	81	-104	-232	162	347	0
656	0	0	227	-27	-254	-100	240	-140	110	44	-23	-232	195	444	0
657	0	0	-4	-23	-19	13	7	-21	-11	-58	-71	-331	29	322	0
658	0	0	-123	-56	67	89	-95	5	-44	48	-89	-283	-23	302	0
659	0	0	-806	-62	744	434	-775	341	-205	-58	-54	-351	-104	168	0
660	0	0	-1031	-40	991	535	-1011	475	-201	-85	11	-335	-236	174	0
661	0	0	-1107	-62	1045	584	-1076	491	-261	-48	-7	-378	-126	240	0
662	0	0	-843	-69	774	456	-808	352	-65	-161	19	-254	-40	374	0
663	0	0	-389	-91	298	240	-343	103	98	-195	114	-234	-5	519	0
664	0	0	98	-128	-226	15	162	-177	85	-137	133	-322	291	607	0
665	0	0	626	-118	-744	-254	685	-431	211	-157	131	-248	250	525	0
666	0	0	642	-118	-760	-262	701	-439	170	-207	194	-147	194	541	0
667	0	0	505	-104	-609	-200	557	-356	32	-259	195	-256	25	289	0
668	0	0	170	-97	-267	-36	218	-182	-32	-228	145	-228	-85	172	0
669	0	0	-332	-104	228	218	-280	62	-164	-271	226	-269	-230	-5	0
670	0	0	-700	-87	613	393	-656	263	-240	-213	296	-267	-180	-50	0
671	0	0	-733	-91	642	412	-687	275	-199	-244	351	-182	-234	-67	0
672	0	0	-422	-54	368	238	-395	157	-102	-281	471	-172	-69	11	0
673	0	0	-96	-79	17	87	-56	-31	27	-269	521	-73	50	102	0
674	0	0	459	-64	-523	-197	491	-293	58	-244	620	-17	166	192	0
675	0	0	795	-46	-841	-374	818	-443	180	-275	591	69	131	232	0
676	0	0	881	-102	-983	-389	932	-542	159	-298	597	73	118	93	0
677	0	0	598	-106	-704	-246	651	-405	-42	-261	679	40	0	52	0
678	0	0	310	-116	-426	-97	368	-271	-98	-232	634	23	-81	-77	0
679	0	0	-360	-87	273	223	-316	93	-242	-360	523	-40	-271	-323	0
680	0	0	-674	-83	591	378	-632	254	-199	-267	583	32	-294	-250	0
681	0	0	-837	-67	770	452	-803	351	-170	-320	457	54	-195	-287	0
682	0	0	-633	-73	560	353	-596	243	-52	-242	516	87	-81	-110	0
683	0	0	-387	-73	314	230	-350	120	9	-296	550	-32	-17	110	0
684	0	0	144	-38	-182	-53	163	-110	166	-292	465	64	129	141	0
685	0	0	557	-25	-582	-266	569	-303	184	-294	572	3	190	291	0
686	0	0	506	-23	-529	-241	517	-276	102	-261	386	-3	116	118	0
687	0	0	269	-62	-331	-103	300	-196	13	-166	397	-137	-3	40	0
688	0	0	-87	-104	-17	95	-35	-60	-75	-188	401	-155	-116	-54	0
689	0	0	-701	-104	597	402	-649	246	-207	-118	358	-147	-246	-232	0
690	0	0	-1181	-155	1026	668	-1103	435	-217	-151	323	-221	-353	-424	0
691	0	0	-1268	-149	1119	708	-1193	485	-226	-32	384	-215	-244	-320	0
692	0	0	-1068	-133	935	600	-1001	401	-69	-9	314	-213	-93	-339	0
693	0	0	-715	-139	576	427	-645	218	58	-64	343	-157	-71	-190	0
694	0	0	-181	-116	65	148	-123	-25	143	25	292	-114	116	-1	0
695	0	0	245	-73	-318	-86	281	-195	242	95	281	-129	199	1	0
696	0	0	349	-93	-442	-128	395	-267	242	98	320	-155	172	17	0
697	0	0	136	-98	-234	-19	185	-166	48	195	265	-98	95	-15	0
698	0	0	-226	-83	143	154	-184	30	-83	50	279	-211	-159	-176	0
699	0	0	-692	-64	628	378	-660	282	-118	213	298	-164	-147	-178	0
700	0	0	-1107	-52	1055	579	-1081	501	-166	60	341	-180	-271	-172	0
701	0	0	-1103	-58	1045	580	-1074	493	31	133	469	-129	-137	-13	0
702	0	0	-946	-48	898	497	-922	425	-91	100	461	-139	-93	48	0
703	0	0	-542	-34	508	288	-525	237	126	178	483	-118	155	265	0
704	0	0	44	0	-44	-22	44	-22	281	116	595	-29	182	496	0
705	0	0	433	-32	-465	-200	449	-248	226	178	605	85	306	560	0
706	0	0	564	-50	-614	-257	589	-332	269	192	661	81	209	585	0
707	0	0	313	-75	-388	-119	350	-231	182	294	646	32	176	444	0
708	0	0	6	-67	-73	30	39	-70	100	184	754	42	15	374	0
709	0	0	-467	-58	409	262	-438	175	-65	279	731	54	-93	184	0
710	0	0	-826	-50	776	438	-801	363	-23	207	760	79	-176	184	0
711	0	0	-938	-56	882	497	-910	413	-13	129	861	38	-56	256	0
712	0	0	-754	-54	700	404	-727	323	-58	226	828	69	25	351	0
713	0	0	-370	-85	285	227	-327	100	217	147	847	190	112	514	0
714	0	0	188	-97	-285	-45	236	-191	323	157	958	159	316	733	0
715	0	0	621	-54	-675	-283	648	-364	289	120	1012	155	351	665	0
716	0	0	755	-32	-787	-361	771	-409	308	162	1127	242	343	741	0
717	0	0	466	-17	-483	-224	474	-250	170	106	983	199	100	564	0
718	0	0	302	25	-277	-163	289	-126	217	89	1127	341	23	419	0
719	0	0	-373	65	438	154	-405	251	-52	50	1086	217	-197	209	0
720	0	0	-642	69	711	286	-676	390	-15	56	1183	195	-159	93	0
721	0	0	-730	46	776	342	-753	411	83	81	1292	240	-104	213	0
722	0	0	-551	52	603	249	-577	327	31	-11	1261	201	-95	236	0
723	0	0	-12	65	77	-26	-44	71	261	151	1486	258	178	362	0
724	0	0	428	93	-335	-260	381	-121	308	62	1429	184	329	331	0
725	0	0	926	118	-808	-522	867	-345	331	56	1476	205	323	395	0
726	0	0	992	114	-878	-553	935	-382	306	64	1437	256	194	393	0
727	0	0	850	98	-752	-474	801	-327	304	58	1420	186	157	153	0
728	0	0	558	85	-473	-321	515	-194	155	27	1435	149	13	48	0
729	0	0	-58	27	85	15	-71	56	29	7	1282	230	-217	-87	0
730	0	0	-455	0	455	227	-455	227	-44	54	1261	157	-137	-32	0
731	0	0	-559	9	568	275	-563	288	-114	-19	1231	128	-147	-83	0
732	0	0	-291	7	298	142	-294	152	64	-29	1272	159	11	42	0
733	0	0	42	29	-13	-35	27	8	172	-32	1231	106	79	252	0
734	0	0	627	38	-589	-332	608	-275	271	11	1222	135	126	391	0
735	0	0	903	25	-878	-464	890	-426	256	-106	1088	97	221	343	0
736	0	0	975	13	-962	-494	968	-474	273	-93	1014	110	128	360	0
737	0	0	798	42	-756	-420	777	-357	174	-100	1008	1	172	259	0
738	0	0	389	34	-355	-211	372	-160	-5	-166	859	1	-112	9	0
739	0	0	-140	1	141	69	-140	71	-67	-62	781	-44	-159	-64	0
740	0	0	-618	-42	576	330	-597	267	-85	-93	768	-83	-211	-3	0
741	0	0	-771	-48	723	409	-747	337	-194	-83	651	-135	-178	-89	0
742	0	0	-537	-27	510	282	-523	241	-71	-87	558	-133	-102	21	0
743	0	0	-269	-54	215	161	-242	80	11	-58	541	-67	67	283	0
744	0	0	328	-52	-380	-138	354	-216	180	-44	384	-93	207	362	0
745	0	0	702	-60	-762	-321	732	-411	236	7	312	-116	217	440	0
746	0	0	725	-87	-812	-319	768	-449	234	-11	285	-135	168	430	0
747	0	0	504	-93	-597	-205	550	-345	31	-11	133	-207	95	194	0
748	0	0	190	-93	-283	-48	236	-188	-62	50	36	-155	-52	213	0
749	0	0	-455	-97	358	276	-406	130	-203	-106	-133	-337	-242	-29	0
750	0	0	-784	-129	655	456	-719	263	-141	36	-46	-201	-180	1	0
751	0	0	-944	-106	838	525	-891	366	-248	36	-172	-289	-215	13	0
752	0	0	-676	-131	545	403	-610	207	-75	71	-129	-188	-102	217	0
753	0	0	-465	-174	291	319	-378	58	1	3	-143	-252	69	331	0
754	0	0	204	-170	-374	-17	289	-272	85	73	-184	-188	221	440	0
755	0	0	555	-155	-710	-200	632	-432	161	65	-137	-234	281	539	0
756	0	0	662	-162	-824	-250	743	-493	157	42	-85	-252	186	434	0
757	0	0	464	-133	-597	-165	530	-365	155	21	-114	-164	104	339	0
758	0	0	105	-102	-207	-1	156	-154	-48	42	-91	-232	-58	188	0
759	0	0	-492	-83	409	287	-450	163	-126	-64	-56	-259	-223	153	0
760	0	0	-788	-73	715	430	-751	321	-178	-52	11	-232	-221	137	0
761	0	0	-914	-137	777	525	-845	320	-205	5	118	-285	-155	201	0
762	0	0	-674	-100	574	387	-624	237	-65	3	141	-279	-89	258	0
763	0	0	-323	-81	242	202	-282	80	34	5	186	-174	81	339	0
764	0	0	225	-46	-271	-89	248	-158	159	-31	240	-155	137	459	0
765	0	0	682	-64	-746	-309	714	-405	265	31	302	-31	259	535	0
766	0	0	750	-62	-812	-344	781	-437	137	-75	325	-5	213	467	0
767	0	0	538	-36	-574	-251	556	-305	131	-100	386	-5	89	457	0
768	0	0	297	-52	-349	-122	323	-200	-19	-93	481	3	15	296	0
769	0	0	-313	-36	277	174	-295	120	-174	-23	479	-7	-122	180	0
770	0	0	-750	-56	694	403	-722	319	-161	-91	514	67	-199	159	0
771	0	0	-791	-52	739	421	-765	343	-102	-147	585	31	-149	250	0
772	0	0	-647	-108	539	377	-593	215	-73	-166	653	46	7	341	0
773	0	0	-325	-135	190	230	-257	27	77	-93	663	112	128	512	0
774	0	0	266	-129	-395	-68	330	-262	151	-81	680	155	258	675	0
775	0	0	659	-155	-814	-252	736	-484	259	-75	744	128	306	702	0
776	0	0	684	-128	-812	-278	748	-470	129	-128	684	97	273	597	0
777	0	0	490	-124	-614	-183	552	-369	126	-77	774	100	147	552	0
778	0	0	184	-89	-273	-47	228	-181	-62	-29	647	81	-29	246	0
779	0	0	-307	-5	302	156	-304	148	-87	-46	710	159	-89	172	0
780	0	0	-623	131	754	246	-688	442	-77	-91	632	143	-279	-54	0
781	0	0	-684	225	909	229	-796	567	-50	-95	733	155	-172	-27	0
782	0	0	-430	417	847	6	-638	632	-19	-60	694	168	-95	0	0
783	0	0	148	675	527	-411	-189	601	69	23	828	221	106	32	0
784	0	0	801	944	143	-872	329	543	244	54	851	263	240	143	0
785	0	0	1372	1229	-143	-1300	757	543	254	1	810	269	213	1	0
786	0	0	1567	1540	-27	-1553	797	756	279	67	857	283	207	13	0
787	0	0	1537	1936	399	-1736	569	1167	149	11	857	281	71	-252	0
788	0	0	1457	2386	929	-1921	264	1657	87	93	865	271	-71	-382	0
789	0	0	1030	2832	1802	-1931	-386	2317	-87	17	841	147	-205	-638	0
790	0	0	918	3201	2283	-2059	-682	2742	15	100	896	269	-228	-547	0
791	0	0	873	3358	2485	-2115	-806	2921	-54	89	857	100	-108	-550	0
792	0	0	1001	3251	2250	-2126	-624	2750	50	116	803	197	-38	-434	0
793	0	0	1187	3022	1835	-2104	-324	2428	85	147	838	205	79	-254	0
794	0	0	1698	2809	1111	-2253	293	1960	161	135	861	120	176	-106	1
795	0	0	1975	2640	665	-2307	655	1652	279	180	840	279	304	120	0
796	0	0	1857	2343	486	-2100	685	1414	215	40	797	190	129	11	0
797	0	0	1426	1893	467	-1659	479	1180	71	77	795	162	-9	-27	0
798	0	0	950	1524	574	-1237	188	1049	-19	106	777	116	-44	-155	0
799	0	0	208	1117	909	-662	-350	1013	-56	155	789	98	-188	-217	0
800	0	0	-402	746	1148	-172	-775	947	-122	137	797	159	-240	-226	0
801	0	0	-675	461	1136	107	-905	798	-192	188	861	133	-182	-112	0
802	0	0	-574	287	861	143	-717	574	19	174	826	197	-44	-64	0
803	0	0	-283	159	442	62	-362	300	114	120	861	209	-15	100	0
804	0	0	276	139	-137	-207	206	1	203	195	880	296	176	197	0
805	0	0	607	157	-450	-382	528	-146	213	162	867	323	172	190	0
806	0	0	737	161	-576	-449	656	-207	209	277	989	343	192	225	0
807	0	0	500	153	-347	-326	423	-97	83	108	964	236	52	7	0
808	0	0	152	131	-21	-141	86	55	3	213	915	217	-23	-95	0
809	0	0	-425	83	508	171	-466	295	-91	139	948	143	-184	-230	0
810	0	0	-873	73	946	400	-909	509	-147	106	871	131	-162	-292	0
811	0	0	-889	44	933	422	-911	488	-44	161	781	157	-139	-279	0
812	0	0	-730	44	774	343	-752	409	-67	137	822	126	-100	-157	0
813	0	0	-352	1	353	175	-352	177	128	139	818	217	58	13	0
814	0	0	196	-42	-238	-77	217	-140	176	112	824	149	124	143	0
815	0	0	570	-50	-620	-260	595	-335	281	108	913	135	244	195	0
816	0	0	599	-83	-682	-258	640	-382	225	174	770	151	180	172	0
817	0	0	461	-60	-521	-200	491	-290	147	159	770	120	21	73	0
818	0	0	133	-29	-162	-52	147	-95	48	192	766	50	0	-75	0
819	0	0	-486	-9	477	247	-481	234	-79	87	680	-54	-219	-312	0
820	0	0	-820	-44	776	432	-798	366	-131	168	638	73	-211	-302	0
821	0	0	-905	-62	843	483	-874	390	-118	199	591	-5	-223	-294	0
822	0	0	-598	-44	554	321	-576	255	87	205	614	69	-79	-147	0
823	0	0	-267	-81	186	174	-226	52	141	176	638	79	58	-69	0
824	0	0	233	-58	-291	-87	262	-174	271	133	512	81	184	58	0
825	0	0	708	-60	-768	-324	738	-414	291	108	576	87	166	64	0
826	0	0	696	-114	-810	-291	753	-462	265	236	450	184	240	91	0
827	0	0	553	-87	-640	-233	596	-363	102	162	430	48	25	-162	0
828	0	0	380	-79	-459	-150	419	-269	168	275	428	79	15	-155	0
829	0	0	-341	-54	287	197	-314	116	-217	147	411	48	-261	-254	0
830	0	0	-546	-69	477	307	-511	204	-98	157	384	-23	-188	-316	0
831	0	0	-628	-95	533	361	-580	219	-54	176	380	36	-114	-228	0
832	0	0	-460	-98	362	279	-411	132	-29	65	358	100	-112	-95	0
833	0	0	4	-129	-133	62	68	-131	143	225	403	58	129	133	0
834	0	0	506	-91	-597	-207	551	-344	219	172	355	15	164	205	0
835	0	0	987	-93	-1080	-447	1033	-586	347	197	294	110	281	389	0
836	0	0	1026	-124	-1150	-451	1088	-637	246	228	298	97	252	211	0
837	0	0	888	-97	-985	-395	936	-541	153	162	285	38	-32	215	0
838	0	0	619	-44	-663	-287	641	-353	7	213	188	17	-73	75	0
839	0	0	77	-25	-102	-26	89	-63	-102	209	71	-56	-157	-79	0
840	0	0	-272	-34	238	153	-255	102	-137	176	56	-93	-302	-62	0
841	0	0	-288	-46	242	167	-265	98	-69	292	-44	-32	-137	-19	0
842	0	0	-170	-15	155	92	-162	70	-56	174	-110	-87	-137	11	0
843	0	0	252	-25	-277	-113	264	-151	23	238	-128	-38	46	137	0
844	0	0	825	7	-818	-416	821	-405	162	225	-211	-58	137	170	0
845	0	0	1237	19	-1218	-628	1227	-599	211	246	-126	-5	182	337	0
846	0	0	1157	-3	-1160	-577	1158	-581	23	197	-353	-81	42	265	0
847	0	0	1069	-19	-1088	-525	1078	-553	95	238	-300	-85	73	215	0
848	0	0	695	-75	-770	-310	732	-422	-69	98	-341	-108	-58	124	0
849	0	0	128	-75	-203	-26	165	-139	-178	100	-428	-211	-226	46	0
850	0	0	-261	-48	213	154	-237	82	-232	85	-420	-238	-207	56	0
851	0	0	-432	-48	384	240	-408	168	-223	9	-508	-256	-256	85	0
852	0	0	-195	-87	108	141	-151	10	-124	31	-391	-194	-62	337	0
853	0	0	97	-9	-106	-44	101	-57	-31	-42	-413	-195	25	465	0
854	0	0	579	13	-566	-296	572	-276	32	-122	-370	-184	116	605	0
855	0	0	944	11	-933	-477	938	-461	89	-40	-339	-219	269	735	0
856	0	0	911	29	-882	-470	896	-426	58	-201	-333	-201	147	719	0
857	0	0	701	52	-649	-376	675	-298	-69	-221	-275	-258	0	527	0
858	0	0	156	58	-98	-107	127	-20	-162	-261	-256	-259	-89	461	0
859	0	0	-402	42	444	180	-423	243	-351	-232	-205	-283	-226	281	0
860	0	0	-945	65	1010	440	-977	537	-294	-358	-64	-254	-246	258	0
861	0	0	-1127	104	1231	511	-1179	667	-380	-364	-118	-283	-246	157	0
862	0	0	-921	52	973	434	-947	512	-215	-269	83	-153	-36	320	0
863	0	0	-848	65	913	391	-880	489	-192	-417	135	-205	40	261	0
864	0	0	-242	95	337	73	-289	216	-34	-322	225	-98	77	351	0
865	0	0	55	52	-3	-53	29	24	77	-312	403	-56	223	401	0
866	0	0	-74	50	124	12	-99	87	-97	-281	327	-77	38	100	0
867	0	0	-310	54	364	128	-337	209	-50	-246	391	27	-60	-67	0
868	0	0	-709	67	776	321	-742	421	-195	-242	409	19	-207	-391	0
869	0	0	-1302	102	1404	600	-1353	753	-333	-234	403	-102	-283	-642	0
870	0	0	-1752	184	1936	784	-1844	1060	-347	-168	362	-40	-292	-713	0
871	0	0	-1795	207	2002	794	-1898	1104	-265	-98	347	-27	-316	-746	0
872	0	0	-1601	238	1839	681	-1720	1038	-275	-11	314	36	-176	-624	0
873	0	0	-1300	238	1538	531	-1419	888	-143	-64	211	25	-75	-420	0
874	0	0	-696	285	981	205	-838	633	-9	-27	254	29	52	-312	0
875	0	0	-336	271	607	32	-471	439	93	-27	215	-34	143	-98	0
876	0	0	-295	184	479	55	-387	331	9	-124	168	-7	79	-143	0
877	0	0	-564	128	692	218	-628	410	-34	-98	69	1	-25	-104	0
878	0	0	-823	143	966	340	-894	554	-137	-93	-56	-89	-215	-137	0
879	0	0	-1407	162	1569	622	-1488	865	-279	-120	-133	-122	-248	-97	0
880	0	0	-1717	197	1914	760	-1815	1055	-304	-102	-207	-194	-197	52	0
881	0	0	-1653	269	1922	692	-1787	1095	-162	-135	-240	-162	-199	250	0
882	0	0	-1527	259	1786	634	-1656	1022	-194	-256	-261	-223	-129	510	0
883	0	0	-1127	248	1375	439	-1251	811	-85	-180	-333	-174	31	713	0
884	0	0	-514	238	752	138	-633	495	0	-194	-428	-108	211	1034	0
885	0	0	-64	194	258	-65	-161	226	73	-283	-432	-145	153	1076	0
886	0	0	58	248	190	-153	-66	219	124	-244	-459	-131	219	1105	0
887	0	0	-163	263	426	-50	-294	344	-75	-273	-490	-108	124	937	0
888	0	0	-390	289	679	50	-534	484	-114	-358	-510	-124	-97	686	0
889	0	0	-927	308	1235	309	-1081	771	-248	-333	-485	-64	-168	605	0
890	0	0	-1270	316	1586	477	-1428	951	-327	-341	-395	-178	-254	399	0
891	0	0	-1325	345	1670	490	-1497	1007	-219	-258	-292	1	-221	366	0
892	0	0	-1028	370	1398	329	-1213	884	-211	-194	-347	29	-69	306	0
893	0	0	-710	417	1127	146	-918	772	-112	-219	-110	44	17	296	0
894	0	0	-39	440	479	-200	-259	459	83	-157	-65	129	137	228	0
895	0	0	337	490	153	-413	92	321	129	-32	-34	291	194	79	0
896	0	0	424	519	95	-471	164	307	77	-29	-83	246	81	-207	0
897	0	0	353	578	225	-465	64	401	42	75	60	271	58	-517	0
898	0	0	-23	595	618	-286	-320	606	-64	21	36	267	-199	-907	0
899	0	0	-495	572	1067	-38	-781	819	-155	178	129	232	-281	-1212	0
900	0	0	-1009	531	1540	239	-1274	1035	-225	162	159	240	-300	-1472	0
901	0	0	-958	473	1431	242	-1194	952	-143	228	147	320	-331	-1742	0
902	0	0	-728	490	1218	119	-973	854	1	302	296	366	-176	-1681	0
903	0	0	-396	500	896	-52	-646	698	25	263	273	327	-141	-1612	0
904	0	0	324	486	162	-405	81	324	236	358	333	403	34	-1530	0
905	0	0	749	521	-228	-635	488	146	236	407	388	440	131	-1499	0
906	0	0	911	535	-376	-723	643	79	223	323	294	380	15	-1546	0
907	0	0	847	535	-312	-691	579	111	110	512	320	355	-50	-1381	0
908	0	0	543	560	17	-551	263	288	83	306	294	265	-139	-1548	0
909	0	0	151	550	399	-350	-124	474	-71	362	201	254	-333	-1437	0
910	0	0	-214	552	766	-169	-490	659	-75	318	234	102	-314	-1224	0
911	0	0	-125	554	679	-214	-402	616	-73	325	258	213	-226	-942	0
912	0	0	208	568	360	-388	-76	464	64	325	215	221	-168	-646	0
913	0	0	630	572	-58	-601	344	257	89	325	273	157	-17	-356	0
914	0	0	1285	587	-698	-936	991	-55	292	310	384	230	153	-31	0
915	0	0	1773	611	-1162	-1192	1467	-275	269	244	481	164	203	131	0
916	0	0	1953	578	-1375	-1265	1664	-398	199	269	611	232	129	199	0
917	0	0	1832	550	-1282	-1191	1557	-366	190	358	632	291	-3	147	0
918	0	0	1594	541	-1053	-1067	1323	-256	42	238	692	230	-139	-97	0
919	0	0	1094	514	-580	-804	837	-33	15	267	748	322	-232	-226	0
920	0	0	753	457	-296	-605	524	80	5	261	820	378	-215	-347	0
921	0	0	816	469	-347	-642	581	61	-13	291	933	389	-182	-388	0
922	0	0	1055	448	-607	-751	831	-79	83	341	964	407	-67	-417	0
923	0	0	1427	399	-1028	-913	1227	-314	296	265	1111	566	106	-327	0
924	0	0	1995	360	-1635	-1177	1815	-637	269	261	1164	469	145	-422	0
925	0	0	2415	347	-2068	-1381	2241	-860	347	298	1262	655	244	-355	0
926	0	0	2434	335	-2099	-1384	2266	-882	333	263	1276	634	137	-450	0
927	0	0	2287	258	-2029	-1272	2158	-885	320	289	1412	711	73	-583	0
928	0	0	1914	240	-1674	-1077	1794	-717	314	259	1404	739	-73	-787	0
929	0	0	1286	192	-1094	-739	1190	-451	71	162	1447	564	-178	-915	0
930	0	0	919	159	-760	-539	839	-300	60	306	1470	583	-188	-888	0
931	0	0	759	172	-587	-465	673	-207	9	242	1449	547	-238	-884	0
932	0	0	950	157	-793	-553	871	-318	199	174	1509	649	13	-741	0
933	0	0	1157	155	-1002	-656	1079	-423	242	93	1503	543	32	-576	0
934	0	0	1672	95	-1577	-883	1624	-741	411	126	1579	589	149	-407	0
935	0	0	1939	83	-1856	-1011	1897	-886	428	77	1567	646	230	-201	0
936	0	0	1980	91	-1889	-1035	1934	-899	401	13	1658	533	223	-223	0
937	0	0	1631	85	-1546	-858	1588	-730	316	71	1588	523	75	-376	0
938	0	0	1229	73	-1156	-651	1192	-541	159	159	1507	560	-34	-475	0
939	0	0	478	52	-426	-265	452	-187	-100	89	1433	364	-195	-552	0
940	0	0	2	9	7	-5	-2	8	-52	104	1505	516	-155	-585	0
941	0	0	-359	1	360	179	-359	180	-128	-25	1381	457	-161	-593	0
942	0	0	-100	-31	69	65	-84	19	79	65	1487	531	-62	-322	0
943	0	0	18	-38	-56	10	37	-47	102	83	1387	589	91	-135	0
944	0	0	492	-31	-523	-230	507	-277	238	9	1292	535	211	-17	0
945	0	0	718	-48	-766	-335	742	-407	271	27	1212	521	226	56	0
946	0	0	567	-73	-640	-247	603	-356	190	-168	1142	388	209	0	0
947	0	0	219	-73	-292	-73	255	-182	93	-34	993	382	118	-42	0
948	0	0	-208	-40	168	124	-188	64	-13	-29	762	314	-85	-228	0
949	0	0	-916	-40	876	478	-896	418	-178	-29	669	265	-164	-388	0
950	0	0	-1466	-81	1385	773	-1425	652	-226	-23	591	155	-192	-417	0
951	0	0	-1653	-65	1588	859	-1620	761	-133	-60	502	141	-209	-413	0
952	0	0	-1555	-91	1464	823	-1509	686	-151	44	395	77	-32	-176	0
953	0	0	-1271	-65	1206	668	-1238	570	-23	-77	298	-44	27	-126	0
954	0	0	-770	-64	706	417	-738	321	129	23	259	7	153	112	0
955	0	0	-554	-93	461	323	-507	184	139	-48	-31	-73	162	52	0
956	0	0	-449	-81	368	265	-408	143	95	-17	-85	-98	124	36	0
957	0	0	-800	-104	696	452	-748	296	-3	-77	-323	-168	-42	-116	0
958	0	0	-1097	-106	991	601	-1044	442	-129	48	-438	-320	-85	-149	0
959	0	0	-1743	-85	1658	914	-1700	786	-265	-44	-535	-422	-217	-285	0
960	0	0	-2135	-104	2031	1119	-2083	963	-269	-81	-646	-450	-250	-310	0
961	0	0	-2135	-85	2050	1110	-2092	982	-225	-27	-686	-455	-261	-285	0
962	0	0	-1978	-64	1914	1021	-1946	925	-250	-9	-841	-453	-38	-93	0
963	0	0	-1617	-87	1530	852	-1573	721	-91	-85	-904	-461	15	31	0
964	0	0	-1022	-64	958	543	-990	447	32	-85	-944	-430	170	195	0
965	0	0	-690	-85	605	387	-647	260	-54	-81	-1055	-393	162	242	0
966	0	0	-579	-100	479	339	-529	189	-44	-118	-1121	-424	97	201	0
967	0	0	-639	-77	562	358	-600	242	-56	-40	-1080	-374	97	170	0
968	0	0	-959	-81	878	520	-918	398	-283	-65	-1200	-391	-194	-106	0
969	0	0	-1435	-110	1325	772	-1380	607	-306	-100	-1127	-386	-267	-211	0
970	0	0	-1834	-145	1689	989	-1761	772	-382	-73	-1164	-360	-302	-283	0
971	0	0	-1825	-81	1744	953	-1784	831	-403	-135	-1195	-339	-285	-345	0
972	0	0	-1473	-75	1398	774	-1435	661	-261	-75	-1117	-188	-178	-275	0
973	0	0	-1113	-87	1026	600	-1069	469	-215	-91	-1067	-240	-48	-170	0
974	0	0	-350	-42	308	196	-329	133	-29	-25	-944	-19	65	-110	0
975	0	0	-4	-64	-60	34	28	-62	-32	-73	-1035	-36	120	-157	0
976	0	0	157	-62	-219	-47	188	-140	-13	-95	-915	-3	65	-289	0
977	0	0	33	-58	-91	12	62	-74	-118	-87	-781	-29	-44	-446	0
978	0	0	-207	-95	112	151	-159	8	-168	-56	-680	102	-203	-576	0
979	0	0	-707	-83	624	395	-665	270	-269	-184	-622	87	-337	-859	0
980	0	0	-982	-75	907	528	-944	416	-304	-95	-483	98	-374	-836	0
981	0	0	-1002	-50	952	526	-977	451	-343	-135	-374	98	-320	-892	0
982	0	0	-594	-34	560	314	-577	263	-116	-110	-209	190	-104	-857	0
983	0	0	-404	-3	401	203	-402	199	-126	-166	-166	159	-75	-706	0
984	0	0	434	0	-434	-217	434	-217	98	-190	15	312	29	-618	0
985	0	0	833	-5	-838	-414	835	-421	143	-108	95	345	164	-432	0
986	0	0	961	9	-952	-485	956	-471	64	-230	230	353	44	-566	0
987	0	0	832	-31	-863	-400	847	-447	32	-114	323	360	50	-624	0
988	0	0	464	-42	-506	-211	485	-274	-149	-164	395	244	-184	-774	0
989	0	0	-31	-62	-31	46	0	-46	-223	-161	469	279	-254	-723	0
990	0	0	-329	-52	277	190	-303	112	-184	-108	558	296	-302	-776	0
991	0	0	-365	-34	331	199	-348	148	-145	-135	611	333	-228	-762	0
992	0	0	-125	-11	114	68	-119	51	-112	-133	657	370	-168	-523	0
993	0	0	244	-15	-259	-114	251	-137	56	-149	758	323	23	-382	0
994	0	0	821	-32	-853	-394	837	-442	147	-157	843	428	143	-246	0
995	0	0	1191	-29	-1220	-581	1205	-624	131	-116	865	393	157	-168	0
996	0	0	1362	3	-1359	-682	1360	-678	252	-141	888	448	87	-190	0
997	0	0	1094	-7	-1101	-543	1097	-554	106	-69	925	337	-15	-314	0
998	0	0	782	-32	-814	-375	798	-423	-31	-75	828	376	-172	-502	0
999	0	0	237	-44	-281	-96	259	-162	-58	42	894	355	-170	-675	0
1000	0	0	-271	-87	184	179	-227	48	-131	-48	820	320	-292	-781	0
1001	0	0	-276	-73	203	174	-239	65	-56	102	855	386	-215	-702	0
1002	0	0	-106	-91	15	98	-60	-38	36	-3	923	382	-129	-673	0
1003	0	0	217	-75	-292	-71	254	-183	128	73	902	397	-15	-488	0
1004	0	0	714	-71	-785	-321	749	-428	155	145	876	405	129	-420	0
1005	0	0	1144	-60	-1204	-542	1174	-632	203	203	863	434	118	-316	0
1006	0	0	1141	-40	-1181	-550	1161	-610	153	219	818	356	161	-339	0
1007	0	0	968	-29	-997	-469	982	-513	170	242	841	401	75	-419	0
1008	0	0	595	-56	-651	-269	623	-353	-42	240	776	376	-161	-593	0
1009	0	0	35	-65	-100	15	67	-82	-9	271	702	438	-232	-673	0
1010	0	0	-371	-79	292	225	-331	106	-42	240	684	399	-285	-758	0
1011	0	0	-481	-64	417	272	-449	176	-102	254	743	407	-226	-682	0
1012	0	0	-189	-56	133	122	-161	38	79	195	748	502	-170	-541	0
1013	0	0	99	-108	-207	4	153	-157	112	273	830	609	46	-426	0
1014	0	0	633	-75	-708	-279	670	-391	230	275	768	609	77	-226	0
1015	0	0	994	-67	-1061	-463	1027	-564	261	291	836	737	199	-170	0
1016	0	0	1069	-42	-1111	-513	1090	-576	355	339	820	752	126	-291	0
1017	0	0	824	-19	-843	-402	833	-431	207	283	892	774	81	-405	0
1018	0	0	537	-27	-564	-255	550	-295	122	335	873	855	-87	-618	0
1019	0	0	-62	-62	0	62	-31	-31	29	397	938	898	-176	-690	0
1020	0	0	-459	-64	395	261	-427	165	-11	378	938	913	-298	-748	0
1021	0	0	-610	-50	560	330	-585	255	5	351	1008	971	-228	-673	0
1022	0	0	-407	-52	355	229	-381	151	87	345	1080	1078	-50	-677	0
1023	0	0	-148	-81	67	114	-107	-7	153	318	1134	1154	36	-576	0
1024	0	0	412	-67	-479	-172	445	-273	337	378	1266	1167	248	-442	0
1025	0	0	762	-46	-808	-358	785	-427	331	279	1334	1239	170	-356	0
1026	0	0	837	-36	-873	-400	855	-454	310	333	1392	1293	256	-419	0
1027	0	0	570	-27	-597	-271	583	-312	271	254	1402	1259	-15	-531	0
1028	0	0	186	-58	-244	-64	215	-151	128	304	1460	1144	3	-667	0
1029	0	0	-427	-100	327	263	-377	113	126	203	1410	1245	-129	-805	0
1030	0	0	-870	-124	746	497	-808	311	17	174	1354	1162	-238	-874	0
1031	0	0	-1006	-110	896	558	-951	393	77	213	1352	1222	-129	-748	0
1032	0	0	-803	-97	706	450	-754	304	5	192	1429	1028	-91	-700	0
1033	0	0	-500	-95	405	297	-452	155	277	207	1402	1001	67	-545	0
1034	0	0	18	-110	-128	46	73	-119	345	174	1245	1020	155	-452	0
1035	0	0	360	-97	-457	-131	408	-277	384	192	1257	999	197	-355	0
1036	0	0	423	-91	-514	-166	468	-302	298	164	1229	909	141	-558	0
1037	0	0	148	-98	-246	-25	197	-172	236	190	1136	830	69	-587	0
1038	0	0	-133	-124	9	128	-71	-57	98	228	995	748	-131	-657	0
1039	0	0	-677	-95	582	386	-629	243	42	186	966	688	-273	-715	0
1040	0	0	-1122	-118	1004	620	-1063	443	-93	108	851	506	-329	-832	0
1041	0	0	-1153	-106	1047	629	-1100	470	-69	205	717	436	-230	-787	0
1042	0	0	-903	-106	797	504	-850	345	0	153	729	531	-91	-680	0
1043	0	0	-581	-95	486	338	-533	195	182	168	566	539	9	-516	0
1044	0	0	-68	-91	-23	79	-22	-57	182	133	554	420	151	-327	0
1045	0	0	401	-120	-521	-140	461	-320	289	128	506	492	166	-292	0
1046	0	0	350	-102	-452	-124	401	-277	203	89	370	389	122	-244	0
1047	0	0	254	-118	-372	-68	313	-245	147	52	339	372	-32	-360	0
1048	0	0	-79	-133	-54	106	-12	-93	58	31	300	263	-64	-424	0
1049	0	0	-639	-116	523	377	-581	203	-155	-9	164	135	-316	-492	0
1050	0	0	-1030	-128	902	579	-966	387	-145	5	126	259	-248	-566	0
1051	0	0	-1159	-112	1047	635	-1103	467	-184	73	-93	58	-259	-547	0
1052	0	0	-845	-104	741	474	-793	318	-110	62	-124	100	-83	-430	0
1053	0	0	-490	-128	362	309	-426	117	36	54	-174	93	52	-289	0
1054	0	0	97	-108	-205	5	151	-156	184	44	-244	129	162	-75	0
1055	0	0	394	-143	-537	-125	465	-340	120	15	-473	9	102	-116	0
1056	0	0	575	-168	-743	-203	659	-455	133	64	-403	-32	135	-186	0
1057	0	0	355	-139	-494	-108	424	-316	17	139	-459	-25	25	-273	0
1058	0	0	117	-137	-254	10	185	-195	-81	83	-578	-100	-67	-436	0
1059	0	0	-455	-106	349	280	-402	121	-217	44	-568	-201	-283	-618	0
1060	0	0	-767	-100	667	433	-717	283	-302	81	-558	-234	-304	-597	0
1061	0	0	-827	-114	713	470	-770	299	-252	48	-601	-147	-238	-578	0
1062	0	0	-610	-102	508	356	-559	203	-129	50	-614	-254	-174	-533	0
1063	0	0	-183	-102	81	142	-132	-10	-60	114	-483	-180	-21	-384	0
1064	0	0	346	-102	-448	-122	397	-275	52	36	-514	-155	85	-213	0
1065	0	0	755	-172	-927	-291	841	-549	31	64	-496	-194	73	-186	0
1066	0	0	780	-162	-942	-309	861	-552	77	48	-486	-180	131	-162	0
1067	0	0	640	-118	-758	-261	699	-438	-85	-44	-545	-269	-50	-411	0
1068	0	0	304	-122	-426	-91	365	-274	-124	44	-498	-215	-131	-469	0
1069	0	0	-319	-118	201	218	-260	41	-289	5	-508	-300	-287	-649	0
1070	0	0	-686	-145	541	415	-613	198	-318	-38	-467	-225	-356	-628	0
1071	0	0	-821	-137	684	479	-752	273	-292	-89	-419	-292	-256	-616	0
1072	0	0	-620	-147	473	383	-546	163	-133	-141	-308	-232	-145	-483	0
1073	0	0	-294	-135	159	214	-226	12	-164	-93	-327	-261	-65	-347	0
1074	0	0	189	-129	-318	-30	253	-223	-42	-128	-271	-219	60	-236	0
1075	0	0	605	-122	-727	-241	666	-424	36	-143	-221	-232	131	-116	0
1076	0	0	586	-124	-710	-231	648	-417	19	-174	-143	-256	75	-116	0
1077	0	0	307	-129	-436	-89	371	-282	-3	-139	-240	-226	15	-168	0
1078	0	0	-84	-124	-40	104	-22	-82	-197	-192	-250	-335	-176	-364	0
1079	0	0	-684	-135	549	409	-616	207	-279	-172	-242	-258	-250	-389	0
1080	0	0	-1171	-147	1024	659	-1097	438	-370	-129	-397	-281	-310	-465	0
1081	0	0	-1399	-135	1264	767	-1331	564	-362	-226	-463	-304	-279	-403	0
1082	0	0	-1113	-157	956	635	-1034	399	-263	-100	-391	-302	-110	-182	0
1083	0	0	-990	-178	812	584	-901	317	-172	-238	-453	-254	-9	-54	0
1084	0	0	-445	-135	310	290	-377	87	13	-226	-504	-186	93	124	0
1085	0	0	-27	-100	-73	63	23	-86	34	-137	-488	-256	188	271	0
1086	0	0	-99	-155	-56	127	-21	-105	-56	-232	-560	-219	145	219	0
1087	0	0	-369	-164	205	266	-287	20	-75	-89	-686	-215	-40	112	0
1088	0	0	-757	-143	614	450	-685	235	-149	-180	-682	-360	-118	-13	0
1089	0	0	-1454	-153	1301	803	-1377	574	-345	-174	-801	-376	-267	-102	0
1090	0	0	-1803	-137	1666	970	-1734	764	-386	-128	-783	-405	-238	-195	0
1091	0	0	-1968	-149	1819	1058	-1893	835	-267	-91	-863	-370	-126	-162	0
1092	0	0	-1753	-139	1614	946	-1683	737	-159	-77	-921	-327	-79	58	0
1093	0	0	-1402	-149	1253	775	-1327	552	-133	7	-867	-413	73	100	0
1094	0	0	-883	-133	750	508	-816	308	-3	-5	-981	-351	176	236	0
1095	0	0	-511	-155	356	333	-433	100	75	-32	-1043	-360	195	356	0
1096	0	0	-463	-149	314	306	-388	82	65	3	-1103	-360	145	184	0
1097	0	0	-581	-120	461	350	-521	170	-19	126	-1065	-372	104	62	0
1098	0	0	-944	-120	824	532	-884	352	-186	31	-1068	-442	-71	-25	0
1099	0	0	-1375	-93	1282	734	-1328	594	-267	133	-1117	-479	-87	-254	0
1100	0	0	-1828	-106	1722	967	-1775	808	-277	-1	-1074	-413	-221	-230	0
1101	0	0	-1759	-89	1670	924	-1714	790	-248	93	-1090	-399	-223	-271	0
1102	0	0	-1529	-98	1431	813	-1480	666	-161	110	-913	-300	-87	-118	0
1103	0	0	-1136	-95	1041	615	-1088	473	-93	124	-902	-333	32	-34	0
1104	0	0	-447	-104	343	275	-395	119	44	161	-826	-203	162	17	0
1105	0	0	-121	-110	11	115	-66	-49	77	79	-735	-186	201	104	0
1106	0	0	91	-118	-209	13	150	-163	120	122	-698	-157	122	-40	0
1107	0	0	-40	-102	-62	71	11	-82	75	108	-539	-1	87	-60	0
1108	0	0	-294	-93	201	193	-247	54	-153	155	-570	-112	-100	-320	0
1109	0	0	-868	-102	766	485	-817	332	-174	46	-442	-97	-174	-411	0
1110	0	0	-1083	-71	1012	577	-1047	470	-184	155	-345	5	-219	-510	0
1111	0	0	-1149	-42	1107	595	-1128	532	-137	-3	-285	3	-195	-465	0
1112	0	0	-785	-27	758	406	-771	365	-3	52	-184	128	-54	-281	0
1113	0	0	-521	-48	473	284	-497	212	34	-27	-87	114	44	-201	0
1114	0	0	151	-46	-197	-52	174	-121	166	-15	100	161	223	-83	0
1115	0	0	569	-36	-605	-266	587	-320	155	-38	95	170	207	-5	0
1116	0	0	644	-27	-671	-308	657	-349	188	36	161	194	254	25	0
1117	0	0	561	-7	-568	-277	564	-287	79	-32	226	209	38	-87	0
1118	0	0	236	-31	-267	-102	251	-149	62	-31	197	176	-5	-258	0
1119	0	0	-334	21	355	156	-344	188	-120	-143	349	106	-145	-304	0
1120	0	0	-698	25	723	336	-710	374	-203	-186	318	157	-285	-430	0
1121	0	0	-714	32	746	341	-730	389	-106	-52	440	180	-106	-302	0
1122	0	0	-485	29	514	228	-499	271	-67	-192	362	164	-87	-287	0
1123	0	0	-143	21	164	61	-153	92	69	-133	508	236	65	-50	0
1124	0	0	437	36	-401	-236	419	-182	149	-97	483	211	223	56	0
1125	0	0	882	52	-830	-467	856	-389	180	-114	492	279	182	120	0
1126	0	0	985	64	-921	-524	953	-428	197	-23	644	246	195	98	0
1127	0	0	715	48	-667	-381	691	-309	81	-65	463	242	0	-79	0
1128	0	0	462	73	-389	-267	425	-158	-13	-120	580	73	-97	-133	0
1129	0	0	-113	69	182	22	-147	125	-139	-27	537	106	-174	-242	0
1130	0	0	-440	89	529	175	-484	309	-133	-48	498	106	-242	-312	0
1131	0	0	-582	98	680	242	-631	389	-197	15	461	93	-207	-283	0
1132	0	0	-254	38	292	108	-273	165	9	32	556	194	-95	-93	0
1133	0	0	61	54	-7	-57	34	23	108	56	420	197	112	-23	0
1134	0	0	718	104	-614	-411	666	-255	153	58	442	207	162	159	0
1135	0	0	1089	85	-1004	-587	1046	-459	203	64	419	217	292	215	0
1136	0	0	1188	110	-1078	-649	1133	-484	184	48	453	225	180	289	0
1137	0	0	1039	69	-970	-554	1004	-450	159	67	347	211	13	129	0
1138	0	0	698	56	-642	-377	670	-293	116	87	341	197	-11	-44	0
1139	0	0	75	29	-46	-52	60	-8	1	64	329	168	-145	-186	0
1140	0	0	-282	-3	279	142	-280	138	-166	126	304	186	-225	-261	0
1141	0	0	-387	-25	362	206	-374	168	-69	230	316	258	-104	-176	0
1142	0	0	-189	-75	114	132	-151	19	-7	192	283	197	-79	-137	0
1143	0	0	132	-102	-234	-15	183	-168	166	289	327	335	114	-27	0
1144	0	0	718	-133	-851	-292	784	-492	287	225	360	316	207	114	0
1145	0	0	1090	-178	-1268	-456	1179	-723	329	252	399	347	209	226	0
1146	0	0	1125	-215	-1340	-455	1232	-777	258	277	322	314	197	52	0
1147	0	0	920	-232	-1152	-344	1036	-692	267	250	277	376	81	-71	0
1148	0	0	650	-236	-886	-207	768	-561	147	294	403	327	29	-197	0
1149	0	0	57	-195	-252	69	154	-223	69	252	471	277	-170	-277	0
1150	0	0	-286	-145	141	215	-213	-2	-29	316	438	306	-131	-355	0
1151	0	0	-432	-176	256	304	-344	40	-5	271	527	273	-110	-401	0
1152	0	0	-220	-207	13	213	-116	-97	114	306	556	405	-13	-285	0
1153	0	0	158	-197	-355	19	256	-276	267	292	750	444	162	-159	0
1154	0	0	626	-190	-816	-218	721	-503	238	228	801	424	232	15	0
1155	0	0	1055	-178	-1233	-438	1144	-705	370	219	744	514	269	-58	0
1156	0	0	999	-182	-1181	-408	1090	-681	329	250	727	453	294	-36	0
1157	0	0	817	-129	-946	-344	881	-537	223	232	653	523	64	-228	0
1158	0	0	538	-100	-638	-219	588	-369	135	240	655	506	-62	-364	0
1159	0	0	-112	-83	29	97	-70	-27	29	215	560	452	-128	-411	0
1160	0	0	-585	-151	434	368	-509	141	-52	151	477	384	-192	-578	0
1161	0	0	-691	-164	527	427	-609	181	-93	176	438	389	-207	-395	0
1162	0	0	-550	-166	384	358	-467	109	32	89	420	401	-83	-310	0
1163	0	0	-175	-162	13	168	-94	-74	153	159	325	461	85	-273	0
1164	0	0	263	-190	-453	-36	358	-321	236	42	261	405	147	-73	0
1165	0	0	704	-147	-851	-278	777	-499	291	180	180	409	215	50	0
1166	0	0	652	-135	-787	-258	719	-461	207	129	120	360	157	135	0
1167	0	0	478	-100	-578	-189	528	-339	157	62	-44	178	71	-126	0
1168	0	0	163	-71	-234	-46	198	-152	38	153	-48	310	-56	-124	0
1169	0	0	-522	-98	424	310	-473	163	-141	17	-170	81	-215	-312	0
1170	0	0	-902	-97	805	499	-853	354	-161	81	-228	79	-190	-316	0
1171	0	0	-1128	-104	1024	616	-1076	460	-232	64	-366	124	-190	-302	0
1172	0	0	-971	-110	861	540	-916	375	-159	-54	-314	-87	-83	-170	0
1173	0	0	-639	-195	444	417	-541	124	-27	21	-353	64	50	-89	0
1174	0	0	-247	-254	-7	250	-120	-130	44	-44	-397	7	97	31	0
1175	0	0	194	-258	-452	32	323	-355	170	-85	-353	60	143	174	0
1176	0	0	179	-234	-413	27	296	-323	15	-176	-356	-3	135	83	0
1177	0	0	6	-137	-143	65	74	-140	-34	-178	-494	-17	11	-60	0
1178	0	0	-331	-91	240	211	-285	74	-131	-141	-531	-32	-79	-155	0
1179	0	0	-875	1	876	437	-875	438	-322	-201	-541	-118	-259	-380	0
1180	0	0	-1184	135	1319	524	-1251	727	-248	-190	-506	25	-298	-252	0
1181	0	0	-1288	320	1608	484	-1448	964	-395	-228	-626	-108	-269	-304	0
1182	0	0	-848	599	1447	124	-1147	1023	-199	-213	-483	-50	-73	-120	0
1183	0	0	-493	861	1354	-184	-923	1107	-15	-238	-539	-1	13	-3	0
1184	0	0	264	1202	938	-733	-337	1070	77	-252	-485	-25	124	157	0
1185	0	0	770	1586	816	-1178	-23	1201	7	-256	-384	-38	149	205	0
1186	0	0	1094	1972	878	-1533	108	1425	23	-219	-485	-38	133	145	0
1187	0	0	997	2419	1422	-1708	-212	1920	-40	-211	-486	-131	25	91	0
1188	0	0	960	2894	1934	-1927	-487	2414	-58	-234	-516	-106	-79	-38	0
1189	0	0	573	3296	2723	-1934	-1075	3009	-147	-215	-541	-178	-194	-128	0
1190	0	0	304	3497	3193	-1900	-1444	3345	-240	-209	-519	-162	-238	-223	0
1191	0	0	117	3453	3336	-1785	-1609	3394	-296	-248	-601	-219	-230	-201	0
1192	0	0	320	3206	2886	-1763	-1283	3046	-98	-188	-529	-155	-38	-46	0
1193	0	0	458	2927	2469	-1692	-1005	2698	-1	-240	-492	-93	110	71	1
1194	0	0	922	2739	1817	-1830	-447	2278	60	-195	-504	-174	207	151	0
1195	0	0	1133	2426	1293	-1779	-80	1859	89	-168	-494	-129	292	238	0
1196	0	0	989	2021	1032	-1505	-21	1526	56	-230	-450	-133	133	296	0
1197	0	0	550	1584	1034	-1067	-242	1309	-27	-250	-444	-192	97	164	0
1198	0	0	30	1162	1132	-596	-551	1147	-120	-213	-452	-176	-19	9	0
1199	0	0	-726	845	1571	-59	-1148	1208	-228	-238	-430	-217	-91	-42	0
1200	0	0	-1226	560	1786	333	-1506	1173	-275	-269	-380	-275	-161	-131	0
1201	0	0	-1484	289	1773	597	-1628	1031	-219	-228	-323	-226	-60	-36	0
1202	0	0	-1319	201	1520	559	-1419	860	-114	-225	-279	-207	34	122	0
1203	0	0	-1065	155	1220	455	-1142	687	-64	-221	-228	-192	91	291	0
1204	0	0	-443	137	580	153	-511	358	95	-223	-194	-98	217	525	0
1205	0	0	-191	100	291	45	-241	195	79	-145	-225	-95	345	510	0
1206	0	0	-91	91	182	0	-136	136	106	-147	-292	-75	197	434	0
1207	0	0	-442	79	521	181	-481	300	-9	-195	-386	-126	95	355	0
1208	0	0	-700	29	729	335	-714	379	-52	-116	-355	-168	-91	267	0
1209	0	0	-1302	32	1334	635	-1318	683	-147	-157	-477	-234	-164	73	0
1210	0	0	-1870	27	1897	921	-1883	962	-403	-226	-593	-475	-397	-71	0
1211	0	0	-2021	-17	2004	1019	-2012	993	-279	-176	-479	-382	-211	-1	0
1212	0	0	-1803	-306	1497	1054	-1650	595	-19	-77	-209	-291	-98	149	0
1213	0	0	-1625	-471	1154	1048	-1389	341	104	19	-17	-271	69	388	0
1214	0	0	-1123	-574	549	848	-836	-12	234	44	-124	-281	190	378	0
1215	0	0	-733	-679	54	706	-393	-312	281	114	-739	-258	271	531	0
1216	0	0	-630	-750	-120	690	-255	-435	83	-1	-1695	-485	168	516	0
1217	0	0	-715	-812	-97	763	-309	-454	-114	-3	-2265	-461	135	345	0
1218	0	0	-1041	-900	141	970	-591	-379	-302	-27	-2442	-713	-67	417	0
1219	0	0	-1595	-942	653	1268	-1124	-144	-469	-36	-2444	-818	-242	199	0
1220	0	0	-1918	-968	950	1443	-1434	-9	-504	-73	-1850	-1039	-306	-67	0
1221	0	0	-1912	-956	956	1434	-1434	0	-285	-281	-1014	-1107	-374	-424	0
1222	0	0	-1507	-999	508	1253	-1007	-245	25	-273	-492	-975	-316	-351	0
1223	0	0	-1128	-1014	114	1071	-621	-450	71	-91	-384	-822	-178	-292	0
1224	0	0	-379	-997	-618	688	119	-807	135	320	-1001	-613	29	153	0
1225	0	0	153	-991	-1144	419	648	-1067	-60	692	-1943	-587	256	333	0
1226	0	0	582	-993	-1575	205	1078	-1284	-225	756	-2653	-711	190	275	0
1227	0	0	613	-981	-1594	184	1103	-1287	-323	533	-3043	-968	13	21	0
1228	0	0	601	-933	-1534	166	1067	-1233	-564	333	-3076	-1191	-201	-298	0
1229	0	0	349	-923	-1272	287	810	-1097	-453	108	-2630	-1189	-331	-469	0
1230	0	0	204	-894	-1098	345	651	-996	-405	122	-2205	-1156	-281	-677	0
1231	0	0	533	-873	-1406	170	969	-1139	-122	225	-1559	-810	-356	-791	0
1232	0	0	968	-861	-1829	-53	1398	-1345	97	498	-591	-591	-141	-576	0
1233	0	0	1509	-869	-2378	-320	1943	-1623	399	768	424	-122	62	-289	0
1234	0	0	2256	-824	-3080	-716	2668	-1952	636	1001	1507	85	376	44	0
1235	0	0	2683	-781	-3464	-951	3073	-2122	636	851	2205	-52	335	162	0
1236	0	0	3021	-746	-3767	-1137	3394	-2256	636	795	2696	85	512	248	0
1237	0	0	2840	-700	-3540	-1070	3190	-2120	517	496	2712	304	341	161	0
1238	0	0	2605	-576	-3181	-1014	2893	-1878	285	289	2465	481	261	267	0
1239	0	0	2053	-525	-2578	-764	2315	-1551	46	-91	2201	556	126	273	0
1240	0	0	1725	-461	-2186	-632	1955	-1323	-31	-304	2015	708	133	467	0
1241	0	0	1581	-413	-1994	-584	1787	-1203	-21	-729	1955	818	79	632	0
1242	0	0	1724	-351	-2075	-686	1899	-1213	-5	-948	2328	987	190	840	0
1243	0	0	1831	-320	-2151	-755	1991	-1235	69	-1156	2906	917	234	1049	0
1244	0	0	2244	-316	-2560	-964	2402	-1438	271	-1160	3608	956	452	1171	0
1245	0	0	2402	-314	-2716	-1044	2559	-1515	384	-1239	4215	1101	477	1208	0
1246	0	0	2161	-320	-2481	-920	2321	-1400	391	-1301	4665	1286	341	1008	0
1247	0	0	1841	-314	-2155	-763	1998	-1234	380	-1035	5071	1546	331	853	0
1248	0	0	1315	-291	-1606	-512	1460	-948	386	-909	5220	1773	263	671	0
1249	0	0	532	-292	-824	-120	678	-558	180	-688	5146	1850	153	485	0
1250	0	0	-38	-296	-258	167	110	-277	60	-539	4991	1786	102	331	0
1251	0	0	-311	-296	15	303	-163	-140	-5	-469	4687	1784	60	246	0
1252	0	0	-258	-314	-56	286	-101	-185	122	-384	4347	1788	40	155	0
1253	0	0	-124	-316	-192	220	34	-254	157	-259	3930	1680	67	180	0
1254	0	0	296	-291	-587	-2	441	-439	296	-205	3590	1520	93	5	0
1255	0	0	438	-314	-752	-62	595	-533	345	-40	3280	1439	114	-197	0
1256	0	0	303	-298	-601	-2	452	-449	380	36	3086	1295	-143	-378	0
1257	0	0	-83	-300	-217	191	67	-258	370	259	2913	1160	-147	-580	0
1258	0	0	-577	-296	281	436	-429	-7	304	477	2485	1111	-312	-898	0
1259	0	0	-1311	-250	1061	780	-1186	405	192	706	2182	1020	-323	-933	0
1260	0	0	-1873	-246	1627	1059	-1750	690	190	890	1858	948	-337	-1076	0
1261	0	0	-2135	-281	1854	1208	-1994	786	178	999	1559	890	-226	-946	0
1262	0	0	-2110	-279	1831	1194	-1970	776	188	1063	1259	739	-34	-847	0
1263	0	0	-1862	-318	1544	1090	-1703	613	287	1065	1034	618	93	-626	0
1264	0	0	-1481	-343	1138	912	-1309	397	333	1004	896	490	215	-576	0
1265	0	0	-1114	-325	789	719	-951	232	607	1004	783	589	384	-436	0
1266	0	0	-1101	-265	836	683	-968	285	471	1002	727	356	294	-601	0
1267	0	0	-1256	-261	995	758	-1125	367	405	1098	611	343	194	-909	0
1268	0	0	-1585	-226	1359	905	-1472	566	434	1132	525	403	141	-1107	0
1269	0	0	-2053	-209	1844	1131	-1948	817	287	1084	525	345	-186	-1377	0
1270	0	0	-2445	-228	2217	1336	-2331	994	186	1154	578	351	-217	-1410	0
1271	0	0	-2428	-223	2205	1325	-2316	991	265	1115	696	389	-226	-1352	0
1272	0	0	-1970	-250	1720	1110	-1845	735	426	1065	807	370	-1	-1196	0
1273	0	0	-1493	-213	1280	853	-1386	533	506	1152	851	537	118	-997	0
1274	0	0	-725	-190	535	457	-630	172	611	1140	882	549	248	-861	0
1275	0	0	-181	-174	7	177	-94	-83	675	1193	1055	597	378	-647	0
1276	0	0	-27	-176	-149	101	61	-162	661	1113	1101	605	263	-564	0
1277	0	0	-70	-149	-79	109	4	-114	574	1014	1150	564	166	-517	0
1278	0	0	-172	-116	56	144	-114	-30	481	1041	1307	442	174	-428	0
1279	0	0	-713	-112	601	412	-657	244	226	927	1229	395	-87	-432	0
1280	0	0	-854	-102	752	478	-803	325	172	1010	1098	485	-75	-259	0
1281	0	0	-868	-104	764	486	-816	330	180	865	1018	465	-29	-65	0
1282	0	0	-517	-91	426	304	-471	167	234	824	838	438	-38	186	0
1283	0	0	-40	-98	-58	69	9	-78	331	838	822	539	161	444	0
1284	0	0	642	-46	-688	-298	665	-367	335	673	651	552	58	628	0
1285	0	0	1133	-25	-1158	-554	1145	-591	296	752	597	578	259	754	0
1286	0	0	1350	0	-1350	-675	1350	-675	238	583	459	442	112	682	0
1287	0	0	1114	-11	-1125	-551	1119	-568	128	597	370	459	3	549	0
1288	0	0	965	34	-931	-499	948	-448	36	446	147	395	-186	271	0
1289	0	0	497	32	-465	-264	481	-216	-87	450	104	281	-219	178	0
1290	0	0	178	25	-153	-101	165	-64	-252	382	-1	56	-244	1	0
1291	0	0	145	64	-81	-104	113	-8	-294	226	-139	-38	-263	11	0
1292	0	0	463	54	-409	-258	436	-177	-170	211	-221	-50	-38	129	0
1293	0	0	759	79	-680	-419	719	-300	-106	23	-481	-199	-25	139	0
1294	0	0	1408	95	-1313	-751	1360	-609	-85	-34	-601	-197	124	194	0
1295	0	0	1822	131	-1691	-976	1756	-780	-69	-128	-706	-298	219	223	0
1296	0	0	1957	153	-1804	-1055	1880	-825	-27	-151	-807	-267	129	126	0
1297	0	0	1733	162	-1571	-947	1652	-704	-197	-277	-954	-289	-81	-46	0
1298	0	0	1465	199	-1266	-832	1365	-533	-256	-424	-919	-411	-178	-331	0
1299	0	0	965	201	-764	-583	864	-281	-378	-384	-1059	-347	-265	-455	0
1300	0	0	476	205	-271	-340	373	-33	-483	-550	-1288	-391	-372	-640	0
1301	0	0	513	190	-323	-351	418	-66	-448	-477	-1189	-322	-380	-582	0
1302	0	0	692	217	-475	-454	583	-129	-417	-558	-1328	-223	-213	-479	0
1303	0	0	1048	228	-820	-638	934	-296	-353	-636	-1433	-246	-230	-545	0
1304	0	0	1650	238	-1412	-944	1531	-587	-209	-622	-1398	-178	-3	-360	0
1305	0	0	1947	248	-1699	-1097	1823	-725	-287	-702	-1528	-195	-62	-285	0
1306	0	0	2042	242	-1800	-1142	1921	-779	-279	-710	-1744	-126	-60	-424	0
1307	0	0	1727	269	-1458	-998	1592	-594	-463	-744	-1837	-114	-256	-529	0
1308	0	0	1446	265	-1181	-855	1313	-458	-525	-799	-1949	-223	-378	-708	0
1309	0	0	778	226	-552	-502	665	-163	-622	-777	-2163	-161	-426	-808	0
1310	0	0	341	221	-120	-281	230	50	-704	-830	-2314	-211	-582	-826	0
1311	0	0	239	244	5	-241	117	124	-729	-746	-2329	-207	-556	-834	0
1312	0	0	446	287	-159	-366	302	64	-692	-733	-2329	-178	-384	-556	0
1313	0	0	704	285	-419	-494	561	-67	-535	-785	-2423	-298	-242	-467	0
1314	0	0	1260	269	-991	-764	1125	-361	-347	-657	-2403	-139	-60	-184	0
1315	0	0	1514	261	-1253	-887	1383	-496	-405	-721	-2537	-248	-157	-219	0
1316	0	0	1574	271	-1303	-922	1438	-516	-254	-583	-2508	-197	-97	-104	0
1317	0	0	1172	232	-940	-702	1056	-354	-488	-609	-2648	-422	-194	-248	0
1318	0	0	920	232	-688	-576	804	-228	-459	-461	-2619	-434	-232	-355	0
1319	0	0	58	199	141	-128	-41	170	-659	-516	-2717	-539	-374	-453	0
1320	0	0	-254	188	442	33	-348	315	-591	-316	-2716	-558	-353	-384	0
1321	0	0	-539	149	688	195	-613	418	-580	-267	-2750	-649	-259	-314	0
1322	0	0	-427	104	531	161	-479	317	-436	-296	-2673	-700	-172	-228	0
1323	0	0	-277	50	327	113	-302	188	-368	-197	-2671	-768	-3	54	0
1324	0	0	42	27	-15	-34	28	6	-304	-162	-2783	-756	5	174	0
1325	0	0	482	5	-477	-243	479	-236	-62	-27	-2653	-822	225	287	0
1326	0	0	252	-9	-261	-121	256	-135	-137	-56	-2684	-874	192	364	0
1327	0	0	-35	-44	-9	39	-13	-26	-267	44	-2731	-935	64	302	0
1328	0	0	-558	-79	479	318	-518	200	-291	-13	-2776	-995	0	133	0
1329	0	0	-1266	-81	1185	673	-1225	552	-358	114	-2729	-960	-192	230	0
1330	0	0	-1867	-106	1761	986	-1814	827	-486	116	-2818	-1080	-194	161	0
1331	0	0	-2009	-139	1870	1074	-1939	865	-308	199	-2667	-985	-65	395	0
1332	0	0	-1968	-145	1823	1056	-1895	839	-384	172	-2630	-954	-27	519	0
1333	0	0	-1704	-151	1553	927	-1628	701	-226	219	-2523	-867	137	733	0
1334	0	0	-1302	-170	1132	736	-1217	481	-60	122	-2421	-863	159	948	0
1335	0	0	-1022	-190	832	606	-927	321	-36	190	-2329	-766	203	1084	0
1336	0	0	-969	-223	746	596	-857	261	-40	186	-2112	-702	298	1032	0
1337	0	0	-1262	-263	999	762	-1130	368	-95	159	-2017	-649	155	931	0
1338	0	0	-1541	-236	1305	888	-1423	534	-155	162	-1786	-611	23	851	0
1339	0	0	-2182	-246	1936	1214	-2059	845	-230	122	-1699	-543	-120	669	0
1340	0	0	-2604	-296	2308	1450	-2456	1006	-312	54	-1458	-490	-192	550	0
1341	0	0	-2665	-339	2326	1502	-2495	993	-207	60	-1222	-333	-128	570	0
1342	0	0	-2395	-349	2046	1372	-2220	848	-153	0	-966	-302	67	591	0
1343	0	0	-1972	-327	1645	1149	-1808	659	32	-13	-776	-310	197	675	0
1344	0	0	-1258	-283	975	770	-1116	346	157	7	-440	-151	261	760	0
1345	0	0	-868	-306	562	587	-715	128	323	-23	-238	-81	339	752	0
1346	0	0	-640	-322	318	481	-479	-2	215	-98	5	-54	211	500	0
1347	0	0	-821	-360	461	590	-641	50	197	-98	242	44	225	339	0
1348	0	0	-1025	-360	665	692	-845	152	13	-141	393	23	-27	190	0
1349	0	0	-1401	-362	1039	881	-1220	338	19	-147	620	58	-102	-48	0
1350	0	0	-1720	-345	1375	1032	-1547	515	-9	-162	754	124	-126	-135	0
1351	0	0	-1662	-349	1313	1005	-1487	482	-64	-180	799	133	-170	-217	0
1352	0	0	-1271	-323	948	797	-1109	312	120	-75	1024	265	77	-44	0
1353	0	0	-855	-312	543	583	-699	115	168	-184	1094	312	42	48	0
1354	0	0	-216	-314	-98	265	-59	-206	201	-203	1167	333	221	38	0
1355	0	0	408	-259	-667	-74	537	-463	364	-89	1309	500	234	238	0
1356	0	0	450	-252	-702	-99	576	-477	213	-174	1216	475	149	110	0
1357	0	0	457	-258	-715	-99	586	-486	252	-141	1317	496	145	-102	0
1358	0	0	64	-277	-341	106	202	-309	79	-170	1338	459	-40	-176	0
1359	0	0	-295	-302	-7	298	-144	-154	56	-155	1325	496	-221	-351	0
1360	0	0	-703	-283	420	493	-561	68	-25	-182	1402	529	-327	-380	0
1361	0	0	-711	-294	417	502	-564	61	29	-147	1375	549	-296	-403	0
1362	0	0	-385	-287	98	336	-241	-94	85	1	1447	669	-77	-327	0
1363	0	0	-50	-341	-291	195	120	-316	207	-36	1445	696	-3	-139	0
1364	0	0	665	-250	-915	-207	790	-582	327	-36	1495	692	172	-104	0
1365	0	0	1017	-325	-1342	-346	1179	-833	333	-15	1561	754	137	42	0
1366	0	0	1071	-372	-1443	-349	1257	-907	300	-13	1476	669	91	-104	0
1367	0	0	1020	-382	-1402	-319	1211	-892	258	87	1542	702	73	-232	0
1368	0	0	652	-415	-1067	-118	859	-741	170	58	1491	613	-108	-409	0
1369	0	0	186	-432	-618	123	402	-525	95	149	1495	599	-184	-537	0
1370	0	0	-149	-407	-258	278	54	-332	58	192	1503	663	-143	-597	0
1371	0	0	-184	-391	-207	287	11	-299	71	116	1487	679	-250	-659	0
1372	0	0	132	-337	-469	102	300	-403	273	207	1596	659	-73	-525	0
1373	0	0	537	-349	-886	-94	711	-617	333	289	1635	663	102	-380	0
1374	0	0	1138	-351	-1489	-393	1313	-920	455	312	1662	731	174	-304	0
1375	0	0	1473	-370	-1843	-551	1658	-1106	428	304	1526	748	228	-273	0
1376	0	0	1616	-382	-1998	-617	1807	-1190	450	327	1540	696	219	-399	0
1377	0	0	1444	-356	-1800	-544	1622	-1078	426	322	1623	700	129	-475	0
1378	0	0	1204	-349	-1553	-427	1378	-951	343	329	1484	731	-34	-626	0
1379	0	0	582	-339	-921	-121	751	-630	213	353	1392	667	-114	-867	0
1380	0	0	231	-314	-545	41	388	-429	168	287	1402	607	-149	-925	0
1381	0	0	161	-283	-444	61	302	-363	194	325	1422	684	-110	-892	0
1382	0	0	380	-213	-593	-83	486	-403	205	306	1447	659	7	-715	0
1383	0	0	724	-170	-894	-277	809	-532	322	300	1379	744	151	-646	0
1384	0	0	1282	-159	-1441	-561	1361	-800	508	228	1552	793	236	-457	0
1385	0	0	1558	-172	-1730	-693	1644	-951	419	217	1571	711	302	-426	0
1386	0	0	1597	-197	-1794	-700	1695	-995	496	236	1573	818	331	-438	0
1387	0	0	1162	-283	-1445	-439	1303	-864	322	151	1590	682	176	-597	0
1388	0	0	820	-316	-1136	-252	978	-726	250	151	1538	657	40	-756	0
1389	0	0	23	-345	-368	161	195	-356	126	40	1649	667	-102	-744	0
1390	0	0	-422	-388	34	405	-228	-177	54	-13	1627	692	-219	-845	0
1391	0	0	-634	-419	215	526	-424	-102	149	13	1707	731	-97	-688	0
1392	0	0	-659	-444	215	551	-437	-114	91	-65	1621	801	-106	-614	0
1393	0	0	-312	-434	-122	373	-95	-278	314	38	1761	841	126	-370	0
1394	0	0	66	-419	-485	176	275	-452	308	-108	1713	828	159	-269	0
1395	0	0	367	-399	-766	16	566	-582	434	-118	1746	857	271	-100	0
1396	0	0	196	-368	-564	86	380	-466	261	-205	1658	741	164	-112	0
1397	0	0	-6	-349	-343	177	168	-346	277	-106	1647	797	89	-149	0
1398	0	0	-525	-339	186	432	-355	-76	69	-157	1519	686	-71	-331	0
1399	0	0	-1227	-323	904	775	-1065	290	-34	-211	1456	770	-238	-322	0
1400	0	0	-1712	-356	1356	1034	-1534	500	-44	-248	1363	624	-234	-401	0
1401	0	0	-2028	-364	1664	1196	-1846	650	-95	-168	1303	580	-213	-325	0
1402	0	0	-1840	-382	1458	1111	-1649	538	-65	-225	1226	537	-143	-188	0
1403	0	0	-1615	-374	1241	994	-1428	433	81	-137	1074	539	62	-46	0
1404	0	0	-1239	-399	840	819	-1039	220	261	-285	921	411	77	172	0
1405	0	0	-909	-372	537	640	-723	82	118	-131	735	358	188	141	0
1406	0	0	-969	-378	591	673	-780	106	199	-197	517	323	124	137	0
1407	0	0	-1213	-364	849	788	-1031	242	75	-195	306	131	-13	19	0
1408	0	0	-1596	-388	1208	992	-1402	410	-50	-27	29	112	-128	-67	0
1409	0	0	-2284	-403	1881	1343	-2082	739	-122	-89	-312	3	-277	-298	0
1410	0	0	-2694	-388	2306	1541	-2500	959	-176	-21	-496	-83	-238	-312	0
1411	0	0	-2810	-389	2421	1599	-2615	1016	-219	-87	-642	-137	-333	-265	0
1412	0	0	-2628	-415	2213	1521	-2420	899	-128	48	-915	-244	-143	-147	0
1413	0	0	-2228	-403	1825	1315	-2026	711	64	32	-1189	-225	17	-58	0
1414	0	0	-1683	-384	1299	1033	-1491	457	116	97	-1325	-356	98	77	0
1415	0	0	-1190	-325	865	757	-1027	270	162	151	-1526	-391	194	100	0
1416	0	0	-1361	-242	1119	801	-1240	438	-291	-145	-1980	-841	-256	-362	0
1417	0	0	-1421	-314	1107	867	-1264	396	-62	170	-1507	-601	-44	-259	0
1418	0	0	-1772	-801	971	1286	-1371	85	91	155	-1037	-616	-147	-362	0
1419	0	0	-2410	-1171	1239	1790	-1824	34	129	415	-582	-521	-120	-283	0
1420	0	0	-2961	-1571	1390	2266	-2175	-90	29	372	-776	-572	-236	-578	0
1421	0	0	-2851	-1852	999	2351	-1925	-426	281	428	-704	-413	-54	-382	0
1422	0	0	-2768	-2157	611	2462	-1689	-773	323	403	-966	-453	149	-170	0
1423	0	0	-2177	-2306	-129	2241	-1024	-1217	397	504	-1156	-403	271	44	0
1424	0	0	-1599	-2485	-886	2042	-356	-1685	494	593	-1365	-322	512	399	0
1425	0	0	-1228	-2675	-1447	1951	109	-2061	372	226	-1817	-603	405	161	0
1426	0	0	-850	-2735	-1885	1792	517	-2310	277	153	-2114	-698	376	56	0
1427	0	0	-960	-2849	-1889	1904	464	-2369	83	44	-1868	-807	122	7	0
1428	0	0	-1123	-2913	-1790	2018	333	-2351	31	-44	-1522	-824	-42	-149	0
1429	0	0	-1618	-2958	-1340	2288	-139	-2149	-7	50	-979	-663	-100	-172	1
1430	0	0	-1922	-2944	-1022	2433	-450	-1983	7	118	-376	-647	-238	-422	0
1431	0	0	-1694	-2910	-1216	2302	-239	-2063	81	147	15	-432	-281	-485	0
1432	0	0	-1239	-2847	-1608	2043	184	-2227	-97	17	-256	-452	-215	-366	0
1433	0	0	-637	-2747	-2110	1692	736	-2428	-215	81	-979	-417	-118	44	0
1434	0	0	-88	-2681	-2593	1384	1252	-2637	-634	186	-2328	-355	-9	399	0
1435	0	0	593	-2617	-3210	1012	1901	-2913	-973	273	-3589	-560	34	366	0
1436	0	0	839	-2587	-3426	874	2132	-3006	-1096	71	-4374	-750	-71	120	0
1437	0	0	812	-2586	-3398	887	2105	-2992	-1189	-312	-4452	-845	-347	-389	0
1438	0	0	656	-2558	-3214	951	1935	-2886	-1035	-461	-3544	-589	-448	-774	0
1439	0	0	211	-2537	-2748	1163	1479	-2642	-609	-475	-2198	-215	-465	-900	0
1440	0	0	-47	-2543	-2496	1295	1224	-2519	-287	-258	-873	-85	-485	-927	0
1441	84	0	41	-2481	-2522	1220	1281	-2501	97	3	665	9	-355	-655	0
1442	84	0	413	-2444	-2857	1015	1635	-2650	370	258	2106	331	-50	-374	0
1443	84	0	822	-2417	-3239	797	2030	-2828	488	453	3173	444	38	-19	0
1444	84	0	1404	-2382	-3786	489	2595	-3084	613	537	3827	539	292	302	0
1445	84	0	1680	-2302	-3982	311	2831	-3142	407	405	3911	323	397	465	0
1446	84	0	1729	-2298	-4027	284	2878	-3162	391	164	3501	320	259	516	0
1447	84	0	1364	-2263	-3627	449	2495	-2945	176	-23	2902	345	244	486	0
1448	84	0	922	-2273	-3195	675	2058	-2734	-188	-496	2064	296	9	308	0
1449	84	0	305	-2236	-2541	965	1423	-2388	-277	-661	1499	434	-83	261	0
1450	84	0	-324	-2199	-1875	1261	775	-2037	-558	-890	1012	388	-155	143	0
1451	84	0	-411	-2176	-1765	1293	677	-1970	-356	-1010	1154	453	-126	161	0
1452	84	0	-372	-2110	-1738	1241	683	-1924	-232	-1043	1476	467	-56	242	0
1453	84	0	-169	-2023	-1854	1096	842	-1938	58	-985	2244	607	54	294	0
1454	84	0	201	-1967	-2168	883	1184	-2067	347	-960	3129	777	203	485	0
1455	84	0	348	-1910	-2258	781	1303	-2084	403	-892	3812	805	275	452	0
1456	84	0	277	-1843	-2120	783	1198	-1981	488	-618	4285	987	199	620	0
1457	84	0	-82	-1800	-1718	941	818	-1759	391	-448	4411	1094	131	663	0
1458	84	0	-399	-1747	-1348	1073	474	-1547	308	-166	4188	1028	120	696	0
1459	84	0	-1098	-1654	-556	1376	-271	-1105	91	-176	3363	867	-128	646	0
1460	84	0	-1607	-1592	15	1599	-811	-788	-203	-13	2293	710	-174	506	0
1461	84	0	-1693	-1511	182	1602	-937	-664	-232	95	1563	362	-203	498	0
1462	84	0	-1724	-1433	291	1578	-1007	-571	-374	-38	717	304	-269	304	0
1463	84	0	-1467	-1402	65	1434	-766	-668	-197	9	318	263	-170	3	0
1464	84	0	-1085	-1381	-296	1233	-394	-838	-100	106	42	95	-79	-178	0
1465	84	0	-745	-1354	-609	1049	-68	-981	-1	219	-118	153	-85	-498	0
1466	84	0	-840	-1326	-486	1083	-177	-906	-83	355	-203	172	-114	-770	0
1467	84	0	-1164	-1323	-159	1243	-502	-741	-120	591	-467	339	-300	-956	0
1468	84	0	-1547	-1340	207	1443	-877	-566	-188	929	-603	356	-318	-1065	0
1469	84	0	-2329	-1373	956	1851	-1642	-208	-347	940	-830	283	-424	-1220	0
1470	84	0	-2711	-1344	1367	2027	-2039	11	-428	1024	-1014	310	-452	-1208	0
1471	84	0	-2977	-1292	1685	2134	-2331	196	-331	867	-1034	310	-455	-1162	0
1472	84	0	-2857	-1284	1573	2070	-2215	144	-279	808	-1072	228	-259	-1146	0
1473	84	0	-2469	-1257	1212	1863	-1840	-22	-65	851	-970	289	-69	-1039	0
1474	84	0	-1955	-1261	694	1608	-1324	-283	64	801	-1016	366	93	-1001	0
1475	84	0	-1558	-1264	294	1411	-926	-485	149	909	-979	450	296	-1134	0
1476	84	0	-1522	-1276	246	1399	-884	-515	219	851	-915	547	182	-1171	0
1477	84	0	-1675	-1249	426	1462	-1050	-411	174	803	-758	539	139	-1282	0
1478	84	0	-1941	-1257	684	1599	-1312	-286	71	822	-787	444	31	-1526	0
1479	84	0	-2470	-1266	1204	1868	-1837	-31	25	812	-721	463	-116	-1559	0
1480	84	0	-2905	-1222	1683	2063	-2294	230	-153	593	-766	399	-232	-1674	0
1481	84	0	-2905	-1249	1656	2077	-2280	203	-81	630	-679	368	-195	-1466	0
1482	84	0	-2686	-1245	1441	1965	-2063	98	32	554	-508	646	-27	-1008	0
1483	84	0	-2263	-1251	1012	1757	-1637	-119	31	541	-525	646	62	-888	0
1484	84	0	-1619	-1222	397	1420	-1008	-412	308	552	-225	766	209	-432	0
1485	84	0	-1216	-1216	0	1216	-608	-608	310	541	-106	797	252	-112	0
1486	84	0	-1094	-1200	-106	1147	-494	-653	259	547	102	729	300	-97	0
1487	84	0	-1260	-1200	60	1230	-660	-570	186	438	345	647	64	-40	0
1488	84	0	-1562	-1204	358	1383	-960	-423	124	341	355	644	-98	19	0
1489	84	0	-2142	-1229	913	1685	-1527	-158	-71	325	382	545	-166	-48	0
1490	84	0	-2507	-1214	1293	1860	-1900	39	-141	248	395	504	-236	-9	0
1491	84	0	-2525	-1191	1334	1858	-1929	71	-128	147	345	452	-232	226	0
1492	84	0	-2251	-1177	1074	1714	-1662	-51	25	13	304	473	-153	382	0
1493	84	0	-1885	-1177	708	1531	-1296	-234	69	139	174	490	-23	607	0
1494	84	0	-1305	-1150	155	1227	-730	-497	180	102	205	428	188	692	0
1495	84	0	-882	-1171	-289	1026	-296	-730	182	32	207	298	166	644	0
1496	84	0	-750	-1169	-419	959	-165	-794	172	85	147	209	135	614	0
1497	84	0	-879	-1148	-269	1013	-305	-708	83	56	98	31	3	391	0
1498	84	0	-1088	-1181	-93	1134	-497	-637	15	13	-98	-56	-52	135	0
1499	84	0	-1570	-1179	391	1374	-980	-394	-98	-29	-485	-190	-166	-60	0
1500	84	0	-1819	-1150	669	1484	-1244	-240	-248	-62	-873	-358	-254	-281	0
1501	84	0	-1789	-1101	688	1445	-1238	-206	-246	-106	-1284	-461	-215	-318	0
1502	84	0	-1357	-1080	277	1218	-817	-401	-201	-98	-1670	-510	-162	-267	0
1503	84	0	-955	-1055	-100	1005	-427	-577	-259	-178	-2114	-679	-71	-378	0
1504	84	0	-155	-1072	-917	613	381	-994	-85	-174	-2438	-580	23	-217	0
1505	84	0	369	-1072	-1441	351	905	-1256	-100	-329	-2576	-719	64	-403	0
1506	84	0	667	-1061	-1728	197	1197	-1394	-104	-246	-2698	-593	27	-479	0
1507	84	0	561	-1041	-1602	240	1081	-1321	-277	-252	-2783	-640	-172	-721	0
1508	84	0	485	-1041	-1526	278	1005	-1283	-325	-306	-2651	-582	-306	-927	0
1509	84	0	39	-1016	-1055	488	547	-1035	-419	-343	-2516	-498	-488	-1189	0
1510	84	0	-241	-1032	-791	636	275	-911	-393	-399	-2423	-477	-488	-1328	0
1511	84	0	-159	-1016	-857	587	349	-936	-372	-366	-2275	-360	-448	-1222	0
1512	84	0	170	-1034	-1204	432	687	-1119	-269	-422	-2102	-275	-368	-1222	0
1513	84	0	685	-1014	-1699	164	1192	-1356	-147	-403	-1947	-182	-157	-1049	0
1514	84	0	1313	-995	-2308	-159	1810	-1651	-153	-485	-1798	-161	-118	-979	0
1515	84	0	1905	-999	-2904	-453	2404	-1951	-155	-417	-1687	21	-11	-999	0
1516	84	0	1922	-966	-2888	-478	2405	-1927	-223	-564	-1616	64	-124	-1144	0
1517	84	0	1807	-938	-2745	-434	2276	-1841	-292	-613	-1507	19	-219	-1239	0
1518	84	0	1595	-952	-2547	-321	2071	-1749	-424	-576	-1462	91	-345	-1313	0
1519	84	0	846	-950	-1796	52	1321	-1373	-568	-642	-1602	-44	-494	-1555	0
1520	84	0	601	-960	-1561	179	1081	-1260	-500	-669	-1418	-7	-415	-1608	0
1521	84	0	380	-935	-1315	277	847	-1125	-517	-706	-1272	46	-450	-1478	0
1522	84	0	626	-894	-1520	134	1073	-1207	-432	-715	-1229	71	-380	-1427	0
1523	84	0	918	-915	-1833	-1	1375	-1374	-256	-622	-1049	145	-168	-1196	0
1524	84	0	1426	-921	-2347	-252	1886	-1634	-124	-636	-865	174	-85	-911	0
1525	84	0	1657	-921	-2578	-368	2117	-1749	-98	-618	-671	110	-31	-805	0
1526	84	0	1624	-923	-2547	-350	2085	-1735	-137	-582	-481	93	-25	-680	0
1527	84	0	1292	-925	-2217	-183	1754	-1571	-172	-492	-285	42	-178	-626	0
1528	84	0	821	-940	-1761	59	1291	-1350	-145	-471	-31	71	-281	-649	0
1529	84	0	-40	-973	-933	506	446	-953	-291	-388	-11	11	-382	-647	0
1530	84	0	-563	-962	-399	762	-82	-680	-306	-347	157	-98	-409	-651	0
1531	84	0	-780	-952	-172	866	-304	-562	-230	-292	366	-50	-228	-490	0
1532	84	0	-747	-942	-195	844	-276	-568	-83	-291	378	-60	-133	-347	0
1533	84	0	-663	-919	-256	791	-203	-587	25	-252	492	-145	-31	-54	0
1534	84	0	-301	-966	-665	633	182	-815	122	-236	516	-145	126	93	0
1535	84	0	-144	-956	-812	550	334	-884	149	-184	517	-162	157	240	0
1536	84	0	-260	-948	-688	604	214	-818	174	-141	510	-248	195	201	0
1537	84	0	-656	-964	-308	810	-174	-636	40	-73	376	-273	67	151	0
1538	84	0	-1122	-985	137	1053	-629	-424	13	-9	461	-256	23	128	0
1539	84	0	-1935	-979	956	1457	-1445	-11	-213	-67	349	-448	-203	-19	0
1540	84	0	-2472	-981	1491	1726	-1981	255	-102	-3	401	-259	-190	170	0
1541	84	0	-2736	-985	1751	1860	-2243	383	-188	-31	248	-331	-248	83	0
1542	84	0	-2570	-1018	1552	1794	-2061	267	-29	69	349	-269	36	291	0
1543	84	0	-2399	-1016	1383	1707	-1891	183	34	40	405	-283	141	543	0
1544	84	0	-1892	-1035	857	1463	-1374	-89	155	-5	399	-265	145	626	0
1545	84	0	-1590	-1057	533	1323	-1061	-262	258	11	537	-215	366	717	0
1546	84	0	-1613	-1082	531	1347	-1072	-275	209	-34	492	-178	205	677	0
1547	84	0	-1819	-1096	723	1457	-1271	-186	98	-64	572	-153	172	570	0
1548	84	0	-2157	-1090	1067	1623	-1612	-11	38	-100	624	-203	21	355	0
1549	84	0	-2768	-1092	1676	1930	-2222	292	-48	-97	628	-194	-31	242	0
1550	84	0	-3068	-1103	1965	2085	-2516	431	-48	36	686	-124	-15	141	0
1551	84	0	-3095	-1105	1990	2100	-2542	442	-21	-75	805	-34	-102	128	0
1552	84	0	-2903	-1113	1790	2008	-2346	338	114	-58	863	40	-13	291	0
1553	84	0	-2415	-1090	1325	1752	-1870	117	217	-17	989	31	195	349	0
1554	84	0	-1737	-1068	669	1402	-1203	-199	298	-3	1053	133	292	378	0
1555	84	0	-1225	-1059	166	1142	-695	-446	453	-48	1121	225	366	399	0
1556	84	0	-1032	-1063	-31	1047	-500	-547	355	104	1117	205	263	275	0
1557	84	0	-1111	-1051	60	1081	-585	-495	265	79	1245	300	122	219	0
1558	84	0	-1342	-1055	287	1198	-814	-384	143	-11	1247	180	25	-97	0
1559	84	0	-1755	-1055	700	1405	-1227	-177	64	95	1193	252	-85	-219	0
1560	84	0	-1931	-1041	890	1486	-1410	-75	81	81	1309	308	-190	-265	0
1561	84	0	-1925	-1041	884	1483	-1404	-78	112	137	1420	335	-114	-215	0
1562	84	0	-1528	-1063	465	1295	-996	-299	164	164	1486	411	-17	-124	0
1563	84	0	-1020	-1076	-56	1048	-482	-566	294	244	1654	479	67	25	0
1564	84	0	-361	-1059	-698	710	168	-878	358	331	1680	595	188	141	0
1565	84	0	265	-1061	-1326	398	795	-1193	444	345	1813	607	331	182	0
1566	84	0	405	-1065	-1470	330	937	-1267	399	415	1953	690	246	192	0
1567	84	0	304	-1030	-1334	363	819	-1182	281	347	1988	723	79	0	0
1568	84	0	183	-1068	-1251	442	717	-1159	323	413	2095	756	77	-226	0
1569	84	0	-277	-1053	-776	665	249	-914	128	440	2170	795	-79	-347	0
1570	84	0	-486	-1068	-582	777	48	-825	153	393	2190	754	-153	-401	0
1571	84	0	-483	-1045	-562	764	39	-803	192	483	2262	826	0	-393	0
1572	84	0	-125	-1067	-942	596	408	-1004	302	424	2370	841	100	-353	0
1573	84	0	332	-1090	-1422	379	877	-1256	411	432	2444	940	228	-166	0
1574	84	0	976	-1055	-2031	39	1503	-1543	436	382	2351	857	277	-126	0
1575	84	0	1498	-1016	-2514	-241	2006	-1765	479	415	2296	894	331	-145	0
1576	84	0	1730	-960	-2690	-385	2210	-1825	547	436	2306	917	294	-190	0
1577	84	0	1653	-824	-2477	-414	2065	-1650	376	467	2213	878	221	-364	0
1578	84	0	1571	-667	-2238	-452	1904	-1452	386	420	2155	859	71	-591	0
1579	84	0	1170	-521	-1691	-324	1430	-1106	285	426	2091	822	29	-737	0
1580	84	0	1102	-265	-1367	-418	1234	-816	244	415	1895	816	-112	-911	0
1581	84	0	1318	-7	-1325	-655	1321	-666	246	440	1827	861	29	-880	0
1582	84	0	2177	323	-1854	-1250	2015	-765	310	378	1703	944	40	-946	0
1583	84	0	2835	661	-2174	-1748	2504	-756	353	409	1519	894	203	-700	0
1584	84	0	3456	1045	-2411	-2250	2933	-683	479	444	1491	1020	351	-545	0
1585	84	0	3842	1456	-2386	-2649	3114	-465	362	287	1278	871	234	-741	0
1586	84	0	4343	1918	-2425	-3130	3384	-253	479	318	1193	892	368	-743	0
1587	84	0	4327	2360	-1967	-3343	3147	196	376	182	931	783	186	-882	0
1588	84	0	4198	2681	-1517	-3439	2857	582	306	159	816	700	77	-1037	0
1589	84	0	3584	2754	-830	-3169	2207	962	195	246	525	675	-139	-1164	0
1590	84	0	3107	2522	-585	-2814	1846	968	139	271	355	743	-174	-1220	0
1591	84	0	2897	2242	-655	-2569	1776	793	110	312	287	795	-98	-1080	0
1592	84	0	3126	2007	-1119	-2566	2122	444	180	250	201	737	-5	-1076	1
1593	84	0	3346	1744	-1602	-2545	2474	71	236	331	81	776	178	-985	0
1594	84	0	3999	1369	-2630	-2684	3314	-630	337	323	-48	779	261	-882	0
1595	84	0	4085	993	-3092	-2539	3588	-1049	289	203	-192	649	217	-766	0
1596	84	0	3759	537	-3222	-2148	3490	-1342	277	254	-300	669	248	-857	0
1597	94	0	3231	203	-3028	-1717	3129	-1412	188	176	-413	679	34	-1012	0
1598	94	0	2689	-155	-2844	-1267	2766	-1499	100	161	-502	560	-114	-1229	0
1599	94	0	1984	-442	-2426	-771	2205	-1434	-32	277	-541	582	-161	-1290	0
1600	94	0	1300	-585	-1885	-357	1592	-1235	-192	164	-651	411	-250	-1356	0
1601	94	0	1218	-661	-1879	-278	1548	-1270	-129	292	-595	558	-279	-1276	0
1602	94	0	1352	-642	-1994	-355	1673	-1318	-15	265	-467	601	-67	-1086	0
1603	94	0	1684	-607	-2291	-538	1987	-1449	34	279	-562	597	-40	-1001	0
1604	94	0	2202	-620	-2822	-791	2512	-1721	271	356	-391	647	225	-760	0
1605	94	0	2442	-644	-3086	-899	2764	-1865	180	238	-395	547	104	-785	0
1606	94	0	2452	-673	-3125	-889	2788	-1899	205	265	-207	651	164	-739	0
1607	94	0	2198	-646	-2844	-776	2521	-1745	38	170	-159	603	-17	-913	0
1608	94	0	1909	-661	-2570	-624	2239	-1615	73	124	-5	601	-106	-1101	0
1609	94	0	1283	-684	-1967	-299	1625	-1325	-102	64	36	638	-190	-1187	0
1610	94	0	638	-673	-1311	17	974	-992	-170	32	153	657	-236	-1224	0
1611	94	0	320	-657	-977	168	648	-817	-180	0	323	706	-265	-1220	0
1612	94	0	487	-620	-1107	66	797	-863	-67	21	580	708	-52	-1041	0
1613	94	0	699	-616	-1315	-41	1007	-965	106	-29	614	791	-23	-946	0
1614	94	0	1069	-626	-1695	-221	1382	-1160	143	3	710	768	170	-779	0
1615	94	0	1273	-686	-1959	-293	1616	-1322	246	27	933	873	174	-628	0
1616	94	0	1073	-715	-1788	-179	1430	-1251	195	23	874	900	141	-638	0
1617	94	0	778	-789	-1567	5	1172	-1178	126	7	960	929	58	-754	0
1618	94	0	223	-859	-1082	318	652	-970	-1	32	904	966	-149	-787	0
1619	94	0	-495	-869	-374	682	-60	-621	-147	-5	859	970	-279	-983	0
1620	94	0	-1014	-840	174	927	-594	-333	-100	-9	911	863	-219	-970	0
1621	94	0	-1302	-783	519	1042	-910	-132	-133	-62	874	795	-184	-905	0
1622	94	0	-1130	-700	430	915	-780	-135	-58	-73	801	810	-151	-710	0
1623	94	0	-897	-620	277	758	-587	-171	29	-3	776	830	71	-502	0
1624	94	0	-495	-611	-116	553	-189	-363	151	38	677	814	166	-488	0
1625	94	0	-330	-636	-306	483	-12	-471	174	-79	574	692	209	-349	0
1626	94	0	-346	-646	-300	496	-23	-473	164	-38	502	611	159	-374	0
1627	94	0	-840	-711	129	775	-484	-291	19	5	318	655	64	-485	0
1628	94	0	-1225	-793	432	1009	-828	-180	9	29	209	566	-54	-634	0
1629	94	0	-2108	-913	1195	1510	-1651	141	-176	81	95	452	-178	-748	0
1630	94	0	-2682	-971	1711	1826	-2196	370	-221	32	-67	310	-320	-818	0
1631	94	0	-2886	-964	1922	1925	-2404	479	-133	21	-118	409	-236	-783	0
1632	94	0	-2762	-970	1792	1866	-2277	411	-108	25	-234	291	-34	-585	0
1633	94	0	-2558	-1020	1538	1789	-2048	259	-161	98	-386	215	-1	-527	0
1634	94	0	-2021	-1026	995	1523	-1508	-15	42	98	-415	230	137	-395	0
1635	94	0	-1696	-983	713	1339	-1204	-135	106	67	-490	329	159	-285	0
1636	94	0	-1675	-958	717	1316	-1196	-120	87	29	-568	162	159	-397	0
1637	94	0	-1991	-911	1080	1451	-1535	84	-32	44	-729	205	-9	-506	0
1638	94	0	-2290	-874	1416	1582	-1853	271	-128	52	-814	180	-186	-603	0
1639	94	0	-2849	-863	1986	1856	-2417	561	-261	79	-927	141	-302	-818	0
1640	94	0	-3244	-808	2436	2026	-2840	814	-219	15	-913	56	-345	-861	0
1641	94	0	-3330	-776	2554	2053	-2942	889	-221	31	-919	64	-248	-894	0
1642	94	0	-3099	-828	2271	1963	-2685	721	-161	87	-938	31	-182	-770	0
1643	94	0	-2841	-867	1974	1854	-2407	553	-83	-13	-979	27	-15	-698	0
1644	94	0	-2209	-869	1340	1539	-1774	235	69	124	-1001	114	73	-512	0
1645	94	0	-1877	-871	1006	1374	-1441	67	40	-77	-995	13	83	-585	0
1646	94	0	-1756	-849	907	1302	-1331	29	11	23	-1084	62	122	-677	0
1647	94	0	-2024	-855	1169	1439	-1596	157	-100	-116	-1111	-31	-46	-859	0
1648	94	0	-2271	-859	1412	1565	-1841	276	-195	-100	-1156	34	-238	-968	0
1649	94	0	-2851	-838	2013	1844	-2432	587	-384	-58	-1177	44	-294	-1119	0
1650	94	0	-3129	-807	2322	1968	-2725	757	-399	-213	-1169	-46	-452	-1175	0
1651	94	0	-3253	-770	2483	2011	-2868	856	-384	-174	-1208	44	-420	-1004	0
1652	94	0	-2967	-727	2240	1847	-2603	756	-310	-234	-1218	38	-296	-836	0
1653	94	0	-2552	-721	1831	1636	-2191	555	-232	-161	-1222	34	-77	-642	0
1654	94	0	-1989	-680	1309	1334	-1649	314	-151	-228	-1278	71	-21	-485	0
1655	94	0	-1607	-655	952	1131	-1279	148	-124	-223	-1323	54	27	-314	0
1656	94	0	-1565	-679	886	1122	-1225	103	-131	-259	-1323	21	5	-223	0
1657	94	0	-1846	-702	1144	1274	-1495	221	-322	-388	-1385	-46	-190	-240	0
1658	94	0	-2140	-711	1429	1425	-1784	359	-353	-380	-1489	-159	-261	-265	0
1659	94	0	-2763	-717	2046	1740	-2404	664	-473	-422	-1513	-180	-382	-265	0
1660	94	0	-3136	-715	2421	1925	-2778	853	-562	-488	-1674	-199	-420	-267	0
1661	94	0	-3236	-744	2492	1990	-2864	874	-531	-459	-1804	-246	-337	-186	0
1662	94	0	-3008	-620	2388	1814	-2698	884	-446	-477	-1848	-335	-252	67	0
1663	94	0	-2569	-550	2019	1559	-2294	734	-258	-459	-1901	-331	-79	306	0
1664	94	0	-2012	-517	1495	1264	-1753	489	-228	-453	-1986	-389	27	434	0
1665	94	0	-1600	-469	1131	1034	-1365	331	-128	-475	-1994	-395	50	667	0
1666	94	0	-1516	-469	1047	992	-1281	289	-203	-533	-2064	-679	25	601	0
1667	94	0	-1625	-481	1144	1053	-1384	331	-252	-355	-2236	-605	1	436	0
1668	94	0	-2073	-527	1546	1300	-1809	509	-407	-531	-2248	-642	-211	345	0
1669	94	0	-2540	-659	1881	1599	-2210	611	-455	-508	-2343	-733	-378	267	0
1670	94	0	-2928	-744	2184	1836	-2556	720	-550	-506	-2411	-834	-275	155	0
1671	94	0	-2983	-739	2244	1861	-2613	752	-535	-403	-2508	-818	-291	258	0
1672	94	0	-2684	-760	1924	1722	-2304	582	-403	-479	-2566	-911	-182	294	0
1673	94	0	-2115	-725	1390	1420	-1752	332	-287	-422	-2516	-907	-5	527	0
1674	94	0	-1586	-727	859	1156	-1222	66	-248	-428	-2613	-931	100	611	0
1675	94	0	-993	-675	318	834	-655	-178	-85	-444	-2655	-890	108	609	0
1676	94	0	-872	-647	225	759	-548	-211	-199	-333	-2727	-925	143	483	0
1677	94	0	-953	-655	298	804	-625	-178	-225	-356	-2688	-911	-21	453	0
1678	94	0	-1168	-616	552	892	-860	-32	-347	-331	-2772	-952	-225	135	0
1679	94	0	-1644	-574	1070	1109	-1357	248	-455	-349	-2750	-962	-292	-27	0
1680	94	0	-1892	-525	1367	1208	-1629	421	-508	-335	-2785	-876	-417	-190	0
1681	94	0	-1937	-502	1435	1219	-1686	466	-469	-273	-2758	-797	-287	-166	0
1682	94	0	-1529	-455	1074	992	-1301	309	-358	-285	-2702	-669	-151	-172	0
1683	94	0	-1135	-453	682	794	-908	114	-306	-178	-2615	-690	-52	-108	0
1684	94	0	-623	-455	168	539	-395	-143	-215	-172	-2489	-634	54	-34	0
1685	94	0	-207	-492	-285	349	39	-388	-83	-300	-2436	-560	0	-32	0
1686	94	0	-49	-502	-453	275	202	-477	-195	-250	-2320	-510	7	-143	0
1687	94	0	-326	-502	-176	414	-75	-339	-267	-223	-2322	-471	-102	-386	0
1688	94	0	-604	-428	176	516	-390	-126	-366	-287	-2219	-442	-281	-535	0
1689	94	0	-1196	-411	785	803	-990	187	-372	-327	-2120	-382	-382	-719	0
1690	94	0	-1655	-389	1266	1022	-1460	438	-483	-374	-2000	-469	-370	-795	0
1691	94	0	-1763	-341	1422	1052	-1592	540	-463	-389	-1868	-452	-370	-746	0
1692	94	0	-1625	-283	1342	954	-1483	529	-356	-442	-1763	-407	-195	-698	0
1693	94	0	-1336	-248	1088	792	-1212	420	-211	-389	-1606	-337	9	-535	0
1694	94	0	-826	-250	576	538	-701	163	-79	-407	-1507	-228	1	-351	0
1695	94	0	-629	-269	360	449	-494	45	-79	-444	-1332	-312	83	-289	0
1696	94	0	-622	-269	353	445	-487	42	-36	-411	-1367	-194	69	-306	0
1697	94	0	-958	-285	673	621	-815	194	-100	-463	-1257	-269	-83	-382	0
1698	94	0	-1378	-300	1078	839	-1228	389	-259	-442	-1290	-323	-149	-527	0
1699	94	0	-2009	-273	1736	1141	-1872	731	-364	-391	-1354	-325	-283	-506	0
1700	94	0	-2465	-209	2256	1337	-2360	1023	-358	-500	-1334	-240	-333	-483	0
1701	94	0	-2589	-157	2432	1373	-2510	1137	-349	-455	-1389	-269	-343	-457	0
1702	94	0	-2404	-106	2298	1255	-2351	1096	-254	-399	-1350	-292	-205	-166	0
1703	94	0	-2129	-85	2044	1107	-2086	979	-126	-374	-1365	-265	-36	9	0
1704	94	0	-1590	-79	1511	834	-1550	716	-50	-325	-1365	-244	81	221	0
1705	94	0	-1272	-149	1123	710	-1197	487	46	-223	-1509	-215	197	259	0
1706	94	0	-1287	-238	1049	762	-1168	405	-15	-250	-1654	-252	120	159	0
1707	94	0	-1528	-287	1241	907	-1384	477	-116	-225	-1652	-316	-19	81	0
1708	94	0	-1877	-275	1602	1076	-1739	663	-294	-213	-1879	-228	-172	-19	0
1709	94	0	-2422	-238	2184	1330	-2303	973	-331	-252	-1916	-267	-269	-217	0
1710	94	0	-2812	-182	2630	1497	-2721	1224	-374	-197	-2019	-195	-351	-234	0
1711	94	0	-2890	-161	2729	1525	-2809	1284	-440	-223	-1971	-386	-261	-263	0
1712	94	0	-2572	-128	2444	1350	-2508	1158	-254	-166	-1971	-211	-139	-71	0
1713	94	0	-2313	-129	2184	1221	-2248	1027	-242	-170	-2000	-244	-7	-42	0
1714	94	0	-1594	-87	1507	840	-1550	710	31	-207	-2015	-131	124	-29	0
1715	94	0	-1212	-91	1121	651	-1166	515	58	-137	-1978	-118	242	64	0
1716	94	0	-1118	-69	1049	593	-1083	490	-97	-215	-2025	-232	108	-133	0
1717	94	0	-1237	-114	1123	675	-1180	504	-48	-112	-1992	-190	-7	-289	0
1718	94	0	-1567	-147	1420	857	-1493	636	-194	-162	-1940	-232	-147	-395	0
1719	94	0	-2103	-259	1844	1181	-1973	792	-308	-205	-1957	-248	-203	-624	0
1720	94	0	-2508	-382	2126	1445	-2317	872	-393	-211	-1914	-184	-314	-739	0
1721	94	0	-2562	-388	2174	1475	-2368	893	-310	-186	-1901	-95	-310	-727	0
1722	94	0	-2265	-399	1866	1332	-2065	733	-250	-199	-1829	-122	-180	-698	0
1723	94	0	-1856	-444	1412	1150	-1634	484	-60	-110	-1734	25	-62	-570	0
1724	94	0	-1320	-444	876	882	-1098	216	-110	-180	-1711	-62	31	-453	0
1725	94	0	-738	-415	323	576	-530	-46	38	-157	-1557	54	157	-413	0
1726	94	0	-581	-424	157	502	-369	-133	-11	-135	-1583	3	81	-471	0
1727	94	0	-800	-475	325	637	-562	-75	-71	-217	-1427	11	1	-516	0
1728	94	0	-955	-492	463	723	-709	-14	-139	-281	-1290	-112	-162	-583	0
1729	94	0	-1445	-510	935	977	-1190	212	-265	-228	-1330	-52	-281	-688	0
1730	94	0	-1712	-523	1189	1117	-1450	333	-316	-254	-1158	-1	-287	-630	0
1731	94	0	-1786	-562	1224	1174	-1505	331	-339	-302	-1119	-34	-300	-626	0
1732	94	0	-1379	-543	836	961	-1107	146	-186	-267	-937	21	-131	-397	0
1733	94	0	-1009	-552	457	780	-733	-47	-73	-362	-818	58	-3	-314	0
1734	94	0	-248	-539	-291	393	21	-415	116	-283	-692	176	170	-29	0
1735	94	0	212	-550	-762	169	487	-656	73	-364	-539	139	195	89	0
1736	94	0	390	-550	-940	80	665	-745	27	-240	-545	159	122	93	0
1737	94	0	281	-527	-808	123	544	-667	-50	-306	-391	95	46	19	0
1738	94	0	176	-537	-713	180	444	-625	-81	-236	-320	184	-104	-106	0
1739	94	0	-285	-467	-182	376	-51	-324	-114	-225	-289	215	-215	-133	0
1740	94	0	-653	-502	151	577	-402	-175	-213	-291	-271	122	-310	-139	0
1741	94	0	-501	-535	-34	518	-233	-284	-155	-149	-197	244	-192	-46	0
1742	94	0	-335	-583	-248	459	-43	-415	-139	-170	-153	149	-36	137	0
1743	94	0	66	-603	-669	268	367	-636	-23	-135	-75	151	36	347	0
1744	94	0	727	-696	-1423	-15	1075	-1059	71	-25	38	258	217	494	0
1745	94	0	1112	-744	-1856	-184	1484	-1300	122	-65	73	242	226	554	0
1746	94	0	1214	-729	-1943	-242	1578	-1336	100	-64	176	182	176	547	0
1747	94	0	1119	-640	-1759	-239	1439	-1199	73	-15	197	172	91	438	0
1748	94	0	898	-568	-1466	-165	1182	-1017	0	1	157	162	-65	289	0
1749	94	0	399	-547	-946	74	672	-746	-110	40	195	110	-159	91	0
1750	94	0	-6	-545	-539	275	266	-542	-133	21	318	91	-199	65	0
1751	94	0	-93	-535	-442	314	174	-488	-46	50	166	62	-197	87	0
1752	94	0	163	-589	-752	213	457	-670	50	118	194	85	54	128	0
1753	94	0	459	-706	-1165	123	812	-935	122	174	294	100	155	199	0
1754	94	0	920	-814	-1734	-53	1327	-1274	240	174	358	159	271	225	0
1755	94	0	1270	-832	-2102	-219	1686	-1467	263	108	403	124	283	269	0
1756	94	0	1426	-828	-2254	-299	1840	-1541	320	180	360	192	269	159	0
1757	94	0	1180	-810	-1990	-185	1585	-1400	192	184	422	190	164	0	0
1758	94	0	906	-779	-1685	-63	1295	-1232	135	242	384	205	40	-254	0
1759	94	0	296	-774	-1070	239	683	-922	-17	252	463	168	-114	-432	0
1760	94	0	-123	-770	-647	446	262	-708	-69	170	430	145	-91	-609	0
1761	94	0	-231	-743	-512	487	140	-627	-21	238	403	283	-104	-640	0
1762	94	0	-16	-704	-688	360	336	-696	62	263	552	291	143	-597	0
1763	94	0	324	-717	-1041	196	682	-879	244	318	502	401	114	-506	0
1764	94	0	838	-702	-1540	-68	1189	-1121	298	411	576	465	323	-492	0
1765	94	0	1184	-684	-1868	-250	1526	-1276	287	271	611	504	256	-438	0
1766	94	0	1280	-698	-1978	-291	1629	-1338	395	314	597	568	213	-597	0
1767	94	0	906	-677	-1583	-114	1244	-1130	161	221	539	562	25	-783	0
1768	94	0	718	-659	-1377	-29	1047	-1018	118	316	547	659	-79	-927	0
1769	94	0	2	-661	-663	329	332	-662	-11	184	531	679	-285	-1198	0
1770	94	0	-344	-644	-300	494	-22	-472	-44	341	552	777	-211	-1309	0
1771	94	0	-458	-638	-180	548	-139	-409	-9	298	533	824	-174	-1328	0
1772	94	0	-272	-640	-368	456	48	-504	23	283	558	859	-95	-1321	0
1773	94	0	12	-632	-644	310	328	-638	162	349	572	1008	-27	-1167	0
1774	94	0	539	-605	-1144	33	841	-874	279	362	673	1045	172	-1092	0
1775	94	0	914	-651	-1565	-131	1239	-1108	325	386	737	1020	221	-1173	0
1776	94	0	826	-665	-1491	-80	1158	-1078	263	279	682	1103	89	-1200	0
1777	94	0	653	-646	-1299	-3	976	-972	188	289	721	1117	7	-1385	0
1778	94	0	155	-632	-787	238	471	-709	17	194	667	1078	-147	-1598	0
1779	94	0	-492	-618	-126	555	-183	-372	-81	141	549	1094	-248	-1777	0
1780	94	0	-954	-646	308	800	-631	-169	-143	201	644	1070	-192	-1761	0
1781	94	0	-1141	-647	494	894	-817	-76	-114	95	549	1072	-254	-1738	0
1782	94	0	-1046	-618	428	832	-737	-95	-5	100	609	1049	-110	-1614	0
1783	94	0	-858	-624	234	741	-546	-195	-3	46	609	1041	-40	-1441	0
1784	94	0	-313	-640	-327	476	7	-483	219	67	580	1063	102	-1233	0
1785	94	0	-134	-605	-471	369	168	-538	225	-48	517	971	135	-1084	0
1786	94	0	-147	-653	-506	400	179	-579	157	-60	409	917	106	-1094	0
1787	94	0	-516	-644	-128	580	-194	-386	79	-71	442	826	-11	-1055	0
1788	94	0	-988	-616	372	802	-680	-122	-126	-79	263	721	-219	-1257	0
1789	94	0	-1615	-585	1030	1100	-1322	222	-178	-145	195	680	-294	-1328	0
1790	94	0	-2118	-574	1544	1346	-1831	485	-318	-81	32	519	-294	-1437	0
1791	94	0	-2293	-549	1744	1421	-2018	597	-273	-124	62	409	-300	-1229	0
1792	94	0	-2210	-560	1650	1385	-1930	545	-129	-195	-56	438	-258	-1026	0
1793	94	0	-1918	-570	1348	1244	-1633	389	-112	-73	-157	356	-60	-822	0
1794	94	0	-1458	-568	890	1013	-1174	161	-32	-110	-331	397	-9	-593	0
1795	94	0	-1066	-601	465	833	-765	-68	42	-89	-393	258	54	-529	0
1796	94	0	-1177	-646	531	911	-854	-57	-108	-93	-545	182	-52	-545	0
1797	94	0	-1282	-636	646	959	-964	5	-106	-48	-595	108	-85	-624	0
1798	94	0	-1642	-632	1010	1137	-1326	189	-256	-83	-737	81	-291	-706	0
1799	94	0	-2187	-649	1538	1418	-1862	444	-399	-31	-913	-5	-453	-803	0
1800	94	0	-2558	-638	1920	1598	-2239	641	-422	-19	-894	46	-442	-764	0
1801	94	0	-2678	-649	2029	1663	-2353	690	-446	0	-874	-153	-351	-746	0
1802	94	0	-2358	-667	1691	1512	-2024	512	-318	69	-958	-85	-269	-628	0
1803	94	0	-2100	-653	1447	1376	-1773	397	-256	64	-937	42	-176	-426	0
1804	94	0	-1493	-628	865	1060	-1179	118	-170	-3	-1070	-17	-131	-485	0
1805	94	0	-986	-622	364	804	-675	-129	0	126	-1041	133	-44	-337	0
1806	94	0	-961	-618	343	789	-652	-137	-100	29	-1214	17	-106	-485	0
1807	94	0	-1124	-636	488	880	-806	-74	-211	19	-1125	118	-188	-620	0
1808	94	0	-1433	-644	789	1038	-1111	72	-389	62	-1319	-5	-292	-968	0
1809	94	0	-1990	-632	1358	1311	-1674	363	-420	38	-1445	11	-463	-1043	0
1810	94	0	-2364	-653	1711	1508	-2037	529	-471	15	-1476	42	-492	-1185	0
1811	94	0	-2453	-651	1802	1552	-2127	575	-516	-50	-1559	-3	-516	-1257	0
1812	94	0	-2164	-647	1517	1405	-1840	435	-380	54	-1464	129	-358	-1175	0
1813	94	0	-1814	-647	1167	1230	-1490	260	-323	9	-1404	184	-223	-1053	0
1814	94	0	-1192	-661	531	926	-861	-65	-188	-21	-1367	261	-135	-975	0
1815	94	0	-767	-667	100	717	-433	-283	-162	-34	-1517	366	-126	-995	0
1816	94	0	-636	-653	-17	644	-309	-335	-194	-52	-1536	360	-83	-1053	0
1817	94	0	-821	-651	170	736	-495	-240	-258	-97	-1616	362	-279	-1228	0
1818	94	0	-988	-624	364	806	-676	-130	-283	-102	-1522	455	-356	-1297	0
1819	94	0	-1688	-614	1074	1151	-1381	230	-508	-151	-1625	337	-477	-1517	0
1820	94	0	-2001	-609	1392	1305	-1696	391	-531	-261	-1621	372	-605	-1590	0
1821	94	0	-2186	-634	1552	1410	-1869	459	-545	-172	-1584	384	-494	-1559	0
1822	94	0	-1888	-626	1262	1257	-1575	318	-370	-238	-1559	436	-388	-1429	0
1823	94	0	-1640	-628	1012	1134	-1326	192	-279	-265	-1396	531	-172	-1229	0
1824	94	0	-1101	-661	440	881	-770	-110	-205	-248	-1462	428	-110	-1121	0
1825	94	0	-657	-634	23	645	-340	-305	-54	-221	-1406	556	-100	-973	0
1826	94	0	-678	-601	77	639	-377	-262	-215	-209	-1456	358	-73	-1032	0
1827	94	0	-845	-591	254	718	-549	-168	-246	-207	-1584	422	-151	-1117	0
1828	94	0	-1165	-626	539	895	-852	-43	-337	-186	-1552	349	-289	-1210	0
1829	94	0	-1823	-628	1195	1225	-1509	283	-504	-370	-1612	275	-457	-1406	0
1830	94	0	-2139	-626	1513	1382	-1826	443	-442	-236	-1561	240	-481	-1321	0
1831	94	0	-2338	-622	1716	1480	-2027	547	-479	-259	-1660	236	-403	-1288	0
1832	94	0	-2118	-609	1509	1363	-1813	450	-405	-254	-1604	129	-356	-1169	0
1833	94	0	-1833	-572	1261	1202	-1547	344	-304	-139	-1643	155	-164	-993	0
1834	94	0	-1316	-589	727	952	-1021	69	-145	-228	-1629	180	-77	-776	0
1835	94	0	-942	-644	298	793	-620	-173	-176	-164	-1482	67	-32	-721	0
1836	94	0	-889	-680	209	784	-549	-235	-176	-89	-1548	139	-42	-737	0
1837	94	0	-1095	-675	420	885	-757	-127	-232	-108	-1621	40	-112	-884	0
1838	94	0	-1565	-679	886	1122	-1225	103	-339	-174	-1647	-3	-345	-979	0
1839	94	0	-2116	-669	1447	1392	-1781	389	-389	-135	-1763	31	-452	-1144	0
1840	94	0	-2620	-688	1932	1654	-2276	622	-467	-58	-1722	-11	-436	-1099	0
1841	94	0	-2760	-679	2081	1719	-2420	701	-481	-131	-1716	-104	-504	-1134	0
1842	94	0	-2556	-679	1877	1617	-2216	599	-331	-56	-1761	73	-356	-1020	0
1843	94	0	-2255	-653	1602	1454	-1928	474	-339	-81	-1691	-60	-166	-929	0
1844	94	0	-1718	-657	1061	1187	-1389	202	-215	31	-1649	11	-15	-785	0
1845	94	0	-1381	-646	735	1013	-1058	44	-106	-42	-1718	48	-19	-694	0
1846	94	0	-1237	-640	597	938	-917	-21	-60	87	-1757	60	-36	-696	0
1847	94	0	-1590	-642	948	1116	-1269	153	-267	7	-1897	42	-172	-845	0
1848	94	0	-1776	-675	1101	1225	-1438	213	-325	60	-1841	67	-302	-923	0
1849	94	0	-2431	-684	1747	1557	-2089	531	-382	23	-1889	31	-333	-1006	0
1850	94	0	-2897	-684	2213	1790	-2555	764	-541	-65	-2027	34	-521	-1051	0
1851	94	0	-2831	-665	2166	1748	-2498	750	-372	-3	-1963	36	-370	-915	0
1852	94	0	-2695	-655	2040	1675	-2367	692	-401	-31	-2052	11	-335	-845	0
1853	94	0	-2240	-675	1565	1457	-1902	445	-170	77	-1972	141	-145	-582	0
1854	94	0	-1674	-642	1032	1158	-1353	195	-151	50	-1907	91	-31	-469	0
1855	94	0	-1262	-642	620	952	-941	-11	-120	64	-1858	48	34	-477	0
1856	94	0	-1114	-653	461	883	-787	-96	-42	122	-1705	116	17	-362	0
1857	94	0	-1290	-644	646	967	-968	1	-139	120	-1695	44	-95	-580	0
1858	94	0	-1462	-613	849	1037	-1155	118	-147	141	-1536	44	-263	-665	0
1859	94	0	-2006	-616	1390	1311	-1698	387	-296	147	-1470	-44	-384	-845	0
1860	94	0	-2327	-636	1691	1481	-2009	527	-320	151	-1336	-19	-411	-956	0
1861	94	0	-2438	-632	1806	1535	-2122	587	-353	137	-1216	-7	-347	-917	0
1862	94	0	-2131	-649	1482	1390	-1806	416	-195	108	-1026	-1	-182	-807	0
1863	94	0	-1700	-661	1039	1180	-1369	189	-27	98	-894	102	-91	-772	0
1864	94	0	-1103	-665	438	884	-770	-113	48	108	-663	98	58	-657	0
1865	94	0	-680	-636	44	658	-362	-296	38	15	-519	69	65	-593	0
1866	94	0	-425	-661	-236	543	-94	-448	168	91	-331	195	67	-614	0
1867	94	0	-705	-649	56	677	-380	-296	106	-65	-236	203	-23	-766	0
1868	94	0	-835	-663	172	749	-503	-245	-1	23	-44	281	-174	-956	0
1869	94	0	-1446	-659	787	1052	-1116	64	-151	36	44	339	-263	-1152	0
1870	94	0	-1774	-688	1086	1231	-1430	199	-246	-1	73	356	-337	-1278	0
1871	94	0	-1864	-673	1191	1268	-1527	259	-170	-31	205	444	-287	-1261	0
1872	94	0	-1536	-644	892	1090	-1214	124	-21	-44	399	545	-217	-1144	0
1873	94	0	-1136	-665	471	900	-803	-97	108	15	549	682	-60	-1072	0
1874	94	0	-637	-710	-73	673	-282	-391	124	7	564	737	48	-1028	0
1875	94	0	-118	-696	-578	407	230	-637	188	36	690	795	137	-1020	0
1876	94	0	29	-663	-692	317	360	-677	190	21	760	956	64	-1051	0
1877	94	0	-154	-642	-488	398	167	-565	64	29	756	954	-116	-1297	0
1878	94	0	-421	-618	-197	519	-112	-407	50	32	776	1014	-258	-1398	0
1879	94	0	-957	-614	343	785	-650	-135	-95	11	781	1068	-314	-1575	0
1880	94	0	-1227	-620	607	923	-917	-6	-161	180	776	1115	-294	-1588	0
1881	94	0	-1398	-646	752	1022	-1075	53	-137	29	814	1041	-250	-1592	0
1882	94	0	-1132	-620	512	876	-822	-54	-31	62	812	1132	-157	-1515	0
1883	94	0	-746	-646	100	696	-423	-273	81	170	886	1160	-77	-1313	0
1884	94	0	-233	-659	-426	446	96	-542	170	67	956	1096	93	-1261	0
1885	94	0	211	-667	-878	228	544	-772	281	87	923	1222	112	-1162	0
1886	94	0	287	-669	-956	191	621	-812	176	180	876	1196	137	-1098	0
1887	94	0	124	-646	-770	261	447	-708	170	149	843	1181	34	-1261	0
1888	94	0	-101	-638	-537	369	218	-587	172	162	818	1076	-69	-1235	0
1889	94	0	-728	-628	100	678	-414	-264	-62	87	756	999	-302	-1363	0
1890	94	0	-1173	-657	516	915	-844	-70	-87	201	599	1051	-287	-1311	0
1891	94	0	-1223	-657	566	940	-894	-45	-118	131	539	952	-217	-1266	0
1892	94	0	-994	-653	341	823	-667	-156	0	118	613	927	-116	-938	0
1893	94	0	-657	-603	54	630	-355	-274	34	184	514	758	44	-752	0
1894	94	0	-61	-613	-552	337	245	-582	188	320	446	814	209	-475	0
1895	94	0	336	-597	-933	130	634	-765	226	219	475	744	226	-323	0
1896	94	0	431	-583	-1014	76	722	-798	184	226	360	622	83	-269	0
1897	94	0	280	-616	-896	168	588	-756	168	310	436	549	32	-258	0
1898	94	0	-49	-636	-587	342	269	-611	44	236	300	504	-71	-461	0
1899	94	0	-639	-640	-1	639	-319	-320	-73	252	238	459	-195	-498	0
1900	94	0	-1101	-657	444	879	-772	-106	-176	209	201	327	-205	-531	0
1901	94	0	-1089	-647	442	868	-765	-102	-42	294	279	356	-199	-397	0
1902	94	0	-883	-618	265	750	-574	-176	-42	273	186	355	-97	-258	0
1903	94	0	-475	-614	-139	544	-168	-376	108	403	374	232	106	-65	0
1904	94	0	-12	-607	-595	309	291	-601	135	298	277	252	194	112	0
1905	94	0	528	-591	-1119	31	823	-855	234	378	310	258	230	93	0
1906	94	0	493	-564	-1057	35	775	-810	217	331	296	256	153	1	0
1907	94	0	322	-583	-905	130	613	-744	91	378	238	112	-25	-164	0
1908	94	0	87	-607	-694	260	390	-650	54	444	329	256	-128	-180	0
1909	94	0	-538	-603	-65	570	-236	-334	-226	296	162	106	-360	-585	0
1910	94	0	-760	-582	178	671	-469	-202	-97	467	205	164	-261	-634	0
1911	94	0	-969	-595	374	782	-671	-110	-89	355	162	95	-259	-684	0
1912	94	0	-686	-574	112	630	-399	-231	-27	417	213	161	-188	-661	0
1913	94	0	-415	-562	-147	488	-134	-354	56	366	219	153	-42	-669	0
1914	94	0	165	-541	-706	188	435	-623	188	393	124	242	106	-535	0
1915	94	0	670	-554	-1224	-58	947	-889	261	351	205	304	172	-618	0
1916	94	0	749	-537	-1286	-106	1017	-911	172	409	164	207	129	-682	0
1917	94	0	655	-543	-1198	-56	926	-870	91	419	34	292	-60	-876	0
1918	94	0	388	-510	-898	61	643	-704	-15	368	34	283	-21	-1189	0
1919	94	0	-279	-488	-209	383	-35	-348	-162	228	-75	250	-327	-1435	0
1920	94	0	-683	-486	197	584	-440	-144	-217	250	-7	252	-252	-1495	0
1921	94	0	-804	-479	325	641	-564	-77	-182	232	54	281	-312	-1505	0
1922	94	0	-670	-469	201	569	-435	-134	-155	207	118	238	-205	-1290	0
1923	94	0	-380	-471	-91	425	-144	-281	5	201	174	292	-65	-1216	0
1924	94	0	198	-496	-694	149	446	-595	145	172	242	265	131	-1018	0
1925	94	0	532	-469	-1001	-31	766	-735	81	122	178	281	97	-975	0
1926	94	0	706	-434	-1140	-136	923	-787	98	240	194	370	108	-810	0
1927	94	0	498	-386	-884	-56	691	-635	-1	211	172	343	-50	-814	0
1928	94	0	178	-411	-589	116	383	-500	-34	161	209	335	-172	-935	0
1929	94	0	-377	-409	-32	393	-172	-220	-199	168	349	358	-281	-857	0
1930	94	0	-860	-434	426	647	-643	-4	-298	65	217	267	-349	-836	0
1931	94	0	-957	-461	496	709	-726	17	-188	106	259	259	-279	-657	0
1932	94	0	-754	-475	279	614	-516	-98	-124	60	219	294	-207	-413	0
1933	94	0	-466	-463	3	464	-234	-230	-46	188	83	298	1	-230	0
1934	94	0	114	-438	-552	162	333	-495	7	87	-48	252	129	21	0
1935	94	0	533	-409	-942	-62	737	-675	85	71	-172	151	159	145	0
1936	94	0	611	-380	-991	-115	801	-685	83	52	-246	108	172	275	0
1937	94	0	335	-485	-820	75	577	-652	-89	27	-469	-60	-9	-15	0
1938	94	0	43	-457	-500	207	271	-478	-162	-15	-591	-89	-145	-11	0
1939	94	0	-631	-459	172	545	-401	-143	-349	21	-750	-194	-267	-97	0
1940	94	0	-992	-455	537	723	-764	41	-356	27	-748	-192	-325	-60	0
1941	94	0	-1132	-483	649	807	-890	83	-382	27	-841	-215	-259	-38	0
1942	94	0	-954	-504	450	729	-702	-27	-259	7	-820	-285	-133	197	0
1943	94	0	-718	-556	162	637	-440	-197	-170	65	-814	-285	34	492	0
1944	94	0	-163	-576	-413	369	125	-494	-98	77	-911	-269	75	570	0
1945	94	0	279	-580	-859	150	569	-719	60	190	-904	-151	223	748	0
1946	94	0	289	-578	-867	144	578	-722	-31	100	-905	-234	135	622	0
1947	94	0	109	-591	-700	241	404	-645	-106	83	-919	-258	62	486	0
1948	94	0	-308	-591	-283	449	-12	-437	-234	95	-1008	-269	-106	263	0
1949	94	0	-835	-603	232	719	-533	-185	-331	34	-1026	-382	-226	124	0
1950	94	0	-1248	-614	634	931	-941	10	-403	159	-1132	-333	-275	67	0
1951	94	0	-1322	-609	713	965	-1017	52	-405	159	-1185	-306	-226	162	0
1952	94	0	-975	-622	353	798	-664	-134	-221	223	-1152	-230	-128	139	0
1953	94	0	-698	-605	93	651	-395	-256	-133	207	-1181	-215	93	209	0
1954	94	0	-134	-607	-473	370	169	-540	-87	194	-1293	-221	112	304	0
1955	94	0	364	-646	-1010	141	687	-828	1	291	-1270	-133	221	337	0
1956	94	0	439	-657	-1096	109	767	-876	-25	289	-1356	-188	32	289	0
1957	94	0	302	-679	-981	188	641	-830	-87	271	-1340	-151	17	98	0
1958	94	0	88	-684	-772	298	430	-728	-194	263	-1358	-226	-100	-211	0
1959	94	0	-388	-667	-279	527	-54	-473	-259	217	-1429	-199	-320	-333	0
1960	94	0	-648	-614	34	631	-341	-290	-372	240	-1297	-97	-310	-531	0
1961	94	0	-677	-582	95	629	-386	-243	-351	283	-1299	-27	-261	-675	0
1962	94	0	-583	-574	9	578	-296	-282	-291	213	-1154	-133	-153	-626	0
1963	94	0	-97	-593	-496	345	199	-544	-116	221	-1055	42	-13	-523	0
1964	94	0	431	-614	-1045	91	738	-829	1	240	-1004	34	89	-467	0
1965	94	0	836	-675	-1511	-80	1173	-1093	31	182	-1026	50	62	-517	0
1966	94	0	1007	-667	-1674	-170	1340	-1170	58	228	-774	139	100	-572	0
1967	94	0	765	-618	-1383	-73	1074	-1000	-77	137	-766	128	-112	-766	0
1968	94	0	691	-620	-1311	-35	1001	-965	-77	128	-552	172	-91	-993	0
1969	94	0	87	-578	-665	245	376	-621	-190	151	-413	242	-258	-1094	0
1970	94	0	-322	-568	-246	445	-38	-407	-337	128	-261	225	-391	-1229	0
1971	94	0	-368	-587	-219	477	-74	-403	-271	36	-79	197	-195	-1218	0
1972	94	0	-104	-614	-510	359	203	-562	-91	48	15	335	-77	-1096	0
1973	94	0	192	-638	-830	223	511	-734	-34	-1	110	419	13	-925	0
1974	94	0	811	-649	-1460	-81	1135	-1054	228	-3	370	415	194	-801	0
1975	94	0	1201	-680	-1881	-260	1541	-1280	184	-52	485	436	205	-675	0
1976	94	0	1308	-657	-1965	-325	1636	-1311	199	-15	562	506	225	-663	0
1977	94	0	1033	-680	-1713	-176	1373	-1196	75	-118	657	477	25	-768	0
1978	94	0	737	-677	-1414	-30	1075	-1045	64	-67	739	554	-106	-816	0
1979	94	0	196	-634	-830	219	513	-732	-79	-40	766	496	-102	-929	0
1980	94	0	-195	-517	-322	356	63	-419	-149	-153	843	422	-197	-904	0
1981	94	0	-215	-436	-221	325	3	-328	-65	-97	886	500	-128	-760	0
1982	94	0	-18	-343	-325	180	153	-334	-5	-81	876	547	-42	-574	0
1983	94	0	347	-217	-564	-65	455	-390	129	-95	952	545	151	-312	0
1984	94	0	974	1	-973	-487	973	-486	261	-71	977	523	252	-108	0
1985	94	0	1528	256	-1272	-892	1400	-508	304	-29	1070	574	331	157	0
1986	94	0	1759	566	-1193	-1162	1476	-313	209	5	1004	519	294	100	0
1987	94	0	1615	919	-696	-1267	1155	111	129	1	954	541	172	131	0
1988	94	0	1559	1319	-240	-1439	899	539	71	64	935	510	25	32	0
1989	94	0	1150	1714	564	-1432	293	1139	36	31	964	504	-13	52	0
1990	94	0	945	2151	1206	-1548	-130	1678	-149	56	925	413	-143	97	0
1991	94	0	1090	2651	1561	-1870	-235	2106	1	46	946	506	-75	184	0
1992	94	0	1548	3012	1464	-2280	42	2238	95	1	878	517	23	310	0
1993	94	0	1933	3133	1200	-2533	366	2166	100	141	886	506	164	457	0
1994	94	0	2343	3039	696	-2691	823	1867	145	122	832	420	320	607	0
1995	94	0	2627	2756	129	-2691	1249	1442	275	67	700	413	285	675	0
1996	94	0	2630	2442	-188	-2536	1409	1127	174	254	733	521	399	715	1
1997	94	0	2179	2168	-11	-2173	1095	1078	75	81	679	399	129	541	0
1998	94	0	1792	1854	62	-1823	865	958	36	182	663	366	85	393	0
1999	94	0	1005	1447	442	-1226	281	944	-91	155	580	298	-114	242	0
[truncated: 91,853 more rows]
