# Supplementary material for: A Robust and Real-Time Capable Envelope-Based Algorithm for Heart Sound Classification: Validation under Different Physiological Conditions
Source: Sensors (Basel). 2020 Feb 11;20(4):972. doi: 10.3390/s20040972 (PMC7070375; doi:10.3390/s20040972)
Supplement: Supplementary file 1 [file sensors-20-00972-s001.zip › Messungen/sz/sz02_unfiltered.csv]

Dataset No.	Pulse (bpm)	Pacer Bit	leadI (�V)	leadII (�V)	leadIII (�V)	lead_avR (�V)	lead_avL (�V)	lead_avF (�V)	V1 (�V)	V2 (�V)	V3 (�V)	V4 (�V)	V5 (�V)	V6 (�V)	R-Wave
1	0	0	482	17	-465	-249	473	-224	38	-102	900	463	-327	168	0
2	0	0	862	40	-822	-451	842	-391	143	-50	884	420	-306	316	0
3	0	0	1156	60	-1096	-608	1126	-518	250	-60	944	461	-258	389	0
4	0	0	1388	73	-1315	-730	1351	-621	186	-44	849	370	-337	289	0
5	0	0	1460	89	-1371	-774	1415	-641	118	149	845	374	-240	186	0
6	0	0	1404	81	-1323	-742	1363	-621	-25	75	774	320	-424	21	0
7	0	0	1109	89	-1020	-599	1064	-465	-73	98	760	292	-485	-65	0
8	0	0	836	64	-772	-450	804	-354	-217	104	630	83	-457	-232	0
9	0	0	641	3	-638	-322	639	-317	-180	79	560	120	-475	-174	0
10	0	0	618	9	-609	-313	613	-300	-120	42	401	176	-508	-258	0
11	0	0	597	31	-566	-314	581	-267	-159	100	364	54	-436	-108	0
12	0	0	1043	48	-995	-545	1019	-473	38	89	223	79	-382	-38	0
13	0	0	1297	44	-1253	-670	1275	-604	48	194	275	81	-234	327	0
14	0	0	1398	42	-1356	-720	1377	-657	9	141	44	64	-325	126	0
15	0	0	1366	38	-1328	-702	1347	-645	-95	170	-46	-52	-378	97	0
16	0	0	1304	-11	-1315	-646	1309	-663	-145	141	-161	-207	-388	5	0
17	0	0	896	-31	-927	-432	911	-479	-333	176	-219	-203	-450	-77	0
18	0	0	621	-38	-659	-291	640	-348	-333	159	-285	-215	-364	-164	0
19	0	0	293	-108	-401	-92	347	-254	-409	197	-269	-147	-411	-85	0
20	0	0	318	-155	-473	-81	395	-314	-248	176	-145	-25	-273	21	0
21	0	0	252	-168	-420	-42	336	-294	-223	71	-176	-65	-259	-77	0
22	0	0	553	-215	-768	-169	660	-491	-38	172	-254	-83	-31	258	0
23	0	0	720	-265	-985	-227	852	-625	-102	116	-475	-131	-34	500	0
24	0	0	935	-283	-1218	-326	1076	-750	-161	176	-504	-162	71	485	0
25	0	0	864	-300	-1164	-282	1014	-732	-236	87	-735	-153	-38	469	0
26	0	0	883	-300	-1183	-291	1033	-741	-323	100	-923	-172	-56	426	0
27	0	0	505	-331	-836	-87	670	-583	-403	67	-1261	-153	-131	259	1
28	0	0	171	-339	-510	84	340	-424	-550	-81	-1466	-126	-267	323	0
29	0	0	66	-312	-378	123	222	-345	-517	-25	-1552	-27	-145	380	0
30	0	0	-46	-337	-291	191	122	-314	-531	-87	-1680	-46	-25	440	0
31	0	0	54	-355	-409	150	231	-382	-463	-172	-1790	-54	7	428	0
32	0	0	399	-382	-781	-8	590	-581	-327	-174	-1819	58	155	698	0
33	0	0	628	-380	-1008	-124	818	-694	-294	-281	-1940	-44	248	787	0
34	0	0	939	-364	-1303	-287	1121	-833	-207	-300	-1996	-34	331	776	0
35	0	0	897	-296	-1193	-300	1045	-744	-347	-335	-2021	-73	310	816	0
36	0	0	904	-273	-1177	-315	1040	-725	-356	-298	-2029	-110	345	925	0
37	0	0	613	-242	-855	-185	734	-548	-506	-287	-2064	-192	358	929	0
38	0	0	327	-287	-614	-20	470	-450	-543	-329	-2029	-178	405	890	0
39	0	0	136	-306	-442	85	289	-374	-632	-248	-2143	-211	382	876	0
40	0	0	140	-341	-481	100	310	-411	-481	-366	-2135	-215	539	997	0
41	0	0	163	-419	-582	128	372	-500	-450	-312	-2182	-149	558	1039	0
42	0	0	586	-438	-1024	-74	805	-731	-345	-403	-2046	-186	679	1101	0
43	0	0	770	-461	-1231	-154	1000	-846	-294	-304	-1986	-205	737	1187	0
44	0	0	1059	-485	-1544	-287	1301	-1014	-252	-325	-1868	-225	748	1195	0
45	0	0	921	-479	-1400	-221	1160	-939	-380	-323	-1856	-271	702	1160	0
46	0	0	974	-498	-1472	-238	1223	-985	-411	-341	-1788	-304	582	1121	0
47	0	0	534	-486	-1020	-24	777	-753	-543	-275	-1747	-349	651	933	0
48	0	0	217	-446	-663	114	440	-554	-655	-304	-1738	-481	510	925	0
49	0	0	155	-405	-560	125	357	-482	-502	-188	-1633	-314	599	907	0
50	0	0	66	-351	-417	142	241	-384	-512	-60	-1592	-426	680	985	0
51	0	0	134	-424	-558	145	346	-491	-409	-73	-1583	-419	696	1043	0
52	0	0	494	-411	-905	-41	699	-658	-259	25	-1487	-471	826	1082	0
53	0	0	710	-401	-1111	-154	910	-756	-172	-7	-1371	-368	772	1088	0
54	0	0	782	-434	-1216	-174	999	-825	-329	23	-1375	-554	766	1090	0
55	0	0	752	-417	-1169	-167	960	-793	-353	65	-1319	-508	677	958	0
56	0	0	619	-440	-1059	-89	839	-749	-314	48	-1119	-420	611	960	0
57	0	0	236	-446	-682	105	459	-564	-471	13	-1080	-533	483	797	0
58	0	0	0	-403	-403	201	201	-403	-382	108	-917	-500	568	886	0
59	0	0	-260	-380	-120	320	-70	-250	-422	93	-927	-446	521	807	0
60	0	0	-250	-339	-89	294	-80	-214	-397	139	-760	-453	566	944	0
61	0	0	-178	-366	-188	272	5	-277	-143	162	-746	-302	663	970	0
62	0	0	138	-374	-512	118	325	-443	-135	178	-735	-213	698	1026	0
63	0	0	313	-362	-675	24	494	-518	-52	180	-640	-124	797	1068	0
64	0	0	471	-380	-851	-45	661	-615	-108	213	-614	-58	665	1068	0
65	0	0	425	-393	-818	-16	621	-605	-151	316	-527	40	746	958	0
66	0	0	315	-391	-706	38	510	-548	-248	312	-554	-19	599	911	0
67	0	0	21	-382	-403	180	212	-392	-314	267	-415	151	655	873	0
68	0	0	-287	-380	-93	333	-97	-236	-370	296	-426	73	614	700	0
69	0	0	-470	-364	106	417	-288	-129	-298	287	-442	128	700	669	0
70	0	0	-457	-347	110	402	-283	-118	-259	263	-399	265	752	646	0
71	0	0	-434	-341	93	387	-263	-124	-162	164	-292	271	754	764	0
72	0	0	46	-343	-389	148	217	-366	50	209	-228	471	781	892	0
73	0	0	219	-333	-552	57	385	-442	54	106	-323	469	748	878	0
74	0	0	559	-310	-869	-124	714	-589	104	151	-215	533	737	876	0
75	0	0	455	-291	-746	-82	600	-518	-36	32	-147	580	589	843	0
76	0	0	424	-289	-713	-67	568	-501	-129	81	-259	582	550	659	0
77	0	0	83	-287	-370	102	226	-328	-133	87	-128	638	426	690	0
78	0	0	-132	-300	-168	216	18	-234	-207	100	-141	673	302	572	0
79	0	0	-291	-291	0	291	-145	-145	-170	40	-64	731	345	568	0
80	0	0	-311	-322	-11	316	-150	-166	-159	19	-21	692	366	620	0
81	0	0	-86	-316	-230	201	72	-273	-65	15	65	832	436	663	0
82	0	0	219	-368	-587	74	403	-477	114	-25	122	791	461	824	0
83	0	0	514	-395	-909	-59	711	-652	192	5	110	789	444	675	0
84	0	0	762	-384	-1146	-189	954	-765	228	23	213	822	459	838	0
85	0	0	679	-370	-1049	-154	864	-709	89	-81	302	686	333	630	0
86	0	0	762	-370	-1132	-196	947	-751	58	44	494	708	320	475	0
87	0	0	386	-327	-713	-29	549	-520	-52	-7	506	622	159	356	0
88	0	0	190	-304	-494	57	342	-399	-54	64	593	595	157	296	0
89	0	0	116	-347	-463	115	289	-405	-71	145	791	471	265	232	0
90	0	0	130	-331	-461	100	295	-396	27	221	880	432	389	362	0
91	0	0	351	-300	-651	-25	501	-475	184	128	1024	420	314	364	0
92	0	0	686	-320	-1006	-183	846	-663	304	192	1127	389	539	498	0
93	0	0	999	-374	-1373	-312	1186	-873	265	234	1132	331	442	436	0
94	0	0	1190	-420	-1610	-385	1400	-1015	335	232	1278	234	426	453	0
95	0	0	1170	-422	-1592	-374	1381	-1007	304	345	1262	207	455	325	0
96	0	0	1179	-409	-1588	-385	1383	-998	170	341	1284	11	339	182	0
97	0	0	838	-388	-1226	-225	1032	-807	75	281	1342	-50	291	168	0
98	0	0	602	-366	-968	-118	785	-667	-3	372	1371	-118	232	131	0
99	0	0	419	-393	-812	-13	615	-602	-5	310	1282	-162	277	110	0
100	0	0	465	-376	-841	-44	653	-608	124	258	1257	-100	213	168	0
101	0	0	598	-391	-989	-103	793	-690	287	341	1325	-29	325	240	0
102	0	0	941	-368	-1309	-286	1125	-838	382	366	1270	36	397	403	0
103	0	0	1271	-310	-1581	-480	1426	-945	316	275	1152	-46	327	353	0
104	0	0	1535	-306	-1841	-614	1688	-1073	438	438	1261	85	560	498	0
105	0	0	1372	-331	-1703	-520	1537	-1017	234	347	1012	-89	401	195	0
106	0	0	1443	-351	-1794	-546	1618	-1072	300	446	1144	32	329	226	0
107	0	0	1007	-364	-1371	-321	1189	-867	36	417	1053	-73	259	172	0
108	0	0	809	-360	-1169	-224	989	-764	34	355	913	-54	166	44	0
109	0	0	630	-374	-1004	-128	817	-689	-7	432	946	-11	250	97	0
110	0	0	673	-339	-1012	-167	842	-675	83	374	855	-17	211	87	0
111	0	0	832	-355	-1187	-238	1009	-771	168	422	913	89	320	277	0
112	0	0	1201	-300	-1501	-450	1351	-900	234	376	907	-27	386	221	0
113	0	0	1486	-300	-1786	-593	1636	-1043	374	432	917	32	510	289	0
114	0	0	1649	-273	-1922	-688	1785	-1097	380	308	878	27	364	362	0
115	0	0	1585	-281	-1866	-652	1725	-1073	242	291	801	-62	355	166	0
116	0	0	1533	-296	-1829	-618	1681	-1062	110	356	795	-81	325	120	0
117	0	0	1183	-304	-1487	-439	1335	-895	54	242	793	-192	283	46	0
118	0	0	955	-300	-1255	-327	1105	-777	-11	259	820	-195	285	-44	0
119	0	0	737	-318	-1055	-209	896	-686	-95	182	816	-199	209	0	0
120	0	0	830	-314	-1144	-258	987	-729	83	281	905	-164	327	73	0
121	0	0	852	-337	-1189	-257	1020	-763	128	135	921	-155	300	91	0
122	0	0	1298	-337	-1635	-480	1466	-986	263	143	1037	-93	358	238	0
123	0	0	1459	-364	-1823	-547	1641	-1093	256	172	1022	-71	434	304	0
124	0	0	1554	-368	-1922	-593	1738	-1145	259	-7	1080	-93	226	271	0
125	0	0	1585	-351	-1936	-617	1760	-1143	236	176	1183	19	285	244	0
126	0	0	1401	-302	-1703	-549	1552	-1002	106	-27	1138	-42	176	112	0
127	0	0	1068	-258	-1326	-405	1197	-792	91	31	1171	-31	56	27	0
128	0	0	762	-217	-979	-272	870	-598	11	-3	1181	-3	9	-62	0
129	0	0	464	-195	-659	-134	561	-427	1	-118	1237	44	-25	-56	0
130	0	0	448	-209	-657	-119	552	-433	81	-27	1113	129	62	-46	0
131	0	0	542	-234	-776	-154	659	-505	232	-15	1123	248	217	31	0
132	0	0	734	-267	-1001	-233	867	-634	217	-112	1165	182	137	145	0
133	0	0	853	-312	-1165	-270	1009	-738	279	-56	1068	244	269	151	0
134	0	0	880	-386	-1266	-247	1073	-826	188	-54	1014	155	164	129	0
135	0	0	729	-440	-1169	-144	949	-804	143	-65	923	162	149	48	0
136	0	0	573	-457	-1030	-58	801	-743	7	-87	787	-75	-13	-21	0
137	0	0	153	-450	-603	148	378	-526	-83	0	704	-40	0	-145	0
138	0	0	-114	-467	-353	290	119	-410	-128	-29	516	-143	-32	-259	0
139	0	0	-406	-440	-34	423	-186	-237	-178	58	356	-234	-48	-205	0
140	0	0	-401	-401	0	401	-200	-200	-186	-19	225	-296	-31	-188	0
141	0	0	-256	-397	-141	326	-57	-269	-17	197	197	-248	120	21	0
142	0	0	43	-391	-434	174	238	-412	97	126	17	-411	102	17	0
143	0	0	280	-395	-675	57	477	-535	128	188	-19	-355	106	170	0
144	0	0	336	-370	-706	17	521	-538	13	238	-296	-485	139	116	0
145	0	0	355	-370	-725	7	540	-547	-60	254	-347	-527	36	17	0
146	0	0	237	-372	-609	67	423	-490	-124	389	-552	-535	81	-69	0
147	0	0	-130	-386	-256	258	63	-321	-294	455	-702	-663	44	-213	0
148	0	0	-408	-370	38	389	-223	-166	-333	481	-797	-659	-60	-223	0
149	0	0	-513	-331	182	422	-347	-74	-308	473	-795	-605	-15	-263	0
150	0	0	-556	-322	234	439	-395	-44	-265	490	-942	-704	73	-300	0
151	0	0	-338	-304	34	321	-186	-135	-87	535	-1055	-661	147	-238	0
152	0	0	-76	-335	-259	205	91	-297	-46	572	-1043	-582	261	-184	0
153	0	0	150	-335	-485	92	317	-410	-85	564	-1212	-737	320	-234	0
154	0	0	284	-362	-646	39	465	-504	-27	591	-1228	-677	302	-209	0
155	0	0	175	-372	-547	98	361	-459	-151	620	-1340	-725	362	-393	0
156	0	0	103	-358	-461	127	282	-409	-234	585	-1439	-795	358	-502	0
157	0	0	-275	-368	-93	321	-91	-230	-353	661	-1486	-799	364	-578	0
158	0	0	-592	-362	230	477	-411	-66	-356	585	-1472	-878	401	-636	0
159	0	0	-715	-349	366	532	-540	8	-329	576	-1462	-882	382	-583	0
160	0	0	-696	-291	405	493	-550	57	-226	572	-1447	-781	549	-492	0
161	0	0	-643	-287	356	465	-499	34	-261	533	-1497	-849	603	-475	0
162	0	0	-305	-271	34	288	-169	-118	-65	483	-1425	-799	649	-162	0
163	0	0	-107	-279	-172	193	32	-225	-60	481	-1439	-675	585	-124	0
164	0	0	0	-281	-281	140	140	-281	-31	438	-1420	-611	568	-89	0
165	0	0	-62	-271	-209	166	73	-240	-36	411	-1379	-688	485	5	0
166	0	0	-161	-259	-98	210	-31	-178	-141	386	-1400	-547	401	-75	0
167	0	0	-635	-308	327	471	-481	9	-345	302	-1400	-616	304	-149	0
168	0	0	-905	-287	618	596	-761	165	-362	242	-1379	-481	190	-62	0
169	0	0	-1087	-296	791	691	-939	247	-337	269	-1295	-453	221	-17	0
170	0	0	-1105	-322	783	713	-944	230	-291	271	-1255	-405	261	25	0
171	0	0	-1002	-259	743	630	-872	242	-172	197	-1160	-333	294	145	0
172	0	0	-634	-250	384	442	-509	67	-56	147	-1055	-263	374	205	0
173	0	0	-399	-252	147	325	-273	-52	19	112	-890	-180	465	228	0
174	0	0	-290	-259	31	274	-160	-114	23	89	-830	-178	432	289	0
175	0	0	-360	-215	145	287	-252	-35	-38	-25	-826	-129	240	87	0
176	0	0	-447	-230	217	338	-332	-6	-151	-5	-781	-263	184	1	0
177	0	0	-804	-213	591	508	-697	189	-203	-64	-698	-339	126	-112	0
178	0	0	-1041	-178	863	609	-952	342	-333	48	-808	-289	32	-178	0
179	0	0	-1210	-184	1026	697	-1118	421	-254	-52	-840	-314	-3	-269	0
180	0	0	-1157	-172	985	664	-1071	406	-161	-98	-853	-360	5	-275	0
181	0	0	-1014	-190	824	602	-919	317	-17	-69	-869	-277	34	-184	0
182	0	0	-639	-248	391	443	-515	71	34	-36	-810	-287	104	-93	0
183	0	0	-447	-230	217	338	-332	-6	31	-95	-859	-304	106	-73	0
184	0	0	-217	-159	58	188	-137	-50	79	-145	-884	-267	32	-166	0
185	0	0	-282	-145	137	213	-209	-4	7	-106	-917	-304	-85	-234	0
186	0	0	-317	-98	219	207	-268	60	-95	-114	-913	-353	-153	-347	0
187	0	0	-622	-137	485	379	-553	174	-178	-133	-888	-424	-263	-455	0
188	0	0	-963	-151	812	557	-887	330	-331	-184	-979	-488	-308	-545	0
189	0	0	-1095	-195	900	645	-997	352	-238	-151	-997	-560	-242	-539	0
190	0	0	-1029	-195	834	612	-931	319	-232	-145	-1018	-605	-221	-535	0
191	0	0	-824	-157	667	490	-745	255	-58	-102	-950	-680	-81	-473	0
192	0	0	-459	-83	376	271	-417	146	-5	-75	-1020	-791	-145	-384	0
193	0	0	-154	-44	110	99	-132	33	25	-46	-977	-896	25	-360	0
194	0	0	-38	-15	23	26	-30	4	-93	-9	-1076	-1086	-89	-364	0
195	0	0	37	-19	-56	-9	46	-37	-87	-102	-1010	-1224	-71	-531	0
196	0	0	-124	-29	95	76	-109	33	-252	-5	-1065	-1338	-87	-671	0
197	0	0	-435	-75	360	255	-397	142	-277	50	-1132	-1478	-209	-787	0
198	0	0	-781	-168	613	474	-697	222	-388	-7	-1162	-1666	-238	-973	0
199	0	0	-965	-267	698	616	-831	215	-345	83	-1156	-1714	-141	-935	0
200	0	0	-974	-358	616	666	-795	129	-300	69	-1185	-1699	-97	-886	0
201	0	0	-856	-356	500	606	-678	72	-213	155	-1198	-1689	-69	-876	0
202	0	0	-474	-358	116	416	-295	-121	-98	215	-1247	-1699	0	-756	0
203	0	0	-262	-388	-126	325	-68	-257	-40	203	-1251	-1749	83	-739	0
204	0	0	-161	-438	-277	299	58	-357	-31	277	-1257	-1753	124	-830	0
205	0	0	-252	-436	-184	344	-34	-310	-197	259	-1261	-1794	13	-886	0
206	0	0	-328	-399	-71	363	-128	-235	-230	304	-1392	-1782	-65	-989	0
207	0	0	-794	-391	403	592	-598	6	-434	329	-1499	-1841	-89	-1251	0
208	0	0	-1020	-374	646	697	-833	136	-415	343	-1503	-1773	-124	-1160	0
209	0	0	-1262	-372	890	817	-1076	259	-444	376	-1511	-1868	-128	-1241	0
210	0	0	-1169	-347	822	758	-995	237	-256	306	-1439	-1683	-108	-1063	0
211	0	0	-1169	-351	818	760	-993	233	-271	287	-1453	-1678	-75	-1006	0
212	0	0	-707	-339	368	523	-537	14	-44	389	-1363	-1577	79	-954	0
213	0	0	-657	-347	310	502	-483	-18	-60	335	-1468	-1606	21	-1010	0
214	0	0	-480	-329	151	404	-315	-89	-65	358	-1361	-1569	1	-985	0
215	0	0	-581	-343	238	462	-409	-52	-98	314	-1449	-1616	-56	-1057	0
216	0	0	-794	-366	428	580	-611	31	-250	374	-1484	-1650	-32	-1107	0
217	0	0	-1098	-388	710	743	-904	161	-312	366	-1418	-1736	-131	-1171	0
218	0	0	-1332	-351	981	841	-1156	315	-376	362	-1425	-1689	-112	-1231	0
219	0	0	-1566	-362	1204	964	-1385	421	-446	267	-1505	-1703	-120	-1336	0
220	0	0	-1623	-395	1228	1009	-1425	416	-327	291	-1418	-1664	-23	-1245	0
221	0	0	-1537	-364	1173	950	-1355	404	-242	162	-1544	-1755	-129	-1274	0
222	0	0	-1189	-351	838	770	-1013	243	-110	277	-1505	-1637	31	-1410	0
223	0	0	-996	-335	661	665	-828	163	-182	172	-1499	-1749	-17	-1208	0
224	0	0	-836	-289	547	562	-691	129	-71	215	-1583	-1649	31	-1119	0
225	0	0	-1044	-294	750	669	-897	228	-250	110	-1711	-1788	-50	-1187	0
226	0	0	-1076	-250	826	663	-951	288	-281	141	-1728	-1703	-54	-1253	0
227	0	0	-1482	-258	1224	870	-1353	483	-426	85	-1969	-1652	-225	-1367	0
228	0	0	-1902	-283	1619	1092	-1760	668	-506	36	-1879	-1747	-316	-1392	0
229	0	0	-2123	-292	1831	1207	-1977	769	-543	23	-1949	-1652	-263	-1359	0
230	0	0	-2164	-320	1844	1242	-2004	762	-413	-32	-2118	-1616	-259	-1264	0
231	0	0	-2087	-353	1734	1220	-1910	690	-320	3	-2184	-1445	-246	-1309	0
232	0	0	-1850	-374	1476	1112	-1663	551	-353	-42	-2188	-1536	-226	-1237	0
233	0	0	-1568	-391	1177	979	-1372	393	-199	65	-2186	-1420	-273	-1167	0
234	0	0	-1487	-415	1072	951	-1279	328	-261	40	-2302	-1371	-287	-1412	0
235	0	0	-1526	-405	1121	965	-1323	358	-384	5	-2364	-1511	-407	-1344	0
236	0	0	-1743	-428	1315	1085	-1529	443	-444	54	-2512	-1649	-417	-1546	0
237	0	0	-2168	-430	1738	1299	-1953	654	-572	11	-2593	-1784	-519	-1478	0
238	0	0	-2411	-380	2031	1395	-2221	825	-679	54	-2659	-2033	-477	-1538	0
239	0	0	-2633	-366	2267	1499	-2450	950	-758	27	-2694	-2260	-403	-1451	0
240	0	0	-2550	-292	2258	1421	-2404	983	-665	95	-2861	-2360	-331	-1385	0
241	0	0	-2403	-178	2225	1290	-2314	1023	-630	180	-2993	-2444	-323	-1299	0
242	0	0	-1788	-17	1771	902	-1779	877	-506	265	-2995	-2469	-230	-1175	0
243	0	0	-1523	108	1631	707	-1577	869	-500	281	-2946	-2595	-162	-880	0
244	0	0	-1303	318	1621	492	-1462	969	-485	275	-2921	-2529	-188	-956	0
245	0	0	-1192	618	1810	287	-1501	1214	-593	277	-3008	-2533	-259	-905	0
246	0	0	-1174	876	2050	149	-1612	1463	-649	310	-3082	-2531	-341	-865	0
247	0	0	-1338	1191	2529	73	-1933	1860	-783	343	-3063	-2611	-360	-1034	0
248	0	0	-1426	1534	2960	-54	-2193	2247	-805	285	-3059	-2646	-461	-1262	0
249	0	0	-1290	1922	3212	-316	-2251	2567	-803	370	-3102	-2566	-368	-923	0
250	0	0	-981	2353	3334	-686	-2157	2843	-713	486	-3115	-2547	-314	-950	0
251	0	0	-741	2816	3557	-1037	-2149	3186	-644	339	-3183	-2483	-384	-919	0
252	0	0	-190	3133	3323	-1471	-1756	3228	-560	358	-3136	-2335	-355	-830	0
253	0	0	151	3276	3125	-1713	-1487	3200	-552	333	-3158	-2312	-325	-985	0
254	0	0	337	3105	2768	-1721	-1215	2936	-574	399	-3156	-2366	-388	-1270	0
255	0	0	155	2735	2580	-1445	-1212	2657	-562	399	-3160	-2357	-386	-1134	0
256	0	0	-106	2481	2587	-1187	-1346	2534	-700	358	-3187	-2411	-593	-1340	1
257	0	0	-374	2289	2663	-957	-1518	2476	-795	475	-3061	-2302	-554	-1590	0
258	0	0	-840	1971	2811	-565	-1825	2391	-882	393	-2985	-2209	-630	-1584	0
259	0	0	-1004	1616	2620	-306	-1812	2118	-781	364	-2780	-2149	-618	-1678	0
260	0	0	-1098	1284	2382	-93	-1740	1833	-727	419	-2605	-2174	-519	-1707	0
261	0	0	-1065	909	1974	78	-1519	1441	-677	333	-2502	-2180	-574	-1746	0
262	0	0	-743	574	1317	84	-1030	945	-510	370	-2353	-2159	-566	-1744	0
263	0	0	-675	300	975	187	-825	637	-465	302	-2246	-2211	-626	-1443	0
264	0	0	-559	83	642	238	-600	362	-481	225	-2075	-2263	-715	-1637	0
265	0	0	-581	-32	549	306	-565	258	-521	248	-2007	-2194	-807	-1683	0
266	0	0	-736	-38	698	387	-717	330	-659	137	-1953	-2372	-981	-1868	0
267	0	0	-958	-29	929	493	-943	450	-698	126	-1829	-2324	-1026	-1881	0
268	0	0	-1211	-1	1210	606	-1210	604	-781	67	-1839	-2246	-1167	-1930	0
269	0	0	-1361	-25	1336	693	-1348	655	-698	34	-1650	-2198	-1142	-1889	0
270	0	0	-1274	-13	1261	643	-1267	624	-564	-11	-1456	-2102	-1024	-1996	0
271	0	0	-1138	0	1138	569	-1138	569	-512	23	-1478	-2099	-1043	-2135	0
272	0	0	-647	-15	632	331	-639	308	-308	34	-1402	-1953	-1004	-1802	0
273	0	0	-626	-89	537	357	-581	224	-347	-87	-1414	-1994	-1109	-1885	0
274	0	0	-478	-149	329	313	-403	90	-322	-69	-1381	-2007	-1076	-1992	0
275	0	0	-568	-161	407	364	-487	123	-422	-7	-1359	-2073	-1051	-2023	0
276	0	0	-760	-149	611	454	-685	231	-413	-112	-1313	-1957	-1218	-2062	0
277	0	0	-1058	-153	905	605	-981	376	-572	-56	-1255	-2073	-1218	-2205	0
278	0	0	-1440	-176	1264	808	-1352	544	-614	-112	-1257	-2052	-1290	-2219	0
279	0	0	-1593	-226	1367	909	-1480	570	-531	-100	-1181	-1992	-1264	-2097	0
280	0	0	-1639	-254	1385	946	-1512	565	-465	-79	-1115	-1996	-1307	-2198	0
281	0	0	-1602	-285	1317	943	-1459	516	-430	-85	-1080	-1963	-1208	-1949	0
282	0	0	-1242	-271	971	756	-1106	350	-275	-157	-981	-1910	-1175	-1844	0
283	0	0	-1123	-291	832	707	-977	270	-252	-139	-937	-1806	-1067	-1914	0
284	0	0	-1066	-277	789	671	-927	256	-279	-131	-1001	-1810	-1146	-1839	0
285	0	0	-1163	-240	923	701	-1043	341	-368	-176	-1047	-1953	-1228	-1802	0
286	0	0	-1240	-238	1002	739	-1121	382	-341	-240	-956	-2058	-1216	-1854	0
287	0	0	-1692	-226	1466	959	-1579	620	-595	-225	-1055	-2275	-1239	-1965	0
288	0	0	-1851	-228	1623	1039	-1737	697	-516	-223	-1061	-2386	-1245	-2029	0
289	0	0	-2173	-263	1910	1218	-2041	823	-570	-213	-1070	-2516	-1189	-1994	0
290	0	0	-2098	-254	1844	1176	-1971	795	-490	-157	-1191	-2531	-1231	-2184	0
291	0	0	-1974	-273	1701	1123	-1837	714	-391	-110	-1175	-2710	-1030	-1831	0
292	0	0	-1706	-283	1423	994	-1564	570	-306	-194	-1164	-2878	-964	-1953	0
293	0	0	-1576	-304	1272	940	-1424	484	-248	-143	-1261	-2910	-907	-2083	0
294	0	0	-2121	-67	2054	1094	-2087	993	-911	-840	-1786	-3573	-1412	-2390	0
295	0	0	-1788	-118	1670	953	-1729	776	-471	-351	-1229	-3387	-1028	-2328	0
296	0	0	-1855	-620	1235	1237	-1545	307	-448	-230	-878	-3433	-999	-2355	0
297	0	0	-2395	-828	1567	1611	-1981	369	-471	-259	-463	-3482	-1101	-2473	0
298	0	0	-2752	-999	1753	1875	-2252	377	-386	-205	-287	-3579	-1057	-2479	0
299	0	0	-3037	-1212	1825	2124	-2431	306	-322	-306	-178	-3561	-1235	-2681	0
300	0	0	-3118	-1398	1720	2258	-2419	161	-143	-279	-120	-3385	-1229	-2527	0
301	0	0	-3264	-1367	1897	2315	-2580	265	-91	-463	114	-3253	-1266	-2533	0
302	0	0	-2901	-1534	1367	2217	-2134	-83	149	-258	549	-3010	-1037	-2500	0
303	0	0	-2791	-1647	1144	2219	-1967	-251	205	-195	950	-2942	-1014	-2329	0
304	0	0	-2517	-1676	841	2096	-1679	-417	395	-182	1229	-2927	-785	-2180	0
305	0	0	-2597	-1763	834	2180	-1715	-464	331	-166	1583	-2801	-733	-2087	0
306	0	0	-2688	-1798	890	2243	-1789	-454	256	-197	1881	-2541	-795	-2242	0
307	0	0	-3022	-1798	1224	2410	-2123	-287	250	-91	2182	-2201	-768	-2205	0
308	0	0	-3402	-1825	1577	2613	-2489	-124	71	-65	2166	-2037	-929	-1940	0
309	0	0	-3487	-1823	1664	2655	-2575	-79	-15	-29	1976	-1860	-1014	-2035	0
310	0	0	-3577	-1839	1738	2708	-2657	-50	17	-19	1497	-1691	-968	-2087	0
311	0	0	-3318	-1879	1439	2598	-2378	-220	100	64	1070	-1495	-1001	-1860	0
312	0	0	-3097	-1868	1229	2482	-2163	-319	17	161	651	-1251	-878	-1680	0
313	0	0	-2826	-1872	954	2349	-1890	-459	-69	93	166	-1160	-919	-1734	0
314	0	0	-2692	-1866	826	2279	-1759	-520	-168	126	-285	-1131	-797	-1810	0
315	0	0	-2655	-1856	799	2255	-1727	-528	-337	110	-820	-977	-832	-1982	0
316	0	0	-2563	-1817	746	2190	-1654	-535	-374	23	-1169	-840	-966	-1703	0
317	0	0	-3109	-1821	1288	2465	-2198	-266	-642	-91	-1716	-673	-1136	-2004	0
318	0	0	-3355	-1798	1557	2576	-2456	-120	-710	-226	-1936	-669	-1214	-2304	0
319	0	0	-3571	-1769	1802	2670	-2686	16	-634	-197	-1864	-574	-1187	-2042	0
320	0	0	-3522	-1780	1742	2651	-2632	-19	-589	-374	-1945	-632	-1307	-2118	0
321	0	0	-3347	-1759	1588	2553	-2467	-85	-428	-337	-1746	-690	-1096	-2060	0
322	0	0	-2859	-1742	1117	2300	-1988	-312	-195	-376	-1453	-582	-989	-2108	0
323	0	0	-2641	-1726	915	2183	-1778	-405	-108	-419	-1123	-481	-873	-1738	0
324	0	0	-2510	-1678	832	2094	-1671	-423	-118	-323	-799	-543	-735	-1907	0
325	0	0	-2566	-1674	892	2120	-1729	-391	-73	-269	-426	-622	-580	-2013	0
326	0	0	-2602	-1619	983	2110	-1792	-318	-133	-238	-153	-613	-613	-2021	0
327	0	0	-2839	-1604	1235	2221	-2037	-184	-143	-124	95	-550	-616	-2002	0
328	0	0	-3091	-1555	1536	2323	-2313	-9	-225	-135	248	-407	-547	-2050	0
329	0	0	-3206	-1536	1670	2371	-2438	67	-157	36	333	-355	-541	-1920	0
330	0	0	-3157	-1530	1627	2343	-2392	48	-98	-50	188	-77	-527	-1744	0
331	0	0	-2975	-1472	1503	2223	-2239	15	-95	42	-21	31	-457	-1377	0
332	0	0	-2529	-1422	1107	1975	-1818	-157	-54	13	-304	226	-388	-1313	0
333	0	0	-2237	-1390	847	1813	-1542	-271	-34	-27	-582	358	-386	-810	0
334	0	0	-2119	-1336	783	1727	-1451	-276	-197	-40	-931	339	-411	-983	0
335	0	0	-2174	-1288	886	1731	-1530	-201	-263	-98	-1195	176	-535	-1039	0
336	0	0	-2255	-1239	1016	1747	-1635	-111	-341	-42	-1406	65	-578	-999	0
337	0	0	-2627	-1198	1429	1912	-2028	115	-613	-110	-1649	-333	-711	-1096	0
338	0	0	-2797	-1156	1641	1976	-2219	242	-640	-83	-1744	-494	-692	-1276	0
339	0	0	-3051	-1111	1940	2081	-2495	414	-760	-205	-1837	-956	-706	-1435	0
340	0	0	-2820	-1076	1744	1948	-2282	334	-517	-102	-1701	-973	-541	-1325	0
341	0	0	-2746	-1072	1674	1909	-2210	301	-514	-98	-1718	-1169	-444	-1361	0
342	0	0	-2308	-987	1321	1647	-1814	167	-362	-174	-1641	-1286	-434	-1404	0
343	0	0	-1935	-950	985	1442	-1460	17	-285	-67	-1435	-1284	-294	-1555	0
344	0	0	-1679	-925	754	1302	-1216	-85	-217	-100	-1377	-1367	-339	-1280	0
345	0	0	-1489	-826	663	1157	-1076	-81	-254	46	-1228	-1460	-213	-1746	0
346	0	0	-1747	-735	1012	1241	-1379	138	-444	-65	-1332	-1604	-306	-2120	0
347	0	0	-1988	-675	1313	1331	-1650	319	-634	3	-1321	-1672	-459	-2108	0
348	0	0	-2352	-634	1718	1493	-2035	542	-715	-44	-1501	-1472	-510	-2116	0
349	0	0	-2474	-583	1891	1528	-2182	654	-861	-67	-1674	-1584	-605	-2101	0
350	0	0	-2379	-554	1825	1466	-2102	635	-762	42	-1771	-1486	-485	-2112	0
351	0	0	-2321	-510	1811	1415	-2066	650	-836	-40	-2066	-1703	-614	-1955	0
352	0	0	-1860	-477	1383	1168	-1621	453	-750	50	-2269	-1629	-593	-1703	0
353	0	0	-1623	-483	1140	1053	-1381	328	-628	95	-2642	-1555	-558	-1586	0
354	0	0	-1490	-455	1035	972	-1262	290	-729	-139	-2840	-1441	-647	-1796	0
355	0	0	-1570	-420	1150	995	-1360	365	-756	-128	-2911	-1427	-688	-1765	0
356	0	0	-1708	-407	1301	1057	-1504	447	-834	-314	-3074	-1542	-735	-1957	0
357	0	0	-2098	-364	1734	1231	-1916	685	-999	-353	-3263	-1654	-816	-2062	0
358	0	0	-2292	-376	1916	1334	-2104	770	-954	-413	-3206	-1802	-816	-2166	0
359	0	0	-2469	-347	2122	1408	-2295	887	-973	-420	-3278	-1782	-706	-2159	0
360	0	0	-2430	-337	2093	1383	-2261	878	-880	-364	-3214	-1703	-636	-2182	0
361	0	0	-2292	-358	1934	1325	-2113	788	-688	-331	-3142	-1546	-576	-2069	0
362	0	0	-2011	-337	1674	1174	-1842	668	-605	-364	-2944	-1425	-446	-1910	0
363	0	0	-1785	-298	1487	1041	-1636	594	-539	-320	-2731	-1305	-428	-2093	0
364	0	0	-1721	-296	1425	1008	-1573	564	-442	-289	-2407	-1175	-341	-2044	0
365	0	0	-1815	-256	1559	1035	-1687	651	-486	-244	-2157	-1088	-434	-2054	0
366	0	0	-1885	-221	1664	1053	-1774	721	-452	-259	-1666	-1055	-434	-2114	0
367	0	0	-2352	-180	2172	1266	-2262	996	-566	-164	-1451	-948	-453	-2316	0
368	0	0	-2591	-168	2423	1379	-2507	1127	-502	-192	-1136	-927	-580	-2355	0
369	0	0	-2806	-153	2653	1479	-2729	1250	-457	-135	-799	-791	-566	-2263	0
370	0	0	-2959	-176	2783	1567	-2871	1303	-411	-83	-828	-717	-498	-2165	0
371	0	0	-2742	-184	2558	1463	-2650	1187	-238	5	-679	-452	-393	-1959	0
372	0	0	-2537	-155	2382	1346	-2459	1113	-223	-7	-781	-405	-292	-1846	0
373	0	0	-2222	-149	2073	1185	-2147	962	-149	9	-921	-240	-294	-1623	0
374	0	0	-2234	-143	2091	1188	-2162	974	-236	29	-1185	-207	-279	-1616	0
375	0	0	-2304	-149	2155	1226	-2229	1003	-356	-46	-1301	-300	-325	-1540	0
376	0	0	-2418	-145	2273	1281	-2345	1064	-450	-40	-1379	-294	-380	-1447	0
377	0	0	-2839	-120	2719	1479	-2779	1299	-638	-67	-1650	-494	-413	-1511	0
378	0	0	-3177	-83	3094	1630	-3135	1505	-706	-157	-1726	-599	-475	-1528	0
379	0	0	-3324	-58	3266	1691	-3295	1604	-673	-98	-1833	-702	-419	-1354	0
380	0	0	-3384	-67	3317	1725	-3350	1625	-708	-164	-2005	-855	-428	-1361	0
381	0	0	-3264	-100	3164	1682	-3214	1532	-673	-104	-2052	-942	-234	-1156	0
382	0	0	-2965	-81	2884	1523	-2924	1401	-601	-182	-2165	-1001	-226	-989	0
383	0	0	-2657	-64	2593	1360	-2625	1264	-440	-102	-2085	-1022	-34	-845	0
384	0	0	-2648	-159	2489	1403	-2568	1165	-583	-188	-2139	-1165	13	-966	0
385	0	0	-2616	-149	2467	1382	-2541	1159	-657	-69	-2083	-1208	-36	-882	0
386	0	0	-2808	-226	2582	1517	-2695	1178	-636	-65	-2011	-1198	-60	-931	0
387	0	0	-3078	-254	2824	1666	-2951	1285	-787	-102	-1963	-1262	-159	-971	0
388	0	0	-3363	-250	3113	1806	-3238	1431	-810	-50	-1992	-1218	-242	-907	0
389	0	0	-3561	-250	3311	1905	-3436	1530	-797	-164	-1994	-1177	-329	-1008	0
390	0	0	-3384	-277	3107	1830	-3245	1415	-667	-7	-1940	-973	-159	-857	0
391	0	0	-3360	-289	3071	1824	-3215	1391	-603	-184	-2029	-783	-230	-892	0
392	0	0	-2956	-306	2650	1631	-2803	1172	-490	-131	-1897	-659	-128	-743	0
393	0	0	-2639	-329	2310	1484	-2474	990	-430	-153	-1872	-529	-124	-731	0
394	0	0	-2454	-388	2066	1421	-2260	839	-391	-114	-1778	-364	-131	-713	0
395	0	0	-2504	-467	2037	1485	-2270	785	-434	-186	-1687	-316	-215	-789	0
396	0	0	-2595	-529	2066	1562	-2330	768	-483	-174	-1540	-215	-246	-845	0
397	0	0	-2907	-587	2320	1747	-2613	866	-552	-296	-1458	-244	-277	-1053	0
398	0	0	-3122	-595	2527	1858	-2824	966	-582	-174	-1338	-151	-248	-1099	0
399	0	0	-3191	-578	2613	1884	-2902	1017	-568	-219	-1136	-87	-287	-1125	0
400	0	0	-3123	-576	2547	1849	-2835	985	-496	-230	-1096	-19	-230	-1146	0
401	0	0	-2869	-541	2328	1705	-2598	893	-254	-230	-902	110	-143	-940	0
402	0	0	-2506	-547	1959	1526	-2232	706	-259	-279	-841	128	-71	-1026	0
403	0	0	-2216	-597	1619	1406	-1917	511	-89	-281	-713	246	-60	-834	0
404	0	0	-2086	-696	1390	1391	-1738	347	-100	-203	-690	294	-98	-840	0
405	0	0	-2013	-692	1321	1352	-1667	314	-143	-190	-570	300	-184	-847	0
406	0	0	-2092	-680	1412	1386	-1752	366	-259	-194	-506	259	-223	-894	0
407	0	0	-2289	-679	1610	1484	-1949	465	-252	-192	-407	327	-258	-1061	0
408	0	0	-2519	-665	1854	1592	-2186	594	-331	-155	-318	294	-259	-1047	0
409	0	0	-2666	-661	2005	1663	-2335	672	-306	-197	-312	269	-250	-1041	0
410	0	0	-2601	-661	1940	1631	-2270	639	-242	-263	-256	314	-283	-962	0
411	0	0	-2406	-680	1726	1543	-2066	523	-100	-164	-374	252	-120	-884	0
412	0	0	-2015	-659	1356	1337	-1685	348	-25	-170	-347	254	-25	-733	0
413	0	0	-1706	-622	1084	1164	-1395	231	-44	-93	-413	217	19	-616	0
414	0	0	-1477	-659	818	1068	-1147	79	54	-118	-438	242	108	-644	0
415	0	0	-1506	-680	826	1093	-1166	73	-73	-91	-531	145	32	-673	0
416	0	0	-1605	-680	925	1142	-1265	122	-126	-110	-533	122	-71	-671	0
417	0	0	-1844	-680	1164	1262	-1504	242	-199	-133	-531	11	-50	-760	0
418	0	0	-2104	-665	1439	1384	-1771	387	-345	-85	-514	-69	-104	-748	0
419	0	0	-2230	-675	1555	1452	-1892	440	-362	-114	-467	-118	-133	-801	0
420	0	0	-2142	-684	1458	1413	-1800	387	-221	-124	-382	-60	-27	-684	0
421	0	0	-2030	-680	1350	1355	-1690	335	-133	-176	-360	-135	46	-529	0
422	0	0	-1626	-684	942	1155	-1284	129	-7	-69	-259	-54	71	-403	0
423	0	0	-1346	-669	677	1007	-1011	4	60	-77	-217	-87	56	-349	0
424	0	0	-1315	-644	671	979	-993	13	-1	-108	-122	-141	137	-248	0
425	0	0	-1280	-638	642	959	-961	2	-62	-32	-176	-161	102	-426	0
426	0	0	-1369	-661	708	1015	-1038	23	-79	27	-71	-50	13	-442	0
427	0	0	-1761	-673	1088	1217	-1424	207	-285	-27	-44	-98	-23	-541	0
428	0	0	-1988	-673	1315	1330	-1651	321	-254	-44	-48	-69	-114	-574	0
429	0	0	-2153	-673	1480	1413	-1816	403	-294	42	-34	31	-95	-531	0
430	0	0	-2109	-651	1458	1380	-1783	403	-240	36	-44	44	27	-488	0
431	0	0	-2087	-665	1422	1376	-1754	378	-116	-13	-62	34	46	-393	0
432	0	0	-1635	-679	956	1157	-1295	138	32	29	-38	149	110	-254	0
433	0	0	-1464	-696	768	1080	-1116	36	64	-31	-34	110	287	-166	0
434	0	0	-1272	-696	576	984	-924	-60	15	65	-166	186	190	-188	0
435	0	0	-1347	-634	713	990	-1030	39	-98	-50	-248	-168	-166	-644	0
436	0	0	-1796	23	1819	886	-1807	921	-388	-343	-564	-226	-238	-692	0
437	0	0	-1877	-739	1138	1308	-1507	199	-223	-32	-261	106	75	-281	0
438	0	0	-2543	-1348	1195	1945	-1869	-76	-512	-135	-271	-97	-104	-593	0
439	0	0	-2556	-1755	801	2155	-1678	-477	-252	62	-110	102	36	-401	0
440	0	0	-2806	-1986	820	2396	-1813	-583	-256	-40	-240	73	95	-300	0
441	0	0	-2812	-2295	517	2553	-1664	-889	-168	-46	-663	194	93	-283	0
442	0	0	-2531	-2516	15	2523	-1273	-1250	-13	-23	-702	312	114	-250	0
443	0	0	-2476	-2708	-232	2592	-1122	-1470	-85	-112	-291	291	161	-42	0
444	0	0	-2260	-2884	-624	2572	-818	-1754	9	1	-23	291	292	-48	0
445	0	0	-2348	-3007	-659	2677	-844	-1833	-5	97	-170	279	341	-118	0
446	0	0	-2481	-3113	-632	2797	-924	-1872	3	-27	-259	422	273	-195	0
447	0	0	-2985	-3210	-225	3097	-1380	-1717	-69	-112	-126	492	104	-232	0
448	0	0	-3261	-3288	-27	3274	-1617	-1657	-176	-205	304	632	69	-426	1
449	0	0	-3656	-3377	279	3516	-1967	-1549	-172	-329	632	512	-42	-417	0
450	0	0	-3747	-3418	329	3582	-2038	-1544	-89	-205	754	302	34	-465	0
451	0	0	-3524	-3480	44	3502	-1784	-1718	36	-178	663	226	102	-285	0
452	0	0	-3175	-3466	-291	3320	-1442	-1878	75	-147	283	281	182	-128	0
453	0	0	-2912	-3478	-566	3195	-1173	-2022	129	-108	143	426	391	-120	0
454	0	0	-2841	-3490	-649	3165	-1096	-2069	7	135	217	372	531	-205	0
455	0	0	-2960	-3509	-549	3234	-1205	-2029	-139	207	-40	234	378	-370	0
456	0	0	-2993	-3495	-502	3244	-1245	-1998	-388	242	-840	40	312	-327	0
457	0	0	-3226	-3484	-258	3355	-1484	-1871	-601	114	-1782	-17	178	-388	0
458	0	0	-3409	-3447	-38	3428	-1685	-1742	-679	151	-2475	-5	155	-422	0
459	0	0	-3780	-3439	341	3609	-2060	-1549	-909	52	-3074	-232	-40	-436	0
460	0	0	-3722	-3433	289	3577	-2005	-1572	-830	-15	-3330	-475	5	-269	0
461	0	0	-3543	-3443	100	3493	-1821	-1671	-801	-64	-3466	-514	-65	-137	0
462	0	0	-3035	-3395	-360	3215	-1337	-1877	-506	-238	-3303	-475	-25	-106	0
463	0	0	-2606	-3362	-756	2984	-925	-2059	-339	-87	-2731	-419	190	133	0
464	0	0	-2470	-3346	-876	2908	-797	-2111	-333	-116	-2143	-386	250	62	0
465	0	0	-2334	-3327	-993	2830	-670	-2160	-242	-89	-1507	-335	323	34	0
466	0	0	-2433	-3342	-909	2887	-762	-2125	-271	-157	-960	-419	292	-13	0
467	0	0	-2567	-3317	-750	2942	-908	-2033	-314	-201	-620	-510	267	-124	0
468	0	0	-2661	-3266	-605	2963	-1028	-1935	-258	-232	-566	-582	133	-135	0
469	0	0	-2613	-3272	-659	2942	-977	-1965	-285	-87	-490	-634	131	-95	0
470	0	0	-2555	-3206	-651	2880	-952	-1928	-256	-108	-611	-556	104	36	0
471	0	0	-2258	-3169	-911	2713	-673	-2040	-267	-29	-874	-446	192	52	0
472	0	0	-1794	-3152	-1358	2473	-218	-2255	-199	-31	-1171	-349	240	139	0
473	0	0	-1387	-3150	-1763	2268	188	-2456	-184	23	-1569	-133	271	176	0
474	0	0	-1234	-3158	-1924	2196	345	-2541	-238	-42	-1835	-52	110	75	0
475	0	0	-1137	-3150	-2013	2143	438	-2581	-296	-56	-2054	97	-17	-73	0
476	0	0	-1197	-3135	-1938	2166	370	-2536	-347	-236	-1971	42	-234	-230	0
477	0	0	-1438	-3123	-1685	2280	123	-2404	-457	-300	-1854	73	-413	-457	0
478	0	0	-1585	-3053	-1468	2319	-58	-2260	-397	-261	-1629	285	-587	-471	0
479	0	0	-1810	-2987	-1177	2398	-316	-2082	-442	-351	-1480	382	-822	-591	0
480	0	0	-1511	-2923	-1412	2217	-49	-2167	-178	-256	-1010	609	-636	-576	0
481	0	0	-1328	-2878	-1550	2103	111	-2214	-32	-159	-640	857	-545	-488	0
482	0	0	-803	-2807	-2004	1805	600	-2405	133	-147	-312	1068	-320	-463	0
483	0	0	-324	-2721	-2397	1522	1036	-2559	259	-118	126	1222	-254	-335	0
484	0	0	41	-2634	-2675	1296	1358	-2654	349	31	582	1311	-58	-304	0
485	0	0	181	-2525	-2706	1172	1443	-2615	298	-17	830	1282	-38	-378	0
486	0	0	293	-2428	-2721	1067	1507	-2574	292	69	1014	1098	-81	-488	0
487	0	0	-14	-2250	-2236	1132	1111	-2243	159	-1	1195	975	-195	-582	0
488	0	0	-141	-2048	-1907	1094	883	-1977	195	-120	1270	830	-415	-746	0
489	0	0	-285	-1889	-1604	1087	659	-1746	100	-129	1319	905	-345	-762	0
490	0	0	-167	-1808	-1641	987	737	-1724	104	-112	1346	921	-302	-686	0
491	0	0	12	-1730	-1742	859	877	-1736	124	-81	1210	1018	-355	-638	0
492	0	0	380	-1676	-2056	648	1218	-1866	188	21	1063	1129	-180	-492	0
493	0	0	732	-1650	-2382	459	1557	-2016	124	48	735	1292	-339	-537	0
494	0	0	885	-1604	-2489	359	1687	-2046	77	137	448	1311	-259	-492	0
495	0	0	844	-1573	-2417	364	1630	-1995	-67	31	102	1210	-465	-704	0
496	0	0	876	-1550	-2426	337	1651	-1988	-110	120	52	1330	-527	-708	0
497	0	0	444	-1532	-1976	544	1210	-1754	-261	-3	-197	1216	-731	-1098	0
498	0	0	299	-1528	-1827	614	1063	-1677	-289	13	-223	1212	-799	-1152	0
499	0	0	46	-1550	-1596	752	821	-1573	-323	-17	-261	1140	-853	-1127	0
500	0	0	122	-1542	-1664	710	893	-1603	-184	-44	-67	1061	-797	-1138	0
501	0	0	212	-1499	-1711	643	961	-1605	-58	-194	65	935	-869	-1154	0
502	0	0	581	-1390	-1971	404	1276	-1680	157	-209	291	1002	-671	-983	0
503	0	0	782	-1352	-2134	285	1458	-1743	180	-145	537	933	-682	-933	0
504	0	0	926	-1295	-2221	184	1573	-1758	271	-199	873	830	-655	-880	0
505	0	0	909	-1259	-2168	175	1538	-1713	318	-104	1338	743	-550	-851	0
506	0	0	654	-1266	-1920	306	1287	-1593	213	-213	1685	514	-634	-940	0
507	0	0	331	-1286	-1617	477	974	-1451	254	-170	2068	479	-776	-845	0
508	0	0	-91	-1332	-1241	711	575	-1286	153	-85	2368	318	-812	-884	0
509	0	0	-400	-1437	-1037	918	318	-1237	207	-98	2527	248	-915	-832	0
510	0	0	-491	-1548	-1057	1019	283	-1302	275	-110	2739	133	-834	-748	0
511	0	0	-495	-1635	-1140	1065	322	-1387	312	23	2737	75	-807	-671	0
512	0	0	-244	-1617	-1373	930	564	-1495	452	32	2630	77	-663	-549	0
513	0	0	-29	-1600	-1571	814	771	-1585	432	21	2444	-7	-628	-486	0
514	0	0	90	-1590	-1680	750	885	-1635	391	77	2172	-190	-560	-473	0
515	0	0	-3	-1555	-1552	779	774	-1553	275	81	1773	-372	-649	-580	0
516	0	0	-148	-1513	-1365	830	608	-1439	104	85	1427	-523	-677	-772	0
517	0	0	-510	-1495	-985	1002	237	-1240	-46	36	1191	-702	-675	-942	0
518	0	0	-855	-1489	-634	1172	-110	-1061	-194	-40	970	-917	-721	-1053	0
519	0	0	-883	-1472	-589	1177	-147	-1030	-126	-60	799	-989	-560	-855	0
520	0	0	-817	-1453	-636	1135	-90	-1044	-71	-116	766	-1231	-529	-1177	0
521	0	0	-826	-1404	-578	1115	-124	-991	-36	-201	744	-1241	-560	-1164	0
522	0	0	-487	-1392	-905	939	209	-1148	131	-256	841	-1410	-494	-1356	0
523	0	0	-230	-1392	-1162	811	466	-1277	184	-236	748	-1540	-481	-1022	0
524	0	0	-134	-1418	-1284	776	575	-1351	203	-277	855	-1588	-407	-1195	0
525	0	0	-175	-1418	-1243	796	534	-1330	114	-294	838	-1656	-453	-1307	0
526	0	0	-155	-1398	-1243	776	544	-1320	19	-110	894	-1718	-517	-1313	0
527	0	0	-497	-1389	-892	943	197	-1140	-126	-135	921	-1730	-597	-1251	0
528	0	0	-733	-1369	-636	1051	-48	-1002	-137	-137	882	-1664	-632	-1315	0
529	0	0	-827	-1358	-531	1092	-148	-944	-69	-98	851	-1472	-533	-1371	0
530	0	0	-875	-1338	-463	1106	-206	-900	-87	-155	820	-1272	-580	-1191	0
531	0	0	-630	-1326	-696	978	33	-1011	-21	-62	779	-1101	-471	-1084	0
532	0	0	-327	-1359	-1032	843	352	-1195	114	-147	746	-933	-384	-807	0
533	0	0	2	-1356	-1358	677	680	-1357	153	-199	430	-857	-403	-836	0
534	0	0	153	-1340	-1493	593	823	-1416	149	-172	219	-624	-395	-748	0
535	0	0	20	-1359	-1379	669	699	-1369	-19	-287	25	-688	-560	-816	0
536	0	0	-60	-1346	-1286	703	613	-1316	-161	-320	-100	-624	-603	-843	0
537	0	0	-396	-1307	-911	851	257	-1109	-281	-356	-403	-537	-690	-995	0
538	0	0	-669	-1313	-644	991	-12	-978	-318	-316	-589	-471	-669	-1018	0
539	0	0	-863	-1282	-419	1072	-222	-850	-337	-407	-679	-448	-626	-1078	0
540	0	0	-861	-1278	-417	1069	-222	-847	-291	-422	-642	-370	-549	-983	0
541	0	0	-824	-1297	-473	1060	-175	-885	-190	-488	-737	-320	-521	-977	0
542	0	0	-468	-1259	-791	863	161	-1025	-42	-442	-680	-211	-419	-855	0
543	0	0	-268	-1243	-975	755	353	-1109	31	-496	-667	-244	-399	-840	0
544	0	0	-263	-1231	-968	747	352	-1099	1	-502	-640	-259	-407	-787	0
545	0	0	-367	-1243	-876	805	254	-1059	-98	-564	-599	-225	-469	-890	0
546	0	0	-495	-1222	-727	858	116	-974	-69	-605	-541	-226	-502	-1099	0
547	0	0	-978	-1226	-248	1102	-365	-737	-228	-580	-512	-310	-475	-1167	0
548	0	0	-1380	-1208	172	1294	-776	-518	-388	-642	-481	-320	-644	-1336	0
549	0	0	-1561	-1191	370	1376	-965	-410	-281	-549	-448	-238	-607	-1220	0
550	0	0	-1718	-1189	529	1453	-1123	-330	-259	-535	-465	-192	-510	-1111	0
551	0	0	-1647	-1162	485	1404	-1066	-338	-211	-582	-488	-256	-527	-1026	0
552	0	0	-1384	-1142	242	1263	-813	-450	-19	-490	-440	-182	-453	-954	0
553	0	0	-1334	-1224	110	1279	-722	-557	-19	-556	-517	-256	-434	-937	0
554	0	0	-1162	-1189	-27	1175	-567	-608	75	-512	-626	-238	-374	-880	0
555	0	0	-1350	-1162	188	1256	-769	-487	-199	-504	-704	-399	-455	-933	0
556	0	0	-1605	-1119	486	1362	-1045	-316	-176	-523	-770	-409	-475	-964	0
557	0	0	-2034	-1070	964	1552	-1499	-53	-490	-519	-1030	-613	-657	-1125	0
558	0	0	-2317	-1084	1233	1700	-1775	74	-349	-514	-1121	-620	-558	-1162	0
559	0	0	-2717	-1067	1650	1892	-2183	291	-529	-525	-1243	-667	-613	-1107	0
560	0	0	-2653	-1088	1565	1870	-2109	238	-403	-448	-1264	-762	-488	-991	0
561	0	0	-2695	-1105	1590	1900	-2142	242	-419	-374	-1406	-886	-388	-973	0
562	0	0	-2449	-1103	1346	1776	-1897	121	-269	-455	-1486	-900	-345	-871	0
563	0	0	-2247	-1101	1146	1674	-1696	22	-182	-415	-1581	-968	-215	-731	0
564	0	0	-2161	-1129	1032	1645	-1596	-48	-252	-391	-1629	-1169	-230	-737	0
565	0	0	-2251	-1136	1115	1693	-1683	-10	-349	-269	-1777	-1226	-205	-711	0
566	0	0	-2369	-1138	1231	1753	-1800	46	-415	-300	-1879	-1328	-258	-694	0
567	0	0	-2806	-1181	1625	1993	-2215	222	-521	-339	-2009	-1447	-320	-845	0
568	0	0	-3121	-1164	1957	2142	-2539	396	-690	-304	-2044	-1583	-314	-816	0
569	0	0	-3283	-1136	2147	2209	-2715	505	-618	-250	-2079	-1499	-178	-733	0
570	0	0	-3264	-1138	2126	2201	-2695	494	-593	-308	-2062	-1596	-164	-719	0
571	0	0	-3154	-1158	1996	2156	-2575	419	-514	-143	-2110	-1612	31	-642	0
572	0	0	-2781	-1134	1647	1957	-2214	256	-407	-197	-2141	-1584	120	-442	0
573	0	0	-2552	-1125	1427	1838	-1989	151	-362	-209	-2137	-1629	221	-308	0
574	0	0	-2319	-1119	1200	1719	-1759	40	-271	-157	-2176	-1619	240	-217	0
575	0	0	-2378	-1123	1255	1750	-1816	66	-453	-168	-2246	-1641	281	-254	0
576	0	0	-2385	-1138	1247	1761	-1816	54	-453	-232	-2324	-1621	147	-252	0
577	0	0	-2713	-1177	1536	1945	-2124	179	-582	-110	-2459	-1619	267	-312	0
578	0	0	-2923	-1210	1713	2066	-2318	251	-655	-172	-2529	-1563	137	-353	0
579	0	0	-3039	-1210	1829	2124	-2434	309	-570	-209	-2547	-1462	180	-246	0
580	0	0	-3026	-1216	1810	2121	-2418	297	-603	-174	-2677	-1311	256	-248	0
581	0	0	-2764	-1257	1507	2010	-2135	125	-438	-151	-2609	-1200	347	-141	0
582	0	0	-2431	-1266	1165	1848	-1798	-50	-285	-149	-2655	-1018	481	-56	0
583	0	0	-1961	-1255	706	1608	-1333	-274	-190	-135	-2603	-869	455	137	0
584	0	0	-1819	-1253	566	1536	-1192	-343	-223	-77	-2556	-803	547	197	0
585	0	0	-1774	-1241	533	1507	-1153	-354	-310	-147	-2574	-830	372	110	0
586	0	0	-1654	-1237	417	1445	-1035	-410	-306	-15	-2392	-677	432	170	0
587	0	0	-1990	-1222	768	1606	-1379	-227	-512	-102	-2454	-756	258	-11	0
588	0	0	-2080	-1231	849	1655	-1464	-191	-502	-11	-2285	-677	261	-83	0
589	0	0	-2189	-1251	938	1720	-1563	-156	-483	5	-2168	-570	432	34	0
590	0	0	-2102	-1276	826	1689	-1464	-225	-419	-62	-2073	-529	325	42	0
591	0	0	-1758	-1301	457	1529	-1107	-422	-281	64	-1959	-477	415	97	0
592	0	0	-1423	-1276	147	1349	-785	-564	-145	-15	-1804	-428	500	234	0
593	0	0	-927	-1245	-318	1086	-304	-781	-133	23	-1645	-432	597	230	0
594	0	0	-733	-1216	-483	974	-125	-849	-67	-17	-1526	-374	564	323	0
595	0	0	-656	-1210	-554	933	-51	-882	-118	-56	-1449	-442	467	215	0
596	0	0	-620	-1233	-613	926	-3	-923	-172	50	-1406	-386	492	215	0
597	0	0	-881	-1249	-368	1065	-256	-808	-279	-62	-1328	-382	345	102	0
598	0	0	-1054	-1249	-195	1151	-429	-722	-351	-32	-1231	-364	287	97	0
599	0	0	-1204	-1262	-58	1233	-573	-660	-277	-143	-1094	-291	269	36	0
600	0	0	-1069	-1241	-172	1155	-448	-706	-234	-58	-987	-164	271	197	0
601	0	0	-1030	-1107	-77	1068	-476	-592	-382	-322	-1107	-256	-21	-93	0
602	0	0	-1097	-886	211	991	-654	-337	-481	-488	-1016	-217	81	21	0
603	0	0	-130	-1078	-948	604	409	-1013	5	-128	-500	226	413	428	0
604	0	0	57	-1429	-1486	686	771	-1457	-1	-83	-308	188	374	335	0
605	0	0	59	-1491	-1550	716	804	-1520	79	-67	-242	362	360	312	0
606	0	0	-99	-1664	-1565	881	733	-1614	-17	-108	-452	345	168	170	0
607	0	0	-417	-1740	-1323	1078	453	-1531	-75	7	-535	411	203	60	0
608	0	0	-787	-1918	-1131	1352	172	-1524	-126	-141	-273	289	64	-23	0
609	0	0	-997	-2083	-1086	1540	44	-1584	-199	-77	15	246	81	19	0
610	0	0	-834	-2201	-1367	1517	266	-1784	-54	50	174	320	343	-52	0
611	0	0	-728	-2231	-1503	1479	387	-1867	126	42	172	327	420	71	0
612	0	0	-388	-2232	-1844	1310	728	-2038	244	100	310	428	504	358	0
613	0	0	-12	-2186	-2174	1099	1081	-2180	347	21	585	554	477	331	0
614	0	0	103	-2143	-2246	1020	1174	-2194	258	-56	1002	523	370	308	1
615	0	0	119	-2046	-2165	963	1142	-2105	213	67	991	310	285	85	0
616	0	0	18	-1943	-1961	962	989	-1952	147	89	758	215	114	323	0
617	0	0	-169	-1726	-1557	947	694	-1641	-5	3	285	304	34	166	0
618	0	0	-246	-1458	-1212	852	483	-1335	-48	32	40	391	116	106	0
619	0	0	-388	-1129	-741	758	176	-935	-184	81	36	322	151	75	0
620	0	0	-190	-795	-605	492	207	-700	0	306	128	360	298	178	0
621	0	0	62	-479	-541	208	301	-510	11	168	244	258	327	256	0
622	0	0	758	-62	-820	-348	789	-441	228	176	486	391	389	401	0
623	0	0	1239	413	-826	-826	1032	-206	335	149	919	440	488	407	0
624	0	0	1609	857	-752	-1233	1180	52	312	151	1228	453	452	374	0
625	0	0	1617	1131	-486	-1374	1051	322	372	25	1336	331	281	374	0
626	0	0	1324	1154	-170	-1239	747	492	238	-129	1142	172	120	236	0
627	0	0	957	915	-42	-936	499	436	170	-135	952	201	-87	221	0
628	0	0	584	595	11	-589	286	303	118	1	859	168	9	207	0
629	0	0	247	353	106	-300	70	229	100	93	855	304	81	248	0
630	0	0	154	110	-44	-132	99	33	161	135	915	444	186	312	0
631	0	0	81	-225	-306	72	193	-265	263	209	1049	483	265	422	0
632	0	0	279	-580	-859	150	569	-719	397	188	1127	601	366	438	0
633	0	0	399	-865	-1264	233	831	-1064	504	170	1226	603	397	457	0
634	0	0	458	-1119	-1577	330	1017	-1348	531	161	1359	512	339	388	0
635	0	0	176	-1422	-1598	623	887	-1510	475	112	1497	444	139	341	0
636	0	0	-91	-1643	-1552	867	730	-1597	420	13	1482	422	-50	258	0
637	0	0	-501	-1800	-1299	1150	399	-1549	223	104	1323	533	-118	135	0
638	0	0	-763	-1806	-1043	1284	140	-1424	226	106	1127	595	-159	13	0
639	0	0	-956	-1763	-807	1359	-74	-1285	129	128	735	808	-211	77	0
640	0	0	-910	-1769	-859	1339	-25	-1314	195	120	469	900	-46	162	0
641	0	0	-765	-1746	-981	1255	108	-1363	166	95	283	933	11	256	0
642	0	0	-291	-1662	-1371	976	540	-1516	269	131	32	938	69	329	0
643	0	0	11	-1645	-1656	817	833	-1650	292	153	-44	985	139	510	0
644	0	0	312	-1416	-1728	552	1020	-1572	298	124	-259	840	52	430	0
645	0	0	448	-1282	-1730	417	1089	-1506	258	46	-259	779	29	308	0
646	0	0	390	-1264	-1654	437	1022	-1459	205	38	-219	748	-25	221	0
647	0	0	122	-1212	-1334	545	728	-1273	118	27	-162	657	-135	73	0
648	0	0	-176	-1204	-1028	690	426	-1116	100	-104	-40	729	-246	-102	0
649	0	0	-547	-1282	-735	914	94	-1008	-15	-122	81	686	-215	-209	0
650	0	0	-545	-1361	-816	953	135	-1088	60	-58	256	822	-67	-225	0
651	0	0	-448	-1495	-1047	971	299	-1271	87	-21	426	797	-11	-162	0
652	0	0	-159	-1592	-1433	875	637	-1512	240	-108	601	826	-21	-9	0
653	0	0	151	-1647	-1798	748	974	-1722	339	-38	661	871	9	0	0
654	0	0	396	-1627	-2023	615	1209	-1825	294	133	729	859	71	-46	0
655	0	0	489	-1565	-2054	538	1271	-1809	277	11	710	803	-102	-217	0
656	0	0	386	-1501	-1887	557	1136	-1694	230	17	888	754	-172	-209	0
657	0	0	137	-1455	-1592	659	864	-1523	42	-32	890	787	-323	-360	0
658	0	0	-27	-1369	-1342	698	657	-1355	29	48	853	793	-310	-370	0
659	0	0	-134	-1336	-1202	735	534	-1269	13	-42	801	729	-275	-419	0
660	0	0	-60	-1338	-1278	699	609	-1308	71	-36	783	733	-178	-399	0
661	0	0	117	-1334	-1451	608	784	-1392	213	-79	828	820	-149	-230	0
662	0	0	551	-1336	-1887	392	1219	-1611	244	31	741	826	-77	-137	0
663	0	0	953	-1336	-2289	191	1621	-1812	389	25	836	814	13	87	0
664	0	0	1154	-1317	-2471	81	1812	-1894	320	-60	876	719	15	54	0
665	0	0	1309	-1284	-2593	-12	1951	-1938	234	-1	985	622	-23	65	0
666	0	0	1347	-1272	-2619	-37	1983	-1945	287	42	1111	638	-36	104	0
667	0	0	984	-1237	-2221	126	1602	-1729	77	-29	1098	455	-201	-100	0
668	0	0	859	-1255	-2114	198	1486	-1684	108	77	1257	529	-184	-108	0
669	0	0	590	-1247	-1837	328	1213	-1542	69	-56	1377	428	-226	-40	0
670	0	0	867	-1212	-2079	172	1473	-1645	226	104	1515	483	-157	172	0
671	0	0	926	-1198	-2124	136	1525	-1661	248	25	1619	512	-170	178	0
672	0	0	1405	-1202	-2607	-101	2006	-1904	403	83	1747	568	-34	308	0
673	0	0	1630	-1233	-2863	-198	2246	-2048	494	110	1837	603	106	453	0
674	0	0	1783	-1243	-3026	-270	2404	-2134	378	85	1910	457	-1	356	0
675	0	0	1818	-1241	-3059	-288	2438	-2150	384	48	1912	564	-36	240	0
676	0	0	1692	-1233	-2925	-229	2308	-2079	345	128	2042	556	-69	213	0
677	0	0	1360	-1191	-2551	-84	1955	-1871	184	3	1978	428	-197	-65	0
678	0	0	1096	-1187	-2283	45	1689	-1735	133	71	2073	504	-190	-215	0
679	0	0	860	-1144	-2004	142	1432	-1574	95	-38	1901	490	-250	-254	0
680	0	0	830	-1113	-1943	141	1386	-1528	81	85	1678	461	-221	-180	0
681	0	0	961	-1107	-2068	73	1514	-1587	188	110	1641	527	-75	-120	0
682	0	0	1168	-1123	-2291	-22	1729	-1707	186	31	1429	541	-56	11	0
683	0	0	1373	-1129	-2502	-122	1937	-1815	271	54	1181	583	31	71	0
684	0	0	1495	-1098	-2593	-198	2044	-1845	292	-67	1082	690	-32	93	0
685	0	0	1430	-1082	-2512	-174	1971	-1797	215	9	987	733	97	31	0
686	0	0	1242	-1101	-2343	-70	1792	-1722	75	-129	871	642	-71	-168	0
687	0	0	906	-1113	-2019	103	1462	-1566	64	-118	863	651	-178	-161	0
688	0	0	384	-1121	-1505	368	944	-1313	-186	-100	795	572	-279	-246	0
689	0	0	158	-1101	-1259	471	708	-1180	-106	-81	855	696	-269	-223	0
690	0	0	120	-1086	-1206	483	663	-1146	-15	-71	964	795	-108	-149	0
691	0	0	93	-1096	-1189	501	641	-1142	65	-31	966	779	-42	-145	0
692	0	0	313	-1105	-1418	396	865	-1261	182	-65	1037	841	102	58	0
693	0	0	511	-1101	-1612	295	1061	-1356	292	52	1065	882	161	205	0
694	0	0	569	-1107	-1676	269	1122	-1391	289	38	991	853	248	186	0
695	0	0	429	-1090	-1519	330	974	-1304	225	54	970	803	201	145	0
696	0	0	229	-1076	-1305	423	767	-1190	116	64	861	700	170	106	0
697	0	0	-140	-1026	-886	583	373	-956	40	-17	838	593	164	-31	0
698	0	0	-1183	-675	508	929	-845	-83	-694	-537	-19	-188	-585	-680	0
699	0	0	-1050	-583	467	816	-758	-58	-312	-180	360	91	-29	-192	0
700	0	0	-1128	-1358	-230	1243	-449	-794	-54	97	512	234	116	40	0
701	0	0	-1375	-1348	27	1361	-701	-660	-60	-7	302	58	143	34	0
702	0	0	-1127	-1633	-506	1380	-310	-1069	38	-52	52	-19	275	133	0
703	0	0	-1181	-1982	-801	1581	-190	-1391	209	9	-211	-19	422	219	0
704	0	0	-1238	-2085	-847	1661	-195	-1466	42	-128	-566	-261	236	285	0
705	0	0	-1415	-2229	-814	1822	-300	-1521	-50	50	-488	-388	335	248	0
706	0	0	-1618	-2357	-739	1987	-439	-1548	-209	44	-442	-733	399	65	0
707	0	0	-2013	-2399	-386	2206	-813	-1392	-343	21	-752	-838	304	-46	0
708	0	0	-2394	-2456	-62	2425	-1166	-1259	-376	23	-851	-832	197	-48	0
709	0	0	-2719	-2508	211	2613	-1465	-1148	-250	-128	-587	-661	203	36	0
710	0	0	-2880	-2541	339	2710	-1609	-1101	-256	-209	-388	-667	195	-64	0
711	0	0	-2851	-2607	244	2729	-1547	-1181	-137	-184	-145	-704	194	15	0
712	0	0	-2635	-2632	3	2633	-1319	-1314	-77	-95	-176	-841	294	122	0
713	0	0	-2373	-2665	-292	2519	-1040	-1478	31	-135	-238	-1020	386	219	0
714	0	0	-2167	-2681	-514	2424	-826	-1597	11	-21	-455	-954	494	279	0
715	0	0	-2128	-2669	-541	2398	-793	-1605	-29	32	-378	-814	570	203	0
716	0	0	-2247	-2679	-432	2463	-907	-1555	-21	172	-267	-772	692	21	0
717	0	0	-2610	-2650	-40	2630	-1285	-1345	-137	188	-356	-958	549	-126	0
718	0	0	-2833	-2620	213	2726	-1523	-1203	-236	174	-457	-1208	465	13	0
719	0	0	-2802	-2574	228	2688	-1515	-1173	-234	139	-545	-1216	353	40	0
720	0	0	-2736	-2535	201	2635	-1468	-1167	-172	161	-558	-1129	453	170	0
721	0	0	-2552	-2483	69	2517	-1310	-1207	-48	128	-644	-964	343	170	0
722	0	0	-2200	-2430	-230	2315	-985	-1330	0	209	-841	-894	399	405	0
723	0	0	-1910	-2360	-450	2135	-730	-1405	19	36	-1146	-861	351	481	0
724	0	0	-1581	-2291	-710	1936	-435	-1500	-58	-9	-1274	-841	294	531	0
725	0	0	-1513	-2269	-756	1891	-378	-1512	36	-25	-1255	-624	261	475	0
726	0	0	-1541	-2227	-686	1884	-427	-1456	-89	-1	-1053	-632	221	341	0
727	0	0	-1620	-2159	-539	1889	-540	-1349	-77	133	-721	-475	155	294	0
728	0	0	-1857	-2124	-267	1990	-795	-1195	-252	42	-448	-517	194	133	0
729	0	0	-1735	-2058	-323	1896	-706	-1190	-104	151	-157	-395	248	23	0
730	0	0	-1636	-2004	-368	1820	-634	-1186	-50	161	-48	-283	291	-42	0
731	0	0	-1281	-1938	-657	1609	-312	-1297	67	114	83	-289	341	-56	0
732	0	0	-852	-1872	-1020	1362	84	-1446	100	95	129	-151	370	56	0
733	0	0	-483	-1835	-1352	1159	434	-1593	120	58	-67	-7	318	58	0
734	0	0	-147	-1815	-1668	981	760	-1741	97	19	-258	139	180	64	0
735	0	0	-122	-1792	-1670	957	774	-1731	-83	-42	-783	221	11	-25	0
736	0	0	-170	-1753	-1583	961	706	-1668	-252	-192	-1301	162	-209	-139	0
737	0	0	-422	-1714	-1292	1068	435	-1503	-444	-306	-1969	271	-388	-273	0
738	0	0	-607	-1664	-1057	1135	225	-1360	-473	-263	-2380	426	-461	-287	0
739	0	0	-781	-1650	-869	1215	44	-1259	-601	-302	-2743	611	-446	-360	0
740	0	0	-926	-1610	-684	1268	-121	-1147	-572	-457	-3088	750	-448	-331	0
741	0	0	-528	-1583	-1055	1055	263	-1319	-401	-362	-2975	828	-242	-333	0
742	0	0	-262	-1524	-1262	893	500	-1393	-314	-370	-2873	907	-129	-215	0
743	0	0	60	-1466	-1526	703	793	-1496	-141	-475	-2564	913	-162	-217	0
744	0	0	274	-1392	-1666	559	970	-1529	-1	-343	-2188	1012	-89	-176	0
745	0	0	237	-1262	-1499	512	868	-1380	-79	-279	-1775	867	-145	-277	0
746	0	0	117	-1111	-1228	497	672	-1169	-64	-343	-1363	797	-246	-347	0
747	0	0	-160	-970	-810	565	325	-890	-120	-366	-989	764	-269	-529	0
748	0	0	-483	-886	-403	684	-40	-644	-201	-298	-723	822	-267	-500	0
749	0	0	-743	-847	-104	795	-319	-475	-335	-234	-620	636	-287	-516	0
750	0	0	-639	-805	-166	722	-236	-485	-155	-71	-378	647	-124	-380	0
751	0	0	-603	-789	-186	696	-208	-487	-178	-56	-234	549	-54	-238	0
752	0	0	-157	-760	-603	458	223	-681	38	162	-31	547	71	-58	0
753	0	0	82	-758	-840	338	461	-799	75	236	184	386	164	145	0
754	0	0	279	-758	-1037	239	658	-897	129	380	298	529	145	126	0
755	0	0	301	-760	-1061	229	681	-910	182	347	545	626	174	98	0
756	0	0	163	-772	-935	304	549	-853	-97	426	564	642	58	34	0
757	0	0	-37	-776	-739	406	351	-757	-3	378	746	768	73	25	0
758	0	0	-489	-797	-308	643	-90	-552	-110	197	642	723	-64	-184	0
759	0	0	-625	-861	-236	743	-194	-548	-157	67	582	725	-120	-213	0
760	0	0	-665	-882	-217	773	-224	-549	-124	-9	473	585	-64	-112	0
761	0	0	-574	-927	-353	750	-110	-640	-5	-145	201	605	-120	-77	0
762	0	0	-179	-960	-781	569	301	-870	104	-102	129	498	-3	13	0
763	0	0	-10	-970	-960	490	475	-965	128	-106	15	531	147	40	0
764	0	0	285	-979	-1264	347	774	-1121	182	-67	131	397	281	83	0
765	0	0	147	-991	-1138	422	642	-1064	184	-58	170	477	335	-161	0
766	0	0	31	-1037	-1068	503	549	-1052	73	-135	318	259	289	-473	0
767	0	0	-310	-1076	-766	693	228	-921	29	-21	411	265	228	-605	0
768	0	0	-745	-1105	-360	925	-192	-732	-54	-114	582	-29	91	-706	0
769	0	0	-889	-1121	-232	1005	-328	-676	32	-67	855	-124	31	-688	0
770	0	0	-956	-1138	-182	1047	-387	-660	112	-36	997	-192	-73	-582	0
771	0	0	-733	-1146	-413	939	-160	-779	176	-40	1053	-133	0	-170	0
772	0	0	-326	-1148	-822	737	248	-985	419	17	1154	-9	-81	-213	0
773	0	0	-262	-1162	-900	712	319	-1031	420	-36	1098	116	-75	-201	0
774	0	0	-93	-1156	-1063	624	485	-1109	461	104	1140	273	-52	-640	0
775	0	0	-178	-1165	-987	671	404	-1076	355	104	1154	223	-168	-176	0
776	0	0	-210	-1181	-971	695	380	-1076	331	98	1175	308	-71	-182	0
777	0	0	-553	-1177	-624	865	35	-900	166	131	1049	318	-205	-378	0
778	0	0	-706	-1191	-485	948	-110	-838	195	217	1016	296	-135	-356	0
779	0	0	-840	-1220	-380	1030	-230	-800	98	263	962	339	-52	-69	0
780	0	0	-949	-1220	-271	1084	-339	-745	95	203	929	275	15	9	0
781	0	0	-623	-1259	-636	941	6	-947	364	269	1018	411	197	153	0
782	0	0	-386	-1247	-861	816	237	-1054	370	258	1016	463	291	364	0
783	0	0	-76	-1247	-1171	661	547	-1209	508	128	1037	519	318	560	0
784	0	0	89	-1245	-1334	578	711	-1289	519	106	1086	517	368	684	0
785	0	0	134	-1235	-1369	550	751	-1302	477	-15	1070	374	269	626	0
786	0	0	66	-1218	-1284	576	675	-1251	417	-31	1065	391	135	611	0
787	0	0	-202	-1208	-1006	705	402	-1107	302	-60	1098	263	-60	550	0
788	0	0	-493	-1208	-715	850	111	-961	182	-147	1076	143	-157	448	0
789	0	0	-627	-1216	-589	921	-19	-902	106	-114	999	267	-201	391	0
790	0	0	-566	-1200	-634	883	34	-917	157	-199	1012	306	-242	422	0
791	0	0	-363	-1212	-849	787	243	-1030	302	-112	971	407	-180	417	0
792	0	0	-37	-1224	-1187	630	575	-1205	422	-106	925	521	-106	502	0
793	0	0	378	-1243	-1621	432	999	-1432	452	-50	820	582	-27	471	0
794	0	0	594	-1264	-1858	335	1226	-1561	455	-54	741	698	42	494	0
795	0	0	728	-1233	-1961	252	1344	-1597	420	-65	692	646	5	618	0
796	0	0	533	-1247	-1780	357	1156	-1513	345	-34	680	729	60	-174	0
797	0	0	250	-1251	-1501	500	875	-1376	129	-126	547	591	-155	-325	0
798	0	0	-10	-1214	-1204	612	597	-1209	52	-137	583	564	-192	-145	0
799	0	0	-212	-1222	-1010	717	399	-1116	81	-112	477	574	-194	-308	0
800	0	0	-186	-1220	-1034	703	424	-1127	-9	-75	403	378	-182	-386	0
801	0	0	35	-1214	-1249	589	642	-1231	217	-5	389	492	-29	-166	0
802	0	0	225	-1218	-1443	496	834	-1330	261	-19	407	376	17	-42	0
803	0	0	654	-1216	-1870	281	1262	-1543	285	81	419	426	54	21	0
804	0	0	700	-1208	-1908	254	1304	-1558	322	13	397	289	104	203	0
805	0	0	724	-1202	-1926	239	1325	-1564	279	17	399	162	69	139	0
806	0	0	576	-1189	-1765	306	1170	-1477	195	-31	343	159	-13	135	0
807	0	0	272	-1165	-1437	446	854	-1301	62	1	347	-31	-120	25	0
808	0	0	-173	-1179	-1006	676	416	-1092	-29	-50	225	-178	-122	-27	0
809	0	0	-310	-1183	-873	746	281	-1028	-42	-19	197	-170	-133	27	0
810	0	0	-464	-1187	-723	825	129	-955	-54	-64	261	-236	-122	155	0
811	0	0	-345	-1183	-838	764	246	-1010	120	-87	238	-153	-71	192	0
812	0	0	-60	-1196	-1136	628	538	-1166	188	-102	205	-137	17	203	0
813	0	0	194	-1183	-1377	494	785	-1280	291	-65	364	-93	155	355	0
814	0	0	177	-1210	-1387	516	782	-1298	246	-141	203	11	-15	294	0
815	0	0	180	-1185	-1365	502	772	-1275	223	-58	333	38	124	159	0
816	0	0	-10	-1183	-1173	596	581	-1178	149	-40	417	44	36	98	0
817	0	0	-388	-1185	-797	786	204	-991	5	-91	267	89	-162	-122	0
818	0	0	-681	-1189	-508	935	-86	-848	-31	-58	463	104	-131	-201	0
819	0	0	-951	-1154	-203	1052	-374	-678	-114	-50	469	174	-83	-221	0
820	0	0	-957	-1127	-170	1042	-393	-648	40	-91	516	248	-87	-174	0
821	0	0	-761	-1127	-366	944	-197	-746	164	-71	587	453	-29	-116	0
822	0	0	-434	-1105	-671	769	118	-888	252	-73	498	438	85	77	0
823	0	0	-241	-1123	-882	682	320	-1002	337	-145	632	485	79	531	0
824	0	0	-134	-1107	-973	620	419	-1040	364	-91	589	450	155	-120	0
825	0	0	-277	-1134	-857	705	290	-995	252	-114	535	438	73	40	0
826	0	0	-410	-1125	-715	767	152	-920	168	-102	488	331	106	116	0
827	0	0	-788	-1158	-370	973	-209	-764	77	-263	388	265	-172	-69	0
828	0	0	-1028	-1144	-116	1086	-456	-630	-32	-151	320	194	-124	-151	0
829	0	0	-1272	-1125	147	1198	-709	-489	-71	-194	261	97	-157	-71	0
830	0	0	-1260	-1127	133	1193	-696	-497	71	-207	246	77	-100	135	0
831	0	0	-1098	-1136	-38	1117	-530	-587	133	-217	135	102	-46	81	0
832	0	0	-815	-1146	-331	980	-242	-738	250	-184	143	155	122	205	0
833	0	0	-589	-1138	-549	863	-20	-843	279	-221	15	226	98	162	0
834	0	0	-378	-1136	-758	757	190	-947	267	-207	-5	269	91	263	0
835	0	0	-410	-1125	-715	767	152	-920	265	-143	-95	271	197	226	0
836	0	0	-662	-1098	-436	880	-113	-767	21	-215	-236	300	-25	54	0
837	0	0	-879	-1098	-219	988	-330	-658	5	-168	-236	343	-21	-73	0
838	0	0	-1318	-1109	209	1213	-763	-450	-93	-186	-339	325	-97	-42	0
839	0	0	-1446	-1119	327	1282	-886	-396	-67	-213	-351	343	-180	-106	0
840	0	0	-1454	-1138	316	1296	-885	-411	-48	-106	-341	479	-85	-25	0
841	0	0	-1421	-1154	267	1287	-844	-443	32	-215	-407	432	-17	-91	0
842	0	0	-1081	-1158	-77	1119	-502	-617	155	-149	-386	498	42	87	0
843	0	0	-871	-1154	-283	1012	-294	-718	217	-64	-424	566	95	201	0
844	0	0	-749	-1183	-434	966	-157	-808	190	-67	-452	384	98	126	0
845	0	0	-770	-1158	-388	964	-191	-773	106	-81	-485	318	98	106	0
846	0	0	-943	-1150	-207	1046	-368	-678	31	-67	-488	261	34	83	0
847	0	0	-1303	-1164	139	1233	-721	-512	-91	-81	-630	11	-83	-122	0
848	0	0	-1623	-1129	494	1376	-1058	-317	-258	-98	-649	-199	-120	-151	0
849	0	0	-1755	-1113	642	1434	-1198	-235	-170	-91	-649	-139	-67	-93	0
850	0	0	-1825	-1090	735	1457	-1280	-177	-199	-108	-731	-141	-67	-100	0
851	0	0	-1522	-1090	432	1306	-977	-329	21	-95	-847	-170	34	-64	0
852	0	0	-1320	-1078	242	1199	-781	-418	38	-114	-752	-155	112	145	0
853	0	0	-1007	-1055	-48	1031	-479	-551	81	-129	-871	-269	97	46	0
854	0	0	-794	-999	-205	896	-294	-602	157	-38	-923	-143	164	182	0
855	0	0	-886	-1039	-153	962	-366	-596	19	-65	-1039	-184	60	186	0
856	0	0	-933	-1037	-104	985	-414	-570	-71	-54	-1039	-223	62	64	0
857	0	0	-1120	-1018	102	1069	-611	-458	-209	9	-1132	-95	19	46	0
858	0	0	-1359	-999	360	1179	-859	-319	-347	-114	-1228	-223	-104	322	0
859	0	0	-1562	-1004	558	1283	-1060	-223	-329	-3	-1154	-114	-19	-448	0
860	0	0	-1589	-1006	583	1297	-1086	-211	-296	-21	-1198	-64	-5	-376	0
861	0	0	-1407	-1018	389	1212	-898	-314	-190	-93	-1131	-52	-21	141	0
862	0	0	-1116	-1018	98	1067	-607	-460	-122	-77	-1067	-164	120	-32	0
863	0	0	-811	-1030	-219	920	-296	-624	-75	-83	-1057	-157	93	-133	0
864	0	0	-541	-1080	-539	810	-1	-809	-34	-19	-1022	-182	114	-64	0
865	0	0	-555	-1121	-566	838	5	-843	-60	-58	-1022	-252	-5	89	0
866	0	0	-570	-1146	-576	858	3	-861	-168	-13	-921	-213	-7	-93	0
867	0	0	-823	-1162	-339	992	-242	-750	-226	-58	-919	-147	-122	-306	0
868	0	0	-1085	-1195	-110	1140	-487	-652	-341	-48	-799	-178	-100	-304	0
869	0	0	-1193	-1202	-9	1197	-592	-605	-285	-46	-748	-166	-116	-265	0
870	0	0	-1170	-1195	-25	1182	-572	-610	-314	-100	-686	-77	-81	-232	0
871	0	0	-937	-1162	-225	1049	-356	-693	-131	-67	-582	-64	-11	-137	0
872	0	0	-638	-1113	-475	875	-81	-794	-25	-67	-529	-89	147	-38	0
873	0	0	-256	-1103	-847	679	295	-975	38	-54	-465	-87	102	75	0
874	0	0	-112	-1101	-989	606	438	-1045	91	-17	-428	-52	145	58	0
875	0	0	-137	-1103	-966	620	414	-1034	-29	-159	-388	-203	34	21	0
876	0	0	-185	-1123	-938	654	376	-1030	-60	-56	-386	-116	54	-69	0
877	0	0	-510	-1082	-572	796	31	-827	-242	-15	-430	-168	-112	-203	0
878	0	0	-751	-1123	-372	937	-189	-747	-261	-52	-401	-100	-108	-267	0
879	0	0	-903	-1131	-228	1017	-337	-679	-236	-17	-516	-54	-110	-308	0
880	0	0	-956	-1204	-248	1080	-354	-726	-225	-102	-556	-135	-97	-333	0
881	0	0	-820	-1198	-378	1009	-221	-788	-155	-93	-428	15	0	-209	0
882	0	0	-427	-1177	-750	802	161	-963	-65	-75	-411	114	-48	-122	0
883	0	0	-110	-1167	-1057	638	473	-1112	102	23	-355	226	52	-40	0
884	0	0	43	-1175	-1218	566	630	-1196	52	-32	-376	250	-50	-126	0
885	0	0	152	-1101	-1253	474	702	-1177	40	11	-327	259	0	-102	0
886	0	0	2	-1078	-1080	538	541	-1079	-98	-32	-374	312	-159	-223	0
887	0	0	-242	-1072	-830	657	294	-951	-162	-97	-415	223	-153	-380	0
888	0	0	-450	-1051	-601	750	75	-826	-221	-31	-436	300	-226	-366	0
889	0	0	-652	-1045	-393	848	-129	-719	-254	-71	-289	291	-261	-356	0
890	0	0	-646	-1068	-422	857	-112	-745	-172	-9	-292	261	-79	-380	0
891	0	0	-570	-1099	-529	834	-20	-814	-137	-42	-397	254	-87	-323	0
892	0	0	-130	-1084	-954	607	412	-1019	69	17	-232	349	13	-81	0
893	0	0	89	-1084	-1173	497	631	-1128	40	-60	-292	422	159	-120	0
894	0	0	239	-1107	-1346	434	792	-1226	87	-104	-265	285	106	-98	0
895	0	0	209	-1152	-1361	471	785	-1256	27	-23	-376	281	172	-170	0
896	0	0	103	-1158	-1261	527	682	-1209	-120	-50	-455	87	67	-211	0
897	0	0	-163	-1160	-997	661	417	-1078	-265	11	-508	104	3	-356	0
898	0	0	-510	-1173	-663	841	76	-918	-333	-178	-640	-7	-114	-71	0
899	0	0	-753	-1158	-405	955	-174	-781	-289	-40	-603	11	1	-905	0
900	0	0	-893	-1164	-271	1028	-311	-717	-292	-83	-774	-32	-116	-675	0
901	0	0	-757	-1146	-389	951	-184	-767	-223	-81	-725	40	-75	-180	0
902	0	0	-516	-1162	-646	839	65	-904	-77	-93	-814	-21	-5	-327	0
903	0	0	-152	-1164	-1012	658	430	-1088	56	-31	-764	71	38	-205	0
904	0	0	-70	-1142	-1072	606	501	-1107	-9	48	-911	9	48	-209	0
905	0	0	-111	-1131	-1020	621	454	-1075	-65	-29	-824	-50	-52	-258	0
906	0	0	-386	-1117	-731	751	172	-924	-131	21	-902	87	-79	-232	0
907	0	0	-582	-1123	-541	852	-20	-832	-203	21	-923	69	-170	-450	0
908	0	0	-914	-1119	-205	1016	-354	-662	-232	11	-902	192	-67	-461	0
909	0	0	-1114	-1105	9	1109	-561	-548	-349	17	-975	170	-98	-438	0
910	0	0	-1138	-1107	31	1122	-584	-538	-219	-69	-888	176	-27	-349	0
911	0	0	-1042	-1109	-67	1075	-487	-588	-83	-36	-816	246	58	-267	0
912	0	0	-827	-1098	-271	962	-278	-684	-32	-89	-865	186	93	-207	0
913	0	0	-528	-1117	-589	822	30	-853	110	-133	-739	104	118	-34	0
914	0	0	-436	-1099	-663	767	113	-881	137	-79	-715	143	201	-62	0
915	0	0	-502	-1111	-609	806	53	-860	3	-100	-764	-40	137	-126	0
916	0	0	-632	-1109	-477	870	-77	-793	-32	-71	-754	21	48	-91	0
917	0	0	-923	-1080	-157	1001	-383	-618	-106	-93	-708	87	-31	-211	0
918	0	0	-1253	-1067	186	1160	-719	-440	-168	-106	-744	73	-54	-159	0
919	0	0	-1419	-1026	393	1222	-906	-316	-225	-114	-711	131	-91	-166	0
920	0	0	-1351	-1026	325	1188	-838	-350	-44	-46	-603	223	69	-141	0
921	0	0	-1302	-1002	300	1152	-801	-351	-38	-67	-547	347	36	69	0
922	0	0	-827	-1024	-197	925	-315	-610	102	1	-483	422	219	-46	0
923	0	0	-568	-1020	-452	794	-58	-736	256	-27	-407	517	259	545	0
924	0	0	-524	-997	-473	760	-25	-735	201	-164	-246	455	273	93	0
925	0	0	-439	-1024	-585	731	73	-804	246	-48	-172	508	219	-197	0
926	0	0	-724	-997	-273	860	-225	-635	77	-162	-128	351	62	116	0
927	0	0	-889	-987	-98	938	-395	-542	13	-81	13	312	-19	-112	0
928	0	0	-1212	-970	242	1091	-727	-364	56	-102	112	232	-69	-172	0
929	0	0	-1307	-968	339	1137	-823	-314	19	-13	155	207	-7	-246	0
930	0	0	-1349	-956	393	1152	-871	-281	-36	0	256	139	71	-168	0
931	0	0	-1079	-946	133	1012	-606	-406	195	85	389	232	151	-114	0
932	0	0	-871	-921	-50	896	-410	-485	292	-46	362	240	195	-83	0
933	0	0	-463	-878	-415	670	-24	-646	403	-9	500	271	256	-64	0
934	0	0	-283	-876	-593	579	155	-734	389	1	587	356	240	60	0
935	0	0	-221	-888	-667	554	223	-777	306	-21	570	417	226	-17	0
936	0	0	-382	-884	-502	633	60	-693	223	-91	613	395	151	-155	0
937	0	0	-660	-888	-228	774	-216	-558	184	-110	628	465	56	-248	0
938	0	0	-933	-933	0	933	-466	-466	145	-145	702	496	9	-194	0
939	0	0	-1104	-907	197	1005	-650	-355	73	-124	801	519	32	-184	0
940	0	0	-996	-925	71	960	-533	-427	170	-110	913	630	71	-143	0
941	0	0	-965	-919	46	942	-505	-436	246	-182	950	741	87	-71	0
942	0	0	-584	-917	-333	750	-125	-625	362	-159	1034	787	172	-112	0
943	0	0	-272	-904	-632	588	180	-768	488	-192	1125	871	155	91	0
944	0	0	-114	-921	-807	517	346	-864	386	-188	1049	762	91	34	0
945	0	0	-45	-925	-880	485	417	-902	420	-192	1109	750	112	-89	0
946	0	0	-185	-929	-744	557	279	-836	372	-226	1109	733	87	-157	0
947	0	0	-467	-952	-485	709	9	-718	178	-228	1043	618	-36	-347	0
948	0	0	-685	-946	-261	815	-212	-603	182	-153	1053	638	-71	-413	0
949	0	0	-900	-962	-62	931	-419	-512	145	-188	1032	508	-17	-457	0
950	0	0	-961	-995	-34	978	-463	-514	106	-122	954	498	-38	-465	0
951	0	0	-814	-1004	-190	909	-312	-597	192	-128	991	566	-11	-424	0
952	0	0	-494	-1002	-508	748	7	-755	294	-114	940	582	102	-298	0
953	0	0	-279	-1016	-737	647	229	-876	463	-178	911	651	71	-225	0
954	0	0	-99	-1034	-935	566	418	-984	448	-62	925	622	211	-232	0
955	0	0	-161	-1068	-907	614	373	-987	300	-87	859	607	54	-292	0
956	0	0	-312	-1082	-770	697	229	-926	283	-122	824	583	-25	-322	0
957	0	0	-598	-1094	-496	846	-51	-795	205	-65	741	599	-93	-452	0
958	0	0	-982	-1127	-145	1054	-418	-636	56	-87	748	519	-124	-469	0
959	0	0	-1242	-1138	104	1190	-673	-517	-36	-108	698	514	-197	-539	0
960	0	0	-1299	-1131	168	1215	-733	-481	31	-137	756	486	-44	-401	0
961	0	0	-1142	-1131	11	1136	-576	-560	228	-131	719	570	-17	-298	0
962	0	0	-914	-1129	-215	1021	-349	-672	232	-153	673	583	110	-178	0
963	0	0	-646	-1094	-448	870	-99	-771	318	-124	680	560	71	-126	0
964	0	0	-654	-1098	-444	876	-105	-771	232	-95	618	422	126	-215	0
965	0	0	-666	-1090	-424	878	-121	-757	201	-118	595	341	145	-261	0
966	0	0	-863	-1076	-213	969	-325	-644	85	-83	485	323	79	-294	0
967	0	0	-1132	-1080	52	1106	-592	-514	58	-180	556	178	9	-382	0
968	0	0	-1539	-1082	457	1310	-998	-312	-157	-137	372	209	-135	-479	0
969	0	0	-1722	-1090	632	1406	-1177	-229	-133	-139	384	168	-17	-508	0
970	0	0	-1823	-1098	725	1460	-1274	-186	-106	-172	296	201	-50	-399	0
971	0	0	-1741	-1078	663	1409	-1202	-207	54	-145	207	112	60	-322	0
972	0	0	-1375	-1065	310	1220	-842	-377	114	-197	252	116	58	-209	0
973	0	0	-1180	-1072	108	1126	-644	-482	143	-81	205	159	182	-128	0
974	0	0	-1036	-1072	-36	1054	-500	-554	153	-159	75	85	174	-166	0
975	0	0	-987	-1076	-89	1031	-449	-582	102	-122	85	36	161	-223	0
976	0	0	-1116	-1078	38	1097	-577	-520	1	-87	71	-58	164	-285	0
977	0	0	-1351	-1070	281	1210	-816	-394	-91	-77	-93	-48	-27	-397	0
978	0	0	-1730	-1086	644	1408	-1187	-221	-205	-81	-135	-180	-40	-444	0
979	0	0	-1825	-1092	733	1458	-1279	-179	-203	-135	-104	-279	-85	-500	0
980	0	0	-1832	-1084	748	1458	-1290	-168	-176	-52	-188	-364	73	-543	0
981	0	0	-1704	-1113	591	1408	-1147	-261	-60	-71	-296	-386	29	-403	0
982	0	0	-1347	-1111	236	1229	-791	-437	58	-60	-335	-337	153	-337	0
983	0	0	-1076	-1138	-62	1107	-507	-600	77	-34	-411	-444	207	-271	0
984	0	0	-838	-1132	-294	985	-272	-713	166	25	-380	-388	195	-151	0
985	0	0	-898	-1144	-246	1021	-326	-695	-13	-77	-422	-434	166	-259	0
986	0	0	-861	-1173	-312	1017	-274	-742	-19	29	-496	-479	135	-382	0
987	0	0	-1150	-1150	0	1150	-575	-575	-213	-9	-516	-420	60	-374	0
988	0	0	-1308	-1099	209	1203	-758	-445	-170	-42	-453	-403	-58	-395	0
989	0	0	-1419	-1012	407	1215	-913	-302	-194	-85	-436	-469	-38	-374	0
990	0	0	-1307	-898	409	1102	-858	-244	-164	-5	-409	-335	60	-302	0
991	0	0	-1128	-750	378	939	-753	-186	-143	-27	-382	-254	54	-168	0
992	0	0	-571	-566	5	568	-288	-280	95	-52	-252	-176	168	38	0
993	0	0	-192	-329	-137	260	-27	-233	172	-116	-192	-205	250	151	0
994	0	0	221	-64	-285	-78	253	-174	131	-98	-129	-161	281	155	0
995	0	0	435	232	-203	-333	319	14	114	-1	-50	-135	322	203	0
996	0	0	576	583	7	-579	284	295	56	-93	-34	-81	98	124	0
997	0	0	588	923	335	-755	126	629	81	-56	77	-133	85	56	0
998	0	0	384	1284	900	-834	-258	1092	-108	-71	137	-110	98	31	0
999	0	0	504	1726	1222	-1115	-359	1474	-56	-170	161	-259	1	-58	0
1000	0	0	732	2128	1396	-1430	-332	1762	-1	-9	230	-122	188	50	0
1001	0	0	950	2335	1385	-1642	-217	1860	50	-153	296	-190	195	38	0
1002	0	0	1344	2333	989	-1838	177	1661	213	-126	440	-65	213	250	0
1003	0	0	1451	2147	696	-1799	377	1421	248	-81	417	-44	333	287	0
1004	0	0	1538	1817	279	-1677	629	1048	252	-133	485	-128	252	316	0
1005	0	0	1376	1616	240	-1496	568	928	126	-89	492	-102	275	153	1
1006	0	0	1302	1443	141	-1372	580	792	164	-21	582	-81	269	291	0
1007	0	0	881	1098	217	-989	332	657	89	-46	587	-15	124	168	0
1008	0	0	423	741	318	-582	52	529	52	-139	502	-95	126	77	0
1009	122	0	215	397	182	-306	16	289	118	9	605	13	201	170	0
1010	122	0	-128	29	157	49	-142	93	85	-120	626	-44	238	221	0
1011	122	0	2	-302	-304	150	153	-303	238	-52	669	0	228	230	0
1012	122	0	246	-514	-760	134	503	-637	459	-54	696	137	366	422	0
1013	122	0	758	-675	-1433	-41	1095	-1054	692	-104	752	180	583	651	0
1014	122	0	1740	-719	-2459	-510	2099	-1589	1195	-23	797	368	904	952	0
1015	122	0	2005	-743	-2748	-631	2376	-1745	1293	-104	807	422	915	968	0
1016	122	0	2000	-748	-2748	-626	2374	-1748	1290	-1	764	424	938	927	0
1017	122	0	1659	-748	-2407	-455	2033	-1577	1266	-40	797	428	859	849	0
1018	122	0	1172	-758	-1930	-207	1551	-1344	1014	-155	669	407	653	613	0
1019	122	0	725	-774	-1499	24	1112	-1136	956	-44	646	486	644	582	0
1020	122	0	275	-803	-1078	264	676	-940	710	-106	624	424	527	341	0
1021	122	0	113	-808	-921	347	517	-864	642	-141	601	467	399	298	0
1022	122	0	196	-812	-1008	308	602	-910	663	-141	680	550	331	323	0
1023	122	0	299	-830	-1129	265	714	-979	640	-188	665	514	331	428	0
1024	122	0	500	-863	-1363	181	931	-1113	580	-120	766	506	298	426	0
1025	122	0	590	-861	-1451	135	1020	-1156	488	-77	770	562	254	450	0
1026	122	0	543	-896	-1439	176	991	-1167	516	-174	845	585	186	463	0
1027	122	0	464	-925	-1389	230	926	-1157	438	-83	960	603	190	457	0
1028	122	0	200	-923	-1123	361	661	-1023	341	-104	1022	564	108	471	0
1029	122	0	72	-923	-995	425	533	-959	294	-52	1148	521	128	461	0
1030	122	0	80	-911	-991	415	535	-951	382	-89	1292	440	213	552	0
1031	122	0	118	-925	-1043	403	580	-984	372	-62	1292	302	304	640	0
1032	122	0	373	-919	-1292	273	832	-1105	442	-89	1303	422	316	787	0
1033	122	0	683	-913	-1596	115	1139	-1254	523	-77	1451	405	386	927	0
1034	122	0	881	-921	-1802	20	1341	-1361	543	-62	1584	403	552	954	0
1035	122	0	982	-911	-1893	-35	1437	-1402	527	-172	1575	388	407	935	0
1036	122	0	894	-925	-1819	15	1356	-1372	562	-128	1707	417	386	832	0
1037	122	0	636	-923	-1559	143	1097	-1241	372	-188	1680	362	168	692	0
1038	122	0	512	-931	-1443	209	977	-1187	475	-172	1749	384	176	667	0
1039	122	0	134	-944	-1078	405	606	-1011	364	-259	1870	434	106	646	0
1040	122	0	240	-937	-1177	348	708	-1057	341	-164	1872	510	-11	558	0
1041	122	0	295	-950	-1245	327	770	-1097	469	-108	2056	638	64	644	0
1042	122	0	567	-938	-1505	185	1036	-1221	521	-110	2044	743	87	646	0
1043	122	0	879	-938	-1817	29	1348	-1377	671	-164	2077	795	48	667	0
1044	122	0	1094	-921	-2015	-86	1554	-1468	661	-164	2186	880	141	657	0
1045	122	0	1197	-907	-2104	-145	1650	-1505	644	-178	2199	902	199	605	0
1046	122	0	1209	-909	-2118	-150	1663	-1513	661	-225	2248	896	58	481	0
1047	122	0	992	-911	-1903	-40	1447	-1407	533	-289	2232	871	65	409	0
1048	122	0	702	-921	-1623	109	1162	-1272	552	-316	2231	886	23	399	0
1049	122	0	471	-925	-1396	227	933	-1160	519	-320	2240	880	7	337	0
1050	122	0	402	-913	-1315	255	858	-1114	554	-256	2141	933	67	325	0
1051	122	0	351	-929	-1280	289	815	-1104	492	-283	2166	770	46	415	0
1052	122	0	603	-925	-1528	161	1065	-1226	620	-265	2207	843	50	506	0
1053	122	0	776	-911	-1687	67	1231	-1299	609	-289	2035	843	114	595	0
1054	122	0	1041	-873	-1914	-84	1477	-1393	669	-186	2143	876	186	679	0
1055	122	0	1096	-880	-1976	-108	1536	-1428	688	-246	2101	845	79	626	0
1056	122	0	1052	-886	-1938	-83	1495	-1412	605	-147	2137	849	110	591	0
1057	122	0	762	-873	-1635	55	1198	-1254	465	-246	2031	690	54	448	0
1058	122	0	514	-863	-1377	174	945	-1120	417	-254	2009	642	-27	434	0
1059	122	0	275	-863	-1138	294	706	-1000	355	-240	1938	647	-42	457	0
1060	122	0	212	-876	-1088	332	650	-982	343	-310	1875	506	-65	401	0
1061	122	0	333	-869	-1202	268	767	-1035	494	-250	1875	517	-3	475	0
1062	122	0	448	-857	-1305	204	876	-1081	391	-341	1749	409	-13	422	0
1063	122	0	852	-843	-1695	-4	1273	-1269	580	-285	1763	455	81	523	0
1064	122	0	972	-843	-1815	-64	1393	-1329	502	-256	1647	345	62	582	0
1065	122	0	1148	-840	-1988	-154	1568	-1414	549	-250	1666	308	11	624	0
1066	122	0	1046	-841	-1887	-102	1466	-1364	508	-242	1590	304	-7	599	0
1067	122	0	912	-824	-1736	-44	1324	-1280	409	-331	1548	182	44	374	0
1068	122	0	584	-820	-1404	118	994	-1112	287	-382	1550	89	-25	364	0
1069	122	0	332	-808	-1140	238	736	-974	304	-407	1550	128	-69	459	0
1070	122	0	95	-814	-909	359	502	-861	267	-543	1484	124	-91	527	0
1071	122	0	129	-808	-937	339	533	-872	362	-500	1635	83	27	587	0
1072	122	0	250	-789	-1039	269	644	-914	362	-504	1641	-71	126	485	0
1073	122	0	580	-768	-1348	94	964	-1058	517	-471	1621	-15	104	754	0
1074	122	0	663	-776	-1439	56	1051	-1107	550	-537	1569	67	1	989	0
1075	122	0	669	-789	-1458	60	1063	-1123	450	-603	1491	23	-205	713	0
1076	122	0	737	-766	-1503	14	1120	-1134	504	-562	1559	50	-139	622	0
1077	122	0	427	-797	-1224	185	825	-1010	323	-599	1507	-38	-248	519	0
1078	122	0	126	-770	-896	322	511	-833	281	-516	1387	-67	-281	459	0
1079	122	0	-130	-743	-613	436	241	-678	263	-578	1387	-23	-362	459	0
1080	122	0	-198	-735	-537	466	169	-636	300	-415	1385	176	-335	477	0
1081	122	0	-114	-719	-605	416	245	-662	355	-417	1350	242	-223	298	0
1082	122	0	196	-721	-917	262	556	-819	461	-285	1365	401	-236	486	0
1083	122	0	345	-710	-1055	182	700	-882	389	-372	1212	341	-294	380	0
1084	122	0	555	-688	-1243	66	899	-965	442	-308	1181	502	-351	349	0
1085	122	0	545	-677	-1222	66	883	-949	345	-372	1010	506	-424	306	0
1086	122	0	638	-677	-1315	19	976	-996	283	-275	991	523	-496	271	0
1087	122	0	421	-673	-1094	126	757	-883	261	-323	958	618	-597	97	0
1088	122	0	117	-657	-774	270	445	-715	176	-376	1014	721	-582	17	0
1089	122	0	-33	-651	-618	342	292	-634	97	-463	1098	799	-564	-79	0
1090	122	0	-144	-663	-519	403	187	-591	128	-440	1030	878	-479	-159	0
1091	122	0	-15	-653	-638	334	311	-645	250	-475	1115	873	-415	-246	0
1092	122	0	159	-626	-785	233	472	-705	279	-642	1109	849	-380	-300	0
1093	122	0	462	-632	-1094	85	778	-863	323	-651	1148	779	-310	-252	0
1094	122	0	679	-628	-1307	-25	993	-967	430	-828	1253	626	-259	-232	0
1095	122	0	743	-616	-1359	-63	1051	-987	370	-777	1264	388	-223	-296	0
1096	122	0	767	-585	-1352	-91	1059	-968	294	-733	1261	267	-279	-343	0
1097	122	0	553	-583	-1136	15	844	-859	226	-746	1268	17	-356	-372	0
1098	122	0	289	-576	-865	143	577	-720	118	-690	1321	-131	-358	-415	0
1099	122	0	-27	-558	-531	292	252	-544	95	-706	1264	-347	-448	-527	0
1100	122	0	-40	-521	-481	280	220	-501	147	-614	1344	-370	-409	-492	0
1101	122	0	-17	-527	-510	272	246	-518	122	-655	1325	-391	-459	-378	0
1102	122	0	217	-485	-702	134	459	-593	182	-547	1243	-341	-362	-436	0
1103	122	0	446	-483	-929	18	687	-706	238	-603	1259	-287	-335	-343	0
1104	122	0	668	-461	-1129	-103	898	-795	327	-613	1226	-349	-337	-355	0
1105	122	0	666	-463	-1129	-101	897	-796	258	-479	1235	-236	-302	-335	0
1106	122	0	535	-442	-977	-46	756	-709	112	-564	1088	-261	-490	-488	0
1107	122	0	450	-428	-878	-11	664	-653	180	-585	1158	-188	-525	-442	0
1108	122	0	-12	-403	-391	207	189	-397	52	-578	1068	-308	-486	-566	0
1109	122	0	-273	-397	-124	335	-74	-260	-15	-527	1014	-277	-576	-647	0
1110	122	0	-536	-403	133	469	-334	-135	27	-630	1012	-190	-636	-516	0
1111	122	0	-504	-386	118	445	-311	-134	69	-739	1067	-374	-516	-562	0
1112	122	0	-383	-351	32	367	-207	-159	143	-638	1024	-453	-364	-725	0
1113	122	0	-84	-345	-261	214	88	-303	252	-510	1113	-523	-226	-508	0
1114	122	0	-66	-358	-292	212	113	-325	159	-609	1039	-537	-401	-450	0
1115	122	0	202	-337	-539	67	370	-438	221	-677	1041	-630	-434	-688	0
1116	122	0	103	-331	-434	114	268	-382	234	-673	1109	-609	-461	-772	0
1117	122	0	-82	-322	-240	202	79	-281	176	-694	1088	-737	-541	-805	0
1118	122	0	-287	-312	-25	299	-131	-168	71	-622	1101	-816	-549	-791	0
1119	122	0	-670	-300	370	485	-520	35	19	-717	952	-783	-537	-942	0
1120	122	0	-684	-279	405	481	-544	63	-11	-597	1065	-715	-432	-814	0
1121	122	0	-657	-287	370	472	-513	41	104	-444	1132	-496	-252	-710	0
1122	122	0	-364	-287	77	325	-220	-105	174	-353	1014	-510	-192	-667	0
1123	122	0	-72	-273	-201	172	64	-237	250	-370	1037	-397	-164	-473	0
1124	122	0	-17	-230	-213	123	98	-221	157	-442	968	-448	-302	-504	0
1125	122	0	180	-256	-436	38	308	-346	192	-271	970	-432	-197	-409	0
1126	122	0	101	-246	-347	72	224	-296	155	-271	871	-430	-275	-407	0
1127	122	0	-48	-242	-194	145	73	-218	50	-333	880	-517	-360	-473	0
1128	122	0	-379	-259	120	319	-249	-69	75	-265	873	-395	-240	-485	0
1129	122	0	-416	-265	151	340	-283	-57	21	-213	869	-358	-209	-477	0
1130	122	0	-623	-298	325	460	-474	13	58	-223	843	-213	-174	-452	0
1131	122	0	-476	-308	168	392	-322	-70	11	-250	921	-356	-131	-399	0
1132	122	0	-200	-345	-145	272	-27	-245	162	-234	832	-215	-87	-310	0
1133	122	0	71	-388	-459	158	265	-423	178	-300	894	-211	-71	-285	0
1134	122	0	221	-384	-605	81	413	-494	174	-333	822	-335	-166	-197	0
1135	122	0	440	-405	-845	-17	642	-625	246	-219	789	-147	-79	-256	0
1136	122	0	330	-413	-743	41	536	-578	106	-304	743	-232	-209	-215	0
1137	122	0	217	-436	-653	109	435	-544	54	-248	680	-215	-240	-228	0
1138	122	0	-27	-463	-436	245	204	-449	36	-207	580	-248	-236	-364	0
1139	122	0	-314	-496	-182	405	-66	-339	-32	-263	583	-131	-258	-335	0
1140	122	0	-367	-533	-166	450	-100	-349	-133	-234	514	-170	-258	-455	0
1141	122	0	-359	-560	-201	459	-79	-380	-29	-238	560	3	-129	-279	0
1142	122	0	-120	-572	-452	346	166	-512	58	-248	457	-62	-65	-217	0
1143	122	0	184	-597	-781	206	482	-689	110	-149	442	-17	-40	-124	0
1144	122	0	359	-622	-981	131	670	-801	155	-240	391	15	-1	-42	0
1145	122	0	412	-653	-1065	120	738	-859	141	-285	265	-46	-40	-221	0
1146	122	0	301	-667	-968	183	634	-817	106	-194	184	102	-9	-201	0
1147	122	0	113	-682	-795	284	454	-738	-85	-192	128	-65	-81	-335	0
1148	122	0	-227	-729	-502	478	137	-615	-98	-133	11	23	-98	-430	0
1149	122	0	-444	-731	-287	587	-78	-509	-242	-38	32	-27	-42	-403	0
1150	122	0	-491	-754	-263	622	-114	-508	-91	-13	58	27	-15	-384	0
1151	122	0	-540	-776	-236	658	-152	-506	-67	-120	-77	104	-15	-364	0
1152	122	0	-328	-797	-469	562	70	-633	32	-81	40	75	104	-256	0
1153	122	0	-48	-818	-770	433	361	-794	34	-25	108	170	79	-133	0
1154	122	0	199	-838	-1037	319	618	-937	64	21	91	184	89	-81	0
1155	122	0	299	-843	-1142	272	720	-992	87	95	137	145	93	-1	0
1156	122	0	269	-830	-1099	280	684	-964	73	29	143	118	27	-44	0
1157	122	0	-22	-834	-812	428	395	-823	-32	-17	131	40	-65	-69	0
1158	122	0	-248	-828	-580	538	166	-704	-137	-7	120	71	-128	-23	0
1159	122	0	-470	-826	-356	648	-57	-591	-83	15	155	120	-98	15	0
1160	122	0	-599	-824	-225	711	-187	-524	-56	-36	182	106	0	69	0
1161	122	0	-512	-857	-345	684	-83	-601	-139	19	110	85	-44	91	0
1162	122	0	-221	-834	-613	527	196	-723	5	46	234	17	151	258	0
1163	122	0	42	-898	-940	428	491	-919	93	-17	219	118	108	395	0
1164	122	0	211	-888	-1099	338	655	-993	91	13	194	42	246	465	0
1165	122	0	291	-884	-1175	296	733	-1029	54	-1	190	91	122	457	0
1166	122	0	293	-863	-1156	285	724	-1009	48	-3	199	31	190	397	0
1167	122	0	128	-847	-975	359	551	-911	27	9	203	137	178	331	0
1168	122	0	-184	-847	-663	515	239	-755	-83	-9	153	65	62	289	0
1169	122	0	-446	-845	-399	645	-23	-622	-60	-64	186	162	89	209	0
1170	122	0	-576	-882	-306	729	-135	-594	-50	-71	250	133	75	226	0
1171	122	0	-526	-904	-378	715	-74	-641	-32	-58	320	213	81	242	0
1172	122	0	-355	-923	-568	639	106	-745	25	-13	323	230	164	234	0
1173	122	0	-68	-904	-836	486	384	-870	89	-65	382	273	143	341	0
1174	122	0	112	-892	-1004	390	558	-948	184	-69	453	349	168	302	0
1175	122	0	208	-882	-1090	337	649	-986	93	-31	401	333	102	265	0
1176	122	0	150	-884	-1034	367	592	-959	60	-27	465	349	100	131	0
1177	122	0	-145	-882	-737	513	296	-809	79	-69	362	316	65	-42	0
1178	122	0	-331	-874	-543	602	106	-708	-52	-11	382	300	-31	-172	0
1179	122	0	-566	-874	-308	720	-129	-591	27	32	407	420	-64	-147	0
1180	122	0	-811	-880	-69	845	-371	-474	-120	-40	304	298	-89	-209	0
1181	122	0	-708	-878	-170	793	-269	-524	-23	-32	287	337	-69	-159	0
1182	122	0	-485	-871	-386	678	-49	-628	85	67	252	378	-27	-79	0
1183	122	0	-235	-871	-636	553	200	-753	60	65	124	428	-19	-32	0
1184	122	0	6	-861	-867	427	436	-864	176	100	194	341	87	36	0
1185	122	0	31	-855	-886	412	458	-870	106	120	87	341	79	11	0
1186	122	0	-8	-869	-861	438	426	-865	118	89	-13	308	-34	15	0
1187	122	0	-175	-869	-694	522	259	-781	44	153	56	267	65	81	0
1188	122	0	-475	-857	-382	666	-46	-619	-44	87	-65	170	1	69	0
1189	122	0	-648	-847	-199	747	-224	-523	-29	149	-71	258	-11	73	0
1190	122	0	-802	-867	-65	834	-368	-466	-77	114	-85	236	75	112	0
1191	122	0	-712	-869	-157	790	-277	-513	-83	128	-89	194	15	195	0
1192	122	0	-477	-894	-417	685	-30	-655	17	174	-19	205	97	436	0
1193	122	0	-223	-859	-636	541	206	-747	126	106	15	232	151	558	0
1194	122	0	60	-853	-913	396	486	-883	162	157	25	209	149	595	0
1195	122	0	103	-857	-960	377	531	-908	151	147	143	168	157	630	0
1196	122	0	66	-838	-904	386	485	-871	52	143	139	141	129	578	0
1197	122	0	-74	-853	-779	463	352	-816	54	151	194	157	166	550	0
1198	122	0	-404	-867	-463	635	29	-665	-5	108	221	143	104	506	0
1199	122	0	-613	-861	-248	737	-182	-554	-48	89	205	201	3	401	0
1200	122	0	-724	-853	-129	788	-297	-491	-15	64	370	283	71	471	0
1201	122	0	-677	-834	-157	755	-260	-495	-13	-23	376	197	98	331	0
1202	122	0	-440	-843	-403	641	-18	-623	120	60	442	378	108	496	0
1203	122	0	-190	-853	-663	521	236	-758	258	42	492	378	137	486	0
1204	122	0	-35	-880	-845	457	405	-862	190	32	463	337	104	405	0
1205	122	0	132	-878	-1010	373	571	-944	261	116	566	469	159	358	0
1206	122	0	37	-855	-892	409	464	-873	176	48	609	376	44	203	0
1207	122	0	-109	-857	-748	483	319	-802	137	0	651	372	25	122	0
1208	122	0	-394	-828	-434	611	20	-631	81	77	661	413	17	93	0
1209	122	0	-625	-836	-211	730	-207	-523	75	-1	597	331	-17	-95	0
1210	122	0	-670	-834	-164	752	-253	-499	65	64	737	368	-27	9	0
1211	122	0	-675	-826	-151	750	-262	-488	65	-3	609	419	-36	-56	0
1212	122	0	-347	-820	-473	583	63	-646	153	11	735	442	73	38	0
1213	122	0	-121	-801	-680	461	279	-740	267	-5	785	380	197	100	0
1214	122	0	91	-818	-909	363	500	-863	318	-9	752	391	159	209	0
1215	122	0	223	-818	-1041	297	632	-929	339	5	713	496	143	207	0
1216	122	0	171	-824	-995	326	583	-909	190	-27	655	376	83	128	0
1217	122	0	42	-840	-882	399	462	-861	197	-15	830	388	50	176	0
1218	122	0	-293	-828	-535	560	121	-681	93	-25	770	374	0	112	0
1219	122	0	-390	-816	-426	603	18	-621	98	-44	776	258	15	31	0
1220	122	0	-489	-818	-329	653	-80	-573	155	-67	886	428	64	157	0
1221	122	0	-455	-810	-355	632	-50	-582	85	-126	774	339	-13	124	0
1222	122	0	-144	-826	-682	485	269	-754	195	-15	896	409	112	190	0
1223	122	0	-12	-840	-828	426	408	-834	242	-116	777	401	91	225	0
1224	122	0	310	-824	-1134	257	722	-979	279	-108	853	496	44	277	0
1225	122	0	456	-816	-1272	180	864	-1044	279	-64	898	529	162	211	0
1226	122	0	396	-830	-1226	217	811	-1028	180	-62	814	492	60	145	0
1227	122	0	199	-840	-1039	320	619	-939	147	5	871	580	5	104	0
1228	122	0	-33	-843	-810	438	388	-826	108	-97	913	492	-13	9	0
1229	122	0	-209	-845	-636	527	213	-740	122	-1	915	614	-93	15	0
1230	122	0	-392	-836	-444	614	26	-640	102	-62	818	481	-73	-145	0
1231	122	0	-245	-834	-589	539	172	-711	108	-40	931	679	-77	-21	0
1232	122	0	-79	-816	-737	447	329	-776	232	-97	896	618	13	-9	0
1233	122	0	190	-828	-1018	319	604	-923	219	-9	946	580	69	19	0
1234	122	0	398	-828	-1226	215	812	-1027	223	-32	954	632	60	174	0
1235	122	0	473	-826	-1299	176	886	-1062	252	-9	909	475	95	38	0
1236	122	0	388	-840	-1228	226	808	-1034	250	42	896	562	122	85	0
1237	122	0	234	-869	-1103	317	668	-986	141	-7	859	432	1	19	0
1238	122	0	-171	-869	-698	520	263	-783	29	27	838	265	36	21	0
1239	122	0	-386	-871	-485	628	49	-678	0	62	774	380	-3	-15	0
1240	122	0	-540	-867	-327	703	-106	-597	-36	135	869	232	27	23	0
1241	122	0	-442	-855	-413	648	-14	-634	97	95	770	271	-21	87	0
1242	122	0	-297	-863	-566	580	134	-714	67	145	816	168	116	149	0
1243	122	0	-74	-855	-781	464	353	-818	145	159	803	180	52	277	0
1244	122	0	186	-840	-1026	327	606	-933	221	232	917	184	182	323	0
1245	122	0	153	-849	-1002	348	577	-925	124	112	840	287	17	250	0
1246	122	0	105	-863	-968	379	536	-915	81	201	830	228	162	223	0
1247	122	0	-79	-851	-772	465	346	-811	104	155	909	205	-29	172	0
1248	122	0	-479	-861	-382	670	-48	-621	-58	190	812	217	-83	93	0
1249	122	0	-621	-867	-246	744	-187	-556	36	164	820	267	-120	54	0
1250	122	0	-830	-855	-25	842	-402	-440	-9	155	886	213	-36	77	0
1251	122	0	-778	-873	-95	825	-341	-484	-31	155	762	205	-85	25	0
1252	122	0	-584	-867	-283	725	-150	-575	73	128	828	271	93	91	0
1253	122	0	-305	-865	-560	585	127	-712	139	172	772	279	137	135	0
1254	122	0	-104	-874	-770	489	333	-822	201	151	731	325	100	194	0
1255	122	0	-4	-880	-876	442	436	-878	201	174	741	380	153	180	0
1256	122	0	-99	-878	-779	488	340	-828	27	98	729	271	52	122	0
1257	122	0	-232	-876	-644	554	206	-760	102	126	642	355	102	19	0
1258	122	0	-549	-865	-316	707	-116	-590	5	118	655	349	-1	3	0
1259	122	0	-797	-841	-44	819	-376	-442	-54	100	599	345	-50	-75	0
1260	122	0	-845	-845	0	845	-422	-422	-23	168	653	378	65	17	0
1261	122	0	-844	-861	-17	852	-413	-439	42	157	568	327	108	9	0
1262	122	0	-625	-865	-240	745	-192	-552	38	54	556	347	58	58	0
1263	122	0	-343	-880	-537	611	97	-708	69	128	550	275	126	149	0
1264	122	0	-179	-873	-694	526	257	-783	58	79	506	238	42	203	0
1265	122	0	-15	-882	-867	448	426	-874	180	65	554	349	102	289	0
1266	122	0	-13	-886	-873	449	430	-879	42	52	380	225	46	141	0
1267	122	0	-213	-878	-665	545	226	-771	32	62	339	292	17	161	0
1268	122	0	-543	-882	-339	712	-102	-610	-122	-17	211	174	-13	32	0
1269	122	0	-605	-874	-269	739	-168	-571	-85	184	281	186	-19	141	0
1270	122	0	-839	-871	-32	855	-403	-451	-104	-1	226	135	-29	102	0
1271	122	0	-655	-880	-225	767	-215	-552	-60	11	215	250	23	135	0
1272	122	0	-446	-851	-405	648	-20	-628	42	19	232	289	42	306	0
1273	122	0	-145	-849	-704	497	279	-776	36	44	178	226	98	277	0
1274	122	0	76	-861	-937	392	506	-899	143	5	228	325	143	331	0
1275	122	0	124	-834	-958	355	541	-896	38	-15	102	190	95	320	0
1276	122	0	265	-840	-1105	287	685	-972	114	110	188	240	168	283	0
1277	122	0	16	-853	-869	418	442	-861	-40	54	137	159	106	195	0
1278	122	0	-271	-849	-578	560	153	-713	-137	27	71	126	-50	153	0
1279	122	0	-357	-851	-494	604	68	-672	-155	147	40	21	81	116	0
1280	122	0	-520	-826	-306	673	-107	-566	-149	79	100	25	64	93	0
1281	122	0	-417	-818	-401	617	-8	-609	-141	159	13	17	-29	87	0
1282	122	0	-237	-865	-628	551	195	-746	-15	83	75	15	126	250	0
1283	122	0	97	-871	-968	387	532	-919	-3	147	126	-56	81	331	0
1284	122	0	402	-855	-1257	226	829	-1056	50	118	205	29	128	362	0
1285	122	0	406	-843	-1249	218	827	-1046	36	79	60	-15	42	355	0
1286	122	0	421	-874	-1295	226	858	-1084	67	143	19	42	71	281	0
1287	122	0	310	-836	-1146	263	728	-991	36	83	87	69	83	226	0
1288	122	0	32	-808	-840	388	436	-824	-118	83	64	25	27	62	0
1289	122	0	-181	-807	-626	494	222	-716	-137	71	178	75	-11	98	0
1290	122	0	-291	-822	-531	556	120	-676	-128	42	157	73	23	44	0
1291	122	0	-220	-803	-583	511	181	-693	-38	85	188	225	97	145	0
1292	122	0	-48	-787	-739	417	345	-763	-75	52	205	58	52	67	0
1293	122	0	330	-791	-1121	230	725	-956	147	135	267	263	182	256	0
1294	122	0	381	-814	-1195	216	788	-1004	60	56	300	79	157	176	0
1295	122	0	556	-834	-1390	139	973	-1112	151	67	333	155	79	252	0
1296	122	0	479	-847	-1326	184	902	-1086	102	91	279	149	98	248	0
1297	122	0	248	-867	-1115	309	681	-991	1	110	312	89	85	104	0
1298	122	0	10	-808	-818	399	414	-813	0	56	300	174	-13	38	0
1299	122	0	-254	-768	-514	511	130	-641	-67	65	314	83	29	-7	0
1300	122	0	-410	-743	-333	576	-38	-538	19	71	254	56	32	15	0
1301	122	0	-372	-713	-341	542	-15	-527	-5	-3	341	97	-42	147	0
1302	122	0	-145	-717	-572	431	213	-644	180	64	333	104	25	228	0
1303	122	0	33	-706	-739	336	386	-722	137	38	355	141	60	225	0
1304	122	0	232	-708	-940	238	586	-824	137	-19	380	129	83	275	0
1305	122	0	285	-700	-985	207	635	-842	164	15	368	114	3	248	0
1306	122	0	239	-688	-927	224	583	-807	95	-11	419	91	23	242	0
1307	122	0	112	-665	-777	276	444	-721	71	-81	360	139	-95	141	0
1308	122	0	-238	-684	-446	461	104	-565	-54	-13	368	38	-97	54	0
1309	122	0	-566	-688	-122	627	-222	-405	-155	-102	283	-23	-128	-87	0
1310	122	0	-625	-700	-75	662	-275	-387	-48	-75	312	114	-104	-9	0
1311	122	0	-642	-706	-64	674	-289	-385	-38	-64	287	31	-46	-89	0
1312	122	0	-433	-710	-277	571	-78	-493	7	-23	258	77	-15	25	0
1313	122	0	-142	-741	-599	441	228	-670	97	-114	310	120	3	52	0
1314	122	0	-23	-731	-708	377	342	-719	73	-116	291	67	-40	73	0
1315	122	0	155	-725	-880	285	517	-802	168	-77	308	112	-11	79	0
1316	122	0	29	-731	-760	351	394	-745	85	-36	306	27	-3	98	0
1317	122	0	-39	-737	-698	388	329	-717	50	-19	162	31	-50	-79	0
1318	122	0	-450	-731	-281	590	-84	-506	-64	-9	139	-91	-69	-73	0
1319	122	0	-671	-756	-85	713	-293	-420	-164	-36	104	0	-139	-112	0
1320	122	0	-819	-779	40	799	-429	-369	-118	-65	89	-40	-97	-91	0
1321	122	0	-755	-770	-15	762	-370	-392	-17	-89	58	15	-106	46	0
1322	122	0	-531	-781	-250	656	-140	-515	-36	-62	44	-5	29	147	0
1323	122	0	-250	-777	-527	513	138	-652	145	-108	17	-15	-32	219	0
1324	122	0	-116	-752	-636	434	260	-694	42	-31	13	-137	50	386	0
1325	122	0	5	-803	-808	399	406	-805	110	-93	-48	-151	21	246	0
1326	122	0	-93	-795	-702	444	304	-748	-11	-104	-97	-155	42	178	0
1327	122	0	-275	-847	-572	561	148	-709	-32	-87	-135	-205	-21	153	0
1328	122	0	-647	-873	-226	760	-210	-549	-166	-129	-211	-312	-120	145	0
1329	122	0	-779	-907	-128	843	-325	-517	-91	-120	-164	-345	-89	135	0
1330	122	0	-1023	-923	100	973	-561	-411	-110	-69	-192	-358	32	116	0
1331	122	0	-979	-927	52	953	-515	-437	-172	-79	-325	-417	-38	60	0
1332	122	0	-720	-915	-195	817	-262	-555	-81	32	-242	-349	65	242	0
1333	122	0	-494	-909	-415	701	-39	-662	-83	-1	-234	-407	58	250	0
1334	122	0	-248	-917	-669	582	210	-793	27	-56	-223	-337	40	226	0
1335	122	0	-187	-902	-715	544	264	-808	46	-1	-318	-304	91	172	0
1336	122	0	-285	-905	-620	595	167	-762	-93	32	-304	-312	1	40	0
1337	122	0	-441	-894	-453	667	6	-673	-201	-29	-300	-248	-54	-102	0
1338	122	0	-718	-896	-178	807	-270	-537	-139	-38	-341	-267	-104	-137	0
1339	122	0	-951	-886	65	918	-508	-410	-188	-108	-376	-147	-162	-215	0
1340	122	0	-1060	-892	168	976	-614	-362	-164	-87	-380	-143	-114	-230	0
1341	122	0	-918	-882	36	900	-477	-423	-172	-21	-345	-112	-155	-221	0
1342	122	0	-700	-913	-213	806	-243	-563	-58	-60	-289	15	-65	-205	0
1343	122	0	-414	-933	-519	673	52	-726	-7	-31	-339	-23	-36	-58	0
1344	122	0	-184	-917	-733	550	274	-825	54	-46	-312	-27	-38	-85	0
1345	122	0	-64	-929	-865	496	400	-897	27	-31	-248	-9	29	-93	0
1346	122	0	-142	-933	-791	537	324	-862	-40	-67	-312	-108	-38	-143	0
1347	122	0	-215	-917	-702	566	243	-809	-108	-34	-285	-135	-56	-203	0
1348	122	0	-483	-917	-434	700	-24	-675	-100	-87	-248	-95	-25	-149	0
1349	122	0	-733	-915	-182	824	-275	-548	-199	-145	-304	-159	-174	-168	0
1350	122	0	-772	-905	-133	838	-319	-519	-161	-7	-139	-190	-19	-104	0
1351	122	0	-810	-907	-97	858	-356	-502	-168	-139	-366	-219	-38	-182	0
1352	122	0	-493	-915	-422	704	-35	-668	-77	-46	-285	-118	40	32	0
1353	122	0	-353	-950	-597	651	122	-773	-112	-135	-267	-190	25	93	0
1354	122	0	-76	-960	-884	518	404	-922	7	-52	-197	-135	133	223	0
1355	122	0	-8	-958	-950	483	471	-954	34	-77	-242	-25	48	238	0
1356	122	0	-70	-981	-911	525	420	-946	-42	-110	-292	19	-46	209	0
1357	122	0	-142	-997	-855	569	356	-926	1	-79	-110	65	-34	172	0
1358	122	0	-553	-1006	-453	779	-50	-729	-122	-122	-166	95	-135	-29	0
1359	122	0	-785	-1037	-252	911	-266	-644	-178	-64	-106	155	-114	-79	0
1360	122	0	-883	-995	-112	939	-385	-553	-114	-93	-108	248	-143	-157	0
1361	122	0	-846	-944	-98	895	-374	-521	-75	-153	-21	207	-164	-153	0
1362	122	0	-543	-851	-308	697	-117	-579	40	-60	-7	308	15	-141	0
1363	122	0	-299	-733	-434	516	67	-583	75	-100	21	384	-67	-225	0
1364	122	0	4	-616	-620	306	312	-618	162	-65	118	388	44	-147	0
1365	122	0	228	-388	-616	80	422	-502	112	-106	170	366	-42	-192	0
1366	122	0	250	-157	-407	-46	328	-282	118	-60	87	287	-62	-252	0
1367	122	0	265	114	-151	-189	208	-18	65	-69	236	273	-27	-343	0
1368	122	0	37	426	389	-231	-176	407	-69	-23	188	207	-3	-430	0
1369	122	0	101	766	665	-433	-282	715	-27	25	310	256	-75	-397	0
1370	122	0	27	1076	1049	-551	-511	1062	-46	-52	259	211	-19	-417	0
1371	122	0	355	1445	1090	-900	-367	1267	91	-36	308	248	-17	-192	0
1372	122	0	772	1883	1111	-1327	-169	1497	128	-31	386	310	-9	-11	0
1373	122	0	1226	2269	1043	-1747	91	1656	162	-29	370	291	58	79	0
1374	122	0	1548	2459	911	-2003	318	1685	184	5	500	339	95	261	0
1375	122	0	1649	2479	830	-2064	409	1654	221	-11	479	360	71	300	0
1376	122	0	1385	2267	882	-1826	251	1574	81	-133	453	242	15	236	0
1377	122	0	1183	1976	793	-1579	195	1384	174	5	554	341	60	246	1
1378	122	0	759	1798	1039	-1278	-140	1418	29	25	558	242	79	205	0
1379	122	0	481	1627	1146	-1054	-332	1386	97	-23	591	240	34	244	0
1380	122	0	208	1245	1037	-726	-414	1141	54	-25	613	314	-7	259	0
1381	111	0	89	874	785	-481	-348	829	120	-27	735	308	44	320	0
1382	111	0	95	519	424	-307	-164	471	180	40	659	316	110	339	0
1383	111	0	168	151	-17	-159	92	67	190	7	710	225	120	265	0
1384	111	0	169	-182	-351	6	260	-266	258	67	733	240	174	329	0
1385	111	0	186	-411	-597	112	391	-504	271	50	838	279	133	300	0
1386	111	0	75	-539	-614	232	344	-576	226	81	787	145	118	221	0
1387	111	0	-163	-591	-428	377	132	-509	100	13	834	120	34	112	0
1388	111	0	-489	-622	-133	555	-178	-377	19	79	814	106	15	-3	0
1389	111	0	-711	-640	71	675	-391	-284	54	81	863	93	71	-40	0
1390	111	0	-860	-628	232	744	-546	-198	67	-3	884	81	-3	-58	0
1391	111	0	-775	-638	137	706	-456	-250	120	73	954	159	38	25	0
1392	111	0	-650	-649	1	649	-325	-324	157	85	892	50	0	91	0
1393	111	0	-357	-679	-322	518	-17	-500	279	11	952	95	118	230	0
1394	111	0	-186	-665	-479	425	146	-572	258	44	890	73	139	240	0
1395	111	0	-13	-682	-669	347	328	-675	259	139	915	217	108	296	0
1396	111	0	-196	-708	-512	452	158	-610	203	-27	836	133	56	271	0
1397	111	0	-262	-723	-461	492	99	-592	223	81	869	194	34	281	0
1398	111	0	-632	-748	-116	690	-258	-432	85	-1	777	93	-77	207	0
1399	111	0	-852	-783	69	817	-460	-357	40	77	698	50	42	236	0
1400	111	0	-1009	-777	232	893	-620	-272	128	-25	620	114	-36	190	0
1401	111	0	-939	-808	131	873	-535	-338	56	21	628	64	15	261	0
1402	111	0	-714	-816	-102	765	-306	-459	110	81	589	91	129	355	0
1403	111	0	-497	-799	-302	648	-97	-550	174	-32	411	64	102	306	0
1404	111	0	-144	-801	-657	472	256	-729	248	126	444	170	203	426	0
1405	111	0	-126	-801	-675	463	274	-738	205	29	291	122	170	351	0
1406	111	0	-45	-799	-754	422	354	-776	225	126	259	147	137	325	0
1407	111	0	-248	-797	-549	522	150	-673	102	83	259	29	81	225	0
1408	111	0	-436	-812	-376	624	-30	-594	40	149	211	79	98	199	0
1409	111	0	-706	-816	-110	761	-298	-463	-40	102	190	31	-1	157	0
1410	111	0	-798	-830	-32	814	-383	-431	-7	126	60	77	75	159	0
1411	111	0	-735	-828	-93	781	-321	-460	-48	135	67	17	89	114	0
1412	111	0	-437	-838	-401	637	-18	-619	128	73	151	64	145	263	0
1413	111	0	-231	-824	-593	527	181	-708	60	48	124	29	122	258	0
1414	111	0	48	-838	-886	395	467	-862	141	17	139	98	172	389	0
1415	111	0	139	-840	-979	350	559	-909	157	1	118	157	149	388	0
1416	111	0	130	-824	-954	347	542	-889	129	44	192	164	162	397	0
1417	111	0	13	-801	-814	394	413	-807	124	-1	83	172	52	254	0
1418	111	0	-349	-801	-452	575	51	-626	-40	23	194	137	102	240	0
1419	111	0	-520	-832	-312	676	-104	-572	-36	-27	236	133	0	199	0
1420	111	0	-668	-803	-135	735	-266	-469	-65	-21	283	131	69	139	0
1421	111	0	-611	-814	-203	712	-204	-508	-29	15	168	234	65	77	0
1422	111	0	-349	-801	-452	575	51	-626	139	34	304	254	110	215	0
1423	111	0	-105	-807	-702	456	298	-754	110	44	285	289	135	289	0
1424	111	0	157	-799	-956	321	556	-877	155	69	310	261	199	221	0
1425	111	0	196	-797	-993	300	594	-895	87	44	292	213	155	162	0
1426	111	0	200	-801	-1001	300	600	-901	159	44	292	199	114	164	0
1427	111	0	40	-805	-845	382	442	-825	56	69	269	172	85	1	0
1428	111	0	-233	-774	-541	503	154	-657	-23	13	267	50	38	-77	0
1429	111	0	-440	-762	-322	601	-59	-542	-93	52	244	62	-17	-106	0
1430	111	0	-584	-750	-166	667	-209	-458	-52	54	195	-5	50	-141	0
1431	111	0	-417	-768	-351	592	-33	-559	54	100	221	40	60	-73	0
1432	111	0	-251	-770	-519	510	134	-644	25	106	228	1	97	0	0
1433	111	0	41	-781	-822	370	431	-801	87	71	283	23	166	149	0
1434	111	0	249	-783	-1032	267	640	-907	56	112	106	-40	159	120	0
1435	111	0	395	-774	-1169	189	782	-971	60	161	166	46	46	186	0
1436	111	0	322	-762	-1084	220	703	-923	50	129	73	62	85	195	0
1437	111	0	198	-766	-964	284	581	-865	-69	126	48	-40	27	155	0
1438	111	0	53	-750	-803	348	428	-776	9	100	129	-42	5	176	0
1439	111	0	-344	-737	-393	540	24	-565	-108	52	129	-13	-21	199	0
1440	111	0	-436	-719	-283	577	-76	-501	-110	40	100	-60	5	164	0
1441	111	0	-350	-710	-360	530	5	-535	-64	122	122	-5	75	269	0
1442	111	0	-264	-723	-459	493	97	-591	-1	-1	141	15	0	304	0
1443	111	0	18	-682	-700	332	359	-691	73	81	194	54	104	459	0
1444	111	0	190	-686	-876	248	533	-781	89	58	228	3	213	432	0
1445	111	0	407	-675	-1082	134	744	-878	219	93	341	25	211	483	0
1446	111	0	188	-686	-874	249	531	-780	-7	71	353	58	180	362	0
1447	111	0	51	-690	-741	319	396	-715	-42	31	343	25	31	263	0
1448	111	0	-252	-696	-444	474	96	-570	77	75	395	97	38	261	0
1449	111	0	-596	-663	-67	629	-264	-365	-75	7	391	15	-23	100	0
1450	111	0	-679	-710	-31	694	-324	-370	-38	42	469	67	46	9	0
1451	111	0	-579	-677	-98	628	-240	-387	75	124	517	153	73	122	0
1452	111	0	-478	-679	-201	578	-138	-440	124	-13	527	143	67	95	0
1453	111	0	-235	-663	-428	449	96	-545	139	31	469	180	69	106	0
1454	111	0	37	-647	-684	305	360	-665	176	85	618	226	131	186	0
1455	111	0	31	-618	-649	293	340	-633	225	44	450	205	73	98	0
1456	111	0	22	-614	-636	296	329	-625	180	44	496	242	67	104	0
1457	111	0	-152	-611	-459	381	153	-535	44	31	415	242	34	-5	0
1458	111	0	-415	-607	-192	511	-111	-399	73	116	374	323	54	-34	0
1459	111	0	-659	-599	60	629	-359	-269	27	56	360	308	-52	-65	0
1460	111	0	-804	-597	207	700	-505	-195	-36	-31	434	223	-15	-83	0
1461	111	0	-717	-574	143	645	-430	-215	48	17	374	312	9	-87	0
1462	111	0	-595	-566	29	580	-312	-268	32	3	382	358	11	71	0
1463	111	0	-187	-549	-362	368	87	-455	131	100	413	322	110	184	0
1464	111	0	-37	-543	-506	290	234	-524	197	0	461	333	133	275	0
1465	111	0	149	-504	-653	177	401	-578	238	1	436	343	197	180	0
1466	111	0	140	-492	-632	176	386	-562	137	104	420	388	141	244	0
1467	111	0	-4	-498	-494	251	245	-496	85	54	446	314	3	244	0
1468	111	0	-202	-475	-273	338	35	-374	73	31	438	281	137	129	0
1469	111	0	-396	-465	-69	430	-163	-267	50	81	417	306	34	190	0
1470	111	0	-492	-492	0	492	-246	-246	21	75	469	318	54	230	0
1471	111	0	-435	-483	-48	459	-193	-265	65	129	380	368	40	176	0
1472	111	0	-143	-461	-318	302	87	-389	110	120	512	304	112	289	0
1473	111	0	91	-452	-543	180	317	-497	126	116	430	356	161	314	0
1474	111	0	461	-444	-905	-8	683	-674	333	106	444	417	199	417	0
1475	111	0	510	-448	-958	-31	734	-703	242	126	508	384	116	419	0
1476	111	0	532	-401	-933	-65	732	-667	197	40	446	242	128	314	0
1477	111	0	400	-364	-764	-18	582	-564	85	102	485	261	21	323	0
1478	111	0	200	-358	-558	79	379	-458	106	44	434	207	102	197	0
1479	111	0	-99	-333	-234	216	67	-283	-5	98	403	188	19	197	0
1480	111	0	-159	-325	-166	242	3	-245	44	52	389	139	13	102	0
1481	111	0	-62	-316	-254	189	96	-285	133	40	481	108	79	240	0
1482	111	0	140	-292	-432	76	286	-362	81	62	467	34	176	285	0
1483	111	0	435	-259	-694	-88	564	-476	161	87	448	13	178	333	0
1484	111	0	701	-267	-968	-217	834	-617	271	184	529	157	254	419	0
1485	111	0	764	-254	-1018	-255	891	-636	201	19	541	64	147	351	0
1486	111	0	747	-234	-981	-256	864	-607	174	104	620	65	217	360	0
1487	111	0	638	-238	-876	-200	757	-557	151	100	560	56	91	232	0
1488	111	0	324	-228	-552	-48	438	-390	27	128	647	9	62	244	0
1489	111	0	64	-230	-294	83	179	-262	44	-3	634	-48	44	168	0
1490	111	0	19	-209	-228	95	123	-218	87	56	675	131	97	170	0
1491	111	0	58	-188	-246	65	152	-217	-7	32	756	42	36	170	0
1492	111	0	289	-186	-475	-51	382	-330	155	71	694	112	149	242	0
1493	111	0	586	-155	-741	-215	663	-448	258	-19	711	73	176	285	0
1494	111	0	835	-164	-999	-335	917	-581	250	27	746	116	205	310	0
1495	111	0	931	-157	-1088	-387	1009	-622	166	31	741	79	209	314	0
1496	111	0	900	-149	-1049	-375	974	-599	211	9	803	56	221	217	0
1497	111	0	811	-141	-952	-335	881	-546	147	-11	711	77	120	149	0
1498	111	0	476	-137	-613	-169	544	-375	100	0	682	69	56	58	0
1499	111	0	235	-149	-384	-43	309	-266	1	67	582	21	56	-29	0
1500	111	0	132	-153	-285	10	208	-219	-29	9	634	15	104	69	0
1501	111	0	146	-172	-318	13	232	-245	38	31	614	48	54	98	0
1502	111	0	376	-180	-556	-98	466	-368	149	64	560	100	139	131	0
1503	111	0	605	-203	-808	-201	706	-505	122	-1	618	137	207	236	0
1504	111	0	859	-244	-1103	-307	981	-673	240	69	558	188	252	242	0
1505	111	0	888	-258	-1146	-315	1017	-702	149	58	529	122	164	275	0
1506	111	0	840	-271	-1111	-284	975	-691	197	23	566	151	180	316	0
1507	111	0	629	-300	-929	-164	779	-614	40	-31	434	141	155	128	0
1508	111	0	285	-341	-626	28	455	-483	-19	-17	393	139	93	77	0
1509	111	0	-4	-374	-370	189	183	-372	-40	36	455	195	65	93	0
1510	111	0	-165	-399	-234	282	34	-316	-50	-7	337	205	27	85	0
1511	111	0	-31	-407	-376	219	172	-391	54	126	428	291	91	141	0
1512	111	0	-23	-436	-413	229	195	-424	93	21	294	287	97	234	0
1513	111	0	354	-486	-840	66	597	-663	91	71	300	343	145	234	0
1514	111	0	520	-527	-1047	3	783	-787	139	145	327	306	195	353	0
1515	111	0	540	-554	-1094	7	817	-824	93	40	215	273	77	203	0
1516	111	0	530	-589	-1119	29	824	-854	126	131	304	221	147	281	0
1517	111	0	353	-578	-931	112	642	-754	50	192	178	267	118	147	0
1518	111	0	114	-597	-711	241	412	-654	-21	180	217	141	112	85	0
1519	111	0	-135	-587	-452	361	158	-519	-75	145	122	133	131	32	0
1520	111	0	-331	-653	-322	492	-4	-487	-67	126	87	114	79	104	0
1521	111	0	-235	-673	-438	454	101	-555	29	188	110	91	174	161	0
1522	111	0	-99	-682	-583	390	242	-632	25	182	151	85	139	403	0
1523	111	0	225	-710	-935	242	580	-822	172	180	145	131	213	397	0
1524	111	0	374	-741	-1115	183	744	-928	124	126	283	85	258	521	0
1525	111	0	467	-741	-1208	137	837	-974	209	155	341	116	250	572	0
1526	111	0	394	-748	-1142	177	768	-945	162	145	269	19	240	521	0
1527	111	0	268	-777	-1045	254	656	-911	89	122	403	46	225	486	0
1528	111	0	-80	-776	-696	428	308	-736	31	201	409	79	281	438	0
1529	111	0	-417	-781	-364	599	-26	-572	-64	75	302	31	149	364	0
1530	111	0	-475	-785	-310	630	-82	-547	29	114	471	27	197	453	0
1531	111	0	-442	-789	-347	615	-47	-568	34	133	452	-1	242	609	0
1532	111	0	-322	-799	-477	560	77	-638	110	97	469	-27	215	541	0
1533	111	0	-105	-801	-696	453	295	-748	194	60	508	-40	283	702	0
1534	111	0	203	-799	-1002	298	602	-900	226	147	525	31	355	636	0
1535	111	0	192	-807	-999	307	595	-903	149	161	459	29	308	644	0
1536	111	0	159	-799	-958	320	558	-878	232	120	444	-48	261	475	0
1537	111	0	37	-808	-845	385	441	-826	151	168	500	-36	201	477	0
1538	111	0	-389	-808	-419	598	15	-613	9	161	376	-69	97	287	0
1539	111	0	-578	-820	-242	699	-168	-531	-29	108	409	-97	93	161	0
1540	111	0	-720	-820	-100	770	-310	-460	34	145	329	-32	87	149	0
1541	111	0	-648	-816	-168	732	-240	-492	42	147	320	40	64	172	0
1542	111	0	-411	-818	-407	614	-2	-612	166	62	389	-29	176	184	0
1543	111	0	-159	-849	-690	504	265	-769	131	143	355	13	174	291	0
1544	111	0	10	-851	-861	420	435	-856	186	87	355	31	164	323	0
1545	111	0	144	-851	-995	353	569	-923	186	73	337	60	178	271	0
1546	111	0	148	-843	-991	347	569	-917	133	157	399	73	161	308	0
1547	111	0	-97	-832	-735	464	319	-783	77	-50	267	56	46	149	0
1548	111	0	-310	-818	-508	564	99	-663	9	104	327	52	135	199	0
1549	111	0	-611	-863	-252	737	-179	-557	-58	9	207	40	21	104	0
1550	111	0	-660	-834	-174	747	-243	-504	58	64	331	133	77	120	0
1551	111	0	-673	-820	-147	746	-263	-483	-21	11	281	97	5	170	0
1552	111	0	-458	-853	-395	655	-31	-624	52	50	250	91	67	244	0
1553	111	0	-255	-869	-614	562	179	-741	172	-73	333	112	77	428	0
1554	111	0	10	-857	-867	423	438	-862	137	7	292	135	120	424	0
1555	111	0	126	-838	-964	356	545	-901	166	42	246	95	131	323	0
1556	111	0	29	-878	-907	424	468	-892	102	17	238	170	87	333	0
1557	111	0	-103	-861	-758	482	327	-809	48	15	225	106	23	250	0
1558	111	0	-448	-841	-393	644	-27	-617	-23	-11	170	161	-19	131	0
1559	111	0	-646	-832	-186	739	-230	-509	-38	-17	155	95	-71	46	0
1560	111	0	-790	-836	-46	813	-372	-441	-29	-29	195	108	-5	131	0
1561	111	0	-768	-822	-54	795	-357	-438	-1	-34	85	174	-56	71	0
1562	111	0	-515	-838	-323	676	-96	-580	100	-13	195	265	48	207	0
1563	111	0	-312	-851	-539	581	113	-695	81	-65	124	219	1	192	0
1564	111	0	-26	-840	-814	433	394	-827	217	-17	225	325	5	261	0
1565	111	0	-51	-840	-789	445	369	-814	124	-52	120	337	-5	161	0
1566	111	0	33	-845	-878	406	455	-861	131	3	283	285	31	217	0
1567	111	0	-132	-840	-708	486	288	-774	29	0	283	298	-1	60	0
1568	111	0	-454	-818	-364	636	-45	-591	-23	-73	207	221	-89	-81	0
1569	111	0	-671	-810	-139	740	-266	-474	-69	-19	294	283	-69	-42	0
1570	111	0	-816	-807	9	811	-412	-399	-75	-93	186	256	-36	-112	0
1571	111	0	-759	-799	-40	779	-359	-419	-42	-46	172	199	21	-32	0
1572	111	0	-578	-820	-242	699	-168	-531	-25	-118	232	230	23	5	0
1573	111	0	-318	-820	-502	569	92	-661	161	-102	188	194	67	122	0
1574	111	0	-91	-820	-729	455	319	-774	135	-128	178	232	-15	129	0
1575	111	0	41	-808	-849	383	445	-828	201	-93	182	250	42	182	0
1576	111	0	-126	-818	-692	472	283	-755	75	-118	161	102	46	54	0
1577	111	0	-138	-803	-665	470	263	-734	40	-3	102	108	-9	-36	0
1578	111	0	-522	-826	-304	674	-109	-565	-29	-58	81	112	-83	1	0
1579	111	0	-726	-799	-73	762	-326	-436	-69	-102	81	48	-170	-71	0
1580	111	0	-864	-816	48	840	-456	-384	1	-15	133	207	-124	-50	0
1581	111	0	-800	-801	-1	800	-399	-401	-34	-7	85	102	-166	-108	0
1582	111	0	-630	-810	-180	720	-225	-495	58	-95	141	137	-135	-40	0
1583	111	0	-303	-801	-498	552	97	-649	124	-1	195	116	-42	172	0
1584	111	0	-110	-808	-698	459	294	-753	108	15	104	69	13	131	0
1585	111	0	72	-791	-863	359	467	-827	184	44	197	89	64	161	0
1586	111	0	33	-781	-814	374	423	-797	145	36	135	89	21	161	0
1587	111	0	-115	-805	-690	460	287	-747	77	9	116	124	-29	58	0
1588	111	0	-394	-783	-389	588	-2	-586	23	0	118	36	-34	31	0
1589	111	0	-698	-779	-81	738	-308	-430	-17	-5	201	60	-87	9	0
1590	111	0	-749	-805	-56	777	-346	-430	-102	23	126	-9	-56	-48	0
1591	111	0	-697	-826	-129	761	-284	-477	46	9	265	131	-9	166	0
1592	111	0	-611	-824	-213	717	-199	-518	-11	-1	186	122	-9	236	0
1593	111	0	-188	-814	-626	501	219	-720	161	-1	291	190	-17	333	0
1594	111	0	4	-818	-822	407	413	-820	203	-34	323	240	112	343	0
1595	111	0	-2	-853	-851	427	424	-852	168	-44	391	256	60	401	0
1596	111	0	-8	-857	-849	432	420	-853	108	-7	353	100	9	327	0
1597	111	0	-125	-840	-715	482	295	-777	73	60	368	238	-13	380	0
1598	111	0	-413	-812	-399	612	-7	-605	-48	-64	364	166	-50	240	0
1599	111	0	-646	-807	-161	726	-242	-484	44	34	349	166	23	230	0
1600	111	0	-741	-805	-64	773	-338	-434	44	13	419	100	34	157	0
1601	111	0	-729	-791	-62	760	-333	-426	102	-58	337	166	42	104	0
1602	111	0	-666	-838	-172	752	-247	-505	25	-62	283	166	0	186	0
1603	111	0	-295	-824	-529	559	117	-676	192	-1	318	223	97	254	0
1604	111	0	-151	-851	-700	501	274	-775	205	-17	372	131	145	281	0
1605	111	0	-27	-867	-840	447	406	-853	259	21	325	157	116	203	0
1606	111	0	-153	-843	-690	498	268	-766	110	32	306	184	73	174	0
1607	111	0	-241	-832	-591	536	175	-711	93	38	211	48	38	36	0
1608	111	0	-596	-822	-226	709	-185	-524	-3	9	205	116	-50	62	0
1609	111	0	-830	-805	25	817	-427	-390	-17	-58	159	108	-62	-9	0
1610	111	0	-940	-830	110	885	-525	-360	-62	85	157	166	-58	-54	0
1611	111	0	-934	-822	112	878	-523	-355	-50	15	118	116	-89	19	0
1612	111	0	-750	-814	-64	782	-343	-439	-1	60	143	81	48	116	0
1613	111	0	-446	-818	-372	632	-37	-595	77	73	120	131	56	133	0
1614	111	0	-200	-818	-618	509	209	-718	207	23	141	98	120	180	0
1615	111	0	-130	-838	-708	484	289	-773	194	38	46	87	83	194	0
1616	111	0	-136	-863	-727	499	295	-795	98	32	7	81	34	31	0
1617	111	0	-228	-841	-613	534	192	-727	29	54	75	36	11	-3	0
1618	111	0	-545	-863	-318	704	-113	-590	-42	21	-5	36	3	-7	0
1619	111	0	-674	-869	-195	771	-239	-532	-31	131	9	7	34	25	0
1620	111	0	-844	-843	1	843	-422	-421	-108	58	67	-7	-15	-21	0
1621	111	0	-807	-849	-42	828	-382	-445	-25	-34	56	73	-42	-19	0
1622	111	0	-560	-843	-283	701	-138	-563	48	-27	104	32	13	110	0
1623	111	0	-314	-859	-545	586	115	-702	87	-52	168	77	104	205	0
1624	111	0	-97	-867	-770	482	336	-818	135	-21	219	102	52	236	0
1625	111	0	161	-859	-1020	349	590	-939	221	-23	325	145	139	195	0
1626	111	0	-39	-892	-853	465	407	-872	56	-5	230	60	91	205	0
1627	111	0	-109	-900	-791	504	341	-845	95	-67	296	-5	44	122	0
1628	111	0	-413	-874	-461	643	24	-667	58	-32	374	27	36	65	0
1629	111	0	-706	-874	-168	790	-269	-521	-89	-112	223	-71	-67	-32	0
1630	111	0	-745	-878	-133	811	-306	-505	-29	46	360	-25	-13	77	0
1631	111	0	-734	-865	-131	799	-301	-498	-104	5	368	-75	42	0	0
1632	111	0	-594	-892	-298	743	-148	-595	27	-65	376	-36	-104	135	0
1633	111	0	-269	-874	-605	571	168	-739	112	-11	401	-17	44	230	0
1634	111	0	-25	-884	-859	454	417	-871	112	27	353	-58	102	213	0
1635	111	0	66	-898	-964	416	515	-931	120	85	355	0	69	209	0
1636	111	0	-20	-898	-878	459	429	-888	65	56	312	-38	23	129	0
1637	111	0	-114	-907	-793	510	339	-850	83	9	195	-93	-34	21	0
1638	111	0	-443	-871	-428	657	-7	-649	-116	42	281	-170	-69	38	0
1639	111	0	-691	-869	-178	780	-256	-523	-98	38	151	-60	-98	-60	0
1640	111	0	-774	-876	-102	825	-336	-489	-93	32	184	-77	-64	-104	0
1641	111	0	-681	-890	-209	785	-236	-549	-46	69	182	-87	-71	-21	0
1642	111	0	-528	-886	-358	707	-85	-622	31	114	219	38	-3	116	0
1643	111	0	-219	-865	-646	542	213	-755	46	62	186	-9	21	91	0
1644	111	0	-4	-857	-853	430	424	-855	58	133	164	7	67	199	0
1645	111	0	108	-867	-975	379	541	-921	106	54	226	-56	62	261	0
1646	111	0	145	-869	-1014	362	579	-941	174	114	271	56	102	308	0
1647	111	0	-5	-905	-900	455	447	-902	0	31	312	-79	-17	203	0
1648	111	0	-297	-898	-601	597	152	-749	-46	129	277	-7	-9	213	0
1649	111	0	-566	-886	-320	726	-123	-603	-87	65	271	-89	5	129	0
1650	111	0	-632	-880	-248	756	-192	-564	-21	73	271	-1	-7	209	0
1651	111	0	-601	-890	-289	745	-156	-589	5	87	376	54	5	331	0
1652	111	0	-435	-896	-461	665	13	-678	38	15	407	-7	83	298	0
1653	111	0	-54	-876	-822	465	384	-849	223	44	504	56	161	446	0
1654	111	0	69	-869	-938	400	503	-903	131	7	485	85	23	473	0
1655	111	0	163	-880	-1043	358	603	-961	228	31	436	75	112	411	0
1656	111	0	141	-873	-1014	366	577	-943	192	29	485	95	161	469	0
1657	111	0	-27	-857	-830	442	401	-843	11	-31	438	34	13	275	0
1658	111	0	-344	-869	-525	606	90	-697	60	7	411	93	27	188	0
1659	111	0	-598	-840	-242	719	-178	-541	-34	13	378	182	32	180	0
1660	111	0	-735	-849	-114	792	-310	-481	-32	-3	298	256	34	89	0
1661	111	0	-707	-838	-131	772	-288	-484	-7	34	347	159	147	89	0
1662	111	0	-468	-807	-339	637	-64	-573	131	-27	331	356	64	221	0
1663	111	0	-210	-838	-628	524	209	-733	159	-9	384	337	180	263	0
1664	111	0	-58	-853	-795	455	368	-824	172	-31	320	341	64	250	0
1665	111	0	64	-830	-894	383	479	-862	137	52	291	353	147	151	0
1666	111	0	17	-840	-857	411	437	-848	106	56	316	384	85	93	0
1667	111	0	-134	-840	-706	487	286	-773	131	-52	298	382	69	-23	0
1668	111	0	-433	-799	-366	616	-33	-582	38	5	238	236	42	-108	0
1669	111	0	-685	-787	-102	736	-291	-444	-60	71	287	236	25	-7	0
1670	111	0	-775	-752	23	763	-399	-364	-73	-29	244	230	-71	-73	0
1671	111	0	-710	-766	-56	738	-327	-411	-5	87	362	215	38	50	0
1672	111	0	-655	-779	-124	717	-265	-451	50	-60	302	133	27	93	0
1673	111	0	-241	-770	-529	505	144	-649	155	67	395	176	164	236	0
1674	111	0	-97	-746	-649	421	276	-697	157	25	343	228	110	314	0
1675	111	0	39	-731	-770	346	404	-750	151	29	308	141	110	279	0
1676	111	0	-25	-725	-700	375	337	-712	155	34	362	170	116	244	0
1677	111	0	-145	-727	-582	436	218	-654	9	9	234	91	-21	194	0
1678	111	0	-503	-739	-236	621	-133	-487	-1	131	246	98	85	194	0
1679	111	0	-760	-741	19	750	-389	-361	-56	-36	283	89	-56	75	0
1680	111	0	-862	-760	102	811	-482	-329	-32	-42	312	149	5	147	0
1681	111	0	-831	-754	77	792	-454	-338	-98	17	279	69	46	85	0
1682	111	0	-580	-746	-166	663	-207	-456	91	91	310	228	48	302	0
1683	111	0	-340	-776	-436	558	48	-606	135	-3	349	225	100	289	0
1684	111	0	-101	-750	-649	425	274	-699	135	0	356	273	73	300	0
1685	111	0	56	-737	-793	340	424	-765	203	-25	386	312	143	304	0
1686	111	0	-82	-801	-719	441	318	-760	65	-21	434	343	-1	263	0
1687	111	0	-97	-770	-673	433	288	-721	120	-25	465	258	58	149	0
1688	111	0	-406	-801	-395	603	-5	-598	42	21	473	386	32	137	0
1689	111	0	-704	-830	-126	767	-289	-478	-29	-7	523	250	-27	65	0
1690	111	0	-765	-840	-75	802	-345	-457	-27	-15	537	320	-64	106	0
1691	111	0	-733	-853	-120	793	-306	-486	34	-40	593	172	60	97	0
1692	111	0	-526	-853	-327	689	-99	-590	114	32	585	300	108	254	0
1693	111	0	-235	-853	-618	544	191	-735	126	25	558	221	-5	339	0
1694	111	0	53	-843	-896	395	474	-869	254	71	632	213	164	380	0
1695	111	0	43	-886	-929	421	486	-907	182	21	570	122	108	273	0
1696	111	0	110	-894	-1004	392	557	-949	161	102	533	71	77	316	0
1697	111	0	-58	-919	-861	488	401	-890	172	104	452	11	54	180	0
1698	111	0	-434	-940	-506	687	36	-723	-1	27	500	-110	-5	203	0
1699	111	0	-598	-921	-323	759	-137	-622	15	40	417	9	-21	106	0
1700	111	0	-844	-946	-102	895	-371	-524	-124	95	304	-67	-19	143	0
1701	111	0	-595	-938	-343	766	-126	-640	106	69	339	56	-58	145	0
1702	111	0	-565	-960	-395	762	-85	-677	58	73	294	65	5	201	0
1703	111	0	-295	-979	-684	637	194	-831	46	133	318	13	87	250	0
1704	111	0	-31	-962	-931	496	450	-946	128	44	304	110	89	199	0
1705	111	0	58	-946	-1004	444	531	-975	151	67	254	209	71	252	0
1706	111	0	-57	-968	-911	512	427	-939	98	19	232	42	-1	120	0
1707	111	0	-108	-979	-871	543	381	-925	71	102	259	129	-11	81	0
1708	111	0	-438	-946	-508	692	35	-727	-40	98	192	120	-77	38	0
1709	111	0	-634	-948	-314	791	-160	-631	-34	128	190	143	-40	-34	0
1710	111	0	-827	-925	-98	876	-364	-511	-69	27	277	98	-75	-56	0
1711	111	0	-778	-919	-141	848	-318	-530	-83	-34	228	3	-81	-60	0
1712	111	0	-574	-919	-345	746	-114	-632	87	46	294	180	15	89	0
1713	111	0	-353	-940	-587	646	117	-763	141	-15	310	69	48	124	0
1714	111	0	-74	-931	-857	502	391	-894	174	-17	323	100	25	178	0
1715	111	0	-15	-946	-931	480	458	-938	83	-11	347	-13	89	213	0
1716	111	0	-71	-942	-871	506	400	-906	97	-9	265	65	1	180	0
1717	111	0	-176	-913	-737	544	280	-825	48	-50	242	7	-79	52	0
1718	111	0	-528	-948	-420	738	-54	-684	-9	-62	215	-3	-81	-42	0
1719	111	0	-792	-958	-166	875	-313	-562	-44	-58	192	17	-67	-11	0
1720	111	0	-898	-948	-50	923	-424	-499	-102	-95	207	-5	-77	-15	0
1721	111	0	-778	-933	-155	855	-311	-544	29	-15	172	168	-106	56	0
1722	111	0	-714	-964	-250	839	-232	-607	0	-97	104	143	-9	52	0
1723	111	0	-326	-940	-614	633	144	-777	122	-42	159	269	36	161	0
1724	111	0	-175	-1001	-826	588	325	-913	194	-73	64	259	52	203	0
1725	111	0	-60	-993	-933	526	436	-963	122	-13	112	263	-21	201	0
1726	111	0	-134	-1053	-919	593	392	-986	157	7	211	339	29	178	0
1727	111	0	-297	-1094	-797	695	250	-945	7	-40	116	219	-44	-38	0
1728	111	0	-588	-1018	-430	803	-79	-724	-50	19	114	275	-15	-19	0
1729	111	0	-828	-977	-149	902	-339	-563	-133	-42	147	225	-162	-31	0
1730	111	0	-871	-898	-27	884	-422	-462	-75	54	124	339	-52	-89	0
1731	111	0	-769	-762	7	765	-388	-377	-46	-5	186	292	-32	-34	0
1732	111	0	-559	-603	-44	581	-257	-323	75	-64	174	304	-104	42	0
1733	111	0	-97	-391	-294	244	98	-342	126	1	318	277	56	172	0
1734	111	0	200	-168	-368	-16	284	-268	116	-3	310	300	48	223	0
1735	111	0	437	102	-335	-269	386	-116	168	42	232	360	36	250	0
1736	111	0	585	426	-159	-505	372	133	69	38	291	207	27	145	0
1737	111	0	613	760	147	-686	233	453	93	7	246	153	29	232	0
1738	111	0	497	1080	583	-788	-43	831	58	-31	331	19	-62	155	0
1739	111	0	448	1400	952	-924	-252	1176	-29	46	209	108	-56	182	0
1740	111	0	487	1829	1342	-1158	-427	1585	-56	56	149	19	-11	203	0
1741	111	0	791	2211	1420	-1501	-314	1815	-25	48	207	-54	38	100	0
1742	111	0	964	2401	1437	-1682	-236	1919	-31	75	170	-31	77	223	0
1743	111	0	1303	2393	1090	-1848	106	1741	19	56	242	-83	110	358	0
1744	111	0	1420	2244	824	-1832	298	1534	114	1	271	-77	100	271	0
1745	111	0	1351	1998	647	-1674	352	1322	1	44	145	38	85	306	1
1746	111	0	1301	1813	512	-1557	394	1162	69	77	238	-36	81	292	0
1747	111	0	1013	1629	616	-1321	198	1122	3	83	252	64	91	211	0
1748	111	0	541	1301	760	-921	-109	1030	-69	83	184	-15	-17	131	0
1749	111	0	115	894	779	-504	-332	836	-36	56	221	36	15	67	0
1750	111	0	-286	517	803	-115	-544	660	-102	-7	219	98	-97	95	0
1751	111	0	-313	166	479	73	-396	322	-48	31	322	102	-11	65	0
1752	111	0	-444	-194	250	319	-347	28	-32	5	300	69	42	155	0
1753	104	0	-258	-409	-151	333	-53	-280	11	-21	190	91	-17	116	0
1754	104	0	-12	-510	-498	261	243	-504	116	77	256	108	133	159	0
1755	104	0	-85	-568	-483	326	199	-525	-17	-7	209	-19	62	221	0
1756	104	0	-12	-609	-597	310	292	-603	21	73	199	25	-3	112	0
1757	104	0	-204	-646	-442	425	119	-544	-3	48	108	44	-23	75	0
1758	104	0	-493	-671	-178	582	-157	-424	-104	116	145	34	36	-1	0
1759	104	0	-754	-657	97	705	-425	-280	-184	56	19	-83	-67	-46	0
1760	104	0	-823	-657	166	740	-494	-245	-60	77	91	44	-71	40	0
1761	104	0	-886	-669	217	777	-551	-226	-124	-23	-77	-83	-60	-56	0
1762	104	0	-636	-696	-60	666	-288	-378	11	124	-1	73	19	98	0
1763	104	0	-425	-717	-292	571	-66	-504	102	71	-42	60	32	168	0
1764	104	0	-152	-735	-583	443	215	-659	95	40	-29	62	42	205	0
1765	104	0	-81	-756	-675	418	297	-715	44	46	7	1	38	256	0
1766	104	0	-49	-737	-688	393	319	-712	-48	97	34	54	91	258	0
1767	104	0	-227	-812	-585	519	179	-698	-60	85	-108	17	7	112	0
1768	104	0	-485	-820	-335	652	-75	-577	-110	40	-91	104	-48	-13	0
1769	104	0	-754	-843	-89	798	-332	-466	-128	93	-31	129	-75	32	0
1770	104	0	-859	-834	25	846	-442	-404	-207	27	-170	69	-141	-87	0
1771	104	0	-710	-814	-104	762	-303	-459	32	27	-1	271	0	32	0
1772	104	0	-663	-847	-184	755	-239	-515	-29	-48	-67	128	-108	3	0
1773	104	0	-283	-845	-562	564	139	-703	102	-75	0	172	23	21	0
1774	104	0	-40	-841	-801	440	380	-821	100	13	48	213	71	108	0
1775	104	0	9	-838	-847	414	428	-842	13	-118	-97	122	-79	-56	0
1776	104	0	163	-801	-964	319	563	-882	162	-48	62	209	13	19	0
1777	104	0	-142	-832	-690	487	274	-761	-44	-44	-87	184	-75	-170	0
1778	104	0	-305	-840	-535	572	115	-687	-89	-52	-60	147	-128	-236	0
1779	104	0	-578	-845	-267	711	-155	-556	-54	-73	-13	259	-118	-223	0
1780	104	0	-793	-845	-52	819	-370	-448	-182	-93	-110	143	-116	-263	0
1781	104	0	-621	-818	-197	719	-212	-507	-77	-85	-1	124	-116	-197	0
1782	104	0	-563	-832	-269	697	-147	-550	-54	-108	23	79	-52	-137	0
1783	104	0	-180	-843	-663	511	241	-753	114	-147	32	97	97	-34	0
1784	104	0	-31	-834	-803	432	386	-818	52	-73	38	21	104	25	0
1785	104	0	138	-853	-991	357	564	-922	124	13	-29	95	31	79	0
1786	104	0	-4	-845	-841	424	418	-843	34	-21	-81	-36	44	54	0
1787	104	0	-109	-820	-711	464	301	-765	-32	15	-81	-58	-27	5	0
1788	104	0	-370	-814	-444	592	37	-629	-38	15	-98	-153	-27	25	0
1789	104	0	-619	-820	-201	719	-209	-510	-81	-21	-60	-178	-54	46	0
1790	104	0	-743	-774	-31	758	-356	-402	-98	9	-73	-213	-5	27	0
1791	104	0	-666	-799	-133	732	-266	-466	-38	52	-126	-180	-54	102	0
1792	104	0	-518	-795	-277	656	-120	-536	11	75	-73	-234	17	267	0
1793	104	0	-213	-795	-582	504	184	-688	129	3	-97	-219	54	294	0
1794	104	0	-10	-795	-785	402	387	-790	34	100	-25	-100	73	349	0
1795	104	0	140	-793	-933	326	536	-863	54	67	-1	-143	97	378	0
1796	104	0	154	-816	-970	331	562	-893	129	139	19	-149	147	422	0
1797	104	0	-15	-810	-795	412	390	-802	17	34	42	-40	50	331	0
1798	104	0	-241	-807	-566	524	162	-686	-15	110	67	-102	13	289	0
1799	104	0	-563	-807	-244	685	-159	-525	-153	46	95	-89	-69	285	0
1800	104	0	-609	-791	-182	700	-213	-486	-27	60	178	-65	42	355	0
1801	104	0	-542	-768	-226	655	-158	-497	19	46	242	-17	60	362	0
1802	104	0	-413	-795	-382	604	-15	-588	38	25	310	-34	124	492	0
1803	104	0	-121	-774	-653	447	266	-713	178	1	347	67	79	616	0
1804	104	0	128	-779	-907	325	517	-843	217	-32	391	44	205	665	0
1805	104	0	282	-748	-1030	233	656	-889	248	-13	479	32	219	710	0
1806	104	0	136	-746	-882	305	509	-814	118	1	389	38	174	601	0
1807	104	0	105	-764	-869	329	487	-816	89	-25	409	56	85	525	0
1808	104	0	-250	-727	-477	488	113	-602	9	7	411	83	100	550	0
1809	104	0	-564	-750	-186	657	-189	-468	-50	-91	306	104	-69	335	0
1810	104	0	-617	-752	-135	684	-241	-443	9	-34	395	188	42	292	0
1811	104	0	-666	-735	-69	700	-298	-402	44	-108	393	215	40	308	0
1812	104	0	-518	-746	-228	632	-145	-487	133	-116	366	261	21	201	0
1813	104	0	-267	-744	-477	505	105	-610	174	-9	407	382	89	230	0
1814	104	0	-46	-746	-700	396	327	-723	199	-25	281	422	-5	192	0
1815	104	0	58	-719	-777	330	417	-748	110	-17	353	403	38	67	0
1816	104	0	-24	-675	-651	349	313	-663	161	-3	254	506	-11	-44	0
1817	104	0	-91	-659	-568	375	238	-613	1	-21	217	432	-89	-256	0
1818	104	0	-445	-646	-201	545	-122	-423	9	-21	298	432	-118	-323	0
1819	104	0	-678	-642	36	660	-357	-303	-118	-114	226	339	-149	-543	0
1820	104	0	-771	-667	104	719	-437	-281	13	3	250	364	-100	-473	0
1821	104	0	-758	-661	97	709	-427	-282	-44	-25	199	292	-108	-498	0
1822	104	0	-514	-636	-122	575	-196	-379	50	-1	238	250	-50	-419	0
1823	104	0	-327	-616	-289	471	-19	-452	129	3	170	246	-17	-318	0
1824	104	0	-67	-616	-549	341	241	-582	100	-67	174	226	-40	-289	0
1825	104	0	142	-624	-766	241	454	-695	172	77	232	199	13	-166	0
1826	104	0	29	-630	-659	300	344	-644	77	65	203	50	0	-145	0
1827	104	0	-22	-611	-589	316	283	-600	79	-50	194	-42	-71	-192	0
1828	104	0	-266	-611	-345	438	39	-478	48	7	289	15	-56	-128	0
1829	104	0	-509	-607	-98	558	-205	-352	-65	21	186	-106	-62	-188	0
1830	104	0	-557	-605	-48	581	-254	-326	-81	87	236	25	-32	-17	0
1831	104	0	-432	-583	-151	507	-140	-367	-11	-3	306	-58	21	174	0
1832	104	0	-370	-585	-215	477	-77	-400	9	97	232	-149	102	258	0
1833	104	0	31	-552	-583	260	307	-567	118	71	360	-120	116	465	0
1834	104	0	317	-554	-871	118	594	-712	195	89	335	-50	174	554	0
1835	104	0	371	-517	-888	73	629	-702	122	27	263	-170	207	452	0
1836	104	0	494	-508	-1002	7	748	-755	207	129	380	-164	259	651	0
1837	104	0	298	-479	-777	90	537	-628	13	79	267	-256	153	537	0
1838	104	0	159	-450	-609	145	384	-529	19	188	314	-207	225	516	0
1839	104	0	-64	-438	-374	251	155	-406	-58	194	349	-192	159	440	0
1840	104	0	-303	-452	-149	377	-77	-300	-71	81	362	-145	83	436	0
1841	104	0	-175	-450	-275	312	50	-362	-13	110	337	-141	116	413	0
1842	104	0	72	-438	-510	183	291	-474	166	159	477	31	238	504	0
1843	104	0	250	-432	-682	91	466	-557	128	58	413	-56	161	483	0
1844	104	0	614	-388	-1002	-113	808	-695	215	137	556	44	192	603	0
1845	104	0	652	-380	-1032	-136	842	-706	188	147	463	131	155	517	0
1846	104	0	692	-353	-1045	-169	868	-699	116	176	550	91	141	341	0
1847	104	0	543	-355	-898	-94	720	-626	100	120	527	67	40	308	0
1848	104	0	317	-325	-642	4	479	-483	73	64	572	5	3	225	0
1849	104	0	33	-312	-345	139	189	-328	-31	157	568	-5	62	137	0
1850	104	0	-58	-292	-234	175	88	-263	13	162	455	38	-56	98	0
1851	104	0	83	-258	-341	87	212	-299	-3	151	523	29	3	110	0
1852	104	0	167	-252	-419	42	293	-335	71	172	570	50	126	186	0
1853	104	0	493	-275	-768	-109	630	-521	188	91	463	-27	133	180	0
1854	104	0	747	-277	-1024	-235	885	-650	178	129	510	75	153	312	0
1855	104	0	799	-236	-1035	-281	917	-635	133	164	479	-36	209	296	0
1856	104	0	795	-213	-1008	-291	901	-610	149	112	409	-98	194	242	0
1857	104	0	667	-159	-826	-254	746	-492	44	91	411	-79	106	261	0
1858	104	0	405	-192	-597	-106	501	-394	1	155	298	-42	79	153	0
1859	104	0	115	-174	-289	29	202	-231	-31	36	347	-122	-48	188	0
1860	104	0	-37	-172	-135	104	49	-153	-81	118	331	-95	40	182	0
1861	104	0	4	-186	-190	91	97	-188	-34	50	364	-73	64	221	0
1862	104	0	231	-188	-419	-21	325	-303	69	89	407	-44	73	283	0
1863	104	0	464	-197	-661	-133	562	-429	162	145	391	7	104	405	0
1864	104	0	611	-192	-803	-209	707	-497	116	-23	368	-48	44	358	0
1865	104	0	724	-168	-892	-278	808	-530	172	149	399	62	244	386	0
1866	104	0	644	-176	-820	-234	732	-498	91	-15	304	-21	23	143	0
1867	104	0	615	-182	-797	-216	706	-489	176	87	411	87	110	147	0
1868	104	0	192	-176	-368	-8	280	-272	-46	38	374	-54	56	9	0
1869	104	0	-57	-223	-166	140	54	-194	-83	29	351	93	0	-69	0
1870	104	0	-183	-225	-42	204	-70	-133	-50	42	388	77	3	-126	0
1871	104	0	-192	-256	-64	224	-64	-160	-38	17	347	133	46	-95	0
1872	104	0	-29	-263	-234	146	102	-248	-19	-29	356	164	7	9	0
1873	104	0	239	-306	-545	33	392	-425	97	106	306	199	104	79	0
1874	104	0	434	-322	-756	-56	595	-539	168	46	318	197	110	110	0
1875	104	0	594	-339	-933	-127	763	-636	199	69	349	164	199	141	0
1876	104	0	450	-368	-818	-41	634	-593	69	13	285	184	98	91	0
1877	104	0	285	-417	-702	66	493	-559	87	-5	203	221	13	34	0
1878	104	0	27	-434	-461	203	244	-447	-36	73	271	151	87	-17	0
1879	104	0	-271	-453	-182	362	-44	-317	-139	104	240	100	36	-23	0
1880	104	0	-392	-463	-71	427	-160	-267	-73	50	248	87	23	60	0
1881	104	0	-405	-498	-93	451	-156	-295	-65	-3	184	155	-36	124	0
1882	104	0	-281	-554	-273	417	-4	-413	48	11	219	122	65	248	0
1883	104	0	4	-578	-582	287	293	-580	104	-15	281	166	75	343	0
1884	104	0	219	-624	-843	202	531	-733	170	56	194	149	236	287	0
1885	104	0	282	-647	-929	182	605	-788	95	38	213	97	89	364	0
1886	104	0	268	-669	-937	200	602	-803	122	89	174	29	172	322	0
1887	104	0	84	-655	-739	285	411	-697	38	93	139	-27	112	195	0
1888	104	0	-237	-665	-428	451	95	-546	-46	209	97	0	67	178	0
1889	104	0	-467	-715	-248	591	-109	-481	-34	159	65	-32	38	79	0
1890	104	0	-714	-711	3	712	-358	-354	-147	114	149	-62	27	-1	0
1891	104	0	-578	-717	-139	647	-219	-428	-108	186	141	-56	50	126	0
1892	104	0	-456	-735	-279	595	-88	-507	-58	258	129	17	120	194	0
1893	104	0	-181	-772	-591	476	205	-681	124	199	194	44	139	296	0
1894	104	0	19	-772	-791	376	405	-781	112	172	296	-27	174	331	0
1895	104	0	93	-803	-896	355	494	-849	108	139	279	-97	149	306	0
1896	104	0	86	-843	-929	378	507	-886	128	176	362	13	145	331	0
1897	104	0	-58	-832	-774	445	358	-803	-25	149	267	-192	89	277	0
1898	104	0	-332	-832	-500	582	84	-666	23	207	333	-199	159	261	0
1899	104	0	-563	-832	-269	697	-147	-550	-29	176	428	-149	54	289	0
1900	104	0	-752	-843	-91	797	-330	-467	-106	83	386	-221	17	273	0
1901	104	0	-621	-830	-209	725	-206	-519	13	168	498	-166	126	370	0
1902	104	0	-484	-840	-356	662	-64	-598	83	178	465	-118	226	488	0
1903	104	0	-238	-843	-605	540	183	-724	38	89	463	-135	176	626	0
1904	104	0	74	-845	-919	385	496	-882	178	157	543	-65	306	733	0
1905	104	0	64	-845	-909	390	486	-877	129	42	483	-64	176	721	0
1906	104	0	153	-834	-987	340	570	-910	188	98	568	5	223	744	0
1907	104	0	-103	-869	-766	486	331	-817	44	128	432	1	151	725	0
1908	104	0	-261	-874	-613	567	176	-743	44	104	496	-1	145	640	0
1909	104	0	-555	-863	-308	709	-123	-585	-27	168	430	143	161	634	0
1910	104	0	-708	-855	-147	781	-280	-501	-31	29	533	65	60	550	0
1911	104	0	-655	-874	-219	764	-218	-546	29	73	593	131	190	671	0
1912	104	0	-524	-853	-329	688	-97	-591	106	89	535	186	248	647	0
1913	104	0	-268	-861	-593	564	162	-727	100	34	576	178	195	636	0
1914	104	0	-71	-845	-774	458	351	-809	209	-23	510	190	211	517	0
1915	104	0	40	-873	-913	416	476	-893	213	7	541	172	232	533	0
1916	104	0	-46	-841	-795	443	374	-818	184	-69	469	133	180	327	0
1917	104	0	-80	-894	-814	487	367	-854	38	11	545	153	126	137	0
1918	104	0	-462	-873	-411	667	-25	-642	5	7	438	98	65	19	0
1919	104	0	-741	-876	-135	808	-303	-505	17	-93	388	69	-19	-145	0
1920	104	0	-813	-853	-40	833	-386	-446	-42	65	401	104	-44	-197	0
1921	104	0	-739	-836	-97	787	-321	-466	-1	0	356	143	7	-226	0
1922	104	0	-644	-855	-211	749	-216	-533	46	11	327	211	-13	-207	0
1923	104	0	-342	-838	-496	590	77	-667	89	44	246	283	-58	-186	0
1924	104	0	-128	-869	-741	498	306	-805	147	-21	258	261	-19	-182	0
1925	104	0	15	-863	-878	424	446	-870	174	98	265	302	-11	-155	0
1926	104	0	-89	-847	-758	468	334	-802	7	0	213	159	-141	-316	0
1927	104	0	-80	-836	-756	458	338	-796	15	15	157	133	-184	-335	0
1928	104	0	-495	-838	-343	666	-76	-590	-44	13	162	98	-98	-306	0
1929	104	0	-747	-847	-100	797	-323	-473	-75	-75	64	42	-232	-355	0
1930	104	0	-793	-847	-54	820	-369	-450	-60	36	104	62	-141	-226	0
1931	104	0	-807	-869	-62	838	-372	-465	-58	-29	36	-25	-75	-195	0
1932	104	0	-646	-882	-236	764	-205	-559	112	15	106	67	-9	-29	0
1933	104	0	-398	-894	-496	646	49	-695	-1	15	-29	-58	0	114	0
1934	104	0	-116	-851	-735	483	309	-793	98	-9	52	-17	106	238	0
1935	104	0	-66	-832	-766	449	350	-799	21	44	17	-36	184	267	0
1936	104	0	-132	-857	-725	494	296	-791	3	-5	-48	-32	40	230	0
1937	104	0	-229	-847	-618	538	194	-732	40	46	34	-48	29	323	0
1938	104	0	-512	-812	-300	662	-106	-556	-38	-5	65	21	-48	287	0
1939	104	0	-768	-793	-25	780	-371	-409	-102	0	7	-21	11	300	0
1940	104	0	-950	-830	120	890	-535	-355	-95	1	9	-5	-85	298	0
1941	104	0	-926	-828	98	877	-512	-365	-87	31	27	-17	-17	372	0
1942	104	0	-821	-818	3	819	-412	-407	-36	9	116	58	54	446	0
1943	104	0	-456	-791	-335	623	-60	-563	69	108	120	56	58	483	0
1944	104	0	-283	-824	-541	553	129	-682	131	85	157	93	120	508	0
1945	104	0	-191	-840	-649	515	229	-744	116	91	159	48	131	407	0
1946	104	0	-198	-849	-651	523	226	-750	89	129	182	5	89	337	0
1947	104	0	-326	-832	-506	579	90	-669	65	31	178	62	-15	258	0
1948	104	0	-708	-795	-87	751	-310	-441	-50	-67	201	-7	-64	29	0
1949	104	0	-855	-797	58	826	-456	-369	-89	71	246	-13	-62	5	0
1950	104	0	-1000	-826	174	913	-587	-326	9	-21	265	-11	9	38	0
1951	104	0	-975	-795	180	885	-577	-307	-50	-15	325	-71	-50	1	0
1952	104	0	-767	-838	-71	802	-348	-454	100	34	298	46	13	71	0
1953	104	0	-603	-828	-225	715	-189	-526	19	-85	300	-21	5	67	0
1954	104	0	-229	-814	-585	521	178	-699	157	-46	325	54	32	155	0
1955	104	0	-216	-832	-616	524	200	-724	190	-29	258	182	36	178	0
1956	104	0	-203	-812	-609	507	203	-710	50	-27	289	60	-141	106	0
1957	104	0	-157	-803	-646	480	244	-724	131	44	393	170	-9	122	0
1958	104	0	-586	-814	-228	700	-179	-521	-42	-81	273	131	-215	79	0
1959	104	0	-718	-789	-71	753	-323	-430	-11	-79	391	52	-135	31	0
1960	104	0	-841	-803	38	822	-439	-382	-62	-32	384	104	-159	-9	0
1961	104	0	-765	-805	-40	785	-362	-422	89	-93	366	219	-102	27	0
1962	104	0	-627	-836	-209	731	-209	-522	23	-44	294	104	-11	106	0
1963	104	0	-342	-838	-496	590	77	-667	89	-19	269	141	79	223	0
1964	104	0	-87	-808	-721	447	317	-764	139	-67	300	186	-50	261	0
1965	104	0	93	-807	-900	357	496	-853	135	-62	335	157	42	246	0
1966	104	0	25	-816	-841	395	433	-828	64	-25	333	135	95	110	0
1967	104	0	-68	-818	-750	443	341	-784	50	-17	259	64	44	149	0
1968	104	0	-293	-834	-541	563	124	-687	-3	-58	355	205	-27	151	0
1969	104	0	-653	-843	-190	748	-231	-516	-52	-131	254	1	-23	-29	0
1970	104	0	-659	-849	-190	754	-234	-519	40	0	287	225	-25	25	0
1971	104	0	-699	-836	-137	767	-281	-486	-5	-106	296	182	-93	-44	0
1972	104	0	-629	-840	-211	734	-209	-525	-13	-93	205	211	-56	15	0
1973	104	0	-153	-855	-702	504	274	-778	159	46	366	283	162	161	0
1974	104	0	-101	-847	-746	474	322	-796	128	-75	289	157	40	56	0
1975	104	0	159	-845	-1004	343	581	-924	180	62	366	261	69	128	0
1976	104	0	12	-818	-830	403	421	-824	108	-36	337	170	46	25	0
1977	104	0	44	-840	-884	398	464	-862	126	19	291	166	-48	-62	0
1978	104	0	-398	-828	-430	613	16	-629	-65	-32	242	48	-34	-102	0
1979	104	0	-621	-840	-219	730	-201	-529	-145	-65	180	17	-159	-242	0
1980	104	0	-662	-834	-172	748	-245	-503	17	19	384	50	-79	-13	0
1981	104	0	-689	-838	-149	763	-270	-493	-93	-23	236	9	-95	-118	0
1982	104	0	-448	-849	-401	648	-23	-625	100	25	323	151	0	9	0
1983	104	0	-231	-840	-609	535	189	-724	-11	-11	279	93	0	65	0
1984	104	0	39	-857	-896	409	467	-876	120	-5	351	174	56	166	0
1985	104	0	137	-873	-1010	368	573	-941	226	-44	446	126	87	166	0
1986	104	0	49	-911	-960	431	504	-935	112	-3	442	213	42	242	0
1987	104	0	-70	-921	-851	495	390	-886	27	-83	438	116	-126	209	0
1988	104	0	-287	-894	-607	590	160	-750	3	48	490	168	73	147	0
1989	104	0	-613	-869	-256	741	-178	-562	1	-50	463	213	-21	228	0
1990	104	0	-661	-855	-194	758	-233	-524	-21	-42	659	135	38	271	0
1991	104	0	-652	-836	-184	744	-234	-510	0	-93	673	133	-19	314	0
1992	104	0	-501	-828	-327	664	-87	-577	153	-178	684	178	89	502	0
1993	104	0	-274	-869	-595	571	160	-732	164	-46	696	244	205	655	0
1994	104	0	12	-828	-840	408	426	-834	162	-42	682	259	176	673	0
1995	104	0	177	-841	-1018	332	597	-929	259	34	704	446	228	781	0
1996	104	0	23	-884	-907	430	465	-895	124	-91	702	267	166	735	0
1997	104	0	76	-878	-954	401	515	-916	166	-27	793	279	157	799	0
1998	104	0	-337	-874	-537	605	100	-705	19	-60	725	310	87	758	0
1999	104	0	-607	-896	-289	751	-159	-592	-75	-126	686	261	5	713	0
[truncated: 67,349 more rows]
