# Supplementary material for: A Robust and Real-Time Capable Envelope-Based Algorithm for Heart Sound Classification: Validation under Different Physiological Conditions
Source: Sensors (Basel). 2020 Feb 11;20(4):972. doi: 10.3390/s20040972 (PMC7070375; doi:10.3390/s20040972)
Supplement: Supplementary file 1 [file sensors-20-00972-s001.zip › Messungen/sz/sz03_unfiltered.csv]

Dataset No.	Pulse (bpm)	Pacer Bit	leadI (�V)	leadII (�V)	leadIII (�V)	lead_avR (�V)	lead_avL (�V)	lead_avF (�V)	V1 (�V)	V2 (�V)	V3 (�V)	V4 (�V)	V5 (�V)	V6 (�V)	R-Wave
1	0	0	54	733	679	-393	-312	706	62	-124	-73	281	-50	-209	0
2	0	0	31	729	698	-380	-333	713	-7	-176	-62	205	-155	-137	0
3	0	0	157	737	580	-447	-211	658	-11	-29	-97	250	27	-172	0
4	0	0	328	743	415	-535	-43	579	50	-58	1	234	-58	27	0
5	0	0	459	748	289	-603	85	518	7	-46	-60	269	17	-40	0
6	0	0	553	756	203	-654	175	479	-11	-40	-11	294	3	128	0
7	0	0	551	762	211	-656	170	486	-9	-71	-27	240	40	110	0
8	0	0	479	766	287	-622	96	526	-15	-13	-13	325	-25	19	0
9	0	0	270	772	502	-521	-116	637	-60	-27	-3	190	75	-79	1
10	0	0	93	779	686	-436	-296	732	-31	-69	-159	283	-69	-184	0
11	0	0	-33	787	820	-377	-426	803	-52	-79	-102	310	-97	-141	0
12	0	0	91	785	694	-438	-301	739	-1	-77	-122	205	-71	-190	0
13	0	0	68	799	731	-433	-331	765	-77	-77	-50	186	-42	-69	0
14	0	0	297	803	506	-550	-104	654	-60	-112	-34	180	-17	-3	0
15	0	0	462	820	358	-641	52	589	-23	3	-17	248	-29	145	0
16	0	0	543	830	287	-686	128	558	-108	-48	-38	219	17	180	0
17	0	0	571	834	263	-702	154	548	-11	23	-54	159	21	149	0
18	0	0	433	836	403	-634	15	619	-27	67	25	201	97	145	0
19	0	0	159	847	688	-503	-264	767	-102	-77	-77	207	-65	-34	0
20	0	0	114	855	741	-484	-313	798	-91	-62	-46	211	-120	-83	0
21	0	0	-130	857	987	-363	-558	922	-205	-97	-108	182	-120	-85	0
22	0	0	9	876	867	-442	-429	871	-122	-65	-104	85	-147	-153	0
23	0	0	103	886	783	-494	-340	834	-73	9	-102	209	-7	-17	0
24	0	0	314	890	576	-602	-131	733	-85	-32	-145	133	-50	-71	0
25	0	0	501	902	401	-701	50	651	11	-50	21	225	-40	186	0
26	0	0	582	921	339	-751	121	630	-67	-32	7	155	1	116	0
27	0	0	563	921	358	-742	102	639	-67	-5	-38	219	-46	166	0
28	0	0	491	935	444	-713	23	689	-15	-48	29	147	17	85	0
29	0	0	346	935	589	-640	-121	762	-110	-29	-58	176	-97	-5	0
30	0	0	173	952	779	-562	-303	865	-126	-50	-48	234	-139	-93	0
31	0	0	-10	960	970	-475	-490	965	-116	-83	-85	141	-60	-184	0
32	0	0	77	971	894	-524	-408	932	-58	-114	-106	162	-141	-221	0
33	0	0	234	977	743	-605	-254	860	-15	-79	-21	141	-89	-79	0
34	0	0	345	985	640	-665	-147	812	-116	-97	-58	141	-131	11	0
35	0	0	547	983	436	-765	55	709	-7	-95	34	242	-29	188	0
36	0	0	716	991	275	-853	220	633	-77	32	77	195	31	217	0
37	0	0	619	1001	382	-810	118	691	-62	-31	-50	122	19	112	0
38	0	0	586	1008	422	-797	82	715	-15	-25	-15	172	23	46	0
39	0	0	359	1006	647	-682	-144	826	-81	44	-44	199	-5	-65	0
40	0	0	223	1012	789	-617	-283	900	-118	31	-93	149	-46	-199	0
41	0	0	103	1016	913	-559	-405	964	-91	-77	-64	230	-89	-104	0
42	0	0	175	1022	847	-598	-336	934	-40	-17	-201	254	-124	-153	0
43	0	0	312	1018	706	-665	-197	862	42	-73	-67	236	-32	-91	0
44	0	0	423	1030	607	-726	-92	818	-131	-89	-71	194	-54	-46	0
45	0	0	611	1030	419	-820	96	724	-7	17	44	273	-5	104	0
46	0	0	685	1034	349	-859	168	691	-27	-19	27	240	-13	122	0
47	0	0	714	1034	320	-874	197	677	0	42	-46	228	40	159	0
48	0	0	590	1032	442	-811	74	737	46	-38	54	256	29	44	0
49	0	0	383	1030	647	-706	-132	838	-65	-42	-50	180	-34	-110	0
50	0	0	248	1020	772	-634	-262	896	-56	-5	7	215	-52	-174	0
51	0	0	126	1028	902	-577	-388	965	-32	-97	-110	215	-110	-166	0
52	0	0	256	1016	760	-636	-252	888	-31	87	-100	308	9	-162	0
53	0	0	293	1006	713	-649	-210	859	-106	9	-98	178	-77	-126	0
54	0	0	425	1001	576	-713	-75	788	-25	-95	-46	275	-25	38	0
55	0	0	615	977	362	-796	126	669	-48	-52	-48	178	32	77	0
56	0	0	697	968	271	-832	213	619	-21	-60	27	269	-38	108	0
57	0	0	677	946	269	-811	204	607	-21	-85	0	190	-27	126	0
58	0	0	641	935	294	-788	173	614	40	34	38	230	56	34	0
59	0	0	335	915	580	-625	-122	747	-67	-71	-27	195	0	-83	0
60	0	0	214	902	688	-558	-237	795	-36	-64	-73	246	-159	-207	0
61	0	0	109	886	777	-497	-334	831	-31	23	-104	263	-36	-236	0
62	0	0	111	863	752	-487	-320	807	-102	-58	-77	155	-102	-201	0
63	0	0	235	851	616	-543	-190	733	-69	-9	-77	226	-116	-182	0
64	0	0	398	830	432	-614	-17	631	-1	-58	-71	316	-38	-1	0
65	0	0	555	820	265	-687	145	542	0	-40	17	285	-1	98	0
66	0	0	661	808	147	-734	257	477	-19	-106	3	248	25	23	0
67	0	0	600	795	195	-697	202	495	-5	-67	73	221	-5	110	0
68	0	0	433	776	343	-604	45	559	-89	-102	-21	199	-23	-50	0
69	0	0	283	766	483	-524	-100	624	-56	-23	-27	230	-29	-19	0
70	0	0	70	758	688	-414	-309	723	-106	-85	-133	153	-104	-205	0
71	0	0	41	752	711	-396	-335	731	-52	-159	-64	209	-116	-223	0
72	0	0	-34	743	777	-354	-405	760	-69	-149	-93	211	-116	-162	0
73	0	0	128	741	613	-434	-242	677	-38	-170	-60	176	-157	-83	0
74	0	0	355	737	382	-546	-13	559	1	-112	-38	323	-23	15	0
75	0	0	485	727	242	-606	121	484	-23	-79	-50	240	-27	135	0
76	0	0	574	721	147	-647	213	434	-65	-19	7	180	-5	186	0
77	0	0	615	710	95	-662	260	402	-1	-32	36	294	-65	184	0
78	0	0	425	706	281	-565	72	493	-67	-83	-52	248	31	60	0
79	0	0	277	696	419	-486	-71	557	-85	-67	1	244	-13	-143	0
80	0	0	103	690	587	-396	-242	638	-48	27	-40	203	-46	-128	0
81	0	0	-56	696	752	-320	-404	724	-81	-104	-79	184	-83	-225	0
82	0	0	91	690	599	-390	-254	644	-32	-75	1	143	11	-137	0
83	0	0	62	702	640	-382	-289	671	-91	-69	-116	240	-97	-122	0
84	0	0	271	690	419	-480	-74	554	-40	-93	-50	197	-95	-54	0
85	0	0	452	680	228	-566	112	454	-25	-40	32	248	5	50	0
86	0	0	462	679	217	-570	122	448	-110	-91	-81	225	-52	114	0
87	0	0	597	682	85	-639	256	383	0	32	9	289	34	120	0
88	0	0	369	673	304	-521	32	488	-89	-93	-9	221	50	50	0
89	0	0	218	675	457	-446	-119	566	-56	-157	-118	199	-114	-149	0
90	0	0	-4	673	677	-334	-340	675	-79	-97	-23	194	-93	-153	0
91	0	0	-2	677	679	-337	-340	678	-122	-32	-126	184	-73	-172	0
92	0	0	33	675	642	-354	-304	658	-87	-42	-64	240	-34	-194	0
93	0	0	111	673	562	-392	-225	617	-69	-75	-133	226	-166	-100	0
94	0	0	221	682	461	-451	-120	571	-62	-102	-42	217	-40	-62	0
95	0	0	473	686	213	-579	130	449	32	-19	0	230	-9	46	0
96	0	0	524	686	162	-605	181	424	-42	-54	3	162	-3	93	0
97	0	0	619	679	60	-649	279	369	67	-19	21	238	73	126	0
98	0	0	369	673	304	-521	32	488	-124	-1	-23	221	-13	32	0
99	0	0	258	677	419	-467	-80	548	-91	-34	-34	182	-32	-98	0
100	0	0	29	673	644	-351	-307	658	-89	-77	-52	161	-48	-118	0
101	0	0	29	680	651	-354	-311	665	-58	-65	-19	184	-102	-178	0
102	0	0	-4	669	673	-332	-338	671	-89	-62	-166	230	-161	-118	0
103	0	0	84	669	585	-376	-250	627	-67	-137	-64	203	-9	-209	0
104	0	0	326	679	353	-502	-13	516	-64	-64	-36	226	-77	-15	0
105	0	0	363	677	314	-520	24	495	-71	-93	-46	242	1	151	0
106	0	0	584	679	95	-631	244	387	-7	-19	-42	250	-32	112	0
107	0	0	559	673	114	-616	222	393	-58	-7	-1	291	-1	102	0
108	0	0	433	669	236	-551	98	452	-73	-97	17	170	38	-25	0
109	0	0	214	669	455	-441	-120	562	-98	-34	-126	236	-129	-52	0
110	0	0	39	673	634	-356	-297	653	-56	-97	-108	248	-64	-186	0
111	0	0	-29	669	698	-320	-363	683	-79	-54	-129	182	-184	-203	0
112	0	0	-66	671	737	-302	-401	704	-151	-91	-114	178	-129	-192	0
113	0	0	125	677	552	-401	-213	614	-31	-106	-42	172	-73	-116	0
114	0	0	293	684	391	-488	-49	537	7	-106	-69	203	-40	17	0
115	0	0	422	680	258	-551	82	469	-27	-64	-91	273	36	50	0
116	0	0	568	680	112	-624	228	396	27	-58	-23	221	-21	75	0
117	0	0	619	686	67	-652	276	376	52	19	112	287	29	211	0
118	0	0	328	677	349	-502	-10	513	-98	-139	-27	112	-137	40	0
119	0	0	311	675	364	-493	-26	519	-50	9	-62	240	-102	-50	0
120	0	0	35	679	644	-357	-304	661	-151	-85	-85	205	-40	-124	0
121	0	0	25	680	655	-352	-315	667	-52	-126	-75	221	-116	-259	0
122	0	0	9	682	673	-345	-332	677	-69	-52	-44	215	-120	-95	0
123	0	0	69	680	611	-374	-271	645	-73	-118	-91	182	-75	-112	0
124	0	0	370	686	316	-528	27	501	-7	-27	13	180	-21	38	0
125	0	0	469	680	211	-574	129	445	13	-110	54	238	5	122	0
126	0	0	551	688	137	-619	207	412	-46	-40	17	184	15	60	0
127	0	0	546	679	133	-612	206	406	-19	19	54	236	108	228	0
128	0	0	444	682	238	-563	103	460	-133	-29	-29	186	-17	25	0
129	0	0	267	680	413	-473	-73	546	1	-38	-31	261	-15	-21	0
130	0	0	-14	680	694	-333	-354	687	-116	-178	-71	110	-50	-182	0
131	0	0	-5	679	684	-337	-344	681	-87	-83	-95	172	-120	-190	0
132	0	0	-36	679	715	-321	-375	697	-32	-75	-118	213	-65	-133	0
133	0	0	87	682	595	-384	-254	638	-31	-60	-83	242	-93	-95	0
134	0	0	265	684	419	-474	-77	551	-50	-5	15	122	-15	13	0
135	0	0	456	684	228	-570	114	456	-89	-58	-58	223	-67	120	0
136	0	0	556	682	126	-619	215	404	-27	-54	31	263	42	91	0
137	0	0	537	686	149	-611	194	417	-52	-48	27	199	44	143	0
138	0	0	381	675	294	-528	43	484	-50	-65	-52	269	-19	139	0
139	0	0	270	679	409	-474	-69	544	-36	-5	-89	234	-97	-11	0
140	0	0	40	680	640	-360	-300	660	-64	-108	-34	194	-44	-182	0
141	0	0	-9	675	684	-333	-346	679	-116	-50	-56	164	-38	-192	0
142	0	0	25	682	657	-353	-316	669	-122	-69	-157	226	-168	-201	0
143	0	0	132	682	550	-407	-209	616	-25	-19	-62	248	-52	-54	0
144	0	0	296	682	386	-489	-45	534	-73	-106	-21	157	-42	-36	0
145	0	0	475	682	207	-578	134	444	0	-9	-79	246	23	128	0
146	0	0	547	671	124	-609	211	397	7	-64	58	205	11	186	0
147	0	0	564	682	118	-623	223	400	-11	-21	11	203	1	83	0
148	0	0	441	677	236	-559	102	456	-102	-38	3	228	9	79	0
149	0	0	221	671	450	-446	-114	560	-104	-174	7	184	-81	-98	0
150	0	0	66	675	609	-370	-271	642	-32	-5	-137	240	1	-230	0
151	0	0	-44	673	717	-314	-380	695	-100	-73	-85	184	-52	-151	0
152	0	0	10	671	661	-340	-325	666	-122	-67	-155	178	-153	-199	0
153	0	0	155	671	516	-413	-180	593	-25	-52	-40	259	9	-62	0
154	0	0	293	677	384	-485	-45	530	-69	-44	-83	217	-110	9	0
155	0	0	510	671	161	-590	174	416	-15	-38	-31	316	-34	106	0
156	0	0	499	671	172	-585	163	421	-36	-29	23	250	50	145	0
157	0	0	621	669	48	-645	286	358	-58	-75	-25	145	-34	124	0
158	0	0	415	667	252	-541	81	459	5	-48	65	215	-9	118	0
159	0	0	192	663	471	-427	-139	567	-60	-62	-95	232	-83	-11	0
160	0	0	99	663	564	-381	-232	613	-56	3	-75	244	-17	-155	0
161	0	0	-27	661	688	-317	-357	674	-44	-89	-118	221	-155	-124	0
162	0	0	42	655	613	-348	-285	634	-50	-44	-32	221	-77	-133	0
163	0	0	-6	651	657	-322	-331	654	-52	-102	-124	192	-120	-62	0
164	0	0	308	655	347	-481	-19	501	-56	-34	-31	199	25	-34	0
165	0	0	433	665	232	-549	100	448	-77	-7	-5	236	-44	114	0
166	0	0	566	659	93	-612	236	376	-9	-32	52	221	65	145	0
167	0	0	514	655	141	-584	186	398	-15	-27	21	252	-54	106	0
168	0	0	446	661	215	-553	115	438	-71	-71	-27	176	3	31	0
169	0	0	213	663	450	-438	-118	556	-46	-112	-73	201	-44	-56	0
170	0	0	81	657	576	-369	-247	616	-13	-157	-46	254	-56	-128	0
171	0	0	-12	661	673	-324	-342	667	-36	-85	-56	184	-120	-122	0
172	0	0	-16	657	673	-320	-344	665	-93	-93	-131	186	-91	-197	0
173	0	0	124	655	531	-389	-203	593	-67	-73	-93	205	-40	-114	0
174	0	0	293	657	364	-475	-35	510	3	-46	-31	265	7	36	0
175	0	0	496	653	157	-574	169	405	52	-98	23	236	-7	120	0
176	0	0	524	653	129	-588	197	391	38	-64	-54	240	34	153	0
177	0	0	554	651	97	-602	228	374	-19	-27	-15	203	-3	205	0
178	0	0	413	649	236	-531	88	442	-46	-71	-87	205	-42	65	0
179	0	0	258	653	395	-455	-68	524	-52	-50	-65	265	-75	-60	0
180	0	0	23	651	628	-337	-302	639	-58	-75	-87	238	-52	-172	0
181	0	0	5	651	646	-328	-320	648	-98	-65	-75	186	-97	-207	0
182	0	0	27	651	624	-339	-298	637	-1	-81	-97	232	-44	-180	0
183	0	0	36	647	611	-341	-287	629	-62	-97	-178	182	1	-135	0
184	0	0	320	649	329	-484	-4	489	23	3	-50	261	-67	91	0
185	0	0	421	642	221	-531	100	431	-54	-52	-50	157	7	112	0
186	0	0	621	646	25	-633	298	335	0	-11	32	242	9	153	0
187	0	0	567	642	75	-604	246	358	42	-7	79	199	98	145	0
188	0	0	398	642	244	-520	77	443	-97	-122	-15	166	-69	44	0
189	0	0	303	646	343	-474	-20	494	-11	-23	-13	194	-1	-65	0
190	0	0	-7	646	653	-319	-330	649	-52	-110	-52	244	-137	-126	0
191	0	0	-21	642	663	-310	-342	652	-58	-65	-42	197	-161	-164	0
192	0	0	33	646	613	-339	-290	629	-71	-56	-95	197	-69	-147	0
193	0	0	119	642	523	-380	-202	582	-38	-69	-50	265	-102	-95	0
194	0	0	276	646	370	-461	-47	508	-42	-129	-9	180	-60	-56	0
195	0	0	421	638	217	-529	102	427	91	-62	1	318	38	116	0
196	0	0	540	642	102	-591	219	372	-25	-93	-31	182	-9	98	0
197	0	0	615	642	27	-628	294	334	23	-13	50	201	54	116	0
198	0	0	369	642	273	-505	48	457	-93	-50	40	197	1	19	0
199	0	0	289	642	353	-465	-32	497	-91	-95	71	194	-93	-38	0
200	0	0	41	640	599	-340	-279	619	-7	-104	-112	230	-116	-114	0
201	0	0	-42	640	682	-299	-362	661	-38	-98	-120	128	-149	-155	0
202	0	0	-40	642	682	-301	-361	662	-77	-112	-131	209	-147	-141	0
203	0	0	39	636	597	-337	-279	616	-131	-126	-110	151	-118	-145	0
204	0	0	309	642	333	-475	-12	487	0	-19	-38	318	-54	62	0
205	0	0	382	634	252	-508	65	443	-40	-77	-46	230	-1	50	0
206	0	0	559	642	83	-600	238	362	-9	-1	44	209	15	155	0
207	0	0	464	640	176	-552	144	408	-62	-60	-9	205	-15	143	0
208	0	0	388	638	250	-513	69	444	-1	-108	29	236	-69	31	0
209	0	0	122	636	514	-379	-196	575	-149	-77	-93	133	-104	-110	0
210	0	0	74	642	568	-358	-247	605	-40	-62	-54	271	-58	-81	0
211	0	0	-103	636	739	-266	-421	687	-98	-93	-85	176	-98	-176	0
212	0	0	-37	638	675	-300	-356	656	-102	-65	-137	192	-79	-153	0
213	0	0	103	644	541	-373	-219	592	-48	-52	-54	221	-29	-89	0
214	0	0	264	640	376	-452	-56	508	-52	-62	-38	213	17	25	0
215	0	0	398	640	242	-519	78	441	-64	-65	-64	240	-42	31	0
216	0	0	518	628	110	-573	204	369	65	-52	19	273	69	135	0
217	0	0	524	630	106	-577	209	368	50	-73	-32	244	19	122	0
218	0	0	452	638	186	-545	133	412	5	-98	-5	223	-69	7	0
219	0	0	196	632	436	-414	-120	534	-50	-110	83	186	27	-71	0
220	0	0	103	632	529	-367	-213	580	-97	-73	11	186	-139	-157	0
221	0	0	-60	636	696	-288	-378	666	-54	-95	-83	236	-129	-226	0
222	0	0	-23	640	663	-308	-343	651	-38	-77	-67	252	-87	-104	0
223	0	0	83	632	549	-357	-233	590	-104	-139	-112	151	-85	-170	0
224	0	0	277	628	351	-452	-37	489	-13	-56	17	215	1	67	0
225	0	0	444	632	188	-538	128	410	-42	-85	-38	128	-17	81	0
226	0	0	553	632	79	-592	237	355	-17	17	48	252	5	184	0
227	0	0	531	628	97	-579	217	362	-40	-7	27	254	13	188	0
228	0	0	330	628	298	-479	16	463	-54	-126	-29	190	-89	-13	0
229	0	0	256	624	368	-440	-56	496	7	-48	87	226	-15	-23	0
230	0	0	-37	624	661	-293	-349	642	-112	-79	-149	263	-104	-203	0
231	0	0	-45	626	671	-290	-358	648	-98	-85	-58	120	-95	-180	0
232	0	0	-53	626	679	-286	-366	652	-75	-100	-65	164	-108	-159	0
233	0	0	58	626	568	-342	-255	597	-38	-29	-79	226	-65	-157	0
234	0	0	301	628	327	-464	-13	477	36	-25	-34	203	-52	-1	0
235	0	0	407	630	223	-518	92	426	-17	-7	-52	201	-7	120	0
236	0	0	518	634	116	-576	201	375	-19	-13	-40	217	15	108	0
237	0	0	524	626	102	-575	211	364	-62	-11	25	157	69	85	0
238	0	0	365	632	267	-498	49	449	-44	-56	-98	275	-52	54	0
239	0	0	258	632	374	-445	-58	503	-46	-3	-15	261	19	-46	0
240	0	0	56	626	570	-341	-257	598	-69	-102	-50	168	-106	-199	0
241	0	0	-103	630	733	-263	-418	681	-38	-153	-106	219	-172	-209	0
242	0	0	-53	620	673	-283	-363	646	-50	-137	-97	168	-98	-246	0
243	0	0	155	624	469	-389	-157	546	-23	-25	-17	273	-36	-52	0
244	0	0	235	624	389	-429	-77	506	-44	-38	-75	223	-15	-73	0
245	0	0	456	622	166	-539	145	394	-69	-81	-52	248	-40	69	0
246	0	0	506	616	110	-561	198	363	58	-62	-31	329	-11	182	0
247	0	0	553	628	75	-590	239	351	-7	-60	-44	166	-54	104	0
248	0	0	365	624	259	-494	53	441	-69	-122	-15	190	-31	11	0
249	0	0	172	624	452	-398	-140	538	-122	-64	-60	178	-32	-93	0
250	0	0	-8	616	624	-304	-316	620	-133	-40	-89	209	-54	-180	0
251	0	0	-59	620	679	-280	-369	649	-102	-38	-124	252	-162	-234	0
252	0	0	-41	618	659	-288	-350	638	-44	-46	-116	131	-93	-223	0
253	0	0	93	624	531	-358	-219	577	-29	-19	-52	194	-11	-64	0
254	0	0	205	616	411	-410	-103	513	-42	-118	-97	145	-60	-83	0
255	0	0	444	624	180	-534	132	402	-13	0	-5	174	15	124	0
256	0	0	522	626	104	-574	209	365	-60	0	-23	258	25	131	0
257	0	0	543	624	81	-583	231	352	-48	-64	31	242	-15	60	0
258	0	0	399	624	225	-511	87	424	25	-42	44	223	-17	83	0
259	0	0	209	624	415	-416	-103	519	-19	-151	3	166	-64	-133	0
260	0	0	10	626	616	-318	-303	621	-64	-71	-87	226	-91	-244	0
261	0	0	-48	634	682	-293	-365	658	-87	-73	-58	192	-122	-139	0
262	0	0	-95	632	727	-268	-411	679	-170	-93	-137	145	-137	-213	0
263	0	0	70	638	568	-354	-249	603	-27	-116	-116	225	-79	-91	0
264	0	0	289	642	353	-465	-32	497	-11	-91	-38	256	-34	-27	0
265	0	0	404	644	240	-524	82	442	-69	-77	-21	236	17	104	0
266	0	0	564	649	85	-606	239	367	-27	-5	-46	232	29	162	0
267	0	0	533	653	120	-593	206	386	-44	-93	-52	269	-40	108	0
268	0	0	396	657	261	-526	67	459	-13	-67	-17	219	5	25	0
269	0	0	223	651	428	-437	-102	539	-62	-54	-44	230	-23	-62	0
270	0	0	89	655	566	-372	-238	610	54	-73	-44	285	-48	-164	0
271	0	0	-53	649	702	-298	-377	675	-139	-58	-91	155	-42	-217	0
272	0	0	-78	649	727	-285	-402	688	-112	-112	-118	176	-97	-265	0
273	0	0	54	659	605	-356	-275	632	-64	-56	-159	211	-64	-133	0
274	0	0	251	671	420	-461	-84	545	21	-62	-52	232	79	15	0
275	0	0	410	671	261	-540	74	466	-114	-56	-48	240	-62	77	0
276	0	0	565	675	110	-620	227	392	48	-31	-23	322	23	108	0
277	0	0	567	677	110	-622	228	393	27	-143	56	242	-19	87	0
278	0	0	409	694	285	-551	62	489	-50	-97	-54	174	13	-40	0
279	0	0	221	690	469	-455	-124	579	-19	-145	-81	223	-64	-60	0
280	0	0	44	713	669	-378	-312	691	-38	-139	-137	211	-112	-236	0
281	0	0	-21	731	752	-355	-386	741	-25	-153	-38	176	-58	-201	0
282	0	0	6	739	733	-372	-363	736	-36	-133	-147	112	-104	-180	0
283	0	0	167	739	572	-453	-202	655	7	-100	-17	232	-69	1	0
284	0	0	274	741	467	-507	-96	604	-124	-98	-19	77	-87	-32	0
285	0	0	515	743	228	-629	143	485	31	-85	-7	261	-27	60	0
286	0	0	553	743	190	-648	181	466	13	-67	38	162	21	201	0
287	0	0	642	746	104	-694	269	425	15	-112	50	195	-48	106	0
288	0	0	461	750	289	-605	86	519	-3	-64	-13	269	40	9	0
289	0	0	227	748	521	-487	-147	634	-93	-147	-81	219	-95	-114	0
290	0	0	149	760	611	-454	-231	685	-9	-91	-69	246	-108	-184	0
291	0	0	-31	750	781	-359	-406	765	-151	-98	-91	155	-97	-269	0
292	0	0	2	762	760	-382	-379	761	-17	-50	-126	236	-56	-217	0
293	0	0	159	756	597	-457	-219	676	-42	-54	-75	232	-73	-149	0
294	0	0	285	756	471	-520	-93	613	-40	-153	-83	172	-112	-19	0
295	0	0	491	754	263	-622	114	508	11	-69	58	240	13	97	0
296	0	0	576	766	190	-671	193	478	-3	-166	-32	207	-71	112	0
297	0	0	632	760	128	-696	252	444	-9	-42	21	271	7	137	0
298	0	0	413	750	337	-581	38	543	-7	-93	-60	199	-15	-7	0
299	0	0	311	741	430	-526	-59	585	0	-112	15	242	-29	-71	0
300	0	0	72	725	653	-398	-290	689	-112	-67	-81	230	-120	-194	0
301	0	0	-59	715	774	-328	-416	744	-87	-128	-149	153	-128	-283	0
302	0	0	49	702	653	-375	-302	677	-48	-83	-52	263	-75	-176	0
303	0	0	109	694	585	-401	-238	639	-29	-65	-64	182	-42	-178	0
304	0	0	293	671	378	-482	-42	524	-77	-58	-89	234	-9	-48	0
305	0	0	436	661	225	-548	105	443	-40	-23	-21	226	11	21	0
306	0	0	586	661	75	-623	255	368	5	-34	34	190	21	128	0
307	0	0	454	661	207	-557	123	434	-60	-131	-15	252	-38	126	0
308	0	0	444	659	215	-551	114	437	21	-52	-50	190	15	-23	0
309	0	0	189	644	455	-416	-133	549	-62	-50	-21	201	1	1	0
310	0	0	24	638	614	-331	-295	626	-65	-145	-93	161	-120	-174	0
311	0	0	-39	626	665	-293	-352	645	-89	-65	-95	271	-131	-182	0
312	0	0	-116	605	721	-244	-418	663	-118	-126	-124	139	-155	-238	0
313	0	0	64	597	533	-330	-234	565	-31	-67	-62	201	-79	-71	0
314	0	0	232	585	353	-408	-60	469	-71	-112	19	139	-27	-62	0
315	0	0	396	576	180	-486	108	378	-21	-128	-19	217	-56	95	0
316	0	0	510	583	73	-546	218	328	-34	-56	-15	151	60	137	0
317	0	0	516	568	52	-542	232	310	38	-97	85	263	0	149	0
318	0	0	353	564	211	-458	71	387	-77	-75	-40	184	-89	32	0
319	0	0	202	570	368	-386	-83	469	-83	-85	-32	219	-60	-77	0
320	0	0	37	558	521	-297	-242	539	-64	-118	1	199	-69	-170	0
321	0	0	-52	564	616	-256	-334	590	-67	-29	-50	211	-91	-176	0
322	0	0	-85	568	653	-241	-369	610	-128	-77	-91	225	-147	-197	0
323	0	0	107	568	461	-337	-177	514	5	-62	-60	190	27	-137	0
324	0	0	268	566	298	-417	-15	432	-5	-145	-64	172	-67	-31	0
325	0	0	429	564	135	-496	147	349	-73	-73	5	207	13	62	0
326	0	0	495	566	71	-530	212	318	36	-69	32	194	3	176	0
327	0	0	481	566	85	-523	198	325	-87	-62	-44	209	-38	58	0
328	0	0	334	564	230	-449	52	397	-40	-65	-32	176	42	95	0
329	0	0	205	560	355	-382	-75	457	-126	-98	-36	145	-67	-145	0
330	0	0	33	550	517	-291	-242	533	-36	-95	-38	168	-38	-172	0
331	0	0	-115	558	673	-221	-394	615	-157	-128	-143	147	-141	-234	0
332	0	0	-53	560	613	-253	-333	586	-128	-65	-106	159	-131	-122	0
333	0	0	64	558	494	-311	-215	526	-29	-102	-56	180	-79	-161	0
334	0	0	271	560	289	-415	-9	424	-17	-21	-38	205	31	-102	0
335	0	0	394	566	172	-480	111	369	-40	-71	-36	128	-42	36	0
336	0	0	510	562	52	-536	229	307	-27	-69	38	155	-56	120	0
337	0	0	481	562	81	-521	200	321	0	-110	11	184	-34	129	0
338	0	0	359	554	195	-456	82	374	1	-102	-1	228	-23	65	0
339	0	0	168	556	388	-362	-110	472	-52	-93	0	225	-9	-83	0
340	0	0	31	552	521	-291	-245	536	-81	-50	-50	155	-143	-188	0
341	0	0	-49	554	603	-252	-326	578	-32	-65	-124	277	-100	-83	0
342	0	0	-81	547	628	-233	-354	587	-87	-102	-180	79	-114	-197	0
343	0	0	93	521	428	-307	-167	474	-5	-42	-32	195	-23	-89	0
344	0	0	165	502	337	-333	-86	419	-133	-38	-62	151	-65	-5	0
345	0	0	423	479	56	-451	183	267	-13	-1	-42	195	29	60	0
346	0	0	466	455	-11	-460	238	222	-21	-52	46	217	7	159	0
347	0	0	431	434	3	-432	214	218	-69	-69	-46	219	-32	176	0
348	0	0	352	419	67	-385	142	243	-23	-95	-40	246	-46	64	0
349	0	0	118	409	291	-263	-86	350	-65	-29	-52	205	5	-15	0
350	0	0	-68	426	494	-179	-281	460	-87	-114	-157	135	-91	-211	0
351	0	0	-176	446	622	-135	-399	534	-85	-25	-174	197	-54	-194	0
352	0	0	-101	457	558	-178	-329	507	-40	-87	-83	186	-83	-153	0
353	0	0	-17	415	432	-199	-224	423	-11	-120	-1	192	-128	-11	0
354	0	0	190	397	207	-293	-8	302	-32	-67	-38	211	-27	17	0
355	0	0	333	492	159	-412	87	325	65	-153	-31	238	11	100	0
356	0	0	599	647	48	-623	275	347	13	-27	29	219	23	161	0
357	0	0	662	859	197	-760	232	528	-25	-83	60	205	79	116	0
358	0	0	677	1150	473	-913	102	811	23	-52	-9	275	0	36	0
359	0	0	658	1505	847	-1081	-94	1176	-27	-133	-42	172	-73	-62	0
360	0	0	751	1932	1181	-1341	-215	1556	23	-58	-42	223	0	-129	0
361	0	0	754	2271	1517	-1512	-381	1894	-38	-83	-98	137	-73	-168	0
362	0	0	939	2479	1540	-1709	-300	2009	23	-137	-31	186	-100	-133	0
363	0	0	1118	2605	1487	-1861	-184	2046	15	-73	-40	252	-17	-131	0
364	0	0	1316	2648	1332	-1982	-8	1990	0	-87	-54	265	-65	21	0
365	0	0	1404	2525	1121	-1964	141	1823	-23	-98	-17	258	-5	164	0
366	0	0	1317	2205	888	-1761	214	1546	-46	-97	11	205	5	75	0
367	0	0	1241	1823	582	-1532	329	1202	-21	-71	52	246	25	120	0
368	0	0	854	1476	622	-1165	116	1049	-21	9	34	215	75	69	1
369	0	0	452	1177	725	-814	-136	951	-126	-100	-32	147	-118	-81	0
370	0	0	239	935	696	-587	-228	815	-42	-124	-75	194	-58	-211	0
371	0	0	47	770	723	-408	-338	746	-71	-157	-62	168	-89	-219	0
372	0	0	6	702	696	-354	-345	699	-122	-102	-69	149	-73	-178	0
373	0	0	176	688	512	-432	-168	600	-62	-62	-64	203	-77	-114	0
374	0	0	260	663	403	-461	-71	533	-36	-54	-56	180	-38	-21	0
375	0	0	485	624	139	-554	173	381	-58	-17	-9	250	-58	77	0
376	0	0	499	603	104	-551	197	353	-15	-64	-32	234	54	97	0
377	0	0	516	583	67	-549	224	325	-71	-89	32	172	-21	91	0
378	0	0	470	572	102	-521	184	337	27	-23	56	258	-40	137	0
379	0	0	159	562	403	-360	-122	482	-60	-93	-25	186	-34	-108	0
380	0	0	143	556	413	-349	-135	484	-69	-31	-42	178	-71	-213	0
381	0	0	-122	543	665	-210	-393	604	-71	-100	-56	217	-108	-184	0
382	0	0	17	531	514	-274	-248	522	-52	-106	-58	135	-95	-246	0
383	0	0	62	527	465	-294	-201	496	60	-89	-64	213	7	-126	0
384	0	0	194	523	329	-358	-67	426	-65	-186	-64	95	-73	-36	0
385	0	0	501	533	32	-517	234	282	100	-40	19	294	7	195	0
386	0	0	440	531	91	-485	174	311	-13	-97	-31	201	17	118	0
387	0	0	540	521	-19	-530	279	251	-44	31	17	246	-9	106	0
388	0	0	319	514	195	-416	62	354	-23	-71	32	267	-48	157	0
389	0	0	140	512	372	-326	-116	442	-71	-128	-95	199	-100	-106	0
390	0	0	29	504	475	-266	-223	489	-98	-67	-69	287	-40	-225	0
391	0	0	-124	496	620	-186	-372	558	-95	-112	-21	184	-133	-174	0
392	0	0	-107	500	607	-196	-357	553	-54	-149	-129	153	-102	-213	0
393	0	0	87	494	407	-290	-160	450	58	-9	-60	209	-67	-87	0
394	0	0	176	494	318	-335	-71	406	-13	-87	-21	234	13	48	0
395	0	0	374	494	120	-434	127	307	-29	-143	-13	168	-64	34	0
396	0	0	505	496	-9	-500	257	243	1	32	27	226	34	190	0
397	0	0	471	490	19	-480	226	254	-34	-13	7	215	23	155	0
398	0	0	376	490	114	-433	131	302	-15	-60	-58	219	-67	52	0
399	0	0	163	483	320	-323	-78	401	11	-147	50	190	40	-67	0
400	0	0	-53	486	539	-216	-296	512	-67	-93	-58	186	-83	-135	0
401	0	0	-74	486	560	-206	-317	523	-38	-110	-118	238	-112	-155	0
402	0	0	-90	492	582	-201	-336	537	-75	-106	-52	153	-38	-180	0
403	0	0	33	483	450	-258	-208	466	-64	-79	-54	197	-77	-67	0
404	0	0	240	490	250	-365	-5	370	-54	27	-40	219	3	0	0
405	0	0	423	498	75	-460	174	286	-25	-131	-1	203	-29	110	0
406	0	0	540	496	-44	-518	292	226	-29	17	13	205	-7	176	0
407	0	0	511	494	-17	-502	264	238	62	-62	40	188	-3	263	0
408	0	0	332	496	164	-414	84	330	-29	-65	-73	164	-58	56	0
409	0	0	161	494	333	-327	-86	413	-54	-60	-3	162	-69	-50	0
410	0	0	-57	488	545	-215	-301	516	-139	-60	-44	108	-54	-131	0
411	0	0	-104	483	587	-189	-345	535	-48	-106	-73	164	-98	-209	0
412	0	0	-93	490	583	-198	-338	536	-137	-34	-81	153	-65	-182	0
413	0	0	38	488	450	-263	-206	469	-25	-106	-54	178	-23	-91	0
414	0	0	192	488	296	-340	-52	392	-44	-56	-17	203	-54	3	0
415	0	0	415	488	73	-451	171	280	-7	-40	-50	242	-3	34	0
416	0	0	423	492	69	-457	177	280	-36	-73	11	242	21	186	0
417	0	0	479	494	15	-486	232	254	-54	-56	0	151	-65	139	0
418	0	0	291	496	205	-393	43	350	-87	-85	-87	215	-95	38	0
419	0	0	139	492	353	-315	-107	422	-73	-87	7	180	-48	-58	0
420	0	0	-55	490	545	-217	-300	517	-56	-95	-44	190	-91	-135	0
421	0	0	-111	486	597	-187	-354	541	-60	-87	-67	178	-46	-106	0
422	0	0	-108	485	593	-188	-350	539	-52	-73	-135	192	-137	-172	0
423	0	0	2	490	488	-246	-243	489	-25	-114	-58	203	-122	-62	0
424	0	0	213	496	283	-354	-35	389	-34	-81	-60	234	-34	46	0
425	0	0	399	496	97	-447	151	296	-7	-98	-27	194	-13	153	0
426	0	0	544	494	-50	-519	297	222	-32	-17	31	194	27	77	0
427	0	0	405	496	91	-450	157	293	-44	-69	-13	219	-15	199	0
428	0	0	351	500	149	-425	101	324	-98	-69	-100	180	-75	-13	0
429	0	0	192	496	304	-344	-56	400	-32	-42	-3	182	0	-46	0
430	0	0	-10	496	506	-243	-258	501	-93	-102	-25	234	-108	-126	0
431	0	0	-105	496	601	-195	-353	548	-75	-120	-42	170	-139	-232	0
432	0	0	-43	494	537	-225	-290	515	13	-9	-65	225	-25	-147	0
433	0	0	13	496	483	-254	-235	489	-19	-108	-102	209	-102	-42	0
434	0	0	239	498	259	-368	-10	378	-108	-36	-58	155	-5	-23	0
435	0	0	403	496	93	-449	155	294	-9	-5	44	271	42	207	0
436	0	0	474	506	32	-490	221	269	-56	-114	-83	186	-67	15	0
437	0	0	554	506	-48	-530	301	229	23	1	75	316	1	174	0
438	0	0	324	500	176	-412	74	338	-104	-188	-73	164	-120	54	0
439	0	0	200	500	300	-350	-50	400	-42	-7	-5	242	25	-27	0
440	0	0	-64	502	566	-219	-315	534	-106	-116	-120	205	-120	-174	0
441	0	0	-16	500	516	-242	-266	508	5	-95	-85	248	-137	-199	0
442	0	0	-126	510	636	-192	-381	573	-75	-162	-89	174	-77	-161	0
443	0	0	70	506	436	-288	-183	471	-3	-135	-116	242	-149	-97	0
444	0	0	266	502	236	-384	15	369	34	-100	13	201	-1	15	0
445	0	0	322	506	184	-414	69	345	-50	-100	-1	184	-83	95	0
446	0	0	522	517	-5	-519	263	256	21	-95	1	292	-32	145	0
447	0	0	514	517	3	-515	255	260	-38	-73	38	186	5	161	0
448	0	0	366	523	157	-444	104	340	-31	-36	-58	256	-17	0	0
449	0	0	225	521	296	-373	-35	408	-1	-126	5	271	-77	-44	0
450	0	0	-39	521	560	-241	-299	540	-60	-139	-93	190	-98	-211	0
451	0	0	-93	525	618	-216	-355	571	-46	-139	-75	271	-143	-172	0
452	0	0	-74	531	605	-228	-339	568	-36	-186	-120	176	-106	-225	0
453	0	0	58	531	473	-294	-207	502	-25	-69	-48	223	-40	-137	0
454	0	0	204	529	325	-366	-60	427	-32	-71	-15	219	-21	-27	0
455	0	0	406	541	135	-473	135	338	15	-112	-21	263	-40	23	0
456	0	0	548	549	1	-548	273	275	32	-62	21	244	1	141	0
457	0	0	547	547	0	-547	273	273	-9	-38	106	213	48	93	0
458	0	0	413	558	145	-485	134	351	-3	-137	79	176	-17	67	0
459	0	0	244	556	312	-400	-34	434	-77	-81	13	174	19	-87	0
460	0	0	-2	556	558	-277	-280	557	-25	-87	3	232	-91	-168	0
461	0	0	-10	556	566	-273	-288	561	15	-52	-85	281	-124	-162	0
462	0	0	-8	574	582	-283	-295	578	42	-149	-116	265	-143	-141	0
463	0	0	92	580	488	-336	-198	534	-71	-151	-56	122	-83	-176	0
464	0	0	318	589	271	-453	23	430	-32	0	19	306	-54	-29	0
465	0	0	440	589	149	-514	145	369	7	-137	7	195	-114	58	0
466	0	0	561	597	36	-579	262	316	31	-64	108	205	44	145	0
467	0	0	580	609	29	-594	275	319	-32	-106	48	234	-114	112	0
468	0	0	445	611	166	-528	139	388	42	-93	0	240	21	87	0
469	0	0	256	614	358	-435	-51	486	-48	-126	-29	228	-112	-112	0
470	0	0	112	626	514	-369	-201	570	-36	-62	17	221	-56	-184	0
471	0	0	-43	636	679	-296	-361	657	-67	-106	-95	236	-145	-219	0
472	0	0	69	649	580	-359	-255	614	-23	-83	-89	205	-64	-151	0
473	0	0	50	651	601	-350	-275	626	-93	-143	-143	178	-143	-178	0
474	0	0	308	659	351	-483	-21	505	62	-147	1	223	-50	48	0
475	0	0	435	671	236	-553	99	453	23	-58	-17	246	52	104	0
476	0	0	576	686	110	-631	233	398	-5	-85	3	215	-104	98	0
477	0	0	617	692	75	-654	271	383	48	-58	67	258	50	116	0
478	0	0	433	708	275	-570	79	491	-85	-141	46	157	-27	50	0
479	0	0	293	713	420	-503	-63	566	-32	-128	19	207	-27	-106	0
480	0	0	66	729	663	-397	-298	696	-71	-114	11	195	-128	-129	0
481	0	0	2	731	729	-366	-363	730	-3	-102	-104	141	-100	-312	0
482	0	0	14	743	729	-378	-357	736	-65	-98	-9	145	-36	-201	0
483	0	0	136	762	626	-449	-245	694	-42	-126	-73	180	-110	-128	0
484	0	0	367	770	403	-568	-18	586	11	-118	7	199	-71	-44	0
485	0	0	469	781	312	-625	78	546	19	-122	-27	240	-44	34	0
486	0	0	580	785	205	-682	187	495	-56	-83	-23	238	-17	48	0
487	0	0	584	795	211	-689	186	503	25	-77	-9	228	19	151	0
488	0	0	472	801	329	-636	71	565	-50	-50	-42	236	-25	15	0
489	0	0	310	812	502	-561	-96	657	-69	-131	-7	170	-95	-48	0
490	0	0	120	816	696	-468	-288	756	-13	-69	-34	250	-67	-87	0
491	0	0	21	828	807	-424	-393	817	-128	-75	-106	192	-180	-190	0
492	0	0	61	840	779	-450	-359	809	-15	-50	-69	195	-32	-122	0
493	0	0	143	841	698	-492	-277	769	-56	-62	-137	221	-98	-159	0
494	0	0	407	849	442	-628	-17	645	1	-34	-85	126	0	7	0
495	0	0	560	849	289	-704	135	569	58	-31	-36	263	31	122	0
496	0	0	615	857	242	-736	186	549	1	-106	9	244	-52	221	0
497	0	0	666	863	197	-764	234	530	-27	-83	58	184	-48	209	0
498	0	0	460	865	405	-662	27	635	-100	-85	-77	155	-19	38	0
499	0	0	316	876	560	-596	-122	718	-44	-77	-69	234	-116	-62	0
500	0	0	151	880	729	-515	-289	804	-7	-73	-112	145	-27	-157	0
501	0	0	161	884	723	-522	-281	803	-19	-112	-54	139	-42	-209	0
502	0	0	85	876	791	-480	-353	833	-81	-110	-217	166	-149	-157	0
503	0	0	246	882	636	-564	-195	759	-98	-89	-102	207	-104	-95	0
504	0	0	391	876	485	-633	-47	680	-48	-13	-93	145	0	0	0
505	0	0	532	873	341	-702	95	607	-32	-42	-116	197	-31	13	0
506	0	0	704	865	161	-784	271	513	-7	-3	7	184	29	168	0
507	0	0	621	857	236	-739	192	546	-77	-40	-21	151	-3	79	0
508	0	0	596	838	242	-717	177	540	-34	-44	11	192	-32	95	0
509	0	0	330	820	490	-575	-80	655	-69	-9	-42	157	-32	-73	0
510	0	0	82	807	725	-444	-321	766	-135	-129	-79	137	-91	-236	0
511	0	0	90	803	713	-446	-311	758	-34	-75	-36	149	-120	-182	0
512	0	0	126	783	657	-454	-265	720	-34	-54	-21	137	-110	-87	0
513	0	0	111	764	653	-437	-271	708	-71	-46	-95	203	-54	-108	0
514	0	0	378	744	366	-561	6	555	-31	-65	-5	85	-62	-7	0
515	0	0	458	731	273	-594	92	502	-62	-98	-38	192	-89	85	0
516	0	0	596	708	112	-652	242	410	-64	19	23	209	-15	188	0
517	0	0	586	690	104	-638	241	397	-29	-137	21	147	-36	97	0
518	0	0	437	673	236	-555	100	454	-32	-54	-7	182	-46	106	0
519	0	0	264	661	397	-462	-66	529	-97	-104	-5	192	-116	-23	0
520	0	0	62	640	578	-351	-258	609	-64	11	-54	221	-155	-149	0
521	0	0	-62	632	694	-285	-378	663	-79	-81	-129	188	-162	-151	0
522	0	0	-8	618	626	-305	-317	622	-197	-67	-93	155	-217	-153	0
523	0	0	124	605	481	-364	-178	543	31	-38	-38	223	-89	-62	0
524	0	0	283	591	308	-437	-12	449	-36	-75	-44	232	-44	32	0
525	0	0	457	583	126	-520	165	354	-50	-36	-52	250	-23	95	0
526	0	0	490	583	93	-536	198	338	-52	-102	-5	176	5	122	0
527	0	0	502	564	62	-533	220	313	-50	-85	64	172	7	141	0
528	0	0	446	566	120	-506	163	343	-3	-52	0	248	27	87	0
529	0	0	143	560	417	-351	-137	488	-114	-95	-79	223	-77	-104	0
530	0	0	91	543	452	-317	-180	497	-50	-1	-77	157	-131	-128	0
531	0	0	-83	539	622	-228	-352	580	-32	-106	-31	139	-110	-137	0
532	0	0	-44	539	583	-247	-313	561	-108	-133	-81	128	-141	-259	0
533	0	0	81	531	450	-306	-184	490	29	-89	1	230	-29	-11	0
534	0	0	223	531	308	-377	-42	419	-81	-126	-106	147	-157	-79	0
535	0	0	398	533	135	-465	131	334	-36	25	29	238	-3	75	0
536	0	0	380	525	145	-452	117	335	-145	-77	-69	149	-48	56	0
537	0	0	528	521	-7	-524	267	257	-15	36	38	254	5	194	0
538	0	0	316	519	203	-417	56	361	-75	-19	-114	263	-52	-15	0
539	0	0	183	510	327	-346	-72	418	-124	-71	-31	195	-91	-71	0
540	0	0	31	508	477	-269	-223	492	-102	-5	-100	149	-95	-141	0
541	0	0	-103	519	622	-208	-362	570	-145	-116	-50	149	-102	-199	0
542	0	0	-2	514	516	-256	-259	515	-44	-81	-42	166	-69	-162	0
543	0	0	80	516	436	-298	-178	476	-31	-95	-62	180	-108	-81	0
544	0	0	213	517	304	-365	-45	410	-48	-69	-69	153	-46	-32	0
545	0	0	464	508	44	-486	210	276	13	-7	19	259	-13	71	0
546	0	0	481	502	21	-491	230	261	-64	-91	7	162	-56	128	0
547	0	0	550	500	-50	-525	300	225	31	-13	-25	246	40	139	0
548	0	0	239	506	267	-372	-14	386	-79	-178	-95	232	-56	-29	0
549	0	0	295	502	207	-398	44	354	-36	-95	-102	207	-89	-52	0
550	0	0	-64	498	562	-217	-313	530	-95	-97	-110	254	-118	-153	0
551	0	0	-111	502	613	-195	-362	557	-118	-126	-75	164	-248	-230	0
552	0	0	-48	504	552	-228	-300	528	-87	-85	-139	265	-131	-176	0
553	0	0	31	504	473	-267	-221	488	-65	-98	-100	188	-95	-97	0
554	0	0	241	502	261	-371	-10	381	-17	-85	-58	223	-48	17	0
555	0	0	369	500	131	-434	119	315	-65	-75	-21	122	-36	25	0
556	0	0	537	508	-29	-522	283	239	40	-36	83	215	58	174	0
557	0	0	407	504	97	-455	155	300	-120	-141	-21	83	-19	34	0
558	0	0	384	498	114	-441	135	306	-32	-120	1	151	-13	-15	0
559	0	0	143	490	347	-316	-102	418	-110	-120	-29	131	-97	-75	0
560	0	0	18	504	486	-261	-234	495	-15	-118	11	174	-73	-182	0
561	0	0	-52	502	554	-225	-303	528	-60	-85	-108	168	-32	-201	0
562	0	0	-2	498	500	-248	-251	499	-56	-52	-97	209	-95	-170	0
563	0	0	108	496	388	-302	-140	442	-36	-85	-25	174	-73	-97	0
564	0	0	233	494	261	-363	-14	377	-40	-124	-46	215	-102	-67	0
565	0	0	355	492	137	-423	109	314	-13	-108	-13	162	-32	102	0
566	0	0	567	492	-75	-529	321	208	3	-91	5	215	42	97	0
567	0	0	496	496	0	-496	248	248	-56	-44	-13	269	-46	124	0
568	0	0	361	500	139	-430	111	319	-79	-153	-31	172	-81	-38	0
569	0	0	186	500	314	-343	-64	407	-3	-122	-27	230	-128	-95	0
570	0	0	10	502	492	-256	-241	497	-46	-151	-52	197	-67	-194	0
571	0	0	-53	492	545	-219	-299	518	-118	-102	-23	157	-118	-190	0
572	0	0	-53	496	549	-221	-301	522	-83	-100	-118	172	-129	-188	0
573	0	0	46	492	446	-269	-200	469	-42	-56	-124	182	-3	-170	0
574	0	0	180	494	314	-337	-67	404	-162	-60	-32	141	-97	-5	0
575	0	0	425	496	71	-460	177	283	-50	-5	3	213	-29	104	0
576	0	0	452	490	38	-471	207	264	-5	-133	15	168	9	139	0
577	0	0	438	500	62	-469	188	281	-17	-64	-38	184	-9	62	0
578	0	0	390	494	104	-442	143	299	7	-40	15	228	60	34	0
579	0	0	178	486	308	-332	-65	397	-83	-21	0	149	3	-75	0
580	0	0	23	486	463	-254	-220	474	-65	-98	-52	184	-98	-213	0
581	0	0	-113	496	609	-191	-361	552	-102	-73	-102	199	-133	-215	0
582	0	0	-6	488	494	-241	-250	491	-44	-85	-67	98	-145	-228	0
583	0	0	19	494	475	-256	-228	484	-36	-71	-56	219	-27	-62	0
584	0	0	225	494	269	-359	-22	381	-31	-114	-58	234	-106	-42	0
585	0	0	392	492	100	-442	146	296	-62	-64	-21	174	56	73	0
586	0	0	496	496	0	-496	248	248	0	-65	42	234	48	89	0
587	0	0	497	500	3	-498	247	251	11	-65	-44	250	-85	118	0
588	0	0	376	492	116	-434	130	304	7	-32	-1	221	5	87	0
589	0	0	213	488	275	-350	-31	381	-62	-44	-50	215	-42	-62	0
590	0	0	8	494	486	-251	-239	490	-91	-131	-23	176	-122	-190	0
591	0	0	-86	490	576	-202	-331	533	-73	-64	-91	203	-91	-100	0
592	0	0	-33	488	521	-227	-277	504	-118	-133	-120	81	-147	-306	0
593	0	0	102	488	386	-295	-142	437	34	-67	-38	246	-60	-83	0
594	0	0	176	486	310	-331	-67	398	-27	-87	-89	141	-83	-38	0
595	0	0	421	485	64	-453	178	274	-1	-25	-56	205	-9	44	0
596	0	0	456	494	38	-475	209	266	11	-104	-58	159	34	143	0
597	0	0	575	492	-83	-533	329	204	21	-34	5	221	48	135	0
598	0	0	302	490	188	-396	57	339	-85	-75	-89	186	-34	31	0
599	0	0	238	486	248	-362	-5	367	-9	-32	17	215	-9	-54	0
600	0	0	27	490	463	-258	-218	476	-83	-40	-60	170	-100	-83	0
601	0	0	-126	492	618	-183	-372	555	-60	-102	-91	153	-149	-186	0
602	0	0	-53	494	547	-220	-300	520	-36	-46	-143	190	-62	-254	0
603	0	0	0	492	492	-246	-246	492	-64	-128	-34	168	-58	-149	0
604	0	0	211	486	275	-348	-32	380	-31	-32	-25	215	7	-36	0
605	0	0	427	492	65	-459	181	278	-46	7	3	194	-29	114	0
606	0	0	457	488	31	-472	213	259	-54	-31	-23	194	-3	170	0
607	0	0	536	488	-48	-512	292	220	42	-31	-3	265	-67	120	0
608	0	0	324	481	157	-402	83	319	-56	-42	-44	258	-64	31	0
609	0	0	146	475	329	-310	-91	402	-97	-27	3	120	-85	-120	0
610	0	0	-97	467	564	-185	-330	515	-56	-38	-21	166	-71	-226	0
611	0	0	-149	452	601	-151	-375	526	-89	-254	-131	64	-296	-283	0
612	0	0	185	285	100	-235	42	192	-46	-1	-19	343	-67	-195	0
613	0	0	-545	-822	-277	683	-134	-549	100	-554	85	587	-178	-372	0
614	0	0	-813	-1600	-787	1206	-13	-1193	525	-653	277	999	-395	-205	0
615	0	0	-792	-2064	-1272	1428	240	-1668	871	-632	517	1276	-269	-110	0
616	0	0	-799	-2512	-1713	1655	457	-2112	849	-558	653	1352	-291	-240	0
617	0	0	-621	-2888	-2267	1754	823	-2577	752	-452	589	1367	-296	-217	0
618	0	0	-586	-3189	-2603	1887	1008	-2896	554	-452	473	1358	-457	-349	0
619	0	0	-681	-3426	-2745	2053	1032	-3085	442	-335	589	1373	-634	-663	0
620	0	0	-1100	-3600	-2500	2350	700	-3050	419	-287	585	1400	-661	-653	0
621	0	0	-1385	-3757	-2372	2571	493	-3064	287	-275	374	1206	-764	-717	0
622	0	0	-1397	-3905	-2508	2651	555	-3206	153	-184	157	1070	-673	-669	0
623	0	0	-1426	-4031	-2605	2728	589	-3318	-62	-11	36	781	-440	-397	0
624	0	0	-1614	-4143	-2529	2878	457	-3336	-397	145	-203	459	-292	-157	1
625	0	0	-1808	-4256	-2448	3032	320	-3352	-521	182	-368	275	-89	71	0
626	0	0	-2054	-4347	-2293	3200	119	-3320	-746	184	-547	-27	11	172	0
627	0	0	-2130	-4419	-2289	3274	79	-3354	-741	197	-554	-230	83	401	0
628	0	0	-2165	-4481	-2316	3323	75	-3398	-737	213	-688	-399	215	368	0
629	0	0	-2363	-4539	-2176	3451	-93	-3357	-655	112	-762	-405	246	265	0
630	0	0	-2516	-4584	-2068	3550	-224	-3326	-527	-1	-776	-426	238	217	0
631	0	0	-2637	-4623	-1986	3630	-325	-3304	-453	-36	-715	-457	382	184	0
632	0	0	-2685	-4667	-1982	3676	-351	-3324	-471	-110	-661	-335	339	180	0
633	0	0	-2520	-4696	-2176	3608	-172	-3436	-349	-75	-455	-199	419	320	0
634	0	0	-2346	-4720	-2374	3533	14	-3547	-382	-93	-374	-149	368	399	0
635	0	0	-2157	-4729	-2572	3443	207	-3650	-391	46	-141	-52	533	409	0
636	0	0	-2089	-4735	-2646	3412	278	-3690	-360	118	-67	65	459	432	0
637	0	0	-1996	-4733	-2737	3364	370	-3735	-378	174	106	192	405	411	0
638	0	0	-2082	-4720	-2638	3401	278	-3679	-461	217	71	217	457	356	0
639	0	0	-2258	-4700	-2442	3479	92	-3571	-502	244	75	225	199	170	0
640	0	0	-2415	-4673	-2258	3544	-78	-3465	-401	252	0	302	194	9	0
641	0	0	-2650	-4640	-1990	3645	-330	-3315	-461	217	-89	114	114	-102	0
642	0	0	-2665	-4593	-1928	3629	-368	-3260	-322	254	-54	81	184	-131	0
643	0	0	-2568	-4539	-1971	3553	-298	-3255	-259	184	-118	9	238	-213	0
644	0	0	-2503	-4477	-1974	3490	-264	-3225	-279	217	-65	-29	161	-98	0
645	0	0	-2402	-4413	-2011	3407	-195	-3212	-186	15	-44	-178	213	-73	0
646	0	0	-2313	-4332	-2019	3322	-147	-3175	-145	100	-36	-351	238	-56	0
647	0	0	-2328	-4231	-1903	3279	-212	-3067	-157	-54	0	-341	114	-48	0
648	0	0	-2330	-4126	-1796	3228	-267	-2961	-145	-31	-34	-417	36	-89	0
649	0	0	-2425	-4021	-1596	3223	-414	-2808	-69	-81	-50	-452	-106	-219	0
650	0	0	-2524	-3916	-1392	3220	-566	-2654	-40	-135	-13	-461	-60	-294	0
651	0	0	-2427	-3810	-1383	3118	-522	-2596	1	-23	-108	-440	-151	-407	0
652	0	0	-2290	-3715	-1425	3002	-432	-2570	62	27	-62	-289	-353	-372	0
653	0	0	-2175	-3610	-1435	2892	-370	-2522	-44	58	-131	-294	-601	-337	0
654	0	0	-1748	-3488	-1740	2618	-4	-2614	31	95	-3	-162	-834	-23	0
655	0	0	-1552	-3393	-1841	2472	144	-2617	91	174	52	-17	-787	126	0
656	0	0	-1377	-3305	-1928	2341	275	-2616	-9	64	34	-65	-849	-9	0
657	0	0	-1350	-3220	-1870	2285	260	-2545	3	98	58	44	-620	19	0
658	0	0	-1437	-3146	-1709	2291	136	-2427	-100	-7	118	-19	-634	-95	0
659	0	0	-1529	-3088	-1559	2308	15	-2323	-34	52	46	108	-613	-190	0
660	0	0	-1612	-3032	-1420	2322	-96	-2226	38	-1	5	106	-453	-283	0
661	0	0	-1761	-2989	-1228	2375	-266	-2108	23	-116	-79	15	-436	-186	0
662	0	0	-1602	-2952	-1350	2277	-126	-2151	-42	-108	-15	-110	-432	-128	0
663	0	0	-1570	-2910	-1340	2240	-115	-2125	-64	-87	-31	-95	-446	-46	0
664	0	0	-1449	-2882	-1433	2165	-8	-2157	-46	-98	-44	77	-374	-38	0
665	0	0	-1272	-2845	-1573	2058	150	-2209	-34	-188	-42	97	-269	73	0
666	0	0	-1131	-2809	-1678	1970	273	-2243	73	-151	-9	182	-98	73	0
667	0	0	-1214	-2785	-1571	1999	178	-2178	52	-151	-15	252	9	-58	0
668	0	0	-1387	-2758	-1371	2072	-8	-2064	58	-209	50	213	65	-100	0
669	0	0	-1501	-2727	-1226	2114	-137	-1976	95	-226	-64	294	104	-343	0
670	0	0	-1810	-2698	-888	2254	-461	-1793	-9	-300	-48	298	-27	-399	0
671	0	0	-1820	-2679	-859	2249	-480	-1769	-3	-256	-52	250	159	-397	0
672	0	0	-1891	-2659	-768	2275	-561	-1713	9	-269	-128	289	327	-223	0
673	0	0	-1692	-2638	-946	2165	-373	-1792	67	-199	-83	322	512	-289	0
674	0	0	-1611	-2615	-1004	2113	-303	-1809	21	-316	-60	298	655	-277	0
675	0	0	-1404	-2597	-1193	2000	-105	-1895	141	-333	29	349	632	-60	0
676	0	0	-1356	-2584	-1228	1970	-64	-1906	89	-291	-34	411	743	147	0
677	0	0	-1313	-2560	-1247	1936	-33	-1903	69	-314	-36	436	527	87	0
678	0	0	-1461	-2543	-1082	2002	-189	-1812	65	-259	-9	459	508	133	0
679	0	0	-1674	-2539	-865	2106	-404	-1702	-85	-271	-48	415	362	-9	0
680	0	0	-1762	-2520	-758	2141	-502	-1639	34	-273	11	452	388	-104	0
681	0	0	-1878	-2502	-624	2190	-627	-1563	-79	-291	-110	349	246	-219	0
682	0	0	-1806	-2500	-694	2153	-556	-1597	11	-244	-71	378	219	-159	0
683	0	0	-1739	-2485	-746	2112	-496	-1615	-67	-182	-129	370	83	-145	0
684	0	0	-1494	-2473	-979	1983	-257	-1726	-19	-174	-83	388	50	-19	0
685	0	0	-1279	-2454	-1175	1866	-52	-1814	-71	-67	-110	362	7	100	0
686	0	0	-1176	-2448	-1272	1812	48	-1860	-60	-91	-77	339	-34	155	0
687	0	0	-1100	-2426	-1326	1763	113	-1876	-17	-85	-40	273	-83	71	0
688	0	0	-1170	-2417	-1247	1793	38	-1832	42	-149	79	190	-77	-69	0
689	0	0	-1443	-2413	-970	1928	-236	-1691	-104	-91	-207	174	-250	-205	0
690	0	0	-1476	-2397	-921	1936	-277	-1659	5	-42	17	184	-236	-153	0
691	0	0	-1607	-2386	-779	1996	-414	-1582	-67	-25	-151	159	-269	-178	0
692	0	0	-1533	-2386	-853	1959	-340	-1619	-83	-129	-75	60	-339	-225	0
693	0	0	-1412	-2380	-968	1896	-222	-1674	27	-44	-83	155	-351	-87	0
694	0	0	-1253	-2366	-1113	1809	-70	-1739	3	-106	-79	89	-327	-17	0
695	0	0	-1040	-2357	-1317	1698	138	-1837	15	-38	-23	143	-285	106	0
696	0	0	-962	-2343	-1381	1652	209	-1862	0	-32	-1	145	-263	166	0
697	0	0	-947	-2339	-1392	1643	222	-1865	-40	-1	-36	139	-314	170	0
698	0	0	-1102	-2328	-1226	1715	62	-1777	-52	-5	-54	141	-258	100	0
699	0	0	-1285	-2326	-1041	1805	-122	-1683	-5	-141	-97	120	-310	-5	0
700	0	0	-1453	-2322	-869	1887	-292	-1595	-83	-93	-46	147	-291	-5	0
701	0	0	-1529	-2310	-781	1919	-374	-1545	-60	-143	-100	116	-207	-188	0
702	0	0	-1579	-2300	-721	1939	-429	-1510	-89	-108	-102	58	-149	-120	0
703	0	0	-1438	-2295	-857	1866	-290	-1576	-52	-71	-102	5	-29	-32	0
704	0	0	-1405	-2293	-888	1849	-258	-1590	-157	-118	-104	5	-58	133	0
705	0	0	-1133	-2283	-1150	1708	8	-1716	-69	-89	-60	69	32	228	0
706	0	0	-1135	-2281	-1146	1708	5	-1713	-104	-95	-166	129	100	254	0
707	0	0	-1086	-2275	-1189	1680	51	-1732	-64	40	-102	102	114	199	0
708	0	0	-1265	-2271	-1006	1768	-129	-1638	-159	-64	-65	0	188	174	0
709	0	0	-1422	-2260	-838	1841	-292	-1549	-17	-112	-91	-9	67	9	0
710	0	0	-1632	-2256	-624	1944	-504	-1440	-126	-102	-116	7	97	-106	0
711	0	0	-1765	-2248	-483	2006	-641	-1365	-87	-161	-184	32	60	-162	0
712	0	0	-1626	-2244	-618	1935	-504	-1431	-15	-168	-172	21	7	-48	0
713	0	0	-1530	-2234	-704	1882	-413	-1469	-67	-67	-133	27	29	-19	0
714	0	0	-1345	-2225	-880	1785	-232	-1552	-75	-122	-131	73	48	46	0
715	0	0	-1135	-2223	-1088	1679	-23	-1655	-29	23	-71	110	62	149	0
716	0	0	-1050	-2221	-1171	1635	60	-1696	-65	-102	-93	77	58	118	0
717	0	0	-964	-2213	-1249	1588	142	-1731	-19	-11	-21	192	87	194	0
718	0	0	-1162	-2203	-1041	1682	-60	-1622	-174	-124	-79	19	-54	15	0
719	0	0	-1191	-2192	-1001	1691	-95	-1596	-60	-17	-133	151	-114	-56	0
720	0	0	-1399	-2182	-783	1790	-308	-1482	-77	-98	-137	178	-120	-186	0
721	0	0	-1420	-2178	-758	1799	-331	-1468	-110	-102	-139	58	-207	-263	0
722	0	0	-1350	-2168	-818	1759	-266	-1493	-95	-85	-122	159	-203	-219	0
723	0	0	-1253	-2153	-900	1703	-176	-1526	-56	-118	-89	192	-195	-238	0
724	0	0	-1028	-2151	-1123	1589	47	-1637	-69	-46	-122	190	-133	-145	0
725	0	0	-797	-2139	-1342	1468	272	-1740	-3	-52	13	199	-114	32	0
726	0	0	-745	-2128	-1383	1436	319	-1755	-11	-71	-114	139	-44	-5	0
727	0	0	-735	-2118	-1383	1426	324	-1750	-50	5	-34	201	-81	-23	0
728	0	0	-778	-2114	-1336	1446	279	-1725	25	-60	-1	190	-122	-32	0
729	0	0	-1129	-2104	-975	1616	-77	-1539	-122	-106	-44	135	-217	-213	0
730	0	0	-1158	-2104	-946	1631	-106	-1525	-83	-106	-34	172	-149	-285	0
731	0	0	-1265	-2093	-828	1679	-218	-1460	-46	-58	-58	205	-176	-217	0
732	0	0	-1275	-2093	-818	1684	-228	-1455	11	-190	-65	172	-131	-316	0
733	0	0	-1152	-2089	-937	1620	-107	-1513	-11	-69	-3	186	-77	-122	0
734	0	0	-1028	-2079	-1051	1553	11	-1565	-36	-166	-13	104	-95	-139	0
735	0	0	-910	-2231	-1321	1570	205	-1776	-79	-199	-131	244	-71	-102	0
736	0	0	-1385	-3039	-1654	2212	134	-2346	48	-269	-38	448	-23	-124	0
737	0	0	-1742	-3722	-1980	2732	119	-2851	256	-492	69	634	-67	-194	0
738	0	0	-2190	-4075	-1885	3132	-152	-2980	477	-531	287	801	-75	-226	0
739	0	0	-2489	-4277	-1788	3383	-350	-3032	459	-483	48	826	-244	-403	0
740	0	0	-2516	-4355	-1839	3435	-338	-3097	467	-397	159	834	-254	-372	0
741	0	0	-2482	-4390	-1908	3436	-287	-3149	409	-380	75	785	-382	-343	0
742	0	0	-2524	-4442	-1918	3483	-303	-3180	323	-287	3	698	-370	-362	0
743	0	0	-2354	-4493	-2139	3423	-107	-3316	331	-203	89	735	-366	-291	0
744	0	0	-2264	-4555	-2291	3409	13	-3423	244	-145	38	725	-333	-178	0
745	0	0	-1977	-4628	-2651	3302	337	-3639	265	-77	52	729	-281	-29	1
746	0	0	-1936	-4663	-2727	3299	395	-3695	34	-153	-85	481	-256	-87	0
747	0	0	-1929	-4681	-2752	3305	411	-3716	11	-7	-75	446	-226	31	0
748	0	0	-2246	-4698	-2452	3472	103	-3575	-118	-9	-192	289	-122	-98	0
749	0	0	-2454	-4700	-2246	3577	-104	-3473	-213	-13	-197	195	-131	-128	0
750	0	0	-2805	-4698	-1893	3751	-456	-3295	-341	40	-312	31	-85	-184	0
751	0	0	-2854	-4687	-1833	3770	-510	-3260	-322	-52	-292	-77	-73	-89	0
752	0	0	-2782	-4687	-1905	3734	-438	-3296	-308	-3	-322	-98	50	-19	0
753	0	0	-2733	-4665	-1932	3699	-400	-3298	-230	-81	-294	-182	98	-7	0
754	0	0	-2565	-4640	-2075	3602	-245	-3357	-195	-64	-238	-69	211	147	0
755	0	0	-2291	-4605	-2314	3448	11	-3459	-116	-46	-137	58	304	265	0
756	0	0	-2080	-4572	-2492	3326	206	-3532	-81	-67	-9	73	323	405	0
757	0	0	-2049	-4522	-2473	3285	212	-3497	-116	-34	0	89	271	403	0
758	0	0	-2078	-4477	-2399	3277	160	-3438	-122	-100	36	81	318	269	0
759	0	0	-2218	-4456	-2238	3337	10	-3347	-203	-34	34	122	207	195	0
760	0	0	-2322	-4409	-2087	3365	-117	-3248	-219	-19	27	91	194	-1	0
761	0	0	-2357	-4361	-2004	3359	-176	-3182	-161	73	31	120	153	60	0
762	0	0	-2423	-4320	-1897	3371	-263	-3108	-230	-21	-44	25	7	-23	0
763	0	0	-2163	-4256	-2093	3209	-35	-3174	-164	190	-65	147	118	67	0
764	0	0	-2099	-4188	-2089	3143	-5	-3138	-197	151	-126	67	83	149	0
765	0	0	-1865	-4099	-2234	2982	184	-3166	-145	124	-50	17	21	254	0
766	0	0	-1748	-3982	-2234	2865	243	-3108	-194	131	85	-85	27	308	0
767	0	0	-1713	-3850	-2137	2781	212	-2993	-174	197	-5	-25	52	252	0
768	0	0	-1711	-3732	-2021	2721	155	-2876	-95	139	40	-52	38	95	0
769	0	0	-1952	-3618	-1666	2785	-143	-2642	-153	100	-25	-124	-143	-13	0
770	0	0	-2009	-3524	-1515	2766	-247	-2519	-114	91	-46	-83	-188	-79	0
771	0	0	-2121	-3453	-1332	2787	-394	-2392	-197	79	-114	-211	-153	-153	0
772	0	0	-2041	-3373	-1332	2707	-354	-2352	-180	60	-114	-170	-265	-166	0
773	0	0	-1951	-3307	-1356	2629	-297	-2331	-174	5	-98	-209	-333	-207	0
774	0	0	-1713	-3237	-1524	2475	-94	-2380	-75	60	-114	-133	-281	1	0
775	0	0	-1574	-3195	-1621	2384	23	-2408	-161	-13	-44	-141	-277	81	0
776	0	0	-1327	-3140	-1813	2233	243	-2476	-67	73	23	-29	-226	143	0
777	0	0	-1368	-3088	-1720	2228	176	-2404	-60	-5	46	34	-291	9	0
778	0	0	-1391	-3049	-1658	2220	133	-2353	-91	-73	3	44	-275	-124	0
779	0	0	-1486	-3020	-1534	2253	24	-2277	-38	-126	89	67	-263	-129	0
780	0	0	-1653	-2985	-1332	2319	-160	-2158	-112	-164	27	106	-360	-322	0
781	0	0	-1610	-2950	-1340	2280	-135	-2145	-31	3	36	201	-240	-281	0
782	0	0	-1612	-2927	-1315	2269	-148	-2121	-46	-77	-64	151	-194	-267	0
783	0	0	-1479	-2902	-1423	2190	-28	-2162	-17	-25	-11	228	-161	-250	0
784	0	0	-1350	-2878	-1528	2114	89	-2203	36	-60	44	157	-120	-110	0
785	0	0	-1214	-2863	-1649	2038	217	-2256	-11	-5	-29	246	27	-79	0
786	0	0	-1098	-2840	-1742	1969	322	-2291	91	-44	-7	242	11	91	0
787	0	0	-1146	-2814	-1668	1980	261	-2241	-11	-27	-25	304	137	23	0
788	0	0	-1249	-2795	-1546	2022	148	-2170	15	-116	-48	225	190	-27	0
789	0	0	-1519	-2778	-1259	2148	-130	-2018	-40	-180	-23	281	100	-56	0
790	0	0	-1641	-2756	-1115	2198	-263	-1935	23	-190	-54	226	97	-195	0
791	0	0	-1779	-2743	-964	2261	-407	-1853	-40	-182	-104	250	164	-215	0
792	0	0	-1783	-2733	-950	2258	-416	-1841	-42	-199	-199	143	112	-312	0
793	0	0	-1703	-2721	-1018	2212	-342	-1869	-36	-162	-139	170	153	-137	0
794	0	0	-1531	-2698	-1167	2114	-182	-1932	48	-201	-73	137	275	-29	0
795	0	0	-1323	-2679	-1356	2001	16	-2017	7	-120	-73	215	188	104	0
796	0	0	-1302	-2667	-1365	1984	31	-2016	27	-122	25	256	291	172	0
797	0	0	-1243	-2653	-1410	1948	83	-2031	29	-112	-36	296	166	118	0
798	0	0	-1387	-2638	-1251	2012	-68	-1944	-1	-172	-11	190	188	19	0
799	0	0	-1556	-2628	-1072	2092	-242	-1850	0	-157	13	254	25	-129	0
800	0	0	-1669	-2617	-948	2143	-360	-1782	17	-172	-29	283	9	-166	0
801	0	0	-1814	-2617	-803	2215	-505	-1710	-38	-269	-87	197	-116	-269	0
802	0	0	-1754	-2615	-861	2184	-446	-1738	29	-176	-67	250	-79	-203	0
803	0	0	-1644	-2619	-975	2131	-334	-1797	-60	-100	-29	147	-62	-178	0
804	0	0	-1521	-2632	-1111	2076	-205	-1871	-54	-141	17	174	-97	-52	0
805	0	0	-1292	-2653	-1361	1972	34	-2007	77	-128	-9	240	-87	50	0
806	0	0	-1201	-2663	-1462	1932	130	-2062	50	-139	-25	228	-122	87	0
807	0	0	-1154	-2671	-1517	1912	181	-2094	34	-93	52	304	-98	126	0
808	0	0	-1316	-2683	-1367	1999	25	-2025	-93	-69	-7	223	-168	17	0
809	0	0	-1425	-2651	-1226	2038	-99	-1938	-13	-32	-23	211	-153	-64	0
810	0	0	-1643	-2638	-995	2140	-324	-1816	-83	-60	-75	223	-265	-186	0
811	0	0	-1661	-2599	-938	2130	-361	-1768	1	-147	-60	188	-259	-232	0
812	0	0	-1595	-2607	-1012	2101	-291	-1809	42	-114	-104	213	-203	-223	0
813	0	0	-1608	-2640	-1032	2124	-288	-1836	3	-129	-65	126	-207	-56	0
814	0	0	-1369	-2595	-1226	1982	-71	-1910	-25	-89	-126	159	-153	-106	0
815	0	0	-1197	-2428	-1231	1812	17	-1829	-11	-69	-52	176	-102	46	0
816	0	0	-966	-2248	-1282	1607	158	-1765	0	-17	-29	166	-3	58	0
817	0	0	-884	-1974	-1090	1429	103	-1532	19	-69	-38	108	-9	77	0
818	0	0	-784	-1643	-859	1213	37	-1251	23	3	-69	178	5	50	0
819	0	0	-836	-1222	-386	1029	-225	-804	-29	-120	-97	110	-79	-48	0
820	0	0	-797	-810	-13	803	-392	-411	-11	-102	-118	64	-128	-89	0
821	0	0	-808	-531	277	669	-542	-127	-60	-19	-223	141	-9	-221	0
822	0	0	-649	-360	289	504	-469	-35	-110	-21	-172	83	-21	-151	0
823	0	0	-490	-273	217	381	-353	-28	-50	-69	-75	71	-11	11	0
824	0	0	-447	-300	147	373	-297	-76	-31	-114	-151	79	5	75	0
825	0	0	-271	-556	-285	413	7	-420	-23	-50	1	174	98	164	0
826	0	0	-428	-938	-510	683	41	-724	-108	-40	-116	141	25	205	0
827	0	0	-570	-1313	-743	941	86	-1028	-15	-38	-21	83	145	190	0
828	0	0	-856	-1633	-777	1244	-39	-1205	-67	-17	-79	225	50	110	0
829	0	0	-1205	-1907	-702	1556	-251	-1304	-100	-106	-110	97	-7	-23	0
830	0	0	-1415	-2095	-680	1755	-367	-1387	-162	-17	-153	129	11	-110	0
831	0	0	-1614	-2192	-578	1903	-518	-1385	-203	-38	-104	60	-11	-188	0
832	0	0	-1556	-2209	-653	1882	-451	-1431	-75	-120	-159	139	-97	-180	0
833	0	0	-1474	-2232	-758	1853	-358	-1495	-58	-168	-65	106	-159	-118	0
834	0	0	-1269	-2240	-971	1754	-149	-1605	-73	-159	-116	65	-38	-112	0
835	0	0	-1067	-2263	-1196	1665	64	-1729	-13	-62	-29	106	-3	102	0
836	0	0	-933	-2269	-1336	1601	201	-1802	-9	-36	-11	164	5	162	0
837	0	0	-992	-2287	-1295	1639	151	-1791	-91	-137	-34	62	-54	95	0
838	0	0	-1057	-2273	-1216	1665	79	-1744	-50	-36	-3	100	-102	-5	0
839	0	0	-1313	-2275	-962	1794	-175	-1618	-133	-69	-73	102	-205	-58	0
840	0	0	-1352	-2279	-927	1815	-212	-1603	-118	-38	-75	83	-118	-226	0
841	0	0	-1475	-2295	-820	1885	-327	-1557	-9	-104	-77	131	-128	-205	0
842	0	0	-1503	-2296	-793	1899	-355	-1544	-79	-205	-135	110	-228	-180	0
843	0	0	-1317	-2302	-985	1809	-166	-1643	-54	-58	-32	81	-71	-166	0
844	0	0	-1237	-2302	-1065	1769	-86	-1683	-46	-184	-50	157	-120	-106	0
845	0	0	-929	-2296	-1367	1612	219	-1831	-11	-27	-60	174	-65	32	0
846	0	0	-884	-2296	-1412	1590	264	-1854	-65	-25	36	205	-32	153	0
847	0	0	-879	-2291	-1412	1585	266	-1851	-17	-77	50	137	0	100	0
848	0	0	-1042	-2291	-1249	1666	103	-1770	-44	-69	-7	168	-122	52	0
849	0	0	-1253	-2287	-1034	1770	-109	-1660	-122	-126	-38	178	-147	-131	0
850	0	0	-1366	-2291	-925	1828	-220	-1608	-32	-44	-58	219	-97	-225	0
851	0	0	-1509	-2285	-776	1897	-366	-1530	-62	-151	-114	91	-145	-219	0
852	0	0	-1457	-2283	-826	1870	-315	-1554	-48	-87	-13	58	-34	-226	0
853	0	0	-1294	-2277	-983	1785	-155	-1630	-44	-38	-100	124	-62	-170	0
854	0	0	-1187	-2275	-1088	1731	-49	-1681	-73	-7	-60	147	-50	-87	0
855	0	0	-1061	-2279	-1218	1670	78	-1748	-62	-108	-32	240	-52	52	0
856	0	0	-857	-2269	-1412	1563	277	-1840	69	-69	-65	178	27	34	0
857	0	0	-929	-2265	-1336	1597	203	-1800	38	-64	-3	190	21	141	0
858	0	0	-962	-2254	-1292	1608	165	-1773	-79	-91	-1	170	-13	-114	0
859	0	0	-1189	-2256	-1067	1722	-61	-1661	-38	-17	-29	248	-9	-67	0
860	0	0	-1395	-2248	-853	1821	-271	-1550	-44	-95	-95	110	-23	-322	0
861	0	0	-1529	-2240	-711	1884	-409	-1475	-38	-67	-118	143	-104	-180	0
862	0	0	-1441	-2232	-791	1836	-325	-1511	-85	-108	-83	29	-116	-267	0
863	0	0	-1348	-2234	-886	1791	-231	-1560	3	-128	-67	225	-118	-151	0
864	0	0	-1162	-2229	-1067	1695	-47	-1648	-32	-120	-71	211	-52	-69	0
865	0	0	-1015	-2227	-1212	1621	98	-1719	-79	-112	-29	128	-143	-64	0
866	0	0	-817	-2219	-1402	1518	292	-1810	9	38	13	221	0	97	0
867	0	0	-966	-2217	-1251	1591	142	-1734	-91	-102	-23	157	-87	135	0
868	0	0	-896	-2209	-1313	1552	208	-1761	-48	9	34	172	-67	17	0
869	0	0	-1267	-2211	-944	1739	-161	-1577	-75	-83	0	159	-38	-85	0
870	0	0	-1321	-2201	-880	1761	-220	-1540	-42	-71	-19	176	-56	-271	0
871	0	0	-1429	-2199	-770	1814	-329	-1484	-34	-75	-60	186	-168	-259	0
872	0	0	-1510	-2194	-684	1852	-413	-1439	-60	-106	-124	162	-162	-141	0
873	0	0	-1275	-2190	-915	1732	-180	-1552	-19	-77	-91	205	-129	-219	0
874	0	0	-1141	-2186	-1045	1663	-48	-1615	-9	-25	-58	166	-21	-46	0
875	0	0	-1016	-2180	-1164	1598	74	-1672	-27	-15	-65	186	-98	108	0
876	0	0	-919	-2170	-1251	1544	166	-1710	-42	-54	-36	170	23	95	0
877	0	0	-925	-2166	-1241	1545	158	-1703	-23	-102	67	226	-129	98	0
878	0	0	-1067	-2166	-1099	1616	16	-1632	-31	-65	-3	104	-42	27	0
879	0	0	-1261	-2157	-896	1709	-182	-1526	-159	-15	-67	118	-118	-161	0
880	0	0	-1484	-2147	-663	1815	-410	-1405	-71	-13	-9	172	-77	-139	0
881	0	0	-1571	-2151	-580	1861	-495	-1365	-40	-174	-97	145	-209	-195	0
882	0	0	-1464	-2137	-673	1800	-395	-1405	-23	-85	-98	223	-137	-151	0
883	0	0	-1457	-2134	-677	1795	-390	-1405	-87	-139	-83	93	-108	-192	0
884	0	0	-1217	-2132	-915	1674	-151	-1523	-38	-108	-48	168	-89	-65	0
885	0	0	-1092	-2137	-1045	1614	-23	-1591	-52	-31	-58	211	-56	77	0
886	0	0	-951	-2124	-1173	1537	111	-1648	23	-9	-11	162	-27	126	0
887	0	0	-1034	-2118	-1084	1576	25	-1601	-81	-46	13	188	38	93	0
888	0	0	-1028	-2112	-1084	1570	28	-1598	-62	-75	-50	131	-44	-40	0
889	0	0	-1256	-2101	-845	1678	-205	-1473	-44	-25	46	164	0	-5	0
890	0	0	-1439	-2104	-665	1771	-387	-1384	-141	-108	-139	137	-128	-201	0
891	0	0	-1521	-2099	-578	1810	-471	-1338	-67	-73	-50	259	-102	-149	0
892	0	0	-1511	-2093	-582	1802	-464	-1337	-129	-98	-141	87	-128	-197	0
893	0	0	-1350	-2093	-743	1721	-303	-1418	-58	-40	-145	182	-60	-182	0
894	0	0	-1214	-2083	-869	1648	-172	-1476	-87	-44	-89	174	-145	46	0
895	0	0	-1016	-2077	-1061	1546	22	-1569	-62	-44	-126	182	0	118	0
896	0	0	-897	-2066	-1169	1481	136	-1617	-36	-46	-46	236	-25	211	0
897	0	0	-937	-2071	-1134	1504	98	-1602	-50	-73	-11	172	-52	137	0
898	0	0	-1036	-2064	-1028	1550	-4	-1546	-17	-71	-50	261	-54	44	0
899	0	0	-1221	-2064	-843	1642	-189	-1453	-46	-81	-89	221	-27	-155	0
900	0	0	-1381	-2052	-671	1716	-355	-1361	-29	-120	-29	230	-91	-129	0
901	0	0	-1523	-2050	-527	1786	-498	-1288	-97	-143	-93	159	-182	-219	0
902	0	0	-1396	-2042	-646	1719	-375	-1344	-23	-21	0	217	-60	-149	0
903	0	0	-1413	-2037	-624	1725	-394	-1330	-100	-100	-164	114	-157	-98	0
904	0	0	-1168	-2021	-853	1594	-157	-1437	-11	-64	-89	180	-56	-23	0
905	0	0	-951	-2023	-1072	1487	60	-1547	-34	-40	1	188	-50	157	0
906	0	0	-902	-2015	-1113	1458	105	-1564	21	-91	0	197	-54	166	0
907	0	0	-925	-2015	-1090	1470	82	-1552	-102	-110	-48	159	-44	36	0
908	0	0	-1029	-2004	-975	1516	-27	-1489	5	-73	19	197	23	58	0
909	0	0	-1201	-2000	-799	1600	-201	-1399	-44	-133	-54	164	-122	-58	0
910	0	0	-1354	-1994	-640	1674	-357	-1317	-106	-65	-98	172	-83	-151	0
911	0	0	-1480	-1984	-504	1732	-488	-1244	-79	-58	-93	207	-114	-186	0
912	0	0	-1457	-1984	-527	1720	-465	-1255	-67	-120	-85	83	-129	-213	0
913	0	0	-1302	-1963	-661	1632	-320	-1312	-40	11	-75	186	-52	-100	0
914	0	0	-1154	-1951	-797	1552	-178	-1374	-9	-108	-40	135	-89	3	0
915	0	0	-960	-1949	-989	1454	14	-1469	-85	-15	-73	188	-67	93	0
916	0	0	-856	-1940	-1084	1398	114	-1512	15	-34	-32	211	31	112	0
917	0	0	-823	-1932	-1109	1377	143	-1520	13	-93	11	168	-71	91	0
918	0	0	-947	-1924	-977	1435	15	-1450	-31	-73	-1	205	-54	11	0
919	0	0	-1193	-1920	-727	1556	-233	-1323	-40	-100	-95	223	-97	-120	0
920	0	0	-1371	-1914	-543	1642	-414	-1228	-54	-147	-71	106	-194	-254	0
921	0	0	-1397	-1907	-510	1652	-443	-1208	13	-137	17	145	-102	-203	0
922	0	0	-1457	-1893	-436	1675	-510	-1164	-62	-155	-176	143	-217	-289	0
923	0	0	-1241	-1879	-638	1560	-301	-1258	-1	-87	-77	164	-131	-172	0
924	0	0	-1110	-1872	-762	1491	-174	-1317	-38	-87	-87	178	-69	-3	0
925	0	0	-836	-1860	-1024	1348	94	-1442	-56	-62	11	155	21	-3	0
926	0	0	-769	-1837	-1068	1303	149	-1452	15	-5	79	265	-27	174	0
927	0	0	-821	-1833	-1012	1327	95	-1422	-3	-108	-34	205	-27	15	0
928	0	0	-902	-1817	-915	1359	6	-1366	-54	-98	21	133	9	-65	0
929	0	0	-1032	-1811	-779	1421	-126	-1295	-17	-65	-52	230	-9	-168	0
930	0	0	-1277	-1806	-529	1541	-374	-1167	-114	-85	-108	143	-129	-207	0
931	0	0	-1309	-1792	-483	1550	-413	-1137	-27	-145	-85	162	-170	-246	0
932	0	0	-1257	-1778	-521	1517	-368	-1149	-31	-95	-100	203	-93	-225	0
933	0	0	-1186	-1773	-587	1479	-299	-1180	-56	-98	-58	168	-104	-114	0
934	0	0	-999	-1751	-752	1375	-123	-1251	-32	-62	-67	195	-91	-87	0
935	0	0	-861	-1732	-871	1296	5	-1301	1	-118	-56	182	-38	5	0
936	0	0	-733	-1722	-989	1227	128	-1355	0	-124	-7	194	-38	69	0
937	0	0	-714	-1705	-991	1209	138	-1348	0	-71	-32	256	19	46	0
938	0	0	-842	-1695	-853	1268	5	-1274	-5	-112	-11	197	-21	-34	0
939	0	0	-1032	-1676	-644	1354	-194	-1160	-81	-114	-50	112	-38	-143	0
940	0	0	-1174	-1662	-488	1418	-343	-1075	-38	-62	-79	168	3	-232	0
941	0	0	-1340	-1650	-310	1495	-515	-980	-95	-137	-104	162	-149	-294	0
942	0	0	-1158	-1635	-477	1396	-340	-1056	42	-54	1	267	-65	-178	0
943	0	0	-1172	-1627	-455	1399	-358	-1041	-79	-77	-104	184	-141	-112	0
944	0	0	-953	-1612	-659	1282	-147	-1135	-54	-38	-126	164	-87	-54	0
945	0	0	-803	-1604	-801	1203	-1	-1202	-3	-29	-29	199	1	31	0
946	0	0	-685	-1579	-894	1132	104	-1236	-25	-124	36	153	71	100	0
947	0	0	-627	-1567	-940	1097	156	-1253	-36	-73	87	145	48	135	0
948	0	0	-712	-1553	-841	1132	64	-1197	-17	-79	91	162	-21	106	0
949	0	0	-986	-1542	-556	1264	-215	-1049	-15	-143	-3	166	-97	-23	0
950	0	0	-1069	-1526	-457	1297	-306	-991	7	-106	-5	265	-52	-170	0
951	0	0	-1201	-1515	-314	1358	-443	-914	-122	-129	-69	64	-91	-226	0
952	0	0	-1141	-1509	-368	1325	-386	-938	13	-83	-110	180	-89	-223	0
953	0	0	-1061	-1493	-432	1277	-314	-962	-19	-60	-98	178	-98	-149	0
954	0	0	-883	-1480	-597	1181	-143	-1038	-71	-143	-97	124	-122	-40	0
955	0	0	-673	-1478	-805	1075	66	-1141	19	-1	23	192	50	95	0
956	0	0	-632	-1472	-840	1052	104	-1156	-25	-73	-64	162	-7	100	0
957	0	0	-514	-1468	-954	991	220	-1211	-7	-40	81	87	112	102	0
958	0	0	-712	-1462	-750	1087	19	-1106	-46	-36	25	143	-25	46	0
959	0	0	-862	-1447	-585	1154	-138	-1016	-97	-17	50	97	-11	-15	0
960	0	0	-1050	-1443	-393	1246	-328	-918	-95	-48	-46	147	-164	-114	0
961	0	0	-1121	-1443	-322	1282	-399	-882	-98	-17	-93	112	-139	-236	0
962	0	0	-1110	-1437	-327	1273	-391	-882	-67	-89	-50	110	-110	-174	0
963	0	0	-1016	-1431	-415	1223	-300	-923	-81	-93	-116	100	-100	-180	0
964	0	0	-747	-1433	-686	1090	-30	-1059	-62	-5	-36	195	-31	9	0
965	0	0	-642	-1429	-787	1035	72	-1108	5	3	-67	250	29	100	0
966	0	0	-512	-1443	-931	977	209	-1187	-108	-9	-23	188	-46	85	0
967	0	0	-478	-1453	-975	965	248	-1214	-50	21	23	225	-5	170	0
968	0	0	-699	-1453	-754	1076	27	-1103	-75	19	21	168	29	36	0
969	0	0	-830	-1460	-630	1145	-100	-1045	-58	-44	-11	174	-122	-48	0
970	0	0	-1044	-1482	-438	1263	-303	-960	-93	-36	-64	195	-108	-64	0
971	0	0	-1106	-1482	-376	1294	-365	-929	-19	-112	-141	147	-149	-194	0
972	0	0	-1050	-1505	-455	1277	-297	-980	-54	-62	-93	176	-159	-104	0
973	0	0	-991	-1524	-533	1257	-229	-1028	-139	-108	-13	120	-102	-141	0
974	0	0	-848	-1546	-698	1197	-75	-1122	-21	-62	0	143	-36	65	0
975	0	0	-681	-1548	-867	1114	93	-1207	-34	-62	-31	201	-13	65	0
976	0	0	-564	-1565	-1001	1064	218	-1283	-13	-58	-1	176	-21	188	0
977	0	0	-555	-1577	-1022	1066	233	-1299	-56	-25	77	135	-32	124	0
978	0	0	-681	-1602	-921	1141	120	-1261	-42	-48	79	203	-36	75	0
979	0	0	-811	-1610	-799	1210	-6	-1204	75	-85	-5	205	-19	-95	0
980	0	0	-1022	-1625	-603	1323	-209	-1114	-19	-56	-11	170	-128	-143	0
981	0	0	-1127	-1639	-512	1383	-307	-1075	-23	-116	-73	192	-129	-161	0
982	0	0	-1100	-1633	-533	1366	-283	-1083	-7	-48	-29	225	-67	-137	0
983	0	0	-1015	-1647	-632	1331	-191	-1139	-184	-48	-71	104	-108	-162	0
984	0	0	-773	-1647	-874	1210	50	-1260	27	-62	-31	213	-36	23	0
985	0	0	-704	-1666	-962	1185	129	-1314	-46	-77	-46	176	-25	64	0
986	0	0	-483	-1678	-1195	1080	356	-1436	38	7	93	232	29	114	0
987	0	0	-601	-1687	-1086	1144	242	-1386	-9	-89	13	137	-15	207	0
988	0	0	-615	-1685	-1070	1150	227	-1377	21	25	-17	248	-58	112	0
989	0	0	-865	-1691	-826	1278	-19	-1258	-79	-118	-65	161	-81	-25	0
990	0	0	-892	-1689	-797	1290	-47	-1243	21	9	38	246	-44	-128	0
991	0	0	-1175	-1689	-514	1432	-330	-1101	-79	-97	-128	149	-118	-184	0
992	0	0	-1034	-1691	-657	1362	-188	-1174	-7	-131	-42	79	-97	-209	0
993	0	0	-943	-1697	-754	1320	-94	-1225	17	-104	-83	186	-38	-114	0
994	0	0	-827	-1705	-878	1266	25	-1291	-110	-40	-100	128	-79	-62	0
995	0	0	-580	-1705	-1125	1142	272	-1415	-3	36	-42	256	-7	112	0
996	0	0	-586	-1705	-1119	1145	266	-1412	7	-106	-34	141	38	145	0
997	0	0	-483	-1697	-1214	1090	365	-1455	1	-38	77	201	40	157	0
998	0	0	-704	-1703	-999	1203	147	-1351	-77	-65	-73	176	-75	112	0
999	0	0	-799	-1701	-902	1250	51	-1301	-85	-48	-48	207	-73	-50	0
1000	0	0	-1059	-1701	-642	1380	-208	-1171	-93	21	-112	159	-48	-162	0
1001	0	0	-1085	-1701	-616	1393	-234	-1158	-60	-157	-42	182	-89	-131	0
1002	0	0	-1059	-1699	-640	1379	-209	-1169	-106	-83	-77	98	-116	-145	0
1003	0	0	-947	-1699	-752	1323	-97	-1225	-11	-73	-85	221	-50	-87	0
1004	0	0	-749	-1691	-942	1220	96	-1316	-65	-62	-52	151	-17	38	0
1005	0	0	-590	-1693	-1103	1141	256	-1398	-32	-112	-36	225	15	114	0
1006	0	0	-498	-1685	-1187	1091	344	-1436	-65	-151	-56	164	-48	133	0
1007	0	0	-471	-1683	-1212	1077	370	-1447	-19	-64	40	168	0	147	0
1008	0	0	-665	-1683	-1018	1174	176	-1350	-93	-129	-29	135	-91	36	0
1009	0	0	-726	-1676	-950	1201	112	-1313	1	-13	-11	242	-75	-15	0
1010	0	0	-991	-1670	-679	1330	-156	-1174	-137	-106	-52	100	-120	-192	0
1011	0	0	-1017	-1674	-657	1345	-180	-1165	-42	-85	-128	170	-81	-217	0
1012	0	0	-965	-1680	-715	1322	-125	-1197	1	-48	-44	162	-108	-21	0
1013	0	0	-929	-1672	-743	1300	-93	-1207	-112	-143	-98	139	-112	-172	0
1014	0	0	-726	-1668	-942	1197	108	-1305	-114	-54	5	149	-36	1	0
1015	0	0	-602	-1670	-1068	1136	233	-1369	34	-97	-65	217	27	85	0
1016	0	0	-479	-1672	-1193	1075	357	-1432	-36	-58	-5	106	23	162	0
1017	0	0	-450	-1664	-1214	1057	382	-1439	48	-58	21	246	-23	195	0
1018	0	0	-557	-1672	-1115	1114	279	-1393	-102	-46	-29	215	23	54	0
1019	0	0	-716	-1672	-956	1194	120	-1314	-13	-34	-29	180	-25	-42	0
1020	0	0	-983	-1658	-675	1320	-154	-1166	-69	-116	-62	155	-79	-194	0
1021	0	0	-1030	-1662	-632	1346	-199	-1147	-44	-124	-64	151	-97	-201	0
1022	0	0	-1016	-1658	-642	1337	-187	-1150	-85	-54	-100	145	-91	-170	0
1023	0	0	-902	-1652	-750	1277	-76	-1201	-29	-114	-50	141	-91	-95	0
1024	0	0	-758	-1652	-894	1205	68	-1273	-29	-116	-27	147	-48	29	0
1025	0	0	-492	-1652	-1160	1072	334	-1406	-1	13	-27	211	-31	143	0
1026	0	0	-479	-1650	-1171	1064	346	-1410	9	-209	29	234	-36	182	0
1027	0	0	-404	-1647	-1243	1025	419	-1445	11	-34	13	168	7	129	0
1028	0	0	-572	-1654	-1082	1113	255	-1368	29	-44	52	242	32	116	0
1029	0	0	-787	-1652	-865	1219	39	-1258	-48	-124	-67	155	-87	-67	0
1030	0	0	-951	-1647	-696	1299	-127	-1171	-42	-100	-69	211	-100	-170	0
1031	0	0	-1017	-1645	-628	1331	-194	-1136	-38	-128	-29	143	-100	-176	0
1032	0	0	-964	-1629	-665	1296	-149	-1147	-75	-73	-100	133	-110	-194	0
1033	0	0	-933	-1631	-698	1282	-117	-1164	-91	-64	-128	182	-48	-168	0
1034	0	0	-685	-1625	-940	1155	127	-1282	-21	-116	-97	209	-93	1	0
1035	0	0	-520	-1631	-1111	1075	295	-1371	-7	-91	81	149	46	135	0
1036	0	0	-477	-1633	-1156	1055	339	-1394	-67	-67	-31	219	23	147	0
1037	0	0	-450	-1625	-1175	1037	362	-1400	-42	-104	-44	168	-38	139	0
1038	0	0	-518	-1621	-1103	1069	292	-1362	-34	-38	36	215	3	64	0
1039	0	0	-762	-1629	-867	1195	52	-1248	-93	-155	-36	104	-79	-56	0
1040	0	0	-904	-1623	-719	1263	-92	-1171	15	-149	-32	205	-98	-159	0
1041	0	0	-991	-1619	-628	1305	-181	-1123	-79	-83	-73	168	-67	-250	0
1042	0	0	-949	-1612	-663	1280	-143	-1137	-25	-122	-27	199	-128	-120	0
1043	0	0	-801	-1598	-797	1199	-2	-1197	-15	-65	-44	168	-95	-97	0
1044	0	0	-749	-1594	-845	1171	48	-1219	-106	-131	-38	186	-120	40	0
1045	0	0	-516	-1600	-1084	1058	284	-1342	17	-114	13	172	-46	83	0
1046	0	0	-405	-1596	-1191	1000	393	-1393	1	0	7	269	44	188	0
1047	0	0	-467	-1594	-1127	1030	330	-1360	-13	-104	23	205	9	197	0
1048	0	0	-578	-1594	-1016	1086	219	-1305	-31	-64	25	141	-65	29	0
1049	0	0	-805	-1594	-789	1199	-8	-1191	-81	-27	-87	203	-145	-73	0
1050	0	0	-960	-1588	-628	1274	-166	-1108	-27	-77	-97	153	-114	-188	0
1051	0	0	-1010	-1584	-574	1297	-218	-1079	3	-69	-114	211	-58	-217	0
1052	0	0	-1059	-1588	-529	1323	-265	-1058	-64	-60	-95	170	-91	-151	0
1053	0	0	-867	-1584	-717	1225	-75	-1150	-52	-13	-34	141	-77	-162	0
1054	0	0	-819	-1581	-762	1200	-28	-1171	-7	-73	13	236	-97	60	0
1055	0	0	-643	-1583	-940	1113	148	-1261	-5	-60	-118	149	-31	-29	0
1056	0	0	-536	-1575	-1039	1055	251	-1307	36	-91	3	203	7	110	0
1057	0	0	-637	-1581	-944	1109	153	-1262	-120	-56	-29	120	-50	124	0
1058	0	0	-635	-1575	-940	1105	152	-1257	32	-32	31	223	-38	69	0
1059	0	0	-955	-1577	-622	1266	-166	-1099	-95	-112	-75	128	-58	-192	0
1060	0	0	-1049	-1565	-516	1307	-266	-1040	-106	15	-172	205	-118	-230	0
1061	0	0	-1205	-1565	-360	1385	-422	-962	-81	-164	-120	75	-190	-254	0
1062	0	0	-1177	-1563	-386	1370	-395	-974	-46	-114	-44	83	-139	-201	0
1063	0	0	-1018	-1565	-547	1291	-235	-1056	-40	-64	-64	157	-29	-248	0
1064	0	0	-935	-1575	-640	1255	-147	-1107	-34	-40	-60	211	-17	-19	0
1065	0	0	-762	-1559	-797	1160	17	-1178	-128	-38	-83	56	-71	-60	0
1066	0	0	-498	-1553	-1055	1025	278	-1304	50	60	81	194	3	147	0
1067	0	0	-652	-1563	-911	1107	129	-1237	-21	-133	-29	161	-31	97	0
1068	0	0	-684	-1555	-871	1119	93	-1213	-34	-75	19	116	0	-42	0
1069	0	0	-899	-1552	-653	1225	-123	-1102	-23	-23	-5	219	-17	-81	0
1070	0	0	-1099	-1552	-453	1325	-323	-1002	-50	-98	-65	118	-122	-285	0
1071	0	0	-1120	-1548	-428	1334	-346	-988	-65	-52	-145	97	-32	-306	0
1072	0	0	-1137	-1540	-403	1338	-367	-971	13	-133	-97	234	-77	-279	0
1073	0	0	-1025	-1546	-521	1285	-252	-1033	-48	-176	-91	52	-120	-225	0
1074	0	0	-784	-1550	-766	1167	-9	-1158	106	-79	-31	306	-19	-73	0
1075	0	0	-675	-1542	-867	1108	96	-1204	-15	-71	-69	201	-81	79	0
1076	0	0	-555	-1552	-997	1053	221	-1274	102	-36	7	157	48	56	0
1077	0	0	-625	-1546	-921	1085	148	-1233	-17	-126	48	213	-9	104	0
1078	0	0	-669	-1538	-869	1103	100	-1203	31	-93	-27	195	-17	-58	0
1079	0	0	-904	-1542	-638	1223	-133	-1090	32	-116	-13	250	-83	-112	0
1080	0	0	-1108	-1552	-444	1330	-332	-998	-79	-104	-32	114	-124	-170	0
1081	0	0	-1147	-1536	-389	1341	-379	-962	-7	-54	-87	217	-161	-246	0
1082	0	0	-1222	-1536	-314	1379	-454	-925	-69	-194	-60	176	-184	-166	0
1083	0	0	-997	-1530	-533	1263	-232	-1031	-19	-83	27	137	-67	-133	0
1084	0	0	-921	-1528	-607	1224	-157	-1067	-67	-81	-73	240	-71	-58	0
1085	0	0	-696	-1522	-826	1109	65	-1174	-19	-71	-29	232	-19	-56	0
1086	0	0	-591	-1524	-933	1057	171	-1228	32	-124	56	219	27	129	0
1087	0	0	-646	-1513	-867	1079	110	-1190	-17	-56	-9	201	-64	120	0
1088	0	0	-758	-1520	-762	1139	2	-1141	32	-75	-87	195	-3	13	0
1089	0	0	-935	-1520	-585	1227	-175	-1052	-5	-98	-23	226	-141	-93	0
1090	0	0	-1113	-1522	-409	1317	-352	-965	27	-131	-60	195	-106	-203	0
1091	0	0	-1202	-1524	-322	1363	-440	-923	-58	-164	-141	176	-172	-221	0
1092	0	0	-1158	-1528	-370	1343	-394	-949	-38	-69	-79	201	-112	-201	0
1093	0	0	-1026	-1520	-494	1273	-266	-1007	-32	-83	-60	157	-79	-236	0
1094	0	0	-904	-1524	-620	1214	-142	-1072	-54	-5	-75	259	-131	13	0
1095	0	0	-759	-1513	-754	1136	-2	-1133	25	-178	-29	143	-120	32	0
1096	0	0	-574	-1507	-933	1040	179	-1220	64	-36	11	226	-5	124	0
1097	0	0	-673	-1511	-838	1092	82	-1174	-1	-7	-75	205	5	56	0
1098	0	0	-730	-1513	-783	1121	26	-1148	-23	-62	-15	170	-3	-38	0
1099	0	0	-879	-1501	-622	1190	-128	-1061	32	-21	7	279	-21	-50	0
1100	0	0	-1088	-1503	-415	1295	-336	-959	-131	-135	-110	168	-201	-219	0
1101	0	0	-1149	-1505	-356	1327	-396	-930	19	-29	-9	195	-54	-258	0
1102	0	0	-1162	-1497	-335	1329	-413	-916	-75	-108	-50	226	-151	-139	0
1103	0	0	-1024	-1497	-473	1260	-275	-985	-95	-162	-110	149	-129	-172	0
1104	0	0	-788	-1501	-713	1144	-37	-1107	17	-95	0	164	-36	-110	0
1105	0	0	-683	-1505	-822	1094	69	-1163	-48	-48	-25	217	-89	120	0
1106	0	0	-493	-1497	-1004	995	255	-1250	36	-95	67	201	-38	174	0
1107	0	0	-543	-1507	-964	1025	210	-1235	-13	-60	-48	194	7	75	0
1108	0	0	-580	-1497	-917	1038	168	-1207	17	5	-34	219	7	60	0
1109	0	0	-907	-1487	-580	1197	-163	-1033	-71	-135	-58	151	-67	-89	0
1110	0	0	-983	-1487	-504	1235	-239	-995	-73	-1	-116	182	-102	-294	0
1111	0	0	-1088	-1495	-407	1291	-340	-951	40	-91	-60	234	-62	-104	0
1112	0	0	-1134	-1489	-355	1311	-389	-922	-23	-149	-141	153	-230	-186	0
1113	0	0	-906	-1486	-580	1196	-163	-1033	-31	-50	-60	195	-122	-174	0
1114	0	0	-788	-1480	-692	1134	-48	-1086	-7	-50	-102	166	-36	-73	0
1115	0	0	-594	-1480	-886	1037	146	-1183	73	-116	27	195	-50	97	0
1116	0	0	-440	-1474	-1034	957	297	-1254	42	-5	-3	205	13	141	0
1117	0	0	-530	-1474	-944	1002	207	-1209	13	-52	42	182	9	108	0
1118	0	0	-675	-1474	-799	1074	62	-1136	-21	-81	-38	166	0	-3	0
1119	0	0	-836	-1470	-634	1153	-101	-1052	56	-114	-87	201	-75	-131	0
1120	0	0	-951	-1468	-517	1209	-217	-992	-5	-100	-3	114	-73	-195	0
1121	0	0	-1096	-1468	-372	1282	-362	-920	-5	-118	-126	182	-133	-209	0
1122	0	0	-1075	-1476	-401	1275	-337	-938	-67	-85	-100	151	-62	-267	0
1123	0	0	-904	-1470	-566	1187	-169	-1018	-21	15	-65	219	-97	-126	0
1124	0	0	-772	-1476	-704	1124	-34	-1090	-54	-65	-162	228	-71	-36	0
1125	0	0	-563	-1472	-909	1017	173	-1190	110	-62	-17	240	-13	98	0
1126	0	0	-555	-1472	-917	1013	181	-1194	42	-60	25	215	-52	62	0
1127	0	0	-456	-1466	-1010	961	277	-1238	17	-25	65	205	50	120	0
1128	0	0	-627	-1468	-841	1047	107	-1154	-32	-89	-40	219	-56	34	0
1129	0	0	-836	-1458	-622	1147	-107	-1040	-5	-87	-50	190	-44	-27	0
1130	0	0	-995	-1460	-465	1227	-265	-962	-34	-102	-87	188	-133	-228	0
1131	0	0	-1106	-1464	-358	1285	-374	-911	-38	-118	-32	141	-128	-230	0
1132	0	0	-1028	-1466	-438	1247	-295	-952	-13	-42	-40	81	-71	-250	0
1133	0	0	-958	-1466	-508	1212	-225	-987	-31	-69	-46	143	-106	-73	0
1134	0	0	-708	-1462	-754	1085	23	-1108	25	-75	-60	223	-143	-83	0
1135	0	0	-608	-1455	-847	1031	119	-1151	50	-93	-67	176	-40	15	0
1136	0	0	-474	-1451	-977	962	251	-1214	15	-56	-7	164	9	91	0
1137	0	0	-534	-1455	-921	994	193	-1188	-79	-67	11	207	-46	91	0
1138	0	0	-592	-1449	-857	1020	132	-1153	71	-133	54	106	-32	62	0
1139	0	0	-772	-1445	-673	1108	-49	-1059	-77	-5	-29	137	1	-62	0
1140	0	0	-928	-1453	-525	1190	-201	-989	-54	-83	-67	170	-135	-215	0
1141	0	0	-1015	-1443	-428	1229	-293	-935	-13	-50	-34	194	-40	-215	0
1142	0	0	-986	-1439	-453	1212	-266	-946	-11	-143	-62	162	-95	-221	0
1143	0	0	-861	-1433	-572	1147	-144	-1002	-27	-95	-73	174	-139	-147	0
1144	0	0	-694	-1427	-733	1060	19	-1080	-29	-7	-29	236	44	23	0
1145	0	0	-556	-1429	-873	992	158	-1151	-60	-27	-60	174	-56	15	0
1146	0	0	-413	-1437	-1024	925	305	-1230	-65	0	34	164	-23	133	0
1147	0	0	-506	-1427	-921	966	207	-1174	-34	-65	50	197	-1	124	0
1148	0	0	-615	-1429	-814	1022	99	-1121	-112	-73	42	153	-89	-23	0
1149	0	0	-741	-1427	-686	1084	-27	-1056	-56	-9	31	129	-71	-95	0
1150	0	0	-974	-1435	-461	1204	-256	-948	-15	-71	-65	197	-93	-159	0
1151	0	0	-1038	-1435	-397	1236	-320	-916	-97	-108	-87	157	-199	-269	0
1152	0	0	-983	-1427	-444	1205	-269	-935	-38	0	-110	168	-97	-228	0
1153	0	0	-896	-1433	-537	1164	-179	-985	-25	-25	-65	149	-3	-87	0
1154	0	0	-683	-1439	-756	1061	36	-1097	21	-104	-38	223	-27	-42	0
1155	0	0	-593	-1431	-838	1012	122	-1134	-29	-34	0	102	15	56	0
1156	0	0	-450	-1416	-966	933	258	-1191	40	-62	97	209	31	73	0
1157	0	0	-503	-1416	-913	959	205	-1164	27	-71	17	126	-5	131	0
1158	0	0	-592	-1416	-824	1004	116	-1120	0	-13	-56	225	-17	58	0
1159	0	0	-770	-1412	-642	1091	-64	-1027	9	-102	-9	157	-83	-89	0
1160	0	0	-968	-1423	-455	1195	-256	-939	-42	-40	-64	192	-100	-159	0
1161	0	0	-1100	-1414	-314	1257	-393	-864	-114	-95	-128	118	-168	-236	0
1162	0	0	-984	-1416	-432	1200	-276	-924	-32	-32	-54	155	-75	-207	0
1163	0	0	-994	-1418	-424	1206	-285	-921	-48	-64	-114	180	-118	-50	0
1164	0	0	-701	-1412	-711	1056	5	-1061	23	-83	-60	296	-112	-25	0
1165	0	0	-501	-1408	-907	954	203	-1157	1	-50	9	203	-64	157	0
1166	0	0	-460	-1406	-946	933	243	-1176	-11	-27	9	172	32	106	0
1167	0	0	-460	-1406	-946	933	243	-1176	21	-17	-7	244	29	122	0
1168	0	0	-547	-1398	-851	972	152	-1124	34	-48	3	180	-95	73	0
1169	0	0	-795	-1406	-611	1100	-92	-1008	-29	-102	-3	209	-36	-36	0
1170	0	0	-970	-1410	-440	1190	-265	-925	-42	-79	-19	157	-128	-190	0
1171	0	0	-1009	-1408	-399	1208	-305	-903	-23	-46	-81	162	-65	-180	0
1172	0	0	-1011	-1406	-395	1208	-308	-900	-21	-13	-106	133	-95	-226	0
1173	0	0	-922	-1410	-488	1166	-217	-949	-3	-124	-46	166	-17	-157	0
1174	0	0	-722	-1402	-680	1062	-21	-1041	31	-97	-32	211	-116	-17	0
1175	0	0	-560	-1400	-840	980	140	-1120	38	-65	15	248	-13	71	0
1176	0	0	-457	-1392	-935	924	239	-1163	44	-54	34	186	-27	124	0
1177	0	0	-405	-1394	-989	899	292	-1191	42	-31	85	192	29	176	0
1178	0	0	-648	-1381	-733	1014	42	-1057	-13	-129	62	153	-91	46	0
1179	0	0	-739	-1381	-642	1060	-48	-1011	29	-98	-11	155	-38	-56	0
1180	0	0	-947	-1387	-440	1167	-253	-913	9	-145	-9	213	-118	-178	0
1181	0	0	-1020	-1394	-374	1207	-323	-884	-1	-65	-40	199	-102	-265	0
1182	0	0	-1063	-1390	-327	1226	-368	-858	-71	-153	-114	133	-137	-176	0
1183	0	0	-871	-1385	-514	1128	-178	-949	-40	-64	-73	112	-54	-153	0
1184	0	0	-712	-1383	-671	1047	-20	-1027	36	-31	34	207	-5	25	0
1185	0	0	-547	-1379	-832	963	142	-1105	7	-93	7	197	25	38	0
1186	0	0	-382	-1377	-995	879	306	-1186	36	13	-38	246	32	50	0
1187	0	0	-485	-1385	-900	935	207	-1142	-7	-62	17	162	9	164	0
1188	0	0	-586	-1383	-797	984	105	-1090	13	-40	25	168	-21	-17	0
1189	0	0	-735	-1379	-644	1057	-45	-1011	-38	-83	-19	176	-98	-128	0
1190	0	0	-908	-1381	-473	1144	-217	-927	-29	-75	23	203	-44	-205	0
1191	0	0	-1071	-1375	-304	1223	-383	-839	-34	-129	-42	133	-85	-246	0
1192	0	0	-992	-1385	-393	1188	-299	-889	32	-79	-114	139	-141	-192	0
1193	0	0	-898	-1381	-483	1139	-207	-932	13	-69	-73	236	-27	-112	0
1194	0	0	-720	-1383	-663	1051	-28	-1023	-1	-106	-62	207	-85	3	0
1195	0	0	-537	-1375	-838	956	150	-1106	97	-91	42	168	-1	85	0
1196	0	0	-450	-1375	-925	912	237	-1150	17	-65	54	190	7	203	0
1197	0	0	-386	-1379	-993	882	303	-1186	25	-48	19	223	1	42	0
1198	0	0	-642	-1375	-733	1008	45	-1054	-56	-60	-13	129	-11	56	0
1199	0	0	-774	-1363	-589	1068	-92	-976	-52	-85	-15	124	-83	-131	0
1200	0	0	-923	-1359	-436	1141	-243	-897	-15	-73	-91	205	-131	-155	0
1201	0	0	-1063	-1359	-296	1211	-383	-827	-89	-141	-65	65	-164	-225	0
1202	0	0	-974	-1363	-389	1168	-292	-876	-15	-64	-54	226	-83	-155	0
1203	0	0	-973	-1359	-386	1166	-293	-872	-87	-106	-114	219	-128	-199	0
1204	0	0	-722	-1354	-632	1038	-45	-993	-73	-32	-64	170	-131	-50	0
1205	0	0	-588	-1352	-764	970	88	-1058	13	-27	-34	236	-17	93	0
1206	0	0	-436	-1340	-904	888	234	-1122	-52	-40	25	139	0	139	0
1207	0	0	-380	-1340	-960	860	290	-1150	-7	1	104	213	54	79	0
1208	0	0	-588	-1340	-752	964	82	-1046	58	-97	-38	226	-27	27	0
1209	0	0	-710	-1326	-616	1018	-47	-971	5	-50	-9	219	-79	-131	0
1210	0	0	-974	-1321	-347	1147	-313	-834	40	-108	-48	192	-69	-145	0
1211	0	0	-1005	-1321	-316	1163	-344	-818	-48	-95	-50	122	-135	-244	0
1212	0	0	-939	-1311	-372	1125	-283	-841	-46	-50	-44	199	-79	-221	0
1213	0	0	-910	-1309	-399	1109	-255	-854	-31	-157	-29	190	-153	-124	0
1214	0	0	-628	-1305	-677	966	24	-991	21	-85	-21	184	-5	-34	0
1215	0	0	-574	-1313	-739	943	82	-1026	-27	-81	29	186	-1	60	0
1216	0	0	-368	-1299	-931	833	281	-1115	42	-42	106	168	44	131	0
1217	0	0	-404	-1290	-886	847	241	-1088	50	-40	-27	248	-1	182	0
1218	0	0	-510	-1284	-774	897	132	-1029	-36	-17	-5	188	-19	52	0
1219	0	0	-733	-1280	-547	1006	-93	-913	-62	-93	0	118	-69	-64	0
1220	0	0	-811	-1272	-461	1041	-175	-866	3	-97	0	205	-122	-164	0
1221	0	0	-947	-1284	-337	1115	-305	-810	-19	-75	-77	211	-139	-164	0
1222	0	0	-929	-1276	-347	1102	-291	-811	-60	-42	-133	114	-64	-248	0
1223	0	0	-787	-1262	-475	1024	-156	-868	-15	-97	-79	180	-9	-174	0
1224	0	0	-670	-1253	-583	961	-43	-918	-58	-50	-7	240	-79	-46	0
1225	0	0	-428	-1231	-803	829	187	-1017	81	-71	-7	135	11	73	0
1226	0	0	-349	-1218	-869	783	260	-1043	3	-42	29	215	19	42	0
1227	0	0	-361	-1208	-847	784	243	-1027	-7	-27	7	174	5	62	0
1228	0	0	-392	-1191	-799	791	203	-995	-25	-73	21	174	-11	48	0
1229	0	0	-668	-1187	-519	927	-74	-853	-34	-75	-44	209	-3	-135	0
1230	0	0	-834	-1189	-355	1011	-239	-772	27	-95	-89	170	-62	-271	0
1231	0	0	-904	-1185	-281	1044	-311	-733	-31	40	-11	176	-15	-112	0
1232	0	0	-856	-1179	-323	1017	-266	-751	21	-159	-34	168	-162	-149	0
1233	0	0	-729	-1167	-438	948	-145	-802	7	-29	-54	232	-69	-79	0
1234	0	0	-575	-1164	-589	869	7	-876	15	-79	-44	139	-75	-60	0
1235	0	0	-373	-1162	-789	767	208	-975	0	15	7	194	-32	128	0
1236	0	0	-309	-1154	-845	731	268	-999	11	-15	-1	162	-40	194	0
1237	0	0	-266	-1148	-882	707	308	-1015	-27	-65	21	153	17	147	0
1238	0	0	-380	-1152	-772	766	196	-962	25	-21	-11	250	-1	122	0
1239	0	0	-635	-1154	-519	894	-58	-836	-50	-188	-38	164	-133	-131	0
1240	0	0	-786	-1156	-370	971	-208	-763	-135	-34	-62	215	-65	-172	0
1241	0	0	-871	-1156	-285	1013	-293	-720	-87	-69	-91	159	-65	-225	0
1242	0	0	-859	-1165	-306	1012	-276	-735	-40	-98	-108	116	-64	-186	0
1243	0	0	-749	-1164	-415	956	-167	-789	-13	-52	-73	209	-73	-155	0
1244	0	0	-529	-1173	-644	851	57	-908	17	-46	-34	252	-116	15	0
1245	0	0	-441	-1189	-748	815	153	-968	13	-13	23	211	-3	89	0
1246	0	0	-317	-1193	-876	755	279	-1034	7	-44	-15	162	-15	131	0
1247	0	0	-295	-1202	-907	748	306	-1054	34	-93	60	149	48	153	0
1248	0	0	-468	-1214	-746	841	139	-980	48	-75	31	209	-77	83	0
1249	0	0	-626	-1233	-607	929	-9	-920	44	-50	-15	205	-32	-93	0
1250	0	0	-799	-1231	-432	1015	-183	-831	9	-58	7	207	-36	-162	0
1251	0	0	-828	-1239	-411	1033	-208	-825	69	-3	-93	240	-62	-223	0
1252	0	0	-867	-1249	-382	1058	-242	-815	0	-48	-60	188	-62	-149	0
1253	0	0	-788	-1259	-471	1023	-158	-865	-58	-77	-85	124	-67	-176	0
1254	0	0	-553	-1251	-698	902	72	-974	-32	29	-58	238	-54	34	0
1255	0	0	-474	-1261	-787	867	156	-1024	-60	-69	-64	162	-52	58	0
1256	0	0	-339	-1268	-929	803	295	-1098	73	-5	58	232	38	141	0
1257	0	0	-392	-1282	-890	837	249	-1086	7	-83	52	186	-9	129	0
1258	0	0	-481	-1295	-814	888	166	-1054	-17	-38	7	143	40	44	0
1259	0	0	-685	-1317	-632	1001	-26	-974	-81	-81	-9	203	-120	-75	0
1260	0	0	-900	-1317	-417	1108	-241	-867	-77	-161	-7	73	-153	-79	0
1261	0	0	-970	-1317	-347	1143	-311	-832	-71	-104	-9	122	-75	-192	0
1262	0	0	-871	-1319	-448	1095	-211	-883	-44	-46	-50	184	-58	-186	0
1263	0	0	-908	-1315	-407	1111	-250	-861	-77	-50	-60	143	-71	-166	0
1264	0	0	-607	-1313	-706	960	49	-1009	-44	-44	7	151	-60	-48	0
1265	0	0	-543	-1313	-770	928	113	-1041	-34	-21	-19	186	36	65	0
1266	0	0	-423	-1317	-894	870	235	-1105	-19	-21	21	147	-17	50	0
1267	0	0	-365	-1311	-946	838	290	-1128	42	0	75	186	27	71	0
1268	0	0	-586	-1315	-729	950	71	-1022	-46	-48	-46	114	-34	19	0
1269	0	0	-695	-1313	-618	1004	-38	-965	7	-147	-85	153	-40	-149	0
1270	0	0	-819	-1311	-492	1065	-163	-901	-9	-27	-17	223	-36	-149	0
1271	0	0	-1040	-1305	-265	1172	-387	-785	-149	-124	-147	60	-100	-287	0
1272	0	0	-840	-1301	-461	1070	-189	-881	36	-27	-65	215	-58	-126	0
1273	0	0	-860	-1315	-455	1087	-202	-885	-11	-79	-151	234	-118	-126	0
1274	0	0	-563	-1313	-750	938	93	-1031	50	32	-25	221	-50	29	0
1275	0	0	-495	-1305	-810	900	157	-1057	7	-52	-3	225	-44	188	0
1276	0	0	-404	-1313	-909	858	252	-1111	-36	-75	5	110	-85	69	0
1277	0	0	-361	-1305	-944	833	291	-1124	44	-17	40	223	31	192	0
1278	0	0	-578	-1295	-717	936	69	-1006	-42	-31	-38	195	-69	25	0
1279	0	0	-632	-1301	-669	966	18	-985	5	-48	58	228	-29	-75	0
1280	0	0	-886	-1299	-413	1092	-236	-856	-48	-135	-36	170	-145	-192	0
1281	0	0	-981	-1297	-316	1139	-332	-806	-73	-77	-3	116	-131	-194	0
1282	0	0	-856	-1292	-436	1074	-210	-864	31	-73	5	188	-79	-106	0
1283	0	0	-836	-1305	-469	1070	-183	-887	-32	-77	-102	166	-54	-199	0
1284	0	0	-703	-1292	-589	997	-57	-940	-11	-46	-73	133	-85	-5	0
1285	0	0	-436	-1301	-865	868	214	-1083	-19	-29	106	161	0	141	0
1286	0	0	-436	-1309	-873	872	218	-1091	-27	-69	-13	186	-73	155	0
1287	0	0	-369	-1313	-944	841	287	-1128	95	-46	87	269	-27	252	0
1288	0	0	-516	-1323	-807	919	145	-1065	9	-60	7	225	-42	69	0
1289	0	0	-714	-1348	-634	1031	-40	-991	9	-108	11	188	-60	-89	0
1290	0	0	-883	-1373	-490	1128	-196	-931	-3	-46	-64	172	-64	-170	0
1291	0	0	-992	-1385	-393	1188	-299	-889	-27	-85	-67	207	-217	-197	0
1292	0	0	-997	-1398	-401	1197	-298	-899	15	-71	-85	104	-118	-128	0
1293	0	0	-896	-1433	-537	1164	-179	-985	-54	-54	-108	166	-106	-131	0
1294	0	0	-761	-1418	-657	1089	-52	-1037	5	-44	-75	182	-1	-31	0
1295	0	0	-540	-1418	-878	979	169	-1148	48	-19	-32	250	15	79	0
1296	0	0	-464	-1406	-942	935	239	-1174	21	-87	38	162	23	77	0
1297	0	0	-429	-1435	-1006	932	288	-1220	77	-1	-15	254	0	118	0
1298	0	0	-590	-1478	-888	1034	149	-1183	-21	31	-9	205	38	27	0
1299	0	0	-747	-1427	-680	1087	-33	-1053	-40	-48	-13	180	-58	-44	0
1300	0	0	-877	-1278	-401	1077	-238	-839	-54	-32	-149	252	-182	-184	0
1301	0	0	-834	-1090	-256	962	-289	-673	-21	-67	-31	184	-89	-151	0
1302	0	0	-692	-810	-118	751	-287	-464	-83	-137	25	60	-118	-238	0
1303	0	0	-409	-490	-81	449	-164	-285	19	-79	-27	157	-44	-126	0
1304	0	0	-29	-83	-54	56	12	-68	52	-50	5	168	-52	21	0
1305	0	0	335	314	-21	-324	178	146	15	-36	34	118	-32	149	0
1306	0	0	566	566	0	-566	283	283	-13	-11	50	162	79	194	0
1307	0	0	622	719	97	-670	262	408	67	-64	-64	211	-13	98	0
1308	0	0	533	785	252	-659	140	518	56	-91	-17	176	-100	46	0
1309	0	0	286	706	420	-496	-67	563	-7	-81	3	180	-52	-71	0
1310	0	0	46	391	345	-218	-149	368	13	-52	-36	164	-46	-164	0
1311	0	0	-275	21	296	127	-285	158	-58	-64	-172	225	-186	-246	0
1312	0	0	-436	-347	89	391	-262	-129	-23	-25	-9	211	-71	-97	1
1313	0	0	-526	-663	-137	594	-194	-400	-67	-176	-71	114	-184	-118	0
1314	0	0	-374	-944	-570	659	98	-757	48	-102	42	194	13	-31	0
1315	0	0	-371	-1158	-787	764	208	-972	-3	-17	31	226	34	31	0
1316	0	0	-408	-1226	-818	817	205	-1022	-46	-69	15	203	-34	157	0
1317	0	0	-281	-1249	-968	765	343	-1108	110	-75	65	188	-15	60	0
1318	0	0	-528	-1259	-731	893	101	-995	-32	-67	32	217	3	52	0
1319	0	0	-650	-1282	-632	966	-9	-957	19	-52	0	170	23	-126	0
1320	0	0	-878	-1297	-419	1087	-229	-858	-98	-11	32	180	-62	-81	0
1321	92	0	-914	-1319	-405	1116	-254	-862	-5	-64	-44	168	-172	-242	0
1322	92	0	-912	-1323	-411	1117	-250	-867	3	-13	-75	213	-56	-153	0
1323	92	0	-865	-1315	-450	1090	-207	-882	13	-141	-98	128	-29	-133	0
1324	92	0	-628	-1301	-673	964	22	-987	-19	-38	-50	129	0	19	0
1325	92	0	-442	-1293	-851	867	204	-1072	21	-23	-34	259	-62	83	0
1326	92	0	-343	-1301	-958	822	307	-1129	46	27	42	219	73	141	0
1327	92	0	-398	-1309	-911	853	256	-1110	-13	1	48	93	40	178	0
1328	92	0	-442	-1305	-863	873	210	-1084	7	-77	42	141	-29	46	0
1329	92	0	-702	-1303	-601	1002	-50	-952	-65	-46	-38	147	-25	-75	0
1330	92	0	-804	-1292	-488	1048	-158	-890	52	-52	-7	226	-75	-91	0
1331	92	0	-949	-1278	-329	1113	-310	-803	-7	-151	-69	149	-54	-213	0
1332	92	0	-894	-1282	-388	1088	-253	-835	-27	-64	-50	147	-79	-161	0
1333	92	0	-811	-1288	-477	1049	-167	-882	5	-97	-7	114	-23	-87	0
1334	92	0	-652	-1286	-634	969	-9	-960	11	-91	-34	161	-104	3	0
1335	92	0	-479	-1278	-799	878	160	-1038	21	9	25	131	-34	102	0
1336	92	0	-330	-1268	-938	799	304	-1103	71	58	-5	182	54	192	0
1337	92	0	-375	-1282	-907	828	266	-1094	31	-69	11	194	-36	116	0
1338	92	0	-452	-1292	-840	872	194	-1066	-11	-83	23	195	-58	40	0
1339	92	0	-720	-1288	-568	1004	-76	-928	-52	-52	-38	135	-32	-5	0
1340	92	0	-845	-1297	-452	1071	-196	-874	-34	-75	-116	194	-159	-135	0
1341	92	0	-978	-1292	-314	1135	-332	-803	-15	-141	-71	141	-100	-244	0
1342	92	0	-898	-1286	-388	1092	-255	-837	-25	-42	-48	184	-67	-87	0
1343	92	0	-792	-1290	-498	1041	-147	-894	-31	-56	-58	135	-54	-129	0
1344	92	0	-619	-1280	-661	949	21	-970	56	-50	-1	176	13	34	0
1345	92	0	-462	-1284	-822	873	180	-1053	0	-110	7	129	21	77	0
1346	92	0	-330	-1278	-948	804	309	-1113	23	-34	85	161	11	172	0
1347	92	0	-398	-1288	-890	843	246	-1089	-23	-44	-11	184	-62	192	0
1348	92	0	-460	-1274	-814	867	177	-1044	-27	-79	9	137	27	9	0
1349	92	0	-648	-1276	-628	962	-10	-952	3	-62	38	174	34	-79	0
1350	92	0	-920	-1276	-356	1098	-282	-816	-95	-114	-133	112	-172	-236	0
1351	92	0	-906	-1280	-374	1093	-266	-827	-1	-42	-60	203	-75	-124	0
1352	92	0	-910	-1284	-374	1097	-268	-829	-13	-58	-60	147	-13	-100	0
1353	92	0	-829	-1282	-453	1055	-188	-867	-104	-122	-40	60	-135	-139	0
1354	92	0	-638	-1276	-638	957	0	-957	110	-44	-13	246	-17	27	0
1355	92	0	-473	-1272	-799	872	163	-1035	-56	-65	32	176	-27	60	0
1356	92	0	-338	-1282	-944	810	303	-1113	65	9	81	149	32	207	0
1357	92	0	-411	-1266	-855	838	222	-1060	-65	-54	-31	149	-110	83	0
1358	92	0	-476	-1261	-785	868	154	-1023	-54	67	-1	139	-62	100	0
1359	92	0	-733	-1270	-537	1001	-98	-903	36	-98	-58	116	48	-98	0
1360	92	0	-780	-1266	-486	1023	-147	-876	-21	-38	13	145	-62	-147	0
1361	92	0	-1003	-1264	-261	1133	-371	-762	-77	-38	-95	93	-81	-217	0
1362	92	0	-892	-1262	-370	1077	-261	-816	-56	-128	-131	172	-201	-77	0
1363	92	0	-761	-1261	-500	1011	-130	-880	-23	-17	-58	145	-67	-79	0
1364	92	0	-629	-1257	-628	943	0	-942	34	-44	40	217	-5	34	0
1365	92	0	-468	-1259	-791	863	161	-1025	34	-48	-36	137	-38	85	0
1366	92	0	-299	-1257	-958	778	329	-1107	54	-89	60	178	15	226	0
1367	92	0	-380	-1262	-882	821	251	-1072	19	-48	27	129	-36	116	0
1368	92	0	-474	-1251	-777	862	151	-1014	-3	-83	-19	164	-9	131	0
1369	92	0	-648	-1257	-609	952	-19	-933	-36	-36	-21	137	-52	-112	0
1370	92	0	-854	-1255	-401	1054	-226	-828	-44	-36	15	166	-81	-155	0
1371	92	0	-882	-1262	-380	1072	-251	-821	-56	-112	-71	170	-141	-186	0
1372	92	0	-893	-1259	-366	1076	-263	-812	-34	-104	-73	79	-46	-205	0
1373	92	0	-809	-1255	-446	1032	-181	-850	-38	-71	-100	192	-128	-174	0
1374	92	0	-584	-1259	-675	921	45	-967	-11	-54	-71	205	-46	31	0
1375	92	0	-446	-1251	-805	848	179	-1028	13	-42	36	217	7	118	0
1376	92	0	-342	-1255	-913	798	285	-1084	87	-110	34	184	-27	124	0
1377	92	0	-312	-1241	-929	776	308	-1085	-46	29	-13	221	-34	147	0
1378	92	0	-485	-1237	-752	861	133	-994	-34	-71	-21	124	-42	52	0
1379	92	0	-635	-1251	-616	943	-9	-933	32	-62	54	164	-38	-36	0
1380	92	0	-854	-1253	-399	1053	-227	-826	-15	-89	-93	226	-118	-178	0
1381	92	0	-871	-1241	-370	1056	-250	-805	15	-81	17	184	-69	-205	0
1382	92	0	-890	-1237	-347	1063	-271	-792	-60	-93	-69	118	-153	-199	0
1383	92	0	-834	-1239	-405	1036	-214	-822	27	-135	-75	172	-60	-194	0
1384	92	0	-603	-1229	-626	916	11	-927	-32	-50	-60	141	-29	-143	0
1385	92	0	-477	-1229	-752	853	137	-990	-13	-67	-9	265	-15	15	0
1386	92	0	-366	-1229	-863	797	248	-1046	3	-23	-9	192	3	161	0
1387	92	0	-344	-1228	-884	786	270	-1056	17	34	3	221	34	116	0
1388	92	0	-444	-1210	-766	827	161	-988	-31	-46	17	223	-85	9	0
1389	92	0	-670	-1220	-550	945	-60	-885	-17	-44	-38	188	-19	-64	0
1390	92	0	-871	-1224	-353	1047	-259	-788	1	-32	-48	234	-93	-199	0
1391	92	0	-875	-1218	-343	1046	-266	-780	58	-83	-64	250	-98	-226	0
1392	92	0	-890	-1212	-322	1051	-284	-767	56	-89	-42	203	-60	-221	0
1393	92	0	-811	-1204	-393	1007	-209	-798	-89	-97	-60	151	-46	-120	0
1394	92	0	-617	-1200	-583	908	-17	-891	60	-129	-42	232	-52	-83	0
1395	92	0	-388	-1206	-818	797	215	-1012	17	-46	62	269	67	69	0
1396	92	0	-374	-1202	-828	788	227	-1015	58	-44	50	230	31	114	0
1397	92	0	-292	-1196	-904	744	306	-1050	11	-29	65	263	110	77	0
1398	92	0	-472	-1191	-719	831	123	-955	-5	-52	-23	182	69	-17	0
1399	92	0	-572	-1183	-611	877	19	-897	36	-95	11	256	-42	-93	0
1400	92	0	-830	-1185	-355	1007	-237	-770	5	-104	3	168	-46	-147	0
1401	92	0	-863	-1183	-320	1023	-271	-751	32	-155	-36	226	-102	-228	0
1402	92	0	-875	-1175	-300	1025	-287	-737	0	-89	-106	172	-44	-258	0
1403	92	0	-830	-1169	-339	999	-245	-754	-21	-120	-116	162	-153	-164	0
1404	92	0	-637	-1162	-525	899	-56	-843	-7	-116	-38	195	-137	-29	0
1405	92	0	-402	-1156	-754	779	176	-955	91	-23	56	209	23	112	0
1406	92	0	-330	-1148	-818	739	244	-983	56	-21	-34	265	108	116	0
1407	92	0	-281	-1144	-863	712	291	-1003	7	13	0	211	23	67	0
1408	92	0	-479	-1140	-661	809	91	-900	-9	-122	17	151	-11	-40	0
1409	92	0	-579	-1131	-552	855	-13	-841	17	-102	46	178	-98	-42	0
1410	92	0	-796	-1125	-329	960	-233	-727	-13	-31	-11	186	-71	-114	0
1411	92	0	-787	-1107	-320	947	-233	-713	64	-27	-60	157	-110	-133	0
1412	92	0	-820	-1103	-283	961	-268	-693	-21	46	-100	184	-75	-139	0
1413	92	0	-712	-1098	-386	905	-163	-742	46	-95	-60	180	-75	-58	0
1414	92	0	-475	-1086	-611	780	68	-848	60	-64	46	186	-64	13	0
1415	92	0	-363	-1088	-725	725	181	-906	91	-56	-9	190	21	108	0
1416	92	0	-252	-1078	-826	665	287	-952	-36	-21	38	100	65	153	0
1417	92	0	-249	-1065	-816	657	283	-940	42	15	1	223	67	149	0
1418	92	0	-375	-1059	-684	717	154	-871	31	-79	-52	180	-118	17	0
1419	92	0	-539	-1051	-512	795	-13	-781	67	-32	36	209	36	-21	0
1420	92	0	-821	-1034	-213	927	-304	-623	-64	-98	-211	128	-106	-240	0
1421	92	0	-770	-1024	-254	897	-258	-639	-5	29	-73	143	-126	-192	0
1422	92	0	-793	-1010	-217	901	-288	-613	25	-79	-77	122	-95	-157	0
1423	92	0	-684	-1006	-322	845	-181	-664	-73	-11	-83	62	-112	-126	0
1424	92	0	-483	-991	-508	737	12	-749	15	-52	-36	182	-9	29	0
1425	92	0	-357	-977	-620	667	131	-798	3	-29	-25	162	-29	126	0
1426	92	0	-183	-966	-783	574	300	-874	89	-65	46	159	29	83	0
1427	92	0	-182	-954	-772	568	295	-863	46	-5	13	226	64	161	0
1428	92	0	-326	-942	-616	634	145	-779	-42	-15	-52	143	-52	87	0
1429	92	0	-520	-940	-420	730	-50	-680	-9	-69	-13	124	-54	-91	0
1430	92	0	-651	-938	-287	794	-182	-612	-34	-104	-54	118	-104	-93	0
1431	92	0	-778	-933	-155	855	-311	-544	-32	-1	-93	149	-95	-176	0
1432	92	0	-698	-921	-223	809	-237	-572	-25	-149	-21	75	-104	-143	0
1433	92	0	-626	-905	-279	765	-173	-592	19	-11	-161	258	-60	-170	0
1434	92	0	-462	-902	-440	682	-11	-671	3	-124	-79	114	-19	17	0
1435	92	0	-221	-894	-673	557	226	-783	1	3	7	85	0	149	0
1436	92	0	-192	-884	-692	538	250	-788	9	-75	-19	157	5	151	0
1437	92	0	-127	-873	-746	500	309	-809	3	1	89	203	13	195	0
1438	92	0	-223	-867	-644	545	210	-755	-32	-27	1	201	5	67	0
1439	92	0	-431	-857	-426	644	-2	-641	-21	-40	-23	137	-34	-27	0
1440	92	0	-640	-859	-219	749	-210	-539	-83	5	-54	149	-60	-170	0
1441	92	0	-727	-847	-120	787	-303	-483	-102	-79	-110	85	-147	-153	0
1442	92	0	-679	-838	-159	758	-260	-498	-73	0	-40	120	-77	-161	0
1443	92	0	-630	-849	-219	739	-205	-534	-23	-104	-122	62	-147	-162	0
1444	92	0	-361	-832	-471	596	55	-651	-11	13	-62	178	-34	-13	0
1445	92	0	-231	-830	-599	530	184	-714	32	-34	-50	166	9	81	0
1446	92	0	-184	-824	-640	504	228	-732	-58	-48	0	180	-54	128	0
1447	92	0	-91	-826	-735	458	322	-780	15	83	3	199	19	131	0
1448	92	0	-347	-832	-485	589	69	-658	-32	-102	-25	155	-34	69	0
1449	92	0	-438	-824	-386	631	-26	-605	29	-108	-31	172	-95	-32	0
1450	92	0	-580	-838	-258	709	-161	-548	-13	34	-25	145	-23	-159	0
1451	92	0	-739	-841	-102	790	-318	-471	-56	-42	-64	120	-104	-238	0
1452	92	0	-668	-836	-168	752	-250	-502	-32	-50	-67	137	-69	-190	0
1453	92	0	-560	-845	-285	702	-137	-565	-29	-50	-46	118	-69	-56	0
1454	92	0	-425	-859	-434	642	4	-646	-31	-77	-118	199	-104	-11	0
1455	92	0	-267	-874	-607	570	170	-740	5	-19	-13	217	-32	246	0
1456	92	0	-132	-886	-754	509	311	-820	31	-36	31	151	-29	133	0
1457	92	0	-111	-890	-779	500	334	-834	-7	-64	9	166	17	75	0
1458	92	0	-339	-921	-582	630	121	-751	25	-106	-52	102	-97	44	0
1459	92	0	-485	-940	-455	712	-15	-697	-31	-21	-31	211	-56	11	0
1460	92	0	-644	-950	-306	797	-169	-628	-98	-69	-114	197	-98	-225	0
1461	92	0	-756	-973	-217	864	-269	-595	48	-25	-40	149	-42	-133	0
1462	92	0	-753	-981	-228	867	-262	-604	-100	-106	-64	73	-100	-166	0
1463	92	0	-592	-999	-407	795	-92	-703	-52	-17	-32	126	-67	-114	0
1464	92	0	-524	-1010	-486	767	-19	-748	48	-91	-17	186	-44	23	0
1465	92	0	-264	-1028	-764	646	250	-896	7	65	-29	176	-36	-3	0
1466	92	0	-225	-1030	-805	627	290	-917	27	-3	42	252	1	155	0
1467	92	0	-235	-1043	-808	639	286	-925	56	-67	13	162	42	73	0
1468	92	0	-282	-1067	-785	674	251	-926	34	-21	17	246	-17	114	0
1469	92	0	-582	-1065	-483	823	-49	-774	-19	-44	-62	145	-54	-98	0
1470	92	0	-679	-1078	-399	878	-140	-738	-7	-56	9	114	-64	-118	0
1471	92	0	-805	-1086	-281	945	-262	-683	-31	-31	-73	170	-106	-151	0
1472	92	0	-812	-1099	-287	955	-262	-693	-34	-21	-124	203	-89	-244	0
1473	92	0	-687	-1109	-422	898	-132	-765	-7	-42	-3	184	-1	-133	0
1474	92	0	-510	-1115	-605	812	47	-860	7	-27	-19	172	-15	-32	0
1475	92	0	-322	-1121	-799	721	238	-960	19	-9	48	166	17	131	0
1476	92	0	-243	-1119	-876	681	316	-997	29	-11	29	221	56	97	0
1477	92	0	-239	-1123	-884	681	322	-1003	40	7	29	294	77	131	0
1478	92	0	-483	-1127	-644	805	80	-885	-27	-95	-17	137	-17	-91	0
1479	92	0	-539	-1132	-593	835	27	-862	-13	-38	36	225	-56	13	0
1480	92	0	-756	-1138	-382	947	-187	-760	-34	-42	-110	223	-155	-145	0
1481	92	0	-846	-1150	-304	998	-271	-727	-5	-23	-104	139	-120	-225	0
1482	92	0	-786	-1150	-364	968	-211	-757	31	-54	-64	201	-85	-190	0
1483	92	0	-735	-1152	-417	943	-159	-784	7	-48	-124	197	-34	-81	0
1484	92	0	-493	-1156	-663	824	85	-909	32	-36	-42	164	-40	-21	0
1485	92	0	-404	-1154	-750	779	173	-952	77	-77	-25	194	9	112	0
1486	92	0	-218	-1156	-938	687	360	-1047	-19	-23	5	226	5	149	0
1487	92	0	-344	-1156	-812	750	234	-984	34	-58	-23	213	19	112	0
1488	92	0	-445	-1160	-715	802	135	-937	-11	-19	-48	133	-21	-40	0
1489	92	0	-568	-1144	-576	856	4	-860	-54	-1	-23	205	-11	-42	0
1490	92	0	-821	-1152	-331	986	-245	-741	-52	-64	-98	199	-79	-230	0
1491	92	0	-805	-1150	-345	977	-230	-747	-15	-38	-50	157	-124	-221	0
1492	92	0	-875	-1158	-283	1016	-296	-720	-69	-110	-93	135	-32	-149	0
1493	92	0	-722	-1158	-436	940	-143	-797	-48	-91	-38	129	-56	-112	0
1494	92	0	-551	-1146	-595	848	22	-870	-42	-65	-52	149	5	-11	0
1495	92	0	-396	-1146	-750	771	177	-948	0	-79	-69	197	-32	62	0
1496	92	0	-279	-1152	-873	715	297	-1012	23	-7	46	209	15	176	0
1497	92	0	-234	-1136	-902	685	334	-1019	-19	-58	54	155	32	110	0
1498	92	0	-407	-1144	-737	775	165	-940	25	21	-32	164	46	56	0
1499	92	0	-592	-1142	-550	867	-21	-846	7	-36	-69	223	-64	-120	0
1500	92	0	-768	-1144	-376	956	-196	-760	-31	-36	-32	97	-36	-128	0
1501	92	0	-900	-1142	-242	1021	-329	-692	-23	-71	-153	159	-139	-186	0
1502	92	0	-842	-1152	-310	997	-266	-731	27	-116	-87	44	-97	-174	0
1503	92	0	-741	-1146	-405	943	-168	-775	1	-106	-77	190	-48	-46	0
1504	92	0	-508	-1136	-628	822	60	-882	27	-29	-65	145	-48	-9	0
1505	92	0	-399	-1138	-739	768	170	-938	13	17	-13	147	15	93	0
1506	92	0	-313	-1156	-843	734	265	-999	-25	-1	11	157	38	85	0
1507	92	0	-273	-1144	-871	708	299	-1007	19	36	27	141	-1	143	0
1508	92	0	-384	-1148	-764	766	190	-956	73	-52	7	211	3	40	0
1509	92	0	-615	-1140	-525	877	-45	-832	-40	-29	-73	112	-36	-83	0
1510	92	0	-725	-1138	-413	931	-156	-775	-25	-48	-69	83	-85	-258	0
1511	92	0	-869	-1132	-263	1000	-303	-697	23	-50	-77	143	-120	-221	0
1512	92	0	-797	-1134	-337	965	-230	-735	-17	-44	-236	164	-116	-228	0
1513	92	0	-655	-1134	-479	894	-88	-806	38	50	-50	232	19	-15	0
1514	92	0	-537	-1140	-603	838	33	-871	3	-13	-126	143	-25	-31	0
1515	92	0	-380	-1136	-756	758	188	-946	-15	-13	-54	124	15	126	0
1516	92	0	-254	-1125	-871	689	308	-998	40	-29	13	209	17	157	0
1517	92	0	-221	-1119	-898	670	338	-1008	-32	1	25	203	23	102	0
1518	92	0	-383	-1127	-744	755	180	-935	17	62	-7	259	36	102	0
1519	92	0	-631	-1131	-500	881	-65	-815	-52	-77	-100	114	-67	-120	0
1520	92	0	-712	-1125	-413	918	-149	-769	21	5	-17	180	-50	-135	0
1521	92	0	-842	-1115	-273	978	-284	-694	-52	-71	-100	172	-104	-178	0
1522	92	0	-797	-1119	-322	958	-237	-720	-7	-3	-67	131	-120	-110	0
1523	92	0	-755	-1115	-360	935	-197	-737	-34	-65	-48	124	-91	-141	0
1524	92	0	-580	-1115	-535	847	-22	-825	-25	-69	-89	195	-104	-3	0
1525	92	0	-376	-1115	-739	745	181	-927	11	-1	-19	159	-23	50	0
1526	92	0	-303	-1113	-810	708	253	-961	65	-19	-5	236	36	81	0
1527	92	0	-262	-1109	-847	685	292	-978	-40	-5	-11	168	21	77	0
1528	92	0	-384	-1111	-727	747	171	-919	44	17	21	174	7	104	0
1529	92	0	-601	-1111	-510	856	-45	-810	-69	-44	-17	139	-40	-62	0
1530	92	0	-702	-1119	-417	910	-142	-768	17	17	-21	155	-120	-133	0
1531	92	0	-897	-1125	-228	1011	-334	-676	-48	-25	-114	168	-106	-219	0
1532	92	0	-805	-1119	-314	962	-245	-716	0	-122	-149	91	-139	-201	0
1533	92	0	-718	-1117	-399	917	-159	-758	-50	-13	-145	145	-62	-122	0
1534	92	0	-598	-1119	-521	858	-38	-820	-52	-3	-71	83	-52	-42	0
1535	92	0	-388	-1121	-733	754	172	-927	36	9	-64	168	44	36	0
1536	92	0	-303	-1115	-812	709	254	-963	-31	0	50	153	-38	153	0
1537	92	0	-244	-1103	-859	673	307	-981	-58	-5	3	151	3	106	0
1538	92	0	-419	-1101	-682	760	131	-891	-56	79	-7	161	17	89	0
1539	92	0	-572	-1111	-539	841	-16	-825	-85	-11	-52	116	-44	-27	0
1540	92	0	-708	-1101	-393	904	-157	-747	-23	11	-36	172	-95	-112	0
1541	92	0	-842	-1115	-273	978	-284	-694	-34	-36	-89	184	-87	-188	0
1542	92	0	-805	-1105	-300	955	-252	-702	-11	-60	-180	133	-133	-199	0
1543	92	0	-670	-1096	-426	883	-122	-761	0	-73	-52	155	-87	-93	0
1544	92	0	-498	-1099	-601	798	51	-850	-9	-3	-36	164	-71	-29	0
1545	92	0	-416	-1098	-682	757	133	-890	50	-131	48	217	-15	133	0
1546	92	0	-218	-1098	-880	658	331	-989	27	0	38	178	-40	197	0
1547	92	0	-198	-1105	-907	651	354	-1006	54	104	133	232	157	143	0
1548	92	0	-465	-1101	-636	783	85	-868	-104	-44	-23	126	15	-60	0
1549	92	0	-516	-1105	-589	810	36	-847	-5	-44	36	192	-114	-102	0
1550	92	0	-784	-1096	-312	940	-236	-704	-19	-50	1	180	-58	-75	0
1551	92	0	-848	-1096	-248	972	-300	-672	-81	-44	-178	60	-128	-205	0
1552	92	0	-805	-1099	-294	952	-255	-696	50	-73	-44	162	-27	-168	0
1553	92	0	-665	-1109	-444	887	-110	-776	-23	-38	-73	155	-93	-106	0
1554	92	0	-510	-1105	-595	807	42	-850	23	-34	-27	174	-23	44	0
1555	92	0	-368	-1099	-731	733	181	-915	-64	11	-73	145	-34	73	0
1556	92	0	-260	-1107	-847	683	293	-977	38	-23	-3	213	-44	157	0
1557	92	0	-277	-1103	-826	690	274	-964	0	-54	-19	162	-23	108	0
1558	92	0	-403	-1103	-700	753	148	-901	-73	-44	-42	149	-75	118	0
1559	92	0	-576	-1101	-525	838	-25	-813	-9	-54	-5	151	-77	-46	0
1560	92	0	-807	-1113	-306	960	-250	-709	-9	3	-143	155	-116	-141	0
1561	92	0	-842	-1109	-267	975	-287	-688	-31	-50	-95	153	-102	-283	0
1562	92	0	-861	-1111	-250	986	-305	-680	-29	-67	-106	104	-114	-110	0
1563	92	0	-696	-1099	-403	897	-146	-751	-75	-91	-23	155	-77	-122	0
1564	92	0	-528	-1115	-587	821	29	-851	-32	50	-58	151	-11	-46	0
1565	92	0	-368	-1107	-739	737	185	-923	44	9	-15	168	1	108	0
1566	92	0	-335	-1107	-772	721	218	-939	-15	-25	11	112	-15	129	0
1567	92	0	-234	-1099	-865	666	315	-982	62	36	-7	215	-75	211	0
1568	92	0	-378	-1107	-729	742	175	-918	21	-62	58	114	-73	135	0
1569	92	0	-607	-1101	-494	854	-56	-797	21	-116	-120	197	-93	-126	0
1570	92	0	-727	-1111	-384	919	-171	-747	1	-9	-48	95	-141	-139	0
1571	92	0	-830	-1113	-283	971	-273	-698	-32	-58	-93	219	-104	-172	0
1572	92	0	-828	-1109	-281	968	-273	-695	-15	-106	-131	114	-77	-195	0
1573	92	0	-691	-1096	-405	893	-143	-750	-60	-48	-48	85	-114	-135	0
1574	92	0	-512	-1094	-582	803	35	-838	-21	-7	-89	108	31	-15	0
1575	92	0	-363	-1098	-735	730	186	-916	-25	-56	-36	137	-31	65	0
1576	92	0	-251	-1092	-841	671	295	-966	-42	3	-17	182	-9	124	0
1577	92	0	-276	-1098	-822	687	273	-960	9	-15	-40	207	11	118	0
1578	92	0	-386	-1082	-696	734	155	-889	23	-60	-31	110	-11	32	0
1579	92	0	-594	-1098	-504	846	-45	-801	-46	-71	-31	188	-85	-97	0
1580	92	0	-774	-1101	-327	937	-223	-714	-67	-67	-95	93	-137	-178	0
1581	92	0	-819	-1098	-279	958	-270	-688	-60	-34	-93	122	-122	-248	0
1582	92	0	-796	-1092	-296	944	-250	-694	-3	-52	-40	129	-133	-164	0
1583	92	0	-681	-1101	-420	891	-130	-760	32	-95	-58	9	-3	-188	0
1584	92	0	-544	-1096	-552	820	4	-824	-34	-9	-108	159	-52	-19	0
1585	92	0	-342	-1090	-748	716	203	-919	46	-36	-126	133	-19	60	0
1586	92	0	-167	-1096	-929	631	381	-1012	62	54	1	252	71	228	0
1587	92	0	-285	-1099	-814	692	264	-956	-9	27	-58	145	-1	137	0
1588	92	0	-328	-1096	-768	712	220	-932	13	-75	-11	95	-15	-23	0
1589	92	0	-534	-1090	-556	812	11	-823	-31	-25	-38	124	21	1	0
1590	92	0	-770	-1088	-318	929	-226	-703	-60	-139	-133	62	-141	-226	0
1591	92	0	-763	-1096	-333	929	-215	-714	7	-25	-9	79	-38	-128	0
1592	92	0	-836	-1082	-246	959	-295	-664	-106	-97	-178	83	-98	-182	0
1593	92	0	-685	-1096	-411	890	-137	-753	-11	-34	-129	192	-131	-133	0
1594	92	0	-495	-1098	-603	796	54	-850	-23	-5	-116	221	-23	9	0
1595	92	0	-361	-1098	-737	729	188	-917	11	-42	-34	197	-71	97	0
1596	92	0	-230	-1099	-869	664	319	-984	19	-7	-15	168	-5	114	0
1597	92	0	-250	-1099	-849	674	299	-974	-13	-50	44	159	83	131	0
1598	92	0	-338	-1094	-756	716	209	-925	-7	17	1	137	48	7	0
1599	92	0	-530	-1090	-560	810	15	-825	-32	19	-67	213	-58	-36	0
1600	92	0	-720	-1098	-378	909	-171	-738	-65	-65	-95	153	-95	-230	0
1601	92	0	-871	-1094	-223	982	-324	-658	-73	-71	-89	44	-124	-190	0
1602	92	0	-831	-1090	-259	960	-286	-674	-7	-124	-151	221	-102	-172	0
1603	92	0	-693	-1094	-401	893	-146	-747	-52	-87	-124	108	-116	-137	0
1604	92	0	-483	-1094	-611	788	64	-852	44	1	29	176	7	17	0
1605	92	0	-441	-1096	-655	768	107	-875	-75	-81	-56	64	-77	23	0
1606	92	0	-214	-1088	-874	651	330	-981	83	-62	11	172	-7	178	0
1607	92	0	-291	-1088	-797	689	253	-942	60	-40	97	112	31	248	0
1608	92	0	-336	-1086	-750	711	207	-918	-19	-34	7	104	-19	64	0
1609	92	0	-553	-1088	-535	820	-9	-811	-31	-13	-27	213	-1	-97	0
1610	92	0	-788	-1082	-294	935	-247	-688	-64	-118	-81	102	-147	-223	0
1611	92	0	-842	-1080	-238	961	-302	-659	-62	-75	-114	102	-89	-164	0
1612	92	0	-815	-1084	-269	949	-273	-676	-50	-38	-124	77	-83	-143	0
1613	92	0	-749	-1076	-327	912	-211	-701	-60	-73	-108	69	-128	-116	0
1614	92	0	-489	-1080	-591	784	51	-835	0	7	-9	159	52	11	0
1615	92	0	-415	-1088	-673	751	129	-880	-36	-62	-48	102	-5	56	0
1616	92	0	-223	-1082	-859	652	318	-970	83	3	-44	209	9	170	0
1617	92	0	-268	-1078	-810	673	271	-944	-29	9	-7	128	-1	110	0
1618	92	0	-368	-1076	-708	722	170	-892	31	-31	-27	166	0	31	0
1619	92	0	-599	-1078	-479	838	-60	-778	-32	0	-27	180	-36	-11	0
1620	92	0	-753	-1078	-325	915	-214	-701	-15	-139	-7	161	-108	-223	0
1621	92	0	-919	-1078	-159	998	-380	-618	-83	-64	-83	118	-67	-168	0
1622	92	0	-793	-1078	-285	935	-254	-681	-15	-52	-141	209	-100	-153	0
1623	92	0	-729	-1080	-351	904	-189	-715	0	-81	-34	122	-79	-52	0
1624	92	0	-580	-1074	-494	827	-43	-784	-54	-83	-67	108	-38	44	0
1625	92	0	-308	-1080	-772	694	232	-926	34	81	89	261	27	174	0
1626	92	0	-295	-1086	-791	690	248	-938	-7	5	3	112	23	87	0
1627	92	0	-188	-1086	-898	637	355	-992	11	62	81	180	102	194	0
1628	92	0	-433	-1086	-653	759	110	-869	-50	-15	-67	176	-32	60	0
1629	92	0	-561	-1082	-521	821	-20	-801	27	-52	-9	81	-52	-64	0
1630	92	0	-819	-1090	-271	954	-274	-680	1	-27	-116	236	-1	-100	0
1631	92	0	-856	-1084	-228	970	-314	-656	-89	-34	-203	77	-129	-228	0
1632	92	0	-865	-1088	-223	976	-321	-655	-44	0	-79	194	-58	-95	0
1633	92	0	-693	-1088	-395	890	-149	-741	3	-56	-100	184	-98	-122	0
1634	92	0	-557	-1080	-523	818	-17	-801	29	-52	-67	166	-56	-36	0
1635	92	0	-450	-1070	-620	760	85	-845	-25	-67	-31	139	-23	95	0
1636	92	0	-207	-1072	-865	639	329	-968	48	29	19	153	11	201	0
1637	92	0	-267	-1070	-803	668	268	-936	60	-25	44	252	15	194	0
1638	92	0	-384	-1082	-698	733	157	-890	17	-17	-65	213	-17	42	0
1639	92	0	-627	-1084	-457	855	-85	-770	-38	-67	-7	190	-25	-21	0
1640	92	0	-791	-1080	-289	935	-251	-684	-93	-46	-50	133	-38	-162	0
1641	92	0	-852	-1078	-226	965	-313	-652	-60	32	-100	110	21	-149	0
1642	92	0	-900	-1068	-168	984	-366	-618	-29	-128	-162	114	-135	-176	0
1643	92	0	-665	-1074	-409	869	-128	-741	7	-15	-75	221	-52	-83	0
1644	92	0	-625	-1078	-453	851	-86	-765	-62	-29	-50	254	-13	42	0
1645	92	0	-391	-1068	-677	729	143	-872	-36	-93	-21	133	-44	65	0
1646	92	0	-282	-1065	-783	673	250	-924	46	54	7	285	75	238	0
1647	92	0	-313	-1059	-746	686	216	-902	-48	-9	5	236	0	228	0
1648	92	0	-417	-1061	-644	739	113	-852	9	-62	-19	174	-27	-7	0
1649	92	0	-563	-1065	-502	814	-30	-783	-29	5	27	221	-31	-5	0
1650	92	0	-836	-1074	-238	955	-299	-656	-17	-151	-95	192	-60	-209	0
1651	92	0	-902	-1074	-172	988	-365	-623	-13	-104	-56	172	-95	-172	0
1652	92	0	-894	-1070	-176	982	-359	-623	17	-48	-100	135	-64	-145	0
1653	92	0	-833	-1067	-234	950	-299	-650	-81	5	-87	147	-97	-114	0
1654	92	0	-732	-1061	-329	896	-201	-695	-34	-65	-112	145	-27	17	0
1655	92	0	-522	-1063	-541	792	9	-802	-44	5	-17	205	3	135	0
1656	92	0	-440	-1072	-632	756	96	-852	52	27	73	232	85	203	0
1657	92	0	-501	-1065	-564	783	31	-814	-1	-17	-13	228	7	178	0
1658	92	0	-549	-1068	-519	808	-15	-793	-44	-5	-29	155	0	21	0
1659	92	0	-754	-1072	-318	913	-218	-695	-5	-27	32	240	-21	5	0
1660	92	0	-1051	-1070	-19	1060	-516	-544	-60	-91	-164	192	-129	-126	0
1661	92	0	-1014	-1068	-54	1041	-480	-561	25	-62	-93	246	-75	-207	0
1662	92	0	-1022	-1076	-54	1049	-484	-565	-58	-3	-116	195	-27	-114	0
1663	92	0	-943	-1074	-131	1008	-406	-602	-3	-85	-58	176	-29	-87	0
1664	92	0	-733	-1070	-337	901	-198	-703	-44	21	-71	151	-97	1	0
1665	92	0	-605	-1072	-467	838	-69	-769	3	-85	-1	178	-7	106	0
1666	92	0	-439	-1059	-620	749	90	-839	0	-3	-48	207	-23	190	0
1667	92	0	-487	-1057	-570	772	41	-813	15	-15	52	178	38	199	0
1668	92	0	-596	-1055	-459	825	-68	-757	-62	-73	-71	133	-97	75	0
1669	92	0	-743	-1057	-314	900	-214	-685	-9	-64	9	180	-56	-42	0
1670	92	0	-960	-1051	-91	1005	-434	-571	-46	-112	-67	180	-69	-133	0
1671	92	0	-991	-1045	-54	1018	-468	-549	-93	-48	-149	172	-104	-242	0
1672	92	0	-1007	-1043	-36	1025	-485	-539	-50	-25	-102	149	-120	-170	0
1673	92	0	-853	-1041	-188	947	-332	-614	-19	-110	-73	207	-77	-93	0
1674	92	0	-702	-1035	-333	868	-184	-684	-85	1	-89	106	-11	19	0
1675	92	0	-524	-1032	-508	778	-8	-770	-21	11	-32	221	-50	172	0
1676	92	0	-392	-1022	-630	707	119	-826	42	-7	-31	205	27	192	0
1677	92	0	-392	-1016	-624	704	116	-820	-19	-44	-23	201	-40	129	0
1678	92	0	-518	-1014	-496	766	-11	-755	5	9	21	203	-1	182	0
1679	92	0	-706	-1016	-310	861	-198	-663	-44	-58	-25	124	-83	-97	0
1680	92	0	-883	-1024	-141	953	-371	-582	-77	-11	-126	159	-58	-184	0
1681	92	0	-955	-1020	-65	987	-445	-542	-67	-15	-87	162	-85	-174	0
1682	92	0	-955	-1020	-65	987	-445	-542	-73	-64	-106	102	-128	-155	0
1683	92	0	-822	-1014	-192	918	-315	-603	-87	-46	-89	145	-15	-64	0
1684	92	0	-636	-1002	-366	819	-135	-684	-27	-108	-58	157	-128	-5	0
1685	92	0	-417	-995	-578	706	80	-786	67	17	9	230	-11	149	0
1686	92	0	-283	-987	-704	635	210	-845	34	-17	-7	188	-5	145	0
1687	92	0	-365	-985	-620	675	127	-802	-32	-29	17	120	67	230	0
1688	92	0	-407	-977	-570	692	81	-773	25	21	29	195	23	133	0
1689	92	0	-615	-964	-349	789	-133	-656	-36	-98	-7	110	-79	-11	0
1690	92	0	-820	-940	-120	880	-350	-530	-19	-81	-56	100	-48	-124	0
1691	92	0	-842	-927	-85	884	-378	-506	1	-62	-79	91	-71	-126	0
1692	92	0	-834	-917	-83	875	-375	-500	-9	-60	-124	145	-34	-161	0
1693	92	0	-787	-913	-126	850	-330	-519	-42	-77	-124	104	-60	-141	0
1694	92	0	-547	-925	-378	736	-84	-651	-40	-44	-108	155	-48	13	0
1695	92	0	-415	-929	-514	672	49	-721	7	-21	-95	217	-40	46	0
1696	92	0	-297	-915	-618	606	160	-766	9	-38	-1	157	29	178	0
1697	92	0	-362	-909	-547	635	92	-728	-62	-151	48	102	-46	180	0
1698	92	0	-410	-900	-490	655	40	-695	-50	-58	1	131	9	106	0
1699	92	0	-617	-911	-294	764	-161	-602	-60	-40	-29	108	-69	-1	0
1700	92	0	-671	-896	-225	783	-223	-560	-71	-7	-23	135	-21	-126	0
1701	92	0	-815	-892	-77	853	-369	-484	-3	-62	0	166	-129	-89	0
1702	92	0	-840	-898	-58	869	-391	-478	-95	-54	-36	155	-98	-162	0
1703	92	0	-699	-898	-199	798	-250	-548	-19	-97	-65	126	-31	-124	0
1704	92	0	-499	-892	-393	695	-53	-642	-34	-13	-54	184	-54	32	0
1705	92	0	-380	-896	-516	638	68	-706	27	-13	65	186	-1	159	0
1706	92	0	-264	-884	-620	574	178	-752	-40	-15	-34	151	-38	143	0
1707	92	0	-209	-884	-675	546	233	-779	54	25	-3	195	32	234	0
1708	92	0	-390	-888	-498	639	54	-693	-65	-36	-40	118	-32	34	0
1709	92	0	-508	-896	-388	702	-60	-642	-31	-13	31	141	-73	-44	0
1710	92	0	-774	-911	-137	842	-318	-524	-60	-89	-97	143	-56	-139	0
1711	92	0	-796	-925	-129	860	-333	-527	-25	-64	-48	110	-139	-87	0
1712	92	0	-773	-935	-162	854	-305	-548	-7	-31	-89	135	-81	-147	0
1713	92	0	-780	-946	-166	863	-307	-556	-110	-69	-164	102	-97	-126	0
1714	92	0	-478	-964	-486	721	4	-725	15	-58	-23	170	-46	29	0
1715	92	0	-430	-971	-541	700	55	-756	1	-29	-64	211	5	145	0
1716	92	0	-250	-975	-725	612	237	-850	-25	-21	-38	124	-62	131	0
1717	92	0	-300	-971	-671	635	185	-821	-34	1	32	159	81	221	0
1718	92	0	-357	-975	-618	666	130	-796	-104	46	7	64	3	97	0
1719	92	0	-496	-977	-481	736	-7	-729	-15	-19	31	145	77	-73	0
1720	92	0	-765	-997	-232	881	-266	-614	-89	-29	-56	124	-85	-149	0
1721	92	0	-859	-1014	-155	936	-352	-584	-112	-3	-129	-13	-81	-195	0
1722	92	0	-899	-1032	-133	965	-383	-582	-50	-42	-133	149	-73	-98	0
1723	92	0	-704	-1026	-322	865	-191	-674	-50	-77	-64	112	-71	-129	0
1724	92	0	-638	-1035	-397	836	-120	-716	-44	-5	-29	104	0	7	0
1725	92	0	-411	-1047	-636	729	112	-841	-54	-71	-83	124	-7	23	0
1726	92	0	-305	-1051	-746	678	220	-898	36	-29	73	228	-5	228	0
1727	92	0	-371	-1053	-682	712	155	-867	-75	-58	38	98	11	108	0
1728	92	0	-417	-1053	-636	735	109	-844	-114	21	36	85	21	27	0
1729	92	0	-598	-1061	-463	829	-67	-762	-65	42	-46	34	19	85	0
1730	92	0	-825	-1067	-242	946	-291	-654	-73	-67	-71	73	-151	-89	0
1731	92	0	-904	-1051	-147	977	-378	-599	-69	-38	-64	50	-15	-180	0
1732	92	0	-862	-1059	-197	960	-332	-628	-114	-40	-58	32	-102	-98	0
1733	92	0	-759	-1057	-298	908	-230	-677	-98	-15	-85	135	-60	-97	0
1734	92	0	-555	-1061	-506	808	-24	-783	-29	23	-60	129	-38	27	0
1735	92	0	-439	-1057	-618	748	89	-837	-102	-25	19	83	31	52	0
1736	92	0	-235	-1053	-818	644	291	-935	0	40	98	159	0	172	0
1737	92	0	-342	-1053	-711	697	184	-882	11	1	112	98	54	161	0
1738	92	0	-415	-1051	-636	733	110	-843	-102	-73	-31	104	-27	19	0
1739	92	0	-603	-1051	-448	827	-77	-749	-85	-50	36	56	48	-58	0
1740	92	0	-780	-1053	-273	916	-253	-663	-116	-1	-102	110	-131	-129	0
1741	92	0	-838	-1049	-211	943	-313	-630	-17	-67	-13	69	-64	-143	0
1742	92	0	-879	-1047	-168	963	-355	-607	-114	-58	-126	69	-67	-168	0
1743	92	0	-687	-1045	-358	866	-164	-701	-60	-13	-11	32	-31	-7	0
1744	92	0	-542	-1059	-517	800	-12	-788	-128	46	-31	60	58	17	0
1745	92	0	-400	-1057	-657	728	128	-857	-21	-19	11	159	-29	110	0
1746	92	0	-260	-1055	-795	657	267	-925	-17	65	0	174	48	236	0
1747	92	0	-336	-1053	-717	694	190	-885	-87	-32	-50	97	25	133	0
1748	92	0	-365	-1049	-684	707	159	-866	-9	-7	19	102	-40	87	0
1749	92	0	-623	-1043	-420	833	-101	-731	-73	17	-34	129	7	-25	0
1750	92	0	-877	-1053	-176	965	-350	-614	-223	-71	-102	-25	-77	-207	0
1751	92	0	-805	-1057	-252	931	-276	-654	-56	3	-31	50	-58	-95	0
1752	92	0	-886	-1068	-182	977	-352	-625	-129	-71	-95	112	-145	-110	0
1753	92	0	-691	-1084	-393	887	-149	-738	-46	-7	-36	83	-54	-98	0
1754	92	0	-652	-1107	-455	879	-98	-781	-77	-36	-31	95	17	9	0
1755	92	0	-459	-1138	-679	798	110	-908	-54	58	-5	69	-19	162	0
1756	92	0	-303	-1146	-843	724	270	-994	11	52	98	102	129	141	0
1757	92	0	-419	-1160	-741	789	161	-950	-40	-52	17	67	-19	176	0
1758	92	0	-431	-1189	-758	810	163	-973	34	-50	79	151	21	64	0
1759	92	0	-724	-1193	-469	958	-127	-831	-139	38	-102	126	17	-27	0
1760	92	0	-885	-1193	-308	1039	-288	-750	-162	-52	-83	52	-108	-157	0
1761	92	0	-929	-1175	-246	1052	-341	-710	-56	-48	-21	128	-87	-133	0
1762	92	0	-885	-1195	-310	1040	-287	-752	-5	-15	-65	116	-64	-75	0
1763	92	0	-867	-1229	-362	1048	-252	-795	-44	15	-149	36	-15	-139	0
1764	92	0	-677	-1231	-554	954	-61	-892	-15	-5	-67	135	13	-9	0
1765	92	0	-522	-1109	-587	815	32	-848	-77	-29	21	83	19	124	0
1766	92	0	-291	-946	-655	618	182	-800	-54	-48	5	133	0	217	0
1767	92	0	-112	-715	-603	413	245	-659	0	29	-7	201	75	168	0
1768	92	0	-145	-430	-285	287	70	-357	-38	-29	-29	108	-15	116	0
1769	92	0	-135	-79	56	107	-95	-11	-46	-17	-29	197	-15	0	0
1770	92	0	-140	323	463	-91	-301	393	-52	-17	-52	116	-64	-135	0
1771	92	0	-55	616	671	-280	-363	643	9	-87	-73	106	-104	-126	0
1772	92	0	64	803	739	-433	-337	771	-83	-48	-159	46	-118	-194	0
1773	92	0	225	902	677	-563	-226	789	42	-34	-15	128	-91	-19	0
1774	92	0	373	892	519	-632	-73	705	-71	-98	-81	122	-38	-7	0
1775	92	0	555	694	139	-624	208	416	0	62	17	133	65	79	0
1776	92	0	410	341	-69	-375	239	136	-60	-31	40	97	73	147	0
1777	92	0	263	-29	-292	-117	277	-160	-81	25	-7	155	73	172	0
1778	92	0	-124	-360	-236	242	56	-298	-56	-60	-50	162	-3	52	1
1779	92	0	-386	-653	-267	519	-59	-460	-42	-36	-11	116	-9	-21	0
1780	92	0	-689	-886	-197	787	-246	-541	-129	-36	-38	114	-40	-170	0
1781	92	0	-810	-1002	-192	906	-309	-597	-83	-79	-73	77	-42	-166	0
1782	92	0	-845	-1035	-190	940	-327	-612	-87	-75	-141	97	-79	-197	0
1783	92	0	-737	-1049	-312	893	-212	-680	-114	13	-73	73	-100	-77	0
1784	92	0	-578	-1055	-477	816	-50	-766	-56	19	-50	147	-13	56	0
1785	92	0	-388	-1061	-673	724	142	-867	7	36	-34	91	69	75	0
1786	92	0	-334	-1084	-750	709	208	-917	-23	-34	17	116	34	170	0
1787	92	0	-320	-1101	-781	710	230	-941	-56	25	15	151	-9	223	0
1788	92	0	-454	-1092	-638	773	92	-865	-89	-27	-27	75	5	5	0
1789	84	0	-600	-1092	-492	846	-54	-792	-38	-54	7	83	-52	5	0
1790	84	0	-817	-1096	-279	956	-269	-687	-102	-77	-42	104	-85	-139	0
1791	84	0	-912	-1096	-184	1004	-364	-640	-65	-79	-48	77	-75	-137	0
1792	84	0	-909	-1101	-192	1005	-358	-646	-122	-44	-135	89	-89	-135	0
1793	84	0	-815	-1111	-296	963	-259	-703	-67	-83	-69	118	-114	-124	0
1794	84	0	-603	-1105	-502	854	-50	-803	13	-17	-17	77	-40	-3	0
1795	84	0	-499	-1096	-597	797	49	-846	-5	-71	1	97	-21	120	0
1796	84	0	-297	-1074	-777	685	240	-925	11	-1	7	102	15	97	0
1797	84	0	-363	-1078	-715	720	176	-896	-120	-34	-3	133	-15	89	0
1798	84	0	-487	-1070	-583	778	48	-826	-44	-13	34	161	-58	73	0
1799	84	0	-598	-1084	-486	841	-56	-785	-40	-42	-31	73	5	-38	0
1800	84	0	-831	-1092	-261	961	-285	-676	-133	-52	-83	79	-54	-116	0
1801	84	0	-873	-1090	-217	981	-328	-653	-56	-5	-58	95	-100	-199	0
1802	84	0	-941	-1086	-145	1013	-398	-615	-34	-19	-104	87	-112	-102	0
1803	84	0	-830	-1088	-258	959	-286	-673	-128	-129	-98	65	-133	-85	0
1804	84	0	-637	-1096	-459	866	-89	-777	19	-36	-75	128	11	-19	0
1805	84	0	-458	-1090	-632	774	87	-861	-34	-44	-13	139	1	91	0
1806	84	0	-311	-1088	-777	699	233	-932	0	-21	-1	157	29	174	0
1807	84	0	-326	-1086	-760	706	217	-923	-131	-3	-32	87	9	95	0
1808	84	0	-448	-1094	-646	771	99	-870	-34	-46	-44	137	17	50	0
1809	84	0	-621	-1096	-475	858	-73	-785	-36	21	-36	128	-85	11	0
1810	84	0	-784	-1094	-310	939	-237	-702	-52	-79	-52	75	-52	-172	0
1811	84	0	-904	-1084	-180	994	-362	-632	-87	-75	-75	100	-112	-184	0
1812	84	0	-873	-1086	-213	979	-330	-649	-54	-25	-71	95	-3	-162	0
1813	84	0	-807	-1090	-283	948	-262	-686	-112	-69	-97	65	-69	-98	0
1814	84	0	-600	-1088	-488	844	-56	-788	-71	17	-73	91	11	-71	0
1815	84	0	-419	-1092	-673	755	127	-882	5	-5	-19	98	-15	75	0
1816	84	0	-324	-1084	-760	704	218	-922	-31	-23	91	116	13	226	0
1817	84	0	-373	-1094	-721	733	174	-907	-122	3	56	32	19	168	0
1818	84	0	-425	-1088	-663	756	119	-875	-48	-42	5	106	-9	31	0
1819	84	0	-652	-1090	-438	871	-107	-764	-83	46	-65	19	11	-60	0
1820	84	0	-817	-1088	-271	952	-273	-679	-135	42	-42	56	-40	-85	0
1821	84	0	-939	-1082	-143	1010	-398	-612	-106	-36	-79	81	-81	-128	0
1822	84	0	-972	-1084	-112	1028	-430	-598	-118	-46	-157	93	-44	-155	0
1823	84	0	-759	-1084	-325	921	-217	-704	-60	1	-75	124	-52	-112	0
1824	84	0	-617	-1084	-467	850	-75	-775	-13	-36	-40	122	71	65	0
1825	84	0	-533	-1080	-547	806	7	-813	-77	-73	-91	42	-97	58	0
1826	84	0	-363	-1088	-725	725	181	-906	-17	-40	104	118	62	195	0
1827	84	0	-342	-1090	-748	716	203	-919	-54	3	21	118	0	174	0
1828	84	0	-415	-1086	-671	750	128	-878	-23	48	-27	50	97	71	0
1829	84	0	-695	-1084	-389	889	-153	-736	-91	-5	-50	83	-44	13	0
1830	84	0	-762	-1082	-320	922	-221	-701	-11	-110	-5	64	-131	-162	0
1831	84	0	-924	-1090	-166	1007	-379	-628	-56	-64	-44	124	-56	-100	0
1832	84	0	-887	-1090	-203	988	-342	-646	-151	-36	-77	-5	-91	-145	0
1833	84	0	-735	-1080	-345	907	-195	-712	-58	-3	-34	46	7	-29	0
1834	84	0	-590	-1080	-490	835	-50	-785	-87	5	-32	58	-69	27	0
1835	84	0	-409	-1076	-667	742	129	-871	-3	-17	-23	157	-25	139	0
1836	84	0	-322	-1076	-754	699	216	-915	-44	-36	13	108	32	153	0
1837	84	0	-330	-1078	-748	704	209	-913	-7	-46	-1	100	-38	97	0
1838	84	0	-426	-1070	-644	748	109	-857	-83	25	-1	141	-11	95	0
1839	84	0	-597	-1074	-477	835	-60	-775	-106	-62	-21	71	-73	-95	0
1840	84	0	-741	-1074	-333	907	-204	-703	-36	3	-85	174	-50	-172	0
1841	84	0	-935	-1070	-135	1002	-400	-602	-172	-100	-106	56	-186	-137	0
1842	84	0	-896	-1080	-184	988	-356	-632	-114	-17	-139	118	-147	-209	0
1843	84	0	-675	-1070	-395	872	-140	-732	13	-48	23	155	7	-25	0
1844	84	0	-611	-1070	-459	840	-76	-764	-97	-7	-79	87	-38	-29	0
1845	84	0	-381	-1067	-686	724	152	-876	-13	19	7	162	5	112	0
1846	84	0	-298	-1068	-770	683	236	-919	32	-40	46	122	48	151	0
1847	84	0	-302	-1070	-768	686	233	-919	-65	-11	23	75	23	100	0
1848	84	0	-384	-1072	-688	728	152	-880	40	19	36	221	46	97	0
1849	84	0	-636	-1076	-440	856	-98	-758	-120	11	-32	133	-36	-48	0
1850	84	0	-698	-1068	-370	883	-164	-719	-1	-97	-9	157	-114	-149	0
1851	84	0	-918	-1065	-147	991	-385	-606	-83	-34	-77	151	-50	-267	0
1852	84	0	-869	-1068	-199	968	-335	-633	-102	-77	-40	81	-60	-162	0
1853	84	0	-749	-1059	-310	904	-219	-684	-34	-81	-124	151	-73	-116	0
1854	84	0	-572	-1055	-483	813	-44	-769	42	-38	21	201	15	67	0
1855	84	0	-439	-1055	-616	747	88	-835	-27	-65	-1	178	-79	75	0
1856	84	0	-258	-1049	-791	653	266	-920	1	7	81	203	52	106	0
1857	84	0	-359	-1043	-684	701	162	-863	17	-141	11	145	-50	170	0
1858	84	0	-401	-1041	-640	721	119	-840	-9	-23	29	108	3	122	0
1859	84	0	-661	-1043	-382	852	-139	-712	-34	-100	-40	164	-71	-64	0
1860	84	0	-793	-1049	-256	921	-268	-652	-106	-40	-65	79	-100	-112	0
1861	84	0	-849	-1035	-186	942	-331	-610	-3	-58	-81	137	-36	-226	0
1862	84	0	-840	-1035	-195	937	-322	-615	-34	-91	-64	174	-75	-162	0
1863	84	0	-702	-1024	-322	863	-190	-673	-21	-48	-73	137	-75	-108	0
1864	84	0	-499	-1026	-527	762	14	-776	5	-56	40	161	17	29	0
1865	84	0	-398	-1024	-626	711	114	-825	-27	-29	-25	93	31	83	0
1866	84	0	-254	-1028	-774	641	260	-901	46	-32	13	133	73	108	0
1867	84	0	-272	-1026	-754	649	241	-890	-83	19	131	135	64	174	0
1868	84	0	-392	-1012	-620	702	114	-816	-46	-54	9	110	-13	17	0
1869	84	0	-562	-1010	-448	786	-57	-729	-79	-23	9	182	-46	-89	0
1870	84	0	-816	-1006	-190	911	-313	-598	-133	-73	-60	95	-104	-149	0
1871	84	0	-811	-1008	-197	909	-307	-602	-79	15	-48	170	-79	-164	0
1872	84	0	-805	-991	-186	898	-309	-588	-79	-69	-40	85	-67	-203	0
1873	84	0	-710	-985	-275	847	-217	-630	-31	-104	-31	192	-77	-91	0
1874	84	0	-537	-971	-434	754	-51	-702	-108	-81	-73	79	-34	-19	0
1875	84	0	-388	-977	-589	682	100	-783	44	-31	32	157	25	139	0
1876	84	0	-289	-971	-682	630	196	-826	3	-42	-1	81	-19	122	0
1877	84	0	-243	-962	-719	602	238	-840	3	64	65	190	60	178	0
1878	84	0	-446	-956	-510	701	32	-733	-73	-38	-91	159	-38	48	0
1879	84	0	-518	-946	-428	732	-45	-687	17	-32	77	186	7	7	0
1880	84	0	-787	-940	-153	863	-317	-546	-104	-34	-124	87	-108	-172	0
1881	84	0	-862	-935	-73	898	-394	-504	-79	-93	-46	128	-129	-226	0
1882	84	0	-826	-919	-93	872	-366	-506	-71	-44	-79	112	-122	-188	0
1883	84	0	-745	-919	-174	832	-285	-546	-46	-85	-32	64	3	-64	0
1884	84	0	-537	-911	-374	724	-81	-642	-71	-42	-85	168	34	-56	0
1885	84	0	-353	-892	-539	622	93	-715	-9	29	-81	157	-5	56	0
1886	84	0	-231	-884	-653	557	211	-768	-9	-11	87	108	-5	209	0
1887	84	0	-245	-871	-626	558	190	-748	-71	-73	13	83	34	172	0
1888	84	0	-270	-865	-595	567	162	-730	-32	79	48	73	93	83	0
1889	84	0	-576	-855	-279	715	-148	-567	-62	-67	-31	93	-75	-46	0
1890	84	0	-743	-847	-104	795	-319	-475	-139	-87	-122	15	-143	-213	0
1891	84	0	-719	-841	-122	780	-298	-481	23	-40	97	106	17	-126	0
1892	84	0	-833	-830	3	831	-418	-413	-114	-112	-164	108	-67	-213	0
1893	84	0	-628	-816	-188	722	-220	-502	-15	-62	-153	110	-56	-184	0
1894	84	0	-512	-799	-287	655	-112	-543	1	-83	-42	131	-31	79	0
1895	84	0	-324	-793	-469	558	72	-631	-79	-32	-23	65	-64	110	0
1896	84	0	-204	-793	-589	498	192	-691	0	-21	44	116	34	170	0
1897	84	0	-273	-781	-508	527	117	-644	-95	-34	-1	34	17	129	0
1898	84	0	-291	-770	-479	530	94	-624	-31	-29	64	114	38	38	0
1899	84	0	-516	-764	-248	640	-134	-506	-56	-13	-11	81	54	-85	0
1900	84	0	-681	-754	-73	717	-304	-413	-42	-62	-40	32	-106	-161	0
1901	84	0	-781	-754	27	767	-404	-363	-44	-77	-75	64	-118	-174	0
1902	84	0	-777	-752	25	764	-401	-363	-5	-87	-159	102	-128	-178	0
1903	84	0	-599	-744	-145	671	-227	-444	3	-71	-42	102	-48	-23	0
1904	84	0	-410	-739	-329	574	-40	-534	-79	-48	-11	95	-31	1	0
1905	84	0	-246	-725	-479	485	116	-602	-19	-3	27	71	23	79	0
1906	84	0	-142	-725	-583	433	220	-654	-81	25	29	73	-52	182	0
1907	84	0	-153	-711	-558	432	202	-634	-77	-21	56	102	83	178	0
1908	84	0	-273	-713	-440	493	83	-576	-42	-104	-1	34	-13	-7	0
1909	84	0	-437	-710	-273	573	-82	-491	-108	11	31	159	-27	-11	0
1910	84	0	-676	-708	-32	692	-322	-370	-201	-75	-93	44	-170	-122	0
1911	84	0	-647	-711	-64	679	-291	-387	-44	46	-9	91	-60	-145	0
1912	84	0	-775	-706	69	740	-422	-318	-137	-106	-129	34	-116	-221	0
1913	84	0	-551	-706	-155	628	-198	-430	1	-73	-126	120	-73	-114	0
1914	84	0	-441	-708	-267	574	-87	-487	-5	5	-69	135	58	46	0
1915	84	0	-329	-711	-382	520	26	-546	-79	-91	-13	42	1	97	0
1916	84	0	-112	-713	-601	412	244	-657	-77	0	13	164	-38	226	0
1917	84	0	-132	-719	-587	425	227	-653	-64	17	89	162	38	182	0
1918	84	0	-279	-727	-448	503	84	-587	-114	-62	-36	65	-79	54	0
1919	84	0	-454	-743	-289	598	-82	-516	-60	-7	-56	104	1	29	0
1920	84	0	-681	-758	-77	719	-302	-417	-104	-120	-91	44	-54	-176	0
1921	84	0	-766	-777	-11	771	-377	-394	-102	-97	-104	23	-91	-153	0
1922	84	0	-708	-791	-83	749	-312	-437	-46	-9	-102	77	-21	-176	0
1923	84	0	-665	-816	-151	740	-257	-483	-122	-29	-203	29	-52	-141	0
1924	84	0	-454	-828	-374	641	-40	-601	-34	-73	-36	122	-36	21	0
1925	84	0	-285	-845	-560	565	137	-702	3	-29	17	102	36	106	0
1926	84	0	-241	-857	-616	549	187	-736	-131	-40	-7	128	7	116	0
1927	84	0	-196	-869	-673	532	238	-771	0	13	-15	112	32	172	0
1928	84	0	-283	-890	-607	586	162	-748	-11	-48	27	102	17	110	0
1929	84	0	-584	-904	-320	744	-132	-612	-108	-207	-25	56	-83	-62	0
1930	84	0	-722	-921	-199	821	-261	-560	-27	-36	-64	81	-65	-166	0
1931	84	0	-836	-931	-95	883	-370	-513	-71	-102	-97	40	-104	-192	0
1932	84	0	-733	-948	-215	840	-259	-581	-46	-128	-106	56	-75	-223	0
1933	84	0	-784	-956	-172	870	-306	-564	-97	-126	-64	19	-67	-60	0
1934	84	0	-468	-960	-492	714	12	-726	-1	-108	-52	147	-83	0	0
1935	84	0	-378	-973	-595	675	108	-784	-79	-50	27	97	-19	65	0
1936	84	0	-213	-983	-770	598	278	-876	-67	-25	-9	133	-23	133	0
1937	84	0	-276	-987	-711	631	217	-849	-29	-50	21	170	87	128	0
1938	84	0	-343	-1002	-659	672	158	-830	-71	25	-81	116	-42	50	0
1939	84	0	-582	-1006	-424	794	-79	-715	-139	-23	-50	129	-38	-64	0
1940	84	0	-752	-1008	-256	880	-248	-632	-21	-83	-36	93	-65	-168	0
1941	84	0	-826	-1018	-192	922	-317	-605	-79	-58	-60	87	-67	-248	0
1942	84	0	-772	-1026	-254	899	-259	-640	-60	-13	-67	116	-21	-145	0
1943	84	0	-702	-1022	-320	862	-191	-671	-65	-31	-15	155	-31	-89	0
1944	84	0	-526	-1024	-498	775	-14	-761	-3	-60	-81	97	-52	1	0
1945	84	0	-394	-1032	-638	713	122	-835	-46	-19	-7	85	38	67	0
1946	84	0	-295	-1041	-746	668	225	-893	-32	-67	-34	172	-5	153	0
1947	84	0	-206	-1047	-841	626	317	-944	32	5	17	238	93	153	0
1948	84	0	-431	-1049	-618	740	93	-833	-42	-71	40	62	-19	58	0
1949	84	0	-561	-1051	-490	806	-35	-770	-93	-46	31	131	-54	-29	0
1950	84	0	-774	-1047	-273	910	-250	-660	-87	-65	-73	100	-48	-159	0
1951	84	0	-889	-1051	-162	970	-363	-606	-81	-40	-141	118	-102	-131	0
1952	84	0	-786	-1049	-263	917	-261	-656	-25	-52	-58	77	-62	-211	0
1953	84	0	-753	-1053	-300	903	-226	-676	-100	-27	-98	85	-60	-87	0
1954	84	0	-528	-1047	-519	787	-4	-783	-69	-60	-58	97	-31	-46	0
1955	84	0	-396	-1049	-653	722	128	-851	5	-31	46	135	36	151	0
1956	84	0	-297	-1049	-752	673	227	-900	-50	-31	-34	85	32	133	0
1957	84	0	-239	-1049	-810	644	285	-929	9	-64	60	217	-5	172	0
1958	84	0	-409	-1045	-636	727	113	-840	-104	-56	-31	104	-7	25	0
1959	84	0	-640	-1055	-415	847	-112	-735	-58	-93	-46	161	-42	-48	0
1960	84	0	-767	-1061	-294	914	-236	-677	-50	-23	-58	112	-108	-176	0
1961	84	0	-865	-1059	-194	962	-335	-626	-42	-40	-155	137	-95	-242	0
1962	84	0	-834	-1057	-223	945	-305	-640	-13	-36	-93	172	-36	-155	0
1963	84	0	-767	-1061	-294	914	-236	-677	-73	-120	-168	15	-126	-143	0
1964	84	0	-524	-1059	-535	791	5	-797	3	-31	-9	147	-31	-5	0
1965	84	0	-464	-1055	-591	759	63	-823	-73	-89	7	83	-3	3	0
1966	84	0	-248	-1053	-805	650	278	-929	1	-71	-13	46	-3	81	0
1967	84	0	-291	-1057	-766	674	237	-911	-17	3	83	155	93	155	0
1968	84	0	-398	-1059	-661	728	131	-860	0	-58	-29	131	3	-42	0
1969	84	0	-615	-1057	-442	836	-86	-749	-9	-15	-44	139	7	-13	0
1970	84	0	-769	-1063	-294	916	-237	-678	-143	-62	-85	50	-75	-195	0
1971	84	0	-819	-1061	-242	940	-288	-651	-23	-42	-73	143	-56	-164	0
1972	84	0	-827	-1055	-228	941	-299	-641	-5	-116	-27	85	-40	-102	0
1973	84	0	-677	-1049	-372	863	-152	-710	-17	-9	-93	15	-46	-131	0
1974	84	0	-572	-1053	-481	812	-45	-767	9	-9	-7	166	-21	50	0
1975	84	0	-407	-1049	-642	728	117	-845	-60	-85	11	118	-11	31	0
1976	84	0	-312	-1047	-735	679	211	-891	-13	-106	32	46	19	93	0
1977	84	0	-318	-1047	-729	682	205	-888	-100	17	32	71	27	141	0
1978	84	0	-372	-1051	-679	711	153	-865	-7	-9	7	135	19	46	0
1979	84	0	-617	-1047	-430	832	-93	-738	-81	-31	-52	100	-38	-85	0
1980	84	0	-731	-1051	-320	891	-205	-685	-21	-13	-25	159	-102	-166	0
1981	84	0	-884	-1043	-159	963	-362	-601	-44	-137	-60	89	-95	-190	0
1982	84	0	-842	-1057	-215	949	-313	-636	-83	-151	-31	71	-114	-178	0
1983	84	0	-786	-1047	-261	916	-262	-654	-93	-85	-120	131	-58	-118	0
1984	84	0	-592	-1049	-457	820	-67	-753	-27	-98	-65	128	-60	-69	0
1985	84	0	-322	-1041	-719	681	198	-880	52	19	50	180	13	104	0
1986	84	0	-349	-1047	-698	698	174	-872	-38	-139	-7	126	9	128	0
1987	84	0	-242	-1047	-805	644	281	-926	0	-34	46	102	9	83	0
1988	84	0	-463	-1045	-582	754	59	-813	-65	-114	40	87	-31	17	0
1989	84	0	-566	-1045	-479	805	-43	-762	-31	-97	15	149	-52	-83	0
1990	84	0	-836	-1041	-205	938	-315	-623	-133	-102	-50	112	-73	-178	0
1991	84	0	-880	-1041	-161	960	-359	-601	-65	-110	-73	91	-104	-207	0
1992	84	0	-824	-1039	-215	931	-304	-627	-58	-7	-38	64	-58	-153	0
1993	84	0	-756	-1041	-285	898	-235	-663	-27	-32	-118	89	-58	-89	0
1994	84	0	-525	-1037	-512	781	-6	-774	31	-29	-36	147	-34	-60	0
1995	84	0	-440	-1045	-605	742	82	-825	-32	-60	-13	141	-21	93	0
1996	84	0	-266	-1034	-768	650	251	-901	-38	-48	19	108	13	137	0
1997	84	0	-291	-1037	-746	664	227	-891	32	-42	34	162	71	114	0
1998	84	0	-465	-1035	-570	750	52	-802	-71	-56	-46	79	-36	-25	0
1999	84	0	-549	-1034	-485	791	-32	-759	7	-42	-21	178	-89	-29	0
[truncated: 29,177 more rows]
