# Supplementary material for: A Robust and Real-Time Capable Envelope-Based Algorithm for Heart Sound Classification: Validation under Different Physiological Conditions
Source: Sensors (Basel). 2020 Feb 11;20(4):972. doi: 10.3390/s20040972 (PMC7070375; doi:10.3390/s20040972)
Supplement: Supplementary file 1 [file sensors-20-00972-s001.zip › Messungen/sz/sz04_unfiltered.csv]

Dataset No.	Pulse (bpm)	Pacer Bit	leadI (�V)	leadII (�V)	leadIII (�V)	lead_avR (�V)	lead_avL (�V)	lead_avF (�V)	V1 (�V)	V2 (�V)	V3 (�V)	V4 (�V)	V5 (�V)	V6 (�V)	R-Wave
1	0	0	-348	-933	-585	640	118	-759	-259	149	62	5400	-256	-151	0
2	0	0	-385	-970	-585	677	100	-777	-362	161	5	5410	-230	-102	0
3	0	0	-238	-1012	-774	625	268	-893	-164	44	-19	5451	-265	-56	0
4	0	0	23	-1061	-1084	519	553	-1072	157	180	73	5550	201	120	0
5	0	0	192	-1111	-1303	459	747	-1207	298	192	31	5596	314	310	0
6	0	0	456	-1105	-1561	324	1008	-1333	459	153	13	5598	440	353	0
7	0	0	571	-1012	-1583	220	1077	-1297	537	265	52	5622	469	380	0
8	0	0	355	-937	-1292	291	823	-1114	314	164	32	5556	322	195	0
9	0	0	217	-886	-1103	334	660	-994	21	159	1	5470	-27	13	1
10	0	0	-67	-874	-807	470	370	-840	-164	9	-36	5402	-215	-153	0
11	0	0	-208	-822	-614	515	203	-718	-376	21	-13	5360	-320	-205	0
12	0	0	-38	-748	-710	393	336	-729	-337	85	-1	5325	-380	-120	0
13	0	0	145	-698	-843	276	494	-770	-176	11	1	5379	-166	-60	0
14	0	0	462	-632	-1094	85	778	-863	52	120	-9	5554	44	155	0
15	0	0	840	-562	-1402	-139	1121	-982	302	141	-15	5575	322	201	0
16	0	0	1071	-667	-1738	-202	1404	-1202	521	133	65	5649	514	428	0
17	0	0	1069	-630	-1699	-219	1384	-1164	483	77	-3	5610	417	267	0
18	0	0	948	-611	-1559	-168	1253	-1085	322	91	5	5563	240	141	0
19	0	0	941	-680	-1621	-130	1281	-1150	67	83	5	5441	15	-31	0
20	0	0	584	-762	-1346	89	965	-1054	-176	143	-15	5406	-139	-133	0
21	0	0	278	-814	-1092	268	685	-953	-360	19	-52	5265	-308	-310	0
22	0	0	395	-803	-1198	204	796	-1000	-267	-21	-15	5367	-267	-203	0
23	0	0	458	-803	-1261	172	859	-1032	-178	7	-52	5336	-97	-32	0
24	0	0	675	-760	-1435	42	1055	-1097	112	9	-21	5453	69	48	0
25	0	0	902	-795	-1697	-53	1299	-1246	382	106	23	5591	320	223	0
26	0	0	945	-787	-1732	-79	1338	-1259	403	118	11	5585	488	343	0
27	0	0	842	-772	-1614	-35	1228	-1193	318	69	-44	5492	463	217	0
28	0	0	429	-719	-1148	145	788	-933	281	-11	-29	5449	287	190	0
29	0	0	97	-700	-797	301	447	-748	17	13	-98	5354	-64	-29	0
30	0	0	-245	-702	-457	473	106	-579	-252	-58	-40	5354	-279	-131	0
31	0	0	-518	-713	-195	615	-161	-454	-386	-32	-79	5344	-368	-219	0
32	0	0	-638	-688	-50	663	-294	-369	-388	-131	-85	5241	-323	-234	0
33	0	0	-516	-704	-188	610	-164	-446	-188	-34	-17	5348	-186	-23	0
34	0	0	-447	-677	-230	562	-108	-453	15	-25	-64	5389	5	73	0
35	0	0	-231	-723	-492	477	130	-607	322	50	0	5532	370	283	0
36	0	0	-200	-725	-525	462	162	-625	419	31	-89	5554	432	298	0
37	0	0	-254	-686	-432	470	89	-559	374	71	-50	5470	432	283	0
38	0	0	-532	-613	-81	572	-225	-347	258	46	42	5461	256	211	0
39	0	0	-815	-585	230	700	-522	-177	-38	73	-29	5336	75	-91	0
40	0	0	-1175	-636	539	905	-857	-48	-118	-21	5	5303	-161	-118	0
41	0	0	-1516	-622	894	1069	-1205	136	-436	-89	-81	5234	-364	-298	0
42	0	0	-1433	-576	857	1004	-1145	140	-362	48	-60	5340	-261	-226	0
43	0	0	-1305	-483	822	894	-1063	169	-176	1	-131	5348	-197	-108	0
44	0	0	-1070	-440	630	755	-850	95	67	19	-52	5424	75	81	0
45	0	0	-800	-360	440	580	-620	40	258	21	-19	5404	302	279	0
46	0	0	-566	-285	281	425	-423	-2	442	133	-1	5633	372	341	0
47	0	0	-629	-226	403	427	-516	88	496	87	19	5575	426	372	0
48	0	0	-866	-312	554	589	-710	121	283	73	-104	5441	244	67	0
49	0	0	-1115	-291	824	703	-969	266	137	-19	-17	5488	38	-38	0
50	0	0	-1487	-355	1132	921	-1309	388	-201	-19	-81	5302	-225	-159	0
51	0	0	-1566	-422	1144	994	-1355	361	-333	7	-54	5284	-384	-250	0
52	0	0	-1552	-388	1164	970	-1358	388	-343	-7	52	5265	-296	-149	0
53	0	0	-1308	-331	977	819	-1142	323	-213	17	-79	5228	-102	-195	0
54	0	0	-981	-347	634	664	-807	143	56	87	67	5418	143	44	0
55	0	0	-678	-271	407	474	-542	68	314	65	19	5501	283	298	0
56	0	0	-349	-252	97	300	-223	-77	506	83	7	5550	413	294	0
57	0	0	-473	-279	194	376	-333	-42	496	81	31	5538	475	318	0
58	0	0	-577	-238	339	407	-458	50	296	58	11	5496	312	159	0
59	0	0	-732	-195	537	463	-634	171	98	15	62	5404	50	-56	0
60	0	0	-1004	-106	898	555	-951	396	-133	-1	1	5294	-180	-133	0
61	0	0	-1165	-21	1144	593	-1154	561	-353	56	-52	5261	-302	-246	0
62	0	0	-1032	52	1084	490	-1058	568	-294	106	-7	5303	-273	-234	0
63	0	0	-879	-3	876	441	-877	436	-118	42	32	5284	-176	-128	0
64	0	0	-551	36	587	257	-569	311	60	151	17	5430	15	110	0
65	0	0	-241	-40	201	140	-221	80	294	122	77	5490	327	182	0
66	0	0	2	-112	-114	55	58	-113	486	124	60	5534	455	323	0
67	0	0	-58	-209	-151	133	46	-180	504	217	-17	5591	512	273	0
68	0	0	-109	-217	-108	163	0	-162	304	131	-38	5501	320	58	0
69	0	0	-321	-265	56	293	-188	-104	114	145	11	5412	48	29	0
70	0	0	-678	-407	271	542	-474	-68	-172	73	-40	5305	-178	-238	0
71	0	0	-742	-486	256	614	-499	-115	-242	34	32	5354	-312	-161	0
72	0	0	-758	-485	273	621	-515	-106	-298	52	11	5214	-238	-226	0
73	0	0	-439	-444	-5	441	-217	-224	-67	114	34	5362	-79	-81	0
74	0	0	-287	-500	-213	393	-37	-356	79	42	25	5375	131	71	0
75	0	0	126	-646	-772	260	449	-709	426	161	81	5587	364	310	0
76	0	0	202	-696	-898	247	550	-797	477	129	27	5558	483	356	0
77	0	0	245	-746	-991	250	618	-868	486	128	85	5523	430	279	0
78	0	0	126	-723	-849	298	487	-786	364	162	25	5470	347	184	0
79	0	0	-78	-727	-649	402	285	-688	79	162	58	5457	128	-19	0
80	0	0	-285	-663	-378	474	46	-520	-159	52	-19	5276	-170	-182	0
81	0	0	-313	-545	-232	429	-40	-388	-300	56	98	5208	-157	-143	0
82	0	0	-291	-547	-256	419	-17	-401	-289	25	65	5243	-273	-199	0
83	0	0	68	-585	-653	258	360	-619	-83	188	-25	5336	-62	-34	0
84	0	0	301	-649	-950	174	625	-799	118	176	9	5402	176	180	0
85	0	0	782	-715	-1497	-33	1139	-1106	368	168	64	5447	364	209	0
86	0	0	1075	-725	-1800	-175	1437	-1262	510	250	25	5529	521	399	0
87	0	0	1190	-711	-1901	-239	1545	-1306	463	197	48	5482	556	308	0
88	0	0	1158	-700	-1858	-229	1508	-1279	318	246	34	5511	360	250	0
89	0	0	1084	-704	-1788	-190	1436	-1246	108	188	29	5348	151	102	0
90	0	0	1026	-679	-1705	-173	1365	-1192	-151	97	7	5238	-98	-104	0
91	0	0	1019	-554	-1573	-232	1296	-1063	-259	149	0	5296	-265	-194	0
92	0	0	1256	-457	-1713	-399	1484	-1085	-269	162	25	5247	-178	-100	0
93	0	0	1542	-372	-1914	-585	1728	-1143	-190	217	-13	5274	-25	-114	0
94	0	0	2053	-323	-2376	-865	2214	-1349	139	252	116	5461	194	205	0
95	0	0	2503	-393	-2896	-1055	2699	-1644	292	292	110	5433	455	304	0
96	0	0	2866	-389	-3255	-1238	3060	-1822	424	343	15	5540	562	372	0
97	0	0	2779	-583	-3362	-1098	3070	-1972	465	399	46	5525	572	399	0
98	0	0	2427	-791	-3218	-818	2822	-2004	372	292	27	5499	434	223	0
99	0	0	2278	-915	-3193	-681	2735	-2054	21	310	38	5331	197	38	0
100	0	0	2010	-1080	-3090	-465	2550	-2085	-126	343	34	5309	-1	-23	0
101	0	0	1977	-1251	-3228	-363	2602	-2239	-230	287	71	5274	-232	-83	0
102	0	0	2057	-1396	-3453	-330	2755	-2424	-226	263	126	5247	-110	-79	0
103	0	0	2423	-1404	-3827	-509	3125	-2615	-124	339	93	5327	23	58	0
104	0	0	2809	-1365	-4174	-722	3491	-2769	129	335	114	5451	275	254	0
105	0	0	3205	-1336	-4541	-934	3873	-2938	329	308	180	5463	469	382	0
106	0	0	3517	-1241	-4758	-1138	4137	-2999	485	353	182	5538	661	475	0
107	0	0	3568	-1144	-4712	-1212	4140	-2928	420	339	56	5476	620	366	0
108	0	0	3628	-1051	-4679	-1288	4153	-2865	316	347	46	5478	455	258	0
109	0	0	3542	-985	-4527	-1278	4034	-2756	110	339	19	5402	256	141	0
110	0	0	3391	-993	-4384	-1199	3887	-2688	-83	261	81	5288	21	11	0
111	0	0	3271	-1020	-4291	-1125	3781	-2655	-238	287	141	5236	-151	-56	0
112	0	0	3318	-1010	-4328	-1154	3823	-2669	-248	256	106	5243	-81	-1	0
113	0	0	3675	-971	-4646	-1352	4160	-2808	-108	339	120	5317	87	102	0
114	0	0	3903	-894	-4797	-1504	4350	-2845	112	283	108	5327	308	234	0
115	0	0	4274	-861	-5135	-1706	4704	-2998	370	333	129	5527	467	455	0
116	0	0	4559	-713	-5272	-1923	4915	-2992	506	393	75	5505	667	432	0
117	0	0	4580	-675	-5255	-1952	4917	-2965	450	376	60	5492	638	444	0
118	0	0	4450	-562	-5012	-1944	4731	-2787	347	304	83	5397	485	304	0
119	0	0	4237	-502	-4739	-1867	4488	-2620	85	380	89	5367	277	223	0
120	0	0	3983	-618	-4601	-1682	4292	-2609	-192	300	17	5201	15	-29	0
121	0	0	3765	-807	-4572	-1479	4168	-2689	-289	283	40	5249	-153	-48	0
122	0	0	3849	-902	-4751	-1473	4300	-2826	-238	296	7	5224	-81	-29	0
123	0	0	3850	-1067	-4917	-1391	4383	-2992	-180	322	17	5255	67	93	0
124	0	0	3981	-1245	-5226	-1368	4603	-3235	93	304	104	5381	261	277	0
125	0	0	4165	-1208	-5373	-1478	4769	-3290	331	345	108	5480	582	455	0
126	0	0	4329	-1198	-5527	-1565	4928	-3362	395	322	-54	5464	576	395	0
127	0	0	4579	-1198	-5777	-1690	5178	-3487	485	391	71	5503	700	483	0
128	0	0	4347	-1189	-5536	-1579	4941	-3362	211	261	-27	5352	469	244	0
129	0	0	4443	-1140	-5583	-1651	5013	-3361	116	259	17	5348	240	174	1
130	0	0	4140	-1037	-5177	-1551	4658	-3107	-209	211	-64	5181	31	19	0
131	0	0	3958	-1078	-5036	-1440	4497	-3057	-296	190	65	5133	-139	9	0
132	0	0	3808	-1111	-4919	-1348	4363	-3015	-279	157	56	5146	-133	-21	0
133	0	0	3911	-1041	-4952	-1435	4431	-2996	-151	141	52	5232	-73	168	0
134	0	0	4131	-1006	-5137	-1562	4634	-3071	0	211	34	5259	244	182	0
135	0	0	4405	-1032	-5437	-1686	4921	-3234	310	188	-32	5360	455	376	0
136	0	0	4637	-1012	-5649	-1812	5143	-3330	401	215	-48	5391	580	411	0
137	0	0	4687	-993	-5680	-1847	5183	-3336	370	128	-60	5381	585	343	0
138	0	0	4441	-971	-5412	-1735	4926	-3191	259	143	-11	5329	372	327	0
139	0	0	4260	-981	-5241	-1639	4750	-3111	31	157	-13	5245	155	137	0
140	0	0	4038	-1002	-5040	-1518	4539	-3021	-240	75	-42	5111	-67	-27	0
141	0	0	3999	-971	-4970	-1514	4484	-2970	-405	58	7	5096	-199	-32	0
142	0	0	4018	-1008	-5026	-1505	4522	-3017	-358	85	9	5177	-174	-19	0
143	0	0	4210	-1008	-5218	-1601	4714	-3113	-197	77	-38	5210	-21	48	0
144	0	0	4413	-991	-5404	-1711	4908	-3197	11	73	-5	5294	226	207	0
145	0	0	4743	-892	-5635	-1925	5189	-3263	240	106	-13	5340	360	393	0
146	0	0	4902	-743	-5645	-2079	5273	-3194	424	135	-13	5319	576	430	0
147	0	0	4817	-671	-5488	-2073	5152	-3079	374	131	-118	5389	543	422	0
148	0	0	4633	-636	-5269	-1998	4951	-2952	223	73	-32	5317	397	244	0
149	0	0	4312	-642	-4954	-1835	4633	-2798	34	-5	-50	5216	114	62	0
150	0	0	3967	-694	-4661	-1636	4314	-2677	-225	9	-50	5096	-145	-19	0
151	0	0	3764	-750	-4514	-1507	4139	-2632	-378	-27	-77	5086	-236	-60	0
152	0	0	3901	-838	-4739	-1531	4320	-2788	-364	-9	-46	5106	-232	-106	0
153	0	0	4018	-981	-4999	-1518	4508	-2990	-176	23	-85	5109	-85	58	0
154	0	0	4211	-995	-5206	-1608	4708	-3100	23	54	3	5241	157	217	0
155	0	0	4509	-1107	-5616	-1701	5062	-3361	248	56	-19	5309	320	366	0
156	0	0	4710	-1078	-5788	-1816	5249	-3433	351	199	-50	5400	506	370	0
157	0	0	4656	-981	-5637	-1837	5146	-3309	388	93	-7	5342	453	440	0
158	0	0	4699	-847	-5546	-1926	5122	-3196	228	192	-32	5335	304	246	0
159	0	0	4639	-849	-5488	-1895	5063	-3168	36	145	52	5267	104	122	0
160	0	0	4301	-843	-5144	-1729	4722	-2993	-242	124	-91	5172	-118	-87	0
161	0	0	4281	-861	-5142	-1710	4711	-3001	-316	145	-27	5096	-244	-42	0
162	0	0	4388	-886	-5274	-1751	4831	-3080	-333	143	-25	5075	-197	-116	0
163	0	0	4536	-983	-5519	-1776	5027	-3251	-145	201	11	5183	-56	62	0
164	0	0	4749	-1008	-5757	-1870	5253	-3382	77	176	81	5238	89	199	0
165	0	0	5106	-956	-6062	-2075	5584	-3509	391	298	77	5356	401	316	0
166	0	0	5137	-983	-6120	-2077	5628	-3551	481	296	69	5399	547	488	0
167	0	0	5079	-1082	-6161	-1998	5620	-3621	426	194	42	5311	469	325	0
168	0	0	4928	-1072	-6000	-1928	5464	-3536	277	252	118	5265	405	304	0
169	0	0	4757	-1061	-5818	-1848	5287	-3439	36	178	73	5173	67	17	0
170	0	0	4495	-1030	-5525	-1732	5010	-3277	-192	258	93	5144	-108	-40	0
171	0	0	4316	-1024	-5340	-1646	4828	-3182	-277	186	71	5148	-184	-110	0
172	0	0	4347	-1026	-5373	-1660	4860	-3199	-287	291	97	5125	-147	-40	0
173	0	0	4485	-954	-5439	-1765	4962	-3196	-97	269	114	5172	7	60	0
174	0	0	4674	-905	-5579	-1884	5126	-3242	180	364	190	5265	190	211	0
175	0	0	4809	-892	-5701	-1958	5255	-3296	312	428	143	5331	463	382	0
176	0	0	4927	-805	-5732	-2061	5329	-3268	512	438	164	5354	614	471	0
177	0	0	4691	-834	-5525	-1928	5108	-3179	440	471	147	5296	591	401	0
178	0	0	4435	-894	-5329	-1770	4882	-3111	349	356	153	5280	366	261	0
179	0	0	4320	-970	-5290	-1675	4805	-3130	129	420	184	5303	151	155	0
180	0	0	3899	-937	-4836	-1481	4367	-2886	-145	360	133	5094	-38	1	0
181	0	0	3738	-964	-4702	-1387	4220	-2833	-242	366	141	5088	-155	-29	0
182	0	0	3676	-1051	-4727	-1312	4201	-2889	-271	452	128	5111	-172	42	0
183	0	0	3789	-1045	-4834	-1372	4311	-2939	-23	399	155	5162	42	116	0
184	0	0	3932	-1016	-4948	-1458	4440	-2982	184	413	133	5296	236	265	0
185	0	0	4171	-960	-5131	-1605	4651	-3045	422	496	186	5371	514	424	0
186	0	0	4144	-991	-5135	-1576	4639	-3063	496	537	128	5395	657	516	0
187	0	0	4093	-931	-5024	-1581	4558	-2977	556	533	161	5406	562	485	0
188	0	0	3766	-905	-4671	-1430	4218	-2788	428	450	275	5366	469	353	0
189	0	0	3413	-915	-4328	-1249	3870	-2621	176	415	93	5236	180	122	0
190	0	0	3009	-917	-3926	-1046	3467	-2421	-23	450	137	5166	46	-7	0
191	0	0	2558	-966	-3524	-796	3041	-2245	-209	395	153	5117	-161	13	0
192	0	0	2469	-935	-3404	-767	2936	-2169	-141	389	131	5069	-93	-62	0
193	0	0	2431	-925	-3356	-753	2893	-2140	-44	407	124	5156	19	141	0
194	0	0	2426	-904	-3330	-761	2878	-2117	228	465	190	5286	296	271	0
195	0	0	2511	-942	-3453	-784	2982	-2197	419	514	188	5389	436	415	0
196	0	0	2452	-987	-3439	-732	2945	-2213	500	446	197	5263	549	523	0
197	0	0	2336	-938	-3274	-699	2805	-2106	494	426	147	5331	444	436	0
198	0	0	1973	-938	-2911	-517	2442	-1924	347	364	161	5317	382	312	0
199	0	0	1645	-968	-2613	-338	2129	-1790	143	426	129	5172	236	106	0
200	0	0	1164	-940	-2104	-112	1634	-1522	-122	223	83	5047	-137	-29	0
201	0	0	1028	-937	-1965	-45	1496	-1451	-129	291	178	5104	-137	34	0
202	0	0	864	-907	-1771	21	1317	-1339	-232	275	25	5030	-203	-48	0
203	0	0	1052	-874	-1926	-89	1489	-1400	-9	298	143	5129	-3	89	0
204	0	0	984	-824	-1808	-80	1396	-1316	124	219	128	5210	176	292	0
205	0	0	1127	-855	-1982	-136	1554	-1418	364	205	13	5280	368	382	0
206	0	0	1187	-824	-2011	-181	1599	-1417	582	291	77	5364	560	457	0
207	0	0	910	-847	-1757	-31	1333	-1302	455	201	-25	5284	498	335	0
208	0	0	603	-937	-1540	167	1071	-1238	409	97	60	5249	397	246	0
209	0	0	159	-1065	-1224	453	691	-1144	139	100	34	5177	91	104	0
210	0	0	-113	-1160	-1047	636	467	-1103	-5	69	58	5106	-85	-15	0
211	0	0	-407	-1181	-774	794	183	-977	-161	42	0	5047	-226	-34	0
212	0	0	-427	-1181	-754	804	163	-967	-195	73	-23	5028	-215	-98	0
213	0	0	-365	-1154	-789	759	212	-971	-1	71	40	5205	-85	58	0
214	0	0	-163	-1090	-927	626	382	-1008	91	122	19	5189	180	213	0
215	0	0	39	-1072	-1111	516	575	-1091	378	145	32	5290	485	405	0
216	0	0	209	-964	-1173	377	691	-1068	537	60	89	5286	500	494	0
217	0	0	175	-921	-1096	373	635	-1008	558	139	38	5315	500	393	0
218	0	0	-244	-882	-638	563	197	-760	306	65	60	5158	327	285	0
219	0	0	-380	-907	-527	643	73	-717	170	60	-13	5160	31	44	0
220	0	0	-803	-855	-52	829	-375	-453	-65	23	29	5100	-87	-42	0
221	0	0	-918	-880	38	899	-478	-421	-252	17	-54	4983	-228	-71	0
222	0	0	-1018	-964	54	991	-536	-455	-145	15	128	5038	-228	34	0
223	0	0	-896	-946	-50	921	-423	-498	-71	32	-42	5117	-21	38	0
224	0	0	-697	-960	-263	828	-217	-611	211	118	81	5206	170	248	0
225	0	0	-466	-952	-486	709	10	-719	506	112	60	5336	310	370	0
226	0	0	-342	-937	-595	639	126	-766	510	100	40	5307	430	438	0
227	0	0	-421	-964	-543	692	61	-753	591	3	-58	5315	452	349	0
228	0	0	-628	-1008	-380	818	-124	-694	335	50	-5	5214	281	226	0
229	0	0	-927	-1045	-118	986	-404	-581	190	-40	-23	5236	93	-15	0
230	0	0	-1244	-1101	143	1172	-693	-479	-97	-52	-23	5036	-219	-104	0
231	0	0	-1413	-1175	238	1294	-825	-468	-172	-95	-19	4952	-302	-81	0
232	0	0	-1386	-1127	259	1256	-822	-434	-201	-77	-97	5032	-240	-157	0
233	0	0	-1293	-1195	98	1244	-695	-548	-71	-73	-64	5075	-128	-15	0
234	0	0	-1098	-1123	-25	1110	-536	-574	129	-85	-67	5173	60	205	0
235	0	0	-829	-1129	-300	979	-264	-714	428	-126	-64	5166	314	259	0
236	0	0	-735	-1171	-436	953	-149	-803	461	-122	-69	5263	389	356	0
237	0	0	-743	-1195	-452	969	-145	-823	510	-147	-139	5319	395	283	0
238	0	0	-974	-1150	-176	1062	-399	-663	304	-211	-97	5142	221	174	0
239	0	0	-1076	-1103	-27	1089	-524	-565	56	-221	-69	5082	-13	34	0
240	0	0	-1278	-970	308	1124	-793	-331	-161	-300	-176	5011	-277	-112	0
241	0	0	-1273	-938	335	1105	-804	-301	-312	-318	-137	4981	-389	-188	0
242	0	0	-1165	-931	234	1048	-699	-348	-192	-254	-108	4972	-283	-155	0
243	0	0	-934	-886	48	910	-491	-419	-118	-362	-118	5034	-217	-128	0
244	0	0	-607	-907	-300	757	-153	-603	83	-261	-108	5059	27	89	0
245	0	0	-379	-995	-616	687	118	-805	312	-287	-40	5162	238	269	0
246	0	0	-141	-1014	-873	577	366	-943	415	-283	-157	5205	386	186	0
247	0	0	-198	-1086	-888	642	345	-987	405	-298	-131	5164	391	164	0
248	0	0	-363	-1148	-785	755	211	-966	194	-331	-69	5193	133	149	0
249	0	0	-443	-1125	-682	784	119	-903	-11	-358	-182	5022	-56	-114	0
250	0	0	-556	-1103	-547	829	-4	-825	-194	-337	-143	4927	-164	-203	1
251	0	0	-677	-1101	-424	889	-126	-762	-343	-325	-129	4933	-360	-287	0
252	0	0	-367	-995	-628	681	130	-811	-244	-228	-77	4993	-347	-221	0
253	0	0	-174	-946	-772	560	299	-859	-124	-287	-137	4970	-190	-192	0
254	0	0	91	-966	-1057	437	574	-1011	77	-186	-102	5082	85	36	0
255	0	0	544	-909	-1453	182	998	-1181	242	-164	-17	5177	306	120	0
256	0	0	593	-935	-1528	171	1060	-1231	452	-194	-64	5185	492	164	0
257	0	0	685	-942	-1627	128	1156	-1284	360	-133	-129	5245	393	186	0
258	0	0	592	-948	-1540	178	1066	-1244	252	-174	-31	5104	310	15	0
259	0	0	488	-873	-1361	192	924	-1117	21	-153	-67	5098	5	-91	0
260	0	0	435	-777	-1212	171	823	-994	-217	-87	-87	4956	-122	-308	0
261	0	0	515	-777	-1292	131	903	-1034	-275	-122	-58	4958	-234	-292	0
262	0	0	560	-739	-1299	89	929	-1019	-291	-170	73	4976	-254	-271	0
263	0	0	834	-826	-1660	-4	1247	-1243	-110	-48	-32	5084	-85	-157	0
264	0	0	1032	-869	-1901	-81	1466	-1385	58	44	44	5123	230	54	0
265	0	0	1353	-878	-2231	-237	1792	-1554	327	-54	32	5193	351	114	0
266	0	0	1460	-966	-2426	-247	1943	-1696	415	71	54	5269	514	186	0
267	0	0	1362	-1012	-2374	-175	1868	-1693	399	133	60	5222	578	217	0
268	0	0	1164	-1070	-2234	-47	1699	-1652	306	106	-17	5175	401	-23	0
269	0	0	1050	-1082	-2132	16	1591	-1607	131	159	108	5156	232	-126	0
270	0	0	689	-1107	-1796	209	1242	-1451	-192	65	-56	5049	-87	-279	0
271	0	0	698	-1121	-1819	211	1258	-1470	-308	215	9	4978	-62	-277	0
272	0	0	761	-1076	-1837	157	1299	-1456	-283	133	108	4987	-98	-162	0
273	0	0	1001	-1030	-2031	14	1516	-1530	-52	172	128	5044	91	-46	0
274	0	0	1222	-977	-2199	-122	1710	-1588	157	176	143	5175	351	71	0
275	0	0	1430	-995	-2425	-217	1927	-1710	378	211	164	5224	624	186	0
276	0	0	1543	-1010	-2553	-266	2048	-1781	504	240	120	5255	711	242	0
277	0	0	1400	-997	-2397	-201	1898	-1697	419	217	85	5265	679	219	0
278	0	0	1232	-1018	-2250	-107	1741	-1634	312	226	97	5218	549	182	0
279	0	0	887	-1113	-2000	113	1443	-1556	36	219	112	5080	318	-79	0
280	0	0	552	-1162	-1714	305	1133	-1438	-139	211	133	5098	98	-145	0
281	0	0	384	-1140	-1524	378	954	-1332	-240	108	145	5030	13	-240	0
282	0	0	430	-1057	-1487	313	958	-1272	-195	277	131	5028	67	-207	0
283	0	0	435	-1039	-1474	302	954	-1256	-52	279	77	5119	225	0	0
284	0	0	562	-1059	-1621	248	1091	-1340	102	327	172	5191	426	98	0
285	0	0	617	-1020	-1637	201	1127	-1328	320	364	110	5261	680	279	0
286	0	0	699	-981	-1680	141	1189	-1330	492	386	186	5276	791	275	0
287	0	0	568	-923	-1491	177	1029	-1207	438	306	151	5263	717	349	0
288	0	0	229	-929	-1158	350	693	-1043	360	341	161	5201	646	207	0
289	0	0	-96	-1001	-905	548	404	-953	126	331	147	5096	384	-23	0
290	0	0	-506	-1039	-533	772	13	-786	0	281	126	5055	230	-58	0
291	0	0	-741	-1117	-376	929	-182	-746	-184	277	124	4983	89	-118	0
292	0	0	-818	-1198	-380	1008	-219	-789	-155	370	168	4968	129	-100	0
293	0	0	-737	-1179	-442	958	-147	-810	44	269	228	5080	225	122	0
294	0	0	-650	-1162	-512	906	-69	-837	188	415	122	5249	506	155	0
295	0	0	-646	-1125	-479	885	-83	-802	343	343	141	5156	673	283	0
296	0	0	-483	-1117	-634	800	75	-875	580	351	211	5251	871	436	0
297	0	0	-725	-1101	-376	913	-174	-738	471	314	122	5181	861	382	0
298	0	0	-931	-995	-64	963	-433	-529	335	353	79	5162	642	232	0
299	0	0	-1225	-927	298	1076	-761	-314	184	337	112	5057	448	159	0
300	0	0	-1587	-874	713	1230	-1150	-80	-56	267	91	4960	201	-7	0
301	0	0	-1695	-795	900	1245	-1297	52	-147	291	188	4970	157	-48	0
302	0	0	-1765	-704	1061	1234	-1413	178	-157	285	159	4881	131	15	0
303	0	0	-1555	-719	836	1137	-1195	58	-23	271	161	5005	226	87	0
304	0	0	-1483	-735	748	1109	-1115	6	188	275	170	5076	523	219	0
305	0	0	-1295	-768	527	1031	-911	-120	471	333	166	5172	704	453	0
306	0	0	-1237	-772	465	1004	-851	-153	543	275	170	5173	779	380	0
307	0	0	-1386	-667	719	1026	-1052	26	486	302	166	5216	754	422	0
308	0	0	-1648	-630	1018	1139	-1333	194	382	271	110	5135	587	296	0
309	0	0	-2164	-649	1515	1406	-1839	433	42	162	38	5044	298	54	0
310	0	0	-2370	-704	1666	1537	-2018	481	-131	211	95	4912	128	-36	0
311	0	0	-2577	-824	1753	1700	-2165	464	-141	106	58	4919	69	-44	0
312	0	0	-2620	-836	1784	1728	-2202	474	-240	203	67	4915	31	-13	0
313	0	0	-2505	-880	1625	1692	-2065	372	7	135	34	5003	170	87	0
314	0	0	-2441	-983	1458	1712	-1949	237	129	265	131	5071	403	275	0
315	0	0	-2373	-1074	1299	1723	-1836	112	279	176	75	5076	609	314	0
316	0	0	-2358	-1117	1241	1737	-1799	62	496	242	95	5113	725	393	0
317	0	0	-2591	-1173	1418	1882	-2004	122	411	174	60	5131	702	279	0
318	0	0	-2777	-1094	1683	1935	-2230	294	302	89	102	5049	481	259	0
319	0	0	-3121	-1092	2029	2106	-2575	468	71	168	151	4989	306	58	0
320	0	0	-3433	-1032	2401	2232	-2917	684	-137	81	81	4987	19	-56	0
321	0	0	-3567	-989	2578	2278	-3072	794	-159	50	120	4855	-9	-97	0
322	0	0	-3614	-904	2710	2259	-3162	903	-137	85	40	4898	-46	1	0
323	0	0	-3483	-888	2595	2185	-3039	853	-116	226	89	4931	79	54	0
324	0	0	-3409	-915	2494	2162	-2951	789	139	161	46	5057	287	172	0
325	0	0	-3204	-909	2295	2056	-2749	693	422	64	100	5154	481	322	0
326	0	0	-3140	-958	2182	2049	-2661	612	475	131	118	5131	613	343	0
327	0	0	-3342	-962	2380	2152	-2861	709	459	141	106	5125	593	339	0
328	0	0	-3489	-942	2547	2215	-3018	802	386	32	75	5084	401	195	0
329	0	0	-3742	-865	2877	2303	-3309	1006	93	97	-27	4948	122	54	0
330	0	0	-3997	-851	3146	2424	-3571	1147	-75	23	46	4989	-75	-77	0
331	0	0	-4153	-865	3288	2509	-3720	1211	-292	-13	42	4793	-120	-176	0
332	0	0	-4095	-869	3226	2482	-3660	1178	-178	17	161	4850	-139	-97	0
333	0	0	-4092	-818	3274	2455	-3683	1228	-143	17	46	4910	-62	-17	0
334	0	0	-3803	-845	2958	2324	-3380	1056	205	116	137	4993	213	116	0
335	0	0	-3711	-904	2807	2307	-3259	951	310	98	71	5011	465	197	0
336	0	0	-3612	-929	2683	2270	-3147	877	508	91	79	5154	607	351	0
337	0	0	-3702	-1006	2696	2354	-3199	845	422	13	-21	5082	432	223	0
338	0	0	-3877	-1051	2826	2464	-3351	887	259	85	23	5011	384	100	0
339	0	0	-4162	-1117	3045	2639	-3603	964	-42	-3	38	4948	21	58	0
340	0	0	-4269	-1084	3185	2676	-3727	1050	-172	-31	60	4838	-149	-102	0
341	0	0	-4341	-1055	3286	2698	-3813	1115	-323	5	25	4799	-256	-172	0
342	0	0	-4292	-1070	3222	2681	-3757	1076	-283	-7	100	4826	-265	-98	0
343	0	0	-4085	-997	3088	2541	-3586	1045	-81	21	60	4910	-100	-71	0
344	0	0	-3914	-999	2915	2456	-3414	958	91	-9	44	4902	5	112	0
345	0	0	-3718	-1070	2648	2394	-3183	789	277	79	42	5090	405	223	0
346	0	0	-3574	-973	2601	2273	-3087	814	457	-3	23	5092	397	298	0
347	0	0	-3619	-999	2620	2309	-3119	810	378	27	106	5012	432	236	0
348	0	0	-3761	-991	2770	2376	-3265	889	287	23	36	5022	333	62	0
349	0	0	-4002	-997	3005	2499	-3503	1004	73	-23	5	4970	27	-108	0
350	0	0	-4408	-1004	3404	2706	-3906	1200	-221	-48	38	4863	-149	-205	0
351	0	0	-4887	-1037	3850	2962	-4368	1406	-399	-21	11	4809	-259	-292	0
352	0	0	-4729	-1059	3670	2894	-4199	1305	-325	-46	23	4824	-190	-197	0
353	0	0	-4654	-1131	3523	2892	-4088	1196	-176	-62	36	4888	-162	-69	0
354	0	0	-4432	-1173	3259	2802	-3845	1043	34	-21	52	4921	95	64	0
355	0	0	-4238	-1206	3032	2722	-3635	913	217	-13	-38	4989	285	166	0
356	0	0	-4005	-1222	2783	2613	-3394	780	465	64	-7	5123	539	182	0
357	0	0	-4108	-1160	2948	2634	-3528	894	316	-27	-79	5108	364	199	0
358	0	0	-4205	-1160	3045	2682	-3625	942	230	-13	42	5001	215	128	0
359	0	0	-4455	-1099	3356	2777	-3905	1128	-25	-40	-44	4904	23	-71	0
360	0	0	-4595	-999	3596	2797	-4095	1298	-215	-153	5	4853	-188	-211	0
361	0	0	-4653	-973	3680	2813	-4166	1353	-420	-67	-67	4749	-358	-250	0
362	0	0	-4580	-1026	3554	2803	-4067	1264	-283	-64	-58	4826	-298	-213	0
363	0	0	-4370	-993	3377	2681	-3873	1192	-197	-81	-1	4815	-174	-129	0
364	0	0	-4133	-1035	3098	2584	-3615	1031	112	-31	5	4964	34	-29	0
365	0	0	-3937	-1074	2863	2505	-3400	894	296	-48	11	4952	223	95	1
366	0	0	-3716	-1084	2632	2400	-3174	774	353	34	-29	5113	382	190	0
367	0	0	-3716	-1063	2653	2389	-3184	795	353	34	-13	5040	337	151	0
368	0	0	-3844	-995	2849	2419	-3346	927	197	17	64	4981	194	23	0
369	0	0	-3902	-882	3020	2392	-3461	1069	19	-13	-87	4906	58	-112	0
370	0	0	-3906	-729	3177	2317	-3541	1224	-112	-11	-9	4892	-157	-242	0
371	0	0	-3941	-595	3346	2268	-3643	1375	-391	-42	-48	4714	-339	-298	0
372	0	0	-3720	-479	3241	2099	-3480	1381	-164	19	1	4784	-207	-283	0
373	0	0	-3435	-368	3067	1901	-3251	1349	-172	-15	3	4834	-153	-192	0
374	0	0	-3068	-228	2840	1648	-2954	1306	102	50	62	5003	98	-27	0
375	0	0	-2697	-36	2661	1366	-2679	1312	271	38	25	4976	296	106	0
376	0	0	-2404	180	2584	1112	-2494	1382	413	87	-15	5133	358	151	0
377	0	0	-2208	519	2727	844	-2467	1623	343	-29	34	5080	300	116	0
378	0	0	-2195	812	3007	691	-2601	1909	256	-3	-32	4989	172	3	0
379	0	0	-2107	1245	3352	431	-2729	2298	40	95	-62	4910	3	-104	0
380	0	0	-2054	1707	3761	173	-2907	2734	-217	-11	-83	4780	-240	-289	0
381	0	0	-1919	2023	3942	-52	-2930	2982	-271	-19	73	4801	-318	-322	0
382	0	0	-1711	2157	3868	-223	-2789	3012	-285	-19	9	4797	-325	-314	0
383	0	0	-1533	2077	3610	-272	-2571	2843	-176	11	17	4850	-155	-155	0
384	0	0	-1399	1819	3218	-210	-2308	2518	110	3	17	4976	-5	11	0
385	0	0	-1243	1742	2985	-249	-2114	2363	261	27	-21	4970	228	56	0
386	0	0	-1080	1573	2653	-246	-1866	2113	422	32	-5	4987	407	95	0
387	0	0	-1226	1367	2593	-70	-1909	1980	366	56	29	5026	411	118	0
388	0	0	-1612	929	2541	341	-2076	1735	162	-29	-64	5022	122	-64	0
389	0	0	-1851	649	2500	601	-2175	1574	120	52	-17	4974	25	-161	0
390	0	0	-2308	345	2653	981	-2480	1499	-232	-54	-5	4820	-273	-215	0
391	0	0	-2448	48	2496	1200	-2472	1272	-308	-27	-69	4749	-374	-327	0
392	0	0	-2533	-240	2293	1386	-2413	1026	-310	85	-19	4836	-267	-263	0
393	0	0	-2382	-351	2031	1366	-2206	840	-215	-36	-25	4791	-223	-219	0
394	0	0	-2203	-479	1724	1341	-1963	622	89	85	77	4954	131	-21	0
395	0	0	-2042	-514	1528	1278	-1785	507	248	91	-48	4925	289	95	0
396	0	0	-1906	-494	1412	1200	-1659	459	302	120	-36	5042	355	145	0
397	0	0	-1899	-481	1418	1190	-1658	468	358	75	-44	5076	351	149	0
398	0	0	-2052	-508	1544	1280	-1798	518	223	114	-7	4968	186	9	0
399	0	0	-2244	-566	1678	1405	-1961	556	-29	25	-56	4869	-13	-203	0
400	0	0	-2445	-601	1844	1523	-2144	621	-149	-46	0	4780	-230	-261	0
401	0	0	-2540	-680	1860	1610	-2200	590	-360	17	-64	4782	-320	-296	0
402	0	0	-2511	-762	1749	1636	-2130	493	-347	-19	-75	4714	-366	-362	0
403	0	0	-2306	-766	1540	1536	-1923	387	-129	-21	-56	4799	-93	-176	0
404	0	0	-2040	-692	1348	1366	-1694	328	50	-48	-73	4842	-11	-44	0
405	0	0	-1633	-636	997	1134	-1315	180	267	31	42	4956	230	217	0
406	0	0	-1570	-591	979	1080	-1274	194	327	75	-40	4952	384	205	0
407	0	0	-1434	-620	814	1027	-1124	97	395	60	1	5011	413	91	0
408	0	0	-1668	-673	995	1170	-1331	161	221	-5	-151	4914	176	7	0
409	0	0	-1796	-743	1053	1269	-1424	155	-40	19	-73	4842	-64	-89	0
410	0	0	-2032	-915	1117	1473	-1574	101	-197	-3	-85	4787	-192	-186	0
411	0	0	-2174	-1001	1173	1587	-1673	86	-265	-100	-25	4706	-360	-279	0
412	0	0	-2158	-1090	1068	1624	-1613	-11	-277	-75	-137	4638	-364	-339	0
413	0	0	-2001	-1187	814	1594	-1407	-186	-176	-34	-32	4766	-261	-145	0
414	0	0	-1695	-1160	535	1427	-1115	-312	77	-44	-65	4861	5	0	0
415	0	0	-1376	-1113	263	1244	-819	-425	294	5	-44	4921	279	153	0
416	0	0	-1258	-1090	168	1174	-713	-461	343	40	-48	4929	304	118	0
417	0	0	-1158	-1030	128	1094	-643	-451	442	-32	-23	5020	234	166	0
418	0	0	-1285	-1043	242	1164	-763	-400	205	1	-93	4857	143	1	0
419	0	0	-1341	-973	368	1157	-854	-302	21	-15	-71	4824	-62	-164	0
420	0	0	-1561	-981	580	1271	-1070	-200	-232	-77	-135	4754	-314	-234	0
421	0	0	-1493	-904	589	1198	-1041	-157	-355	-50	-79	4586	-370	-323	0
422	0	0	-1241	-838	403	1039	-822	-217	-335	25	15	4710	-345	-215	0
423	0	0	-1037	-826	211	931	-624	-307	-182	-38	-64	4737	-147	-192	0
424	0	0	-785	-849	-64	817	-360	-456	17	-85	-32	4815	-85	-60	0
425	0	0	-380	-865	-485	622	52	-675	355	-23	42	4962	265	159	0
426	0	0	-277	-874	-597	575	160	-735	304	-50	-75	4900	261	149	0
427	0	0	-190	-921	-731	555	270	-826	362	-11	7	4915	263	161	0
428	0	0	-280	-927	-647	603	183	-787	215	-7	-97	4915	155	31	0
429	0	0	-535	-917	-382	726	-76	-649	-91	-114	-58	4739	-139	-199	0
430	0	0	-516	-958	-442	737	-37	-700	-116	-102	-31	4706	-252	-269	0
431	0	0	-716	-954	-238	835	-239	-596	-372	-100	-27	4671	-333	-316	0
432	0	0	-452	-892	-440	672	-6	-666	-341	-102	-34	4640	-380	-221	0
433	0	0	-347	-861	-514	604	83	-687	-110	-64	-54	4811	-252	-162	0
434	0	0	-66	-791	-725	428	329	-758	17	-1	-34	4846	0	-44	0
435	0	0	175	-717	-892	271	533	-804	209	-54	-126	4848	194	38	0
436	0	0	287	-636	-923	174	605	-779	415	23	-38	4945	308	188	0
437	0	0	232	-613	-845	190	538	-729	320	-13	-31	4873	267	102	0
438	0	0	83	-646	-729	281	406	-687	197	-5	-13	4890	172	42	0
439	0	0	-175	-595	-420	385	122	-507	-21	-13	-104	4776	-104	-116	0
440	0	0	-425	-651	-226	538	-99	-438	-219	-25	-64	4729	-298	-242	0
441	0	0	-642	-760	-118	701	-262	-439	-386	-56	-69	4638	-395	-291	0
442	0	0	-648	-795	-147	721	-250	-471	-287	-83	-13	4652	-349	-269	0
443	0	0	-618	-808	-190	713	-214	-499	-201	-67	-67	4733	-203	-223	0
444	0	0	-324	-845	-521	584	98	-683	-13	25	-48	4850	-9	13	0
445	0	0	621	-888	-1509	133	1065	-1198	244	36	5	4863	211	159	0
446	0	0	646	-927	-1573	140	1109	-1250	310	48	-58	4873	327	184	0
447	0	0	70	-991	-1061	460	565	-1026	345	21	-106	4884	325	162	0
448	0	0	-334	-968	-634	651	150	-801	108	17	-93	4772	77	52	0
449	0	0	-516	-938	-422	727	-47	-680	25	-36	-83	4770	-7	-85	0
450	0	0	-853	-874	-21	863	-416	-447	-250	-116	-60	4621	-252	-157	0
451	0	0	-1023	-884	139	953	-581	-372	-322	-48	-31	4644	-337	-238	0
452	0	0	-1108	-913	195	1010	-651	-359	-351	-71	-108	4601	-386	-223	0
453	0	0	-1072	-960	112	1016	-592	-424	-194	32	-58	4758	-192	-106	0
454	0	0	-900	-946	-46	923	-427	-496	3	-38	-67	4784	-52	60	0
455	0	0	-611	-861	-250	736	-180	-555	197	69	-135	4886	192	205	0
456	0	0	-557	-801	-244	679	-156	-522	318	46	-110	4865	333	201	0
457	0	0	-520	-812	-292	666	-114	-552	353	-9	13	4805	300	182	0
458	0	0	-773	-807	-34	790	-369	-420	174	5	-83	4805	172	40	0
459	0	0	-915	-789	126	852	-520	-331	-106	32	-75	4650	-110	-85	0
460	0	0	-1062	-739	323	900	-692	-208	-304	5	21	4671	-192	-238	0
461	0	0	-1211	-789	422	1000	-816	-183	-411	-17	-135	4607	-397	-261	0
462	0	0	-1023	-750	273	886	-648	-238	-304	-27	-48	4626	-310	-217	0
463	0	0	-886	-739	147	812	-516	-296	-135	5	0	4739	-230	-102	0
464	0	0	-608	-737	-129	672	-239	-433	85	5	-40	4780	1	34	0
465	0	0	-258	-673	-415	465	78	-544	223	38	-73	4882	180	124	0
466	0	0	-182	-692	-510	437	164	-601	380	87	-67	4921	335	320	0
467	0	0	-66	-669	-603	367	268	-636	287	21	-81	4811	287	131	0
468	0	0	-111	-632	-521	371	205	-576	275	62	-11	4939	281	77	0
469	0	0	-386	-644	-258	515	-64	-451	-52	-56	-48	4706	-77	-133	0
470	0	0	-405	-589	-184	497	-110	-386	-157	-7	3	4628	-230	-261	0
471	0	0	-441	-578	-137	509	-152	-357	-289	11	-98	4650	-413	-238	0
472	0	0	-313	-580	-267	446	-23	-423	-271	52	29	4582	-215	-201	0
473	0	0	-177	-570	-393	373	108	-481	-164	-9	-143	4644	-240	-213	0
474	0	0	245	-496	-741	125	493	-618	34	131	11	4840	98	32	0
475	0	0	321	-519	-840	99	580	-679	300	-38	-79	4879	225	137	0
476	0	0	624	-415	-1039	-104	831	-727	364	87	-32	4927	380	192	0
477	0	0	596	-403	-999	-96	797	-701	302	97	9	4884	281	182	0
478	0	0	388	-407	-795	9	591	-601	145	31	-34	4741	199	-9	0
479	0	0	237	-424	-661	93	449	-542	1	15	-31	4766	-108	-141	0
480	0	0	42	-481	-523	219	282	-502	-287	81	-40	4644	-174	-209	0
481	0	0	-37	-446	-409	241	186	-427	-339	-27	-13	4636	-289	-248	0
482	0	0	14	-428	-442	207	228	-435	-320	-71	-7	4605	-380	-254	0
483	0	0	264	-457	-721	96	492	-589	-87	114	-7	4749	-110	-164	0
484	0	0	363	-486	-849	61	606	-667	38	34	19	4721	79	-19	0
485	0	0	628	-479	-1107	-74	867	-793	238	104	-5	4836	331	71	0
486	0	0	721	-477	-1198	-122	959	-837	370	112	-25	4813	368	209	0
487	0	0	667	-436	-1103	-115	885	-769	370	147	60	4898	411	180	0
488	0	0	531	-378	-909	-76	720	-643	197	100	21	4754	141	75	0
489	0	0	373	-335	-708	-19	540	-521	48	62	31	4741	-5	-104	0
490	0	0	56	-341	-397	142	226	-369	-211	100	-13	4688	-201	-192	0
491	0	0	39	-343	-382	152	210	-362	-302	29	-56	4576	-329	-223	0
492	0	0	13	-384	-397	185	205	-390	-242	50	50	4687	-236	-151	0
493	0	0	148	-401	-549	126	348	-475	-168	83	15	4630	-228	-141	0
494	0	0	386	-395	-781	4	583	-588	15	129	29	4789	56	17	0
495	0	0	542	-426	-968	-58	755	-697	320	139	46	4817	343	162	0
496	0	0	588	-368	-956	-110	772	-662	312	91	-38	4818	277	122	0
497	0	0	586	-308	-894	-139	740	-601	393	194	25	4917	351	223	0
498	0	0	349	-310	-659	-19	504	-484	188	38	-32	4774	178	31	0
499	0	0	153	-246	-399	46	276	-322	21	93	9	4739	-58	-38	0
500	0	0	-12	-184	-172	98	80	-178	-215	126	-11	4652	-221	-114	0
501	0	0	-73	-104	-31	88	-21	-67	-298	38	48	4601	-341	-256	0
502	0	0	-137	-60	77	98	-107	8	-360	79	-73	4665	-225	-256	0
503	0	0	44	-91	-135	23	89	-113	-209	77	-9	4636	-207	-129	0
504	0	0	262	-100	-362	-81	312	-231	110	174	40	4774	116	93	0
505	0	0	421	-31	-452	-195	436	-241	258	87	60	4813	289	159	0
506	0	0	551	-34	-585	-258	568	-309	337	126	0	4859	391	230	0
507	0	0	347	-120	-467	-113	407	-293	289	118	-75	4753	331	190	0
508	0	0	182	-213	-395	15	288	-304	172	133	5	4770	205	-11	0
509	0	0	-177	-186	-9	181	-84	-97	-19	93	-44	4683	-13	-87	0
510	0	0	-313	-164	149	238	-231	-7	-172	85	-65	4636	-283	-232	0
511	0	0	-588	-199	389	393	-488	95	-279	25	50	4570	-232	-149	0
512	0	0	-501	-209	292	355	-396	41	-291	-25	-56	4510	-355	-256	0
513	0	0	-309	-226	83	267	-196	-71	-133	106	54	4685	-153	-46	0
514	0	0	-242	-263	-21	252	-110	-142	50	110	7	4716	44	95	0
515	0	0	6	-277	-283	135	144	-280	308	180	62	4784	333	188	0
516	0	0	43	-341	-384	149	213	-362	432	161	44	4859	477	291	0
517	0	0	-87	-391	-304	239	108	-347	426	112	38	4815	362	174	0
518	0	0	-401	-426	-25	413	-188	-225	79	139	-32	4731	190	83	0
519	0	0	-568	-378	190	473	-379	-94	-31	46	13	4685	-17	-17	0
520	0	0	-836	-355	481	595	-658	63	-277	89	-50	4580	-205	-170	0
521	0	0	-965	-370	595	667	-780	112	-353	42	-58	4549	-337	-244	0
522	0	0	-948	-380	568	664	-758	94	-283	97	-62	4603	-275	-97	0
523	0	0	-765	-358	407	561	-586	24	-199	106	36	4555	-56	-44	0
524	0	0	-664	-391	273	527	-468	-59	133	106	29	4667	93	106	0
525	0	0	-449	-448	1	448	-225	-223	343	155	60	4799	364	271	0
526	0	0	-406	-444	-38	425	-184	-241	419	106	-54	4784	374	244	0
527	0	0	-501	-514	-13	507	-244	-263	333	168	54	4770	411	234	0
528	0	0	-814	-630	184	722	-499	-223	209	91	-73	4793	213	81	0
529	0	0	-983	-735	248	859	-615	-243	-27	58	0	4675	-31	-69	0
530	0	0	-1289	-857	432	1073	-860	-212	-242	69	0	4623	-195	-108	0
531	0	0	-1445	-929	516	1187	-980	-206	-323	-64	-65	4545	-413	-263	0
532	0	0	-1443	-962	481	1202	-962	-240	-289	56	-23	4566	-287	-139	0
533	0	0	-1163	-915	248	1039	-705	-333	-118	13	-50	4624	-137	-58	0
534	0	0	-909	-871	38	890	-473	-416	102	19	-54	4749	58	64	0
535	0	0	-765	-840	-75	802	-345	-457	261	58	-56	4780	234	159	0
536	0	0	-597	-787	-190	692	-203	-488	440	-40	-44	4826	314	209	0
537	0	0	-592	-799	-207	695	-192	-503	442	-5	25	4844	358	182	0
538	0	0	-794	-760	34	777	-414	-363	242	-21	-64	4704	133	62	0
539	0	0	-944	-807	137	875	-540	-335	7	-9	7	4671	-1	-79	0
540	0	0	-1238	-944	294	1091	-766	-325	-232	-120	-56	4555	-267	-108	0
541	0	0	-1318	-960	358	1139	-838	-301	-351	-128	-139	4502	-389	-258	0
542	0	0	-1149	-1045	104	1097	-626	-470	-275	-93	-32	4555	-374	-226	0
543	0	0	-623	-1055	-432	839	-95	-743	-95	-71	-56	4634	-190	-85	0
544	0	0	-78	-1059	-981	568	451	-1020	122	-25	15	4630	-34	0	0
545	0	0	-18	-1032	-1014	525	498	-1023	323	-38	-5	4688	182	174	0
546	0	0	87	-1018	-1105	465	596	-1061	393	5	11	4768	351	172	0
547	0	0	33	-981	-1014	474	523	-997	339	-34	-67	4675	252	176	0
548	0	0	-111	-970	-859	540	374	-914	178	-15	-62	4751	100	65	0
549	0	0	-227	-958	-731	592	252	-844	0	-64	-58	4626	-95	-110	0
550	0	0	-441	-900	-459	670	9	-679	-203	-129	-106	4520	-318	-225	0
551	0	0	-425	-861	-436	643	5	-648	-353	-106	-118	4456	-368	-316	0
552	0	0	-231	-913	-682	572	225	-797	-244	-104	-50	4574	-291	-178	0
553	0	0	-159	-919	-760	539	300	-839	-176	-155	-97	4586	-304	-114	0
554	0	0	206	-925	-1131	359	668	-1028	128	34	-29	4665	11	69	0
555	0	0	450	-935	-1385	242	917	-1160	254	-42	-118	4799	162	64	0
556	0	0	663	-859	-1522	98	1092	-1190	401	-95	-54	4766	335	194	0
557	0	0	621	-938	-1559	158	1090	-1248	380	-25	-42	4780	292	188	0
558	0	0	514	-892	-1406	189	960	-1149	197	-73	-135	4656	141	19	0
559	0	0	330	-808	-1138	239	734	-973	-54	-124	-67	4595	-145	-203	0
560	0	0	304	-636	-940	166	622	-788	-184	-122	-9	4586	-327	-228	0
561	0	0	213	-644	-857	215	535	-750	-314	-79	-29	4549	-353	-285	0
562	0	0	246	-671	-917	212	581	-794	-341	-102	-128	4498	-428	-294	0
563	0	0	456	-715	-1171	129	813	-943	-155	-44	15	4533	-195	-83	0
564	0	0	588	-820	-1408	116	998	-1114	0	-48	-21	4611	-27	-1	0
565	0	0	823	-905	-1728	41	1275	-1316	238	7	-36	4714	211	137	0
566	0	0	952	-989	-1941	18	1446	-1465	360	3	-62	4770	252	149	0
567	0	0	836	-1088	-1924	126	1380	-1506	345	-21	-34	4692	285	135	0
568	0	0	656	-1115	-1771	229	1213	-1443	129	-54	-64	4636	44	3	0
569	0	0	539	-1123	-1662	292	1100	-1392	1	-21	-27	4593	-97	-164	0
570	0	0	242	-1067	-1309	412	775	-1188	-271	-19	-34	4493	-292	-267	0
571	0	0	230	-1063	-1293	416	761	-1178	-405	-126	-60	4454	-457	-320	0
572	0	0	289	-1061	-1350	386	819	-1205	-312	-36	-56	4500	-355	-258	1
573	0	0	442	-1067	-1509	312	975	-1288	-153	-58	-106	4547	-209	-161	0
574	0	0	697	-1103	-1800	203	1248	-1451	50	19	-31	4644	-40	-5	0
575	0	0	937	-1082	-2019	72	1478	-1550	335	23	-3	4718	209	133	0
576	0	0	1039	-1063	-2102	12	1570	-1582	347	85	-40	4766	294	184	0
577	214	0	1042	-1035	-2077	-3	1559	-1556	333	126	-23	4768	316	159	0
578	214	0	825	-1037	-1862	106	1343	-1449	135	174	-42	4704	128	58	0
579	214	0	617	-960	-1577	171	1097	-1268	-52	62	-21	4527	-116	-153	0
580	214	0	345	-968	-1313	311	829	-1140	-246	44	11	4560	-345	-285	0
581	214	0	124	-917	-1041	396	582	-979	-506	-15	-129	4376	-488	-485	0
582	214	0	8	-892	-900	442	454	-896	-393	15	-52	4450	-376	-320	0
583	214	0	-14	-898	-884	456	435	-891	-269	0	3	4469	-275	-182	0
584	214	0	547	-931	-1478	192	1012	-1204	65	112	-15	4599	-50	44	0
585	214	0	1108	-888	-1996	-110	1552	-1442	265	228	42	4712	242	100	0
586	214	0	1447	-859	-2306	-294	1876	-1582	250	234	-21	4611	364	143	0
587	214	0	1377	-898	-2275	-239	1826	-1586	289	199	-11	4727	312	159	0
588	214	0	906	-898	-1804	-4	1355	-1351	155	246	46	4648	205	7	0
589	214	0	533	-892	-1425	179	979	-1158	-31	188	77	4541	-83	-81	0
590	214	0	716	-876	-1592	80	1154	-1234	-129	277	62	4469	-149	-151	0
591	214	0	695	-882	-1577	93	1136	-1229	-428	147	-5	4446	-356	-271	0
592	214	0	855	-904	-1759	24	1307	-1331	-314	147	56	4417	-292	-172	0
593	214	0	920	-944	-1864	12	1392	-1404	-139	279	44	4564	-135	-5	0
594	214	0	893	-950	-1843	28	1368	-1396	-11	242	89	4615	75	129	0
595	214	0	1292	-909	-2201	-191	1746	-1555	265	281	38	4636	314	170	0
596	214	0	1482	-834	-2316	-324	1899	-1575	403	353	34	4704	467	228	0
597	214	0	1600	-762	-2362	-419	1981	-1562	368	312	69	4638	347	159	0
598	214	0	1486	-657	-2143	-414	1814	-1400	201	261	106	4634	207	128	0
599	214	0	1362	-614	-1976	-374	1669	-1295	17	197	56	4613	0	-38	0
600	214	0	1168	-630	-1798	-269	1483	-1214	-186	279	46	4454	-225	-98	0
601	214	0	1044	-622	-1666	-211	1355	-1144	-289	174	100	4442	-259	-155	0
602	214	0	983	-797	-1780	-93	1381	-1288	-275	124	-11	4427	-289	-168	0
603	214	0	1090	-900	-1990	-95	1540	-1445	-164	271	124	4562	-69	-56	0
604	214	0	1154	-999	-2153	-77	1653	-1576	73	292	64	4562	108	52	0
605	214	0	1387	-1098	-2485	-144	1936	-1791	356	281	145	4737	298	261	0
606	214	0	1397	-1154	-2551	-121	1974	-1852	422	393	81	4743	465	329	0
607	214	0	1204	-1222	-2426	9	1815	-1824	471	333	159	4793	459	244	0
608	214	0	811	-1251	-2062	220	1436	-1656	174	312	62	4626	316	100	0
609	214	0	729	-1195	-1924	233	1326	-1559	64	275	116	4586	114	34	0
610	214	0	489	-1090	-1579	300	1034	-1334	-120	226	145	4493	-118	-135	0
611	214	0	493	-1010	-1503	258	998	-1256	-258	246	85	4481	-236	-190	0
612	214	0	545	-968	-1513	211	1029	-1240	-219	258	97	4537	-267	-97	0
613	214	0	661	-1020	-1681	179	1171	-1350	-58	273	75	4512	-62	-79	0
614	214	0	947	-993	-1940	23	1443	-1466	172	327	172	4640	102	141	0
615	214	0	1099	-1002	-2101	-48	1600	-1551	329	294	141	4696	353	252	0
616	214	0	1212	-1024	-2236	-94	1724	-1630	411	287	42	4718	401	248	0
617	214	0	1121	-1065	-2186	-28	1653	-1625	397	296	131	4710	415	238	0
618	214	0	896	-1057	-1953	80	1424	-1505	314	240	13	4659	188	145	0
619	214	0	681	-1045	-1726	182	1203	-1385	52	135	87	4531	15	-64	0
620	214	0	487	-975	-1462	244	974	-1218	-172	195	114	4489	-172	-145	0
621	214	0	332	-1016	-1348	342	840	-1182	-263	151	-34	4415	-306	-170	0
622	214	0	365	-1008	-1373	321	869	-1190	-147	58	13	4502	-289	-131	0
623	214	0	444	-981	-1425	268	934	-1203	-89	195	21	4500	-100	17	0
624	214	0	604	-944	-1548	170	1076	-1246	126	205	21	4568	83	83	0
625	214	0	813	-923	-1736	55	1274	-1329	349	207	34	4636	358	195	0
626	214	0	832	-904	-1736	36	1284	-1320	432	207	13	4688	434	184	0
627	214	0	719	-933	-1652	107	1185	-1292	411	159	46	4621	419	242	0
628	214	0	574	-919	-1493	172	1033	-1206	298	73	17	4568	267	102	0
629	214	0	200	-944	-1144	372	672	-1044	64	44	15	4479	-11	-79	0
630	214	0	156	-808	-964	326	560	-886	-137	54	27	4450	-298	-149	0
631	214	0	-10	-807	-797	408	393	-802	-298	31	64	4378	-310	-98	0
632	214	0	93	-857	-950	382	521	-903	-298	32	-7	4409	-304	-195	0
633	214	0	200	-849	-1049	324	624	-949	23	38	46	4485	-164	17	0
634	214	0	306	-799	-1105	246	705	-952	118	83	1	4522	89	64	0
635	214	0	549	-841	-1390	146	969	-1115	339	141	42	4652	306	209	0
636	214	0	572	-900	-1472	164	1022	-1186	355	60	5	4609	353	203	0
637	214	0	524	-950	-1474	213	999	-1212	370	151	-75	4669	306	186	0
638	214	0	266	-981	-1247	357	756	-1114	186	15	15	4562	65	114	0
639	214	0	62	-981	-1043	459	552	-1012	5	29	31	4432	-91	-184	0
640	214	0	-138	-915	-777	526	319	-846	-155	1	0	4429	-325	-149	0
641	214	0	-204	-859	-655	531	225	-757	-298	-64	-54	4440	-411	-275	0
642	214	0	-140	-865	-725	502	292	-795	-225	17	40	4440	-362	-153	0
643	214	0	-50	-853	-803	451	376	-828	-89	-56	-19	4386	-223	-180	0
644	214	0	239	-884	-1123	322	681	-1003	194	17	79	4586	23	60	0
645	214	0	312	-935	-1247	311	779	-1091	372	-5	48	4597	244	135	0
646	214	0	437	-913	-1350	238	893	-1131	417	67	-11	4623	327	192	0
647	214	0	359	-905	-1264	273	811	-1084	393	58	19	4628	277	143	0
648	214	0	121	-938	-1059	408	590	-998	223	7	56	4586	139	19	0
649	214	0	-105	-958	-853	531	374	-905	7	-36	48	4436	-128	-164	0
650	214	0	-353	-1008	-655	680	151	-831	-133	25	-48	4411	-279	-176	0
651	214	0	-505	-991	-486	748	-9	-738	-335	7	19	4386	-417	-213	0
652	214	0	-541	-1037	-496	789	-22	-766	-318	-46	62	4349	-314	-236	0
653	214	0	-380	-1002	-622	691	121	-812	-124	-32	5	4392	-244	-100	0
654	214	0	-264	-1032	-768	648	252	-900	58	100	1	4535	77	52	0
655	214	0	-31	-1051	-1020	541	494	-1035	246	104	-15	4590	180	77	0
656	214	0	-25	-1068	-1043	546	509	-1055	459	64	9	4706	360	217	0
657	214	0	-192	-1125	-933	658	370	-1029	329	50	-89	4599	234	106	0
658	214	0	-299	-1016	-717	657	209	-866	240	64	62	4549	133	85	0
659	214	0	-661	-1043	-382	852	-139	-712	31	93	85	4477	-38	-87	0
660	214	0	-931	-993	-62	962	-434	-527	-190	-69	-48	4436	-376	-254	0
661	214	0	-1010	-983	27	996	-518	-478	-287	50	-9	4304	-374	-287	0
662	214	0	-1086	-964	122	1025	-604	-421	-343	-27	-1	4328	-368	-192	0
663	214	0	-887	-970	-83	928	-402	-526	-79	-3	0	4423	-180	-97	0
664	214	0	-714	-921	-207	817	-253	-564	98	65	23	4549	0	75	0
665	214	0	-457	-907	-450	682	-3	-678	372	95	31	4628	211	147	0
666	214	0	-498	-938	-440	718	-29	-689	362	131	-15	4605	347	188	0
667	214	0	-544	-935	-391	739	-76	-663	419	141	32	4657	327	213	0
668	214	0	-856	-931	-75	893	-390	-503	168	44	-7	4487	161	1	0
669	214	0	-1028	-970	58	999	-543	-456	-9	104	-1	4485	-36	-79	0
670	214	0	-1328	-1010	318	1169	-823	-346	-226	48	5	4384	-273	-172	0
671	214	0	-1479	-1043	436	1261	-957	-303	-289	-1	38	4330	-310	-269	0
672	214	0	-1568	-1035	533	1301	-1050	-251	-355	23	-60	4335	-364	-310	0
673	214	0	-1551	-1032	519	1291	-1035	-256	-232	-21	-32	4392	-226	-170	0
674	214	0	-1378	-1045	333	1211	-855	-356	44	69	7	4423	17	38	0
675	214	0	-1097	-1037	60	1067	-578	-488	250	108	-36	4512	236	122	0
676	214	0	-1062	-1016	46	1039	-554	-485	335	129	29	4553	411	259	0
677	214	0	-1191	-1034	157	1112	-674	-438	356	126	58	4562	269	178	0
678	214	0	-1377	-1063	314	1220	-845	-374	211	62	17	4518	122	58	0
679	214	0	-1530	-968	562	1249	-1046	-203	-21	89	27	4423	-44	-77	0
680	214	0	-1701	-931	770	1316	-1235	-80	-192	87	65	4281	-226	-213	0
681	214	0	-1786	-919	867	1352	-1326	-26	-219	91	69	4283	-360	-223	0
682	214	0	-1885	-950	935	1417	-1410	-7	-242	89	-42	4396	-285	-133	0
683	214	0	-1628	-915	713	1271	-1170	-101	-87	232	36	4380	-104	-81	0
684	214	0	-1495	-898	597	1196	-1046	-150	116	252	62	4553	162	104	0
685	214	0	-1297	-849	448	1073	-872	-200	380	176	-1	4574	246	135	0
686	214	0	-1194	-785	409	989	-801	-188	533	279	42	4650	440	242	0
687	214	0	-1442	-882	560	1162	-1001	-161	389	221	-29	4619	374	176	0
688	214	0	-1611	-940	671	1275	-1141	-134	213	211	48	4510	201	58	0
689	214	0	-1898	-948	950	1423	-1424	1	-21	195	56	4448	-11	-29	0
690	214	0	-2054	-995	1059	1524	-1556	32	-207	221	42	4304	-178	-192	0
691	214	0	-2087	-962	1125	1524	-1606	81	-211	256	64	4413	-240	-118	0
692	214	0	-2141	-964	1177	1552	-1659	106	-263	91	-9	4277	-302	-203	0
693	214	0	-1989	-987	1002	1488	-1495	7	-52	213	56	4349	-97	-71	0
694	214	0	-1924	-997	927	1460	-1425	-35	95	248	34	4500	85	97	0
695	214	0	-1759	-995	764	1377	-1261	-115	283	168	36	4520	265	236	0
696	214	0	-1712	-1063	649	1387	-1180	-207	430	246	15	4531	386	246	0
697	214	0	-1774	-1123	651	1448	-1212	-236	399	281	-17	4584	331	263	0
698	214	0	-1960	-1099	861	1529	-1410	-119	226	166	17	4448	205	67	0
699	214	0	-2069	-944	1125	1506	-1597	90	56	166	44	4425	-58	-122	0
700	214	0	-2329	-975	1354	1652	-1841	189	-194	170	58	4283	-182	-159	0
701	214	0	-2412	-956	1456	1684	-1934	250	-271	104	-40	4363	-360	-252	0
702	214	0	-2388	-937	1451	1662	-1919	257	-252	112	11	4376	-269	-182	0
703	214	0	-2205	-927	1278	1566	-1741	175	0	126	-27	4370	-151	-126	0
704	214	0	-1929	-917	1012	1423	-1470	47	137	298	15	4551	48	161	0
705	214	0	-1838	-1016	822	1427	-1330	-97	322	161	11	4547	230	230	0
706	214	0	-1639	-995	644	1317	-1141	-175	512	180	-25	4545	337	275	0
707	214	0	-1685	-993	692	1339	-1188	-150	453	213	87	4615	267	234	0
708	214	0	-1953	-1032	921	1492	-1437	-55	234	112	-50	4479	120	98	0
709	214	0	-2019	-1055	964	1537	-1491	-45	50	87	-5	4446	-73	-58	0
710	214	0	-2199	-900	1299	1549	-1749	199	-120	112	-34	4378	-203	-164	0
711	214	0	-2248	-923	1325	1585	-1786	201	-254	110	-11	4287	-322	-250	0
712	214	0	-2154	-921	1233	1537	-1693	156	-263	98	-15	4318	-358	-137	0
713	214	0	-1936	-904	1032	1420	-1484	64	-67	46	32	4460	-195	-36	0
714	214	0	-1641	-865	776	1253	-1208	-44	223	126	65	4489	71	104	0
715	214	0	-1375	-799	576	1087	-975	-111	356	112	21	4524	300	176	0
716	214	0	-1270	-774	496	1022	-883	-139	558	129	46	4527	380	294	0
717	214	0	-1351	-799	552	1075	-951	-123	368	164	46	4489	337	207	0
718	214	0	-1465	-814	651	1139	-1058	-81	252	141	-3	4456	211	95	0
719	214	0	-1704	-851	853	1277	-1278	1	-31	108	-60	4421	-77	-79	0
720	214	0	-1902	-855	1047	1378	-1474	96	-122	15	-21	4318	-292	-145	0
721	214	0	-1941	-838	1103	1389	-1522	132	-325	-25	-65	4283	-331	-248	0
722	214	0	-1797	-826	971	1311	-1384	72	-258	54	-60	4322	-269	-190	0
723	214	0	-1639	-803	836	1221	-1237	16	-149	69	-44	4365	-211	-44	0
724	214	0	-1509	-801	708	1155	-1108	-46	52	62	-40	4423	46	104	0
725	214	0	-1131	-743	388	937	-759	-177	353	122	27	4531	275	207	0
726	214	0	-1121	-702	419	911	-770	-141	389	58	-19	4415	325	228	0
727	214	0	-1116	-713	403	914	-759	-155	442	85	15	4477	289	133	0
728	214	0	-1333	-777	556	1055	-944	-110	211	83	-21	4450	124	81	0
729	214	0	-1584	-812	772	1198	-1178	-20	-34	1	-17	4297	-52	-67	0
730	214	0	-1798	-900	898	1349	-1348	-1	-211	-21	-46	4275	-230	-246	0
731	214	0	-1960	-886	1074	1423	-1517	94	-314	-54	-56	4281	-417	-258	0
732	214	0	-1881	-886	995	1383	-1438	54	-277	-1	-77	4295	-372	-180	0
733	214	0	-1761	-921	840	1341	-1300	-40	-166	15	-52	4248	-120	-102	0
734	214	0	-1536	-954	582	1245	-1059	-186	102	-23	17	4376	17	116	0
735	214	0	-1314	-952	362	1133	-838	-295	302	9	0	4419	219	211	0
736	214	0	-1132	-933	199	1032	-665	-367	455	71	36	4564	318	265	0
737	214	0	-1320	-948	372	1134	-846	-288	362	-13	-9	4452	199	186	0
738	214	0	-1419	-855	564	1137	-991	-145	195	15	-25	4442	162	131	0
739	214	0	-1655	-845	810	1250	-1232	-17	-25	-42	-64	4386	-149	-166	0
740	214	0	-1809	-805	1004	1307	-1406	99	-180	-21	29	4254	-271	-145	0
741	214	0	-2038	-836	1202	1437	-1620	183	-341	-95	-56	4262	-399	-240	0
742	214	0	-1851	-849	1002	1350	-1426	76	-190	-65	73	4258	-279	-151	0
743	214	0	-1745	-853	892	1299	-1318	19	-85	-40	11	4248	-211	-98	0
744	214	0	-1503	-857	646	1180	-1074	-105	104	31	-1	4370	-3	21	0
745	214	0	-1293	-838	455	1065	-874	-191	374	50	0	4508	186	252	0
746	214	0	-1217	-874	343	1045	-780	-265	347	50	-54	4485	308	174	0
747	214	0	-1289	-952	337	1120	-813	-307	360	25	-9	4465	263	147	0
748	214	0	-1536	-1001	535	1268	-1035	-233	234	-50	15	4392	128	48	0
749	214	0	-1720	-1043	677	1381	-1198	-183	5	48	46	4277	-62	-52	0
750	214	0	-1961	-1065	896	1513	-1428	-84	-242	-75	-23	4207	-337	-240	0
751	214	0	-2073	-1096	977	1584	-1525	-59	-256	-69	-27	4256	-409	-219	0
752	214	0	-2094	-1103	991	1598	-1542	-56	-265	-81	-27	4184	-405	-258	0
753	214	0	-1795	-985	810	1390	-1302	-87	-133	17	36	4225	-164	-69	0
754	214	0	-1520	-917	603	1218	-1061	-157	100	-13	75	4372	44	64	0
755	214	0	-1332	-925	407	1128	-869	-259	283	-3	9	4432	149	192	0
756	214	0	-1159	-987	172	1073	-665	-407	432	87	17	4450	287	261	0
757	214	0	-1322	-993	329	1157	-825	-332	300	65	17	4341	291	106	0
758	214	0	-1386	-966	420	1176	-903	-273	192	110	-56	4419	166	27	1
759	214	0	-1656	-991	665	1323	-1160	-163	15	31	11	4370	-114	-110	0
760	214	0	-1842	-1045	797	1443	-1319	-124	-164	0	38	4287	-292	-157	0
761	214	0	-1923	-1078	845	1500	-1384	-116	-310	-19	-42	4190	-424	-308	0
762	214	0	-1735	-1088	647	1411	-1191	-220	-219	50	-11	4333	-300	-201	0
763	214	0	-1673	-1107	566	1390	-1119	-270	-75	21	-11	4235	-195	-170	0
764	214	0	-1326	-1086	240	1206	-783	-423	174	145	31	4368	60	17	0
765	214	0	-1229	-968	261	1098	-745	-353	275	166	13	4413	265	174	0
766	214	0	-1000	-770	230	885	-615	-270	337	13	-83	4300	223	116	0
767	214	0	-1423	-692	731	1057	-1077	19	228	-21	-172	4357	104	-9	0
768	214	0	-1564	-690	874	1127	-1219	92	265	131	-40	4475	174	60	0
769	201	0	-1726	-834	892	1280	-1309	29	-5	79	5	4314	-151	-89	0
770	201	0	-1555	-892	663	1223	-1109	-114	-143	133	-1	4279	-219	-180	0
771	201	0	-1665	-979	686	1322	-1175	-146	-269	129	-62	4225	-325	-275	0
772	201	0	-1807	-1022	785	1414	-1296	-118	-292	176	25	4217	-209	-195	0
773	201	0	-1692	-1076	616	1384	-1154	-230	-87	248	11	4293	-98	-110	0
774	201	0	-1415	-1022	393	1218	-904	-314	143	226	-13	4281	153	38	0
775	201	0	-1161	-1084	77	1122	-619	-503	391	232	21	4460	300	250	0
776	201	0	-1095	-1080	15	1087	-555	-532	461	316	-1	4551	372	312	0
777	201	0	-1337	-1175	162	1256	-749	-506	420	228	-13	4450	316	201	0
778	201	0	-1545	-1237	308	1391	-926	-464	236	219	50	4339	258	9	0
779	201	0	-1846	-1226	620	1536	-1233	-303	-75	250	7	4277	-27	-87	0
780	201	0	-1964	-1208	756	1586	-1360	-226	-197	287	-5	4155	-159	-188	0
781	201	0	-1987	-1099	888	1543	-1437	-105	-256	197	48	4244	-277	-147	0
782	201	0	-1889	-1053	836	1471	-1362	-108	-199	234	36	4223	-192	-213	0
783	201	0	-1819	-898	921	1358	-1370	11	-141	263	44	4233	-112	-25	0
784	201	0	-1353	-737	616	1045	-984	-60	190	308	15	4376	139	56	0
785	201	0	-1155	-440	715	797	-935	137	384	310	36	4493	347	285	0
786	201	0	-983	-182	801	582	-892	309	438	275	-27	4355	405	281	0
787	201	0	-871	73	944	399	-907	508	496	314	71	4469	382	304	0
788	201	0	-959	426	1385	266	-1172	905	281	242	102	4326	298	147	0
789	201	0	-946	768	1714	89	-1330	1241	73	277	64	4244	50	67	0
790	201	0	-951	1175	2126	-112	-1538	1650	-149	269	-3	4269	-64	-186	0
791	201	0	-903	1584	2487	-340	-1695	2035	-269	219	-46	4172	-322	-168	0
792	201	0	-712	1998	2710	-643	-1711	2354	-102	213	42	4326	-135	-93	0
793	201	0	-673	2211	2884	-769	-1778	2547	-11	261	15	4310	-3	-58	0
794	201	0	-448	2366	2814	-959	-1631	2590	211	292	-48	4386	155	215	0
795	201	0	-219	2178	2397	-979	-1308	2287	430	312	46	4458	401	312	0
796	201	0	-258	1967	2225	-854	-1241	2096	399	174	5	4388	401	281	0
797	201	0	-359	1918	2277	-779	-1318	2097	417	168	54	4363	389	258	0
798	201	0	-644	1796	2440	-576	-1542	2118	186	240	-3	4372	256	159	0
799	201	0	-972	1507	2479	-267	-1725	1993	-9	126	-104	4279	32	-58	0
800	201	0	-1323	1012	2335	155	-1829	1673	-199	157	25	4120	-172	-97	0
801	201	0	-1755	671	2426	542	-2090	1548	-345	38	-64	4120	-318	-172	0
802	201	0	-1686	378	2064	654	-1875	1221	-221	91	-25	4180	-287	-133	0
803	201	0	-1682	32	1714	825	-1698	873	-112	91	-34	4227	-114	15	0
804	201	0	-1562	-197	1365	879	-1463	584	124	97	-31	4310	106	122	0
805	201	0	-1481	-368	1113	924	-1297	372	269	42	-17	4372	275	244	0
806	201	0	-1390	-453	937	921	-1163	242	459	29	-23	4460	343	310	0
807	201	0	-1511	-483	1028	997	-1269	272	360	71	-21	4405	298	325	0
808	201	0	-1565	-473	1092	1019	-1328	309	269	106	-128	4295	170	118	0
809	201	0	-1893	-578	1315	1235	-1604	368	60	-21	-17	4314	-31	31	0
810	201	0	-2091	-578	1513	1334	-1802	467	-203	-128	-131	4172	-322	-188	0
811	201	0	-2061	-564	1497	1312	-1779	466	-242	-60	-13	4215	-343	-120	0
812	201	0	-1871	-562	1309	1216	-1590	373	-188	-23	-112	4200	-285	-108	0
813	201	0	-1665	-583	1082	1124	-1373	249	-44	-81	-85	4291	-161	15	0
814	201	0	-1481	-655	826	1068	-1153	85	178	-60	-87	4285	-13	153	0
815	201	0	-1186	-696	490	941	-838	-103	345	23	-87	4361	205	271	0
816	201	0	-1051	-760	291	905	-671	-234	488	-17	-65	4372	318	285	0
817	201	0	-1060	-793	267	926	-663	-263	322	-48	-65	4355	265	188	0
818	201	0	-1144	-795	349	969	-746	-223	269	5	-112	4374	141	112	0
819	201	0	-1351	-861	490	1106	-920	-185	-62	-116	-97	4196	-145	-69	0
820	201	0	-1452	-907	545	1179	-998	-181	-180	-54	-83	4186	-289	-153	0
821	201	0	-1470	-935	535	1202	-1002	-200	-267	-79	-62	4116	-389	-176	0
822	201	0	-1399	-940	459	1169	-929	-240	-250	-112	-192	4136	-413	-176	0
823	201	0	-1076	-915	161	995	-618	-377	-75	-19	-73	4262	-174	-98	0
824	201	0	-809	-851	-42	830	-383	-446	65	-34	-89	4322	-5	81	0
825	201	0	-459	-876	-417	667	-21	-646	296	-58	-65	4324	170	153	0
826	201	0	-248	-845	-597	546	174	-721	430	19	-73	4419	298	291	0
827	201	0	-349	-841	-492	595	71	-666	256	34	-73	4357	294	112	0
828	201	0	-299	-795	-496	547	98	-645	281	-77	-77	4262	104	73	0
829	201	0	-537	-814	-277	675	-130	-545	-32	9	-104	4211	-149	-93	0
830	201	0	-630	-785	-155	707	-237	-470	-236	-97	-65	4128	-325	-215	0
831	201	0	-650	-818	-168	734	-241	-493	-349	-77	-21	4097	-374	-203	0
832	201	0	-499	-859	-360	679	-69	-609	-267	-29	-67	4178	-341	-209	0
833	201	0	-216	-834	-618	525	201	-726	-42	-48	-13	4219	-190	-147	0
834	201	0	37	-878	-915	420	476	-896	199	15	62	4328	-13	31	0
835	201	0	281	-859	-1140	289	710	-999	310	21	5	4359	269	192	0
836	201	0	423	-890	-1313	233	868	-1101	448	-29	-29	4380	279	203	0
837	201	0	303	-878	-1181	287	742	-1029	351	27	21	4372	325	128	0
838	201	0	223	-840	-1063	308	643	-951	244	-56	-34	4310	79	-31	0
839	201	0	52	-766	-818	357	435	-792	108	3	65	4275	-58	-31	0
840	201	0	-156	-743	-587	449	215	-665	-221	-36	-79	4184	-356	-197	0
841	201	0	-210	-739	-529	474	159	-634	-294	-40	9	4106	-353	-304	0
842	201	0	-237	-723	-486	480	124	-604	-289	-1	-54	4128	-351	-221	0
843	201	0	40	-642	-682	301	361	-662	-79	-25	-7	4223	-190	-164	0
844	201	0	215	-644	-859	214	537	-751	135	172	-19	4299	135	91	0
845	201	0	364	-646	-1010	141	687	-828	263	62	-48	4343	232	131	0
846	201	0	523	-642	-1165	59	844	-903	479	87	42	4392	384	219	0
847	201	0	267	-673	-940	203	603	-806	333	93	13	4392	420	98	0
848	201	0	15	-772	-787	378	401	-779	180	44	-73	4308	112	-5	0
849	201	0	-262	-799	-537	530	137	-668	13	79	-7	4178	-48	-128	0
850	201	0	-609	-816	-207	712	-201	-511	-184	23	-11	4141	-238	-259	0
851	201	0	-641	-805	-164	723	-238	-484	-292	-5	-23	4114	-386	-248	0
852	201	0	-699	-807	-108	753	-295	-457	-294	-31	-52	4116	-302	-258	0
853	201	0	-520	-801	-281	660	-119	-541	-128	13	-13	4248	-172	-124	0
854	201	0	-386	-801	-415	593	14	-608	83	75	15	4176	145	137	0
855	201	0	-184	-841	-657	512	236	-749	308	97	31	4300	292	195	0
856	201	0	-256	-847	-591	551	167	-719	395	77	-13	4308	347	269	0
857	201	0	-227	-849	-622	538	197	-735	450	67	32	4320	362	201	0
858	201	0	-563	-861	-298	712	-132	-579	194	32	-11	4236	205	46	0
859	201	0	-730	-861	-131	795	-299	-496	-93	56	15	4182	-75	-97	0
860	201	0	-1028	-900	128	964	-578	-386	-184	9	9	4075	-240	-170	0
861	201	0	-1166	-905	261	1035	-713	-322	-333	-42	-7	4037	-360	-310	0
862	201	0	-1186	-620	566	903	-876	-27	-477	-182	-176	3905	-531	-426	0
863	201	0	-1262	-492	770	877	-1016	139	-287	-34	-143	4066	-339	-325	0
864	201	0	-1394	-1156	238	1275	-816	-459	87	147	-5	4291	85	73	0
865	201	0	-1096	-1435	-339	1265	-378	-887	178	81	-19	4248	281	141	0
866	201	0	-518	-1548	-1030	1033	256	-1289	426	149	-29	4283	364	176	0
867	201	0	-699	-1707	-1008	1203	154	-1357	370	89	48	4322	312	147	0
868	201	0	-1259	-1846	-587	1552	-336	-1216	225	11	91	4242	161	38	0
869	201	0	-1606	-2011	-405	1808	-600	-1208	27	141	60	4227	-27	-112	0
870	201	0	-1605	-1963	-358	1784	-623	-1160	-221	44	65	4116	-261	-236	0
871	201	0	-1471	-2060	-589	1765	-441	-1324	-312	73	7	4052	-325	-269	0
872	201	0	-1391	-2188	-797	1789	-297	-1492	-219	95	120	4056	-236	-174	0
873	201	0	-1343	-2258	-915	1800	-214	-1586	-106	124	60	4203	-112	-48	0
874	201	0	-1149	-2320	-1171	1734	11	-1745	50	151	73	4171	67	17	1
875	201	0	-932	-2293	-1361	1612	214	-1827	372	236	129	4343	351	234	0
876	201	0	-842	-2362	-1520	1602	339	-1941	355	197	122	4268	395	242	0
877	208	0	-743	-2347	-1604	1545	430	-1975	475	221	133	4347	405	207	0
878	208	0	-939	-2335	-1396	1637	228	-1865	238	157	89	4304	244	75	0
879	208	0	-991	-2347	-1356	1669	182	-1851	29	170	91	4221	-3	-85	0
880	208	0	-1168	-2349	-1181	1758	6	-1765	-135	226	48	4132	-161	-143	0
881	208	0	-1207	-2310	-1103	1758	-52	-1706	-285	104	7	4054	-300	-314	0
882	208	0	-1207	-2316	-1109	1761	-49	-1712	-252	188	44	4077	-159	-129	0
883	208	0	-1238	-2312	-1074	1775	-82	-1693	-122	182	7	4081	-50	-79	0
884	208	0	-939	-2256	-1317	1597	189	-1786	195	242	108	4229	172	122	0
885	208	0	-762	-2281	-1519	1521	378	-1900	353	252	29	4293	333	195	0
886	208	0	-620	-2168	-1548	1394	464	-1858	370	302	11	4314	459	135	0
887	208	0	-809	-2143	-1334	1476	262	-1738	438	258	62	4357	411	263	0
888	208	0	-1178	-2153	-975	1665	-101	-1564	230	360	50	4322	300	159	0
889	208	0	-1557	-2106	-549	1831	-504	-1327	133	234	141	4287	112	15	0
890	208	0	-1684	-1965	-281	1824	-701	-1123	-89	277	106	4258	-73	-64	0
891	208	0	-1690	-1771	-81	1730	-804	-926	-188	242	137	4159	-141	-135	0
892	208	0	-1615	-1612	3	1613	-809	-804	-106	203	102	4200	-87	-52	0
893	208	0	-1403	-1371	32	1387	-717	-669	44	207	102	4238	-3	34	0
894	208	0	-1192	-1228	-36	1210	-578	-632	259	217	32	4273	261	178	0
895	208	0	-967	-1096	-129	1031	-419	-612	368	174	0	4324	351	194	0
896	208	0	-971	-966	5	968	-488	-480	343	215	11	4264	372	339	0
897	208	0	-1014	-892	122	953	-568	-385	446	95	-1	4205	325	213	0
898	208	0	-1237	-791	446	1014	-841	-172	238	104	11	4188	197	147	0
899	208	0	-1522	-770	752	1146	-1137	-9	-23	54	-65	4044	-9	-56	0
900	208	0	-1693	-768	925	1230	-1309	78	-168	42	-1	4013	-190	-56	0
901	208	0	-1848	-698	1150	1273	-1499	226	-329	-71	-52	3959	-339	-232	0
902	208	0	-1710	-692	1018	1201	-1364	163	-265	-25	-46	4039	-281	-98	0
903	208	0	-1654	-601	1053	1127	-1353	226	-128	-44	-89	4122	-201	-64	0
904	208	0	-1351	-624	727	987	-1039	51	234	-50	-89	4167	56	65	0
905	208	0	-1091	-591	500	841	-795	-45	320	48	-27	4242	296	351	0
906	208	0	-1058	-527	531	792	-794	2	409	-29	-100	4203	292	302	0
907	208	0	-1029	-506	523	767	-776	8	426	-19	-157	4229	267	236	0
908	208	0	-1176	-455	721	815	-948	133	236	-89	-97	4223	180	85	0
909	208	0	-1337	-459	878	898	-1107	209	1	-114	-190	4095	-155	-52	0
910	208	0	-1417	-411	1006	914	-1211	297	-170	-161	-83	4060	-285	-126	0
911	208	0	-1450	-405	1045	927	-1247	320	-283	-135	-129	4008	-341	-256	0
912	208	0	-1301	-428	873	864	-1087	222	-197	-159	-100	3982	-343	-106	0
913	208	0	-1054	-405	649	729	-851	122	-71	-120	-75	4072	-199	1	0
914	208	0	-838	-452	386	645	-612	-33	149	-141	-108	4190	36	118	0
915	208	0	-538	-453	85	495	-311	-184	358	-98	-91	4217	188	184	0
916	208	0	-465	-488	-23	476	-221	-255	471	-120	-62	4215	308	312	0
917	208	0	-378	-428	-50	403	-164	-239	422	-120	-124	4312	281	215	0
918	208	0	-529	-382	147	455	-338	-117	215	-199	-178	4184	120	27	0
919	208	0	-634	-411	223	522	-428	-94	-19	-162	-126	4097	-168	-64	0
920	208	0	-762	-386	376	574	-569	-5	-135	-209	-124	4064	-289	-192	0
921	208	0	-697	-335	362	516	-529	13	-273	-151	-85	4033	-401	-197	0
922	208	0	-565	-271	294	418	-429	11	-226	-164	-87	4062	-420	-108	0
923	208	0	-381	-296	85	338	-233	-105	-54	-166	-108	4147	-190	-95	0
924	208	0	4	-304	-308	150	156	-306	147	-116	-128	4211	31	58	0
925	208	0	138	-374	-512	118	325	-443	291	-62	-58	4200	329	250	0
926	208	0	260	-448	-708	94	484	-578	393	-46	-56	4287	323	246	0
927	208	0	210	-589	-799	189	504	-694	364	-38	-48	4289	300	172	0
928	208	0	119	-649	-768	265	443	-708	271	-17	-50	4171	228	23	0
929	208	0	-95	-675	-580	385	242	-627	-5	-58	-32	4105	-29	-128	0
930	208	0	-248	-690	-442	469	97	-566	-184	-65	-75	4015	-256	-161	0
931	208	0	-257	-710	-453	483	98	-581	-320	-128	-5	3978	-347	-242	0
932	208	0	-91	-663	-572	377	240	-617	-143	-131	65	4087	-256	-153	0
933	208	0	46	-669	-715	311	380	-692	-79	3	1	4075	-116	-19	0
934	208	0	273	-733	-1006	230	639	-869	124	21	-21	4176	118	104	0
935	208	0	634	-772	-1406	69	1020	-1089	372	95	93	4314	362	180	0
936	208	0	590	-729	-1319	69	954	-1024	417	85	-73	4225	409	168	0
937	208	0	147	-710	-857	281	502	-783	27	-335	-360	3866	-166	-226	0
938	208	0	-82	-904	-822	493	370	-863	93	-69	-118	4114	147	-73	0
939	208	0	-266	-1435	-1169	850	451	-1302	50	114	34	4163	1	-116	0
940	208	0	-293	-1581	-1288	937	497	-1434	-207	-34	-31	4008	-252	-230	0
941	208	0	-221	-1759	-1538	990	658	-1648	-285	56	102	4013	-291	-240	0
942	208	0	-477	-1846	-1369	1161	446	-1607	-316	67	77	3978	-174	-242	0
943	208	0	-421	-1978	-1557	1199	568	-1767	-71	114	58	4008	-87	-147	0
944	208	0	45	-2085	-2130	1020	1087	-2107	155	250	153	4153	207	116	0
945	208	0	171	-2178	-2349	1003	1260	-2263	289	223	108	4256	428	199	0
946	208	0	320	-2242	-2562	961	1441	-2402	428	254	120	4283	473	232	0
947	208	0	218	-2300	-2518	1041	1368	-2409	362	283	122	4277	438	192	0
948	208	0	-10	-2382	-2372	1196	1181	-2377	180	252	89	4184	335	95	0
949	208	0	-74	-2417	-2343	1245	1134	-2380	-36	322	151	4085	116	-77	0
950	208	0	-262	-2419	-2157	1340	947	-2288	-174	248	120	4060	-145	-170	0
951	208	0	-250	-2440	-2190	1345	970	-2315	-263	226	93	4056	-201	-228	0
952	208	0	64	-2426	-2490	1181	1277	-2458	-184	395	155	4037	-104	-77	0
953	208	0	262	-2366	-2628	1052	1445	-2497	-34	362	40	4068	52	-36	0
954	208	0	675	-2328	-3003	826	1839	-2665	178	399	73	4176	281	135	0
955	208	0	1022	-2324	-3346	651	2184	-2835	368	461	166	4211	483	281	0
956	208	0	1088	-2308	-3396	610	2242	-2852	407	395	40	4192	535	248	0
957	208	0	1090	-2244	-3334	577	2212	-2789	358	512	67	4238	523	267	0
958	208	0	1040	-2215	-3255	587	2147	-2735	149	457	62	4120	335	124	0
959	208	0	1094	-2275	-3369	590	2231	-2822	87	428	116	4105	170	34	0
960	208	0	705	-2269	-2974	782	1839	-2621	-221	368	-9	3897	-97	-91	0
961	208	0	347	-2281	-2628	967	1487	-2454	-230	395	-36	3975	-126	-176	0
962	208	0	2	-2308	-2310	1153	1156	-2309	-285	432	50	4042	-40	-98	0
963	208	0	-18	-2283	-2265	1150	1123	-2274	-34	486	79	4031	87	5	0
964	208	0	-109	-2322	-2213	1215	1052	-2267	172	527	116	4048	333	209	0
965	208	0	-330	-2328	-1998	1329	834	-2163	397	510	112	4143	558	277	0
966	208	0	-607	-2302	-1695	1454	544	-1998	475	527	50	4227	653	420	0
967	208	0	-755	-2277	-1522	1516	383	-1899	444	537	122	4306	675	384	0
968	208	0	-1186	-2229	-1043	1707	-71	-1636	318	486	114	4229	455	300	0
969	208	0	-1604	-2145	-541	1874	-531	-1343	153	506	135	4114	302	197	0
970	208	0	-1890	-1971	-81	1930	-904	-1026	-124	527	73	4033	192	-17	0
971	208	0	-1804	-1860	-56	1832	-874	-958	-133	512	95	4147	42	9	0
972	208	0	-1803	-1759	44	1781	-923	-857	-67	488	128	4075	64	67	0
973	208	0	-1849	-1652	197	1750	-1023	-727	19	477	77	4041	143	124	0
974	208	0	-1887	-1567	320	1727	-1103	-623	137	492	81	4106	411	258	0
975	208	0	-1728	-1507	221	1617	-974	-643	417	440	108	4233	580	492	0
976	208	0	-1714	-1445	269	1579	-991	-588	486	434	71	4203	599	463	0
977	208	0	-1964	-1460	504	1712	-1234	-478	393	405	38	4190	547	316	0
978	208	0	-2301	-1390	911	1845	-1606	-239	316	314	48	4039	374	246	0
979	208	0	-2534	-1367	1167	1950	-1850	-100	7	234	-52	4029	98	97	0
980	208	0	-2608	-1373	1235	1990	-1921	-69	-203	147	0	3922	-143	-17	0
981	208	0	-2733	-1344	1389	2038	-2061	22	-277	139	-87	3883	-240	-106	0
982	208	0	-2794	-1326	1468	2060	-2131	71	-192	15	-40	3938	-172	-124	0
983	208	0	-2621	-1326	1295	1973	-1958	-15	-118	129	-23	3926	-27	67	0
984	208	0	-2316	-1323	993	1819	-1654	-165	238	118	-110	4122	155	223	0
985	208	0	-2174	-1251	923	1712	-1548	-164	327	89	-34	4060	356	323	0
986	208	0	-1953	-1187	766	1570	-1359	-210	467	58	-62	4203	366	434	0
987	208	0	-2011	-1171	840	1591	-1425	-165	362	62	-36	4132	409	269	0
988	208	0	-2129	-1115	1014	1622	-1571	-50	291	-29	-65	4120	190	192	0
989	208	0	-2408	-1171	1237	1789	-1822	33	-15	-15	-141	4042	-118	7	0
990	208	0	-2556	-1191	1365	1873	-1960	87	-190	-104	-122	3944	-275	-98	0
991	208	0	-2672	-1268	1404	1970	-2038	68	-296	-147	-106	3843	-362	-131	0
992	208	0	-2552	-1313	1239	1932	-1895	-37	-199	-124	-58	4017	-265	-21	0
993	208	0	-2364	-1379	985	1871	-1674	-197	-83	-209	-93	3880	-236	-11	0
994	208	0	-2147	-1511	636	1829	-1391	-437	118	-93	-110	4056	9	176	0
995	208	0	-1832	-1493	339	1662	-1085	-577	372	-141	-110	4068	211	287	0
996	208	0	-1718	-1515	203	1616	-960	-656	469	-192	-102	4171	353	242	0
997	208	0	-1724	-1474	250	1599	-987	-612	366	-225	-170	4075	176	112	0
998	208	0	-1764	-1456	308	1610	-1036	-574	205	-141	-149	4085	73	81	0
999	208	0	-1945	-1439	506	1692	-1225	-466	1	-349	-83	3918	-209	-91	0
1000	208	0	-2020	-1404	616	1712	-1318	-394	-192	-428	-228	3911	-463	-240	0
1001	208	0	-2587	-1668	919	2127	-1753	-374	-572	-554	-434	3635	-803	-541	0
1002	208	0	-3204	-1707	1497	2455	-2350	-105	-616	-607	-389	3635	-661	-426	0
1003	208	0	-1913	-2227	-314	2070	-799	-1270	-170	-356	-195	3973	-376	-67	0
1004	208	0	-1629	-2529	-900	2079	-364	-1714	102	-440	-192	3955	-147	-91	0
1005	208	0	-1589	-2824	-1235	2206	-177	-2029	308	-267	-106	4138	98	195	0
1006	208	0	-1632	-2974	-1342	2303	-145	-2158	413	-370	-151	4141	81	188	0
1007	208	0	-1366	-3160	-1794	2263	214	-2477	374	-349	-98	4138	71	143	0
1008	208	0	-1552	-3239	-1687	2395	67	-2463	182	-341	-129	4002	-87	-50	0
1009	208	0	-1716	-3330	-1614	2523	-51	-2472	25	-378	-104	4015	-277	-126	0
1010	208	0	-1700	-3391	-1691	2545	-4	-2541	-259	-399	-98	3839	-440	-320	0
1011	208	0	-1459	-3486	-2027	2472	284	-2756	-310	-355	-40	3924	-506	-298	0
1012	208	0	-1251	-3532	-2281	2391	515	-2906	-244	-310	-56	3912	-419	-254	1
1013	208	0	-979	-3592	-2613	2285	817	-3102	-124	-234	-149	4019	-358	-211	0
1014	208	0	-648	-3682	-3034	2165	1193	-3358	112	-215	-85	4072	-65	-52	0
1015	208	0	-279	-3724	-3445	2001	1583	-3584	285	-166	-58	4141	71	56	0
1016	208	0	-87	-3771	-3684	1929	1798	-3727	389	-161	-58	4167	184	102	0
1017	208	0	-45	-3748	-3703	1896	1829	-3725	316	-168	-40	4157	118	64	0
1018	208	0	-89	-3755	-3666	1922	1788	-3710	131	-124	-54	4056	-21	-65	0
1019	208	0	-233	-3812	-3579	2022	1673	-3695	-19	-118	-15	3973	-209	-199	0
1020	208	0	-343	-3784	-3441	2063	1549	-3612	-234	-73	0	3895	-389	-343	0
1021	209	0	-369	-3783	-3414	2076	1522	-3598	-428	-155	-38	3854	-492	-376	0
1022	209	0	-171	-3717	-3546	1944	1687	-3631	-308	54	38	3957	-355	-287	0
1023	209	0	-52	-3728	-3676	1890	1812	-3702	-162	-3	-1	3947	-246	-195	0
1024	209	0	291	-3621	-3912	1665	2101	-3766	79	58	32	4075	58	-19	0
1025	209	0	440	-3577	-4017	1568	2228	-3797	228	157	44	4101	283	83	0
1026	209	0	582	-3526	-4108	1472	2345	-3817	325	265	42	4219	364	219	0
1027	209	0	485	-3412	-3897	1463	2191	-3654	263	223	40	4118	281	108	0
1028	209	0	227	-3332	-3559	1552	1893	-3445	168	217	73	4108	149	11	0
1029	209	0	78	-3241	-3319	1581	1698	-3280	-23	232	23	3990	-65	-124	0
1030	209	0	-138	-3156	-3018	1647	1440	-3087	-265	240	122	3967	-221	-203	0
1031	209	0	-285	-3082	-2797	1683	1256	-2939	-351	190	106	3998	-356	-221	0
1032	209	0	-118	-3026	-2908	1572	1395	-2967	-213	316	110	4031	-129	-172	0
1033	209	0	42	-2933	-2975	1445	1508	-2954	-143	298	159	4037	48	-56	0
1034	209	0	70	-2863	-2933	1396	1501	-2898	-27	269	17	4021	118	-3	0
1035	209	0	283	-2747	-3030	1232	1656	-2888	215	314	75	4149	409	161	0
1036	209	0	263	-2683	-2946	1210	1604	-2814	333	304	64	4157	477	240	0
1037	209	0	357	-2570	-2927	1106	1642	-2748	393	339	110	4174	473	176	0
1038	209	0	89	-2477	-2566	1194	1327	-2521	199	327	137	4145	355	168	0
1039	209	0	-70	-2376	-2306	1223	1118	-2341	-46	250	141	3955	13	-31	0
1040	209	0	-330	-2293	-1963	1311	816	-2128	-203	263	114	4048	-91	-116	0
1041	209	0	-549	-2240	-1691	1394	571	-1965	-403	226	52	3889	-207	-203	0
1042	209	0	-462	-2178	-1716	1320	627	-1947	-240	234	77	3940	-145	-106	0
1043	209	0	-345	-2079	-1734	1212	694	-1906	-192	275	1	3922	-97	-46	0
1044	209	0	-257	-2037	-1780	1147	761	-1908	42	246	64	4002	174	128	0
1045	209	0	-152	-2000	-1848	1076	848	-1924	166	230	-36	4035	356	166	0
1046	209	0	-71	-1881	-1810	976	869	-1845	345	267	102	4143	486	325	0
1047	209	0	-285	-1780	-1495	1032	605	-1637	267	207	-83	4060	341	244	0
1048	209	0	-423	-1740	-1317	1081	447	-1528	172	215	27	3965	314	21	0
1049	209	0	-750	-1586	-836	1168	43	-1211	-137	112	-15	3874	7	-135	0
1050	209	0	-995	-1641	-646	1318	-174	-1143	-312	93	-89	3895	-267	-219	0
1051	209	0	-1164	-1703	-539	1433	-312	-1121	-401	89	7	3819	-242	-184	0
1052	209	0	-1209	-1806	-597	1507	-306	-1201	-393	157	3	3814	-219	-164	0
1053	209	0	-1110	-1971	-861	1540	-124	-1416	-100	122	9	3957	-54	-58	0
1054	209	0	-1115	-2077	-962	1596	-76	-1519	36	184	-38	4050	174	48	0
1055	209	0	-1026	-2135	-1109	1580	41	-1622	213	164	42	4025	343	240	0
1056	209	0	-929	-2170	-1241	1549	156	-1705	436	176	60	4029	471	244	0
1057	209	0	-1151	-2196	-1045	1673	-53	-1620	269	205	29	3996	362	197	0
1058	209	0	-1247	-2141	-894	1694	-176	-1517	223	184	23	4011	269	56	0
1059	209	0	-1620	-2089	-469	1854	-575	-1279	-97	153	5	3980	-27	-27	0
1060	209	0	-1768	-2060	-292	1914	-738	-1176	-291	135	-97	3852	-256	-223	0
1061	209	0	-1857	-2037	-180	1947	-838	-1108	-174	120	32	3961	-215	-159	0
1062	209	0	-1872	-2017	-145	1944	-863	-1081	-323	89	-67	3841	-240	-118	0
1063	209	0	-1758	-2004	-246	1881	-756	-1125	-95	112	44	3841	-50	-56	0
1064	209	0	-1569	-2013	-444	1791	-562	-1228	219	178	60	4029	180	126	0
1065	209	0	-1455	-1955	-500	1705	-477	-1227	310	162	32	4019	339	217	0
1066	209	0	-1362	-1934	-572	1648	-395	-1253	391	147	38	4085	432	238	0
1067	209	0	-1445	-1957	-512	1701	-466	-1234	481	205	75	4106	417	275	0
1068	209	0	-1693	-1918	-225	1805	-734	-1071	197	81	36	3980	159	147	0
1069	209	0	-1905	-1916	-11	1910	-947	-963	64	42	67	3980	-5	7	0
1070	209	0	-2094	-1908	186	2001	-1140	-861	-110	3	-29	3815	-228	-184	0
1071	209	0	-2141	-1926	215	2033	-1178	-855	-244	52	13	3889	-279	-114	0
1072	209	0	-2160	-1926	234	2043	-1197	-846	-217	7	25	3839	-250	-164	0
1073	209	0	-1855	-1815	40	1835	-947	-887	17	-17	25	3924	-153	-34	0
1074	209	0	-1689	-1813	-124	1751	-782	-968	269	-13	60	4015	112	176	0
1075	209	0	-1440	-1802	-362	1621	-539	-1082	455	38	13	4095	345	223	0
1076	209	0	-1298	-1691	-393	1494	-452	-1042	471	0	9	4101	356	223	0
1077	209	0	-1363	-1685	-322	1524	-520	-1003	436	-85	13	4031	323	145	0
1078	209	0	-1480	-1660	-180	1570	-650	-920	261	-42	50	3988	133	135	0
1079	209	0	-1621	-1577	44	1599	-832	-766	98	-3	11	3977	-149	-135	0
1080	209	0	-2090	-1765	325	1927	-1207	-720	-296	-234	-207	3686	-485	-360	0
1081	209	0	-2562	-1949	613	2255	-1587	-668	-618	-523	-225	3439	-729	-568	0
1082	209	0	-2432	-2494	-62	2463	-1185	-1278	-316	-261	-128	3767	-382	-277	0
1083	209	0	-2192	-3043	-851	2617	-670	-1947	56	-166	44	3914	-205	-58	0
1084	209	0	-2103	-2884	-781	2493	-661	-1832	71	-213	-73	3858	31	-19	0
1085	209	0	-1907	-3235	-1328	2571	-289	-2281	483	-9	-15	3980	184	188	0
1086	209	0	-1905	-3497	-1592	2701	-156	-2544	463	-97	-34	4054	318	120	0
1087	209	0	-2037	-3686	-1649	2861	-194	-2667	331	-71	-25	4037	178	147	0
1088	209	0	-2026	-3746	-1720	2886	-153	-2733	306	-11	64	3980	197	31	0
1089	209	0	-2249	-3810	-1561	3029	-344	-2685	-7	-25	-32	3971	-145	-110	0
1090	209	0	-2421	-3889	-1468	3155	-476	-2678	-133	-97	89	3899	-273	-195	0
1091	209	0	-2549	-3889	-1340	3219	-604	-2614	-244	-75	-17	3821	-341	-228	0
1092	209	0	-2200	-3911	-1711	3055	-244	-2811	-161	-48	-5	3868	-283	-225	0
1093	209	0	-2027	-3932	-1905	2979	-61	-2918	5	27	31	3947	-170	-19	0
1094	209	0	-1661	-3961	-2300	2811	319	-3130	194	-9	188	3971	48	40	0
1095	209	0	-1507	-4048	-2541	2777	517	-3294	372	-7	114	4085	329	192	0
1096	209	0	-1397	-4161	-2764	2779	683	-3462	393	89	46	4035	362	106	0
1097	209	0	-1345	-4165	-2820	2755	737	-3492	399	133	56	4132	320	162	0
1098	209	0	-1567	-4246	-2679	2906	556	-3462	176	40	71	3973	98	19	0
1099	209	0	-1696	-4188	-2492	2942	398	-3340	7	100	56	3864	-91	-118	0
1100	209	0	-1880	-4155	-2275	3017	197	-3215	-182	93	83	3808	-221	-174	0
1101	209	0	-2039	-4165	-2126	3102	43	-3145	-413	129	-40	3862	-366	-304	0
1102	209	0	-1929	-4074	-2145	3001	108	-3109	-261	93	71	3798	-333	-126	0
1103	209	0	-1715	-3957	-2242	2836	263	-3099	-122	178	9	3854	-79	-108	0
1104	209	0	-1504	-3903	-2399	2703	447	-3151	79	232	75	3977	131	40	0
1105	209	0	-1362	-3847	-2485	2604	561	-3166	277	236	40	4077	343	176	0
1106	209	0	-1257	-3742	-2485	2499	614	-3113	378	287	126	4079	461	325	0
1107	209	0	-1395	-3680	-2285	2537	445	-2982	370	209	54	3986	405	190	0
1108	209	0	-1550	-3581	-2031	2565	240	-2806	143	292	44	4006	254	139	0
1109	209	0	-1870	-3462	-1592	2666	-139	-2527	0	221	42	3961	19	-102	0
1110	209	0	-2010	-3441	-1431	2725	-289	-2436	-285	194	42	3845	-161	-145	0
1111	209	0	-2248	-3338	-1090	2793	-579	-2214	-355	155	11	3804	-236	-122	0
1112	209	0	-2237	-3228	-991	2732	-623	-2109	-219	155	23	3848	-129	-87	0
1113	209	0	-2173	-3241	-1068	2707	-552	-2154	-91	277	77	3905	25	25	0
1114	209	0	-1980	-3299	-1319	2639	-330	-2309	190	265	85	4013	323	252	0
1115	209	0	-1758	-3257	-1499	2507	-129	-2378	382	306	75	4108	502	372	0
1116	209	0	-1674	-3150	-1476	2412	-99	-2313	496	424	207	4110	669	465	0
1117	209	0	-1787	-3100	-1313	2443	-237	-2206	452	386	172	4077	609	434	0
1118	209	0	-1790	-3014	-1224	2402	-283	-2119	300	395	77	4122	440	263	0
1119	209	0	-1920	-2853	-933	2386	-493	-1893	17	327	36	3959	85	42	0
1120	209	0	-2093	-2756	-663	2424	-715	-1709	-188	269	71	3934	-114	-3	0
1121	209	0	-2035	-2613	-578	2324	-728	-1595	-213	304	29	3798	-128	-91	0
1122	209	0	-1862	-2337	-475	2099	-693	-1406	-141	320	7	3835	-46	13	0
1123	209	0	-1702	-2163	-461	1932	-620	-1312	-89	273	-9	3903	-34	40	0
1124	209	0	-1304	-2091	-787	1697	-258	-1439	180	325	122	3947	312	246	0
1125	209	0	-1099	-2134	-1035	1616	-32	-1584	360	397	-38	4075	498	388	0
1126	209	0	-959	-2225	-1266	1592	153	-1745	485	370	65	4048	566	374	0
1127	209	0	-1067	-2269	-1202	1668	67	-1735	444	310	89	4023	545	333	0
1128	209	0	-1088	-2275	-1187	1681	49	-1731	291	322	65	3909	362	207	0
1129	209	0	-1253	-2302	-1049	1777	-102	-1675	19	391	42	3924	141	106	1
1130	209	0	-1424	-2277	-853	1850	-285	-1565	-87	339	108	3827	-7	44	0
1131	209	0	-1445	-2219	-774	1832	-335	-1496	-213	335	23	3817	-118	-133	0
1132	209	0	-1377	-2211	-834	1794	-271	-1522	-190	308	17	3837	-129	60	0
1133	209	0	-1061	-2106	-1045	1583	-8	-1575	-21	397	65	3887	79	112	0
1134	209	0	-659	-1823	-1164	1241	252	-1493	312	322	108	3955	358	267	0
1135	209	0	-350	-1616	-1266	983	458	-1441	483	356	112	4039	477	364	0
1136	209	0	-165	-1528	-1363	846	599	-1445	521	409	95	4112	669	345	0
1137	209	0	-199	-1491	-1292	845	546	-1391	510	384	131	4054	647	356	0
1138	209	0	-394	-1482	-1088	938	347	-1285	310	450	31	3994	438	155	0
1139	209	0	-640	-1557	-917	1098	138	-1237	141	424	159	3961	283	106	0
1140	209	0	-980	-1732	-752	1356	-114	-1242	-87	366	29	3819	-25	-56	0
1141	214	0	-1230	-2025	-795	1627	-217	-1410	-9	419	172	3957	-73	27	0
1142	214	0	-1481	-2262	-781	1871	-350	-1521	-131	384	95	3858	-5	-32	0
1143	214	0	-1286	-2508	-1222	1897	-32	-1865	83	465	128	3928	124	126	0
1144	214	0	-1032	-2543	-1511	1787	239	-2027	327	545	83	4017	426	294	0
1145	214	0	-916	-2537	-1621	1726	352	-2079	502	488	97	3998	603	323	0
1146	214	0	-722	-2415	-1693	1568	485	-2054	618	450	110	4087	704	420	0
1147	214	0	-800	-2359	-1559	1579	379	-1959	500	419	145	4035	628	364	0
1148	214	0	-875	-2242	-1367	1558	246	-1804	401	459	182	4044	527	287	0
1149	214	0	-1154	-2203	-1049	1678	-52	-1626	108	438	133	3953	195	118	0
1150	214	0	-1265	-2025	-760	1645	-252	-1392	-13	411	106	3870	21	-36	0
1151	214	0	-1352	-1945	-593	1648	-379	-1269	-147	395	157	3887	-1	73	0
1152	214	0	-1331	-1916	-585	1623	-373	-1250	-52	459	129	3825	56	31	0
1153	214	0	-1176	-1928	-752	1552	-212	-1340	182	465	145	4000	242	162	0
1154	214	0	-1063	-1854	-791	1458	-136	-1322	259	453	170	4000	453	283	0
1155	214	0	-980	-1858	-878	1419	-51	-1368	525	455	213	4074	690	422	0
1156	214	0	-1059	-1922	-863	1490	-98	-1392	614	486	184	4134	733	514	0
1157	214	0	-1345	-2130	-785	1737	-280	-1457	583	430	195	4176	657	455	0
1158	214	0	-1735	-2194	-459	1964	-638	-1326	331	424	102	4019	535	318	0
1159	214	0	-2002	-2221	-219	2111	-891	-1220	190	459	201	4039	353	195	0
1160	214	0	-2374	-2095	279	2234	-1326	-908	-29	318	102	3866	32	67	0
1161	214	0	-2387	-2083	304	2235	-1345	-889	-133	467	116	3949	34	62	0
1162	214	0	-2439	-2050	389	2244	-1414	-830	-77	405	129	3986	108	31	0
1163	214	0	-2373	-2046	327	2209	-1350	-859	36	422	122	3940	325	184	0
1164	214	0	-2275	-2062	213	2168	-1244	-924	403	360	250	4008	527	424	0
1165	214	0	-2187	-2038	149	2112	-1168	-944	453	453	147	4159	729	502	0
1166	214	0	-2188	-2027	161	2107	-1174	-933	667	430	50	4153	832	488	0
1167	214	0	-2201	-1945	256	2073	-1228	-844	725	438	157	4176	750	580	0
1168	214	0	-2494	-1932	562	2213	-1528	-685	455	413	145	4103	510	388	0
1169	214	0	-2635	-1691	944	2163	-1789	-373	192	362	114	4029	302	195	0
1170	214	0	-2806	-1489	1317	2147	-2061	-86	-44	360	100	3992	50	106	0
1171	214	0	-2860	-1404	1456	2132	-2158	26	-89	318	91	3889	83	60	0
1172	214	0	-2803	-1383	1420	2093	-2111	18	-116	355	97	3903	67	93	0
1173	214	0	-2727	-1443	1284	2085	-2005	-79	91	405	122	4019	242	209	0
1174	214	0	-2599	-1604	995	2101	-1797	-304	246	314	44	4054	399	254	0
1175	214	0	-2474	-1749	725	2111	-1599	-512	479	444	89	4209	599	457	0
1176	214	0	-2521	-1885	636	2203	-1578	-624	452	388	50	4095	739	477	0
1177	214	0	-2669	-2161	508	2415	-1588	-826	517	358	38	4134	558	415	0
1178	214	0	-2934	-2395	539	2664	-1736	-928	306	409	98	4066	430	378	0
1179	214	0	-3146	-2454	692	2800	-1919	-881	100	329	108	3980	201	250	0
1180	214	0	-3295	-2490	805	2892	-2050	-842	-128	355	21	3800	-9	64	0
1181	214	0	-3099	-2240	859	2669	-1979	-690	-40	259	151	3916	-102	118	0
1182	214	0	-2998	-2093	905	2545	-1951	-594	-153	194	34	3777	-102	52	0
1183	214	0	-2570	-1971	599	2270	-1584	-686	118	407	97	4004	164	186	0
1184	214	0	-2243	-1881	362	2062	-1302	-759	300	322	42	3980	325	298	0
1185	214	0	-1926	-1955	-29	1940	-948	-992	543	452	194	4106	572	533	0
1186	214	0	-1885	-2011	-126	1948	-879	-1068	556	388	56	4139	620	457	0
1187	214	0	-1927	-2132	-205	2029	-861	-1168	492	351	58	4122	552	382	0
1188	214	0	-2122	-2184	-62	2153	-1030	-1123	335	331	116	4008	283	228	0
1189	214	0	-2284	-2269	15	2276	-1149	-1127	124	343	23	3918	46	77	0
1190	214	0	-2329	-2244	85	2286	-1207	-1079	-25	384	112	3883	-135	56	0
1191	214	0	-2630	-2343	287	2486	-1458	-1028	-234	430	0	3833	-197	-19	0
1192	214	0	-2297	-2265	32	2281	-1164	-1116	-159	360	31	3899	-182	-42	0
1193	214	0	-1791	-2248	-457	2019	-667	-1352	104	436	172	4039	91	195	0
1194	214	0	-1391	-2176	-785	1783	-303	-1480	225	364	56	4042	192	362	0
1195	214	0	-683	-2062	-1379	1372	348	-1720	595	508	106	4180	539	556	0
1196	214	0	-308	-1813	-1505	1060	598	-1659	523	512	83	4139	616	512	0
1197	214	0	64	-1565	-1629	750	846	-1597	566	549	36	4134	582	419	0
1198	214	0	126	-1460	-1586	667	856	-1523	481	525	77	4155	490	360	0
1199	214	0	287	-1358	-1645	535	966	-1501	302	539	71	4058	232	223	0
1200	214	0	392	-1282	-1674	445	1033	-1478	133	558	81	3971	108	137	0
1201	214	0	623	-1241	-1864	309	1243	-1552	95	529	73	3996	5	77	0
1202	214	0	972	-1086	-2058	57	1515	-1572	97	479	184	3940	1	133	0
1203	214	0	1160	-923	-2083	-118	1621	-1503	164	566	153	4029	182	217	0
1204	214	0	1027	-684	-1711	-171	1369	-1197	339	533	122	4048	358	343	0
1205	214	0	1379	-335	-1714	-522	1546	-1024	638	622	159	4182	618	527	0
1206	214	0	1679	46	-1633	-862	1656	-793	793	599	188	4207	686	485	0
1207	214	0	1970	481	-1489	-1225	1729	-504	680	653	225	4205	679	525	0
1208	214	0	2449	1111	-1338	-1780	1893	-113	517	704	180	4149	533	380	0
1209	214	0	2702	1641	-1061	-2171	1881	290	440	661	226	4151	265	256	0
1210	214	0	2854	1912	-942	-2383	1898	485	300	708	275	4103	147	199	0
1211	214	0	3056	1947	-1109	-2501	2082	419	83	702	194	3977	21	118	0
1212	214	0	3375	1804	-1571	-2589	2473	116	269	840	347	4066	265	250	0
1213	214	0	3613	1666	-1947	-2639	2780	-140	358	834	236	4081	333	300	0
1214	214	0	3472	1344	-2128	-2408	2800	-392	665	935	364	4196	735	508	0
1215	214	0	3520	940	-2580	-2230	3050	-820	764	826	318	4217	787	605	0
1216	214	0	3932	192	-3740	-2062	3836	-1774	968	979	419	4225	993	704	0
1217	214	0	3568	-205	-3773	-1681	3670	-1989	894	1138	403	4215	855	719	0
1218	214	0	2749	-905	-3654	-922	3201	-2279	808	1422	628	4203	622	393	0
1219	214	0	2242	-1449	-3691	-396	2966	-2570	704	1441	628	4223	572	267	0
1220	214	0	3316	-1714	-5030	-801	4173	-3372	438	1212	502	4044	279	114	0
1221	214	0	4006	-1687	-5693	-1159	4849	-3690	448	1158	593	4029	312	114	0
1222	214	0	3769	-1383	-5152	-1193	4460	-3267	397	1070	545	4025	327	155	0
1223	214	0	3616	-1082	-4698	-1267	4157	-2890	529	1008	510	4176	498	250	0
1224	214	0	3649	-987	-4636	-1331	4142	-2811	768	1063	473	4155	801	492	0
1225	214	0	4297	-935	-5232	-1681	4764	-3083	894	1014	488	4227	1018	527	0
1226	214	0	4150	-1004	-5154	-1573	4652	-3079	1001	985	479	4235	1020	570	0
1227	214	0	4105	-1138	-5243	-1483	4674	-3190	907	981	496	4227	983	547	0
1228	214	0	3785	-1456	-5241	-1164	4513	-3348	791	878	444	4155	805	296	0
1229	214	0	3748	-1629	-5377	-1059	4562	-3503	562	927	496	4070	620	211	1
1230	214	0	3327	-1984	-5311	-671	4319	-3647	291	760	452	4060	314	48	0
1231	214	0	3011	-2174	-5185	-418	4098	-3679	205	799	525	3899	238	-15	0
1232	214	0	3845	-2198	-6043	-823	4944	-4120	281	907	483	3980	281	73	0
1233	214	0	4086	-2267	-6353	-909	5219	-4310	329	743	492	4019	339	69	0
1234	214	0	4722	-2062	-6784	-1330	5753	-4423	657	810	591	4083	642	277	0
1235	214	0	5009	-1932	-6941	-1538	5975	-4436	700	892	537	4149	731	306	0
1236	214	0	5164	-1695	-6859	-1734	6011	-4277	830	841	622	4231	667	292	0
1237	218	0	4961	-1590	-6551	-1685	5756	-4070	717	981	667	4099	545	261	0
1238	218	0	4105	-1249	-5354	-1428	4729	-3301	605	1295	820	4167	236	27	0
1239	218	0	3742	-1173	-4915	-1284	4328	-3044	391	1202	834	4138	-58	-162	0
1240	218	0	4473	-1156	-5629	-1658	5051	-3392	151	892	702	3967	-372	-312	0
1241	218	0	5286	-1319	-6605	-1983	5945	-3962	85	665	560	3978	-500	-488	0
1242	218	0	5281	-1468	-6749	-1906	6015	-4108	36	411	494	3965	-426	-591	0
1243	218	0	5403	-1773	-7176	-1815	6289	-4474	199	411	459	4169	-219	-479	0
1244	218	0	6194	-2122	-8316	-2036	7255	-5219	560	318	345	4244	-11	-355	0
1245	218	0	6637	-2213	-8850	-2212	7743	-5531	779	275	388	4343	314	-178	0
1246	218	0	7061	-2134	-9195	-2463	8128	-5664	812	376	355	4308	360	-44	0
1247	218	0	8138	-1996	-10134	-3071	9136	-6065	981	727	659	4429	271	-135	0
1248	218	0	8032	-1916	-9948	-3058	8990	-5932	997	816	647	4619	360	-197	0
1249	218	0	9153	-1674	-10827	-3739	9990	-6250	746	826	585	4549	141	-168	0
1250	218	0	10521	-1466	-11987	-4527	11254	-6726	642	713	558	4432	141	-310	0
1251	218	0	11506	-1282	-12788	-5112	12147	-7035	558	770	496	4467	285	-356	0
1252	218	0	12348	-1243	-13591	-5552	12969	-7417	680	646	543	4560	504	-221	0
1253	218	0	13473	-1144	-14617	-6164	14045	-7880	876	727	622	4551	892	-166	0
1254	218	0	14564	-1074	-15638	-6745	15101	-8356	1063	847	647	4657	1237	52	0
1255	218	0	15522	-1146	-16668	-7188	16095	-8907	1292	993	614	4621	1414	180	0
1256	218	0	15900	-1381	-17281	-7259	16590	-9331	1427	1245	878	4780	1532	195	0
1257	218	0	15394	-1478	-16872	-6958	16133	-9175	1429	1290	896	4778	1484	-1	0
1258	218	0	16160	-1610	-17770	-7275	16965	-9690	1272	1295	791	4766	1292	-190	0
1259	218	0	16930	-1769	-18699	-7580	17814	-10234	1002	1148	746	4688	1055	-320	0
1260	218	0	17470	-1947	-19417	-7761	18443	-10682	927	1189	770	4617	1008	-477	0
1261	218	0	17392	-1932	-19324	-7730	18358	-10628	776	1164	768	4588	933	-549	0
1262	218	0	17396	-2196	-19592	-7600	18494	-10894	902	1177	781	4626	1002	-547	0
1263	218	0	17786	-1848	-19634	-7969	18710	-10741	1002	1239	669	4656	1261	-355	0
1264	218	0	18568	-1802	-20370	-8383	19469	-11086	1167	1270	630	4760	1489	-275	0
1265	218	0	18779	-1798	-20577	-8490	19678	-11187	1402	1328	626	4805	1810	-279	0
1266	218	0	18771	-1600	-20371	-8585	19571	-10985	1486	1309	719	4863	1870	-161	0
1267	218	0	18948	-1517	-20465	-8715	19706	-10991	1340	1270	576	4785	1726	-242	0
1268	218	0	18987	-1478	-20465	-8754	19726	-10971	1297	1220	680	4844	1569	-395	0
1269	218	0	18890	-1429	-20319	-8730	19604	-10874	1068	1262	704	4675	1385	-564	0
1270	218	0	18456	-1359	-19815	-8548	19135	-10587	873	1226	638	4632	1222	-731	0
1271	218	0	17070	-1167	-18237	-7951	17653	-9702	824	1177	634	4729	1264	-715	0
1272	218	0	17165	-1200	-18365	-7982	17765	-9782	781	1065	473	4681	1257	-706	0
1273	218	0	18172	-1226	-19398	-8473	18785	-10312	944	1247	508	4828	1486	-636	0
1274	218	0	18077	-1045	-19122	-8516	18599	-10083	1206	1247	570	4927	1610	-409	0
1275	218	0	17939	-1030	-18969	-8454	18454	-9999	1396	1420	622	5007	1808	-356	0
1276	218	0	17538	-1082	-18620	-8228	18079	-9851	1478	1414	644	5036	1972	-323	0
1277	218	0	17316	-1158	-18474	-8079	17895	-9816	1406	1410	599	4993	1856	-485	0
1278	218	0	17078	-1336	-18414	-7871	17746	-9875	1156	1441	533	4846	1705	-531	0
1279	218	0	16927	-1559	-18486	-7684	17706	-10022	970	1305	595	4739	1460	-859	0
1280	218	0	16521	-1734	-18255	-7393	17388	-9994	777	1371	547	4673	1338	-917	0
1281	218	0	15978	-1796	-17774	-7091	16876	-9785	746	1385	533	4702	1266	-904	0
1282	218	0	15740	-1621	-17361	-7059	16550	-9491	743	1389	570	4702	1348	-814	0
1283	218	0	14735	-1390	-16125	-6672	15430	-8757	913	1427	504	4803	1532	-727	0
1284	218	0	14550	-1307	-15857	-6621	15203	-8582	1026	1367	432	4688	1864	-543	0
1285	218	0	15215	-1412	-16627	-6901	15921	-9019	1253	1367	355	4791	2083	-376	0
1286	218	0	14726	-1670	-16396	-6528	15561	-9033	1332	1319	318	4882	2099	-386	0
1287	218	0	14134	-2004	-16138	-6065	15136	-9071	1284	1239	291	4791	2081	-527	0
1288	218	0	13502	-2068	-15570	-5717	14536	-8819	1103	1237	320	4609	1938	-550	0
1289	218	0	12828	-2042	-14870	-5393	13849	-8456	921	1171	238	4568	1724	-733	0
1290	218	0	11686	-1932	-13618	-4877	12652	-7775	849	1123	242	4526	1629	-801	0
1291	218	0	11234	-1670	-12904	-4782	12069	-7287	638	1082	279	4324	1552	-791	0
1292	218	0	11307	-1559	-12866	-4874	12086	-7212	810	1111	256	4458	1623	-686	0
1293	218	0	11002	-1458	-12460	-4772	11731	-6959	795	1094	250	4430	1829	-533	0
1294	218	0	11091	-1396	-12487	-4847	11789	-6941	1152	1053	285	4522	2058	-356	0
1295	218	0	10666	-1373	-12039	-4646	11352	-6706	1229	1055	143	4508	2343	-67	0
1296	218	0	10445	-1303	-11748	-4571	11096	-6525	1290	1030	172	4397	2320	-89	0
1297	218	0	9813	-1243	-11056	-4285	10434	-6149	1162	979	118	4322	2355	-192	0
1298	218	0	8787	-1202	-9989	-3792	9388	-5595	1035	814	186	4235	2192	-184	0
1299	218	0	8127	-1140	-9267	-3493	8697	-5203	777	810	62	4077	1839	-380	0
1300	218	0	7560	-1274	-8834	-3143	8197	-5054	638	880	283	4048	1713	-420	0
1301	218	0	6431	-1280	-7711	-2575	7071	-4495	486	717	194	4046	1664	-591	0
1302	218	0	6378	-1255	-7633	-2561	7005	-4444	620	698	161	4035	1802	-318	0
1303	218	0	6435	-1259	-7694	-2588	7064	-4476	655	636	71	3978	1874	-267	0
1304	218	0	6068	-1383	-7451	-2342	6759	-4417	900	611	32	4124	2102	-112	0
1305	218	0	5583	-1377	-6960	-2103	6271	-4168	1068	554	-9	4299	2320	67	0
1306	218	0	5252	-1274	-6526	-1989	5889	-3900	1127	479	-34	4229	2393	-15	0
1307	218	0	4782	-1162	-5944	-1810	5363	-3553	1061	552	5	4258	2372	13	0
1308	218	0	4394	-954	-5348	-1720	4871	-3151	907	353	31	4172	2124	-120	0
1309	218	0	4165	-772	-4937	-1696	4551	-2854	690	384	67	4110	1885	-252	0
1310	218	0	3604	-828	-4432	-1388	4018	-2630	486	238	13	3977	1678	-376	0
1311	218	0	3504	-826	-4330	-1339	3917	-2578	446	316	34	4000	1641	-333	0
1312	218	0	3384	-752	-4136	-1316	3760	-2444	506	256	-13	4017	1716	-360	0
1313	218	0	3508	-783	-4291	-1362	3899	-2537	599	386	5	4079	1895	-246	0
1314	218	0	3618	-880	-4498	-1369	4058	-2689	878	349	145	4165	2122	-108	0
1315	218	0	3476	-995	-4471	-1240	3973	-2733	923	444	27	4225	2277	-7	0
1316	218	0	3362	-1381	-4743	-990	4052	-3062	1074	428	67	4260	2357	40	0
1317	218	0	3207	-1503	-4710	-852	3958	-3106	1117	467	110	4297	2326	34	0
1318	218	0	3141	-1402	-4543	-869	3842	-2972	838	411	81	4103	2116	-114	0
1319	218	0	3100	-1224	-4324	-938	3712	-2774	750	413	27	4174	1980	-296	0
1320	218	0	3255	-1086	-4341	-1084	3798	-2713	510	395	-34	4025	1780	-405	0
1321	218	0	3397	-1096	-4493	-1150	3945	-2794	539	459	106	4118	1806	-322	0
1322	218	0	3512	-1103	-4615	-1204	4063	-2859	583	453	56	4037	1864	-271	0
1323	218	0	3987	-956	-4943	-1515	4465	-2949	820	638	65	4219	2091	-56	0
1324	218	0	4485	-834	-5319	-1825	4902	-3076	1014	613	95	4308	2273	17	0
1325	218	0	4753	-743	-5496	-2005	5124	-3119	1299	708	122	4399	2562	244	0
1326	218	0	4836	-696	-5532	-2070	5184	-3114	1311	677	114	4312	2607	240	0
1327	218	0	4794	-729	-5523	-2032	5158	-3126	1371	801	124	4460	2582	195	0
1328	218	0	4588	-766	-5354	-1911	4971	-3060	1107	799	137	4347	2489	81	0
1329	218	0	4720	-719	-5439	-2000	5079	-3079	1030	748	151	4248	2273	-77	0
1330	218	0	4658	-752	-5410	-1953	5034	-3081	985	834	195	4238	2306	-36	0
1331	218	0	4423	-857	-5280	-1783	4851	-3068	781	857	116	4066	2118	-141	0
1332	218	0	4551	-774	-5325	-1888	4938	-3049	909	973	151	4143	2310	-19	0
1333	218	0	4629	-729	-5358	-1950	4993	-3043	1041	1014	161	4151	2510	75	0
1334	218	0	4873	-698	-5571	-2087	5222	-3134	1284	1096	159	4229	2785	230	0
1335	218	0	5151	-684	-5835	-2233	5493	-3259	1443	1061	162	4271	2958	370	0
1336	218	0	5387	-628	-6015	-2379	5701	-3321	1584	1165	236	4324	3156	382	0
1337	218	0	5414	-545	-5959	-2434	5686	-3252	1394	1113	112	4308	3053	318	0
1338	218	0	5552	-560	-6112	-2496	5832	-3336	1348	1193	159	4302	2929	205	0
1339	218	0	5215	-587	-5802	-2314	5508	-3194	1057	1198	265	4079	2787	126	0
1340	218	0	5085	-585	-5670	-2250	5377	-3127	993	1115	219	4128	2570	-95	0
1341	218	0	4983	-679	-5662	-2152	5322	-3170	857	1239	310	4083	2587	13	0
1342	218	0	4530	-1078	-5608	-1726	5069	-3343	863	1224	230	4006	2646	-40	0
1343	218	0	4402	-1049	-5451	-1676	4926	-3250	1061	1278	271	4114	2857	147	0
1344	218	0	4196	-1032	-5228	-1582	4712	-3130	1177	1323	203	4235	3024	259	0
1345	218	0	4045	-1055	-5100	-1495	4572	-3077	1383	1268	258	4266	3220	318	0
1346	218	0	3891	-1057	-4948	-1417	4419	-3002	1394	1367	318	4266	3332	438	0
1347	218	0	3562	-1076	-4638	-1243	4100	-2857	1313	1328	195	4281	3171	263	0
1348	218	0	3222	-999	-4221	-1111	3721	-2610	1179	1371	275	4221	3024	217	0
1349	218	0	2561	-971	-3532	-795	3046	-2251	917	1255	285	4124	2811	75	0
1350	218	0	2351	-919	-3270	-716	2810	-2094	776	1293	283	4035	2657	-40	0
1351	218	0	1853	-907	-2760	-473	2306	-1833	741	1228	261	4085	2593	-46	0
1352	218	0	1618	-977	-2595	-320	2106	-1786	762	1241	232	4112	2541	-46	0
1353	218	0	1185	-1080	-2265	-52	1725	-1672	1008	1301	331	4246	2867	143	0
1354	218	0	801	-1400	-2201	299	1501	-1800	1150	1295	226	4246	2956	265	0
1355	218	0	514	-1449	-1963	467	1238	-1706	1408	1379	217	4390	3129	403	0
1356	218	0	100	-1519	-1619	709	859	-1569	1425	1309	213	4458	3164	498	0
1357	218	0	-196	-1552	-1356	874	580	-1454	1299	1309	197	4347	3133	323	0
1358	218	0	-1038	-1635	-597	1336	-220	-1116	1290	1363	265	4347	2966	252	0
1359	218	0	-1910	-1528	382	1719	-1146	-573	937	1284	205	4200	2681	100	0
1360	218	0	-2605	-1513	1092	2059	-1848	-210	814	1361	228	4083	2553	-58	0
1361	218	0	-3458	-1489	1969	2473	-2713	240	711	1264	199	4095	2374	-54	0
1362	218	0	-3477	-1592	1885	2534	-2681	146	774	1286	289	4215	2525	-9	0
1363	218	0	-3738	-1579	2159	2658	-2948	290	882	1328	250	4302	2615	141	0
1364	218	0	-3813	-1594	2219	2703	-3016	312	1107	1427	327	4256	2863	271	1
1365	218	0	-4129	-1617	2512	2873	-3320	447	1293	1420	368	4355	3028	360	0
1366	218	0	-4600	-1584	3016	3092	-3808	716	1321	1350	325	4343	2929	256	0
1367	218	0	-4993	-1569	3424	3281	-4208	927	1268	1402	296	4196	2781	98	0
1368	218	0	-5514	-1654	3860	3584	-4687	1103	1150	1422	316	4112	2611	65	0
1369	215	0	-5819	-1553	4266	3686	-5042	1356	884	1396	291	4023	2291	-230	0
1370	215	0	-6508	-1470	5038	3989	-5773	1784	731	1348	265	4048	2151	-162	0
1371	215	0	-7057	-1486	5571	4271	-6314	2042	692	1257	296	4013	2122	-246	0
1372	215	0	-7612	-1513	6099	4562	-6855	2293	744	1354	285	4027	2217	-126	0
1373	215	0	-7907	-1552	6355	4729	-7131	2401	836	1286	351	4074	2262	-38	0
1374	215	0	-7807	-1584	6223	4695	-7015	2319	1035	1330	401	4126	2490	77	0
1375	215	0	-7629	-1575	6054	4602	-6841	2239	1173	1379	339	4244	2587	199	0
1376	215	0	-7903	-1540	6363	4721	-7133	2411	1257	1309	300	4213	2560	-3	0
1377	215	0	-8194	-1573	6621	4883	-7407	2524	1220	1429	335	4242	2541	27	0
1378	215	0	-8345	-1511	6834	4928	-7589	2661	987	1369	351	4134	2401	-98	0
1379	215	0	-8779	-1464	7315	5121	-8047	2925	818	1441	327	4143	2064	-77	0
1380	215	0	-10095	-1629	8466	5862	-9280	3418	613	1449	343	4052	1920	-236	0
1381	215	0	-10232	-1695	8537	5963	-9384	3421	595	1387	397	4056	1864	-228	0
1382	215	0	-10258	-1695	8563	5976	-9410	3434	686	1466	331	4091	1899	-120	0
1383	215	0	-10297	-1664	8633	5980	-9465	3484	851	1425	457	4097	1996	-29	0
1384	215	0	-10508	-1598	8910	6053	-9709	3656	917	1782	450	4202	2298	147	0
1385	215	0	-10759	-1645	9114	6202	-9936	3734	1171	1705	539	4147	2438	343	0
1386	215	0	-11162	-1616	9546	6389	-10354	3965	1251	1614	517	4205	2471	327	0
1387	215	0	-11684	-1701	9983	6692	-10833	4141	1055	1629	426	4105	2378	149	0
1388	215	0	-11918	-1654	10264	6786	-11091	4305	1030	1598	498	4167	2163	93	0
1389	215	0	-11969	-1629	10340	6799	-11154	4355	905	1445	541	3928	1922	64	0
1390	215	0	-12340	-1513	10827	6926	-11583	4657	603	1385	442	3860	1778	-81	0
1391	215	0	-12778	-1519	11259	7148	-12018	4870	663	1377	473	3949	1763	-85	0
1392	215	0	-13255	-1548	11707	7401	-12481	5079	692	1292	537	4000	1835	-15	0
1393	215	0	-13205	-1519	11686	7362	-12445	5083	826	1369	434	3936	2002	32	0
1394	215	0	-13079	-1517	11562	7298	-12320	5022	1109	1280	471	4066	2153	296	0
1395	215	0	-13041	-1495	11546	7268	-12293	5025	1243	1328	516	4074	2384	415	0
1396	215	0	-13224	-1441	11783	7332	-12503	5171	1243	1204	459	4023	2343	393	0
1397	215	0	-13290	-1486	11804	7388	-12547	5159	1220	1288	490	4048	2310	277	0
1398	215	0	-13306	-1389	11917	7347	-12611	5264	1039	1177	479	4000	2132	244	0
1399	215	0	-13371	-1303	12068	7337	-12719	5382	843	1022	403	3794	1829	40	0
1400	215	0	-13660	-1262	12398	7461	-13029	5568	748	1080	417	3808	1699	27	0
1401	215	0	-13950	-1276	12674	7613	-13312	5699	566	952	420	3647	1617	25	0
1402	215	0	-14011	-1363	12648	7687	-13329	5642	696	979	403	3750	1664	91	0
1403	215	0	-13881	-1526	12355	7703	-13118	5414	805	1018	405	3815	1792	250	0
1404	215	0	-13986	-1914	12072	7950	-13029	5079	1001	964	263	3930	1969	261	0
1405	215	0	-13936	-2320	11616	8128	-12776	4648	1142	1018	331	3951	2217	430	0
1406	215	0	-13802	-2283	11519	8042	-12660	4618	1090	970	358	3814	2219	397	0
1407	215	0	-13796	-2104	11692	7950	-12744	4794	1156	917	254	3930	2046	370	0
1408	215	0	-13965	-1887	12078	7926	-13021	5095	993	894	292	3887	1839	279	0
1409	215	0	-14144	-1808	12336	7976	-13240	5264	733	814	353	3639	1536	143	0
1410	215	0	-14250	-1757	12493	8003	-13371	5368	525	836	199	3606	1431	-32	0
1411	215	0	-14242	-1780	12462	8011	-13352	5341	492	770	351	3565	1396	52	0
1412	215	0	-14129	-1778	12351	7953	-13240	5286	479	766	269	3592	1431	34	0
1413	215	0	-13703	-1703	12000	7703	-12851	5148	675	744	308	3625	1542	246	0
1414	215	0	-13600	-1650	11950	7625	-12775	5150	892	832	289	3800	1858	370	0
1415	215	0	-13247	-1621	11626	7434	-12436	5002	1055	744	236	3850	1874	516	0
1416	215	0	-13152	-1761	11391	7456	-12271	4815	1086	830	292	3905	1994	455	0
1417	215	0	-13337	-1765	11572	7551	-12454	4903	909	770	258	3864	1815	325	0
1418	215	0	-13375	-1701	11674	7538	-12524	4986	717	729	291	3767	1647	153	0
1419	215	0	-13523	-1732	11791	7627	-12657	5029	486	704	372	3666	1422	-19	0
1420	215	0	-13707	-1734	11973	7720	-12840	5119	197	653	207	3604	1117	-170	0
1421	215	0	-13606	-1637	11969	7621	-12787	5166	329	713	356	3678	1195	-58	0
1422	215	0	-13773	-1695	12078	7734	-12925	5191	244	646	252	3604	1123	-32	0
1423	215	0	-13572	-1610	11962	7591	-12767	5176	510	682	250	3691	1323	137	0
1424	215	0	-13465	-1546	11919	7505	-12692	5186	630	741	265	3779	1584	186	0
1425	215	0	-13334	-1526	11808	7430	-12571	5141	770	679	164	3781	1709	265	0
1426	215	0	-13254	-1486	11768	7370	-12511	5141	871	700	232	3920	1683	333	0
1427	215	0	-13356	-1470	11886	7413	-12621	5208	698	661	209	3852	1623	211	0
1428	215	0	-13572	-1552	12020	7562	-12796	5234	545	607	180	3802	1422	27	0
1429	215	0	-13860	-1437	12423	7648	-13141	5493	339	603	100	3798	1098	-65	0
1430	215	0	-14008	-1400	12608	7704	-13308	5604	145	521	172	3625	861	-164	0
1431	215	0	-14221	-1460	12761	7840	-13491	5650	34	523	203	3654	841	-190	0
1432	215	0	-14254	-1732	12522	7993	-13388	5395	124	533	153	3668	886	-71	0
1433	215	0	-14349	-1800	12549	8074	-13449	5374	170	539	95	3734	979	-9	0
1434	215	0	-14178	-1782	12396	7980	-13287	5307	461	481	108	3771	1107	182	0
1435	215	0	-13907	-1629	12278	7768	-13092	5324	570	508	228	3839	1342	273	0
1436	215	0	-13686	-1602	12084	7644	-12885	5241	694	430	151	3881	1350	228	0
1437	215	0	-13798	-1532	12266	7665	-13032	5367	558	413	133	3812	1204	195	0
1438	215	0	-13971	-1540	12431	7755	-13201	5445	461	308	164	3738	993	46	0
1439	215	0	-14229	-1464	12765	7846	-13497	5650	133	238	162	3699	723	-139	0
1440	215	0	-14350	-1422	12928	7886	-13639	5753	-44	281	129	3623	517	-188	0
1441	215	0	-14627	-1519	13108	8073	-13867	5794	-128	232	145	3585	376	-265	0
1442	215	0	-14885	-1825	13060	8355	-13972	5617	-108	199	93	3623	401	-166	0
1443	215	0	-14848	-1957	12891	8402	-13869	5467	54	230	50	3759	562	-93	0
1444	215	0	-14813	-1837	12976	8325	-13894	5569	261	98	124	3746	671	112	0
1445	215	0	-14704	-1751	12953	8227	-13828	5601	467	73	180	3897	816	283	0
1446	215	0	-14809	-1804	13005	8306	-13907	5600	471	64	97	3786	847	184	0
1447	215	0	-14945	-1792	13153	8368	-14049	5680	386	48	161	3798	791	182	0
1448	215	0	-15302	-1699	13603	8500	-14452	5952	207	-219	155	3653	453	-32	0
1449	215	0	-15484	-1637	13847	8560	-14665	6105	-62	-153	122	3610	226	-159	0
1450	215	0	-15796	-1662	14134	8729	-14965	6236	-341	-314	104	3480	-124	-267	0
1451	215	0	-15755	-1557	14198	8656	-14976	6320	-436	-339	106	3447	-213	-314	0
1452	215	0	-15645	-1460	14185	8552	-14915	6362	-366	-473	155	3548	-137	-298	0
1453	215	0	-15466	-1493	13973	8479	-14719	6240	-287	-543	87	3548	-145	-180	0
1454	215	0	-15236	-1645	13591	8440	-14413	5973	15	-448	129	3639	122	83	0
1455	215	0	-15154	-1757	13397	8455	-14275	5820	93	-614	97	3639	203	135	0
1456	215	0	-14937	-1761	13176	8349	-14056	5707	164	-731	106	3707	147	174	0
1457	215	0	-14978	-1808	13170	8393	-14074	5681	42	-834	83	3728	36	-13	0
1458	215	0	-15184	-1897	13287	8540	-14235	5695	-205	-921	-62	3621	-267	-203	0
1459	215	0	-15240	-1926	13314	8583	-14277	5694	-444	-1037	-13	3581	-599	-259	0
1460	215	0	-15307	-1887	13420	8597	-14363	5766	-657	-1210	-97	3457	-857	-453	0
1461	215	0	-15133	-1808	13325	8470	-14229	5758	-733	-1262	-172	3466	-954	-411	0
1462	215	0	-14815	-1889	12926	8352	-13870	5518	-663	-1272	-102	3524	-923	-273	0
1463	215	0	-14551	-1918	12633	8234	-13592	5357	-614	-1532	-201	3515	-797	-246	0
1464	215	0	-13878	-1788	12090	7833	-12984	5151	-347	-1526	-250	3585	-713	-91	0
1465	215	0	-13522	-1780	11742	7651	-12632	4981	-238	-1676	-217	3693	-554	67	0
1466	215	0	-13150	-1691	11459	7420	-12304	4884	-304	-1802	-356	3606	-675	-25	0
1467	215	0	-12851	-1664	11187	7257	-12019	4761	-275	-1716	-384	3653	-706	62	0
1468	215	0	-12611	-1784	10827	7197	-11719	4521	-622	-1955	-508	3486	-1109	-145	0
1469	215	0	-12521	-1916	10605	7218	-11563	4344	-748	-1990	-481	3334	-1340	-287	0
1470	215	0	-12578	-2052	10526	7315	-11552	4237	-923	-2089	-562	3358	-1540	-376	0
1471	215	0	-12254	-2050	10204	7152	-11229	4077	-1109	-2227	-525	3301	-1579	-512	0
1472	215	0	-11734	-1994	9740	6864	-10737	3873	-1028	-2252	-585	3398	-1608	-434	0
1473	215	0	-10978	-1926	9052	6452	-10015	3563	-886	-2283	-638	3513	-1472	-335	0
1474	215	0	-10118	-1619	8499	5868	-9308	3440	-611	-2304	-694	3511	-1264	-143	0
1475	215	0	-8527	-1396	7131	4961	-7829	2867	-483	-2211	-653	3501	-1216	48	0
1476	215	0	-7365	-1319	6046	4342	-6705	2363	-308	-2440	-469	3713	-1055	48	0
1477	215	0	-7212	-1303	5909	4257	-6560	2303	-537	-2405	-659	3620	-1154	0	0
1478	215	0	-7478	-1367	6111	4422	-6794	2372	-620	-2518	-677	3656	-1344	-93	0
1479	215	0	-7577	-1645	5932	4611	-6754	2143	-898	-2611	-787	3585	-1602	-323	0
1480	215	0	-7672	-1967	5705	4819	-6688	1869	-1057	-2589	-748	3517	-1660	-477	0
1481	215	0	-7297	-2170	5127	4733	-6212	1478	-1142	-2589	-783	3354	-1802	-310	0
1482	215	0	-5833	-2293	3540	4063	-4686	623	-1039	-2483	-680	3488	-1705	-226	0
1483	215	0	-4650	-2291	2359	3470	-3504	34	-853	-2393	-690	3608	-1528	-126	0
1484	215	0	-4199	-2287	1912	3243	-3055	-187	-547	-2477	-741	3715	-1286	3	0
1485	215	0	-3985	-2364	1621	3174	-2803	-371	-490	-2522	-779	3678	-985	-9	0
1486	215	0	-3272	-2283	989	2777	-2130	-647	-318	-2593	-805	3746	-888	5	1
1487	215	0	-2179	-2139	40	2159	-1109	-1049	-386	-2362	-785	3687	-948	15	0
1488	215	0	-1051	-1910	-859	1480	-96	-1384	-519	-2310	-698	3781	-1076	-108	0
1489	214	0	-318	-1759	-1441	1038	561	-1600	-727	-2382	-787	3701	-1385	-153	0
1490	214	0	-2	-1683	-1681	842	839	-1682	-855	-2539	-770	3596	-1517	-116	0
1491	214	0	661	-1639	-2300	489	1480	-1969	-861	-2490	-892	3660	-1617	-190	0
1492	214	0	1310	-1681	-2991	185	2150	-2336	-807	-2446	-772	3759	-1301	-161	0
1493	214	0	2080	-1757	-3837	-161	2958	-2797	-694	-2337	-768	3835	-1235	29	0
1494	214	0	2970	-1839	-4809	-565	3889	-3324	-485	-2279	-968	3971	-977	252	0
1495	214	0	3847	-1722	-5569	-1062	4708	-3645	-267	-2227	-873	4009	-741	296	0
1496	214	0	4281	-1767	-6048	-1257	5164	-3907	-104	-2037	-886	4108	-508	312	0
1497	214	0	4534	-1817	-6351	-1358	5442	-4084	-194	-2095	-927	4046	-667	242	0
1498	214	0	4726	-1856	-6582	-1435	5654	-4219	-343	-2083	-867	3947	-855	197	0
1499	214	0	4994	-2011	-7005	-1491	5999	-4508	-496	-1990	-886	3885	-1002	-52	0
1500	214	0	5242	-2223	-7465	-1509	6353	-4844	-647	-1905	-894	3755	-1090	-155	0
1501	214	0	5096	-2221	-7317	-1437	6206	-4769	-711	-1877	-890	3753	-1179	-145	0
1502	214	0	5066	-1976	-7042	-1545	6054	-4509	-727	-1749	-919	3736	-1034	-137	0
1503	214	0	5510	-1751	-7261	-1879	6385	-4506	-446	-1749	-878	3856	-812	-100	0
1504	214	0	6254	-1680	-7934	-2287	7094	-4807	-316	-1678	-921	3872	-657	73	0
1505	214	0	7006	-1718	-8724	-2644	7865	-5221	29	-1575	-888	3984	-360	102	0
1506	214	0	7024	-1649	-8673	-2687	7848	-5161	1	-1565	-876	4027	-353	104	0
1507	214	0	7157	-1664	-8821	-2746	7989	-5242	-5	-1435	-973	3963	-490	-98	0
1508	214	0	7248	-1736	-8984	-2756	8116	-5360	-122	-1456	-979	3936	-624	-188	0
1509	214	0	7194	-1683	-8877	-2755	8035	-5280	-492	-1637	-1164	3757	-950	-583	0
1510	214	0	7667	-1685	-9352	-2991	8509	-5518	-622	-1571	-1068	3684	-1107	-576	0
1511	214	0	7934	-1835	-9769	-3049	8851	-5802	-725	-1586	-1195	3674	-1132	-649	0
1512	214	0	8161	-1901	-10062	-3130	9111	-5981	-642	-1633	-1222	3649	-1037	-595	0
1513	214	0	7779	-1897	-9676	-2941	8727	-5786	-477	-1561	-1202	3771	-779	-494	0
1514	214	0	7691	-1941	-9632	-2875	8661	-5786	-296	-1654	-1295	3697	-632	-325	0
1515	214	0	8408	-1645	-10053	-3381	9230	-5849	-73	-1520	-1253	3812	-372	-230	0
1516	214	0	8367	-1569	-9936	-3399	9151	-5752	-79	-1563	-1361	3808	-405	-296	0
1517	214	0	8736	-1431	-10167	-3652	9451	-5799	-19	-1586	-1437	3788	-527	-382	0
1518	214	0	8957	-1418	-10375	-3769	9666	-5896	-314	-1658	-1445	3579	-756	-510	0
1519	214	0	9567	-1392	-10959	-4087	10263	-6175	-609	-1598	-1563	3365	-1185	-630	0
1520	214	0	9669	-1456	-11125	-4106	10397	-6290	-743	-1619	-1420	3342	-1326	-894	0
1521	214	0	9598	-1778	-11376	-3910	10487	-6577	-878	-1685	-1486	3348	-1373	-938	0
1522	214	0	9203	-1953	-11156	-3625	10179	-6554	-911	-1811	-1645	3249	-1390	-869	0
1523	214	0	9182	-2035	-11217	-3573	10199	-6626	-700	-1974	-1742	3197	-1167	-855	0
1524	214	0	9190	-2188	-11378	-3501	10284	-6783	-512	-1994	-1848	3278	-979	-731	0
1525	214	0	9516	-2364	-11880	-3576	10698	-7122	-291	-1998	-1790	3377	-779	-713	0
1526	214	0	9747	-2273	-12020	-3737	10883	-7146	-259	-1971	-1837	3336	-873	-737	0
1527	214	0	9839	-2126	-11965	-3856	10902	-7045	-366	-2019	-1858	3241	-1004	-923	0
1528	214	0	9698	-2056	-11754	-3821	10726	-6905	-498	-2064	-1914	3135	-1241	-1065	0
1529	214	0	9438	-1951	-11389	-3743	10413	-6670	-783	-2203	-1850	3072	-1619	-1278	0
1530	214	0	9553	-1846	-11399	-3853	10476	-6622	-1041	-2042	-1843	2799	-1792	-1389	0
1531	214	0	9046	-1806	-10852	-3620	9949	-6329	-1092	-2002	-1676	2939	-1835	-1336	0
1532	214	0	9475	-1786	-11261	-3844	10368	-6523	-1012	-1961	-1709	3067	-1899	-1284	0
1533	214	0	9039	-1753	-10792	-3643	9915	-6272	-919	-1941	-1707	3014	-1695	-1181	0
1534	214	0	8908	-1699	-10607	-3604	9757	-6153	-750	-2079	-1868	2972	-1526	-1030	0
1535	214	0	9198	-1656	-10854	-3771	10026	-6255	-525	-2147	-1957	3059	-1305	-1198	0
1536	214	0	9566	-1602	-11168	-3982	10367	-6385	-562	-2221	-1899	3201	-1305	-1123	0
1537	214	0	9721	-1602	-11323	-4059	10522	-6462	-752	-2269	-1936	2975	-1416	-1356	0
1538	214	0	9564	-1740	-11304	-3912	10434	-6522	-791	-2287	-1874	2977	-1614	-1519	0
1539	214	0	9203	-1777	-10980	-3713	10091	-6378	-1121	-2405	-1914	2805	-1903	-1802	0
1540	214	0	9097	-1716	-10813	-3690	9955	-6264	-1270	-2364	-1936	2789	-2128	-1883	0
1541	214	0	8966	-1678	-10644	-3644	9805	-6161	-1330	-2498	-1837	2745	-2184	-1897	0
1542	214	0	9407	-1614	-11021	-3896	10214	-6317	-1340	-2576	-1895	2731	-2161	-1940	0
1543	214	0	9664	-1617	-11281	-4023	10472	-6449	-1309	-2671	-1899	2642	-2122	-1875	0
1544	214	0	9941	-1423	-11364	-4259	10652	-6393	-1144	-2663	-1895	2776	-1903	-1742	0
1545	214	0	10360	-1276	-11636	-4542	10998	-6456	-985	-2745	-1947	2700	-1765	-1738	0
1546	214	0	10693	-1377	-12070	-4658	11381	-6723	-962	-2684	-1972	2791	-1687	-1720	0
1547	214	0	10641	-1493	-12134	-4574	11387	-6813	-1103	-2737	-1961	2772	-1938	-1808	0
1548	214	0	10643	-1652	-12295	-4495	11469	-6973	-1336	-2836	-1905	2679	-2231	-2038	0
1549	214	0	10131	-1992	-12123	-4069	11127	-7057	-1625	-2851	-1918	2535	-2456	-2300	0
1550	214	0	9539	-2002	-11541	-3768	10540	-6771	-1949	-2878	-1940	2378	-2748	-2428	0
1551	214	0	9814	-1730	-11544	-4042	10679	-6637	-2011	-2911	-1963	2461	-2873	-2500	0
1552	214	0	10697	-1526	-12223	-4585	11460	-6874	-1992	-2933	-1945	2335	-2906	-2553	0
1553	214	0	11481	-1569	-13050	-4956	12265	-7309	-1868	-2884	-1864	2442	-2750	-2388	0
1554	214	0	11723	-1742	-13465	-4990	12594	-7603	-1650	-2622	-1804	2452	-2554	-2180	0
1555	214	0	12564	-1588	-14152	-5488	13358	-7870	-1443	-2506	-1633	2593	-2355	-2122	0
1556	214	0	13144	-1433	-14577	-5855	13860	-8005	-1352	-2549	-1645	2653	-2359	-2205	0
1557	214	0	13405	-1148	-14553	-6128	13979	-7850	-1416	-2613	-1747	2609	-2446	-2238	0
1558	214	0	13425	-1092	-14517	-6166	13971	-7804	-1552	-2690	-1670	2490	-2663	-2425	0
1559	214	0	13311	-1099	-14410	-6106	13860	-7754	-1703	-2636	-1619	2498	-2838	-2696	0
1560	214	0	13373	-1427	-14800	-5973	14086	-8113	-1922	-2576	-1714	2425	-3018	-2929	0
1561	214	0	13683	-1947	-15630	-5868	14656	-8788	-1918	-2531	-1470	2423	-3034	-2818	0
1562	214	0	14067	-2227	-16294	-5920	15180	-9260	-1846	-2450	-1530	2434	-2997	-2840	0
1563	214	0	14393	-2636	-17029	-5878	15711	-9832	-1617	-2368	-1449	2522	-2750	-2698	0
1564	214	0	14780	-2487	-17267	-6146	16023	-9877	-1373	-2312	-1356	2576	-2547	-2461	0
1565	214	0	15146	-2106	-17252	-6520	16199	-9679	-1160	-2306	-1379	2683	-2359	-2399	0
1566	214	0	15242	-1959	-17201	-6641	16221	-9580	-1208	-2411	-1470	2683	-2265	-2520	0
1567	214	0	15669	-1796	-17465	-6936	16567	-9630	-1148	-2316	-1369	2617	-2351	-2580	0
1568	214	0	16248	-1687	-17935	-7280	17091	-9811	-1375	-2349	-1427	2533	-2560	-2731	0
1569	214	0	16573	-1734	-18307	-7419	17440	-10020	-1484	-2353	-1402	2446	-2811	-2834	0
1570	214	0	16327	-1856	-18183	-7235	17255	-10019	-1691	-2364	-1390	2413	-3043	-2929	0
1571	214	0	16519	-1893	-18412	-7313	17465	-10152	-1823	-2405	-1288	2364	-3080	-2970	0
1572	214	0	16226	-1982	-18208	-7122	17217	-10095	-1753	-2386	-1352	2479	-3005	-2904	0
1573	214	0	16209	-1955	-18164	-7127	17186	-10059	-1511	-2341	-1369	2479	-2832	-2791	0
1574	214	0	17974	-1685	-19659	-8144	18816	-10672	-1288	-2304	-1385	2475	-2539	-2640	0
1575	214	0	19400	-1530	-20930	-8935	20165	-11230	-1195	-2333	-1340	2553	-2560	-2578	0
1576	214	0	19520	-1583	-21103	-8968	20311	-11343	-1084	-2425	-1340	2589	-2392	-2599	0
1577	214	0	19195	-1530	-20725	-8832	19960	-11127	-1259	-2440	-1383	2570	-2556	-2661	0
1578	214	0	18967	-1501	-20468	-8733	19717	-10984	-1361	-2397	-1319	2498	-2747	-2809	0
1579	214	0	18899	-1552	-20451	-8673	19675	-11001	-1598	-2436	-1321	2411	-3012	-2958	0
1580	214	0	19111	-1608	-20719	-8751	19915	-11163	-1813	-2452	-1259	2302	-3173	-3039	0
1581	214	0	19870	-1532	-21402	-9169	20636	-11467	-1734	-2475	-1334	2341	-3232	-3088	0
1582	214	0	20054	-1431	-21485	-9311	20769	-11458	-1695	-2477	-1272	2328	-3067	-3012	0
1583	214	0	20071	-1546	-21617	-9262	20844	-11581	-1621	-2467	-1301	2337	-2983	-2942	0
1584	214	0	20097	-1590	-21687	-9253	20892	-11638	-1451	-2525	-1332	2457	-2754	-2793	0
1585	214	0	19985	-1810	-21795	-9087	20890	-11802	-1307	-2516	-1425	2457	-2570	-2710	0
1586	214	0	20740	-1938	-22678	-9401	21709	-12308	-1284	-2523	-1359	2426	-2543	-2640	0
1587	214	0	21426	-2079	-23505	-9673	22465	-12792	-1371	-2793	-1396	2382	-2667	-2721	0
1588	214	0	21318	-2099	-23417	-9609	22367	-12758	-1575	-2875	-1505	2322	-2878	-2877	0
1589	214	0	20638	-2060	-22698	-9289	21668	-12379	-1823	-2950	-1489	2188	-3105	-3039	0
1590	214	0	20215	-2077	-22292	-9069	21253	-12184	-1998	-3055	-1612	2139	-3245	-3096	0
1591	214	0	20407	-2025	-22432	-9191	21419	-12228	-2145	-3065	-1596	2128	-3420	-3123	0
1592	214	0	20663	-2060	-22723	-9301	21693	-12391	-1965	-3072	-1550	2182	-3102	-2941	0
1593	214	0	20983	-1905	-22888	-9539	21935	-12396	-1798	-3142	-1647	2170	-2964	-2869	0
1594	214	0	21159	-1775	-22934	-9692	22046	-12354	-1497	-3111	-1559	2411	-2690	-2560	0
1595	214	0	21179	-1596	-22775	-9791	21977	-12185	-1425	-3138	-1584	2388	-2442	-2444	1
1596	214	0	21247	-1383	-22630	-9932	21938	-12006	-1243	-3150	-1540	2492	-2362	-2403	0
1597	236	0	21358	-1035	-22393	-10161	21875	-11714	-1309	-3216	-1559	2473	-2465	-2535	0
1598	236	0	21516	-731	-22247	-10392	21881	-11489	-1402	-3259	-1633	2326	-2527	-2591	0
1599	236	0	21534	-694	-22228	-10420	21881	-11461	-1575	-3193	-1602	2353	-2578	-2681	0
1600	236	0	21338	-832	-22170	-10253	21754	-11501	-1691	-3346	-1610	2149	-2776	-2669	0
1601	236	0	21468	-669	-22137	-10399	21802	-11403	-1567	-3265	-1561	2256	-2619	-2638	0
1602	236	0	21710	-471	-22181	-10619	21945	-11326	-1583	-3255	-1635	2322	-2527	-2516	0
1603	236	0	22189	-452	-22641	-10868	22415	-11546	-1354	-3135	-1650	2341	-2285	-2438	0
1604	236	0	22598	7	-22591	-11302	22594	-11292	-1107	-3038	-1515	2481	-2052	-2161	0
1605	236	0	23174	711	-22463	-11942	22818	-10876	-989	-3026	-1594	2465	-1922	-2071	0
1606	236	0	23700	1354	-22346	-12527	23023	-10496	-861	-2884	-1453	2584	-1825	-2060	0
1607	236	0	24227	1912	-22315	-13069	23271	-10201	-1026	-2789	-1515	2514	-1870	-2134	0
1608	236	0	24604	2258	-22346	-13431	23475	-10044	-1098	-2826	-1495	2428	-2081	-2256	0
1609	236	0	24596	2240	-22356	-13418	23476	-10058	-1358	-2690	-1470	2295	-2256	-2403	0
1610	236	0	24538	2048	-22490	-13293	23514	-10221	-1406	-2632	-1513	2326	-2347	-2426	0
1611	236	0	24651	1808	-22843	-13229	23747	-10517	-1478	-2617	-1480	2378	-2426	-2382	0
1612	236	0	24664	1427	-23237	-13045	23950	-10905	-1317	-2529	-1383	2409	-2205	-2283	0
1613	236	0	24288	956	-23332	-12622	23810	-11188	-1195	-2442	-1433	2485	-2106	-2135	0
1614	236	0	24521	541	-23980	-12531	24250	-11719	-921	-2397	-1431	2537	-1839	-1926	0
1615	236	0	24478	194	-24284	-12336	24381	-12045	-682	-2372	-1373	2642	-1598	-1846	0
1616	236	0	24170	-275	-24445	-11947	24307	-12360	-601	-2392	-1429	2688	-1567	-1788	0
1617	236	0	23789	-711	-24500	-11539	24144	-12605	-628	-2285	-1484	2702	-1557	-1744	0
1618	236	0	23538	-995	-24533	-11271	24035	-12764	-795	-2349	-1396	2492	-1639	-1819	0
1619	236	0	23441	-1059	-24500	-11191	23970	-12779	-970	-2370	-1472	2411	-1965	-1969	0
1620	236	0	23641	-987	-24628	-11327	24134	-12807	-1086	-2293	-1369	2388	-1930	-1998	0
1621	236	0	23618	-1008	-24626	-11305	24122	-12817	-1113	-2351	-1487	2343	-2033	-1992	0
1622	236	0	23724	-1061	-24785	-11331	24254	-12923	-1030	-2316	-1427	2409	-1854	-1761	0
1623	236	0	23856	-1336	-25192	-11260	24524	-13264	-789	-2295	-1356	2446	-1524	-1555	0
1624	236	0	24169	-1340	-25509	-11414	24839	-13424	-644	-2306	-1493	2551	-1342	-1447	0
1625	236	0	24471	-1208	-25679	-11631	25075	-13443	-331	-2260	-1482	2634	-1111	-1261	0
1626	236	0	24215	-1264	-25479	-11475	24847	-13371	-351	-2209	-1425	2593	-971	-1231	0
1627	236	0	24001	-1358	-25359	-11321	24680	-13358	-473	-2201	-1427	2566	-1154	-1309	0
1628	236	0	23801	-1451	-25252	-11175	24526	-13351	-549	-2165	-1383	2535	-1202	-1330	0
1629	236	0	23692	-1487	-25179	-11102	24435	-13333	-717	-2149	-1309	2450	-1315	-1342	0
1630	236	0	23677	-1226	-24903	-11225	24290	-13064	-847	-2170	-1425	2434	-1540	-1515	0
1631	236	0	23648	-1249	-24897	-11199	24272	-13073	-894	-2046	-1365	2436	-1456	-1406	0
1632	236	0	23581	-1474	-25055	-11053	24318	-13264	-820	-1961	-1303	2498	-1303	-1268	0
1633	236	0	23565	-1676	-25241	-10944	24403	-13458	-663	-1945	-1290	2601	-1140	-1160	0
1634	236	0	23681	-1771	-25452	-10955	24566	-13611	-360	-1798	-1210	2659	-754	-898	0
1635	236	0	23505	-2186	-25691	-10659	24598	-13938	-228	-1771	-1224	2813	-663	-729	0
1636	236	0	23625	-2056	-25681	-10784	24653	-13868	-112	-1714	-1148	2739	-521	-713	0
1637	236	0	23513	-1778	-25291	-10867	24402	-13534	-205	-1584	-1111	2768	-547	-741	0
1638	236	0	23425	-1647	-25072	-10889	24248	-13359	-337	-1550	-1125	2735	-746	-832	0
1639	236	0	23214	-1559	-24773	-10827	23993	-13166	-393	-1456	-1010	2768	-865	-878	0
1640	236	0	22727	-1713	-24440	-10507	23583	-13076	-605	-1604	-1148	2653	-1092	-1018	0
1641	236	0	22783	-1616	-24399	-10583	23591	-13007	-646	-1429	-991	2684	-1055	-874	0
1642	236	0	22787	-1517	-24304	-10635	23545	-12910	-647	-1332	-958	2692	-845	-855	0
1643	236	0	22830	-1425	-24255	-10702	23542	-12840	-479	-1251	-937	2861	-743	-642	0
1644	236	0	22944	-1412	-24356	-10766	23650	-12884	-176	-1113	-927	2927	-376	-413	0
1645	236	0	22992	-1389	-24381	-10801	23686	-12885	124	-1022	-789	3045	-40	-279	0
1646	236	0	22771	-1552	-24323	-10609	23547	-12937	172	-878	-808	3084	40	-147	0
1647	236	0	22498	-1740	-24238	-10379	23368	-12989	-3	-812	-754	3086	-48	-252	0
1648	236	0	22498	-1604	-24102	-10447	23300	-12853	-32	-737	-708	2983	-176	-263	0
1649	236	0	22343	-1623	-23966	-10360	23154	-12794	-209	-616	-634	3127	-397	-347	0
1650	236	0	22141	-1819	-23960	-10161	23050	-12889	-428	-550	-688	3001	-525	-459	0
1651	236	0	22200	-1716	-23916	-10242	23058	-12816	-370	-420	-574	3045	-494	-339	0
1652	236	0	22300	-1612	-23912	-10344	23106	-12762	-256	-197	-517	3092	-345	-201	0
1653	236	0	22384	-1528	-23912	-10428	23148	-12720	-75	-129	-545	3164	-161	-60	0
1654	236	0	22460	-1458	-23918	-10501	23189	-12688	184	48	-444	3177	147	166	0
1655	236	0	22641	-1486	-24127	-10577	23384	-12806	434	207	-432	3362	353	296	0
1656	236	0	22580	-1437	-24017	-10571	23298	-12727	475	308	-384	3381	488	374	0
1657	236	0	22403	-1356	-23759	-10523	23081	-12557	388	442	-308	3398	407	306	0
1658	236	0	22318	-1266	-23584	-10526	22951	-12425	327	605	-246	3327	275	308	0
1659	236	0	22069	-1185	-23254	-10442	22661	-12219	147	723	-184	3201	118	172	0
1660	236	0	21870	-1169	-23039	-10350	22454	-12104	15	770	-114	3222	-65	114	0
1661	236	0	21619	-1354	-22973	-10132	22296	-12163	32	890	-108	3257	3	225	0
1662	236	0	21598	-1437	-23035	-10080	22316	-12236	135	1022	17	3325	139	376	0
1663	236	0	21375	-1720	-23095	-9827	22235	-12407	291	1204	-1	3395	316	490	0
1664	236	0	21177	-1753	-22930	-9712	22053	-12341	537	1332	157	3503	562	787	0
1665	236	0	20999	-1530	-22529	-9734	21764	-12029	710	1472	106	3635	853	871	0
1666	236	0	20675	-1441	-22116	-9617	21395	-11778	869	1563	236	3612	979	917	0
1667	236	0	20270	-1425	-21695	-9422	20982	-11560	762	1668	244	3672	830	892	0
1668	236	0	19563	-1474	-21037	-9044	20300	-11255	649	1782	312	3649	739	878	0
1669	236	0	18715	-1759	-20474	-8478	19594	-11116	395	1891	341	3596	490	692	0
1670	236	0	18061	-1761	-19822	-8150	18941	-10791	436	2005	401	3590	446	772	0
1671	236	0	17576	-1641	-19217	-7967	18396	-10429	312	2104	465	3519	372	826	0
1672	236	0	17260	-1614	-18874	-7823	18067	-10244	483	2258	562	3670	570	997	0
1673	236	0	16931	-1460	-18391	-7735	17661	-9925	642	2382	527	3792	756	1111	0
1674	236	0	16641	-1470	-18111	-7585	17376	-9790	942	2543	647	3810	1096	1334	0
1675	236	0	16276	-1346	-17622	-7465	16949	-9484	1212	2589	717	3920	1371	1505	0
1676	236	0	15629	-1346	-16975	-7141	16302	-9160	1284	2624	706	3984	1352	1617	0
1677	236	0	14874	-1445	-16319	-6714	15596	-8882	1189	2853	812	4064	1396	1678	0
1678	236	0	14092	-1460	-15552	-6316	14822	-8506	1061	2762	902	3953	1160	1524	0
1679	236	0	13365	-1487	-14852	-5939	14108	-8169	909	2908	1002	3874	966	1453	0
1680	236	0	12682	-1511	-14193	-5585	13437	-7852	620	2950	915	3783	752	1435	0
1681	236	0	12461	-1499	-13960	-5481	13210	-7729	719	2956	1045	3800	841	1406	0
1682	236	0	12394	-1453	-13847	-5470	13120	-7650	803	3018	1101	3953	890	1612	0
1683	236	0	11942	-1418	-13360	-5262	12651	-7389	909	3051	1063	3947	991	1681	0
1684	236	0	11405	-1377	-12782	-5014	12093	-7079	1218	3135	1131	4161	1319	2004	0
1685	236	0	10814	-1278	-12092	-4768	11453	-6685	1301	3152	1140	4126	1464	2149	0
1686	236	0	9950	-1222	-11172	-4364	10561	-6197	1447	3117	1142	4169	1592	2114	0
1687	236	0	9151	-1146	-10297	-4002	9724	-5721	1305	3160	1204	4058	1451	2073	0
1688	236	0	8360	-1144	-9504	-3608	8932	-5324	1187	3150	1222	4027	1228	1949	0
1689	236	0	7415	-1107	-8522	-3154	7968	-4814	886	3100	1222	3907	993	1924	0
1690	236	0	6757	-1224	-7981	-2766	7369	-4602	774	3171	1233	3858	880	1843	0
1691	236	0	5981	-1371	-7352	-2305	6666	-4361	710	3080	1259	3831	760	1879	0
1692	236	0	5421	-1491	-6912	-1965	6166	-4201	766	3003	1297	3883	776	1889	0
1693	236	0	4906	-1435	-6341	-1735	5623	-3888	896	3036	1195	3998	952	2031	0
1694	236	0	4439	-1332	-5771	-1553	5105	-3551	1053	3020	1220	3930	1167	2147	0
1695	236	0	4187	-1068	-5255	-1559	4721	-3161	1210	3071	1237	4017	1354	2244	0
1696	236	0	3964	-882	-4846	-1541	4405	-2864	1243	2974	1257	4006	1361	2252	0
1697	236	0	3353	-785	-4138	-1284	3745	-2461	1131	2894	1160	3977	1177	2149	0
1698	236	0	2966	-834	-3800	-1066	3383	-2317	1024	2875	1233	3843	1045	1988	0
1699	236	0	2120	-1115	-3235	-502	2677	-2175	797	2801	1187	3823	700	1883	0
1700	236	0	1238	-1526	-2764	144	2001	-2145	516	2667	1127	3678	523	1687	0
1701	236	0	656	-1815	-2471	579	1563	-2143	558	2704	1268	3598	512	1749	0
1702	236	0	246	-1377	-1623	565	934	-1500	550	2737	1202	3631	543	1794	0
1703	236	0	-54	-1208	-1154	631	550	-1181	686	2663	1078	3629	506	1775	0
1704	236	0	-516	-1177	-661	846	72	-919	894	2698	1144	3854	871	2085	0
1705	236	0	-956	-1177	-221	1066	-367	-699	1006	2504	1063	3641	902	2015	0
1706	236	0	-1516	-1173	343	1344	-929	-415	1070	2527	1123	3724	975	2000	1
1707	236	0	-2212	-1109	1103	1660	-1657	-3	929	2372	1096	3738	731	1928	0
1708	236	0	-2784	-1068	1716	1926	-2250	324	725	2331	983	3575	500	1705	0
1709	236	0	-3497	-1012	2485	2254	-2991	736	521	2236	971	3480	285	1555	0
1710	236	0	-4079	-948	3131	2513	-3605	1091	259	2161	1010	3278	-32	1435	0
1711	236	0	-4478	-917	3561	2697	-4019	1322	184	2075	938	3330	-145	1344	0
1712	236	0	-4760	-857	3903	2808	-4331	1523	265	2089	952	3404	40	1422	0
1713	236	0	-5167	-855	4312	3011	-4739	1728	368	2005	878	3362	79	1524	0
1714	236	0	-5391	-838	4553	3114	-4972	1857	568	2025	840	3470	302	1633	0
1715	236	0	-5579	-840	4739	3209	-5159	1949	667	1881	878	3418	426	1674	0
1716	236	0	-5939	-845	5094	3392	-5516	2124	785	1784	890	3497	448	1707	0
1717	254	0	-6491	-898	5593	3694	-6042	2347	562	1773	795	3420	300	1598	0
1718	254	0	-7072	-909	6163	3990	-6617	2627	339	1584	795	3292	-13	1326	0
1719	254	0	-7796	-929	6867	4362	-7331	2969	186	1520	762	3282	-207	1204	0
1720	254	0	-8337	-913	7424	4625	-7880	3255	-106	1414	671	3123	-455	1039	0
1721	254	0	-8745	-937	7808	4841	-8276	3435	-226	1416	593	3144	-519	1041	0
1722	254	0	-8962	-892	8070	4927	-8516	3589	-205	1222	680	3100	-519	1078	0
1723	254	0	-9183	-865	8318	5024	-8750	3726	-104	1171	597	3125	-389	1189	0
1724	254	0	-9148	-797	8351	4972	-8749	3777	139	1134	543	3138	-184	1251	0
1725	254	0	-9250	-779	8471	5014	-8860	3846	246	1144	492	3230	-32	1359	0
1726	254	0	-9354	-735	8619	5044	-8986	3942	281	1055	504	3181	-7	1290	0
1727	254	0	-9556	-731	8825	5143	-9190	4047	211	1129	506	3226	-112	1214	0
1728	254	0	-9818	-702	9116	5260	-9467	4207	46	956	535	3148	-393	1136	0
1729	254	0	-10081	-690	9391	5385	-9736	4350	-209	971	471	3045	-717	900	0
1730	254	0	-10288	-715	9573	5501	-9930	4429	-403	1115	527	2966	-777	816	0
1731	254	0	-10359	-644	9715	5501	-10037	4535	-386	1012	510	3001	-886	791	0
1732	254	0	-10205	-723	9482	5464	-9843	4379	-302	1129	535	3063	-808	818	0
1733	254	0	-10014	-613	9401	5313	-9707	4394	-120	1245	523	3107	-583	952	0
1734	254	0	-9846	-630	9216	5238	-9531	4293	147	1315	634	3154	-386	1047	0
1735	254	0	-9724	-758	8966	5241	-9345	4104	339	1439	628	3294	-126	1107	0
1736	254	0	-9775	-671	9104	5223	-9439	4216	380	1431	708	3313	-112	1154	0
1737	254	0	-9825	-657	9168	5241	-9496	4255	376	1548	634	3348	-180	1096	0
1738	254	0	-9949	-636	9313	5292	-9631	4338	226	1526	682	3237	-314	954	0
1739	254	0	-9971	-574	9397	5272	-9684	4411	71	1590	741	3243	-527	750	0
1740	254	0	-10156	-585	9571	5370	-9863	4493	-83	1528	743	3177	-647	663	0
1741	254	0	-10015	-585	9430	5300	-9722	4422	-83	1614	774	3257	-677	725	0
1742	254	0	-9992	-673	9319	5332	-9655	4323	-19	1594	859	3284	-583	874	0
1743	254	0	-9746	-768	8978	5257	-9362	4105	89	1804	830	3363	-353	1016	0
1744	254	0	-9602	-915	8687	5258	-9144	3886	420	1736	826	3488	-64	1105	0
1745	254	0	-9439	-1055	8384	5247	-8911	3664	545	1778	826	3492	145	1129	0
1746	254	0	-9362	-1189	8173	5275	-8767	3492	640	1755	919	3571	168	1200	0
1747	254	0	-9426	-1222	8204	5324	-8815	3491	547	1761	795	3554	75	1109	0
1748	254	0	-9472	-1268	8204	5370	-8838	3468	399	1852	876	3482	-60	1086	0
1749	254	0	-9631	-1334	8297	5482	-8964	3481	174	1815	940	3443	-238	942	0
1750	254	0	-9701	-1398	8303	5549	-9002	3452	48	1864	975	3319	-401	760	0
1751	254	0	-9690	-1385	8305	5537	-8997	3460	19	1980	942	3420	-475	886	0
1752	254	0	-9578	-1365	8213	5471	-8895	3424	168	1967	991	3486	-306	938	0
1753	254	0	-9193	-1408	7785	5300	-8489	3188	428	2145	1037	3550	-110	1210	0
1754	254	0	-8801	-1422	7379	5111	-8090	2978	636	2135	1035	3637	194	1202	0
1755	254	0	-8589	-1443	7146	5016	-7867	2851	791	2201	1123	3687	325	1305	0
1756	254	0	-8710	-1437	7273	5073	-7991	2918	840	2273	1078	3742	347	1356	0
1757	254	0	-8773	-1458	7315	5115	-8044	2928	766	2308	1142	3625	308	1243	0
1758	254	0	-8869	-1470	7399	5169	-8134	2964	611	2349	1123	3639	106	1152	0
1759	254	0	-9175	-1505	7670	5340	-8422	3082	366	2419	1074	3476	-50	952	0
1760	254	0	-9158	-1495	7663	5326	-8410	3084	244	2357	1109	3431	-261	900	0
1761	254	0	-9158	-1530	7628	5344	-8393	3049	285	2428	1146	3422	-201	917	0
1762	254	0	-9134	-1524	7610	5329	-8372	3043	341	2502	1156	3418	-135	1055	0
1763	254	0	-9131	-1507	7624	5319	-8377	3058	469	2537	1156	3569	56	1099	0
1764	254	0	-9208	-1584	7624	5396	-8416	3020	713	2539	1136	3641	339	1253	0
1765	254	0	-9268	-1623	7645	5445	-8456	3011	923	2632	1169	3637	531	1398	0
1766	254	0	-9483	-1555	7928	5519	-8705	3186	894	2644	1202	3641	490	1466	0
1767	254	0	-9879	-1526	8353	5702	-9116	3413	807	2671	1198	3639	436	1332	0
1768	254	0	-9697	-1538	8159	5617	-8928	3310	760	2679	1226	3589	335	1257	0
1769	254	0	-9928	-1519	8409	5723	-9168	3445	547	2613	1099	3429	23	1119	0
1770	254	0	-10456	-1542	8914	5999	-9685	3686	252	2512	1127	3369	-112	900	0
1771	254	0	-10745	-1511	9234	6128	-9989	3861	234	2525	1167	3435	-128	999	0
1772	254	0	-10908	-1480	9428	6194	-10168	3974	291	2407	1113	3395	-42	1076	0
1773	254	0	-11080	-1520	9560	6300	-10320	4020	475	2485	1039	3356	128	1165	0
1774	254	0	-11195	-1629	9566	6412	-10380	3968	777	2541	1099	3488	349	1356	0
1775	254	0	-11440	-1552	9888	6496	-10664	4168	892	2393	1080	3507	450	1371	0
1776	254	0	-12081	-1596	10485	6838	-11283	4444	911	2426	1101	3532	521	1390	0
1777	254	0	-12260	-1600	10660	6930	-11460	4530	746	2425	1125	3396	424	1330	0
1778	254	0	-12167	-1540	10627	6853	-11397	4543	646	2335	1051	3282	232	1160	0
1779	254	0	-12830	-1530	11300	7180	-12065	4885	434	2207	1030	3206	-42	981	0
1780	254	0	-13659	-1511	12148	7585	-12903	5318	279	2069	948	3230	-197	776	0
1781	254	0	-14128	-1501	12627	7814	-13377	5563	190	1986	985	3105	-244	822	0
1782	254	0	-14279	-1487	12792	7883	-13535	5652	188	2011	944	3100	-108	898	0
1783	254	0	-14373	-1484	12889	7928	-13631	5702	434	1963	995	3204	-85	1034	0
1784	254	0	-14578	-1474	13104	8026	-13841	5815	595	1957	983	3249	228	1290	0
1785	254	0	-14859	-1456	13403	8157	-14131	5973	787	2023	886	3274	448	1231	0
1786	254	0	-15343	-1449	13894	8396	-14618	6222	808	1972	931	3356	388	1249	0
1787	254	0	-15618	-1433	14185	8525	-14901	6376	744	1945	997	3263	306	1208	0
1788	254	0	-15606	-1433	14173	8519	-14889	6370	539	1901	981	3243	110	1008	0
1789	254	0	-15904	-1325	14579	8614	-15241	6627	339	1833	894	3053	-180	958	0
1790	254	0	-16726	-1255	15471	8990	-16098	7108	190	1724	871	3107	-356	727	0
1791	254	0	-17331	-1140	16191	9235	-16761	7525	87	1714	791	3067	-325	675	0
1792	254	0	-17331	-1074	16257	9202	-16794	7591	168	1565	787	3036	-259	715	0
1793	254	0	-17439	-1134	16305	9286	-16872	7585	304	1592	851	3102	-112	853	0
1794	254	0	-17430	-1346	16084	9388	-16757	7369	589	1550	783	3135	174	970	0
1795	254	0	-17775	-1536	16239	9655	-17007	7351	663	1474	762	3265	269	1072	0
1796	254	0	-17991	-1709	16282	9850	-17136	7286	665	1369	776	3247	267	966	0
1797	254	0	-18251	-1769	16482	10010	-17366	7356	630	1338	739	3197	195	853	0
1798	254	0	-18735	-1844	16891	10289	-17813	7523	403	1293	748	3080	-46	797	0
1799	254	0	-19122	-1858	17264	10490	-18193	7703	155	1152	690	2958	-322	580	0
1800	254	0	-19472	-1850	17622	10661	-18547	7886	19	1164	741	2946	-372	514	0
1801	254	0	-19712	-1833	17879	10772	-18795	8023	-102	1051	649	2875	-516	422	0
1802	254	0	-19651	-1786	17865	10718	-18758	8039	95	1018	667	2983	-440	543	0
1803	254	0	-19732	-1722	18010	10727	-18871	8144	153	1020	686	3030	-194	622	0
1804	254	0	-19694	-1678	18016	10686	-18855	8169	378	923	582	3053	-34	711	0
1805	254	0	-19711	-1695	18016	10703	-18863	8160	669	1059	611	3241	203	857	0
1806	254	0	-19564	-1678	17886	10621	-18725	8104	545	975	529	3100	98	838	0
1807	254	0	-19698	-1709	17989	10703	-18843	8140	578	890	580	3104	98	708	0
1808	254	0	-19933	-1738	18195	10835	-19064	8228	388	824	550	3067	-120	585	0
1809	254	0	-20193	-1583	18610	10888	-19401	8513	162	647	490	2999	-331	294	0
1810	254	0	-20375	-1509	18866	10942	-19620	8678	-73	543	380	2910	-595	170	0
1811	254	0	-20396	-1462	18934	10929	-19665	8736	-106	452	411	2878	-647	190	0
1812	254	0	-20381	-1356	19025	10868	-19703	8834	-162	353	389	2851	-545	327	0
1813	254	0	-20243	-1379	18864	10811	-19553	8742	42	345	271	2987	-358	397	0
1814	254	0	-19956	-1466	18490	10711	-19223	8512	246	236	393	2995	-93	545	0
1815	254	0	-19805	-1546	18259	10675	-19032	8356	512	197	314	3041	31	624	0
1816	254	0	-19601	-1577	18024	10589	-18812	8223	485	120	292	3121	25	653	0
1817	254	0	-19686	-1685	18001	10685	-18843	8158	399	131	252	3088	-7	519	0
1818	254	0	-19735	-1697	18038	10716	-18886	8170	283	79	259	3008	-217	461	0
1819	254	0	-19785	-1654	18131	10719	-18958	8238	7	23	182	2886	-436	149	0
1820	254	0	-19826	-1643	18183	10734	-19004	8270	-213	-7	188	2847	-688	110	0
1821	254	0	-19741	-1614	18127	10677	-18934	8256	-292	-13	223	2896	-744	120	0
1822	254	0	-19351	-1517	17834	10434	-18592	8158	-118	17	232	2844	-591	226	0
1823	254	0	-19126	-1377	17749	10251	-18437	8186	1	-15	110	2956	-473	289	0
1824	254	0	-18640	-1241	17399	9940	-18019	8079	269	60	166	2999	-188	442	0
1825	254	0	-18398	-1109	17289	9753	-17843	8090	446	-79	182	3036	-31	523	0
1826	254	0	-18167	-1006	17161	9586	-17664	8077	417	-131	108	3028	-89	510	0
1827	254	0	-18045	-944	17101	9494	-17573	8078	331	3	203	3018	-91	498	0
1828	254	0	-18122	-944	17178	9533	-17650	8117	180	-192	106	2962	-351	205	0
1829	254	0	-18186	-1014	17172	9600	-17679	8079	-106	-201	93	2921	-618	21	0
1830	254	0	-18324	-1134	17190	9729	-17757	8028	-287	-155	91	2785	-744	15	0
1831	254	0	-18309	-1311	16998	9810	-17653	7843	-378	-256	73	2826	-871	54	0
1832	254	0	-18098	-1517	16581	9807	-17339	7532	-302	-219	161	2789	-737	77	0
1833	254	0	-17899	-1714	16185	9806	-17042	7235	-116	-182	188	2890	-516	277	0
1834	254	0	-17717	-1833	15884	9775	-16800	7025	87	-186	75	2921	-285	289	0
1835	254	0	-17322	-1843	15479	9582	-16400	6818	308	-172	151	3024	-128	483	0
1836	254	0	-17238	-1827	15411	9532	-16324	6792	256	-118	69	3082	-79	457	0
1837	254	0	-17162	-1751	15411	9456	-16286	6830	188	-147	65	3007	-312	333	0
1838	254	0	-17156	-1666	15490	9411	-16323	6912	-15	-192	77	2974	-428	188	0
1839	254	0	-17175	-1553	15622	9364	-16398	7034	-213	-225	145	2855	-696	97	0
1840	254	0	-17237	-1491	15746	9364	-16491	7127	-475	-306	34	2725	-878	-95	1
1841	254	0	-17032	-1445	15587	9238	-16309	7071	-455	-209	60	2820	-845	-106	0
1842	254	0	-16865	-1441	15424	9153	-16144	6991	-494	-345	7	2778	-793	-104	0
1843	254	0	-16499	-1540	14959	9019	-15729	6709	-197	-201	48	2972	-624	108	0
1844	254	0	-16326	-1550	14776	8938	-15551	6613	-77	-252	44	2902	-389	211	0
1845	254	0	-15942	-1619	14323	8780	-15132	6352	168	-77	104	2991	-112	467	0
1846	254	0	-15982	-1652	14330	8817	-15156	6339	205	-195	21	3059	-176	436	0
1847	254	0	-15855	-1567	14288	8711	-15071	6360	75	-246	0	2993	-279	166	0
1848	254	0	-15944	-1573	14371	8758	-15157	6399	-112	-164	23	2896	-399	100	0
1849	250	0	-15988	-1559	14429	8773	-15208	6435	-388	-261	29	2838	-764	-104	0
1850	250	0	-16037	-1579	14458	8808	-15247	6439	-434	-219	1	2836	-909	-104	0
1851	250	0	-15925	-1550	14375	8737	-15150	6412	-549	-194	15	2814	-940	-143	0
1852	250	0	-15748	-1526	14222	8637	-14985	6348	-508	-195	-11	2747	-869	-71	0
1853	250	0	-15509	-1532	13977	8520	-14743	6222	-256	-188	67	2828	-642	143	0
1854	250	0	-15164	-1505	13659	8334	-14411	6077	-46	-155	-11	2946	-446	226	0
1855	250	0	-14869	-1445	13424	8157	-14146	5989	126	-98	-11	3080	-223	343	0
1856	250	0	-14899	-1418	13481	8158	-14190	6031	126	-122	-40	3045	-205	325	0
1857	250	0	-14788	-1340	13448	8064	-14118	6054	67	-104	-13	2911	-306	211	0
1858	250	0	-15024	-1427	13597	8225	-14310	6085	-69	-100	-54	3022	-471	143	0
1859	250	0	-15133	-1358	13775	8245	-14454	6208	-362	-209	-77	2820	-824	-48	0
1860	250	0	-15112	-1387	13725	8249	-14418	6169	-430	-129	27	2799	-814	-54	0
1861	250	0	-15087	-1348	13739	8217	-14413	6195	-547	-265	-23	2739	-971	-114	0
1862	250	0	-14774	-1295	13479	8034	-14126	6092	-389	-178	1	2840	-812	-21	0
1863	250	0	-14629	-1323	13306	7976	-13967	5991	-304	-162	31	2840	-671	114	0
1864	250	0	-14208	-1342	12866	7775	-13537	5762	-23	-71	11	2968	-436	335	0
1865	250	0	-14108	-1456	12652	7782	-13380	5598	129	7	-65	2991	-145	393	0
1866	250	0	-13888	-1482	12406	7685	-13147	5462	170	-34	-19	2983	-168	302	0
1867	250	0	-14116	-1555	12561	7835	-13338	5503	91	-81	-73	2989	-289	263	0
1868	250	0	-14151	-1596	12555	7873	-13353	5479	-67	-110	-34	2847	-504	164	0
1869	250	0	-14254	-1553	12701	7903	-13477	5574	-258	-116	-77	2809	-696	98	0
1870	250	0	-14367	-1515	12852	7941	-13609	5668	-448	-135	11	2721	-845	-64	0
1871	250	0	-14200	-1437	12763	7818	-13481	5663	-486	-139	-58	2752	-925	-102	0
1872	250	0	-14000	-1398	12602	7699	-13301	5602	-370	-100	44	2729	-760	46	0
1873	250	0	-13786	-1499	12287	7642	-13036	5394	-168	-15	-46	2836	-601	186	0
1874	250	0	-13509	-1598	11911	7553	-12710	5156	-9	104	-5	2954	-339	318	0
1875	250	0	-13341	-1645	11696	7493	-12518	5025	192	-56	-23	2983	-226	417	0
1876	250	0	-13131	-1577	11554	7354	-12342	4988	273	91	-85	2977	-95	395	0
1877	250	0	-13222	-1557	11665	7389	-12443	5054	143	7	-36	2925	-221	339	0
1878	250	0	-13257	-1548	11709	7402	-12483	5080	7	-104	-31	2882	-452	213	0
1879	250	0	-13507	-1627	11880	7567	-12693	5126	-238	29	-46	2756	-663	120	0
1880	250	0	-13552	-1569	11983	7560	-12767	5207	-388	-67	-65	2661	-886	-27	0
1881	250	0	-13442	-1546	11896	7494	-12669	5175	-364	3	-5	2758	-867	23	0
1882	250	0	-13261	-1519	11742	7390	-12501	5111	-289	9	-36	2750	-669	73	0
1883	250	0	-12948	-1468	11480	7208	-12214	5006	-159	21	-65	2842	-583	259	0
1884	250	0	-12658	-1476	11182	7067	-11920	4853	182	9	11	2904	-316	343	0
1885	250	0	-12401	-1468	10933	6934	-11667	4732	265	-62	-5	2855	-190	430	0
1886	250	0	-12218	-1354	10864	6786	-11541	4755	389	29	19	2977	-139	475	0
1887	250	0	-12221	-1295	10926	6758	-11573	4815	285	-21	56	2840	-149	283	0
1888	250	0	-12397	-1361	11036	6879	-11716	4837	104	-3	-34	2915	-424	298	0
1889	250	0	-12632	-1501	11131	7066	-11881	4815	-106	-29	-32	2743	-535	69	0
1890	250	0	-12630	-1559	11071	7094	-11850	4756	-281	-48	-11	2791	-743	-5	0
1891	250	0	-12582	-1625	10957	7103	-11769	4666	-323	-71	-62	2710	-766	-44	0
1892	250	0	-12388	-1583	10805	6985	-11596	4611	-242	-73	-62	2747	-696	124	0
1893	250	0	-12180	-1497	10683	6838	-11431	4593	-27	62	-1	2917	-436	316	0
1894	250	0	-12293	-1464	10829	6878	-11561	4682	155	188	25	2946	-79	349	0
1895	250	0	-11470	-1377	10093	6423	-10781	4358	380	314	135	3010	79	675	0
1896	250	0	-10471	-1313	9158	5892	-9814	3922	448	230	17	3008	62	647	0
1897	250	0	-10879	-1222	9657	6050	-10268	4217	333	147	34	3016	9	494	0
1898	250	0	-11604	-1224	10380	6414	-10992	4578	172	38	54	2904	-168	186	0
1899	250	0	-11795	-1259	10536	6527	-11165	4638	-62	15	-27	2863	-391	153	0
1900	250	0	-11724	-1326	10398	6525	-11061	4536	-258	-79	-97	2634	-665	-19	0
1901	250	0	-11730	-1439	10291	6584	-11010	4426	-316	-128	-69	2681	-733	110	0
1902	250	0	-11544	-1478	10066	6511	-10805	4294	-209	-104	-52	2764	-595	40	0
1903	250	0	-11167	-1427	9740	6297	-10453	4156	-54	-120	-159	2857	-388	143	0
1904	250	0	-10751	-1484	9267	6117	-10009	3891	234	-137	-97	2892	-128	372	0
1905	250	0	-10500	-1493	9007	5996	-9753	3757	364	-48	-95	2960	73	506	0
1906	250	0	-10510	-1373	9137	5941	-9823	3882	419	-79	-135	2939	116	558	0
1907	250	0	-10644	-1482	9162	6063	-9903	3840	300	-120	-50	2849	-17	405	0
1908	250	0	-10696	-1412	9284	6054	-9990	3936	164	-131	-89	2818	-207	225	0
1909	250	0	-10704	-1305	9399	6004	-10051	4047	-60	-120	-128	2783	-446	65	0
1910	250	0	-10848	-1191	9657	6019	-10252	4233	-314	-120	-106	2632	-655	-1	0
1911	250	0	-10678	-1198	9480	5938	-10079	4141	-256	-93	-98	2758	-632	17	0
1912	250	0	-10605	-1231	9374	5918	-9989	4071	-242	-77	-129	2747	-424	81	0
1913	250	0	-10300	-1276	9024	5788	-9662	3874	9	-85	-77	2842	-339	199	0
1914	250	0	-10044	-1429	8615	5736	-9329	3593	254	7	-34	2890	-91	405	0
1915	250	0	-9967	-1544	8423	5755	-9195	3439	355	-36	-120	2977	58	471	0
1916	250	0	-9814	-1507	8307	5660	-9060	3400	417	-15	-75	3010	46	494	0
1917	250	0	-9883	-1505	8378	5694	-9130	3436	273	-52	-104	2964	-21	355	0
1918	250	0	-9961	-1464	8497	5712	-9229	3516	186	-36	-95	2892	-118	217	0
1919	250	0	-10143	-1400	8743	5771	-9443	3671	-112	-89	-77	2770	-382	48	0
1920	250	0	-10294	-1392	8902	5843	-9598	3755	-226	-102	-85	2783	-632	46	0
1921	250	0	-10335	-1301	9034	5818	-9684	3866	-259	-54	-25	2766	-587	46	0
1922	250	0	-10312	-1293	9019	5802	-9665	3863	-192	-102	-89	2702	-502	69	0
1923	250	0	-9969	-1346	8623	5657	-9296	3638	-1	-23	-89	2822	-320	256	0
1924	250	0	-9672	-1338	8334	5505	-9003	3498	141	-89	7	2915	-102	422	0
1925	250	0	-9319	-1247	8072	5283	-8695	3412	325	-40	-7	2999	56	417	0
1926	250	0	-9239	-1280	7959	5259	-8599	3339	364	-31	44	2993	97	498	0
1927	250	0	-9235	-1181	8054	5208	-8644	3436	259	-48	21	2937	27	322	0
1928	250	0	-9201	-1125	8076	5163	-8638	3475	211	-36	-58	2925	-162	238	0
1929	250	0	-9320	-1105	8215	5212	-8767	3555	-100	-64	64	2743	-399	87	0
1930	250	0	-9398	-1117	8281	5257	-8839	3582	-310	-85	-104	2714	-657	-21	0
1931	250	0	-9265	-1129	8136	5197	-8700	3503	-407	-54	-64	2698	-647	5	0
1932	250	0	-9107	-1115	7992	5111	-8549	3438	-242	-9	-13	2795	-486	91	0
1933	250	0	-8835	-1107	7728	4971	-8281	3310	-89	-106	29	2849	-384	170	0
1934	250	0	-8451	-1105	7346	4778	-7898	3120	143	-29	42	2939	-52	318	0
1935	250	0	-8273	-1154	7119	4713	-7696	2982	263	-23	-7	3003	54	411	0
1936	250	0	-8110	-1152	6958	4631	-7534	2903	349	-153	0	3030	67	450	0
1937	250	0	-8121	-1099	7022	4610	-7571	2961	269	-120	58	2999	-102	393	0
1938	250	0	-8178	-1162	7016	4670	-7597	2927	153	-151	-7	2937	-252	172	0
1939	250	0	-8323	-1140	7183	4731	-7753	3021	-174	-232	-38	2873	-496	-91	0
1940	250	0	-8268	-1131	7137	4699	-7702	3003	-333	-151	-17	2801	-696	-32	0
1941	250	0	-8091	-1065	7026	4578	-7558	2980	-358	-194	21	2851	-700	19	0
1942	250	0	-7936	-1125	6811	4530	-7373	2843	-269	-217	1	2877	-620	-7	0
1943	250	0	-7807	-1305	6502	4556	-7154	2598	-161	-184	42	2933	-399	112	0
1944	250	0	-7528	-1400	6128	4464	-6828	2364	104	-178	23	2946	-197	263	0
1945	250	0	-7254	-1429	5825	4341	-6539	2198	213	-197	36	3084	-3	397	0
1946	250	0	-7036	-1445	5591	4240	-6313	2073	287	-145	91	3069	87	397	0
1947	250	0	-6987	-1427	5560	4207	-6273	2066	291	-159	118	3076	0	310	0
1948	250	0	-7210	-1559	5651	4384	-6430	2046	-38	-273	-77	2896	-291	102	0
1949	250	0	-7047	-1443	5604	4245	-6325	2080	-176	-143	100	2939	-401	42	0
1950	250	0	-7123	-1385	5738	4254	-6430	2176	-351	-244	52	2861	-593	-110	0
1951	250	0	-7039	-1441	5598	4240	-6318	2078	-388	-296	-31	2863	-764	-116	0
1952	250	0	-6679	-1385	5294	4032	-5986	1954	-250	-192	65	2925	-525	81	0
1953	250	0	-6403	-1150	5253	3776	-5828	2051	-104	-250	48	2956	-376	137	0
1954	250	0	-6036	-1198	4838	3617	-5437	1820	120	-98	1	3074	-122	331	0
1955	250	0	-5821	-1259	4562	3540	-5191	1651	323	-207	42	3136	-31	372	0
1956	250	0	-5695	-1280	4415	3487	-5055	1567	335	-166	128	3158	81	434	0
1957	250	0	-5759	-1334	4425	3546	-5092	1545	281	-211	93	3115	-87	335	0
1958	250	0	-5899	-1443	4456	3671	-5177	1506	25	-258	40	3028	-331	194	0
1959	250	0	-5980	-1425	4555	3702	-5267	1565	-143	-226	120	3003	-479	29	0
1960	250	0	-6028	-1359	4669	3693	-5348	1655	-382	-308	54	2875	-713	-128	0
1961	250	0	-5796	-1309	4487	3552	-5141	1589	-316	-277	89	2956	-653	-67	0
1962	250	0	-5602	-1261	4341	3431	-4971	1540	-322	-316	58	2997	-620	46	0
1963	250	0	-5214	-1142	4072	3178	-4643	1465	-56	-209	81	3038	-366	98	0
1964	250	0	-4958	-1152	3806	3055	-4382	1327	114	-254	95	3135	-209	358	0
1965	250	0	-4690	-1200	3490	2945	-4090	1145	273	-223	87	3160	-11	442	0
1966	250	0	-4588	-1290	3298	2939	-3943	1004	263	-287	91	3185	5	343	0
1967	250	0	-4741	-1484	3257	3112	-3999	886	238	-401	34	3189	-79	294	0
1968	250	0	-4766	-1484	3282	3125	-4024	899	-17	-329	7	3078	-356	126	0
1969	250	0	-4847	-1499	3348	3173	-4097	924	-126	-384	73	2991	-547	25	0
1970	250	0	-4923	-1470	3453	3196	-4188	991	-469	-444	29	2911	-861	-128	0
1971	250	0	-4872	-1596	3276	3234	-4074	840	-428	-506	97	2859	-849	-79	0
1972	250	0	-4571	-1520	3051	3045	-3811	765	-393	-401	50	2960	-698	-38	0
1973	250	0	-4248	-1443	2805	2845	-3526	681	-215	-481	-27	3036	-576	81	0
1974	250	0	-3778	-1255	2523	2516	-3150	634	31	-465	50	3086	-283	201	0
1975	250	0	-3516	-1123	2393	2319	-2954	635	56	-459	29	3098	-98	244	0
1976	250	0	-3380	-1111	2269	2245	-2824	579	153	-523	17	3105	-166	281	0
1977	250	0	-3354	-1164	2190	2259	-2772	513	131	-570	15	3024	-283	93	0
1978	250	0	-3497	-1251	2246	2374	-2871	497	-194	-684	-60	2933	-469	-31	0
1979	250	0	-3561	-1420	2141	2490	-2851	360	-393	-669	-40	2956	-711	-226	0
1980	250	0	-3604	-1383	2221	2493	-2912	419	-558	-760	23	2838	-970	-269	0
1981	250	0	-3452	-1377	2075	2414	-2763	349	-591	-770	-62	2762	-1024	-273	0
1982	250	0	-3136	-1299	1837	2217	-2486	269	-533	-787	-15	2886	-840	-170	0
1983	250	0	-2699	-1008	1691	1853	-2195	341	-382	-723	-85	2886	-721	-73	0
1984	250	0	-2280	-987	1293	1633	-1786	153	-205	-733	-89	3061	-409	44	1
1985	250	0	-2145	-1181	964	1663	-1554	-108	-52	-814	-157	3107	-378	116	0
1986	250	0	-2108	-1383	725	1745	-1416	-329	19	-801	-42	3111	-318	178	0
1987	250	0	-2204	-1493	711	1848	-1457	-391	-135	-938	-85	3039	-453	0	0
1988	250	0	-2269	-1579	690	1924	-1479	-444	-366	-923	-131	2972	-663	-139	0
1989	250	0	-2367	-1553	814	1960	-1590	-369	-500	-1037	-180	2880	-919	-380	0
1990	250	0	-2407	-1484	923	1945	-1665	-280	-758	-1107	-139	2820	-1167	-368	0
1991	250	0	-2102	-1292	810	1697	-1456	-241	-754	-1090	-182	2816	-1134	-444	0
1992	250	0	-1883	-1055	828	1469	-1355	-113	-622	-1200	-238	2894	-1059	-364	0
1993	247	0	-1595	-814	781	1204	-1188	-16	-597	-1142	-223	2919	-966	-221	0
1994	247	0	-1186	-531	655	858	-920	62	-333	-1202	-221	2997	-762	-184	0
1995	247	0	-777	-190	587	483	-682	198	-182	-1196	-242	3036	-576	-58	0
1996	247	0	-512	201	713	155	-612	457	-217	-1299	-349	3005	-587	-50	0
1997	247	0	-155	589	744	-217	-449	666	-271	-1305	-291	2966	-640	-79	0
1998	247	0	-69	1063	1132	-497	-600	1097	-504	-1435	-386	2880	-843	-389	0
1999	247	0	45	1509	1464	-777	-709	1486	-721	-1493	-382	2758	-1142	-494	0
[truncated: 69,005 more rows]
