# Supplementary material for: A Robust and Real-Time Capable Envelope-Based Algorithm for Heart Sound Classification: Validation under Different Physiological Conditions
Source: Sensors (Basel). 2020 Feb 11;20(4):972. doi: 10.3390/s20040972 (PMC7070375; doi:10.3390/s20040972)
Supplement: Supplementary file 1 [file sensors-20-00972-s001.zip › Messungen/sz/sz05_unfiltered.csv]

Dataset No.	Pulse (bpm)	Pacer Bit	leadI (�V)	leadII (�V)	leadIII (�V)	lead_avR (�V)	lead_avL (�V)	lead_avF (�V)	V1 (�V)	V2 (�V)	V3 (�V)	V4 (�V)	V5 (�V)	V6 (�V)	R-Wave
1	0	0	5076	999	-4077	-3037	4576	-1539	79	102	-62	-415	355	-172	0
2	0	0	5704	1043	-4661	-3373	5182	-1809	75	50	-161	-424	389	-168	0
3	0	0	5891	1080	-4811	-3485	5351	-1865	54	65	-89	-508	331	-97	0
4	0	0	5439	1111	-4328	-3275	4883	-1608	15	15	-85	-591	213	-292	0
5	0	0	4772	1123	-3649	-2947	4210	-1263	-29	67	-195	-657	139	-471	0
6	0	0	4075	1101	-2974	-2588	3524	-936	-98	0	-159	-649	48	-467	0
7	0	0	3632	1103	-2529	-2367	3080	-713	-211	21	-182	-774	100	-601	0
8	0	0	3813	1140	-2673	-2476	3243	-766	-151	-9	-161	-680	98	-401	0
9	0	0	4234	1162	-3072	-2698	3653	-955	-141	32	-166	-696	271	-219	1
10	0	0	4828	1189	-3639	-3008	4233	-1225	-102	93	-159	-746	370	0	0
11	0	0	5424	1191	-4233	-3307	4828	-1521	-34	131	-62	-715	541	228	0
12	0	0	5705	1222	-4483	-3463	5094	-1630	-108	89	-108	-711	455	230	0
13	0	0	5608	1259	-4349	-3433	4978	-1545	-129	83	-104	-673	504	215	0
14	0	0	5154	1255	-3899	-3204	4526	-1322	-147	46	-58	-746	395	54	0
15	0	0	4362	1249	-3113	-2805	3737	-932	-128	73	19	-686	341	-52	0
16	0	0	3400	1210	-2190	-2305	2795	-490	-234	34	-62	-743	248	-242	0
17	0	0	2895	1196	-1699	-2045	2297	-251	-201	126	97	-710	269	-271	0
18	0	0	2580	1222	-1358	-1901	1969	-68	-269	31	-56	-614	242	-180	0
19	0	0	2738	1274	-1464	-2006	2101	-95	-110	133	62	-519	409	97	0
20	0	0	3070	1262	-1808	-2166	2439	-273	-106	162	65	-500	506	234	0
21	0	0	3435	1253	-2182	-2344	2808	-464	25	190	34	-343	566	531	0
22	0	0	3483	1237	-2246	-2360	2864	-504	34	248	81	-310	576	601	0
23	0	0	3097	1239	-1858	-2168	2477	-309	31	166	75	-302	547	422	0
24	0	0	2379	1243	-1136	-1811	1757	53	-65	221	108	-339	479	271	0
25	0	0	1419	1210	-209	-1314	814	500	-73	265	168	-225	494	162	0
26	0	0	306	1175	869	-740	-281	1022	-91	135	93	-300	382	-38	0
27	0	0	-330	1136	1466	-403	-898	1301	-54	234	143	-209	492	-36	0
28	0	0	-662	1101	1763	-219	-1212	1432	-32	215	190	-164	504	62	0
29	0	0	-599	1061	1660	-231	-1129	1360	52	207	81	-91	549	217	0
30	0	0	-231	1037	1268	-403	-749	1152	135	331	170	-81	779	578	0
31	0	0	165	1018	853	-591	-344	935	180	351	168	7	787	708	0
32	0	0	368	1002	634	-685	-133	818	267	316	178	0	958	762	0
33	0	0	91	983	892	-537	-400	937	203	325	141	-1	942	667	0
34	0	0	-265	997	1262	-366	-763	1129	194	386	205	1	942	550	0
35	0	0	-1084	964	2048	60	-1566	1506	172	277	149	19	808	356	0
36	0	0	-1791	946	2737	422	-2264	1841	164	323	128	-52	830	190	0
37	0	0	-2216	909	3125	653	-2670	2017	240	337	85	-81	840	180	0
38	0	0	-2287	861	3148	713	-2717	2004	128	292	120	-67	896	213	0
39	0	0	-1892	787	2679	552	-2285	1733	263	360	122	-58	950	496	0
40	0	0	-1292	756	2048	268	-1670	1402	372	316	46	-15	1134	690	0
41	0	0	-545	708	1253	-81	-899	980	424	345	52	0	1105	902	0
42	0	0	46	717	671	-381	-312	694	486	304	161	-114	1245	960	0
43	0	0	137	719	582	-428	-222	650	494	289	58	-143	1179	795	0
44	0	0	-62	719	781	-328	-421	750	386	228	172	-186	1140	638	0
45	0	0	-518	708	1226	-95	-872	967	362	221	48	-145	898	498	0
46	0	0	-1036	680	1716	178	-1376	1198	215	320	81	-273	968	335	0
47	0	0	-1370	601	1971	384	-1670	1286	211	203	91	-358	863	279	0
48	0	0	-1306	552	1858	377	-1582	1205	234	209	112	-364	977	291	0
49	0	0	-793	570	1363	111	-1078	966	308	318	159	-238	1096	533	0
50	0	0	-62	578	640	-258	-351	609	341	254	52	-380	1224	636	0
51	0	0	655	591	-64	-623	359	263	485	341	143	-217	1301	929	0
52	0	0	1000	585	-415	-792	707	85	358	238	23	-300	1239	873	0
53	0	0	1101	572	-529	-836	815	21	399	137	116	-316	1148	770	0
54	0	0	878	595	-283	-736	580	156	228	269	-7	-347	1096	550	0
55	0	0	307	580	273	-443	17	426	98	195	-23	-368	940	296	0
56	0	0	-95	554	649	-229	-372	601	75	162	106	-388	904	114	0
57	0	0	-320	529	849	-104	-584	689	19	170	-42	-273	841	56	0
58	0	0	-90	521	611	-215	-350	566	-21	141	-34	-345	913	36	0
59	0	0	552	545	-7	-548	279	269	-3	197	19	-327	917	318	0
60	0	0	1369	562	-807	-965	1088	-122	60	58	-100	-190	931	380	0
61	0	0	2309	558	-1751	-1433	2030	-596	133	252	29	-145	1068	564	0
62	0	0	2812	550	-2262	-1681	2537	-856	7	135	40	-135	985	537	0
63	0	0	3128	566	-2562	-1847	2845	-998	-32	195	19	-98	886	430	0
64	0	0	2928	564	-2364	-1746	2646	-900	-85	166	29	-95	698	211	0
65	0	0	2263	504	-1759	-1383	2011	-627	-213	120	13	-75	572	-21	0
66	0	0	1819	508	-1311	-1163	1565	-401	-203	133	48	27	527	-252	0
67	0	0	1404	510	-894	-957	1149	-192	-304	79	9	-69	461	-279	0
68	0	0	1569	535	-1034	-1052	1301	-249	-316	65	42	46	438	-254	0
69	0	0	1883	527	-1356	-1205	1619	-414	-252	100	83	114	519	-54	0
70	0	0	2432	539	-1893	-1485	2162	-677	-219	83	159	141	533	128	0
71	0	0	2965	519	-2446	-1742	2705	-963	-205	129	73	242	529	285	0
72	0	0	3179	485	-2694	-1832	2936	-1104	-197	77	164	258	541	298	0
73	0	0	3093	496	-2597	-1794	2845	-1050	-135	112	194	259	452	219	0
74	0	0	2325	467	-1858	-1396	2091	-695	-323	100	226	166	368	-21	0
75	0	0	1467	490	-977	-978	1222	-243	-312	58	240	170	327	-201	0
76	0	0	481	527	46	-504	217	286	-471	5	277	126	145	-422	0
77	0	0	-130	529	659	-199	-394	594	-444	58	327	170	190	-384	0
78	0	0	-578	525	1103	26	-840	814	-422	31	335	188	203	-440	0
79	0	0	-483	533	1016	-25	-749	774	-329	112	405	110	374	-137	0
80	0	0	-250	547	797	-148	-523	672	-271	38	490	149	372	-1	0
81	0	0	-8	519	527	-255	-267	523	-172	102	510	56	440	122	0
82	0	0	29	521	492	-275	-231	506	-54	58	601	98	562	230	0
83	0	0	-312	531	843	-109	-577	687	-118	71	622	31	486	83	0
84	0	0	-869	566	1435	151	-1152	1000	-83	73	646	40	370	-104	0
85	0	0	-1810	607	2417	601	-2113	1512	-201	19	651	-71	308	-353	0
86	0	0	-2563	649	3212	957	-2887	1930	-161	13	663	-159	164	-488	0
87	0	0	-3108	667	3775	1220	-3441	2221	-65	-15	729	-137	223	-496	0
88	0	0	-3290	739	4029	1275	-3659	2384	-124	-52	760	-267	217	-448	0
89	0	0	-2906	735	3641	1085	-3273	2188	102	-34	871	-236	351	-195	0
90	0	0	-2408	686	3094	861	-2751	1890	159	-52	873	-277	296	40	0
91	0	0	-1878	611	2489	633	-2183	1550	192	-23	867	-244	448	223	0
92	0	0	-1633	537	2170	548	-1901	1353	261	-38	890	-384	463	211	0
93	0	0	-1791	490	2281	650	-2036	1385	296	36	915	-391	432	151	0
94	0	0	-2353	475	2828	939	-2590	1651	246	-36	830	-407	372	-83	0
95	0	0	-2955	424	3379	1265	-3167	1901	217	-50	869	-457	261	-182	0
96	0	0	-3601	407	4008	1597	-3804	2207	118	-110	929	-537	221	-409	0
97	0	0	-3903	335	4238	1784	-4070	2286	182	-64	840	-537	188	-424	0
98	0	0	-3851	349	4200	1751	-4025	2274	228	-85	863	-556	258	-314	0
99	0	0	-3465	415	3880	1525	-3672	2147	256	11	873	-562	366	-128	0
100	0	0	-2742	424	3166	1159	-2954	1795	349	-60	935	-541	457	153	0
101	0	0	-1849	457	2306	696	-2077	1381	525	98	946	-473	578	339	0
102	0	0	-1225	521	1746	352	-1485	1133	428	52	898	-541	545	285	0
103	0	0	-1128	616	1744	256	-1436	1180	502	46	977	-547	473	302	0
104	0	0	-1319	636	1955	341	-1637	1295	477	7	989	-508	335	50	0
105	0	0	-1907	659	2566	624	-2236	1612	380	42	983	-562	203	-223	0
106	0	0	-2415	644	3059	885	-2737	1851	329	11	935	-543	205	-395	0
107	0	0	-2708	607	3315	1050	-3011	1961	370	40	999	-611	126	-382	0
108	0	0	-2694	574	3268	1060	-2981	1921	358	42	880	-574	97	-360	0
109	0	0	-2285	574	2859	855	-2572	1716	420	93	886	-630	172	-259	0
110	0	0	-1715	547	2262	584	-1988	1404	591	56	869	-486	234	-7	0
111	0	0	-1054	519	1573	267	-1313	1046	638	174	896	-504	294	118	0
112	0	0	-723	506	1229	108	-976	867	595	211	956	-510	355	217	0
113	0	0	-828	549	1377	139	-1102	963	591	112	876	-510	184	-5	0
114	0	0	-1164	568	1732	298	-1448	1150	545	180	855	-461	36	-176	0
115	0	0	-1795	531	2326	632	-2060	1428	362	137	777	-589	-58	-455	0
116	0	0	-2599	512	3111	1043	-2855	1811	314	223	667	-537	-172	-566	0
117	0	0	-3003	564	3567	1219	-3285	2065	306	153	774	-624	-184	-647	0
118	0	0	-2926	583	3509	1171	-3217	2046	246	244	682	-622	-23	-545	0
119	0	0	-2421	599	3020	911	-2720	1809	409	161	661	-547	-75	-419	0
120	0	0	-1752	622	2374	565	-2063	1498	411	259	700	-589	54	-176	0
121	0	0	-1045	611	1656	217	-1350	1133	393	267	630	-562	77	-71	0
122	0	0	-370	601	971	-115	-670	786	428	279	719	-580	122	83	0
123	0	0	-159	599	758	-220	-458	678	380	199	591	-649	129	-108	0
124	0	0	-173	529	702	-178	-437	615	289	205	578	-636	-3	-228	0
125	0	0	-487	457	944	15	-715	700	240	145	517	-675	-110	-450	0
126	0	0	-745	424	1169	160	-957	796	170	100	459	-756	-240	-570	0
127	0	0	-840	411	1251	214	-1045	831	184	126	475	-698	-161	-566	0
128	0	0	-489	413	902	38	-695	657	128	89	506	-787	-129	-514	0
129	0	0	108	430	322	-269	-107	376	159	161	430	-733	-46	-300	0
130	0	0	814	399	-415	-606	614	-8	190	114	411	-710	143	-151	0
131	0	0	1716	407	-1309	-1061	1512	-451	242	155	366	-644	155	60	0
132	0	0	2108	415	-1693	-1261	1900	-639	201	178	310	-644	188	98	0
133	0	0	2137	446	-1691	-1291	1914	-622	159	131	164	-622	128	52	0
134	0	0	1848	446	-1402	-1147	1625	-478	58	128	238	-614	184	-240	0
135	0	0	1268	452	-816	-860	1042	-182	108	64	194	-599	120	-420	0
136	0	0	651	426	-225	-538	438	100	5	73	120	-589	126	-649	0
137	0	0	357	434	77	-395	140	255	3	54	141	-682	91	-659	0
138	0	0	474	432	-42	-453	258	195	-89	126	77	-568	256	-622	0
139	0	0	965	448	-517	-706	741	-34	-91	69	25	-554	292	-403	0
140	0	0	1797	457	-1340	-1127	1568	-441	-5	135	23	-471	560	-118	0
141	0	0	2589	438	-2151	-1513	2370	-856	-95	124	50	-389	525	60	0
142	0	0	3196	434	-2762	-1815	2979	-1164	-44	197	-9	-277	667	151	0
143	0	0	3389	450	-2939	-1919	3164	-1244	-176	116	-65	-343	582	-42	0
144	0	0	3231	444	-2787	-1837	3009	-1171	-192	93	-46	-323	535	-135	0
145	0	0	2713	450	-2263	-1581	2488	-906	-316	164	-143	-291	331	-364	0
146	0	0	2244	452	-1792	-1348	2018	-670	-320	64	-42	-273	351	-486	0
147	0	0	2067	469	-1598	-1268	1832	-564	-341	122	19	-207	347	-525	0
148	0	0	2162	467	-1695	-1314	1928	-614	-397	153	-69	-104	366	-335	0
149	0	0	2703	467	-2236	-1585	2469	-884	-306	114	-46	-102	463	-141	0
150	0	0	3374	459	-2915	-1916	3144	-1228	-250	178	23	5	566	42	0
151	0	0	4028	455	-3573	-2241	3800	-1559	-246	135	67	65	626	230	0
152	0	0	4438	463	-3975	-2450	4206	-1756	-213	168	5	168	609	261	0
153	0	0	4358	473	-3885	-2415	4121	-1706	-279	219	-1	215	626	242	0
154	0	0	3956	486	-3470	-2221	3713	-1492	-353	203	-21	215	523	21	0
155	0	0	3355	492	-2863	-1923	3109	-1185	-320	178	75	273	442	-162	0
156	0	0	2672	521	-2151	-1596	2411	-815	-465	172	64	244	358	-314	0
157	0	0	2341	516	-1825	-1428	2083	-654	-386	106	102	356	401	-269	0
158	0	0	2307	517	-1790	-1412	2048	-636	-335	112	259	393	516	-143	0
159	0	0	2471	516	-1955	-1493	2213	-719	-304	149	176	564	486	13	0
160	0	0	2748	490	-2258	-1619	2503	-884	-77	213	291	552	663	308	0
161	0	0	2978	455	-2523	-1716	2750	-1034	-128	248	244	607	776	494	0
162	0	0	2905	440	-2465	-1672	2685	-1012	-126	151	331	673	799	541	0
163	0	0	2354	405	-1949	-1379	2151	-772	-124	215	228	671	793	430	0
164	0	0	1476	417	-1059	-946	1267	-321	-162	213	289	690	764	273	0
165	0	0	368	420	52	-394	158	236	-182	203	302	609	700	40	0
166	0	0	-980	424	1404	278	-1192	914	-285	172	252	552	661	-166	0
167	0	0	-2044	415	2459	814	-2251	1437	-248	236	254	500	690	-174	0
168	0	0	-2788	428	3216	1180	-3002	1822	-234	190	291	388	659	11	0
169	0	0	-2891	407	3298	1242	-3094	1852	-32	230	287	384	843	176	0
170	0	0	-2792	430	3222	1181	-3007	1826	-44	273	325	364	964	471	0
171	0	0	-2469	444	2913	1012	-2691	1678	114	250	310	388	1026	593	0
172	0	0	-2474	457	2931	1008	-2702	1694	19	279	349	289	1090	634	0
173	0	0	-2726	459	3185	1133	-2955	1822	95	162	292	254	952	609	0
174	0	0	-3302	461	3763	1420	-3532	2112	-11	184	203	54	777	355	0
175	0	0	-3841	475	4316	1683	-4078	2395	27	168	314	36	830	261	0
176	0	0	-4619	471	5090	2074	-4854	2780	-129	102	108	-143	657	-27	0
177	0	0	-4897	438	5335	2229	-5116	2886	-89	194	126	-157	746	19	0
178	0	0	-4650	448	5098	2101	-4874	2773	-81	131	120	-250	739	162	0
179	0	0	-4045	444	4489	1800	-4267	2466	-75	143	62	-376	855	378	0
180	0	0	-3026	473	3499	1276	-3262	1986	19	194	102	-364	948	719	0
181	0	0	-2153	467	2620	843	-2386	1543	64	157	-21	-382	904	789	0
182	0	0	-1305	508	1813	398	-1559	1160	201	174	15	-471	1024	935	0
183	0	0	-1003	492	1495	255	-1249	993	108	194	-118	-459	905	830	0
184	0	0	-968	492	1460	238	-1214	976	7	131	-27	-576	797	614	0
185	0	0	-1198	483	1681	357	-1439	1082	-40	186	-131	-694	719	498	0
186	0	0	-1678	459	2137	609	-1907	1298	-98	112	-114	-684	595	312	0
187	0	0	-1957	436	2393	760	-2175	1414	-161	15	-190	-768	572	312	0
188	0	0	-1698	434	2132	632	-1915	1283	-166	122	-192	-805	710	413	0
189	0	0	-1234	397	1631	418	-1432	1014	-145	79	-240	-781	719	611	0
190	0	0	-520	391	911	64	-715	651	-32	139	-273	-793	814	884	0
191	0	0	130	372	242	-251	-56	307	31	180	-244	-727	822	1092	0
192	0	0	353	356	3	-354	175	179	-19	161	-355	-700	832	1092	0
193	0	0	29	325	296	-177	-133	310	-64	184	-403	-675	851	882	0
194	0	0	-788	343	1131	222	-959	737	-219	149	-420	-824	797	717	0
195	0	0	-1575	370	1945	602	-1760	1157	-289	102	-490	-812	673	519	0
196	0	0	-2181	368	2549	906	-2365	1458	-294	178	-446	-820	622	351	0
197	0	0	-2559	364	2923	1097	-2741	1643	-380	23	-545	-843	521	248	0
198	0	0	-2470	370	2840	1050	-2655	1605	-256	195	-463	-797	620	389	0
199	0	0	-2180	384	2564	898	-2372	1474	-192	190	-415	-776	746	613	0
200	0	0	-1665	389	2054	638	-1859	1221	-178	120	-508	-810	760	713	0
201	0	0	-1123	388	1511	367	-1317	949	-126	182	-554	-758	776	785	0
202	0	0	-1003	391	1394	306	-1198	892	-48	254	-411	-638	919	853	0
203	0	0	-1250	393	1643	428	-1446	1018	-58	226	-380	-591	878	704	0
204	0	0	-1847	395	2242	726	-2044	1318	-176	269	-380	-537	783	547	0
205	0	0	-2479	413	2892	1033	-2685	1652	-261	240	-358	-597	647	267	0
206	0	0	-3226	419	3645	1403	-3435	2032	-314	269	-289	-566	607	131	0
207	0	0	-3638	426	4064	1606	-3851	2245	-265	174	-310	-516	632	62	0
208	0	0	-3599	424	4023	1587	-3811	2223	-168	285	-190	-407	733	172	0
209	0	0	-3313	419	3732	1447	-3522	2075	-153	225	-265	-374	651	358	0
210	0	0	-2632	417	3049	1107	-2840	1733	-98	225	-170	-345	715	533	0
211	0	0	-1726	409	2135	658	-1930	1272	133	331	-114	-225	807	735	0
212	0	0	-1022	417	1439	302	-1230	928	83	213	-98	-244	785	735	0
213	0	0	-413	417	830	-2	-621	623	122	263	-13	-182	793	607	0
214	0	0	-393	419	812	-13	-602	615	-60	180	-13	-300	638	289	0
215	0	0	-169	403	572	-117	-370	487	11	197	54	-225	618	161	0
216	0	0	-161	403	564	-121	-362	483	-85	83	50	-199	496	-7	0
217	0	0	138	397	259	-267	-60	328	-129	83	-13	-205	444	-112	0
218	0	0	889	403	-486	-646	687	-41	-42	69	128	-254	589	-87	0
219	0	0	1825	413	-1412	-1119	1618	-499	-67	58	54	-207	653	58	0
220	0	0	2831	434	-2397	-1632	2614	-981	-36	174	110	-194	750	256	0
221	0	0	3767	405	-3362	-2086	3564	-1478	116	93	215	-161	888	426	0
222	0	0	4333	424	-3909	-2378	4121	-1742	75	32	225	-201	803	368	0
223	0	0	4370	432	-3938	-2401	4154	-1753	-23	87	139	-153	746	207	0
224	0	0	3908	409	-3499	-2158	3703	-1545	-17	83	157	-205	708	-15	0
225	0	0	3287	424	-2863	-1855	3075	-1219	-120	5	157	-306	519	-335	0
226	0	0	2531	405	-2126	-1468	2328	-860	-65	-23	116	-259	576	-519	0
227	0	0	2048	452	-1596	-1250	1822	-572	-135	-118	120	-335	428	-576	0
228	0	0	2012	428	-1584	-1220	1798	-578	-135	-69	162	-405	574	-541	0
229	0	0	2366	413	-1953	-1389	2159	-770	-131	-108	180	-345	514	-289	0
230	0	0	3074	442	-2632	-1758	2853	-1095	-106	-38	75	-327	603	-147	0
231	0	0	3817	446	-3371	-2131	3594	-1462	-21	-40	85	-325	704	17	0
232	0	0	4279	417	-3862	-2348	4070	-1722	-31	-95	139	-393	653	-29	0
233	0	0	4422	420	-4002	-2421	4212	-1791	-9	-50	151	-366	675	-58	0
234	0	0	4102	440	-3662	-2271	3882	-1611	-73	-124	133	-424	541	-372	0
235	0	0	3706	502	-3204	-2104	3455	-1351	-69	-161	137	-516	424	-519	0
236	0	0	3080	494	-2586	-1787	2833	-1046	-157	-126	147	-547	384	-659	0
237	0	0	2851	463	-2388	-1657	2619	-962	-124	-108	168	-614	351	-713	0
238	0	0	2966	483	-2483	-1724	2724	-1000	-168	-54	112	-570	362	-539	0
239	0	0	3394	525	-2869	-1959	3131	-1172	-95	-122	143	-578	378	-318	0
240	0	0	3889	539	-3350	-2214	3619	-1405	-102	-129	195	-512	488	-97	0
241	0	0	4515	525	-3990	-2520	4252	-1732	17	21	221	-492	599	98	0
242	0	0	4662	490	-4172	-2576	4417	-1841	-23	-31	199	-500	589	225	0
243	0	0	4517	467	-4050	-2492	4283	-1791	-50	-71	254	-519	475	29	0
244	0	0	3844	436	-3408	-2140	3626	-1486	-118	-97	248	-539	461	-46	0
245	0	0	2894	419	-2475	-1656	2684	-1028	-273	-97	122	-607	242	-294	0
246	0	0	2038	407	-1631	-1222	1834	-612	-205	-69	195	-481	232	-366	0
247	0	0	1390	391	-999	-890	1194	-304	-320	-75	184	-618	254	-399	0
248	0	0	1188	393	-795	-790	991	-201	-244	-137	238	-580	285	-308	0
249	0	0	1366	389	-977	-877	1171	-294	-197	29	110	-430	403	-56	0
250	0	0	1762	397	-1365	-1079	1563	-484	-129	-40	126	-459	436	199	0
251	0	0	2239	393	-1846	-1316	2042	-726	40	87	217	-420	562	434	0
252	0	0	2358	384	-1974	-1371	2166	-795	-98	91	83	-438	516	351	0
253	0	0	2173	356	-1817	-1264	1995	-730	-40	50	162	-358	488	298	0
254	0	0	1404	341	-1063	-872	1233	-361	-149	93	85	-432	401	114	0
255	0	0	649	349	-300	-499	474	24	-259	44	13	-452	254	-145	0
256	0	0	-206	360	566	-77	-386	463	-258	89	122	-409	261	-207	0
257	0	0	-803	355	1158	224	-980	756	-258	50	-19	-453	232	-302	0
258	0	0	-1030	355	1385	337	-1207	870	-215	108	87	-391	246	-114	0
259	0	0	-896	347	1243	274	-1069	795	-108	112	124	-407	405	52	0
260	0	0	-378	353	731	12	-554	542	-56	106	83	-337	481	261	0
261	0	0	-58	362	420	-152	-239	391	19	180	153	-355	647	426	0
262	0	0	154	388	234	-271	-40	311	-56	162	135	-347	609	403	0
263	0	0	-60	397	457	-168	-258	427	-11	269	73	-242	601	403	0
264	0	0	-671	430	1101	120	-886	765	-29	192	93	-353	578	155	0
265	0	0	-1603	422	2025	590	-1814	1223	-161	182	-19	-304	424	-15	0
266	0	0	-2262	419	2681	921	-2471	1550	-221	203	-7	-407	446	-215	0
267	0	0	-2777	389	3166	1194	-2971	1777	-178	159	-34	-339	399	-139	0
268	0	0	-2948	384	3332	1282	-3140	1858	-197	124	-48	-370	366	-44	0
269	0	0	-2506	384	2890	1061	-2698	1637	-230	246	-36	-419	560	60	0
270	0	0	-1907	364	2271	771	-2089	1317	-67	207	1	-225	698	325	0
271	0	0	-1208	378	1586	415	-1397	982	-42	234	-44	-323	727	533	0
272	0	0	-652	446	1098	103	-875	772	-21	281	-58	-240	702	649	0
273	0	0	-471	570	1041	-49	-756	805	-60	320	-149	-316	684	388	0
274	0	0	-687	649	1336	19	-1011	992	5	234	-71	-275	589	308	0
275	0	0	-1050	692	1742	179	-1396	1217	-131	246	-197	-281	510	-29	0
276	0	0	-1500	684	2184	408	-1842	1434	-190	226	-141	-438	461	-93	0
277	0	0	-1746	614	2360	566	-2053	1487	-281	188	-194	-519	479	-190	0
278	0	0	-1414	543	1957	435	-1685	1250	-250	161	-304	-483	494	-87	0
279	0	0	-763	430	1193	166	-978	811	-155	199	-343	-461	607	124	0
280	0	0	75	298	223	-186	-74	260	-58	203	-327	-502	725	310	0
281	0	0	847	213	-634	-530	740	-210	-62	207	-292	-452	669	580	0
282	0	0	1510	180	-1330	-845	1420	-575	-32	172	-283	-535	789	547	0
283	0	0	1683	215	-1468	-949	1575	-626	-69	137	-318	-554	764	339	0
284	0	0	1452	246	-1206	-849	1329	-480	-168	145	-490	-636	686	129	0
285	0	0	1003	259	-744	-631	873	-242	-215	114	-413	-614	614	3	0
286	0	0	416	279	-137	-347	276	71	-292	114	-399	-731	562	-195	1
287	0	0	136	306	170	-221	-17	238	-339	168	-455	-609	539	-194	0
288	0	0	33	316	283	-174	-125	299	-296	118	-502	-698	595	-131	0
289	0	0	362	331	-31	-346	196	150	-254	155	-434	-750	651	60	0
290	0	0	752	333	-419	-542	585	-43	-296	248	-391	-609	841	306	0
291	0	0	1322	370	-952	-846	1137	-291	-195	128	-469	-690	890	364	0
292	0	0	1722	401	-1321	-1061	1521	-460	-188	258	-401	-614	911	444	0
293	0	0	1437	388	-1049	-912	1243	-330	-211	215	-473	-609	900	370	0
294	0	0	996	370	-626	-683	811	-128	-277	114	-498	-626	744	5	0
295	0	0	251	349	98	-300	76	223	-250	203	-479	-696	807	-50	0
296	0	0	-499	333	832	83	-665	582	-494	162	-582	-776	597	-378	0
297	0	0	-761	329	1090	216	-925	709	-426	135	-535	-661	601	-320	0
298	0	0	-594	335	929	129	-761	632	-419	89	-589	-704	607	-287	0
299	0	0	83	370	287	-226	-102	328	-252	79	-407	-593	694	21	0
300	0	0	1045	380	-665	-712	855	-142	-186	97	-393	-582	797	153	0
301	0	0	2090	391	-1699	-1240	1894	-654	-112	170	-432	-490	805	393	0
302	0	0	2587	374	-2213	-1480	2400	-919	-248	102	-430	-545	816	384	0
303	0	0	2868	310	-2558	-1589	2713	-1124	-176	161	-360	-459	808	341	0
304	0	0	2744	358	-2386	-1551	2565	-1014	-145	133	-320	-508	651	168	0
305	0	0	2257	391	-1866	-1324	2061	-737	-279	159	-345	-521	636	-58	0
306	0	0	1817	481	-1336	-1149	1576	-427	-279	91	-310	-486	479	-221	0
307	0	0	1341	461	-880	-901	1110	-209	-335	102	-258	-446	492	-174	0
308	0	0	1404	450	-954	-927	1179	-252	-318	42	-285	-496	543	-42	0
309	0	0	1795	432	-1363	-1113	1579	-465	-190	83	-178	-331	634	147	0
310	0	0	2298	438	-1860	-1368	2079	-711	-69	135	-304	-157	690	374	0
311	0	0	2798	436	-2362	-1617	2580	-963	-155	135	-287	-267	828	554	0
312	0	0	2977	403	-2574	-1690	2775	-1085	-77	133	-254	-236	785	710	0
313	0	0	2696	353	-2343	-1524	2519	-995	-118	133	-287	-143	746	529	0
314	0	0	2185	323	-1862	-1254	2023	-769	-133	114	-310	-244	768	238	0
315	0	0	1444	306	-1138	-875	1291	-416	-201	65	-283	-259	704	67	0
316	0	0	736	325	-411	-530	573	-43	-292	73	-310	-190	599	-102	0
317	0	0	367	386	19	-376	174	202	-201	-44	-194	-226	609	-93	0
318	0	0	509	401	-108	-455	308	146	-153	50	-201	-261	671	1	0
319	0	0	767	411	-356	-589	561	27	-100	19	-246	-226	706	203	0
320	0	0	1262	401	-861	-831	1061	-230	23	34	-261	-213	741	320	0
321	0	0	1809	436	-1373	-1122	1591	-468	129	79	-128	-201	944	436	0
322	0	0	1922	446	-1476	-1184	1699	-515	75	40	-81	-254	830	519	0
323	0	0	1656	395	-1261	-1025	1458	-433	106	32	-71	-230	845	296	0
324	0	0	866	362	-504	-614	685	-71	50	85	34	-325	741	79	0
325	0	0	-192	339	531	-73	-361	435	-97	-19	3	-405	554	-143	0
326	0	0	-1187	372	1559	407	-1373	965	-21	23	1	-335	554	-246	0
327	0	0	-1890	401	2291	744	-2090	1346	-27	-98	157	-294	413	-310	0
328	0	0	-2241	407	2648	917	-2444	1527	-93	-32	97	-304	436	-302	0
329	0	0	-2121	426	2547	847	-2334	1486	-38	106	250	-370	628	-42	0
330	0	0	-1826	455	2281	685	-2053	1368	-1	-25	287	-331	597	157	0
331	0	0	-1256	490	1746	383	-1501	1118	65	118	333	-378	626	300	0
332	0	0	-1179	475	1654	352	-1416	1064	-1	40	358	-436	669	289	0
333	0	0	-1142	485	1627	328	-1384	1056	56	106	479	-424	566	174	0
334	0	0	-1557	582	2139	487	-1848	1360	-139	3	498	-525	426	-56	0
335	0	0	-1835	696	2531	569	-2183	1613	-223	73	549	-580	304	-252	0
336	0	0	-2035	758	2793	638	-2414	1775	-164	-46	679	-663	246	-452	0
337	0	0	-2091	787	2878	652	-2484	1832	-269	-110	663	-578	139	-419	0
338	0	0	-1502	779	2281	361	-1891	1530	-261	-46	739	-690	180	-436	0
339	0	0	-591	741	1332	-75	-961	1036	-184	52	810	-702	271	-100	0
340	0	0	592	663	71	-627	260	367	-145	-58	832	-675	285	21	0
341	0	0	1805	529	-1276	-1167	1540	-373	-116	-9	859	-694	360	221	0
342	0	0	2647	415	-2232	-1531	2439	-908	-192	19	770	-673	372	166	0
343	0	0	2973	339	-2634	-1656	2803	-1147	-259	54	748	-752	322	48	0
344	0	0	2810	304	-2506	-1557	2658	-1101	-329	-69	741	-750	102	-178	0
345	0	0	2494	306	-2188	-1400	2341	-941	-358	-9	830	-824	83	-358	0
346	0	0	1982	322	-1660	-1152	1821	-669	-508	-79	723	-981	-87	-616	0
347	0	0	1747	327	-1420	-1037	1583	-546	-469	-1	781	-871	-73	-576	0
348	0	0	1687	347	-1340	-1017	1513	-496	-450	-122	768	-981	-91	-486	0
349	0	0	2001	370	-1631	-1185	1816	-630	-374	-42	754	-888	-3	-236	0
350	0	0	2494	428	-2066	-1461	2280	-819	-304	-97	723	-921	143	-62	0
351	0	0	3109	440	-2669	-1774	2889	-1114	-314	-25	620	-774	186	81	0
352	0	0	3330	440	-2890	-1885	3110	-1225	-261	3	599	-810	223	124	0
353	0	0	3293	442	-2851	-1867	3072	-1204	-306	-23	636	-836	215	11	0
354	0	0	2912	420	-2492	-1666	2702	-1036	-302	-62	560	-785	77	-265	0
355	0	0	2290	389	-1901	-1339	2095	-756	-345	-118	500	-841	54	-508	0
356	0	0	1578	395	-1183	-986	1380	-394	-407	-178	380	-869	-52	-640	0
357	0	0	1311	407	-904	-859	1107	-248	-434	-108	353	-847	27	-665	0
358	0	0	1281	407	-874	-844	1077	-233	-351	-100	444	-791	162	-541	0
359	0	0	1714	494	-1220	-1104	1467	-363	-314	-116	422	-752	143	-457	0
360	0	0	2319	593	-1726	-1456	2022	-566	-190	-13	397	-706	360	-195	0
361	0	0	2990	688	-2302	-1839	2646	-807	-143	-64	384	-667	428	-44	0
362	0	0	3458	723	-2735	-2090	3096	-1006	-50	56	407	-533	486	1	0
363	0	0	3415	729	-2686	-2072	3050	-978	-50	36	475	-655	452	-100	0
364	0	0	2998	702	-2296	-1850	2647	-797	-133	-77	453	-696	413	-366	0
365	0	0	2426	607	-1819	-1516	2122	-606	-62	-58	413	-582	277	-653	0
366	0	0	1720	448	-1272	-1084	1496	-412	-58	-71	422	-628	252	-748	0
367	0	0	1262	370	-892	-816	1077	-261	-114	-137	549	-696	234	-698	0
368	0	0	1448	292	-1156	-870	1302	-432	9	-21	603	-644	298	-746	0
369	0	0	1964	261	-1703	-1112	1833	-721	201	-69	564	-502	465	-517	0
370	0	0	2721	217	-2504	-1469	2612	-1143	250	-42	603	-453	448	-184	0
371	0	0	3429	178	-3251	-1803	3340	-1536	314	-60	582	-452	517	-48	0
372	0	0	3854	178	-3676	-2016	3765	-1749	312	13	512	-405	556	7	0
373	0	0	3927	201	-3726	-2064	3826	-1762	306	97	657	-428	585	3	0
374	0	0	3611	203	-3408	-1907	3509	-1602	211	-23	560	-552	453	-291	0
375	0	0	3357	221	-3136	-1789	3246	-1457	248	34	706	-494	351	-428	0
376	0	0	2727	217	-2510	-1472	2618	-1146	95	-29	550	-651	358	-554	0
377	0	0	2643	248	-2395	-1445	2519	-1073	194	38	523	-552	413	-463	0
378	0	0	2726	300	-2426	-1513	2576	-1063	155	-44	574	-628	355	-393	0
379	0	0	3216	322	-2894	-1769	3055	-1286	275	71	636	-558	541	-120	0
380	0	0	3780	304	-3476	-2042	3628	-1586	312	54	576	-597	597	91	0
381	0	0	4430	294	-4136	-2362	4283	-1921	405	95	659	-552	808	279	0
382	0	0	4891	323	-4568	-2607	4729	-2122	362	77	729	-583	779	320	0
383	0	0	4735	351	-4384	-2543	4559	-2016	298	126	704	-614	710	172	0
384	0	0	4133	327	-3806	-2230	3969	-1739	184	25	624	-700	644	5	0
385	0	0	3506	335	-3171	-1920	3338	-1418	199	83	463	-603	576	-209	0
386	0	0	2682	337	-2345	-1509	2513	-1004	-71	-27	446	-725	430	-389	0
387	0	0	2386	355	-2031	-1370	2208	-838	-17	46	568	-768	552	-453	0
388	0	0	2336	358	-1978	-1347	2157	-810	-36	64	486	-655	580	-364	0
389	0	0	2831	372	-2459	-1601	2645	-1043	108	81	500	-706	659	-77	0
390	0	0	3388	376	-3012	-1882	3200	-1318	52	46	453	-723	733	98	0
391	0	0	4061	341	-3720	-2201	3890	-1689	124	190	436	-655	774	292	0
392	0	0	4430	312	-4118	-2371	4274	-1903	112	153	461	-636	787	217	0
393	0	0	4354	263	-4091	-2308	4222	-1914	9	64	368	-684	692	168	0
394	0	0	3889	248	-3641	-2068	3765	-1696	-19	32	331	-688	624	-85	0
395	0	0	3252	265	-2987	-1758	3119	-1361	-184	114	320	-663	535	-263	0
396	0	0	2590	294	-2296	-1442	2443	-1001	-296	25	281	-727	481	-391	0
397	0	0	2242	370	-1872	-1306	2057	-751	-279	40	362	-717	508	-455	0
398	0	0	2141	446	-1695	-1293	1918	-624	-329	81	166	-659	481	-306	0
399	0	0	2515	614	-1901	-1564	2208	-643	-225	44	242	-626	574	-23	0
400	0	0	3049	774	-2275	-1911	2662	-750	-197	145	166	-642	700	137	0
401	0	0	3619	995	-2624	-2307	3121	-814	-162	168	166	-543	686	356	0
402	0	0	3805	1268	-2537	-2536	3171	-634	-100	40	83	-583	677	395	0
403	0	0	3755	1571	-2184	-2663	2969	-306	-65	112	143	-564	684	395	0
404	0	0	3165	1870	-1295	-2517	2230	287	-277	21	133	-622	558	126	0
405	0	0	2523	2238	-285	-2380	1404	976	-296	98	79	-651	455	-11	0
406	0	0	1742	2644	902	-2193	420	1773	-448	31	91	-605	368	-159	0
407	0	0	1370	2995	1625	-2182	-127	2310	-574	64	40	-599	287	-128	0
408	0	0	1428	3395	1967	-2411	-269	2681	-378	48	108	-492	417	-48	0
409	0	0	1674	3643	1969	-2658	-147	2806	-292	77	104	-486	479	126	0
410	0	0	2132	3699	1567	-2915	282	2633	-155	178	87	-430	554	347	0
411	0	0	2470	3449	979	-2959	745	2214	-85	161	93	-430	692	539	0
412	0	0	2570	3179	609	-2874	980	1894	-54	199	89	-302	632	545	0
413	0	0	2314	3041	727	-2677	793	1884	-122	106	104	-420	618	364	1
414	0	0	1727	2923	1196	-2325	265	2059	-226	85	190	-374	560	172	0
415	0	0	924	2646	1722	-1785	-399	2184	-254	54	143	-407	436	-133	0
416	0	0	95	2248	2153	-1171	-1029	2200	-269	100	139	-374	351	-302	0
417	0	0	-351	1897	2248	-773	-1299	2072	-302	11	226	-405	384	-271	0
418	0	0	-317	1555	1872	-619	-1094	1713	-168	81	197	-335	494	-292	0
419	0	0	24	1255	1231	-639	-603	1243	-60	89	258	-289	547	-13	0
420	0	0	587	1037	450	-812	68	743	-89	122	248	-349	583	182	0
421	0	0	1404	902	-502	-1153	953	200	73	124	217	-225	624	271	0
422	0	0	1904	820	-1084	-1362	1494	-132	131	128	186	-199	686	316	0
423	0	0	2106	801	-1305	-1453	1705	-252	75	62	162	-281	527	110	0
424	0	0	1782	768	-1014	-1275	1398	-123	5	157	118	-287	502	-83	0
425	0	0	1302	711	-591	-1006	946	60	-91	-5	69	-351	388	-372	0
426	0	0	975	661	-314	-818	644	173	-85	83	118	-395	368	-512	0
427	0	0	645	632	-13	-638	329	309	-194	46	40	-488	246	-562	0
428	0	0	773	605	-168	-689	470	218	-67	56	-38	-409	409	-424	0
429	0	0	1264	587	-677	-925	970	-45	-87	46	-83	-549	374	-318	0
430	0	0	2131	572	-1559	-1351	1845	-493	21	172	-60	-440	506	71	0
431	0	0	2757	556	-2201	-1656	2479	-822	25	133	-176	-473	448	203	0
432	0	0	3223	556	-2667	-1889	2945	-1055	38	168	-168	-519	550	259	0
433	0	0	3115	537	-2578	-1826	2846	-1020	-42	114	-325	-583	455	133	0
434	0	0	2598	523	-2075	-1560	2336	-776	-112	129	-448	-632	467	-60	0
435	0	0	1816	517	-1299	-1166	1557	-391	-147	116	-409	-622	333	-188	0
436	0	0	957	496	-461	-726	709	17	-250	116	-481	-647	308	-364	0
437	0	0	116	494	378	-305	-131	436	-358	36	-593	-764	273	-370	0
438	0	0	-19	481	500	-231	-259	490	-221	93	-453	-710	376	-232	0
439	0	0	41	465	424	-253	-191	444	-149	62	-595	-696	455	-98	0
440	0	0	246	465	219	-355	13	342	-87	112	-578	-748	496	155	0
441	0	0	287	475	188	-381	49	331	-52	118	-711	-781	655	304	0
442	0	0	142	440	298	-291	-78	369	-3	137	-653	-783	677	389	0
443	0	0	-382	450	832	-34	-607	641	-128	102	-725	-828	628	236	0
444	0	0	-1346	440	1786	453	-1566	1113	-100	87	-741	-902	620	48	0
445	0	0	-2489	426	2915	1031	-2702	1670	-164	29	-793	-933	436	-164	0
446	0	0	-3506	424	3930	1541	-3718	2177	-141	34	-843	-948	461	-389	0
447	0	0	-4357	450	4807	1953	-4582	2628	-246	-36	-832	-1070	368	-405	0
448	0	0	-4464	432	4896	2016	-4680	2664	-56	11	-735	-962	465	-242	0
449	0	0	-4295	459	4754	1918	-4524	2606	-71	75	-723	-1006	583	-13	0
450	0	0	-3739	490	4229	1624	-3984	2359	40	97	-702	-987	743	161	0
451	0	0	-3182	459	3641	1361	-3411	2050	102	124	-642	-917	791	362	0
452	0	0	-2907	453	3360	1227	-3133	1906	67	15	-618	-983	665	395	0
453	0	0	-2784	411	3195	1186	-2989	1803	217	85	-457	-925	774	341	0
454	0	0	-3230	432	3662	1399	-3446	2047	-3	104	-488	-1088	688	77	0
455	0	0	-3589	424	4013	1582	-3801	2218	114	98	-459	-1099	630	-164	0
456	0	0	-4159	407	4566	1876	-4362	2486	15	5	-469	-1076	442	-199	0
457	0	0	-4288	424	4712	1932	-4500	2568	-17	27	-389	-1090	486	-310	0
458	0	0	-4064	448	4512	1808	-4288	2480	65	58	-283	-1030	527	-56	0
459	0	0	-3415	525	3940	1445	-3677	2232	50	79	-327	-995	547	95	0
460	0	0	-2478	554	3032	962	-2755	1793	265	40	-345	-876	616	314	0
461	0	0	-1540	599	2139	470	-1839	1369	271	199	-223	-828	679	572	0
462	0	0	-933	622	1555	155	-1244	1088	201	133	-149	-832	644	552	0
463	0	0	-564	605	1169	-20	-866	887	203	157	-172	-820	613	459	0
464	0	0	-660	591	1251	34	-955	921	143	145	-246	-867	529	285	0
465	0	0	-913	549	1462	182	-1187	1005	-52	32	-331	-843	360	-48	0
466	0	0	-993	508	1501	242	-1247	1004	1	58	-219	-727	277	-75	0
467	0	0	-966	469	1435	248	-1200	952	-71	67	-316	-764	279	-122	0
468	0	0	-331	477	808	-73	-569	642	-112	79	-215	-770	246	-25	0
469	0	0	507	432	-75	-469	291	178	-38	118	-252	-682	446	217	0
470	0	0	1632	432	-1200	-1032	1416	-384	-87	203	-327	-568	514	364	0
471	0	0	2614	432	-2182	-1523	2398	-875	-95	240	-223	-550	547	593	0
472	0	0	3244	430	-2814	-1837	3029	-1192	-164	236	-267	-481	593	580	0
473	0	0	3468	446	-3022	-1957	3245	-1288	-178	174	-347	-442	519	378	0
474	0	0	3206	485	-2721	-1845	2963	-1118	-242	263	-308	-473	523	151	0
475	0	0	2606	527	-2079	-1566	2342	-776	-316	122	-376	-453	380	-60	0
476	0	0	2156	554	-1602	-1355	1879	-524	-349	190	-384	-446	271	-250	0
477	0	0	1773	578	-1195	-1175	1484	-308	-372	143	-434	-380	345	-279	0
478	0	0	1792	570	-1222	-1181	1507	-326	-391	159	-463	-498	360	-225	0
479	0	0	2201	589	-1612	-1395	1906	-511	-351	116	-434	-388	434	-19	0
480	0	0	2684	566	-2118	-1625	2401	-776	-279	129	-374	-271	448	219	0
481	0	0	3198	547	-2651	-1872	2924	-1052	-360	161	-459	-219	448	263	0
482	0	0	3544	510	-3034	-2027	3289	-1262	-261	254	-514	-135	521	339	0
483	0	0	3429	512	-2917	-1970	3173	-1202	-372	151	-545	-192	504	145	0
484	0	0	2919	481	-2438	-1700	2678	-978	-397	137	-488	-221	349	48	0
485	0	0	2241	461	-1780	-1351	2010	-659	-417	124	-549	-254	275	-213	0
486	0	0	1514	479	-1035	-996	1274	-278	-492	83	-558	-244	269	-422	0
487	0	0	1206	463	-743	-834	974	-140	-531	25	-467	-273	178	-393	0
488	0	0	1218	485	-733	-851	975	-124	-496	73	-531	-207	252	-281	0
489	0	0	1706	552	-1154	-1129	1430	-301	-388	116	-479	-228	320	-44	0
490	0	0	2250	607	-1643	-1428	1946	-518	-310	42	-424	-194	465	178	0
491	0	0	2832	644	-2188	-1738	2510	-772	-225	131	-420	-135	578	337	0
492	0	0	3183	663	-2520	-1923	2851	-928	-184	168	-347	-79	580	386	0
493	0	0	2976	647	-2329	-1811	2652	-841	-281	124	-426	-143	502	234	0
494	0	0	2482	624	-1858	-1553	2170	-617	-162	116	-217	-106	517	98	0
495	0	0	1615	595	-1020	-1105	1317	-212	-323	5	-281	-137	411	-194	0
496	0	0	777	545	-232	-661	504	156	-281	174	-201	-102	382	-269	0
497	0	0	208	533	325	-370	-58	429	-294	137	-116	-7	277	-261	0
498	0	0	35	504	469	-269	-217	486	-265	168	-161	-32	407	-174	0
499	0	0	369	504	135	-436	117	319	-87	155	-155	67	525	-34	0
500	0	0	915	527	-388	-721	651	69	54	153	-34	122	626	174	0
501	0	0	1217	531	-686	-874	951	-77	87	213	-1	137	696	419	0
502	0	0	1441	570	-871	-1005	1156	-150	139	232	38	199	634	417	0
503	0	0	1207	591	-616	-899	911	-12	151	258	81	194	675	382	0
504	0	0	732	620	-112	-676	422	254	64	306	23	71	578	38	0
505	0	0	82	671	589	-376	-253	630	75	186	116	-13	506	-118	0
506	0	0	-634	725	1359	-45	-996	1042	69	116	13	-159	366	-331	0
507	0	0	-813	754	1567	29	-1190	1160	168	155	197	-199	428	-331	0
508	0	0	-970	777	1747	96	-1358	1262	122	145	153	-149	448	-178	0
509	0	0	-402	808	1210	-203	-806	1009	217	159	124	-339	481	-65	0
510	0	0	23	822	799	-422	-388	810	318	254	162	-230	587	166	0
511	0	0	606	807	201	-706	202	504	380	240	97	-316	667	281	0
512	0	0	1004	793	-211	-898	607	291	519	291	44	-393	706	250	0
513	0	0	901	754	-147	-827	524	303	422	234	110	-393	651	186	0
514	0	0	421	776	355	-598	33	565	378	161	89	-448	556	-56	0
515	0	0	-205	803	1008	-299	-606	905	244	131	77	-735	481	-285	0
516	0	0	-811	824	1635	-6	-1223	1229	221	164	36	-692	446	-397	0
517	0	0	-1160	845	2005	157	-1582	1425	236	120	31	-841	405	-465	0
518	0	0	-1048	884	1932	82	-1490	1408	349	170	60	-853	494	-345	0
519	0	0	-642	948	1590	-153	-1116	1269	401	139	58	-843	533	-91	0
520	0	0	130	997	867	-563	-368	932	453	170	7	-886	642	25	0
521	0	0	873	1032	159	-952	357	595	626	296	21	-770	768	300	0
522	0	0	1363	1061	-302	-1212	832	379	632	234	81	-777	774	252	0
523	0	0	1212	1022	-190	-1117	701	416	479	120	-67	-956	655	64	0
524	0	0	747	958	211	-852	268	584	362	135	-44	-921	549	-65	0
525	0	0	268	884	616	-576	-174	750	254	226	-93	-966	453	-273	0
526	0	0	-342	913	1255	-285	-798	1084	162	67	-141	-1078	432	-521	0
527	0	0	-593	1026	1619	-216	-1106	1322	147	108	-147	-960	351	-533	0
528	0	0	-575	1136	1711	-280	-1143	1423	170	141	-186	-977	471	-388	0
529	0	0	-324	1156	1480	-416	-902	1318	79	180	-279	-1045	430	-192	0
530	0	0	200	1181	981	-690	-390	1081	341	213	-141	-933	680	38	0
531	0	0	737	1214	477	-975	130	845	339	133	-223	-902	638	267	0
532	0	0	1001	1171	170	-1086	415	670	252	178	-302	-948	665	275	0
533	0	0	780	1109	329	-944	225	719	244	207	-248	-849	632	139	0
534	0	0	-16	1018	1034	-501	-525	1026	19	250	-384	-851	490	15	0
535	0	0	-953	975	1928	-11	-1440	1451	-65	118	-378	-997	374	-162	0
536	0	0	-1818	923	2741	447	-2279	1832	-145	135	-335	-971	341	-306	0
537	0	0	-2386	925	3311	730	-2848	2118	-104	174	-261	-933	360	-244	0
538	0	0	-2516	915	3431	800	-2973	2173	-48	98	-331	-876	386	-164	0
539	0	0	-2112	927	3039	592	-2575	1983	27	162	-292	-715	422	137	0
540	0	0	-1582	938	2520	322	-2051	1729	79	190	-269	-727	504	360	0
541	0	0	-962	991	1953	-14	-1457	1472	139	265	-259	-609	611	599	0
542	0	0	-654	1024	1678	-185	-1166	1351	98	230	-244	-690	591	564	0
543	0	0	-646	1026	1672	-190	-1159	1349	195	312	-259	-541	593	529	0
544	0	0	-1048	1037	2085	5	-1566	1561	65	246	-277	-626	529	226	0
545	0	0	-1516	1037	2553	239	-2034	1795	-114	207	-197	-603	318	100	0
546	0	0	-2035	1037	3072	499	-2553	2054	-95	225	-213	-605	335	5	0
547	0	0	-2333	1001	3334	666	-2833	2167	-122	215	-215	-486	285	-83	0
548	0	0	-2188	989	3177	599	-2682	2083	-7	213	-166	-419	306	54	0
549	0	0	-1651	950	2601	350	-2126	1775	-40	267	-225	-450	312	254	0
550	0	0	-946	933	1879	6	-1412	1406	73	316	-172	-180	510	494	0
551	0	0	-285	923	1208	-319	-746	1065	116	281	-194	-226	481	603	0
552	0	0	166	909	743	-537	-288	826	186	364	-164	-124	578	597	0
553	0	0	77	874	797	-475	-360	835	58	337	-170	-226	502	510	0
554	0	0	-355	847	1202	-246	-778	1024	29	306	-236	-128	442	240	0
555	0	0	-884	830	1714	27	-1299	1272	-124	267	-207	-157	275	-1	0
556	0	0	-1550	799	2349	375	-1949	1574	-91	232	-234	-71	310	-79	0
557	0	0	-2017	764	2781	626	-2399	1772	-226	104	-201	-192	246	-199	0
558	0	0	-1953	731	2684	611	-2318	1707	-188	219	-287	-108	314	-139	0
559	0	0	-1534	673	2207	430	-1870	1440	-95	325	-232	0	459	151	0
560	0	0	-960	642	1602	159	-1281	1122	-118	234	-364	-73	370	289	0
561	0	0	-267	613	880	-173	-573	746	67	265	-285	98	574	452	0
562	0	0	29	597	568	-313	-269	582	15	199	-302	29	508	459	0
563	0	0	-60	589	649	-264	-354	619	38	316	-339	108	523	397	0
564	0	0	-633	562	1195	35	-914	878	-126	213	-349	65	413	87	0
565	0	0	-1089	556	1645	266	-1367	1100	-176	244	-382	-27	316	-153	0
566	0	0	-1750	541	2291	604	-2020	1416	-320	194	-279	-36	261	-221	0
567	0	0	-1976	483	2459	746	-2217	1471	-300	195	-360	-44	294	-296	0
568	0	0	-1780	483	2263	648	-2021	1373	-137	147	-211	-32	374	-81	0
569	0	0	-1287	453	1740	417	-1513	1096	-71	69	-331	56	374	-5	0
570	0	0	-475	465	940	5	-707	702	58	256	-166	161	556	329	0
571	0	0	291	514	223	-402	34	368	95	236	-209	112	580	475	0
572	0	0	870	560	-310	-715	590	125	131	259	-248	112	523	457	0
573	0	0	852	525	-327	-688	589	99	73	186	-176	-15	486	391	0
574	0	0	562	510	-52	-536	307	229	48	190	-120	-3	465	178	0
575	0	0	74	494	420	-284	-173	457	-71	128	-172	-164	356	-135	0
576	0	0	-563	467	1030	48	-796	748	-81	89	-129	-137	343	-246	0
577	0	0	-821	438	1259	191	-1040	848	-56	81	-133	-201	281	-211	0
578	0	0	-684	384	1068	150	-876	726	-38	135	-114	-151	356	-97	0
579	0	0	-283	337	620	-27	-451	478	-3	93	-145	-188	395	71	0
580	0	0	453	308	-145	-380	299	81	128	230	-87	-48	494	320	0
581	0	0	1041	285	-756	-663	898	-235	102	149	-73	-184	564	438	0
582	0	0	1568	275	-1293	-921	1430	-509	122	203	-157	-188	585	419	0
583	0	0	1605	292	-1313	-948	1459	-510	81	166	-155	-285	562	368	0
584	0	0	1299	302	-997	-800	1148	-347	11	128	-259	-291	395	11	0
585	0	0	798	333	-465	-565	631	-66	-13	168	-209	-285	312	-50	0
586	0	0	111	349	238	-230	-63	293	-93	133	-246	-409	331	-327	0
587	0	0	-109	374	483	-132	-296	428	-139	100	-289	-486	230	-333	0
588	0	0	81	395	314	-238	-116	354	32	128	-322	-516	325	-265	0
589	0	0	528	360	-168	-444	348	96	-81	46	-413	-549	325	-67	0
590	0	0	1445	386	-1059	-915	1252	-336	54	195	-401	-616	436	143	0
591	0	0	2108	339	-1769	-1223	1938	-715	23	128	-521	-706	415	279	0
592	0	0	2486	316	-2170	-1401	2328	-927	126	225	-498	-562	471	370	0
593	0	0	2317	312	-2005	-1314	2161	-846	-102	201	-566	-717	380	128	0
594	0	0	1965	316	-1649	-1140	1807	-666	-32	147	-537	-679	329	-32	0
595	0	0	1166	323	-843	-744	1004	-260	-135	116	-640	-688	209	-242	0
596	0	0	536	329	-207	-432	371	61	-139	38	-651	-578	25	-343	0
597	0	0	163	333	170	-248	-3	251	-225	215	-663	-516	178	-316	0
598	0	0	40	327	287	-183	-123	307	-246	77	-731	-628	79	-226	0
599	0	0	493	327	-166	-410	329	80	-91	178	-754	-436	230	-69	0
600	0	0	959	341	-618	-650	788	-138	-54	172	-787	-407	325	186	0
601	0	0	1450	316	-1134	-883	1292	-409	5	178	-803	-420	351	341	0
602	0	0	1807	329	-1478	-1068	1642	-574	-15	238	-729	-322	481	380	0
603	0	0	1557	331	-1226	-944	1391	-447	-151	161	-791	-327	345	281	0
604	0	0	1180	335	-845	-757	1012	-255	-164	147	-785	-452	256	133	0
605	0	0	439	372	-67	-405	253	152	-238	155	-841	-310	203	-104	0
606	0	0	-240	415	655	-87	-447	535	-345	58	-843	-287	129	-351	0
607	0	0	-522	440	962	41	-742	701	-322	122	-849	-203	172	-228	0
608	0	0	-615	448	1063	83	-839	755	-349	93	-863	-252	147	-168	0
609	0	0	-35	432	467	-198	-251	449	-254	151	-818	-252	219	81	0
610	0	0	478	405	-73	-441	275	166	-164	157	-805	-215	405	258	0
611	0	0	1120	364	-756	-742	938	-196	-87	155	-808	-126	407	434	0
612	0	0	1444	329	-1115	-886	1279	-393	-102	114	-729	-40	432	426	0
613	0	0	1256	306	-950	-781	1103	-322	-188	120	-750	-120	403	316	0
614	0	0	903	275	-628	-589	765	-176	-209	85	-851	-102	310	44	0
615	0	0	226	291	65	-258	80	178	-339	139	-838	-188	209	-145	0
616	0	0	-313	292	605	10	-459	448	-420	73	-795	-145	162	-263	0
617	0	0	-526	306	832	110	-679	569	-356	87	-727	-147	162	-281	0
618	0	0	-384	312	696	36	-540	504	-277	40	-576	-112	250	-199	0
619	0	0	132	312	180	-222	-24	246	-269	97	-616	-108	320	42	0
620	0	0	874	308	-566	-591	720	-129	-143	114	-556	-62	465	281	0
621	0	0	1668	314	-1354	-991	1511	-520	-48	172	-485	-5	535	479	0
622	0	0	2197	323	-1874	-1260	2035	-775	19	170	-488	-19	568	485	0
623	0	0	2278	366	-1912	-1322	2095	-773	34	143	-366	3	539	457	0
624	0	0	1920	378	-1542	-1149	1731	-582	-32	50	-271	27	417	256	0
625	0	0	1322	391	-931	-856	1126	-270	-114	44	-254	-60	382	7	0
626	0	0	721	388	-333	-554	527	27	-186	38	-205	-85	302	-124	0
627	0	0	344	386	42	-365	151	214	-176	31	-75	-29	401	-62	0
628	0	0	428	386	-42	-407	235	172	-159	98	-17	-108	483	54	0
629	0	0	905	370	-535	-637	720	-82	-25	71	122	15	605	316	0
630	0	0	1525	358	-1167	-941	1346	-404	85	93	145	25	657	506	0
631	0	0	1962	372	-1590	-1167	1776	-609	73	106	194	-31	791	646	0
632	0	0	2329	382	-1947	-1355	2138	-782	203	223	197	48	810	752	0
633	0	0	2174	386	-1788	-1280	1981	-701	157	93	318	-65	754	564	0
634	0	0	1637	376	-1261	-1006	1449	-442	71	79	337	-34	694	382	0
635	0	0	946	384	-562	-665	754	-89	97	85	463	-54	677	221	0
636	0	0	-29	366	395	-168	-212	380	-5	40	424	-174	578	65	0
637	0	0	-528	331	859	98	-693	595	-9	54	461	-248	568	27	0
638	0	0	-613	335	948	139	-780	641	81	36	541	-168	679	141	0
639	0	0	-289	351	640	-31	-464	495	133	34	488	-215	663	259	0
640	0	0	353	362	9	-357	172	185	310	44	580	-155	768	545	0
641	0	0	911	384	-527	-647	719	-71	353	56	531	-100	859	570	0
642	0	0	1198	405	-793	-801	995	-194	358	23	589	-172	816	570	0
643	0	0	1013	393	-620	-703	816	-113	339	128	558	-133	810	494	0
644	0	0	435	368	-67	-401	251	150	236	139	547	-205	686	256	0
645	0	0	-249	391	640	-71	-444	515	155	29	428	-269	587	-89	0
646	0	0	-873	407	1280	233	-1076	843	106	48	420	-355	510	-180	0
647	0	0	-1215	399	1614	408	-1414	1006	69	-44	339	-370	473	-320	0
648	0	0	-1077	374	1451	351	-1264	912	112	11	364	-337	496	-168	0
649	0	0	-790	360	1150	215	-970	755	205	27	287	-341	593	64	0
650	0	0	-136	362	498	-113	-317	430	318	36	294	-426	665	285	0
651	0	0	517	372	-145	-444	331	113	314	44	244	-370	669	450	0
652	0	0	823	403	-420	-613	621	-8	289	-9	75	-415	616	333	0
653	0	0	862	399	-463	-630	662	-32	259	25	56	-498	622	240	0
654	0	0	467	384	-83	-425	275	150	129	-9	9	-483	508	-116	0
655	0	0	-175	333	508	-79	-341	420	17	-71	-95	-661	374	-341	0
656	0	0	-669	320	989	174	-829	654	-32	-34	-73	-609	234	-388	0
657	0	0	-897	331	1228	283	-1062	779	-118	-36	-149	-682	246	-364	0
658	0	0	-659	318	977	170	-818	647	-108	-65	-114	-620	329	-341	0
659	0	0	-56	345	401	-144	-228	373	83	-58	-232	-642	291	-108	0
660	0	0	635	341	-294	-488	464	23	52	5	-162	-556	395	110	0
661	0	0	1442	343	-1099	-892	1270	-378	124	13	-279	-587	450	327	0
662	0	0	1869	349	-1520	-1109	1694	-585	133	25	-259	-547	438	318	0
663	0	0	1863	356	-1507	-1109	1685	-575	36	64	-378	-467	362	217	0
664	0	0	1307	347	-960	-827	1133	-306	13	34	-343	-556	219	-32	0
665	0	0	525	335	-190	-430	357	72	-161	58	-407	-661	135	-306	0
666	0	0	-221	318	539	-48	-380	428	-225	98	-388	-634	102	-382	0
667	0	0	-725	318	1043	203	-884	680	-283	48	-393	-624	71	-492	0
668	0	0	-679	327	1006	176	-842	666	-232	120	-370	-514	62	-269	0
669	0	0	-493	368	861	62	-677	614	-116	93	-355	-436	195	-69	0
670	0	0	27	362	335	-194	-154	348	-69	135	-351	-508	232	112	0
671	0	0	474	364	-110	-419	292	127	-17	131	-364	-452	300	252	0
672	0	0	667	351	-316	-509	491	17	48	225	-327	-358	325	267	0
673	0	0	432	380	-52	-406	242	164	-52	211	-347	-453	349	161	0
674	0	0	-10	397	407	-193	-208	402	-102	244	-292	-434	225	13	0
675	0	0	-739	380	1119	179	-929	749	-261	93	-267	-490	161	-252	0
676	0	0	-1480	376	1856	552	-1668	1116	-223	122	-298	-461	65	-384	0
677	0	0	-1971	353	2324	809	-2147	1338	-221	98	-281	-388	135	-308	0
678	0	0	-2033	331	2364	851	-2198	1347	-201	102	-294	-434	184	-376	0
679	0	0	-1560	308	1868	626	-1714	1088	-75	232	-238	-254	351	-65	0
680	0	0	-1038	329	1367	354	-1202	848	58	147	-242	-292	403	188	0
681	0	0	-409	343	752	33	-580	547	129	137	-137	-182	432	358	0
682	0	0	-264	327	591	-31	-427	459	223	126	-102	-97	535	335	0
683	0	0	-366	322	688	22	-527	505	209	95	-60	-124	422	205	0
684	0	0	-867	314	1181	276	-1024	747	161	161	-29	-95	438	21	0
685	0	0	-1495	322	1817	586	-1656	1069	-21	122	-32	-184	391	-283	0
686	0	0	-2204	316	2520	944	-2362	1418	-46	104	75	-77	345	-422	0
687	0	0	-2691	292	2983	1199	-2837	1637	-95	81	25	-151	300	-483	0
688	0	0	-2514	300	2814	1107	-2664	1557	83	85	199	-62	378	-306	0
689	0	0	-2167	302	2469	932	-2318	1385	79	85	143	-141	521	-81	0
690	0	0	-1586	291	1877	647	-1731	1084	201	178	97	-71	576	79	0
691	0	0	-1028	310	1338	359	-1183	824	261	161	46	46	642	252	0
692	0	0	-770	331	1101	219	-935	716	337	172	114	71	640	279	0
693	0	0	-1075	335	1410	370	-1242	872	281	104	95	-9	572	143	0
694	0	0	-1537	360	1897	588	-1717	1128	213	128	135	-34	508	-50	0
695	0	0	-2250	378	2628	936	-2439	1503	131	87	170	-64	428	-246	0
696	0	0	-3022	353	3375	1334	-3198	1864	-44	7	87	-219	279	-485	0
697	0	0	-3309	312	3621	1498	-3465	1966	168	87	207	-89	382	-467	0
698	0	0	-3378	230	3608	1574	-3493	1919	3	87	11	-166	283	-355	0
699	0	0	-2677	246	2923	1215	-2800	1584	211	151	147	-104	473	-19	0
700	0	0	-2039	242	2281	898	-2160	1261	238	106	98	-161	496	188	0
701	0	0	-1182	265	1447	458	-1314	856	345	162	131	-87	547	403	0
702	0	0	-811	294	1105	258	-958	699	374	135	75	1	500	500	0
703	0	0	-873	306	1179	283	-1026	742	236	170	-46	-58	496	265	0
704	0	0	-1251	312	1563	469	-1407	937	234	83	42	-100	409	201	0
705	0	0	-1885	316	2201	784	-2043	1258	46	178	-50	-114	250	-38	0
706	0	0	-2555	380	2935	1087	-2745	1657	-75	83	-65	-289	259	-221	0
707	0	0	-2699	403	3102	1148	-2900	1752	1	122	-64	-182	265	-151	0
708	0	0	-2592	380	2972	1106	-2782	1676	9	133	-97	-226	197	-153	0
709	0	0	-2120	376	2496	872	-2308	1436	147	137	-114	-137	285	137	0
710	0	0	-1581	355	1936	613	-1758	1145	190	151	-36	-238	469	358	0
711	0	0	-926	333	1259	296	-1092	796	176	195	-139	-240	329	452	0
712	0	0	-551	329	880	111	-715	604	256	180	-44	-147	399	556	0
713	0	0	-761	360	1121	200	-941	740	215	164	-104	-197	296	331	0
714	0	0	-1158	372	1530	393	-1344	951	195	137	-118	-306	184	44	0
715	0	0	-1740	372	2112	684	-1926	1242	65	254	-69	-302	203	-13	0
716	0	0	-2419	372	2791	1023	-2605	1581	-91	176	-145	-386	64	-289	0
717	0	0	-2728	341	3069	1193	-2898	1705	-48	234	-172	-343	110	-263	0
718	0	0	-2665	312	2977	1176	-2821	1644	-9	240	-93	-298	186	-174	0
719	0	0	-2010	281	2291	864	-2150	1286	100	242	-133	-252	213	-3	0
720	0	0	-1268	256	1524	506	-1396	890	209	289	-234	-215	265	182	0
721	0	0	-472	232	704	120	-588	468	281	292	-153	-199	329	399	0
722	0	0	-124	219	343	-47	-233	281	186	312	-205	-246	327	322	0
723	0	0	-121	234	355	-56	-238	294	91	333	-256	-254	256	139	0
724	0	0	-369	228	597	70	-483	412	133	339	-219	-170	242	-9	0
725	0	0	-966	199	1165	383	-1065	682	19	316	-277	-254	93	-347	0
726	0	0	-1556	201	1757	677	-1656	979	-7	250	-306	-201	15	-420	0
727	0	0	-1826	203	2029	811	-1927	1116	-145	263	-399	-246	-98	-502	0
728	0	0	-1715	201	1916	757	-1815	1058	-21	291	-364	-201	0	-343	0
729	0	0	-1212	223	1435	494	-1323	829	-32	314	-426	-174	64	-182	0
730	0	0	-501	269	770	116	-635	519	79	355	-298	-98	97	116	0
731	0	0	204	304	100	-254	52	202	164	269	-356	-69	188	178	0
732	0	0	670	308	-362	-489	516	-27	91	316	-380	-100	259	213	0
733	0	0	738	318	-420	-528	579	-51	38	331	-407	-116	157	153	0
734	0	0	403	345	-58	-374	230	143	-50	302	-422	-188	120	-85	0
735	0	0	-66	300	366	-117	-216	333	-38	225	-422	-91	-19	-203	0
736	0	0	-483	267	750	108	-616	508	-75	289	-525	-176	31	-370	0
737	0	0	-730	259	989	235	-859	624	-131	261	-566	-166	67	-355	0
738	0	0	-423	271	694	76	-558	482	5	263	-485	-122	195	-289	0
739	0	0	151	325	174	-238	-11	249	-1	234	-529	-64	259	46	0
740	0	0	940	349	-591	-644	765	-121	5	337	-498	-44	457	209	0
741	0	0	1741	422	-1319	-1081	1530	-448	168	372	-362	19	525	436	0
742	0	0	1963	481	-1482	-1222	1722	-500	143	273	-403	-40	547	378	0
743	0	0	1984	508	-1476	-1246	1730	-484	129	254	-415	-62	638	273	0
744	0	0	1586	502	-1084	-1044	1335	-291	95	194	-374	-75	455	58	0
745	0	0	883	422	-461	-652	672	-19	-38	172	-362	-143	401	-203	0
746	0	0	324	417	93	-370	115	255	-73	178	-364	-219	461	-291	0
747	0	0	17	368	351	-192	-167	359	-83	83	-461	-153	517	-457	0
748	0	0	161	292	131	-226	15	211	60	161	-380	-91	679	-277	0
749	0	0	643	232	-411	-437	527	-89	149	195	-182	-79	721	-32	0
750	0	0	1244	238	-1006	-741	1125	-384	162	155	-164	-159	874	135	0
751	0	0	1957	221	-1736	-1089	1846	-757	289	155	-106	-13	1014	325	0
752	0	0	2118	192	-1926	-1155	2022	-867	135	180	-81	-65	956	226	1
753	0	0	1984	184	-1800	-1084	1892	-808	273	161	19	1	956	232	0
754	0	0	1380	164	-1216	-772	1298	-526	271	126	9	-1	902	56	0
755	0	0	690	186	-504	-438	597	-159	197	79	25	-21	861	-219	0
756	0	0	-122	174	296	-26	-209	235	207	131	50	-50	847	-356	0
757	0	0	-536	199	735	168	-635	467	168	128	133	75	884	-356	0
758	0	0	-685	205	890	240	-787	547	197	137	91	0	964	-242	0
759	0	0	-504	221	725	141	-614	473	322	174	178	106	1084	1	0
760	0	0	-36	258	294	-111	-165	276	358	164	356	87	1148	273	0
761	0	0	258	287	29	-272	114	158	510	277	329	246	1196	471	0
762	0	0	400	327	-73	-363	236	127	510	252	502	176	1257	502	0
763	0	0	144	320	176	-232	-16	248	517	285	393	228	1167	349	0
764	0	0	-570	306	876	132	-723	591	481	209	549	174	1103	182	0
765	0	0	-1437	277	1714	580	-1575	995	335	194	550	83	981	-36	0
766	0	0	-2010	252	2262	879	-2136	1257	364	192	539	137	873	-54	0
767	0	0	-2475	194	2669	1140	-2572	1431	384	151	469	166	840	-100	0
768	0	0	-2191	197	2388	997	-2289	1292	444	238	589	195	890	46	0
769	0	0	-1661	242	1903	709	-1782	1072	502	238	455	168	938	277	0
770	0	0	-869	277	1146	296	-1007	711	677	355	490	314	1072	539	0
771	0	0	-124	314	438	-95	-281	376	671	302	572	238	1059	649	0
772	0	0	242	325	83	-283	79	204	737	382	591	302	1131	801	0
773	0	0	97	345	248	-221	-75	296	583	329	498	203	993	682	0
774	0	0	-178	374	552	-98	-365	463	512	322	533	180	841	467	0
775	0	0	-886	411	1297	237	-1091	854	378	246	444	23	816	265	0
776	0	0	-1499	446	1945	526	-1722	1195	355	242	452	13	657	217	0
777	0	0	-1990	436	2426	777	-2208	1431	358	287	271	-15	688	166	0
778	0	0	-2079	419	2498	830	-2288	1458	341	261	314	11	675	292	0
779	0	0	-1739	393	2132	673	-1935	1262	508	234	300	-5	822	562	0
780	0	0	-1316	395	1711	460	-1513	1053	506	273	217	-34	828	752	0
781	0	0	-704	314	1018	195	-861	666	504	225	110	-89	873	894	0
782	0	0	-431	265	696	83	-563	480	624	283	114	-114	962	938	0
783	0	0	-393	190	583	101	-488	386	415	267	-42	-162	843	733	0
784	0	0	-615	162	777	226	-696	469	444	236	65	-176	814	552	0
785	0	0	-1056	170	1226	443	-1141	698	355	97	-89	-279	638	302	0
786	0	0	-1247	190	1437	528	-1342	813	312	174	-141	-236	640	180	0
787	0	0	-1321	182	1503	569	-1412	842	201	52	-161	-370	680	65	0
788	0	0	-850	203	1053	323	-951	628	302	120	-155	-378	774	131	0
789	0	0	-60	234	294	-87	-177	264	320	67	-112	-343	840	329	0
790	0	0	969	219	-750	-594	859	-265	393	64	-141	-261	863	525	0
791	0	0	2006	226	-1780	-1116	1893	-777	314	157	-133	-261	1014	613	0
792	0	0	2754	238	-2516	-1496	2635	-1139	397	65	-143	-225	979	589	0
793	0	0	3089	228	-2861	-1658	2975	-1316	422	209	-155	-161	1006	533	0
794	0	0	2814	221	-2593	-1517	2703	-1186	362	95	-166	-209	847	256	0
795	0	0	2313	228	-2085	-1270	2199	-928	240	98	-190	-242	807	-42	0
796	0	0	1717	261	-1456	-989	1586	-597	246	54	-71	-291	698	-166	0
797	0	0	1309	322	-987	-815	1148	-332	205	120	-102	-269	671	-209	0
798	0	0	1291	333	-958	-812	1124	-312	347	195	-73	-195	787	-73	0
799	0	0	1514	323	-1191	-918	1352	-434	310	131	-15	-124	838	157	0
800	0	0	1858	314	-1544	-1086	1701	-615	323	145	77	-128	898	316	0
801	0	0	2356	314	-2042	-1335	2199	-864	440	211	100	-15	911	527	0
802	0	0	2552	300	-2252	-1426	2402	-976	419	131	91	38	892	578	0
803	0	0	2254	316	-1938	-1285	2096	-811	236	238	97	-32	907	442	0
804	0	0	1551	322	-1229	-936	1390	-453	250	168	184	9	743	217	0
805	0	0	698	289	-409	-493	553	-60	209	174	238	-3	679	120	0
806	0	0	-91	314	405	-111	-248	359	64	133	197	-50	593	-62	0
807	0	0	-355	294	649	30	-502	471	100	186	333	13	611	25	0
808	0	0	-408	300	708	54	-558	504	199	203	277	73	675	112	0
809	0	0	-4	292	296	-144	-150	294	298	252	384	50	830	403	0
810	0	0	389	250	-139	-319	264	55	246	368	411	116	900	665	0
811	0	0	979	273	-706	-626	842	-216	314	339	339	174	919	830	0
812	0	0	1313	256	-1057	-784	1185	-400	384	372	422	145	1035	873	0
813	0	0	1310	267	-1043	-788	1176	-388	380	300	535	168	940	834	0
814	0	0	1047	248	-799	-647	923	-275	289	267	638	38	909	582	0
815	0	0	686	289	-397	-487	541	-54	296	254	758	36	836	514	0
816	0	0	135	294	159	-214	-12	226	197	194	710	-128	777	283	0
817	0	0	89	331	242	-210	-76	286	292	225	766	-114	820	205	0
818	0	0	84	312	228	-198	-72	270	322	207	801	-69	892	362	0
819	0	0	457	279	-178	-368	317	50	465	172	725	-34	921	525	0
820	0	0	963	298	-665	-630	814	-183	463	230	797	-102	970	725	0
821	0	0	1720	349	-1371	-1034	1545	-511	527	161	960	-21	1074	898	0
822	0	0	2082	401	-1681	-1241	1881	-640	504	131	970	-11	1043	855	0
823	0	0	1881	399	-1482	-1140	1681	-541	488	126	966	-46	1049	675	0
824	0	0	1344	413	-931	-878	1137	-259	389	128	952	-73	931	407	0
825	0	0	853	401	-452	-627	652	-25	263	124	966	-129	857	166	0
826	0	0	275	426	151	-350	62	288	211	56	913	-205	744	-75	0
827	0	0	106	426	320	-266	-107	373	230	-11	886	-137	706	-46	0
828	0	0	404	440	36	-422	184	238	205	46	857	-161	836	31	0
829	0	0	1056	455	-601	-755	828	-73	275	-5	768	-52	816	141	0
830	0	0	1791	432	-1359	-1111	1575	-463	316	0	776	42	950	388	0
831	0	0	2692	461	-2231	-1576	2461	-885	395	-64	704	-1	995	417	0
832	0	0	3431	483	-2948	-1957	3189	-1232	382	97	770	32	1103	434	0
833	0	0	3716	498	-3218	-2107	3467	-1360	269	-9	760	34	923	252	0
834	0	0	3698	494	-3204	-2096	3451	-1355	151	-65	735	-38	840	-13	0
835	0	0	3555	516	-3039	-2035	3297	-1261	110	-100	741	-126	772	-221	0
836	0	0	3483	529	-2954	-2006	3218	-1212	97	-116	578	-32	667	-442	0
837	0	0	3617	510	-3107	-2063	3362	-1298	32	-143	665	-5	628	-434	0
838	0	0	4189	494	-3695	-2341	3942	-1600	58	-112	609	-36	735	-409	0
839	0	0	5107	483	-4624	-2795	4865	-2070	11	-114	611	-100	729	-221	0
840	0	0	6318	442	-5876	-3380	6097	-2717	95	-184	638	-60	700	48	0
841	0	0	7394	473	-6921	-3933	7157	-3224	29	-143	593	-67	713	143	0
842	0	0	8126	516	-7610	-4321	7868	-3547	67	-201	624	-133	624	129	0
843	0	0	8114	554	-7560	-4334	7837	-3503	-19	-155	576	-114	655	38	0
844	0	0	7681	494	-7187	-4087	7434	-3346	-126	-265	614	-265	415	-238	0
845	0	0	7171	498	-6673	-3834	6922	-3087	-190	-195	669	-201	312	-448	0
846	0	0	6467	498	-5969	-3482	6218	-2735	-217	-246	727	-289	172	-587	0
847	0	0	5984	541	-5443	-3262	5713	-2451	-285	-256	711	-291	89	-647	0
848	0	0	6227	605	-5622	-3416	5924	-2508	-238	-180	760	-285	236	-525	0
849	0	0	6886	744	-6142	-3815	6514	-2699	-304	-267	865	-310	194	-199	0
850	0	0	7366	774	-6592	-4070	6979	-2909	-291	-178	888	-238	300	-77	0
851	0	0	7649	795	-6854	-4222	7251	-3029	-228	-64	981	-153	490	162	0
852	0	0	7654	748	-6906	-4201	7280	-3079	-333	-180	962	-226	291	221	0
853	0	0	7340	618	-6722	-3979	7031	-3052	-388	-199	1084	-279	287	-17	0
854	0	0	6442	430	-6012	-3436	6227	-2791	-401	-166	1043	-327	149	-135	0
855	0	0	5684	252	-5432	-2968	5558	-2590	-481	-306	1055	-366	77	-452	0
856	0	0	5191	161	-5030	-2676	5110	-2434	-477	-281	1152	-302	122	-517	0
857	0	0	4798	110	-4688	-2454	4743	-2289	-446	-285	1226	-356	126	-572	0
858	0	0	4738	75	-4663	-2406	4700	-2294	-473	-291	1247	-364	97	-535	0
859	0	0	5198	112	-5086	-2655	5142	-2487	-384	-213	1365	-339	302	-246	0
860	0	0	5854	118	-5736	-2986	5795	-2809	-312	-168	1290	-391	316	-137	0
861	0	0	6517	180	-6337	-3348	6427	-3078	-162	-194	1332	-432	401	48	0
862	0	0	6589	162	-6427	-3375	6508	-3132	-225	-240	1367	-498	337	65	1
863	0	0	6329	184	-6145	-3256	6237	-2980	-271	-188	1365	-576	308	-223	0
864	0	0	5660	205	-5455	-2932	5557	-2625	-273	-228	1383	-541	250	-432	0
865	140	0	4964	246	-4718	-2605	4841	-2236	-347	-219	1423	-605	139	-690	0
866	140	0	3952	226	-3726	-2089	3839	-1750	-393	-265	1433	-744	46	-840	0
867	140	0	3369	182	-3187	-1775	3278	-1502	-459	-217	1451	-750	1	-820	0
868	140	0	3105	213	-2892	-1659	2998	-1339	-351	-203	1544	-661	81	-723	0
869	140	0	3049	240	-2809	-1644	2929	-1284	-370	-106	1542	-640	106	-490	0
870	140	0	3012	265	-2747	-1638	2879	-1241	-248	-151	1691	-677	252	-225	0
871	140	0	2955	325	-2630	-1640	2792	-1152	-226	-60	1697	-616	355	-64	0
872	140	0	2738	345	-2393	-1541	2565	-1024	-195	-75	1674	-624	267	-114	0
873	140	0	2345	316	-2029	-1330	2187	-856	-273	-17	1780	-471	259	-83	0
874	140	0	1710	323	-1387	-1016	1548	-532	-180	-100	1693	-545	157	-283	0
875	140	0	758	256	-502	-507	630	-123	-337	-42	1703	-624	141	-376	0
876	140	0	-55	300	355	-122	-205	327	-358	0	1658	-647	89	-543	0
877	140	0	-407	279	686	64	-546	482	-289	23	1699	-556	147	-391	0
878	140	0	-415	232	647	91	-531	439	-259	-3	1724	-510	166	-178	0
879	140	0	-159	258	417	-49	-288	337	-234	-31	1765	-537	310	3	0
880	140	0	429	292	-137	-360	283	77	-182	137	1856	-419	386	345	0
881	140	0	961	267	-694	-614	827	-213	-91	73	1959	-393	457	651	0
882	140	0	1223	248	-975	-735	1099	-363	-65	62	1846	-393	554	539	0
883	140	0	1194	188	-1006	-691	1100	-409	-69	141	1924	-374	457	539	0
884	140	0	829	205	-624	-517	726	-209	-112	3	1928	-376	417	289	0
885	140	0	534	207	-327	-370	430	-60	-38	100	1961	-436	417	195	0
886	140	0	23	180	157	-101	-67	168	-73	75	1907	-327	318	79	0
887	140	0	-91	221	312	-65	-201	266	-85	31	1788	-364	374	29	0
888	140	0	163	228	65	-195	49	146	23	19	1709	-240	448	298	0
889	140	0	851	291	-560	-571	705	-134	112	95	1637	-281	576	424	0
890	140	0	1450	424	-1026	-937	1238	-301	201	195	1703	-170	758	686	0
891	140	0	2053	562	-1491	-1307	1772	-464	277	159	1645	-168	832	793	0
892	140	0	2449	764	-1685	-1606	2067	-460	395	197	1732	-98	952	880	0
893	140	0	2164	999	-1165	-1581	1664	-83	242	213	1625	-178	834	731	0
894	140	0	1545	1231	-314	-1388	929	458	265	192	1544	-197	900	535	0
895	140	0	706	1482	776	-1094	-35	1129	211	122	1433	-248	857	259	0
896	140	0	-326	1796	2122	-735	-1224	1959	180	106	1311	-238	909	122	0
897	140	0	-929	2159	3088	-615	-2008	2623	180	168	1210	-186	983	143	0
898	140	0	-1059	2572	3631	-756	-2345	3101	248	139	1115	-178	1018	283	0
899	140	0	-698	3026	3724	-1164	-2211	3375	386	174	1065	-203	1167	531	0
900	140	0	-373	3404	3777	-1515	-2075	3590	465	91	962	-112	1288	743	0
901	140	0	172	3627	3455	-1899	-1641	3541	783	219	836	-54	1402	865	0
902	140	0	-107	3695	3802	-1794	-1954	3748	692	192	764	-67	1466	944	0
903	140	0	-721	3455	4176	-1367	-2448	3815	556	205	684	-162	1408	752	0
904	140	0	-1657	3253	4910	-798	-3283	4081	696	269	552	-159	1435	572	0
905	140	0	-2656	3148	5804	-246	-4230	4476	613	143	496	-215	1292	411	0
906	140	0	-3412	3036	6448	188	-4930	4742	764	221	566	-226	1268	333	0
907	140	0	-4123	2857	6980	633	-5551	4918	636	104	403	-302	1173	211	0
908	140	0	-4452	2613	7065	919	-5758	4839	564	-32	285	-440	1218	415	0
909	140	0	-4212	1920	6132	1146	-5172	4026	841	256	442	-242	1445	684	0
910	140	0	-3653	1344	4997	1154	-4325	3170	1041	226	539	-180	1546	991	0
911	140	0	-3179	776	3955	1201	-3567	2365	1082	285	521	-230	1617	1169	0
912	140	0	-3066	420	3486	1323	-3276	1953	983	306	572	-221	1522	1261	0
913	140	0	-3174	143	3317	1515	-3245	1730	983	384	516	-120	1517	1179	0
914	140	0	-3765	-56	3709	1910	-3737	1826	925	347	549	-219	1359	950	0
915	140	0	-4417	-128	4289	2272	-4353	2080	1053	267	679	-178	1247	816	0
916	140	0	-5277	-133	5144	2705	-5210	2505	1001	273	556	-207	1113	696	0
917	140	0	-5256	-81	5175	2668	-5215	2547	1099	442	483	-195	1167	824	0
918	140	0	-5520	-87	5433	2803	-5476	2673	1299	372	388	71	1239	1127	0
919	140	0	-5836	-143	5693	2989	-5764	2775	1363	457	40	27	1358	1292	0
920	140	0	-5398	-238	5160	2818	-5279	2461	1379	486	116	112	1493	1662	0
921	140	0	-3788	-289	3499	2038	-3643	1605	1437	452	240	-155	1573	1732	0
922	140	0	-1507	-289	1218	898	-1362	464	1722	475	585	-153	1711	1953	0
923	140	0	159	-289	-448	65	303	-368	1747	401	688	-353	1740	1746	0
924	140	0	952	-250	-1202	-351	1077	-726	1757	391	781	-574	1868	1608	0
925	140	0	871	-211	-1082	-330	976	-646	1728	291	566	-777	1800	1398	0
926	140	0	419	-228	-647	-95	533	-437	1775	199	461	-1086	1804	1305	0
927	140	0	-35	-277	-242	156	103	-259	1740	75	211	-1255	1643	1160	0
928	140	0	70	-401	-471	165	270	-436	1680	-9	155	-1305	1540	1239	0
929	140	0	512	-529	-1041	8	776	-785	1569	50	25	-1183	1497	1317	0
930	140	0	1281	-620	-1901	-330	1591	-1260	1567	29	58	-1018	1458	1474	0
931	140	0	1870	-739	-2609	-565	2239	-1674	1437	145	46	-805	1414	1542	0
932	140	0	2762	-799	-3561	-981	3161	-2180	1326	238	133	-554	1315	1472	0
933	140	0	3884	-723	-4607	-1580	4245	-2665	1113	351	236	-485	1247	1196	0
934	140	0	4516	-663	-5179	-1926	4847	-2921	954	355	384	-444	1115	919	0
935	140	0	4409	-605	-5014	-1902	4711	-2809	779	415	467	-382	1018	644	0
936	140	0	3408	-547	-3955	-1430	3681	-2251	593	393	539	-273	905	376	0
937	140	0	2004	-543	-2547	-730	2275	-1545	426	386	488	-252	921	265	0
938	140	0	718	-442	-1160	-138	939	-801	306	401	424	-77	863	405	0
939	140	0	-123	-351	-228	237	52	-289	106	252	225	75	878	512	0
940	140	0	91	-289	-380	99	235	-334	-11	258	137	100	855	622	0
941	140	0	871	-256	-1127	-307	999	-691	-217	213	17	232	772	682	0
942	140	0	2218	-207	-2425	-1005	2321	-1316	-405	122	100	182	725	560	0
943	140	0	3836	-137	-3973	-1849	3904	-2055	-587	207	213	236	483	393	0
944	140	0	5512	-71	-5583	-2720	5547	-2827	-812	87	360	197	248	48	0
945	140	0	6674	-19	-6693	-3327	6683	-3356	-954	36	420	118	-67	-131	0
946	140	0	7340	25	-7315	-3682	7327	-3645	-1158	108	320	289	-211	-442	0
947	140	0	7420	19	-7401	-3719	7410	-3691	-1326	118	271	405	-415	-490	0
948	140	0	7412	31	-7381	-3721	7396	-3675	-1350	52	174	488	-521	-358	0
949	140	0	7539	32	-7507	-3785	7523	-3737	-1517	159	151	640	-533	-168	0
950	140	0	7944	60	-7884	-4002	7914	-3912	-1581	145	139	706	-539	-1	0
951	140	0	8454	118	-8336	-4286	8395	-4109	-1685	126	366	781	-547	174	0
952	140	0	8486	141	-8345	-4313	8415	-4102	-1732	128	523	838	-582	166	0
953	140	0	7862	168	-7694	-4015	7778	-3763	-1788	201	752	952	-659	118	0
954	140	0	6762	186	-6576	-3474	6669	-3195	-1833	151	857	748	-721	-50	0
955	140	0	5835	188	-5647	-3011	5741	-2729	-1829	129	915	628	-719	-246	0
956	140	0	4846	190	-4656	-2518	4751	-2233	-1860	104	948	595	-855	-304	0
957	140	0	4208	197	-4011	-2202	4109	-1907	-1852	-48	871	611	-805	-384	0
958	140	0	4129	226	-3903	-2177	4016	-1838	-1740	3	956	570	-690	-236	0
959	140	0	4406	234	-4172	-2320	4289	-1969	-1676	-71	904	543	-638	-23	0
960	140	0	4987	271	-4716	-2629	4851	-2222	-1456	13	1012	541	-413	126	0
961	140	0	5782	302	-5480	-3042	5631	-2589	-1325	-42	1024	587	-360	225	0
962	140	0	6042	252	-5790	-3147	5916	-2769	-1123	-65	1037	566	-320	238	0
963	140	0	5732	244	-5488	-2988	5610	-2622	-1072	-62	894	481	-310	46	0
964	140	0	5226	217	-5009	-2721	5117	-2396	-960	-5	812	436	-246	-250	0
965	140	0	4765	226	-4539	-2495	4652	-2156	-847	-23	679	360	-232	-494	0
966	140	0	4428	259	-4169	-2343	4298	-1955	-768	-69	626	376	-112	-626	0
967	140	0	4238	273	-3965	-2255	4101	-1846	-651	-79	613	329	-5	-677	0
968	140	0	4221	246	-3975	-2233	4098	-1864	-531	-176	601	228	97	-663	0
969	140	0	4710	250	-4460	-2480	4585	-2105	-296	-110	671	149	356	-355	0
970	140	0	5482	277	-5205	-2879	5343	-2464	-141	-112	715	54	473	-314	0
971	140	0	6401	285	-6116	-3343	6258	-2915	27	-182	808	-48	665	-149	0
972	140	0	6853	269	-6584	-3561	6718	-3157	137	-234	764	-143	781	-97	0
973	140	0	6694	277	-6417	-3485	6555	-3070	273	-291	838	-285	733	-232	0
974	140	0	5822	292	-5530	-3057	5676	-2619	420	-378	878	-360	719	-420	0
975	140	0	4287	291	-3996	-2289	4141	-1852	308	-310	797	-481	706	-583	0
976	140	0	2573	265	-2308	-1419	2440	-1021	335	-378	752	-502	589	-700	0
977	140	0	796	203	-593	-499	694	-195	409	-314	760	-566	603	-560	0
978	140	0	-652	195	847	228	-749	521	529	-310	684	-547	632	-403	0
979	140	0	-1645	234	1879	705	-1762	1056	743	-180	644	-488	766	-139	0
980	140	0	-2485	279	2764	1103	-2624	1521	834	-102	710	-442	886	108	0
981	140	0	-3320	294	3614	1513	-3467	1954	880	-159	725	-669	909	126	0
982	140	0	-4635	750	5385	1942	-5010	3067	777	-306	568	-686	785	296	0
983	140	0	-5935	519	6454	2708	-6194	3486	1078	21	948	-564	1030	409	0
984	140	0	-7860	159	8019	3850	-7939	4089	987	-98	680	-671	857	145	0
985	140	0	-9147	23	9170	4562	-9158	4596	1096	-3	644	-552	946	122	0
986	140	0	-9915	-159	9756	5037	-9835	4798	987	-19	391	-523	849	106	0
987	140	0	-10149	-316	9833	5232	-9991	4758	746	-50	469	-651	828	71	0
988	140	0	-9347	-356	8991	4851	-9169	4317	766	-9	830	-572	948	207	0
989	140	0	-7620	-345	7275	3982	-7447	3465	715	-23	1074	-764	1006	372	0
990	140	0	-5126	-364	4762	2745	-4944	2199	905	-13	1427	-754	1090	580	0
991	140	0	-2849	-366	2483	1607	-2666	1058	1061	195	1010	-628	1103	826	0
992	140	0	-2876	-411	2465	1643	-2670	1027	1326	333	836	-298	1082	1032	0
993	140	0	-4979	-452	4527	2715	-4753	2037	1196	149	323	-91	929	863	1
994	140	0	-6744	-428	6316	3586	-6530	2944	935	213	-65	-108	818	679	0
995	140	0	-6789	-389	6400	3589	-6594	3005	832	188	-64	-306	651	382	0
996	140	0	-5081	-360	4721	2720	-4901	2180	750	351	-1	-194	613	298	0
997	153	0	-2907	-331	2576	1619	-2741	1122	649	386	225	-238	611	349	0
998	153	0	-1770	-310	1460	1040	-1615	575	950	452	737	-215	863	562	0
999	153	0	-1196	-277	919	736	-1057	321	1086	471	869	-310	977	816	0
1000	153	0	-193	-258	-65	225	-64	-161	1158	372	849	-729	1150	1131	0
1001	153	0	1230	-234	-1464	-498	1347	-849	1251	164	743	-1072	1080	1288	0
1002	153	0	1643	-207	-1850	-718	1746	-1028	1253	91	632	-1231	1026	1171	0
1003	153	0	267	-159	-426	-54	346	-292	1185	-40	269	-1216	878	1053	0
1004	153	0	-2336	-131	2205	1233	-2270	1037	1024	-178	83	-1268	597	886	0
1005	153	0	-4820	-69	4751	2444	-4785	2341	971	-190	-83	-1094	453	638	0
1006	153	0	-6440	-31	6409	3235	-6424	3189	787	-85	-228	-1206	378	442	0
1007	153	0	-6451	-9	6442	3230	-6446	3216	721	182	-207	-937	322	463	0
1008	153	0	-5430	108	5538	2661	-5484	2823	634	355	-65	-950	399	510	0
1009	153	0	-3601	242	3843	1679	-3722	2042	754	358	203	-917	426	723	0
1010	153	0	-1688	312	2000	688	-1844	1156	845	420	469	-898	649	937	0
1011	153	0	-768	331	1099	218	-933	715	762	424	549	-797	680	909	0
1012	153	0	-1239	355	1594	442	-1416	974	649	452	649	-768	638	927	0
1013	153	0	-3232	428	3660	1402	-3446	2044	457	327	514	-566	550	624	0
1014	153	0	-6014	426	6440	2794	-6227	3433	236	314	407	-601	504	401	0
1015	153	0	-8728	477	9205	4125	-8966	4841	-112	217	129	-684	401	77	0
1016	153	0	-10294	492	10786	4901	-10540	5639	-147	89	73	-632	230	-178	0
1017	153	0	-10340	479	10819	4930	-10579	5649	-331	147	135	-498	250	-252	0
1018	153	0	-8600	508	9108	4046	-8854	4808	-388	89	50	-500	168	-259	0
1019	153	0	-5611	554	6165	2528	-5888	3359	-331	128	226	-294	186	-124	0
1020	153	0	-2586	568	3154	1009	-2870	1861	-310	194	244	-195	186	46	0
1021	153	0	175	574	399	-374	-112	486	-281	213	250	-126	85	108	0
1022	153	0	2290	508	-1782	-1399	2036	-637	-188	277	300	-162	114	112	0
1023	153	0	3596	514	-3082	-2055	3339	-1284	-360	182	122	-54	-114	-54	0
1024	153	0	4106	531	-3575	-2318	3840	-1522	-463	143	-155	-100	-279	-351	0
1025	153	0	4446	601	-3845	-2523	4145	-1622	-684	-13	-176	-106	-492	-684	0
1026	153	0	4847	649	-4198	-2748	4522	-1774	-818	-21	-135	-184	-566	-824	0
1027	153	0	6110	630	-5480	-3370	5795	-2425	-894	-46	-3	-25	-618	-861	0
1028	153	0	8378	651	-7727	-4514	8052	-3538	-851	-65	292	-36	-599	-743	0
1029	153	0	10733	680	-10053	-5706	10393	-4686	-826	-5	471	-23	-434	-479	0
1030	153	0	12458	675	-11783	-6566	12120	-5554	-663	87	337	182	-397	-197	0
1031	153	0	13492	727	-12765	-7109	13128	-6019	-723	31	122	213	-360	-1	0
1032	153	0	13980	711	-13269	-7345	13624	-6279	-661	153	-162	368	-382	151	0
1033	153	0	13506	704	-12802	-7105	13154	-6049	-871	143	-366	481	-380	-19	0
1034	153	0	12904	667	-12237	-6785	12570	-5785	-946	139	-452	564	-475	-197	0
1035	153	0	11907	626	-11281	-6266	11594	-5327	-1032	322	-339	665	-519	-234	0
1036	153	0	10760	628	-10132	-5694	10446	-4752	-1148	322	-308	543	-485	-351	0
1037	153	0	10089	576	-9513	-5332	9801	-4468	-1072	197	-97	465	-401	-444	0
1038	153	0	10058	582	-9476	-5320	9767	-4447	-973	244	232	294	-308	-242	0
1039	153	0	10186	572	-9614	-5379	9900	-4521	-789	174	558	133	-195	27	0
1040	153	0	9965	556	-9409	-5260	9687	-4426	-725	102	632	7	-98	151	0
1041	153	0	9400	533	-8867	-4966	9133	-4167	-521	-42	698	-38	-65	364	0
1042	153	0	7940	539	-7401	-4239	7670	-3431	-554	-120	506	-83	-226	281	0
1043	153	0	5771	533	-5238	-3152	5504	-2352	-603	-194	291	104	-386	205	0
1044	153	0	3218	504	-2714	-1861	2966	-1105	-824	-52	-102	186	-527	-108	0
1045	153	0	866	473	-393	-669	629	40	-845	-52	-250	232	-684	-370	0
1046	153	0	-1285	457	1742	414	-1513	1099	-857	85	-403	450	-766	-442	0
1047	153	0	-2665	419	3084	1123	-2874	1751	-830	161	-453	680	-818	-488	0
1048	153	0	-3471	403	3874	1534	-3672	2138	-743	353	-360	791	-659	-376	0
1049	153	0	-3859	366	4225	1746	-4042	2295	-731	459	-308	931	-508	-114	0
1050	153	0	-4196	335	4531	1930	-4363	2433	-583	517	-91	1063	-155	104	0
1051	153	0	-4803	320	5123	2241	-4963	2721	-552	490	-9	1140	-13	234	0
1052	153	0	-5998	285	6283	2856	-6140	3284	-417	440	203	1233	180	318	0
1053	153	0	-7577	254	7831	3661	-7704	4042	-543	310	174	1179	122	137	0
1054	153	0	-8851	234	9085	4308	-8968	4659	-529	238	118	1222	139	-19	0
1055	153	0	-9527	192	9719	4667	-9623	4955	-502	155	93	1165	228	-137	0
1056	153	0	-9481	174	9655	4653	-9568	4914	-646	40	-25	1030	81	-351	0
1057	153	0	-8309	159	8468	4075	-8388	4313	-566	48	9	1028	104	-356	0
1058	153	0	-6540	129	6669	3205	-6604	3399	-554	17	-21	1020	149	-236	0
1059	153	0	-4330	141	4471	2094	-4400	2306	-535	238	-95	1067	215	-1	0
1060	153	0	-2423	124	2547	1149	-2485	1335	-285	250	23	1020	275	287	0
1061	153	0	-974	110	1084	432	-1029	597	-75	267	-21	983	302	391	0
1062	153	0	-399	93	492	153	-445	292	27	368	97	948	271	481	0
1063	153	0	-658	79	737	289	-697	408	44	452	195	948	184	440	0
1064	153	0	-1895	81	1976	907	-1935	1028	-62	384	157	789	89	153	0
1065	153	0	-3556	83	3639	1736	-3597	1861	-106	368	304	665	11	77	0
1066	153	0	-5255	87	5342	2584	-5298	2714	-151	366	397	566	-73	0	0
1067	153	0	-6669	56	6725	3306	-6697	3390	-102	314	434	461	-81	139	0
1068	153	0	-7417	17	7434	3700	-7425	3725	-7	261	450	380	0	261	0
1069	153	0	-7706	32	7738	3837	-7722	3885	64	285	521	230	186	599	0
1070	153	0	-7874	21	7895	3926	-7884	3958	157	283	568	197	259	880	0
1071	153	0	-7780	-5	7775	3892	-7777	3885	201	345	362	29	486	1030	0
1072	153	0	-7964	-1	7963	3982	-7963	3981	292	347	475	21	564	1171	0
1073	153	0	-8607	-13	8594	4310	-8600	4290	242	403	508	-31	533	1278	0
1074	153	0	-9567	-19	9548	4793	-9557	4764	211	481	271	-114	485	1001	0
1075	153	0	-10506	-25	10481	5265	-10493	5228	228	448	304	-184	564	917	0
1076	153	0	-11525	25	11550	5750	-11537	5787	153	248	21	-483	226	467	0
1077	153	0	-12233	607	12840	5813	-12536	6723	213	258	17	-419	453	682	0
1078	153	0	-12314	-50	12264	6182	-12289	6107	516	611	300	-188	874	1030	0
1079	153	0	-12124	-329	11795	6226	-11959	5733	516	461	-11	-258	935	1251	0
1080	153	0	-11296	-413	10883	5854	-11089	5235	549	618	-29	-335	1098	1414	0
1081	153	0	-10591	-426	10165	5508	-10378	4869	632	492	-374	-258	1214	1645	0
1082	153	0	-10108	-502	9606	5305	-9857	4552	329	514	-479	-380	1167	1540	0
1083	153	0	-9538	-539	8999	5038	-9268	4230	162	463	-380	-531	1088	1354	0
1084	153	0	-9492	-576	8916	5034	-9204	4170	71	339	40	-878	987	1096	0
1085	153	0	-8665	-622	8043	4643	-8354	3710	226	106	869	-1179	812	737	0
1086	153	0	-7664	-638	7026	4151	-7345	3194	380	228	832	-1132	710	651	0
1087	153	0	-8021	-640	7381	4330	-7701	3370	473	190	725	-1138	613	583	0
1088	153	0	-10349	-622	9727	5485	-10038	4552	467	209	60	-834	517	694	0
1089	153	0	-13108	-640	12468	6874	-12788	5914	419	143	-640	-667	461	1014	0
1090	153	0	-13952	-638	13314	7295	-13633	6338	259	122	-1276	-646	430	1132	0
1091	153	0	-12246	-634	11612	6440	-11929	5489	77	345	-1835	-533	347	1076	0
1092	153	0	-9796	-634	9162	5215	-9479	4264	-73	508	-1908	-366	292	1214	0
1093	153	0	-8356	-626	7730	4491	-8043	3552	44	657	-1208	-261	434	1119	0
1094	153	0	-8329	-587	7742	4458	-8035	3577	71	774	-944	-252	547	954	0
1095	153	0	-8083	-556	7527	4319	-7805	3485	166	820	-744	-531	684	917	0
1096	153	0	-7044	-514	6530	3779	-6787	3008	149	552	-564	-1047	754	659	0
1097	153	0	-4878	-453	4425	2665	-4651	1986	320	413	-322	-1107	871	539	0
1098	153	0	-3128	-364	2764	1746	-2946	1200	420	114	-393	-1216	946	721	0
1099	153	0	-2281	-318	1963	1299	-2122	822	486	-15	-541	-1229	948	781	0
1100	153	0	-1986	-322	1664	1154	-1825	671	545	-161	-467	-1020	1088	1094	0
1101	153	0	-1247	-314	933	780	-1090	309	593	-244	-644	-1057	867	1101	0
1102	153	0	318	-314	-632	-2	475	-473	568	-62	-682	-911	869	867	0
1103	153	0	1928	-316	-2244	-806	2086	-1280	479	-129	-768	-657	657	566	0
1104	153	0	3558	-281	-3839	-1638	3698	-2060	502	-56	-684	-566	453	246	0
1105	153	0	4699	-213	-4912	-2243	4805	-2562	283	197	-450	-267	289	-40	0
1106	153	0	5498	-95	-5593	-2701	5545	-2844	145	248	-211	-180	85	-300	0
1107	153	0	5995	9	-5986	-3002	5990	-2988	141	353	98	98	97	-450	0
1108	153	0	6110	110	-6000	-3110	6055	-2945	3	271	261	192	46	-506	0
1109	153	0	5610	213	-5397	-2911	5503	-2592	-97	186	485	141	60	-535	0
1110	153	0	3679	180	-3499	-1929	3589	-1659	-118	174	762	248	211	-388	0
1111	153	0	769	153	-616	-461	692	-231	-36	48	921	203	242	-343	0
1112	153	0	-2219	161	2380	1029	-2299	1270	-161	-17	756	170	211	-442	0
1113	153	0	-4672	209	4881	2231	-4776	2545	-195	-124	450	343	116	-512	0
1114	153	0	-6342	186	6528	3078	-6435	3357	-376	-248	-135	230	-67	-851	0
1115	153	0	-7048	131	7179	3458	-7113	3655	-549	-242	-401	296	-166	-1146	0
1116	153	0	-6641	32	6673	3304	-6657	3352	-797	-246	-430	83	-244	-1288	0
1117	153	0	-4251	3	4254	2124	-4252	2128	-750	-211	-184	73	-217	-1344	0
1118	153	0	-481	-62	419	271	-450	178	-452	-126	145	38	-100	-1216	0
1119	153	0	3969	-89	-4058	-1940	4013	-2073	-234	-73	424	-192	71	-942	0
1120	153	0	7361	-135	-7496	-3613	7428	-3815	-58	-42	550	-217	211	-545	0
1121	153	0	8800	-116	-8916	-4342	8858	-4516	129	-13	211	-314	368	-401	0
1122	153	0	8877	-91	-8968	-4393	8922	-4529	75	-172	-261	-417	292	-419	0
1123	153	0	8755	-62	-8817	-4346	8786	-4439	-29	-343	-599	-512	114	-541	0
1124	153	0	8627	-83	-8710	-4272	8668	-4396	-215	-337	-611	-517	31	-799	0
1125	153	0	8219	-124	-8343	-4047	8281	-4233	-384	-430	-388	-500	-44	-952	0
1126	153	0	7526	-133	-7659	-3696	7592	-3896	-498	-337	-114	-428	-147	-1032	0
1127	153	0	7127	-157	-7284	-3485	7205	-3720	-463	-283	347	-424	-100	-902	0
1128	153	0	7758	-126	-7884	-3816	7821	-4005	-413	-267	663	-504	-60	-743	0
1129	153	0	9169	-141	-9310	-4514	9239	-4725	-424	-240	632	-593	-38	-613	0
1130	153	0	10404	-143	-10547	-5130	10475	-5345	-399	-116	636	-514	-42	-242	0
1131	153	0	10152	-133	-10285	-5009	10218	-5209	-409	27	320	-434	-87	-62	0
1132	153	0	7753	-135	-7888	-3809	7820	-4011	-407	13	180	-190	-122	60	0
1133	153	0	3754	-133	-3887	-1810	3820	-2010	-578	60	60	-100	-331	-13	0
1134	153	0	-524	-129	395	326	-459	133	-758	48	40	42	-453	-188	0
1135	153	0	-3850	-106	3744	1978	-3797	1819	-874	128	3	147	-535	-368	0
1136	153	0	-6170	-116	6054	3143	-6112	2969	-851	131	64	153	-634	-411	0
1137	153	0	-7072	-129	6943	3600	-7007	3407	-776	166	89	162	-558	-399	0
1138	153	0	-6952	-116	6836	3534	-6894	3360	-855	162	106	153	-446	-285	0
1139	153	0	-5739	-75	5664	2907	-5701	2794	-725	236	108	244	-420	-38	0
1140	153	0	-4374	-23	4351	2198	-4362	2164	-706	256	95	355	-261	230	0
1141	153	0	-2988	7	2995	1490	-2991	1501	-616	242	230	405	-118	409	0
1142	153	0	-2254	44	2298	1105	-2276	1171	-587	209	120	397	-60	341	0
1143	153	0	-2066	40	2106	1013	-2086	1073	-539	166	182	442	-153	254	0
1144	153	0	-2257	-13	2244	1135	-2250	1115	-603	118	98	516	-228	-36	0
1145	153	0	-2294	-62	2232	1178	-2263	1085	-585	170	50	523	-355	-271	0
1146	153	0	-2286	-5	2281	1145	-2283	1138	-609	97	98	690	-413	-452	0
1147	153	0	-1948	21	1969	963	-1958	995	-469	-1	83	805	-457	-488	0
1148	153	0	-1387	23	1410	682	-1398	716	-384	254	133	925	-325	-409	0
1149	153	0	-701	-36	665	368	-683	314	-186	238	166	1059	-279	-164	0
1150	153	0	-49	-44	5	46	-27	-19	-13	314	118	1154	-244	19	0
1151	153	0	234	-29	-263	-102	248	-146	56	374	190	1241	-153	254	0
1152	153	0	-143	19	162	62	-152	90	23	294	190	1121	-176	180	0
1153	153	0	-955	3	958	476	-956	480	-58	240	102	1084	-292	69	0
1154	153	0	-2104	-7	2097	1055	-2100	1045	-151	234	11	1061	-203	-207	0
1155	153	0	-3422	7	3429	1707	-3425	1718	-201	194	-85	923	-320	-291	0
1156	153	0	-4503	-40	4463	2271	-4483	2211	-178	161	-143	774	-244	-446	0
1157	153	0	-4925	-62	4863	2493	-4894	2400	-141	182	-254	735	-219	-294	0
1158	153	0	-4898	-23	4875	2460	-4886	2426	-114	139	-318	607	-166	-126	0
1159	153	0	-4182	0	4182	2091	-4182	2091	56	306	-403	628	174	184	0
1160	153	0	-3168	29	3197	1569	-3182	1613	197	256	-450	494	250	426	0
1161	153	0	-2309	-1	2308	1155	-2308	1153	331	289	-504	531	411	651	0
1162	153	0	-2023	-87	1936	1055	-1979	924	277	199	-727	236	362	323	0
1163	153	0	-2421	413	2834	1004	-2627	1623	137	75	-841	27	273	393	0
1164	153	0	-2675	141	2816	1267	-2745	1478	486	364	-477	38	636	434	0
1165	153	0	-3763	-306	3457	2034	-3610	1575	176	199	-717	-48	601	201	0
1166	153	0	-4165	-514	3651	2339	-3908	1568	281	246	-770	-25	614	110	0
1167	153	0	-4281	-640	3641	2460	-3961	1500	153	228	-904	-65	679	176	0
1168	153	0	-3708	-744	2964	2226	-3336	1110	166	211	-894	-300	768	184	0
1169	153	0	-2521	-799	1722	1660	-2121	461	184	308	-630	-382	810	430	0
1170	153	0	-1221	-855	366	1038	-793	-244	304	261	-199	-409	981	582	0
1171	153	0	617	-894	-1511	138	1064	-1202	356	159	294	-512	855	475	0
1172	153	0	2172	-902	-3074	-635	2623	-1988	419	353	-192	-190	729	649	0
1173	153	0	1711	-937	-2648	-387	2179	-1792	261	322	-362	42	556	287	0
1174	153	0	-631	-1001	-370	816	-130	-685	242	374	-950	296	292	153	1
1175	153	0	-2434	-1012	1422	1723	-1928	205	-153	312	-1074	232	5	-188	0
1176	153	0	-2182	-1059	1123	1620	-1652	32	-223	114	-1189	46	-151	-473	0
1177	154	0	-227	-1034	-807	630	290	-920	-124	391	-1028	269	-197	-453	0
1178	154	0	1418	-1061	-2479	-178	1948	-1770	-347	622	-1105	494	-174	-275	0
1179	154	0	1926	-1053	-2979	-436	2452	-2016	-139	768	-452	698	17	-5	0
1180	154	0	1763	-1063	-2826	-350	2294	-1944	-11	807	-490	762	133	230	0
1181	154	0	2793	-1024	-3817	-884	3305	-2420	-48	805	-725	628	162	327	0
1182	154	0	5022	-966	-5988	-2028	5505	-3477	13	624	-442	64	254	395	0
1183	154	0	6550	-940	-7490	-2805	7020	-4215	13	490	-403	-9	205	294	0
1184	154	0	6565	-921	-7486	-2822	7025	-4203	120	388	-649	-60	166	174	0
1185	154	0	5331	-840	-6171	-2245	5751	-3505	83	516	-748	-141	129	147	0
1186	154	0	4120	-768	-4888	-1676	4504	-2828	23	267	-890	-322	-19	-112	0
1187	154	0	4386	-704	-5090	-1841	4738	-2897	97	302	-843	-382	-9	-126	0
1188	154	0	5917	-620	-6537	-2648	6227	-3578	106	389	-762	-430	-48	17	0
1189	154	0	8006	-663	-8669	-3671	8337	-4666	139	455	-609	-395	21	131	0
1190	154	0	9606	-611	-10217	-4497	9911	-5414	281	574	-393	-236	89	376	0
1191	154	0	10034	-591	-10625	-4721	10329	-5608	376	692	-172	-170	129	419	0
1192	154	0	9754	-560	-10314	-4597	10034	-5437	428	688	9	-91	102	411	0
1193	154	0	8622	-525	-9147	-4048	8884	-4836	230	663	-38	46	-108	114	0
1194	154	0	7375	-547	-7922	-3414	7648	-4234	172	729	11	118	-42	-137	0
1195	154	0	5620	-568	-6188	-2526	5904	-3378	40	558	-27	242	-263	-467	0
1196	154	0	3362	-620	-3982	-1371	3672	-2301	-161	562	-13	294	-316	-663	0
1197	154	0	1523	-599	-2122	-462	1822	-1360	-244	517	110	413	-265	-715	0
1198	154	0	1411	-583	-1994	-414	1702	-1288	-170	452	139	562	-170	-694	0
1199	154	0	1653	-595	-2248	-529	1950	-1421	-236	424	126	657	-147	-582	0
1200	154	0	1730	-603	-2333	-563	2031	-1468	-69	424	-71	909	-44	-397	0
1201	154	0	1751	-547	-2298	-602	2024	-1422	79	564	-135	1084	102	-153	0
1202	154	0	1588	-452	-2040	-568	1814	-1246	-21	502	-261	1266	64	-234	0
1203	154	0	1457	-360	-1817	-548	1637	-1088	-81	403	-389	1266	-87	-388	0
1204	154	0	1275	-302	-1577	-486	1426	-939	-203	436	-475	1280	-161	-690	0
1205	154	0	1575	-217	-1792	-679	1683	-1004	-298	312	-358	1165	-308	-946	0
1206	154	0	1994	-147	-2141	-923	2067	-1144	-263	376	-184	1266	-302	-979	0
1207	154	0	2582	-161	-2743	-1210	2662	-1452	-254	376	-143	1247	-420	-1092	0
1208	154	0	3372	-114	-3486	-1629	3429	-1800	-153	190	-112	1542	-467	-995	0
1209	154	0	4518	-81	-4599	-2218	4558	-2340	-211	347	-277	1629	-397	-719	0
1210	154	0	5271	-180	-5451	-2545	5361	-2815	-252	320	-649	1701	-417	-403	0
1211	154	0	6394	-155	-6549	-3119	6471	-3352	-415	302	-1059	1744	-434	-250	0
1212	154	0	7341	-124	-7465	-3608	7403	-3794	-547	314	-1392	1938	-465	-292	0
1213	154	0	7956	-116	-8072	-3920	8014	-4094	-764	281	-1680	1972	-616	-432	0
1214	154	0	8862	-102	-8964	-4380	8913	-4533	-1026	389	-1775	2277	-760	-659	0
1215	154	0	9325	-87	-9412	-4619	9368	-4749	-1253	403	-1726	2331	-884	-888	0
1216	154	0	9230	-151	-9381	-4539	9305	-4766	-1356	527	-1548	2390	-894	-911	0
1217	154	0	9266	-129	-9395	-4568	9330	-4762	-1396	471	-1451	2409	-783	-971	0
1218	154	0	10183	-155	-10338	-5014	10260	-5246	-1326	492	-1478	2457	-752	-793	0
1219	154	0	11460	-147	-11607	-5656	11533	-5877	-1340	455	-1515	2469	-661	-527	0
1220	154	0	12822	-73	-12895	-6374	12858	-6484	-1317	388	-1780	2607	-657	-302	0
1221	154	0	13748	-128	-13876	-6810	13812	-7002	-1282	496	-1969	2690	-642	-83	0
1222	154	0	13914	-71	-13985	-6921	13949	-7028	-1408	263	-2324	2681	-873	-120	0
1223	154	0	13987	-89	-14076	-6949	14031	-7082	-1414	250	-2475	2661	-962	-283	0
1224	154	0	13782	-48	-13830	-6867	13806	-6939	-1361	209	-2628	2372	-977	-417	0
1225	154	0	13625	-15	-13640	-6805	13632	-6827	-1447	124	-2686	2031	-1179	-688	0
1226	154	0	13606	9	-13597	-6807	13601	-6794	-1491	256	-2657	1877	-1144	-861	0
1227	154	0	13658	-34	-13692	-6812	13675	-6863	-1373	320	-2551	1742	-1057	-713	0
1228	154	0	14363	-97	-14460	-7133	14411	-7278	-1268	322	-2568	1524	-884	-673	0
1229	154	0	15489	-77	-15566	-7706	15527	-7821	-1196	426	-2432	1470	-655	-215	0
1230	154	0	17081	-29	-17110	-8526	17095	-8569	-1123	506	-2444	1363	-370	120	0
1231	154	0	18235	-65	-18300	-9085	18267	-9182	-973	448	-2341	977	-139	283	0
1232	154	0	18450	-162	-18612	-9144	18531	-9387	-900	335	-2170	808	95	376	0
1233	154	0	17995	-252	-18247	-8871	18121	-9249	-793	261	-2071	568	213	368	0
1234	154	0	17105	-219	-17324	-8443	17214	-8771	-737	184	-2062	322	283	228	0
1235	154	0	15831	-141	-15972	-7845	15901	-8056	-807	69	-1918	-56	343	161	0
1236	154	0	15138	-166	-15304	-7486	15221	-7735	-690	15	-1813	-230	450	143	0
1237	154	0	14434	-205	-14639	-7114	14536	-7422	-583	93	-1804	-302	465	269	0
1238	154	0	13596	-129	-13725	-6733	13660	-6927	-461	162	-1650	-411	653	661	0
1239	154	0	12558	-133	-12691	-6212	12624	-6412	-535	174	-1769	-519	675	952	0
1240	154	0	11949	-205	-12154	-5872	12051	-6179	-349	277	-1744	-603	867	1315	0
1241	154	0	11741	-93	-11834	-5824	11787	-5963	-440	349	-1806	-808	911	1610	0
1242	154	0	11721	-23	-11744	-5849	11732	-5883	-345	349	-1897	-865	921	1844	0
1243	154	0	11686	147	-11539	-5916	11612	-5696	-261	360	-1912	-1068	859	1868	0
1244	154	0	12431	217	-12214	-6324	12322	-5998	-378	289	-1961	-1491	661	1730	0
1245	154	0	11008	166	-10842	-5587	10925	-5338	-428	413	-1922	-1680	659	1676	0
1246	154	0	7557	38	-7519	-3797	7538	-3740	-519	415	-1877	-1858	665	1711	0
1247	154	0	5328	-38	-5366	-2645	5347	-2702	-479	312	-1746	-2194	700	1823	0
1248	154	0	3792	23	-3769	-1907	3780	-1873	-312	219	-1602	-2430	741	2263	0
1249	154	0	1757	114	-1643	-935	1700	-764	-294	246	-1451	-2737	977	2525	0
1250	154	0	-186	219	405	-16	-295	312	-248	186	-1338	-3119	987	2869	0
1251	154	0	-1600	95	1695	752	-1647	895	-325	176	-1383	-3528	1020	3007	0
1252	154	0	-4362	-23	4339	2192	-4350	2158	-153	147	-1305	-3680	1131	3142	0
1253	154	0	-7567	-75	7492	3821	-7529	3708	-164	302	-1330	-3602	1022	3133	0
1254	154	0	-10646	-170	10476	5408	-10561	5153	-256	417	-1390	-3666	1049	3020	0
1255	154	0	-12941	-252	12689	6596	-12815	6218	-300	161	-1674	-3862	869	2756	0
1256	154	0	-14673	-308	14365	7490	-14519	7028	-320	197	-1947	-3687	900	2673	0
1257	154	0	-16787	-329	16458	8558	-16622	8064	-506	287	-2091	-3684	937	2634	0
1258	154	0	-16663	-263	16400	8463	-16531	8068	-444	306	-2475	-3530	968	2714	0
1259	154	0	-13141	-250	12891	6695	-13016	6320	-616	194	-2774	-3523	1164	2811	0
1260	154	0	-9594	-399	9195	4996	-9394	4398	-613	219	-3028	-3220	1115	3055	0
1261	154	0	-6520	-413	6107	3466	-6313	2847	-558	279	-3272	-3144	1228	3016	0
1262	154	0	-4312	-384	3928	2348	-4120	1772	-486	118	-3340	-3148	1295	2913	0
1263	154	0	-2731	-308	2423	1519	-2577	1057	-556	38	-3583	-3069	1191	2609	0
1264	154	0	-1066	-221	845	643	-955	312	-486	201	-3672	-2770	1035	2318	0
1265	154	0	315	-135	-450	-90	382	-292	-620	-42	-3806	-2452	880	1955	0
1266	154	0	3472	-91	-3563	-1690	3517	-1827	-570	-164	-3912	-2217	896	1705	0
1267	154	0	7766	-36	-7802	-3865	7784	-3919	-479	-238	-4141	-1889	869	1503	0
1268	154	0	11933	-17	-11950	-5958	11941	-5983	-323	-232	-4246	-1565	874	1571	0
1269	154	0	15993	-110	-16103	-7941	16048	-8106	-162	-378	-4283	-1583	1065	1534	0
1270	154	0	20723	-128	-20851	-10297	20787	-10489	-100	-673	-4547	-1342	1113	1596	0
1271	154	0	25117	-141	-25258	-12488	25187	-12699	50	-523	-4619	-931	1208	1522	0
1272	154	0	27631	-186	-27817	-13722	27724	-14001	201	-531	-4706	-777	1216	1408	0
1273	154	0	30161	-155	-30316	-15003	30238	-15235	225	-614	-4729	-677	1195	1220	0
1274	154	0	31682	-102	-31784	-15790	31733	-15943	244	-741	-4770	-529	1187	713	0
1275	154	0	31771	-13	-31784	-15879	31777	-15898	343	-741	-4586	-126	1132	442	0
1276	154	0	31952	168	-31784	-16060	31868	-15808	238	-768	-4632	195	1006	77	0
1277	154	0	32061	277	-31784	-16169	31922	-15753	300	-861	-4520	271	1055	-54	0
1278	154	0	32160	376	-31784	-16268	31972	-15704	279	-1121	-4430	277	1138	-186	0
1279	154	0	32156	372	-31784	-16264	31970	-15706	291	-1041	-4306	370	1229	-263	0
1280	154	0	32057	273	-31784	-16165	31920	-15755	424	-1065	-4176	479	1336	-151	0
1281	154	0	32053	269	-31784	-16161	31918	-15757	506	-1034	-4171	840	1394	-368	0
1282	154	0	31950	166	-31784	-16058	31867	-15809	397	-1059	-4159	1121	1482	-525	0
1283	154	0	31707	-77	-31784	-15815	31745	-15930	438	-1346	-4266	1218	1445	-933	0
1284	154	0	31567	-217	-31784	-15675	31675	-16000	560	-1524	-4347	1423	1390	-1338	0
1285	154	0	31592	-192	-31784	-15700	31688	-15988	446	-1674	-4493	1658	1517	-1767	0
1286	154	0	31554	-230	-31784	-15662	31669	-16007	362	-1879	-4735	1827	1468	-2165	0
1287	154	0	31559	-225	-31784	-15667	31671	-16004	273	-2106	-4751	1699	1590	-2277	0
1288	154	0	31594	-190	-31784	-15702	31689	-15987	205	-2456	-5125	1470	1526	-2446	1
1289	154	0	31573	-211	-31784	-15681	31678	-15997	368	-2479	-5579	1443	1874	-2479	0
1290	154	0	31592	-192	-31784	-15700	31688	-15988	244	-2733	-5984	1553	1862	-2277	0
1291	154	0	31571	-213	-31784	-15679	31677	-15998	79	-2842	-6751	1542	2068	-2520	0
1292	154	0	31618	-166	-31784	-15726	31701	-15975	-141	-2783	-7102	1769	2073	-2617	0
1293	154	0	31629	-155	-31784	-15737	31706	-15969	-153	-2814	-7569	2007	2112	-2898	0
1294	154	0	31759	-25	-31784	-15867	31771	-15904	-312	-2799	-7818	2139	2009	-3187	0
1295	154	0	32018	234	-31784	-16126	31901	-15775	-294	-2690	-8035	2093	1963	-3398	0
1296	154	0	31964	180	-31784	-16072	31874	-15802	-343	-2702	-8277	1771	1850	-3534	0
1297	164	0	31937	153	-31784	-16045	31860	-15815	-211	-2651	-8483	1606	1924	-3557	0
1298	164	0	31647	-137	-31784	-15755	31715	-15960	-3	-2463	-8557	1299	1940	-3365	0
1299	164	0	31546	-238	-31784	-15654	31665	-16011	157	-2463	-8417	1101	1978	-3156	0
1300	164	0	31523	-261	-31784	-15631	31653	-16022	442	-2411	-8219	970	2007	-2869	0
1301	164	0	31604	-180	-31784	-15712	31694	-15982	614	-2186	-7930	1035	1912	-2636	0
1302	164	0	31795	11	-31784	-15903	31789	-15886	816	-2180	-7503	1167	1784	-2510	0
1303	164	0	32047	263	-31784	-16155	31915	-15760	1001	-1910	-7185	1099	1683	-2463	0
1304	164	0	31759	-25	-31784	-15867	31771	-15904	1200	-1765	-6751	1004	1511	-2483	0
1305	164	0	31752	-32	-31784	-15860	31768	-15908	1321	-1794	-6287	698	1282	-2675	0
1306	164	0	31945	161	-31784	-16053	31864	-15811	1474	-1629	-5563	510	1082	-2659	0
1307	164	0	31929	145	-31784	-16037	31856	-15819	1674	-1584	-4929	401	1103	-2415	0
1308	164	0	31871	87	-31784	-15979	31827	-15848	1912	-1371	-4299	176	1171	-2135	0
1309	164	0	31815	31	-31784	-15923	31799	-15876	2079	-1212	-3579	50	1272	-1429	0
1310	164	0	31836	52	-31784	-15944	31810	-15866	2395	-863	-2927	298	1526	-843	0
1311	164	0	30105	-277	-30382	-14914	30243	-15329	2795	-570	-2104	636	1678	-298	0
1312	164	0	18366	-236	-18602	-9065	18484	-9419	3028	-378	-1499	917	1819	-29	0
1313	164	0	4450	-318	-4768	-2066	4609	-2543	3266	-203	-851	1132	1825	209	0
1314	164	0	-12403	-389	12014	6396	-12208	5812	3515	-194	-126	1406	1887	370	0
1315	164	0	-30895	-145	30750	15520	-30822	15302	3740	-81	302	1328	2009	314	0
1316	164	0	-32041	-258	31783	16149	-31912	15762	3980	-71	905	1569	2101	455	0
1317	164	0	-31916	-133	31783	16024	-31849	15825	4141	11	1245	1637	2275	560	0
1318	164	0	-31928	-145	31783	16036	-31855	15819	4332	25	1736	1546	2456	797	0
1319	164	0	-32041	-258	31783	16149	-31912	15762	4617	205	2151	1846	2679	1146	0
1320	164	0	-32200	-417	31783	16308	-31991	15683	4708	368	2541	2054	2787	1266	0
1321	164	0	-32128	-345	31783	16236	-31955	15719	4739	510	2917	2153	2915	1241	0
1322	164	0	-31940	-157	31783	16048	-31861	15813	4611	485	3131	2178	2698	1103	0
1323	164	0	-31825	-42	31783	15933	-31804	15870	4297	411	3301	2112	2502	634	0
1324	164	0	-31977	-194	31783	16085	-31880	15794	4242	378	3338	2217	2421	263	0
1325	164	0	-32042	-259	31783	16150	-31912	15762	4122	306	3226	2277	2143	-192	0
1326	164	0	-32103	-320	31783	16211	-31943	15731	4013	254	3274	2260	1963	-485	0
1327	164	0	-32275	-492	31783	16383	-32029	15645	3773	62	3020	2058	1823	-871	0
1328	164	0	-32262	-479	31783	16370	-32022	15652	3589	-145	2787	1854	1699	-1204	0
1329	164	0	-32390	-607	31783	16498	-32086	15588	3429	-386	2683	1400	1625	-1491	0
1330	164	0	-18780	-323	18457	9551	-18618	9067	3352	-432	2580	1138	1676	-1553	0
1331	164	0	-5081	149	5230	2466	-5155	2689	3133	-725	2471	803	1633	-1870	0
1332	164	0	3165	211	-2954	-1688	3059	-1371	2999	-847	2349	479	1773	-2211	0
1333	164	0	7504	67	-7437	-3785	7470	-3685	2719	-952	2355	223	1802	-2549	0
1334	164	0	8548	-5	-8553	-4271	8550	-4279	2568	-1280	2186	-236	1753	-3136	0
1335	164	0	9667	-46	-9713	-4810	9690	-4879	2586	-1354	2399	-217	1947	-3309	0
1336	164	0	10384	48	-10336	-5216	10360	-5144	2428	-1402	2479	-217	2029	-3334	0
1337	164	0	9201	120	-9081	-4660	9141	-4480	2535	-1470	2669	-3	2244	-3327	0
1338	164	0	5989	5	-5984	-2997	5986	-2989	2667	-1297	3008	277	2564	-3001	0
1339	164	0	1695	-19	-1714	-838	1704	-866	2772	-1334	3369	558	2706	-2830	0
1340	164	0	-2300	-192	2108	1246	-2204	958	2933	-1210	3645	677	2946	-2554	0
1341	164	0	-4607	-54	4553	2330	-4580	2249	3162	-1220	3924	824	3171	-2256	0
1342	164	0	-4855	-15	4840	2435	-4847	2412	3129	-1233	4326	888	3237	-2357	0
1343	164	0	-4459	-36	4423	2247	-4441	2193	3371	-1096	4834	1016	3365	-2198	0
1344	164	0	-3399	1	3400	1699	-3399	1700	3412	-1134	5156	1090	3383	-2207	0
1345	164	0	-1315	31	1346	642	-1330	688	3400	-1290	5414	1055	3393	-2176	0
1346	164	0	1011	-40	-1051	-485	1031	-545	3596	-1342	5575	938	3439	-2044	0
1347	164	0	2947	-133	-3080	-1407	3013	-1606	3678	-1412	5818	632	3470	-1928	0
1348	164	0	4833	-207	-5040	-2313	4936	-2623	3695	-1420	5841	576	3480	-1604	0
1349	164	0	7914	-263	-8177	-3825	8045	-4220	3777	-1261	6064	706	3676	-1226	0
1350	164	0	10947	-248	-11195	-5349	11071	-5721	3831	-1107	6208	865	3783	-696	0
1351	164	0	12111	-194	-12305	-5958	12208	-6249	4002	-1119	6147	799	3804	-401	0
1352	164	0	11794	-131	-11925	-5831	11859	-6028	4000	-1026	6171	663	3810	-325	0
1353	164	0	10517	-135	-10652	-5191	10584	-5393	3973	-999	6190	250	3794	-335	0
1354	164	0	9041	-135	-9176	-4453	9108	-4655	3841	-1047	6240	23	3691	-442	0
1355	164	0	6726	-77	-6803	-3324	6764	-3440	3715	-1053	6180	-285	3528	-541	0
1356	164	0	4241	-178	-4419	-2031	4330	-2298	3651	-1113	6078	-688	3373	-630	0
1357	164	0	2964	-143	-3107	-1410	3035	-1625	3654	-1134	6043	-900	3385	-651	0
1358	164	0	2854	-201	-3055	-1326	2954	-1628	3651	-999	5975	-849	3445	-519	0
1359	164	0	4514	-186	-4700	-2164	4607	-2443	3777	-937	5957	-1016	3412	-277	0
1360	164	0	6158	-131	-6289	-3013	6223	-3210	3750	-913	5858	-1016	3358	-89	0
1361	164	0	7504	-277	-7781	-3613	7642	-4029	3825	-915	5779	-1105	3278	9	0
1362	164	0	9628	-213	-9841	-4707	9734	-5027	3790	-812	5593	-1090	3241	38	0
1363	164	0	11349	-207	-11556	-5571	11452	-5881	3571	-715	5375	-1193	3078	-87	0
1364	164	0	13111	-129	-13240	-6491	13175	-6684	3625	-597	4989	-1113	2921	-341	0
1365	164	0	13980	-143	-14123	-6918	14051	-7133	3676	-653	4890	-1247	2706	-620	0
1366	164	0	13440	-110	-13550	-6665	13495	-6830	3606	-665	4687	-1189	2615	-781	0
1367	164	0	13470	17	-13453	-6743	13461	-6718	3524	-616	4252	-1035	2523	-981	0
1368	164	0	11755	-40	-11795	-5857	11775	-5917	3486	-686	3899	-1072	2479	-952	0
1369	164	0	9786	-71	-9857	-4857	9821	-4964	3360	-803	3338	-1381	2347	-993	0
1370	164	0	9834	-83	-9917	-4875	9875	-5000	3309	-981	2842	-1734	2306	-869	0
1371	164	0	10715	-46	-10761	-5334	10738	-5403	3127	-894	2357	-1462	2134	-991	0
1372	164	0	12155	32	-12123	-6093	12139	-6045	3072	-735	1821	-830	2124	-1132	0
1373	164	0	13153	-114	-13267	-6519	13210	-6690	2869	-628	1226	-419	1963	-1423	0
1374	164	0	13553	-131	-13684	-6711	13618	-6907	2770	-700	721	-104	1709	-1730	0
1375	164	0	13669	-184	-13853	-6742	13761	-7018	2549	-744	226	122	1513	-2300	0
1376	164	0	13367	-356	-13723	-6505	13545	-7039	2397	-735	-97	481	1309	-2622	0
1377	164	0	13621	-302	-13923	-6659	13772	-7112	2265	-818	-469	717	1165	-2933	0
1378	164	0	14901	-203	-15104	-7349	15002	-7653	2176	-894	-840	1152	1127	-3012	0
1379	164	0	16922	-126	-17048	-8398	16985	-8587	1996	-989	-1173	1439	1082	-3133	0
1380	164	0	19362	83	-19279	-9722	19320	-9598	2015	-1072	-1381	1879	1063	-3104	0
1381	164	0	20671	135	-20536	-10403	20603	-10200	1862	-1187	-1652	2539	1107	-3005	0
1382	164	0	21136	318	-20818	-10727	20977	-10250	1908	-1268	-1887	3202	1379	-3041	0
1383	164	0	20001	448	-19553	-10224	19777	-9552	2023	-1278	-2104	3734	1458	-3251	0
1384	164	0	18047	719	-17328	-9383	17687	-8304	2005	-1464	-2046	4171	1392	-3744	0
1385	164	0	16691	1032	-15659	-8861	16175	-7313	2145	-1501	-2213	4520	1307	-4099	0
1386	164	0	15651	1173	-14478	-8412	15064	-6652	2042	-1584	-2341	4964	1220	-4496	0
1387	164	0	15205	1552	-13653	-8378	14429	-6050	2114	-1466	-2430	4888	1253	-4768	0
1388	164	0	14204	1864	-12340	-8034	13272	-5238	2126	-1455	-2655	5125	1328	-4978	0
1389	164	0	12694	2314	-10380	-7504	11537	-4033	2112	-1365	-2832	5554	1425	-4976	0
1390	164	0	11009	2780	-8229	-6894	9619	-2724	2155	-1377	-3086	6017	1513	-4846	0
1391	164	0	10165	3121	-7044	-6643	8604	-1961	1969	-1536	-3507	6244	1487	-5003	0
1392	164	0	10157	3340	-6817	-6748	8487	-1738	2232	-1509	-3722	6345	1584	-5228	0
1393	164	0	8325	3309	-5016	-5817	6670	-853	2242	-1573	-4031	6270	1616	-5513	0
1394	164	0	5635	3018	-2617	-4326	4126	200	2554	-1511	-4176	6499	1569	-5781	0
1395	164	0	3522	2809	-713	-3165	2117	1048	2582	-1565	-4231	6739	1577	-6099	0
1396	164	0	2159	2673	514	-2416	822	1593	2712	-1753	-4508	6712	1650	-6376	1
1397	164	0	1422	2436	1014	-1929	204	1725	2880	-1778	-4638	6861	1724	-6578	0
1398	164	0	1176	2081	905	-1628	135	1493	3039	-1765	-4749	7015	1716	-6491	0
1399	164	0	1024	1848	824	-1436	100	1336	3206	-1685	-4764	6900	1726	-6326	0
1400	164	0	528	1513	985	-1020	-228	1249	3303	-1699	-4960	6762	1918	-6052	0
1401	164	0	187	1193	1006	-690	-409	1099	3373	-1753	-5307	6725	1988	-5996	0
1402	164	0	-906	845	1751	30	-1328	1298	3418	-1637	-5529	6885	1879	-5961	0
1403	164	0	-2099	568	2667	765	-2383	1617	3429	-1524	-5503	6741	1885	-6109	0
1404	164	0	-3201	424	3625	1388	-3413	2024	3519	-1365	-5453	6466	1829	-6351	0
1405	173	0	-5246	343	5589	2451	-5417	2966	3445	-1284	-5558	6206	1693	-6535	0
1406	173	0	-7646	197	7843	3724	-7744	4020	3303	-1059	-5657	6031	1528	-6450	0
1407	173	0	-9529	192	9721	4668	-9625	4956	3344	-944	-5695	5852	1517	-6320	0
1408	173	0	-10614	-5	10609	5309	-10611	5302	3261	-756	-5734	5478	1565	-6066	0
1409	173	0	-11520	-32	11488	5776	-11504	5728	3274	-603	-5723	4997	1559	-5748	0
1410	173	0	-12314	34	12348	6140	-12331	6191	3278	-347	-5432	4702	1668	-5261	0
1411	173	0	-13416	65	13481	6675	-13448	6773	3135	-318	-5354	4252	1530	-5111	0
1412	173	0	-13877	114	13991	6881	-13934	7052	3206	-325	-5084	3637	1517	-4915	0
1413	173	0	-14618	246	14864	7186	-14741	7555	3113	-411	-4842	2933	1280	-4906	0
1414	173	0	-15813	234	16047	7789	-15930	8140	2863	-281	-4611	2232	1051	-5076	0
1415	173	0	-16732	153	16885	8289	-16808	8519	2729	-145	-4124	1639	774	-5249	0
1416	173	0	-17599	56	17655	8771	-17627	8855	2506	-7	-3794	1045	469	-5230	0
1417	173	0	-18016	-31	17985	9023	-18000	8977	2324	79	-3369	446	384	-5028	0
1418	173	0	-18039	-153	17886	9096	-17962	8866	2101	221	-2941	5	275	-4650	0
1419	173	0	-17926	-110	17816	9018	-17871	8853	1914	304	-2421	-541	104	-4231	0
1420	173	0	-17909	-56	17853	8982	-17881	8898	1792	465	-1916	-962	19	-3750	0
1421	173	0	-17817	15	17832	8901	-17824	8923	1501	525	-1307	-1392	-116	-3410	0
1422	173	0	-17808	-108	17700	8958	-17754	8796	1134	438	-785	-1971	-403	-3270	0
1423	173	0	-18342	-188	18154	9265	-18248	8983	851	552	-159	-2483	-351	-2972	0
1424	173	0	-19582	-188	19394	9885	-19488	9603	481	415	157	-2805	-853	-2989	0
1425	173	0	-21108	-149	20959	10628	-21033	10405	131	368	599	-3356	-1103	-2979	0
1426	173	0	-22360	-25	22335	11192	-22347	11155	-252	-46	665	-4064	-1499	-2820	0
1427	173	0	-23657	-73	23584	11865	-23620	11755	-591	-89	915	-4178	-1885	-2535	0
1428	173	0	-24612	-52	24560	12332	-24586	12254	-993	11	1272	-4520	-2046	-2044	0
1429	173	0	-25048	-52	24996	12550	-25022	12472	-1286	-60	1569	-4871	-2244	-1462	0
1430	173	0	-25048	-100	24948	12574	-24998	12424	-1511	-21	2122	-4914	-2232	-744	0
1431	173	0	-25132	-194	24938	12663	-25035	12372	-1825	-46	2461	-5131	-2405	-300	0
1432	173	0	-24897	-238	24659	12567	-24778	12210	-1986	9	2906	-5164	-2492	58	0
1433	173	0	-25512	-190	25322	12851	-25417	12566	-2232	-15	3239	-5298	-2739	145	0
1434	173	0	-27567	-157	27410	13862	-27488	13626	-2438	36	3507	-5554	-3028	207	0
1435	173	0	-30104	-192	29912	15148	-30008	14860	-2729	67	3643	-5792	-3195	240	0
1436	173	0	-31745	-133	31612	15939	-31678	15739	-2948	60	3804	-5831	-3311	310	0
1437	173	0	-32029	-246	31783	16137	-31906	15768	-3109	65	3936	-5981	-3315	523	0
1438	173	0	-32037	-254	31783	16145	-31910	15764	-3202	131	4072	-6037	-3241	777	0
1439	173	0	-32068	-285	31783	16176	-31925	15749	-3030	143	4019	-5887	-3049	1210	0
1440	173	0	-32044	-261	31783	16152	-31913	15761	-3086	248	4081	-5953	-2781	1612	0
1441	173	0	-31971	-188	31783	16079	-31877	15797	-3152	161	3827	-6050	-2783	1697	0
1442	173	0	-31837	-54	31783	15945	-31810	15864	-3183	217	3784	-6250	-2836	1635	0
1443	173	0	-31723	60	31783	15831	-31753	15921	-3321	271	3592	-6233	-2824	1443	0
1444	173	0	-31702	81	31783	15810	-31742	15932	-3470	240	3358	-6467	-2814	1067	0
1445	173	0	-31764	19	31783	15872	-31773	15901	-3414	197	3109	-6500	-2719	810	0
1446	173	0	-31880	-97	31783	15988	-31831	15843	-3424	281	2836	-6535	-2620	587	0
1447	173	0	-32087	-304	31783	16195	-31935	15739	-3352	228	2648	-6522	-2564	422	0
1448	173	0	-32023	-240	31783	16131	-31903	15771	-3199	368	2564	-6419	-2434	362	0
1449	173	0	-31928	-145	31783	16036	-31855	15819	-3096	420	2324	-6328	-2392	333	0
1450	173	0	-31766	17	31783	15874	-31774	15900	-2921	403	2244	-6206	-2421	209	0
1451	173	0	-31494	38	31532	15728	-31513	15785	-2855	349	1908	-6178	-2438	62	0
1452	173	0	-30086	69	30155	15008	-30120	15112	-2832	269	1538	-6244	-2719	-291	0
1453	173	0	-29201	48	29249	14576	-29225	14648	-2847	279	1131	-6268	-2793	-719	0
1454	173	0	-29174	48	29222	14563	-29198	14635	-2894	203	764	-6198	-3022	-1191	0
1455	173	0	-29009	25	29034	14492	-29021	14529	-2836	269	514	-6206	-3111	-1588	0
1456	173	0	-29329	38	29367	14645	-29348	14702	-2774	271	291	-5940	-3150	-1744	0
1457	173	0	-30020	75	30095	14972	-30057	15085	-2884	161	93	-5928	-3317	-1843	0
1458	173	0	-30358	65	30423	15146	-30390	15244	-2847	199	-95	-6258	-3433	-2091	0
1459	173	0	-29833	23	29856	14905	-29844	14939	-2890	176	-27	-6324	-3480	-2064	0
1460	173	0	-28368	-54	28314	14211	-28341	14130	-2931	277	-203	-6477	-3631	-2172	0
1461	173	0	-27891	-192	27699	14041	-27795	13753	-2919	382	23	-6619	-3726	-2161	0
1462	173	0	-27902	-151	27751	14026	-27826	13800	-3012	296	145	-6681	-3938	-2322	0
1463	173	0	-27962	-110	27852	14036	-27907	13871	-3243	182	93	-6929	-4368	-2667	0
1464	173	0	-27768	-85	27683	13926	-27725	13799	-3478	323	261	-6751	-4582	-3047	0
1465	173	0	-28464	21	28485	14221	-28474	14253	-3753	271	351	-6708	-4840	-3296	0
1466	173	0	-29866	-25	29841	14945	-29853	14908	-3847	207	318	-6987	-4956	-3429	0
1467	173	0	-30806	-23	30783	15414	-30794	15380	-3909	64	543	-7385	-4956	-3400	0
1468	173	0	-30351	141	30492	15105	-30421	15316	-3959	50	659	-7954	-5127	-3519	0
1469	173	0	-30547	316	30863	15115	-30705	15589	-4031	-19	748	-8233	-5270	-3447	0
1470	173	0	-31253	213	31466	15520	-31359	15839	-4167	1	851	-8609	-5393	-3284	0
1471	173	0	-31278	-58	31220	15668	-31249	15581	-4368	-52	970	-8607	-5662	-3191	0
1472	173	0	-30300	-166	30134	15233	-30217	14984	-4626	-122	1245	-9182	-6054	-3715	0
1473	173	0	-30019	-145	29874	15082	-29946	14864	-4723	-65	1668	-9639	-6349	-4328	0
1474	173	0	-29984	-108	29876	15046	-29930	14884	-4791	-215	1901	-9657	-6663	-4871	0
1475	173	0	-28792	-1	28791	14396	-28791	14395	-4865	-42	2137	-9405	-6791	-4906	0
1476	173	0	-27406	157	27563	13624	-27484	13860	-4857	-79	2112	-9484	-7009	-5071	0
1477	173	0	-26061	129	26190	12966	-26125	13159	-4970	-64	2002	-10088	-7119	-5367	0
1478	173	0	-24943	15	24958	12464	-24950	12486	-5086	-126	1778	-10437	-7022	-5210	0
1479	173	0	-22995	102	23097	11446	-23046	11599	-5226	-65	1813	-10534	-6900	-4747	0
1480	173	0	-19414	141	19555	9636	-19484	9848	-5309	48	2077	-10427	-6681	-4289	0
1481	173	0	-16261	232	16493	8014	-16377	8362	-5278	25	2269	-10689	-6398	-3895	0
1482	173	0	-13935	259	14194	6838	-14064	7226	-5395	-143	2339	-10873	-6318	-3680	0
1483	173	0	-12079	133	12212	5973	-12145	6172	-5433	-106	2622	-10962	-6163	-3459	0
1484	173	0	-10481	126	10607	5177	-10544	5366	-5550	-110	2752	-10895	-6235	-3604	0
1485	173	0	-8928	157	9085	4385	-9006	4621	-5410	-131	3034	-11155	-6107	-3538	0
1486	173	0	-7347	199	7546	3574	-7446	3872	-5410	-89	3315	-11079	-5928	-3266	0
1487	173	0	-5820	205	6025	2807	-5922	3115	-5311	-98	3757	-11300	-5593	-2719	0
1488	173	0	-3607	230	3837	1688	-3722	2033	-5082	-112	4108	-11156	-5216	-2188	0
1489	173	0	-1635	306	1941	664	-1788	1123	-4807	-207	4372	-10988	-4799	-1420	0
1490	173	0	924	395	-529	-659	726	-67	-4708	-162	4613	-10916	-4388	-799	0
1491	173	0	2567	428	-2139	-1497	2353	-855	-4533	-203	4908	-10633	-4143	-199	0
1492	173	0	3173	444	-2729	-1808	2951	-1142	-4462	-186	5243	-10377	-3914	-95	0
1493	173	0	3342	481	-2861	-1911	3101	-1190	-4221	-157	5492	-9715	-3697	128	0
1494	173	0	2013	463	-1550	-1238	1781	-543	-4130	-149	5763	-9310	-3501	151	0
1495	173	0	-2598	496	3094	1051	-2846	1795	-3885	-79	6039	-8859	-3237	203	0
1496	173	0	-5104	558	5662	2273	-5383	3110	-3629	-11	6076	-8475	-2977	403	0
1497	173	0	-6007	492	6499	2757	-6253	3495	-3412	-124	6070	-8175	-2869	684	0
1498	173	0	-5203	525	5728	2339	-5465	3126	-3181	-100	5951	-7829	-2535	1103	0
1499	173	0	-2454	525	2979	964	-2716	1752	-2867	-48	5961	-7406	-2101	1594	0
1500	173	0	-522	537	1059	-7	-790	798	-2578	-44	5998	-7077	-1728	2143	0
1501	173	0	841	587	-254	-714	547	166	-2211	-221	5975	-6623	-1332	2510	0
1502	173	0	2246	605	-1641	-1425	1943	-518	-1881	-300	6060	-6145	-1063	2712	0
1503	173	0	2818	560	-2258	-1689	2538	-849	-1775	-370	6116	-5602	-824	2737	0
1504	173	0	3045	601	-2444	-1823	2744	-921	-1451	-448	5909	-5245	-599	2568	0
1505	173	0	3287	587	-2700	-1937	2993	-1056	-1350	-401	5738	-4844	-366	2380	0
1506	173	0	3451	582	-2869	-2016	3160	-1143	-1276	-535	5397	-4514	-322	2151	0
1507	173	0	4145	669	-3476	-2407	3810	-1403	-1070	-463	5067	-4068	-110	2232	0
1508	173	0	5518	717	-4801	-3117	5159	-2042	-1026	-467	4650	-3895	97	2165	0
1509	173	0	7791	743	-7048	-4267	7419	-3152	-935	-570	4275	-3726	184	2182	0
1510	173	0	10027	785	-9242	-5406	9634	-4228	-779	-533	3850	-3352	473	2110	0
1511	173	0	11674	713	-10961	-6193	11317	-5124	-640	-517	3437	-3072	655	2190	0
1512	173	0	12543	644	-11899	-6593	12221	-5627	-622	-496	2826	-2717	781	1982	0
1513	173	0	13113	680	-12433	-6896	12773	-5876	-607	-552	2300	-2731	803	1536	0
1514	173	0	13103	719	-12384	-6911	12743	-5832	-570	-541	1889	-2520	764	1022	0
1515	173	0	12353	776	-11577	-6564	11965	-5400	-634	-614	1282	-2525	673	362	0
1516	173	0	10846	799	-10047	-5822	10446	-4624	-696	-605	803	-2407	585	-197	0
1517	173	0	9873	874	-8999	-5373	9436	-4062	-843	-702	226	-2411	459	-651	0
1518	173	0	8686	841	-7845	-4763	8265	-3502	-867	-630	-184	-2357	459	-1030	0
1519	173	0	7437	876	-6561	-4156	6999	-2842	-913	-609	-574	-2137	436	-1195	0
1520	173	0	5839	902	-4937	-3370	5388	-2017	-1080	-609	-1034	-1969	252	-1495	0
1521	173	0	4948	867	-4081	-2907	4514	-1607	-1175	-492	-1451	-1916	102	-1800	0
1522	173	0	5119	851	-4268	-2985	4693	-1708	-1536	-549	-2019	-1934	-190	-2304	0
1523	173	0	6673	886	-5787	-3779	6230	-2450	-1713	-483	-2459	-1728	-409	-2818	0
1524	173	0	8946	1012	-7934	-4979	8440	-3461	-1928	-578	-2795	-1833	-698	-3233	0
1525	173	0	11560	902	-10658	-6231	11109	-4878	-2054	-599	-3210	-1765	-938	-3670	0
1526	173	0	14639	931	-13708	-7785	14173	-6388	-2273	-599	-3466	-1922	-1255	-4126	0
1527	173	0	17071	884	-16187	-8977	16629	-7651	-2397	-494	-3734	-2019	-1437	-4238	0
1528	173	0	18583	838	-17745	-9710	18164	-8453	-2560	-477	-3932	-2137	-1528	-4039	0
1529	173	0	18540	855	-17685	-9697	18112	-8415	-2834	-399	-4118	-2120	-1621	-3653	0
1530	173	0	17094	626	-16468	-8860	16781	-7921	-2723	-219	-4042	-1974	-1645	-3183	0
1531	173	0	14200	570	-13630	-7385	13915	-6530	-2663	-44	-3802	-1862	-1608	-2663	0
1532	173	0	10139	459	-9680	-5299	9909	-4610	-2706	71	-3697	-1872	-1711	-2426	0
1533	173	0	5576	395	-5181	-2985	5378	-2393	-2756	345	-3336	-1520	-1716	-2004	0
1534	173	0	726	519	-207	-622	466	156	-2739	422	-3003	-1540	-1843	-1829	0
1535	173	0	-3599	564	4163	1517	-3881	2363	-2712	545	-2605	-1484	-1959	-1474	0
1536	173	0	-6679	572	7251	3053	-6965	3911	-2543	789	-2130	-1173	-1883	-1030	0
1537	173	0	-7577	708	8285	3434	-7931	4496	-2525	921	-1903	-1140	-1877	-469	0
1538	173	0	-6269	744	7013	2762	-6641	3878	-2316	983	-1418	-808	-1730	333	0
1539	173	0	-3529	777	4306	1376	-3917	2541	-2209	1142	-1363	-473	-1598	970	0
1540	173	0	-632	710	1342	-39	-987	1026	-1986	1173	-1101	-201	-1377	1914	0
1541	173	0	2475	729	-1746	-1602	2110	-508	-1802	1220	-894	-322	-1022	2523	0
1542	173	0	5418	766	-4652	-3092	5035	-1943	-1503	1290	-859	-242	-694	3039	0
1543	173	0	6494	556	-5938	-3525	6216	-2691	-1325	1226	-525	-85	-492	3393	0
1544	173	0	6963	360	-6603	-3661	6783	-3121	-1160	1249	-192	124	-316	3519	0
1545	173	0	7301	230	-7071	-3765	7186	-3420	-1082	1268	48	273	-91	3427	0
1546	173	0	7988	271	-7717	-4129	7852	-3723	-822	1206	353	628	0	3629	0
1547	173	0	8300	195	-8105	-4247	8202	-3955	-646	1274	552	997	213	3649	0
1548	173	0	8261	73	-8188	-4167	8224	-4057	-428	1276	702	1412	382	3775	0
1549	173	0	7349	-36	-7385	-3656	7367	-3710	-128	1274	836	1699	636	3850	0
1550	173	0	6146	-110	-6256	-3018	6201	-3183	21	1243	909	2097	779	3843	0
1551	173	0	5405	-89	-5494	-2658	5449	-2791	116	1398	997	2343	900	3639	0
1552	173	0	4967	11	-4956	-2489	4961	-2472	38	1326	1001	2735	946	3224	0
1553	173	0	4666	-5	-4671	-2330	4668	-2338	-38	1129	964	2937	884	2638	0
1554	173	0	4645	176	-4469	-2410	4557	-2146	31	923	1010	3030	909	2075	0
1555	173	0	4609	157	-4452	-2383	4530	-2147	48	723	977	3057	830	1433	0
1556	173	0	5031	-13	-5044	-2509	5037	-2528	75	620	970	3315	960	1041	0
1557	173	0	6105	-174	-6279	-2965	6192	-3226	159	252	845	3358	971	686	0
1558	173	0	7516	-626	-8142	-3445	7829	-4384	300	256	696	3715	1179	576	0
1559	173	0	9364	-956	-10320	-4204	9842	-5638	362	182	640	3934	1369	694	0
1560	173	0	11421	-849	-12270	-5286	11845	-6559	343	172	469	4236	1528	671	0
1561	173	0	13033	-562	-13595	-6235	13314	-7078	341	256	250	4529	1804	832	0
1562	173	0	13999	-205	-14204	-6897	14101	-7204	424	190	23	4683	1778	824	0
1563	173	0	13703	215	-13488	-6959	13595	-6636	568	314	-102	4904	1949	651	0
1564	173	0	12283	479	-11804	-6381	12043	-5662	587	333	-75	5092	1974	506	0
1565	173	0	10847	812	-10035	-5829	10441	-4611	611	409	-240	5298	1763	343	0
1566	173	0	10116	1429	-8687	-5772	9401	-3629	585	459	-275	5478	1757	424	0
1567	173	0	9697	1763	-7934	-5730	8815	-3085	671	473	-104	5519	1825	578	0
1568	173	0	8964	1507	-7457	-5235	8210	-2975	748	636	27	5532	1883	999	0
1569	173	0	7983	840	-7143	-4411	7563	-3151	770	762	209	5660	2141	1643	0
1570	173	0	7075	545	-6530	-3810	6802	-2992	896	808	312	5639	2271	2287	0
1571	173	0	6549	219	-6330	-3384	6439	-3055	1041	964	465	5792	2508	2931	0
1572	173	0	5882	-157	-6039	-2862	5960	-3098	1266	921	723	5816	2679	3567	0
1573	173	0	4683	-473	-5156	-2105	4919	-2814	1418	1059	1018	5868	2871	4011	0
1574	173	0	4068	-566	-4634	-1751	4351	-2600	1639	1175	1282	5874	2908	4427	0
1575	173	0	4382	-347	-4729	-2017	4555	-2538	1831	1080	1637	5821	3115	4853	1
1576	173	0	4091	-19	-4110	-2036	4100	-2064	1943	1125	1905	5593	3290	5236	0
1577	173	0	3999	182	-3817	-2090	3908	-1817	2029	1078	1955	5474	3350	5767	0
1578	173	0	4898	161	-4737	-2529	4817	-2288	2314	1084	2279	5102	3579	6250	0
1579	173	0	6068	217	-5851	-3142	5959	-2817	2599	1274	2386	4809	3608	6733	0
1580	173	0	7001	-15	-7016	-3493	7008	-3515	2620	1177	2376	4446	3596	6984	0
1581	173	0	8094	-151	-8245	-3971	8169	-4198	2638	1383	2314	4025	3620	7273	0
1582	173	0	8600	-572	-9172	-4014	8886	-4872	2710	1390	2477	3711	3563	7210	0
1583	173	0	9374	-450	-9824	-4462	9599	-5137	2648	1540	2553	3358	3294	6910	0
1584	173	0	9029	-628	-9657	-4200	9343	-5142	2541	1635	2586	3255	2911	6370	0
1585	186	0	7705	-613	-8318	-3546	8011	-4465	2485	1837	2574	3020	2609	5924	0
1586	186	0	6582	-436	-7018	-3073	6800	-3727	2463	1843	2729	2844	2393	5587	0
1587	186	0	5255	-382	-5637	-2436	5446	-3009	2314	1879	2708	2551	2203	5360	0
1588	186	0	3613	-331	-3944	-1641	3778	-2137	2306	1862	2712	2384	2118	5111	0
1589	186	0	2126	-397	-2523	-864	2324	-1460	2232	1889	2492	2116	1959	4999	0
1590	186	0	1024	-436	-1460	-294	1242	-948	2079	1837	2118	1810	1687	4702	0
1591	186	0	248	-341	-589	46	418	-465	1914	1769	1924	1548	1435	4333	0
1592	186	0	-542	-25	517	283	-529	246	1823	1718	1425	1196	1131	3726	0
1593	186	0	-1658	-19	1639	838	-1648	810	1738	1709	956	944	812	3010	0
1594	186	0	-3265	116	3381	1574	-3323	1748	1493	1542	401	519	393	2382	0
1595	186	0	-4739	157	4896	2291	-4817	2526	1169	1431	-285	32	-31	1637	0
1596	186	0	-4842	114	4956	2364	-4899	2535	886	1371	-874	-277	-457	1123	0
1597	186	0	-3706	232	3938	1737	-3822	2085	593	1092	-1637	-547	-680	593	0
1598	186	0	-1415	-11	1404	713	-1409	696	422	1001	-2423	-700	-948	388	0
1599	186	0	1783	-141	-1924	-821	1853	-1032	292	954	-3202	-874	-905	236	0
1600	186	0	6010	-159	-6169	-2925	6089	-3164	62	777	-3870	-1179	-1142	108	0
1601	186	0	11762	-97	-11859	-5832	11810	-5978	-126	682	-4143	-1480	-1169	-5	0
1602	186	0	17423	-182	-17605	-8620	17514	-8893	-481	492	-4621	-2031	-1350	-279	0
1603	186	0	22426	194	-22232	-11310	22329	-11019	-690	403	-5352	-2199	-1546	-838	0
1604	186	0	26854	209	-26645	-13531	26749	-13218	-997	331	-5767	-2182	-1778	-1323	0
1605	186	0	30420	209	-30211	-15314	30315	-15001	-1348	306	-6120	-2279	-2099	-1874	0
1606	186	0	32290	506	-31784	-16398	32037	-15639	-1530	153	-6675	-2335	-2262	-2134	0
1607	186	0	32065	281	-31784	-16173	31924	-15751	-1703	-42	-6873	-2611	-2326	-2227	0
1608	186	0	31908	124	-31784	-16016	31846	-15830	-1680	-209	-7125	-2702	-2392	-2343	0
1609	186	0	31908	124	-31784	-16016	31846	-15830	-1532	-174	-7247	-2638	-2413	-2252	0
1610	186	0	31689	-95	-31784	-15797	31736	-15939	-1495	-327	-7187	-2671	-2395	-2198	0
1611	186	0	31528	-256	-31784	-15636	31656	-16020	-1410	-409	-7164	-2302	-2399	-2075	0
1612	186	0	31321	-463	-31784	-15429	31552	-16123	-1505	-320	-6799	-2141	-2390	-2159	0
1613	186	0	31158	-626	-31784	-15266	31471	-16205	-1555	-349	-6782	-1932	-2463	-2232	0
1614	186	0	30824	-960	-31784	-14932	31304	-16372	-1466	-267	-6403	-1652	-2390	-2438	0
1615	186	0	30896	-888	-31784	-15004	31340	-16336	-1460	-380	-6256	-1524	-2446	-2640	0
1616	186	0	31492	-292	-31784	-15600	31638	-16038	-1278	-271	-5691	-1453	-2388	-2634	0
1617	186	0	31614	-170	-31784	-15722	31699	-15977	-1237	-62	-5218	-1392	-2250	-2574	0
1618	186	0	31908	314	-31594	-16111	31751	-15640	-958	15	-4524	-1191	-2139	-2403	0
1619	186	0	29836	172	-29664	-15004	29750	-14746	-735	93	-4341	-1218	-1893	-1916	0
1620	186	0	27574	-135	-27709	-13719	27641	-13922	-599	283	-3779	-1125	-1798	-1602	0
1621	186	0	25263	-110	-25373	-12576	25318	-12741	-316	341	-3080	-1061	-1596	-1257	0
1622	186	0	23365	-242	-23607	-11561	23486	-11924	-217	384	-2296	-1016	-1573	-1210	0
1623	186	0	21163	-209	-21372	-10477	21267	-10790	-287	583	-1751	-886	-1511	-1261	0
1624	186	0	17615	-310	-17925	-8652	17770	-9117	-162	871	-1571	-537	-1507	-1435	0
1625	186	0	13617	-640	-14257	-6488	13937	-7448	36	975	-938	-254	-1515	-1526	0
1626	186	0	9576	-259	-9835	-4658	9705	-5047	141	1006	-455	-176	-1548	-1511	0
1627	186	0	5559	250	-5309	-2904	5434	-2529	217	1162	-157	-122	-1478	-1387	0
1628	186	0	1756	300	-1456	-1028	1606	-578	215	1181	-122	-87	-1489	-1018	0
1629	186	0	-1616	147	1763	734	-1689	955	389	1282	17	-58	-1282	-634	0
1630	186	0	-5178	48	5226	2565	-5202	2637	426	1361	-54	-62	-1249	-341	0
1631	186	0	-8610	-38	8572	4324	-8591	4267	413	1375	-128	-131	-1158	-83	0
1632	186	0	-12571	-223	12348	6397	-12459	6062	490	1480	-275	-46	-1150	54	0
1633	186	0	-16249	-85	16164	8167	-16206	8039	479	1367	-263	-172	-1268	-153	0
1634	186	0	-18395	3	18398	9196	-18396	9200	465	1276	-436	-236	-1292	-232	0
1635	186	0	-19126	-223	18903	9674	-19014	9340	391	1249	-479	-11	-1385	-479	0
1636	186	0	-19420	-168	19252	9794	-19336	9542	322	1216	-506	62	-1371	-585	0
1637	186	0	-18999	-73	18926	9536	-18962	9426	397	1173	-190	21	-1229	-626	0
1638	186	0	-18247	-159	18088	9203	-18167	8964	564	1175	256	100	-973	-479	0
1639	186	0	-17578	-289	17289	8933	-17433	8500	684	1191	614	129	-758	-170	0
1640	186	0	-17138	-486	16652	8812	-16895	8083	933	1146	1016	188	-358	52	0
1641	186	0	-16414	-351	16063	8382	-16238	7856	1035	1024	1476	168	-151	333	0
1642	186	0	-15057	-149	14908	7603	-14982	7379	1105	863	1730	129	-69	310	0
1643	186	0	-13477	71	13548	6703	-13512	6809	1067	805	1860	147	203	182	0
1644	186	0	-12740	149	12889	6295	-12814	6519	1094	822	1841	393	250	-5	0
1645	186	0	-12098	236	12334	5931	-12216	6285	1059	818	1957	275	312	-250	0
1646	186	0	-12134	56	12190	6039	-12162	6123	1235	723	2227	164	380	-322	0
1647	186	0	-12178	-83	12095	6130	-12136	6006	1363	653	2329	23	519	-322	0
1648	186	0	-12382	-226	12156	6304	-12269	5965	1439	663	2229	85	636	-104	0
1649	186	0	-12141	-238	11903	6189	-12022	5832	1511	770	2343	-9	725	302	0
1650	186	0	-11494	-318	11176	5906	-11335	5429	1627	704	2432	-157	935	593	0
1651	186	0	-10417	-244	10173	5330	-10295	4964	1705	644	2395	-306	989	777	0
1652	186	0	-9913	-254	9659	5083	-9786	4702	1666	758	2378	-486	950	688	0
1653	186	0	-10089	-339	9750	5214	-9919	4705	1701	808	2415	-475	857	444	0
1654	186	0	-11059	-333	10726	5696	-10892	5196	1720	735	2411	-626	657	172	0
1655	186	0	-11476	-611	10865	6043	-11170	5127	1616	686	2359	-1035	554	-62	0
1656	186	0	-11141	-863	10278	6002	-10709	4707	1600	550	2279	-1536	393	-254	0
1657	186	0	-10799	-938	9861	5868	-10330	4461	1546	663	2215	-1796	310	-205	0
1658	186	0	-9371	-576	8795	4973	-9083	4109	1489	739	2227	-1914	347	-141	0
1659	186	0	-6847	-65	6782	3456	-6814	3358	1610	793	2225	-2141	469	38	0
1660	186	0	-5820	211	6031	2804	-5925	3121	1571	956	2091	-2376	554	347	0
1661	186	0	-5878	267	6145	2805	-6011	3206	1553	1006	2085	-2535	694	609	0
1662	186	0	-7184	209	7393	3487	-7288	3801	1559	989	2064	-2619	665	657	0
1663	186	0	-9255	161	9416	4547	-9335	4788	1493	962	2203	-2960	659	543	0
1664	186	0	-11130	69	11199	5530	-11164	5634	1406	1008	2287	-3061	564	318	0
1665	186	0	-11580	-294	11286	5937	-11433	5496	1375	1202	2240	-2681	510	122	0
1666	186	0	-10194	-314	9880	5254	-10037	4783	1449	1319	2269	-2316	413	215	0
1667	186	0	-11879	-329	11550	6104	-11714	5610	1526	1416	2444	-2114	543	240	0
1668	186	0	-16122	-628	15494	8375	-15808	7433	1680	1414	2351	-2232	647	467	0
1669	186	0	-18455	-642	17813	9548	-18134	8585	1949	1466	2386	-2073	822	940	0
1670	186	0	-16498	-622	15876	8560	-16187	7627	2198	1478	2390	-1846	1012	1377	0
1671	186	0	-14106	-841	13265	7473	-13685	6212	2397	1633	2364	-1414	1146	1619	0
1672	186	0	-12664	-514	12150	6589	-12407	5818	2360	1784	2244	-814	1158	1914	0
1673	186	0	-12927	-141	12786	6534	-12856	6322	2250	1695	2075	-892	1002	1883	0
1674	186	0	-14174	166	14340	7004	-14257	7253	2279	1658	2101	-915	915	1711	0
1675	186	0	-15776	151	15927	7812	-15851	8039	2182	1472	2147	-1099	758	1387	0
1676	186	0	-16058	331	16389	7863	-16223	8360	2242	1402	2339	-1094	632	1301	0
1677	186	0	-15048	97	15145	7475	-15096	7621	2180	1590	2273	-547	582	1462	0
1678	186	0	-12267	-9	12258	6138	-12262	6124	2353	1606	2279	77	583	1769	0
1679	186	0	-8964	-170	8794	4567	-8879	4312	2551	1916	2448	646	766	2252	0
1680	186	0	-7101	-267	6834	3684	-6967	3283	2522	1769	2483	593	867	2465	0
1681	186	0	-6480	-360	6120	3420	-6300	2880	2665	1907	2537	690	1014	2584	0
1682	186	0	-6213	-613	5600	3413	-5906	2493	2648	1713	2522	805	841	2475	0
1683	186	0	-5239	-717	4522	2978	-4880	1902	2582	1744	2551	1088	853	2118	1
1684	186	0	-3450	-663	2787	2056	-3118	1062	2605	1854	2657	1390	634	1872	0
1685	186	0	-1941	-618	1323	1279	-1632	352	2376	1819	2452	1612	457	1359	0
1686	186	0	-1933	-364	1569	1148	-1751	602	2444	1846	2531	1579	519	1169	0
1687	186	0	-3381	-120	3261	1750	-3321	1570	2479	1685	2529	1456	479	931	0
1688	186	0	-3471	242	3713	1614	-3592	1977	2547	1736	2539	1456	527	925	0
1689	186	0	-2015	95	2110	960	-2062	1102	2401	1672	2390	1456	605	973	0
1690	186	0	-695	166	861	264	-778	513	2300	1645	2186	1272	529	1061	0
1691	186	0	-551	23	574	264	-562	298	2291	1497	2050	987	607	1129	0
1692	186	0	-696	-376	320	536	-508	-28	2180	1342	1943	723	519	824	0
1693	189	0	-335	-550	-215	442	-60	-382	2199	1162	1765	490	481	473	0
1694	189	0	-923	-795	128	859	-525	-333	2201	999	1548	323	283	-32	0
1695	189	0	-2218	-919	1299	1568	-1758	190	2227	1004	1561	211	120	-273	0
1696	189	0	-4679	-706	3973	2692	-4326	1633	2192	698	1429	-23	32	-529	0
1697	189	0	-6907	-393	6514	3650	-6710	3060	2134	562	1427	-436	-9	-710	0
1698	189	0	-7036	-27	7009	3531	-7022	3491	2236	498	1328	-921	-102	-787	0
1699	189	0	-5377	62	5439	2657	-5408	2750	2231	281	1315	-1371	-213	-898	0
1700	189	0	-3453	186	3639	1633	-3546	1912	2376	320	1262	-1540	-296	-911	0
1701	189	0	-2975	-207	2768	1591	-2871	1280	2308	168	1292	-1877	-461	-975	0
1702	189	0	-3191	-671	2520	1931	-2855	924	2265	-7	1282	-2415	-649	-1358	0
1703	189	0	-3827	-574	3253	2200	-3540	1339	2205	-244	1247	-3135	-987	-1711	0
1704	189	0	-5107	-653	4454	2880	-4780	1900	2042	-556	1325	-3654	-1356	-2101	0
1705	189	0	-5318	-519	4799	2918	-5058	2140	2019	-613	1280	-3689	-1614	-2388	0
1706	189	0	-4642	-149	4493	2395	-4567	2172	2130	-723	1381	-3819	-1988	-2545	0
1707	189	0	-5913	73	5986	2920	-5949	3029	2124	-655	1507	-3963	-2130	-2403	0
1708	189	0	-9599	145	9744	4727	-9671	4944	2139	-729	1588	-4361	-2262	-2157	0
1709	189	0	-12314	-36	12278	6175	-12296	6121	2333	-766	1780	-4623	-2407	-1843	0
1710	189	0	-15385	-230	15155	7807	-15270	7462	2378	-791	2071	-4749	-2597	-1573	0
1711	189	0	-18028	-345	17683	9186	-17855	8669	2324	-830	2463	-4776	-3102	-1406	0
1712	189	0	-20026	-638	19388	10332	-19707	9375	2426	-613	2902	-4526	-3435	-1410	0
1713	189	0	-23362	-919	22443	12140	-22902	10762	2364	-810	3274	-4520	-3936	-1402	0
1714	189	0	-27184	-789	26395	13986	-26789	12803	2209	-789	3402	-4648	-4450	-1649	0
1715	189	0	-30159	-479	29680	15319	-29919	14600	2069	-886	3670	-4566	-4822	-1734	0
1716	189	0	-32139	-356	31783	16247	-31961	15713	1881	-1051	3878	-4671	-5117	-1695	0
1717	189	0	-31895	-112	31783	16003	-31839	15835	1833	-1002	4027	-4341	-5321	-1658	0
1718	189	0	-31916	-133	31783	16024	-31849	15825	1885	-997	4289	-4279	-5397	-1596	0
1719	189	0	-31669	114	31783	15777	-31726	15948	2085	-1053	4657	-4240	-5307	-1332	0
1720	189	0	-30598	-34	30564	15316	-30581	15265	2250	-975	5439	-3982	-5270	-1047	0
1721	189	0	-29132	-415	28717	14773	-28924	14151	2393	-977	6002	-4029	-5195	-966	0
1722	189	0	-26581	-403	26178	13492	-26379	12887	2461	-1063	6531	-4318	-5278	-1165	0
1723	189	0	-24855	-483	24372	12669	-24613	11944	2238	-1154	6854	-4555	-5435	-1515	0
1724	189	0	-23665	-308	23357	11986	-23511	11524	2151	-1278	7026	-5071	-5536	-1980	0
1725	189	0	-22346	-166	22180	11256	-22263	11007	1959	-1189	7220	-5529	-5591	-2359	0
1726	189	0	-20925	3	20928	10461	-20926	10465	1947	-1140	7383	-5796	-5556	-2648	0
1727	189	0	-20610	95	20705	10257	-20657	10400	1769	-1074	7591	-5670	-5567	-2836	0
1728	189	0	-20365	-106	20259	10235	-20312	10076	1852	-952	7734	-5185	-5412	-2696	0
1729	189	0	-18591	-129	18462	9360	-18526	9166	1852	-995	7825	-4615	-5515	-2725	0
1730	189	0	-16060	-182	15878	8121	-15969	7848	1912	-898	7690	-4704	-5267	-2518	0
1731	189	0	-14189	-161	14028	7175	-14108	6933	1749	-995	7523	-5020	-5197	-2706	0
1732	189	0	-13365	-455	12910	6910	-13137	6227	1870	-1105	7333	-5098	-5047	-2995	0
1733	189	0	-12673	-562	12111	6617	-12392	5774	1953	-1264	7016	-5858	-5119	-3585	0
1734	189	0	-11977	-630	11347	6303	-11662	5358	1519	-1377	6630	-6400	-5296	-4200	0
1735	189	0	-10976	-485	10491	5730	-10733	5003	1470	-1509	6334	-7001	-5463	-4844	0
1736	189	0	-9402	-135	9267	4768	-9334	4566	1499	-1526	6048	-7051	-5354	-5243	0
1737	189	0	-7944	-349	7595	4146	-7769	3623	1542	-1423	5598	-7302	-5222	-5443	0
1738	189	0	-5534	-355	5179	2944	-5356	2412	1614	-1476	5255	-7602	-5080	-5527	0
1739	189	0	-3354	-704	2650	2029	-3002	973	1771	-1513	5142	-7907	-4997	-5480	0
1740	189	0	-1809	-762	1047	1285	-1428	142	1746	-1571	4943	-8340	-5152	-5643	0
1741	189	0	-955	-589	366	772	-660	-111	1796	-1495	4797	-8871	-5245	-6079	0
1742	189	0	-562	-339	223	450	-392	-58	1957	-1420	4824	-9228	-5367	-6535	0
1743	189	0	-96	-1	95	48	-95	47	1821	-1520	4737	-9855	-5820	-7323	0
1744	189	0	-242	-25	217	133	-229	96	1718	-1487	4743	-10386	-6171	-8023	0
1745	189	0	-1309	-149	1160	729	-1234	505	1610	-1757	4714	-11364	-6661	-8964	0
1746	189	0	-3134	-312	2822	1723	-2978	1255	1664	-1798	5020	-12489	-6918	-9696	0
1747	189	0	-4112	-205	3907	2158	-4009	1851	1749	-1932	5154	-13345	-7278	-10347	0
1748	189	0	-4545	-64	4481	2304	-4513	2208	1664	-1971	5593	-13715	-7511	-10551	0
1749	189	0	-4025	87	4112	1969	-4068	2099	1614	-2068	6058	-13779	-7903	-10751	0
1750	189	0	-4690	-23	4667	2356	-4678	2322	1422	-1907	6683	-13430	-8464	-10976	0
1751	189	0	-6768	-114	6654	3441	-6711	3270	1127	-1920	7548	-13327	-8828	-11248	0
1752	189	0	-8605	-316	8289	4460	-8447	3986	983	-1938	8615	-13905	-8964	-11475	0
1753	189	0	-9105	-560	8545	4832	-8825	3992	1101	-2108	9560	-14520	-8827	-11500	0
1754	189	0	-9377	-560	8817	4968	-9097	4128	1309	-2320	10468	-14984	-8664	-11612	0
1755	189	0	-10223	-384	9839	5303	-10031	4727	1325	-2234	11409	-15147	-8347	-11998	0
1756	189	0	-11597	-184	11413	5890	-11505	5614	1249	-2139	11482	-15213	-8118	-12187	0
1757	189	0	-12906	-62	12844	6484	-12875	6391	1181	-2126	11492	-15219	-7792	-11886	0
1758	189	0	-13321	-50	13271	6685	-13296	6610	702	-2130	11575	-15454	-7853	-11494	0
1759	189	0	-13691	-67	13624	6879	-13657	6778	205	-2227	11550	-15593	-7903	-11108	0
1760	189	0	-15877	-162	15715	8019	-15796	7776	-420	-2397	11544	-16346	-8021	-10953	0
1761	189	0	-19209	-194	19015	9701	-19112	9410	-944	-2537	11440	-17110	-8058	-10683	0
1762	189	0	-24453	-254	24199	12353	-24326	11972	-1619	-2737	11480	-17184	-7975	-10427	0
1763	189	0	-30125	-397	29728	15261	-29926	14665	-2002	-3045	11504	-16883	-7744	-9921	0
1764	189	0	-32108	-325	31783	16216	-31945	15729	-2217	-3492	11517	-16249	-7664	-9909	0
1765	189	0	-32074	-291	31783	16182	-31928	15746	-2116	-3806	11603	-15681	-7451	-9892	0
1766	189	0	-31895	-112	31783	16003	-31839	15835	-2291	-4124	11451	-15327	-7145	-10138	0
1767	189	0	-31936	-153	31783	16044	-31859	15815	-2126	-4264	11473	-14532	-6665	-9756	0
1768	189	0	-31891	-108	31783	15999	-31837	15837	-2423	-4502	11438	-13845	-6178	-9573	0
1769	189	0	-31963	-180	31783	16071	-31873	15801	-2650	-4884	11475	-13077	-5810	-9659	0
1770	189	0	-32027	-244	31783	16135	-31905	15769	-2785	-5051	11428	-12534	-5383	-9635	0
1771	189	0	-21690	-211	21479	10950	-21584	10634	-2975	-5406	11416	-11890	-5133	-9810	0
1772	189	0	-6273	-192	6081	3232	-6177	2944	-3045	-5596	11422	-11302	-4981	-10499	0
1773	189	0	7843	-97	-7940	-3873	7891	-4018	-3457	-5624	11401	-10834	-5257	-10794	0
1774	189	0	19846	-58	-19904	-9894	19875	-9981	-4103	-5938	11329	-11067	-5606	-11554	0
1775	189	0	30103	-246	-30349	-14928	30226	-15297	-4491	-6050	11372	-11469	-5565	-11740	0
1776	189	0	31670	-114	-31784	-15778	31727	-15949	-4776	-6109	11323	-11832	-5335	-11696	0
1777	189	0	31672	-112	-31784	-15780	31728	-15948	-4987	-6188	11350	-12355	-4939	-11482	0
1778	189	0	31530	-254	-31784	-15638	31657	-16019	-5115	-6105	11447	-12509	-4496	-11063	0
1779	189	0	16290	-686	-16976	-7802	16633	-8831	-7513	-7692	11370	-15075	-9983	-24733	0
1780	189	0	20204	-327	-20531	-9938	20367	-10429	-6710	-7055	11314	-14666	-8642	-21617	0
1781	189	0	24679	-174	-24853	-12252	24766	-12513	-6615	-7100	11370	-14813	-7465	-18889	0
1782	189	0	28047	5	-28042	-14026	28044	-14018	-6561	-6937	11304	-15153	-6993	-17487	0
1783	189	0	31076	205	-30871	-15640	30973	-15333	-6510	-6607	11323	-14881	-6553	-16427	0
1784	189	0	31902	118	-31784	-16010	31843	-15833	-6941	-6848	10933	-15178	-6605	-15964	0
1785	189	0	31857	73	-31784	-15965	31820	-15855	-7339	-6854	10429	-15812	-6623	-15609	0
1786	189	0	31773	-11	-31784	-15881	31778	-15897	-7773	-6877	9709	-16125	-6493	-15240	0
1787	189	0	31687	-97	-31784	-15795	31735	-15940	-8328	-6850	9046	-16379	-6372	-14815	0
1788	189	0	31726	-58	-31784	-15834	31755	-15921	-8605	-6857	8508	-16482	-6112	-14326	0
1789	189	0	31492	-292	-31784	-15600	31638	-16038	-8743	-6890	8332	-16680	-5649	-13578	0
1790	189	0	31517	-267	-31784	-15625	31650	-16025	-8999	-6904	8169	-16707	-5486	-13193	0
1791	189	0	31449	-335	-31784	-15557	31616	-16059	-9032	-6937	8146	-17037	-5224	-12933	0
1792	189	0	31474	-310	-31784	-15582	31629	-16047	-9242	-7088	7992	-17310	-5067	-12850	0
1793	189	0	31558	-226	-31784	-15666	31671	-16005	-9387	-7348	7820	-17661	-4811	-12976	0
1794	189	0	31639	-145	-31784	-15747	31711	-15964	-9661	-7496	7835	-17570	-4712	-13133	0
1795	189	0	31600	-184	-31784	-15708	31692	-15984	-10022	-7569	7736	-17283	-4578	-13159	0
1796	189	0	31658	-126	-31784	-15766	31721	-15955	-10268	-7554	7963	-17215	-4580	-13089	0
1797	189	0	31610	-174	-31784	-15718	31697	-15979	-10520	-7373	8151	-17180	-4648	-13203	0
1798	189	0	31587	-197	-31784	-15695	31685	-15990	-10642	-7333	8080	-17134	-4690	-13193	0
1799	189	0	31530	-254	-31784	-15638	31657	-16019	-11021	-7119	8299	-16959	-4572	-12720	0
1800	189	0	31649	-135	-31784	-15757	31716	-15959	-11321	-6832	8268	-16594	-4349	-12241	0
1801	189	0	31748	-36	-31784	-15856	31766	-15910	-11480	-6405	8514	-16261	-4151	-11919	0
1802	189	0	31655	-129	-31784	-15763	31719	-15956	-11541	-5858	8891	-15712	-4184	-11874	0
1803	189	0	31645	-139	-31784	-15753	31714	-15961	-11430	-5430	9294	-15628	-4035	-11942	0
1804	189	0	31695	-89	-31784	-15803	31739	-15936	-11655	-5088	9465	-15448	-4011	-11981	0
1805	189	0	31811	27	-31784	-15919	31797	-15878	-11793	-4799	9554	-15143	-3975	-12136	0
1806	189	0	31744	-40	-31784	-15852	31764	-15912	-11738	-4611	9994	-14732	-3854	-11991	0
1807	189	0	31660	-124	-31784	-15768	31722	-15954	-11707	-4233	10153	-14162	-3577	-11766	0
1808	189	0	31658	-126	-31784	-15766	31721	-15955	-11496	-3858	10344	-13056	-3078	-11108	0
1809	189	0	31680	-104	-31784	-15788	31732	-15944	-11517	-3488	10260	-11878	-2735	-10311	0
1810	189	0	31811	27	-31784	-15919	31797	-15878	-11380	-3294	10185	-10978	-2473	-9630	0
1811	189	0	31753	-31	-31784	-15861	31768	-15907	-11492	-2915	10491	-10210	-2037	-8904	0
1812	189	0	31701	-83	-31784	-15809	31742	-15933	-11506	-2719	10400	-9527	-1899	-8638	0
1813	189	0	31499	-285	-31784	-15607	31641	-16034	-11484	-2611	10332	-9178	-1891	-8330	0
1814	189	0	22826	-205	-23031	-11310	22928	-11618	-11358	-2795	10621	-8920	-1716	-7895	0
1815	189	0	12386	-258	-12644	-6064	12515	-6451	-11409	-2851	10716	-8679	-1509	-7352	0
1816	189	0	627	-434	-1061	-96	844	-747	-11385	-2946	10514	-9015	-1528	-7156	0
1817	189	0	-12131	-490	11641	6310	-11886	5575	-11158	-3043	10710	-9350	-1416	-6869	0
1818	189	0	-25422	-389	25033	12905	-25227	12322	-11077	-3226	10510	-9519	-1478	-6450	0
1819	189	0	-32058	-275	31783	16166	-31920	15754	-10864	-3414	10309	-9948	-1317	-5759	0
1820	189	0	-32058	-275	31783	16166	-31920	15754	-10765	-3812	10093	-10410	-1449	-4947	0
1821	189	0	-32058	-275	31783	16166	-31920	15754	-10607	-4077	9928	-10780	-1780	-4411	0
1822	189	0	-31988	-205	31783	16096	-31885	15789	-10730	-4359	9635	-11201	-2320	-4196	0
1823	189	0	-31823	-40	31783	15931	-31803	15871	-11036	-4710	9183	-11979	-3222	-4440	0
1824	189	0	-31624	159	31783	15732	-31703	15971	-11387	-5084	8731	-12916	-4138	-4943	0
1825	189	0	-31483	300	31783	15591	-31633	16041	-12059	-5468	8237	-13902	-5078	-5949	0
1826	189	0	-31068	715	31783	15176	-31425	16249	-12307	-5854	7845	-14732	-5882	-7011	0
1827	189	0	-28308	1117	29425	13595	-28866	15271	-12301	-6206	7486	-15960	-6489	-8120	0
1828	189	0	-8018	1511	9529	3253	-8773	5520	-12055	-6669	7088	-17644	-6830	-9185	0
1829	189	0	9290	1794	-7496	-5542	8393	-2851	-11647	-6980	6729	-18732	-6972	-10179	0
1830	189	0	23370	2246	-21124	-12808	22247	-9439	-11259	-7226	6473	-19564	-7131	-10926	0
1831	189	0	33472	2673	-30799	-18072	32135	-14063	-10724	-7422	6182	-20513	-7053	-11500	0
1832	189	0	34672	2888	-31784	-18780	33228	-14448	-10243	-7391	6099	-21809	-6898	-12167	0
1833	189	0	34641	2857	-31784	-18749	33212	-14463	-9800	-7319	5884	-22829	-6852	-13120	0
1834	189	0	34428	2644	-31784	-18536	33106	-14570	-9507	-7337	5643	-23491	-6999	-14121	0
1835	189	0	34241	2457	-31784	-18349	33012	-14663	-9273	-7476	5552	-24325	-6985	-14635	0
1836	189	0	31165	2529	-28636	-16847	29900	-13053	-9346	-7633	5323	-25154	-7022	-15135	1
1837	222	0	25238	2438	-22800	-13838	24019	-10181	-9238	-7758	5272	-25625	-7088	-15471	0
1838	222	0	18303	2221	-16082	-10262	17192	-6930	-9110	-8082	5267	-26048	-6978	-15923	0
1839	222	0	9076	1924	-7152	-5500	8114	-2614	-9042	-7940	5319	-25320	-6966	-16065	0
1840	222	0	-1040	1557	2597	-258	-1818	2077	-8871	-7723	5488	-24570	-6652	-16016	0
1841	222	0	-8636	1096	9732	3770	-9184	5414	-9133	-7401	5393	-23879	-6735	-16393	0
1842	222	0	-10366	744	11110	4811	-10738	5927	-9317	-7191	5280	-23120	-6982	-16883	0
1843	222	0	-6677	543	7220	3067	-6948	3881	-9663	-7030	5366	-22494	-7275	-17688	0
1844	222	0	1154	417	-737	-785	945	-160	-9979	-6634	5329	-21786	-7416	-18523	0
1845	222	0	10602	289	-10313	-5445	10457	-5012	-10161	-6219	5430	-21244	-7470	-19099	0
1846	222	0	19002	188	-18814	-9595	18908	-9313	-10803	-5800	5385	-20835	-7494	-19361	0
1847	222	0	25789	48	-25741	-12918	25765	-12846	-11343	-5313	5480	-20208	-7364	-19293	0
1848	222	0	31855	71	-31784	-15963	31819	-15856	-11837	-4855	5818	-19477	-6980	-18769	0
1849	222	0	31693	-91	-31784	-15801	31738	-15937	-12289	-4425	6235	-18949	-6803	-18247	0
1850	222	0	31689	-95	-31784	-15797	31736	-15939	-12753	-4046	6628	-18354	-6663	-17673	0
1851	222	0	31803	19	-31784	-15911	31793	-15882	-13147	-3856	6776	-17822	-6543	-17316	0
1852	222	0	31875	91	-31784	-15983	31829	-15846	-12788	-3730	7548	-17419	-6370	-16947	0
1853	222	0	32003	219	-31784	-16111	31893	-15782	-12501	-3472	7971	-17151	-6297	-16755	0
1854	222	0	31985	201	-31784	-16093	31884	-15791	-12860	-3365	8307	-17145	-6388	-16651	0
1855	222	0	31976	192	-31784	-16084	31880	-15796	-12963	-3210	8667	-17075	-6407	-16455	0
1856	222	0	31958	174	-31784	-16066	31871	-15805	-13269	-3020	8695	-16932	-6531	-16323	0
1857	222	0	31954	170	-31784	-16062	31869	-15807	-13789	-2487	8879	-16800	-6493	-16125	0
1858	222	0	31769	95	-31674	-15932	31721	-15789	-14097	-1666	9011	-16427	-6019	-15252	0
1859	222	0	25763	97	-25666	-12930	25714	-12784	-14365	-766	9034	-15717	-5478	-14468	0
1860	222	0	19860	38	-19822	-9949	19841	-9892	-14557	417	9090	-15196	-4869	-13572	0
1861	222	0	13994	13	-13981	-7003	13987	-6984	-14873	1765	9280	-14286	-4384	-12738	0
1862	222	0	8841	42	-8799	-4441	8820	-4378	-15368	2368	8873	-14387	-3982	-11713	0
1863	222	0	4854	-38	-4892	-2408	4873	-2465	-15799	2725	7977	-15056	-3493	-10990	0
1864	222	0	2353	-120	-2473	-1116	2413	-1296	-16171	2991	7432	-14912	-3125	-10549	0
1865	222	0	770	-147	-917	-311	843	-532	-16530	3294	7292	-13915	-3154	-9463	0
1866	222	0	1061	-186	-1247	-437	1154	-716	-17244	3621	7082	-13395	-2781	-8320	0
1867	222	0	3895	-126	-4021	-1884	3958	-2073	-17816	3889	6799	-12348	-2669	-7081	0
1868	222	0	8162	-114	-8276	-4024	8219	-4195	-17945	4361	6436	-11554	-2684	-6060	0
1869	222	0	12375	-118	-12493	-6128	12434	-6305	-18206	4871	6508	-11065	-2878	-5137	0
1870	222	0	15425	-58	-15483	-7683	15454	-7770	-18086	5249	6473	-10227	-3251	-4429	0
1871	222	0	17918	-106	-18024	-8906	17971	-9065	-17584	5641	6390	-9348	-3860	-3833	0
1872	222	0	19237	-11	-19248	-9613	19242	-9629	-17013	5777	6161	-8716	-4500	-3641	0
1873	222	0	19181	-56	-19237	-9562	19209	-9646	-16546	6015	6163	-7930	-5346	-3717	0
1874	222	0	18153	40	-18113	-9096	18133	-9036	-16245	5878	6242	-7414	-6563	-4048	0
1875	222	0	16728	46	-16682	-8387	16705	-8318	-15838	5752	6233	-6999	-7432	-4128	0
1876	222	0	15216	-7	-15223	-7604	15219	-7615	-15715	5381	6285	-6770	-8132	-4058	0
1877	222	0	13925	-21	-13946	-6952	13935	-6983	-15659	5113	6206	-6673	-8716	-4000	0
1878	222	0	12779	-205	-12984	-6287	12881	-6594	-15345	5016	6182	-6467	-8925	-3705	0
1879	222	0	13038	-95	-13133	-6471	13085	-6614	-15452	4811	5884	-7591	-9180	-3177	0
1880	222	0	14189	-93	-14282	-7048	14235	-7187	-15263	4667	5779	-8446	-9067	-2613	0
1881	222	0	15402	-48	-15450	-7677	15426	-7749	-15423	4252	5676	-8730	-9022	-2194	0
1882	222	0	16840	3	-16837	-8421	16838	-8417	-15624	3881	5658	-9168	-8778	-1860	0
1883	222	0	18943	73	-18870	-9508	18906	-9398	-15875	3517	5412	-9125	-8332	-1253	0
1884	222	0	21366	168	-21198	-10767	21282	-10515	-16185	2735	5253	-8107	-7633	-446	0
1885	222	0	24736	143	-24593	-12439	24664	-12225	-16171	2374	5108	-7373	-6822	560	0
1886	222	0	28616	67	-28549	-14341	28582	-14241	-16016	2442	4603	-7393	-5598	1887	0
1887	222	0	31811	27	-31784	-15919	31797	-15878	-16094	2525	3889	-7697	-4281	3212	0
1888	222	0	31596	-188	-31784	-15704	31690	-15986	-15756	3074	3480	-7705	-2500	4941	0
1889	222	0	31581	-203	-31784	-15689	31682	-15993	-15281	3280	3484	-7480	-754	6819	0
1890	222	0	31633	-151	-31784	-15741	31708	-15967	-14728	3583	3055	-7300	1020	8877	0
1891	222	0	31882	98	-31784	-15990	31833	-15843	-14088	4033	1678	-6370	2644	10476	0
1892	222	0	31991	207	-31784	-16099	31887	-15788	-13612	4784	694	-5631	3883	11405	0
1893	222	0	32078	294	-31784	-16186	31931	-15745	-12852	5509	341	-6537	5344	11430	0
1894	222	0	31987	203	-31784	-16095	31885	-15790	-12196	5558	9	-7523	6710	11422	0
1895	222	0	31958	174	-31784	-16066	31871	-15805	-11804	5527	-296	-8495	7967	11447	0
1896	222	0	32059	275	-31784	-16167	31921	-15754	-11199	5350	-733	-10619	9005	11525	0
1897	222	0	31915	131	-31784	-16023	31849	-15826	-10683	5333	-1311	-12169	9678	11370	0
1898	222	0	31946	162	-31784	-16054	31865	-15811	-10136	5476	-1709	-13292	10086	11378	0
1899	222	0	31879	95	-31784	-15987	31831	-15844	-9577	5061	-1837	-14084	10349	11401	0
1900	222	0	32020	236	-31784	-16128	31902	-15774	-9098	4850	-2062	-15840	10264	11418	0
1901	222	0	32156	372	-31784	-16264	31970	-15706	-9081	5042	-2735	-17741	9787	11366	0
1902	222	0	32263	479	-31784	-16371	32023	-15652	-8811	5323	-3063	-18742	9160	11350	0
1903	222	0	32290	506	-31784	-16398	32037	-15639	-8497	5579	-2867	-18509	8095	11257	0
1904	222	0	32321	537	-31784	-16429	32052	-15623	-8594	5412	-2968	-18686	6943	11455	0
1905	222	0	32286	502	-31784	-16394	32035	-15641	-8794	5205	-3406	-18546	6021	11362	0
1906	222	0	32272	488	-31784	-16380	32028	-15648	-8770	5261	-3850	-17758	5377	11308	0
1907	222	0	32212	428	-31784	-16320	31998	-15678	-8611	5563	-3872	-15993	4966	11356	0
1908	222	0	32212	428	-31784	-16320	31998	-15678	-8433	5788	-3984	-15143	4481	11354	0
1909	222	0	32036	252	-31784	-16144	31910	-15766	-8208	5988	-4112	-13630	4033	11284	0
1910	222	0	31931	147	-31784	-16039	31857	-15818	-7907	6161	-4432	-12146	3561	11331	0
1911	222	0	31913	129	-31784	-16021	31848	-15827	-7323	6217	-4836	-10404	3222	11376	0
1912	222	0	31985	201	-31784	-16093	31884	-15791	-6714	6372	-5160	-8924	2789	11383	0
1913	222	0	32086	302	-31784	-16194	31935	-15741	-6006	6425	-5012	-6753	2512	11224	0
1914	222	0	31945	161	-31784	-16053	31864	-15811	-5179	6497	-5146	-4302	2194	11354	0
1915	222	0	31869	85	-31784	-15977	31826	-15849	-4590	6559	-5286	-2151	1852	11056	0
1916	222	0	31844	60	-31784	-15952	31814	-15862	-4304	6735	-5284	527	1862	10613	0
1917	222	0	31771	-13	-31784	-15879	31777	-15898	-3674	6945	-5311	3767	1825	10217	0
1918	222	0	30048	205	-29843	-15126	29945	-14819	-3005	7077	-4795	5709	2128	10074	0
1919	222	0	8376	182	-8194	-4279	8285	-4006	-2341	7065	-4559	7199	2260	10146	0
1920	222	0	-14137	166	14303	6985	-14220	7234	-1833	7220	-4644	9492	2465	9973	0
1921	222	0	-31739	44	31783	15847	-31761	15913	-1371	7319	-4768	11806	2832	9661	0
1922	222	0	-31835	-52	31783	15943	-31809	15865	-1084	7509	-4225	13032	2886	9333	0
1923	222	0	-31872	-89	31783	15980	-31827	15847	-977	7682	-3792	13448	2731	8693	0
1924	222	0	-32134	-351	31783	16242	-31958	15716	-1078	7670	-3265	13504	2547	7785	0
1925	222	0	-32312	-529	31783	16420	-32047	15627	-750	7566	-2748	13539	2283	6982	0
1926	222	0	-32277	-494	31783	16385	-32030	15644	-946	6929	-2933	13471	1775	5901	0
1927	222	0	-32238	-455	31783	16346	-32010	15664	-1524	5973	-3427	11969	1055	4688	0
1928	222	0	-32203	-420	31783	16311	-31993	15681	-2035	5208	-3738	10142	300	3532	0
1929	222	0	-31870	-87	31783	15978	-31826	15848	-2232	4584	-3395	7626	-296	2589	0
1930	222	0	-31788	-5	31783	15896	-31785	15889	-2442	3783	-3138	5125	-803	1583	0
1931	222	0	-31535	248	31783	15643	-31659	16015	-3020	2785	-3509	2873	-1449	566	0
1932	222	0	-31386	397	31783	15494	-31584	16090	-3585	2013	-3916	97	-2038	-613	0
1933	222	0	-3459	283	3742	1588	-3600	2012	-3602	1416	-4233	-2780	-2768	-2099	0
1934	222	0	26424	444	-25980	-13434	26202	-12768	-4041	892	-3949	-5119	-3358	-3548	0
1935	222	0	32414	630	-31784	-16522	32099	-15577	-4526	236	-3740	-7257	-3868	-4822	0
1936	222	0	32371	587	-31784	-16479	32077	-15598	-4917	-329	-3850	-8596	-4169	-6006	0
1937	222	0	32245	461	-31784	-16353	32014	-15661	-5117	-1041	-3618	-10155	-4469	-6908	1
1938	222	0	32360	576	-31784	-16468	32072	-15604	-5476	-1596	-3387	-12821	-4619	-7880	0
1939	222	0	32261	477	-31784	-16369	32022	-15653	-5876	-1858	-3587	-15064	-5016	-8448	0
1940	222	0	32123	339	-31784	-16231	31953	-15722	-6355	-2568	-3524	-16288	-5478	-9127	0
1941	222	0	32142	358	-31784	-16250	31963	-15713	-6951	-3230	-3521	-17388	-5982	-9719	0
1942	222	0	31929	145	-31784	-16037	31856	-15819	-7618	-3715	-3078	-18624	-6378	-10313	0
1943	222	0	32059	275	-31784	-16167	31921	-15754	-8382	-4339	-3022	-20719	-6665	-10799	0
1944	222	0	32236	452	-31784	-16344	32010	-15666	-8892	-4591	-2793	-23266	-7069	-11193	0
1945	223	0	32300	516	-31784	-16408	32042	-15634	-9395	-4931	-2867	-25183	-7340	-11176	0
1946	223	0	32461	677	-31784	-16569	32122	-15553	-9956	-5230	-3123	-25833	-7366	-11248	0
1947	223	0	32387	603	-31784	-16495	32085	-15590	-10982	-5734	-3680	-26345	-7577	-11543	0
1948	223	0	27714	492	-27222	-14103	27468	-13365	-11866	-6107	-4147	-27200	-7692	-11531	0
1949	223	0	20146	351	-19795	-10248	19970	-9722	-12811	-6330	-4784	-27924	-7521	-11321	0
1950	223	0	14000	366	-13634	-7183	13817	-6634	-13708	-6413	-5876	-27390	-7414	-10877	0
1951	223	0	8669	217	-8452	-4443	8560	-4117	-14338	-6466	-6180	-25858	-7304	-10532	0
1952	223	0	7509	333	-7176	-3921	7342	-3421	-14575	-6638	-6720	-24601	-7579	-10559	0
1953	223	0	10215	622	-9593	-5418	9904	-4485	-14928	-6739	-7773	-23181	-7961	-10538	0
1954	223	0	16755	677	-16078	-8716	16416	-7700	-15345	-6826	-8782	-21056	-8435	-10491	0
1955	223	0	24076	628	-23448	-12352	23762	-11410	-15968	-6923	-10124	-18922	-9216	-10627	0
1956	223	0	31693	653	-31040	-16173	31366	-15193	-16352	-7243	-10966	-16988	-10068	-10561	0
1957	223	0	32587	803	-31784	-16695	32185	-15490	-16394	-7327	-11944	-14561	-10501	-9901	0
1958	223	0	32466	682	-31784	-16574	32125	-15551	-16352	-7451	-12485	-12328	-11003	-9170	0
1959	223	0	32668	884	-31784	-16776	32226	-15450	-15979	-7585	-12639	-10972	-11217	-8388	0
1960	223	0	32754	970	-31784	-16862	32269	-15407	-15205	-7703	-12935	-9329	-11112	-7521	0
1961	223	0	32730	946	-31784	-16838	32257	-15419	-14517	-7645	-13527	-6970	-10933	-6665	0
1962	223	0	32864	1080	-31784	-16972	32324	-15352	-13752	-7434	-13733	-4293	-10668	-5779	0
1963	223	0	32816	1032	-31784	-16924	32300	-15376	-12761	-7391	-14202	-1934	-10555	-5228	0
1964	223	0	32759	975	-31784	-16867	32271	-15404	-12028	-7127	-14693	521	-10388	-4725	0
1965	223	0	32466	682	-31784	-16574	32125	-15551	-11616	-7090	-15227	2847	-10239	-4279	0
1966	223	0	32637	853	-31784	-16745	32210	-15465	-11058	-6747	-15737	4628	-9736	-3761	0
1967	223	0	32653	869	-31784	-16761	32218	-15457	-10992	-6520	-17060	5325	-9187	-3263	0
1968	223	0	32909	1125	-31784	-17017	32346	-15329	-11090	-6235	-18239	6423	-8568	-2702	0
1969	223	0	32856	1072	-31784	-16964	32320	-15356	-10796	-6167	-19025	7003	-7701	-1961	0
1970	223	0	32864	1080	-31784	-16972	32324	-15352	-10854	-6582	-20358	6881	-6993	-1662	0
1971	223	0	33015	1231	-31784	-17123	32399	-15276	-11316	-6799	-22408	6545	-6161	-1257	0
1972	223	0	32730	946	-31784	-16838	32257	-15419	-11793	-7558	-23852	4768	-5515	-1598	0
1973	223	0	32476	692	-31784	-16584	32130	-15546	-11808	-8177	-25642	2975	-4978	-2108	0
1974	223	0	32325	541	-31784	-16433	32054	-15621	-11519	-8956	-27301	1744	-4494	-2822	0
1975	223	0	32236	452	-31784	-16344	32010	-15666	-10741	-9606	-28556	108	-3788	-3329	0
1976	223	0	32280	496	-31784	-16388	32032	-15644	-9829	-10291	-29486	-1782	-3169	-3909	0
1977	223	0	32354	570	-31784	-16462	32069	-15607	-9026	-10848	-30991	-4009	-2739	-4591	0
1978	223	0	32606	822	-31784	-16714	32195	-15481	-8320	-11430	-31784	-7129	-2549	-5061	0
1979	223	0	32786	1002	-31784	-16894	32285	-15391	-7311	-12008	-31784	-8951	-2448	-5501	0
1980	223	0	32878	1094	-31784	-16986	32331	-15345	-5746	-12196	-31784	-11327	-2293	-5885	0
1981	223	0	32781	997	-31784	-16889	32282	-15393	-3971	-12439	-31784	-13420	-2163	-6702	0
1982	223	0	32765	981	-31784	-16873	32274	-15401	-2570	-12419	-31784	-14941	-2149	-7777	0
1983	223	0	32744	960	-31784	-16852	32264	-15412	-1555	-12373	-31784	-15306	-2141	-8805	0
1984	223	0	32686	902	-31784	-16794	32235	-15441	-1181	-12402	-31784	-16470	-2126	-9797	0
1985	223	0	32581	797	-31784	-16689	32182	-15493	230	-12287	-31784	-17913	-1852	-10770	0
1986	223	0	32624	840	-31784	-16732	32204	-15472	2023	-12227	-31784	-19908	-1701	-11907	0
1987	223	0	32592	808	-31784	-16700	32188	-15488	3870	-12408	-31784	-23115	-1400	-12604	0
1988	223	0	32591	807	-31784	-16699	32187	-15488	5525	-12528	-31784	-28263	-843	-13159	0
1989	223	0	32521	737	-31784	-16629	32152	-15523	7860	-12864	-31784	-31784	-618	-13508	0
1990	223	0	32474	690	-31784	-16582	32129	-15547	10055	-12869	-31784	-31784	-54	-13915	0
1991	223	0	32492	708	-31784	-16600	32138	-15538	11795	-12850	-31784	-31784	329	-14183	0
1992	223	0	32433	649	-31784	-16541	32108	-15567	12637	-13116	-31784	-31784	754	-14903	0
1993	223	0	32453	669	-31784	-16561	32118	-15557	12674	-13349	-31784	-31784	832	-15931	0
1994	223	0	32466	682	-31784	-16574	32125	-15551	12710	-13124	-31784	-31784	649	-16835	0
1995	223	0	32538	754	-31784	-16646	32161	-15515	12736	-12922	-31784	-31784	527	-17584	0
1996	223	0	32461	677	-31784	-16569	32122	-15553	12675	-12759	-31784	-31784	607	-17950	0
1997	223	0	32464	680	-31784	-16572	32124	-15552	12728	-12295	-31784	-31784	632	-18243	0
1998	223	0	32513	729	-31784	-16621	32148	-15527	12670	-11855	-31784	-31784	508	-18158	0
1999	223	0	32558	774	-31784	-16666	32171	-15505	12699	-11958	-31784	-31784	164	-18036	0
[truncated: 58,661 more rows]
