# Supplementary material for: A Robust and Real-Time Capable Envelope-Based Algorithm for Heart Sound Classification: Validation under Different Physiological Conditions
Source: Sensors (Basel). 2020 Feb 11;20(4):972. doi: 10.3390/s20040972 (PMC7070375; doi:10.3390/s20040972)
Supplement: Supplementary file 1 [file sensors-20-00972-s001.zip › Messungen/sz/sz06_unfiltered.csv]

Dataset No.	Pulse (bpm)	Pacer Bit	leadI (�V)	leadII (�V)	leadIII (�V)	lead_avR (�V)	lead_avL (�V)	lead_avF (�V)	V1 (�V)	V2 (�V)	V3 (�V)	V4 (�V)	V5 (�V)	V6 (�V)	R-Wave
1	0	0	-3182	-106	3076	1644	-3129	1485	97	97	-95	-81	199	254	0
2	0	0	-2499	-102	2397	1300	-2448	1147	178	34	-29	-79	164	197	0
3	0	0	-2222	-110	2112	1166	-2167	1001	104	-17	-73	-141	141	184	0
4	0	0	-2126	-157	1969	1141	-2047	906	40	-91	-102	-236	9	-44	0
5	0	0	-2069	-195	1874	1132	-1971	839	48	17	-91	-174	69	-170	0
6	0	0	-1877	-217	1660	1047	-1768	721	-58	-3	-137	-252	56	-279	0
7	0	0	-1512	-294	1218	903	-1365	462	-5	-166	-64	-238	-7	-259	0
8	0	0	-804	-310	494	557	-649	92	-58	-89	-143	-304	83	-157	0
9	0	0	249	-323	-572	37	410	-447	-58	-58	-85	-240	65	-31	0
10	0	0	1284	-281	-1565	-501	1424	-923	-73	-116	-50	-325	135	32	0
11	0	0	2149	-246	-2395	-951	2272	-1320	-9	-81	-75	-250	124	108	0
12	0	0	2730	-238	-2968	-1246	2849	-1603	-89	-52	-36	-285	149	1	0
13	0	0	2925	-248	-3173	-1338	3049	-1710	-122	-71	-75	-296	9	-69	0
14	0	0	2939	-267	-3206	-1336	3072	-1736	-58	-131	-5	-256	25	-195	0
15	0	0	2792	-240	-3032	-1276	2912	-1636	-137	-129	-54	-314	-27	-393	0
16	0	0	2811	-205	-3016	-1303	2913	-1610	-100	-178	60	-341	-67	-471	0
17	0	0	2984	-209	-3193	-1387	3088	-1701	-174	-108	-19	-291	5	-461	0
18	0	0	3315	-225	-3540	-1545	3427	-1882	-203	-108	-46	-215	-17	-335	0
19	0	0	4130	-219	-4349	-1955	4239	-2284	-75	-151	23	-133	-42	-312	0
20	0	0	4656	-215	-4871	-2220	4763	-2543	-205	-98	17	-77	58	-161	0
21	0	0	5191	-186	-5377	-2502	5284	-2781	-126	-157	54	-67	-27	-162	0
22	0	0	5317	-221	-5538	-2548	5427	-2879	-168	-21	-3	31	-38	-141	0
23	0	0	5149	-236	-5385	-2456	5267	-2810	-246	-97	44	-19	-149	-291	0
24	0	0	4697	-269	-4966	-2214	4831	-2617	-277	-50	27	32	-145	-397	0
25	0	0	4122	-281	-4403	-1920	4262	-2342	-254	-131	-25	149	-234	-597	0
26	0	0	3630	-304	-3934	-1663	3782	-2119	-197	-145	54	151	-238	-710	0
27	0	0	3218	-320	-3538	-1449	3378	-1929	-211	-116	87	145	-277	-655	0
28	0	0	3228	-320	-3548	-1454	3388	-1934	-252	-48	32	195	-252	-556	0
29	0	0	3504	-323	-3827	-1590	3665	-2075	-236	-112	100	166	-304	-514	0
30	0	0	3702	-333	-4035	-1684	3868	-2184	-219	-56	106	223	-180	-259	0
31	0	0	3770	-331	-4101	-1719	3935	-2216	-192	9	25	341	-219	-246	0
32	0	0	3467	-329	-3796	-1569	3631	-2062	-254	15	-9	310	-213	-296	0
33	0	0	2939	-306	-3245	-1316	3092	-1775	-213	5	83	215	-197	-366	0
34	0	0	1935	-327	-2262	-804	2098	-1294	-316	-58	21	211	-355	-527	0
35	0	0	1057	-308	-1365	-374	1211	-836	-341	25	50	155	-275	-671	0
36	0	0	40	-316	-356	138	198	-336	-300	7	60	97	-341	-642	0
37	0	0	-690	-310	380	500	-535	35	-327	-42	36	-56	-285	-746	0
38	0	0	-1078	-308	770	693	-924	231	-219	-27	1	-29	-337	-502	0
39	0	0	-1221	-312	909	766	-1065	298	-180	81	58	-7	-296	-349	0
40	0	0	-1339	-298	1041	818	-1190	371	-242	7	-56	-65	-269	-296	0
41	0	0	-1487	-291	1196	889	-1341	452	-135	52	71	-104	-199	-77	0
42	0	0	-2030	-281	1749	1155	-1889	734	-197	58	15	-219	-232	-135	0
43	0	0	-2752	-279	2473	1515	-2612	1097	-36	19	40	-279	-153	-232	0
44	0	0	-3768	-273	3495	2020	-3631	1611	-145	23	71	-389	-195	-349	0
45	0	0	-4816	-273	4543	2544	-4679	2135	-60	64	-21	-403	-182	-479	0
46	0	0	-5802	-277	5525	3039	-5663	2624	-85	85	-31	-428	-205	-457	0
47	0	0	-6409	-277	6132	3343	-6270	2927	-95	104	-81	-516	-310	-384	0
48	0	0	-6742	-273	6469	3507	-6605	3098	-98	85	29	-583	-195	-238	0
49	0	0	-6531	-240	6291	3385	-6411	3025	-122	42	-52	-543	-225	-124	0
50	0	0	-6322	-225	6097	3273	-6209	2936	-44	118	-25	-558	-147	3	0
51	0	0	-6205	-178	6027	3191	-6116	2924	-85	23	-48	-585	-217	32	0
52	0	0	-6244	-155	6089	3199	-6166	2967	-44	64	9	-583	-271	58	0
53	0	0	-6566	-118	6448	3342	-6507	3165	-3	3	-9	-653	-261	-95	0
54	0	0	-7085	-98	6987	3591	-7036	3444	-69	13	1	-620	-296	-176	0
55	0	0	-7580	-71	7509	3825	-7544	3719	-159	48	-75	-651	-386	-401	0
56	0	0	-7871	-69	7802	3970	-7836	3866	-168	44	-46	-605	-399	-457	0
57	0	0	-7916	-114	7802	4015	-7859	3844	-174	-38	-81	-646	-438	-438	0
58	0	0	-7464	-147	7317	3805	-7390	3585	-161	21	-100	-572	-351	-453	0
59	0	0	-6825	-226	6599	3525	-6712	3186	-182	77	-44	-533	-374	-294	0
60	0	0	-6048	-296	5752	3172	-5900	2728	-221	34	-64	-580	-401	-170	0
61	0	0	-5266	-318	4948	2792	-5107	2315	-104	79	-13	-440	-337	-95	0
62	0	0	-4744	-345	4399	2544	-4571	2027	-151	-25	-131	-486	-461	-226	0
63	0	0	-4263	-356	3907	2309	-4085	1775	-104	116	-102	-403	-333	-265	0
64	0	0	-4424	-341	4083	2382	-4253	1871	-162	-3	-118	-450	-485	-395	0
65	0	0	-4252	-316	3936	2284	-4094	1810	-186	52	-81	-422	-550	-605	0
66	0	0	-4077	-320	3757	2198	-3917	1718	-279	25	-25	-388	-494	-562	0
67	0	0	-3573	-312	3261	1942	-3417	1474	-205	-60	-155	-417	-541	-640	0
68	0	0	-2674	-298	2376	1486	-2525	1039	-205	-23	-83	-360	-500	-452	0
69	0	0	-1472	-285	1187	878	-1329	451	-331	-58	-91	-358	-419	-364	0
70	0	0	-186	-263	-77	224	-54	-170	-292	-46	-62	-355	-430	-151	0
71	0	0	961	-261	-1222	-350	1091	-741	-325	32	-81	-283	-337	-112	0
72	0	0	1845	-242	-2087	-801	1966	-1164	-329	-69	-62	-376	-401	-83	0
73	0	0	2450	-223	-2673	-1113	2561	-1448	-323	-81	-93	-426	-322	-252	0
74	0	0	2656	-213	-2869	-1221	2762	-1541	-389	-159	-133	-457	-430	-341	0
75	0	0	2903	-201	-3104	-1351	3003	-1652	-409	-141	-122	-463	-444	-475	0
76	0	0	3250	-197	-3447	-1526	3348	-1822	-329	-242	-161	-583	-403	-582	0
77	0	0	3866	-176	-4042	-1845	3954	-2109	-382	-131	-139	-554	-391	-521	0
78	0	0	4674	-164	-4838	-2255	4756	-2501	-428	-190	-178	-609	-399	-417	0
79	0	0	5898	-137	-6035	-2880	5966	-3086	-372	-178	-122	-490	-335	-203	0
80	0	0	6974	-108	-7082	-3433	7028	-3595	-450	-186	-170	-580	-360	-149	0
81	0	0	7997	-40	-8037	-3978	8017	-4038	-415	-151	-137	-597	-254	-71	0
82	0	0	8711	1	-8710	-4356	8710	-4354	-405	-91	-172	-541	-265	-129	0
83	0	0	9024	19	-9005	-4521	9014	-4493	-341	-155	-89	-539	-265	-157	0
84	0	0	8865	9	-8856	-4437	8860	-4423	-459	-114	-205	-554	-364	-368	0
85	0	0	8615	-21	-8636	-4297	8625	-4328	-455	-240	-195	-562	-481	-496	0
86	0	0	8509	-17	-8526	-4246	8517	-4271	-481	-221	-207	-564	-413	-605	0
87	0	0	8815	-60	-8875	-4377	8845	-4467	-411	-219	-137	-591	-452	-541	1
88	0	0	9283	-85	-9368	-4599	9325	-4726	-413	-259	-205	-521	-368	-455	0
89	0	0	9867	-139	-10006	-4864	9936	-5072	-494	-225	-226	-556	-370	-382	0
90	0	0	10557	-128	-10685	-5214	10621	-5406	-395	-236	-137	-488	-320	-258	0
91	0	0	11000	-137	-11137	-5431	11068	-5637	-395	-226	-145	-455	-238	-240	0
92	0	0	11118	-114	-11232	-5502	11175	-5673	-415	-168	-194	-506	-360	-230	0
93	0	0	10975	-102	-11077	-5436	11026	-5589	-370	-292	-124	-576	-376	-409	0
94	0	0	10321	-137	-10458	-5092	10389	-5297	-465	-254	-153	-613	-417	-562	0
95	0	0	9690	-194	-9884	-4748	9787	-5039	-463	-289	-155	-570	-436	-708	0
96	0	0	8996	-195	-9191	-4400	9093	-4693	-461	-289	-141	-583	-440	-750	0
97	0	0	8614	-197	-8811	-4208	8712	-4504	-477	-271	-147	-611	-521	-812	0
98	0	0	8513	-203	-8716	-4155	8614	-4459	-426	-250	-131	-556	-316	-715	0
99	0	0	8649	-199	-8848	-4225	8748	-4523	-498	-221	-176	-539	-455	-508	0
100	0	0	8664	-188	-8852	-4238	8758	-4520	-479	-238	-131	-514	-450	-360	0
101	0	0	8517	-172	-8689	-4172	8603	-4430	-419	-213	-104	-496	-420	-312	0
102	0	0	8200	-186	-8386	-4007	8293	-4286	-459	-279	-93	-523	-384	-388	0
103	0	0	7552	-194	-7746	-3679	7649	-3970	-490	-230	-100	-574	-446	-465	0
104	0	0	6520	-225	-6745	-3147	6632	-3485	-560	-248	-75	-529	-481	-572	0
105	0	0	5439	-254	-5693	-2592	5566	-2973	-655	-256	-120	-620	-558	-702	0
106	0	0	4470	-279	-4749	-2095	4609	-2514	-628	-275	-116	-589	-525	-746	0
107	0	0	3657	-294	-3951	-1681	3804	-2122	-651	-323	-151	-673	-558	-710	0
108	0	0	3413	-273	-3686	-1570	3549	-1979	-632	-170	-97	-568	-442	-638	0
109	0	0	3259	-240	-3499	-1509	3379	-1869	-651	-300	-120	-529	-469	-502	0
110	0	0	3275	-211	-3486	-1532	3380	-1848	-692	-281	-149	-657	-475	-378	0
111	0	0	3087	-230	-3317	-1428	3202	-1773	-607	-223	-145	-529	-391	-263	0
112	0	0	2637	-230	-2867	-1203	2752	-1548	-593	-124	-139	-549	-374	-281	0
113	0	0	1841	-207	-2048	-817	1944	-1127	-560	-213	-108	-603	-360	-339	0
114	0	0	888	-213	-1101	-337	994	-657	-591	-178	-176	-624	-399	-502	0
115	0	0	-221	-240	-19	230	-101	-129	-587	-281	-116	-682	-384	-523	0
116	0	0	-1058	-242	816	650	-937	287	-620	-238	-258	-651	-465	-694	0
117	0	0	-1654	-256	1398	955	-1526	571	-618	-226	-203	-618	-422	-558	0
118	0	0	-1890	-273	1617	1081	-1753	672	-659	-285	-236	-684	-399	-510	0
119	0	0	-1683	-267	1416	975	-1549	574	-541	-176	-164	-593	-275	-337	0
120	0	0	-1454	-271	1183	862	-1318	456	-599	-242	-176	-601	-322	-184	0
121	0	0	-1245	-291	954	768	-1099	331	-603	-178	-124	-541	-277	-139	0
122	0	0	-1369	-289	1080	829	-1224	395	-545	-271	-93	-570	-281	-89	0
123	0	0	-1687	-304	1383	995	-1535	539	-517	-174	-120	-481	-289	-162	0
124	0	0	-2395	-304	2091	1349	-2243	893	-558	-201	-211	-580	-335	-382	0
125	0	0	-3023	-333	2690	1678	-2856	1178	-568	-213	-58	-613	-306	-450	0
126	0	0	-3520	-331	3189	1925	-3354	1429	-479	-285	-197	-587	-335	-568	0
127	0	0	-3561	-312	3249	1936	-3405	1468	-506	-182	-151	-500	-285	-514	0
128	0	0	-3417	-343	3074	1880	-3245	1365	-477	-172	-129	-545	-292	-351	0
129	0	0	-2936	-339	2597	1637	-2766	1129	-554	-230	-64	-613	-215	-312	0
130	0	0	-2242	-341	1901	1291	-2071	780	-477	-184	-44	-490	-265	-129	0
131	0	0	-1611	-335	1276	973	-1443	470	-419	-129	-27	-413	-195	-15	0
132	0	0	-1429	-312	1117	870	-1273	402	-450	-133	-98	-432	-244	-56	0
133	0	0	-1460	-252	1208	856	-1334	478	-405	-102	-62	-521	-166	-176	0
134	0	0	-1819	-242	1577	1030	-1698	667	-422	-143	-62	-512	-221	-258	0
135	0	0	-2154	-213	1941	1183	-2047	864	-428	-166	-104	-473	-292	-450	0
136	0	0	-2207	-207	2000	1207	-2103	896	-364	-145	-110	-496	-252	-603	0
137	0	0	-2141	-151	1990	1146	-2065	919	-374	-102	-15	-457	-230	-506	0
138	0	0	-1636	-106	1530	871	-1583	712	-382	-149	-56	-500	-234	-417	0
139	0	0	-897	-44	853	470	-875	404	-287	-147	-32	-417	-254	-312	0
140	0	0	-55	5	60	25	-57	32	-135	-54	-5	-407	-97	-219	0
141	0	0	606	102	-504	-354	555	-201	-254	0	-58	-351	-153	-87	0
142	0	0	1076	180	-896	-628	986	-358	-225	-48	15	-490	-230	-151	0
143	0	0	1176	292	-884	-734	1030	-296	-250	-11	-5	-362	-180	-153	0
144	0	0	988	500	-488	-744	738	6	-287	-126	-108	-490	-333	-389	0
145	0	0	977	764	-213	-870	595	275	-252	48	-34	-446	-232	-438	0
146	0	0	842	1018	176	-930	333	597	-244	-108	-27	-479	-234	-572	0
147	0	0	1199	1414	215	-1306	492	814	-234	25	-38	-388	-289	-490	0
148	0	0	1655	1730	75	-1692	790	902	-186	-81	-83	-391	-306	-448	0
149	0	0	2432	2077	-355	-2254	1393	861	-246	15	-98	-413	-244	-318	0
150	0	0	3273	2492	-781	-2882	2027	855	-228	40	-32	-453	-164	-197	0
151	0	0	4000	2807	-1193	-3403	2596	807	-174	106	21	-399	-188	-79	0
152	0	0	4215	2968	-1247	-3591	2731	860	-182	75	-32	-442	-133	-141	0
153	0	0	3992	2865	-1127	-3428	2559	869	-207	-25	-149	-417	-314	-323	0
154	0	0	3499	2619	-880	-3059	2189	869	-151	69	5	-399	-190	-434	0
155	0	0	2805	2487	-318	-2646	1561	1084	-176	7	-69	-473	-283	-558	0
156	0	0	2301	2376	75	-2338	1113	1225	-168	-15	-114	-399	-302	-723	0
157	0	0	1977	2178	201	-2077	888	1189	-168	7	-75	-393	-279	-589	0
158	0	0	1923	1784	-139	-1853	1031	822	-164	62	-77	-393	-300	-519	0
159	0	0	2100	1427	-673	-1763	1386	377	-102	95	-81	-337	-275	-335	0
160	0	0	2216	1072	-1144	-1644	1680	-36	-85	67	-19	-279	-205	-203	0
161	0	0	2304	799	-1505	-1551	1904	-353	-81	81	3	-256	-151	-124	0
162	0	0	2149	535	-1614	-1342	1881	-539	0	129	19	-281	-161	-174	0
163	0	0	1557	351	-1206	-954	1381	-427	-112	120	-56	-294	-176	-259	0
164	0	0	885	263	-622	-574	753	-179	-48	83	38	-320	-153	-310	0
165	0	0	-2	217	219	-107	-110	218	-106	56	-129	-325	-192	-531	0
166	0	0	-627	205	832	211	-729	518	-29	102	50	-296	-209	-527	0
167	0	0	-1245	178	1423	533	-1334	800	-151	65	-73	-226	-194	-566	0
168	0	0	-1300	149	1449	575	-1374	799	-91	40	-112	-265	-236	-455	0
169	0	0	-1108	100	1208	504	-1158	654	25	129	54	-129	-71	-223	0
170	0	0	-937	56	993	440	-965	524	-54	118	-29	-166	-124	-126	0
171	0	0	-824	31	855	396	-839	443	-15	73	46	-124	-36	-62	0
172	0	0	-1066	-1	1065	533	-1065	532	124	110	52	-31	-54	31	0
173	0	0	-1557	-19	1538	788	-1547	759	48	95	21	-124	-67	-168	0
174	0	0	-2428	-54	2374	1241	-2401	1160	32	77	-56	-116	-124	-201	0
175	0	0	-3190	-67	3123	1628	-3156	1528	-11	87	-1	-98	-108	-386	0
176	0	0	-3943	-89	3854	2016	-3898	1882	-32	77	-11	-141	-97	-467	0
177	0	0	-4352	-73	4279	2212	-4315	2103	23	97	-9	-77	-102	-401	0
178	0	0	-4514	-93	4421	2303	-4467	2164	83	95	7	-5	-106	-269	0
179	0	0	-4459	-141	4318	2300	-4388	2088	15	128	-34	-29	-19	-215	0
180	0	0	-4339	-149	4190	2244	-4264	2020	21	124	-48	-46	23	-48	0
181	0	0	-4113	-164	3949	2138	-4031	1892	-1	190	-5	65	3	-15	0
182	0	0	-4283	-151	4132	2217	-4207	1990	-31	120	9	29	-114	52	0
183	0	0	-4645	-199	4446	2422	-4545	2123	-23	178	-31	21	-203	-38	0
184	0	0	-5386	-195	5191	2790	-5288	2498	-17	217	46	-64	1	-250	0
185	0	0	-6196	-215	5981	3205	-6088	2883	-48	112	-77	-108	-180	-395	0
186	0	0	-6705	-236	6469	3470	-6587	3116	87	77	25	31	-178	-395	0
187	0	0	-7047	-252	6795	3649	-6921	3271	7	48	1	-65	-269	-417	0
188	0	0	-7089	-294	6795	3691	-6942	3250	-36	159	15	-27	-215	-306	0
189	0	0	-6789	-287	6502	3538	-6645	3107	38	106	-9	-73	-147	-161	0
190	0	0	-6390	-252	6138	3321	-6264	2943	-15	143	7	-69	-116	-15	0
191	0	0	-6052	-250	5802	3151	-5927	2776	-67	137	29	-91	-129	81	0
192	0	0	-5819	-248	5571	3033	-5695	2661	85	122	34	-147	-54	-25	0
193	0	0	-6124	-240	5884	3182	-6004	2822	-93	112	-7	-182	-120	-186	0
194	0	0	-6593	-228	6365	3410	-6479	3068	58	42	32	-194	-219	-236	0
195	0	0	-7142	-242	6900	3692	-7021	3329	-19	98	-32	-271	-207	-422	0
196	0	0	-7474	-242	7232	3858	-7353	3495	19	85	40	-320	-116	-523	0
197	0	0	-7563	-244	7319	3903	-7441	3537	-29	-19	-60	-331	-259	-523	0
198	0	0	-7146	-230	6916	3688	-7031	3343	126	128	-31	-308	-75	-347	0
199	0	0	-6566	-203	6363	3384	-6464	3080	98	-29	-34	-343	-178	-267	0
200	0	0	-5874	-188	5686	3031	-5780	2749	73	128	-62	-345	-168	-71	0
201	0	0	-5173	-174	4999	2673	-5086	2412	108	162	-77	-407	-128	-54	0
202	0	0	-4766	-186	4580	2476	-4673	2197	234	162	-31	-378	-129	7	0
203	0	0	-4715	-188	4527	2451	-4621	2169	87	128	-100	-475	-106	-180	0
204	0	0	-4957	-199	4758	2578	-4857	2279	98	67	-56	-570	-116	-267	0
205	0	0	-5260	-207	5053	2733	-5156	2423	27	93	-52	-574	-195	-415	0
206	0	0	-5380	-199	5181	2789	-5280	2491	58	81	-110	-605	-149	-508	0
207	0	0	-5280	-180	5100	2730	-5190	2460	89	73	-110	-572	-164	-424	0
208	0	0	-4768	-194	4574	2481	-4671	2190	161	29	-147	-632	-129	-388	0
209	0	0	-3885	-186	3699	2035	-3792	1756	151	52	-114	-628	-159	-203	0
210	0	0	-3012	-184	2828	1598	-2920	1322	114	98	-93	-605	-75	-128	0
211	0	0	-2281	-161	2120	1221	-2200	979	85	149	-139	-655	-52	-27	0
212	0	0	-1728	-151	1577	939	-1652	713	116	137	-122	-508	-48	-13	0
213	0	0	-1600	-151	1449	875	-1524	649	60	89	-149	-605	-129	-223	0
214	0	0	-1662	-155	1507	908	-1584	676	110	-17	-62	-634	-100	-300	0
215	0	0	-1727	-139	1588	933	-1657	724	25	23	-85	-688	-122	-529	0
216	0	0	-1741	-151	1590	946	-1665	719	91	58	-73	-609	-81	-516	0
217	0	0	-1432	-131	1301	781	-1366	585	1	15	-131	-550	-221	-550	0
218	0	0	-788	-100	688	444	-738	294	-3	52	-81	-533	-234	-386	0
219	0	0	99	-73	-172	-13	135	-122	-54	3	-120	-463	-157	-219	0
220	0	0	1186	-71	-1257	-557	1221	-664	75	65	-31	-490	-69	-102	0
221	0	0	1952	-81	-2033	-935	1992	-1057	-15	64	-118	-479	-50	-50	0
222	0	0	2503	-77	-2580	-1213	2541	-1328	-21	71	-120	-380	-67	-81	0
223	0	0	2749	-67	-2816	-1341	2782	-1441	-27	11	-15	-320	-129	-153	0
224	0	0	2592	-79	-2671	-1256	2631	-1375	-56	-67	-50	-393	-147	-356	0
225	0	0	2563	-87	-2650	-1238	2606	-1368	9	29	-122	-265	-203	-467	0
226	0	0	2384	-95	-2479	-1144	2431	-1287	-168	-87	-40	-356	-219	-533	0
227	0	0	2692	-64	-2756	-1314	2724	-1410	-126	-141	-67	-374	-248	-512	0
228	0	0	3115	-97	-3212	-1509	3163	-1654	-60	-9	-145	-192	-162	-397	0
229	0	0	3921	-79	-4000	-1921	3960	-2039	-166	-48	-120	-166	-199	-281	0
230	0	0	4743	-64	-4807	-2339	4775	-2435	-164	19	-75	-106	-79	-126	0
231	0	0	5342	-29	-5371	-2656	5356	-2700	-159	-71	-71	-139	-182	-42	0
232	0	0	5696	-15	-5711	-2840	5703	-2863	-215	-69	-44	-178	-211	-83	0
233	0	0	5642	-3	-5645	-2819	5643	-2824	-176	-50	-79	-87	-207	-195	0
234	0	0	5355	19	-5336	-2687	5345	-2658	-192	-120	-85	-201	-333	-420	0
235	0	0	4898	-19	-4917	-2439	4907	-2468	-186	-77	-23	-176	-261	-432	0
236	0	0	4575	-5	-4580	-2285	4577	-2292	-234	-157	-108	-199	-364	-601	0
237	0	0	4473	13	-4460	-2243	4466	-2223	-95	-118	-32	-178	-312	-496	0
238	0	0	4590	-9	-4599	-2290	4594	-2304	-246	-143	-100	-291	-283	-426	0
239	0	0	5050	-23	-5073	-2513	5061	-2548	-250	-3	-106	-195	-291	-296	0
240	0	0	5347	-38	-5385	-2654	5366	-2711	-217	-67	-129	-211	-265	-106	0
241	0	0	5671	-50	-5721	-2810	5696	-2885	-252	-56	-129	-240	-281	-48	0
242	0	0	5655	-44	-5699	-2805	5677	-2871	-162	-62	-166	-292	-244	-89	0
243	0	0	5271	-3	-5274	-2634	5272	-2638	-275	-42	-145	-314	-329	-197	0
244	0	0	4569	-19	-4588	-2275	4578	-2303	-248	-135	-182	-459	-318	-355	0
245	0	0	3815	-32	-3847	-1891	3831	-1939	-242	-64	-151	-498	-419	-461	0
246	0	0	3149	-13	-3162	-1568	3155	-1587	-279	-131	-126	-539	-380	-504	0
247	0	0	2818	7	-2811	-1412	2814	-1402	-327	-128	-114	-527	-325	-541	0
248	0	0	2638	21	-2617	-1329	2627	-1298	-316	-199	-137	-611	-397	-389	0
249	0	0	2969	46	-2923	-1507	2946	-1438	-263	-184	-112	-582	-300	-207	0
250	0	0	3269	65	-3204	-1667	3236	-1569	-221	-137	-155	-642	-279	-116	0
251	0	0	3419	54	-3365	-1736	3392	-1655	-128	-106	-184	-552	-263	36	0
252	0	0	3332	97	-3235	-1714	3283	-1569	-186	-81	-246	-550	-287	-50	0
253	0	0	2934	100	-2834	-1517	2884	-1367	-162	-131	-234	-589	-339	-85	0
254	0	0	2242	108	-2134	-1175	2188	-1013	-296	-89	-261	-750	-335	-217	0
255	0	0	1545	102	-1443	-823	1494	-670	-238	-106	-271	-673	-389	-388	0
256	0	0	1013	100	-913	-556	963	-406	-242	-153	-205	-735	-360	-471	0
257	0	0	655	147	-508	-401	581	-180	-259	-197	-242	-810	-331	-473	0
258	0	0	760	180	-580	-470	670	-200	-122	-199	-242	-673	-292	-269	0
259	0	0	1051	188	-863	-619	957	-337	-199	-197	-323	-748	-230	-184	0
260	0	0	1489	199	-1290	-844	1389	-545	-122	-164	-306	-708	-205	25	0
261	0	0	1817	302	-1515	-1059	1666	-606	-182	-87	-267	-708	-172	100	0
262	0	0	1867	428	-1439	-1147	1653	-505	-199	-120	-267	-711	-213	79	0
263	0	0	1638	517	-1121	-1077	1379	-302	-232	-137	-298	-626	-194	-31	0
264	0	0	1051	576	-475	-813	763	50	-230	-137	-362	-727	-226	-213	0
265	0	0	479	614	135	-546	172	374	-263	-238	-279	-713	-211	-391	0
266	0	0	-48	601	649	-276	-348	625	-232	-188	-298	-620	-252	-388	0
267	0	0	-419	494	913	-37	-666	703	-368	-217	-403	-710	-302	-424	0
268	0	0	-274	401	675	-63	-474	538	-283	-174	-238	-572	-162	-232	0
269	0	0	-15	287	302	-136	-158	294	-248	-279	-302	-537	-281	-143	0
270	0	0	441	230	-211	-335	326	9	-258	-151	-223	-483	-139	-5	0
271	0	0	734	197	-537	-465	635	-170	-209	-199	-207	-477	-95	79	0
272	0	0	862	199	-663	-530	762	-232	-221	-259	-184	-428	-114	13	0
273	0	0	649	277	-372	-463	510	-47	-221	-180	-178	-399	-114	0	1
274	0	0	182	362	180	-272	1	271	-259	-244	-242	-366	-201	-215	0
275	0	0	-413	411	824	1	-618	617	-306	-285	-180	-440	-170	-424	0
276	0	0	-737	500	1237	118	-987	868	-355	-304	-199	-376	-219	-473	0
277	0	0	-799	609	1408	95	-1103	1008	-300	-238	-89	-312	-166	-388	0
278	0	0	-658	723	1381	-32	-1019	1052	-281	-296	-184	-358	-203	-355	0
279	0	0	-74	793	867	-359	-470	830	-190	-157	-172	-188	-87	-174	0
280	0	0	444	824	380	-634	32	602	-225	-211	-48	-205	-65	-1	0
281	0	0	839	799	-40	-819	439	379	-188	-258	-153	-182	-106	13	0
282	0	0	1035	698	-337	-866	686	180	-182	-133	-67	-207	-32	32	0
283	0	0	808	583	-225	-695	516	179	-211	-238	-122	-188	-228	-95	0
284	0	0	378	426	48	-402	165	237	-223	-81	-69	-230	-95	-157	0
285	0	0	-196	298	494	-51	-345	396	-314	-291	-81	-337	-211	-378	0
286	0	0	-467	244	711	111	-589	477	-279	-135	-97	-316	-197	-436	0
287	0	0	-589	188	777	200	-683	482	-263	-234	-34	-325	-261	-351	0
288	0	0	-395	159	554	118	-474	356	-302	-213	-87	-401	-221	-320	0
289	0	0	206	203	-3	-204	104	100	-153	-162	11	-378	-217	-126	0
290	0	0	779	186	-593	-482	686	-203	-236	-120	-42	-473	-203	-36	0
291	0	0	1252	162	-1090	-707	1171	-464	-98	-153	-11	-320	-186	81	0
292	0	0	1382	250	-1132	-816	1257	-441	-102	-65	-108	-407	-153	-48	0
293	0	0	1235	312	-923	-773	1079	-305	-139	-62	-40	-457	-240	-155	0
294	0	0	728	292	-436	-510	582	-72	-118	-44	-27	-455	-364	-248	0
295	0	0	105	217	112	-161	-3	164	-188	-36	-91	-516	-378	-368	0
296	0	0	-302	151	453	75	-377	302	-168	-71	-29	-531	-355	-539	0
297	0	0	-381	69	450	156	-415	259	-215	-50	-114	-529	-473	-554	0
298	0	0	-161	21	182	70	-171	101	-85	-23	0	-444	-364	-397	0
299	0	0	193	62	-131	-127	162	-34	-98	-48	-54	-498	-477	-351	0
300	0	0	697	71	-626	-384	661	-277	-58	56	11	-459	-358	-201	0
301	0	0	1045	44	-1001	-544	1023	-478	-29	19	-5	-422	-397	-207	0
302	0	0	1078	0	-1078	-539	1078	-539	-54	36	1	-386	-436	-244	0
303	0	0	873	-1	-874	-436	873	-437	-95	79	19	-356	-533	-358	0
304	0	0	330	-46	-376	-142	353	-211	-155	83	3	-440	-556	-582	0
305	0	0	-331	-64	267	197	-299	101	-85	-23	-3	-349	-671	-690	0
306	0	0	-736	-149	587	442	-661	219	-129	25	15	-298	-614	-807	0
307	0	0	-994	-153	841	573	-917	344	-108	27	25	-250	-667	-735	0
308	0	0	-923	-194	729	558	-826	267	-60	25	116	-306	-552	-603	0
309	0	0	-679	-194	485	436	-582	145	-164	67	58	-168	-582	-481	0
310	0	0	-292	-219	73	255	-182	-73	-27	97	-1	-128	-587	-323	0
311	0	0	58	-213	-271	77	164	-242	13	172	27	-85	-585	-267	0
312	0	0	143	-252	-395	54	269	-323	-29	176	-15	11	-686	-254	0
313	0	0	-159	-261	-102	210	-28	-181	-44	194	100	-83	-620	-329	0
314	0	0	-878	-242	636	560	-757	197	-87	149	-15	-106	-649	-477	0
315	0	0	-1590	-172	1418	881	-1504	623	-135	91	-67	-159	-686	-702	0
316	0	0	-2325	-176	2149	1250	-2237	986	-151	151	1	-129	-704	-661	0
317	0	0	-2735	-194	2541	1464	-2638	1173	-139	116	-69	-230	-663	-680	0
318	0	0	-2785	-225	2560	1505	-2672	1167	-118	104	-60	-153	-642	-512	0
319	0	0	-2529	-252	2277	1390	-2403	1012	-176	79	-102	-281	-634	-378	0
320	0	0	-2133	-273	1860	1203	-1996	793	-50	129	-64	-306	-570	-244	0
321	0	0	-2042	-271	1771	1156	-1906	750	-110	71	-102	-362	-626	-137	0
322	0	0	-2127	-302	1825	1214	-1976	761	-77	159	-73	-502	-486	-215	0
323	0	0	-2608	-339	2269	1473	-2438	965	-98	81	-98	-587	-566	-195	0
324	0	0	-3475	-360	3115	1917	-3295	1377	-166	81	-141	-613	-609	-366	0
325	0	0	-4329	-397	3932	2363	-4130	1767	-91	67	-199	-688	-636	-411	0
326	0	0	-5041	-374	4667	2707	-4854	2146	-182	-32	-244	-882	-638	-477	0
327	0	0	-5251	-306	4945	2778	-5098	2319	-89	5	-141	-1018	-582	-424	0
328	0	0	-5353	-331	5022	2842	-5187	2345	-114	-3	-263	-1018	-500	-211	0
329	0	0	-5043	-314	4729	2678	-4886	2207	-42	-54	-174	-1096	-475	-106	0
330	0	0	-4822	-279	4543	2550	-4682	2132	-56	-42	-244	-1111	-413	135	0
331	0	0	-4723	-240	4483	2481	-4603	2121	-145	97	-226	-1076	-285	217	0
332	0	0	-5017	-228	4789	2622	-4903	2280	-223	-69	-273	-1264	-430	178	0
333	0	0	-5542	-258	5284	2900	-5413	2513	-215	-5	-221	-1288	-304	93	0
334	0	0	-6283	-273	6010	3278	-6146	2868	-180	-69	-372	-1410	-519	-32	0
335	0	0	-7088	-331	6757	3709	-6922	3213	-188	-87	-285	-1478	-461	-194	0
336	0	0	-7746	-376	7370	4061	-7558	3497	-310	-145	-549	-1573	-587	-292	0
337	0	0	-7816	-415	7401	4115	-7608	3493	-180	-42	-353	-1660	-479	-364	0
338	0	0	-7679	-366	7313	4022	-7496	3473	-252	-221	-413	-1703	-585	-271	0
339	0	0	-7073	-316	6757	3694	-6915	3220	-259	-170	-384	-1792	-453	-155	0
340	0	0	-6535	-300	6235	3417	-6385	2967	-360	-159	-457	-1798	-516	-133	0
341	0	0	-6034	-306	5728	3170	-5881	2711	-339	-176	-442	-1839	-549	-52	0
342	0	0	-5767	-314	5453	3040	-5610	2569	-322	-197	-461	-1817	-556	-170	0
343	0	0	-5741	-302	5439	3021	-5590	2568	-401	-248	-485	-1811	-665	-351	0
344	0	0	-6040	-261	5779	3150	-5909	2759	-504	-298	-562	-2005	-770	-566	0
345	0	0	-6492	-180	6312	3336	-6402	3066	-525	-384	-587	-2079	-785	-748	0
346	0	0	-6452	-291	6161	3371	-6306	2935	-529	-261	-413	-1777	-537	-665	0
347	0	0	-6141	-273	5868	3207	-6004	2797	-296	-372	-545	-1796	-533	-636	0
348	0	0	-5380	-304	5076	2842	-5228	2386	-401	-345	-741	-2007	-510	-461	0
349	0	0	-4272	-327	3945	2299	-4108	1809	-622	-310	-744	-2178	-591	-595	0
350	0	0	-3505	-252	3253	1878	-3379	1500	-902	-399	-710	-2027	-898	-644	0
351	0	0	-2741	-223	2518	1482	-2629	1147	-1057	-570	-519	-1792	-1129	-960	0
352	0	0	-1869	-207	1662	1038	-1765	727	-1068	-510	-302	-1639	-1181	-1202	0
353	0	0	-2013	-250	1763	1131	-1888	756	-1020	-566	-258	-1617	-1460	-1614	0
354	0	0	-3314	-292	3022	1803	-3168	1365	-779	-533	-197	-1744	-1617	-1796	0
355	0	0	-4802	-302	4500	2552	-4651	2099	-791	-698	-190	-2025	-1788	-2157	0
356	0	0	-5544	-349	5195	2946	-5369	2423	-743	-770	-133	-1965	-1753	-2213	0
357	0	0	-4711	-294	4417	2502	-4564	2061	-626	-971	-275	-1990	-1759	-2269	0
358	0	0	-2707	-329	2378	1518	-2542	1024	-764	-925	-223	-2071	-1631	-2126	0
359	0	0	-326	-325	1	325	-163	-162	-840	-841	-157	-2048	-1350	-1856	0
360	0	0	1711	-281	-1992	-715	1851	-1136	-956	-692	-343	-1833	-1152	-1639	0
361	0	0	2995	-275	-3270	-1360	3132	-1772	-909	-459	-323	-1507	-816	-1284	0
362	0	0	3188	-292	-3480	-1448	3334	-1886	-1041	-353	-384	-1396	-613	-956	0
363	0	0	3469	-261	-3730	-1604	3599	-1995	-995	-166	-364	-1377	-485	-630	0
364	0	0	3322	-263	-3585	-1529	3453	-1924	-1018	-256	-488	-1530	-310	-492	0
365	0	0	3158	-256	-3414	-1451	3286	-1835	-1070	-335	-552	-1635	-166	-438	0
366	0	0	3426	-250	-3676	-1588	3551	-1963	-1006	-582	-754	-1668	-15	-306	0
367	0	0	3761	-281	-4042	-1740	3901	-2161	-1138	-869	-777	-1810	11	-122	0
368	0	0	4488	-296	-4784	-2096	4636	-2540	-1193	-1035	-820	-1998	213	149	0
369	0	0	5610	-283	-5893	-2663	5751	-3088	-1187	-1140	-898	-2005	318	349	0
370	0	0	6720	-252	-6972	-3234	6846	-3612	-1321	-1053	-886	-1976	420	531	0
371	0	0	6952	-258	-7210	-3347	7081	-3734	-1249	-948	-919	-1716	506	787	0
372	0	0	7102	-223	-7325	-3439	7213	-3774	-1464	-857	-979	-1705	496	810	0
373	0	0	7039	-230	-7269	-3404	7154	-3749	-1377	-865	-999	-1536	535	743	0
374	0	0	6961	-246	-7207	-3357	7084	-3726	-1517	-851	-989	-1468	440	684	0
375	0	0	7286	-291	-7577	-3497	7431	-3934	-1571	-1002	-1004	-1284	358	378	0
376	0	0	7407	-320	-7727	-3543	7567	-4023	-1680	-1119	-977	-1315	159	83	0
377	0	0	7717	-308	-8025	-3704	7871	-4166	-1858	-1175	-810	-1422	172	-112	0
378	0	0	8134	-277	-8411	-3928	8272	-4344	-1930	-1292	-845	-1268	-93	-436	0
379	0	0	8746	-236	-8982	-4255	8864	-4609	-1926	-1249	-708	-1111	-199	-572	0
380	0	0	9158	-188	-9346	-4485	9252	-4767	-2027	-1307	-605	-1043	-389	-783	0
381	0	0	9131	-161	-9292	-4485	9211	-4726	-2037	-1311	-477	-989	-750	-1035	0
382	0	0	8938	-162	-9100	-4388	9019	-4631	-2128	-1369	-527	-931	-979	-1497	0
383	0	0	8767	-170	-8937	-4298	8852	-4553	-2079	-1292	-401	-867	-1228	-1901	0
384	0	0	8487	-221	-8708	-4133	8597	-4464	-2114	-1379	-384	-882	-1528	-2384	0
385	0	0	8245	-248	-8493	-3998	8369	-4370	-2056	-1447	-248	-904	-1751	-2869	0
386	0	0	7898	-294	-8192	-3802	8045	-4243	-2114	-1410	-186	-894	-1907	-3169	0
387	0	0	7562	-351	-7913	-3605	7737	-4132	-2089	-1497	-145	-832	-2066	-3373	0
388	0	0	7636	-382	-8018	-3627	7827	-4200	-2050	-1486	-157	-873	-2093	-3348	0
389	0	0	7888	-413	-8301	-3737	8094	-4357	-1976	-1342	-25	-919	-1980	-3181	0
390	0	0	7969	-419	-8388	-3775	8178	-4403	-1908	-1358	1	-954	-1862	-3016	0
391	0	0	7927	-401	-8328	-3763	8127	-4364	-1920	-1270	69	-995	-1751	-2797	0
392	0	0	7698	-374	-8072	-3662	7885	-4223	-1883	-1325	32	-1206	-1714	-2795	0
393	0	0	7339	-356	-7695	-3491	7517	-4025	-1839	-1383	-25	-1437	-1540	-2793	0
394	0	0	6616	-356	-6972	-3130	6794	-3664	-1996	-1458	-87	-1697	-1552	-2954	0
395	0	0	5702	-362	-6064	-2670	5883	-3213	-1874	-1497	-143	-1891	-1416	-2910	0
396	0	0	5029	-329	-5358	-2350	5193	-2843	-1794	-1538	-164	-2120	-1222	-2723	0
397	0	0	4540	-302	-4842	-2119	4691	-2572	-1641	-1685	-289	-2432	-1047	-2485	0
398	0	0	4727	-291	-5018	-2218	4872	-2654	-1429	-1594	-291	-2483	-814	-2048	0
399	0	0	5139	-261	-5400	-2439	5269	-2830	-1319	-1654	-244	-2774	-541	-1561	0
400	0	0	5960	-265	-6225	-2847	6092	-3245	-1129	-1600	-281	-2939	-347	-1082	0
401	0	0	6693	-252	-6945	-3220	6819	-3598	-880	-1476	-318	-2944	-79	-613	0
402	0	0	7370	-238	-7608	-3566	7489	-3923	-859	-1441	-457	-3094	223	-356	0
403	0	0	7779	-289	-8068	-3745	7923	-4178	-783	-1334	-473	-3026	403	-46	0
404	0	0	8094	-312	-8406	-3891	8250	-4359	-680	-1202	-583	-3014	638	93	0
405	0	0	8158	-327	-8485	-3915	8321	-4406	-603	-1047	-543	-2960	785	287	0
406	0	0	8097	-351	-8448	-3873	8272	-4399	-572	-948	-644	-2791	826	419	0
407	0	0	8724	-370	-9094	-4177	8909	-4732	-327	-758	-500	-2611	938	760	0
408	0	0	9603	-393	-9996	-4605	9799	-5194	-279	-630	-574	-2446	1068	993	0
409	0	0	10500	-389	-10889	-5055	10694	-5639	-188	-485	-558	-2236	1196	1253	0
410	0	0	11543	-372	-11915	-5585	11729	-6143	-17	-355	-442	-1976	1229	1412	0
411	0	0	12340	-368	-12708	-5986	12524	-6538	106	-186	-388	-1680	1284	1546	0
412	0	0	12899	-368	-13267	-6265	13083	-6817	141	-128	-322	-1356	1193	1491	0
413	0	0	13271	-355	-13626	-6458	13448	-6990	226	40	-244	-933	1167	1416	0
414	0	0	13380	-355	-13735	-6512	13557	-7045	329	118	-143	-533	1123	1261	0
415	0	0	13177	-368	-13545	-6404	13361	-6956	331	279	-116	-219	1072	1109	0
416	0	0	13169	-331	-13500	-6419	13334	-6915	459	393	29	269	1041	1037	0
417	0	0	13291	-329	-13620	-6481	13455	-6974	442	593	67	777	1076	1004	0
418	0	0	13902	-351	-14253	-6775	14077	-7302	566	729	102	1309	1051	1125	0
419	0	0	14588	-351	-14939	-7118	14763	-7645	607	830	188	1742	1094	1200	0
420	0	0	15272	-345	-15617	-7463	15444	-7981	686	1022	232	2254	1107	1445	0
421	0	0	15658	-343	-16001	-7657	15829	-8172	774	1090	434	2609	1047	1427	0
422	0	0	15753	-347	-16100	-7703	15926	-8223	818	1243	436	2892	1072	1356	0
423	0	0	15231	-325	-15556	-7453	15393	-7940	781	1237	549	3232	1008	1247	0
424	0	0	14426	-331	-14757	-7047	14591	-7544	855	1243	614	3492	958	1078	0
425	0	0	13607	-351	-13958	-6628	13782	-7154	989	1323	748	3691	935	977	0
426	0	0	12899	-358	-13257	-6270	13078	-6807	975	1443	762	3992	880	890	0
427	0	0	12395	-358	-12753	-6018	12574	-6555	995	1470	774	4097	876	902	0
428	0	0	12109	-378	-12487	-5865	12298	-6432	1105	1641	816	4202	995	1080	0
429	0	0	11947	-356	-12303	-5795	12125	-6329	1173	1666	880	4308	1127	1284	0
430	0	0	11667	-351	-12018	-5658	11842	-6184	1323	1740	977	4314	1249	1548	0
431	0	0	11171	-261	-11432	-5455	11301	-5846	1313	1749	948	4227	1299	1658	0
432	0	0	10408	-250	-10658	-5079	10533	-5454	1377	1839	971	4285	1371	1798	0
433	0	0	9166	-258	-9424	-4454	9295	-4841	1455	1808	1032	3996	1445	1778	0
434	0	0	7512	-269	-7781	-3621	7646	-4025	1540	1777	1028	3806	1561	1672	0
435	0	0	5642	-292	-5934	-2675	5788	-3113	1656	1759	896	3687	1606	1734	0
436	0	0	3854	-287	-4141	-1783	3997	-2214	1738	1810	983	3453	1790	1732	0
437	0	0	2456	-337	-2793	-1059	2624	-1565	1854	1794	973	3286	1831	1959	0
438	0	0	1362	-384	-1746	-489	1554	-1065	1858	1827	940	3080	2009	2168	0
439	0	0	532	-459	-991	-36	761	-725	1870	1794	944	2894	2122	2444	0
440	0	0	-444	-492	-48	468	-198	-270	2058	1782	919	2659	2231	2692	0
441	0	0	-1551	-527	1024	1039	-1287	248	2040	1798	940	2417	2277	2799	0
442	0	0	-3196	-529	2667	1862	-2931	1069	2077	1831	793	2275	2246	2927	0
443	0	0	-4958	-531	4427	2744	-4692	1948	2172	1761	834	2147	2324	2847	0
444	0	0	-7085	-519	6566	3802	-6825	3023	2135	1647	758	1905	2132	2716	0
445	0	0	-9299	-517	8782	4908	-9040	4132	2145	1707	787	1790	2174	2591	0
446	0	0	-11474	-521	10953	5997	-11213	5216	2132	1662	737	1623	2135	2417	0
447	0	0	-13032	-506	12526	6769	-12779	6010	2145	1641	832	1608	2068	2506	0
448	0	0	-14302	-457	13845	7379	-14073	6694	2137	1577	739	1482	2002	2537	0
449	0	0	-15205	-436	14769	7820	-14987	7166	2209	1489	727	1480	1903	2605	0
450	0	0	-15983	-452	15531	8217	-15757	7539	2033	1486	700	1346	1852	2554	0
451	0	0	-16943	-444	16499	8693	-16721	8027	2037	1487	653	1464	1788	2492	0
452	0	0	-18357	-432	17925	9394	-18141	8746	2000	1410	665	1367	1817	2318	0
453	0	0	-20004	-461	19543	10232	-19773	9541	1947	1356	616	1423	1637	2143	0
454	0	0	-21869	-485	21384	11177	-21626	10449	1903	1319	576	1371	1542	1893	0
455	0	0	-23621	-516	23105	12068	-23363	11294	1837	1206	488	1375	1299	1652	0
456	0	0	-25131	-556	24575	12843	-24853	12009	1835	1156	539	1423	1307	1544	0
457	0	0	-26354	-570	25784	13462	-26069	12607	1711	1105	424	1429	1165	1377	0
458	0	0	-26761	-566	26195	13663	-26478	12814	1649	1183	347	1583	1131	1489	0
459	0	0	-26837	-543	26294	13690	-26565	12875	1548	1164	420	1552	1144	1668	0
460	0	0	-26676	-516	26160	13596	-26418	12822	1456	1086	393	1522	1004	1687	0
461	0	0	-26567	-488	26079	13527	-26323	12795	1447	1117	345	1687	1001	1767	0
462	0	0	-26784	-496	26288	13640	-26536	12896	1272	1082	329	1596	902	1771	0
463	0	0	-27058	-473	26585	13765	-26821	13056	1295	1088	248	1584	927	1590	0
464	0	0	-27573	-481	27092	14027	-27332	13305	1222	1080	230	1652	814	1478	0
465	0	0	-27876	-453	27423	14164	-27649	13485	1165	1037	215	1629	781	1381	0
466	0	0	-28311	-490	27821	14400	-28066	13665	1076	1065	228	1668	644	1398	0
467	0	0	-27987	-465	27522	14226	-27754	13528	1039	1034	201	1681	682	1344	0
468	0	0	-27437	-473	26964	13955	-27200	13245	979	1043	242	1641	723	1493	0
469	0	0	-26403	-504	25899	13453	-26151	12697	880	1051	176	1683	667	1625	0
470	0	0	-25481	-500	24981	12990	-25231	12240	898	1014	147	1718	671	1751	0
471	0	0	-24434	-510	23924	12472	-24179	11707	871	997	228	1658	779	1813	0
472	0	0	-23609	-496	23113	12052	-23361	11308	713	921	159	1575	733	1757	0
473	0	0	-22755	-496	22259	11625	-22507	10881	758	975	194	1616	741	1656	0
474	0	0	-22433	-502	21931	11467	-22182	10714	741	909	190	1581	715	1520	0
475	0	0	-21978	-510	21468	11244	-21723	10479	688	857	188	1491	779	1420	0
476	0	0	-21116	-504	20612	10810	-20864	10054	754	886	205	1486	797	1210	0
477	0	0	-19812	-486	19326	10149	-19569	9420	816	843	238	1387	907	1292	0
478	0	0	-18077	-455	17622	9266	-17849	8583	758	779	205	1371	857	1307	0
479	0	0	-16050	-426	15624	8238	-15837	7599	805	768	232	1383	971	1482	0
480	0	0	-14057	-446	13611	7251	-13834	6582	725	731	312	1358	1045	1596	0
481	0	0	-12103	-440	11663	6271	-11883	5611	743	719	250	1299	1078	1567	0
482	0	0	-10273	-434	9839	5353	-10056	4702	741	750	304	1288	1096	1598	0
483	0	0	-8675	-415	8260	4545	-8467	3922	723	669	304	1239	1055	1385	0
484	0	0	-7421	-422	6999	3921	-7210	3288	766	609	351	1181	1043	1187	0
485	0	0	-6232	-430	5802	3331	-6017	2686	651	566	335	1140	973	1001	0
486	0	0	-4948	-424	4524	2686	-4736	2050	754	486	378	1098	1051	966	0
487	0	0	-3398	-430	2968	1914	-3183	1269	717	391	378	1039	907	995	0
488	0	0	-1408	-440	968	924	-1188	264	756	496	339	1059	1001	1041	0
489	0	0	842	-405	-1247	-218	1044	-826	710	473	442	1111	1074	1220	0
490	0	0	3090	-403	-3493	-1343	3291	-1948	727	395	388	997	1055	1179	0
491	0	0	5175	-388	-5563	-2393	5369	-2975	744	519	436	1006	1183	1253	0
492	0	0	6638	-386	-7024	-3126	6831	-3705	727	384	405	1014	1057	1222	0
493	0	0	7859	-397	-8256	-3731	8057	-4326	779	403	329	933	1136	1115	0
494	0	0	8763	-417	-9180	-4173	8971	-4798	690	370	382	979	966	896	0
495	0	0	9252	-426	-9678	-4413	9465	-5052	647	279	347	950	977	711	0
496	0	0	9921	-428	-10349	-4746	10135	-5388	591	304	413	921	931	580	0
497	0	0	10876	-434	-11310	-5221	11093	-5872	613	258	376	966	925	535	0
498	0	0	12020	-430	-12450	-5795	12235	-6440	646	291	320	979	896	601	0
499	0	0	13244	-438	-13682	-6403	13463	-7060	694	267	401	1057	1001	721	0
500	0	0	14189	-430	-14619	-6879	14404	-7524	593	281	378	1057	1006	840	0
501	0	0	15251	-391	-15642	-7430	15446	-8016	614	349	438	1088	913	838	0
502	0	0	15613	-362	-15975	-7625	15794	-8168	647	267	405	1171	940	810	0
503	0	0	15487	-333	-15820	-7577	15653	-8076	541	234	430	1237	863	632	0
504	0	0	15039	-368	-15407	-7335	15223	-7887	580	304	430	1220	826	420	0
505	0	0	14471	-362	-14833	-7054	14652	-7597	500	228	378	1243	669	244	0
506	0	0	14323	-351	-14674	-6986	14498	-7512	508	248	448	1191	686	149	0
507	0	0	14222	-349	-14571	-6936	14396	-7460	568	252	368	1390	640	149	0
508	0	0	14104	-360	-14464	-6872	14284	-7412	529	316	473	1328	754	226	0
509	0	0	14239	-378	-14617	-6930	14428	-7497	485	291	419	1373	582	320	0
510	0	0	14379	-399	-14778	-6990	14578	-7588	486	391	504	1443	706	479	0
511	0	0	14476	-444	-14920	-7016	14698	-7682	516	333	541	1422	614	496	0
512	0	0	14310	-430	-14740	-6940	14525	-7585	517	345	496	1455	576	450	0
513	0	0	13446	-434	-13880	-6506	13663	-7157	483	349	457	1398	574	267	0
514	0	0	12224	-424	-12648	-5900	12436	-6536	444	364	506	1412	550	166	0
515	0	0	10961	-415	-11376	-5273	11168	-5895	483	292	523	1363	486	-5	0
516	0	0	9679	-432	-10111	-4623	9895	-5271	502	325	527	1367	362	15	0
517	0	0	8763	-422	-9185	-4170	8974	-4803	483	331	556	1295	434	38	0
518	0	0	8264	-415	-8679	-3924	8471	-4547	436	312	465	1328	424	25	0
519	0	0	8143	-420	-8563	-3861	8353	-4491	403	341	578	1243	448	186	0
520	0	0	7760	-409	-8169	-3675	7964	-4289	360	355	452	1226	446	304	0
521	0	0	7576	-399	-7975	-3588	7775	-4187	391	380	492	1245	450	415	0
522	0	0	6885	-395	-7280	-3245	7082	-3837	374	368	593	1212	448	419	0
523	0	0	5884	-316	-6200	-2784	6042	-3258	351	308	453	1169	516	310	0
524	0	0	4668	-203	-4871	-2232	4769	-2537	368	325	475	1181	422	221	0
525	0	0	3368	-120	-3488	-1624	3428	-1804	399	267	473	1117	422	201	0
526	0	0	2083	-95	-2178	-994	2130	-1136	356	316	428	1035	388	114	0
527	0	0	1133	-106	-1239	-513	1186	-672	366	304	388	1107	413	162	0
528	0	0	520	-108	-628	-206	574	-368	397	261	407	1047	422	314	0
529	0	0	267	-124	-391	-71	329	-257	384	178	358	1171	613	428	0
530	0	0	31	-149	-180	59	105	-164	356	318	372	1086	450	611	0
531	0	0	-366	-246	120	306	-243	-63	403	323	304	1065	519	675	0
532	0	0	-905	-337	568	621	-736	115	349	289	386	975	488	647	0
533	0	0	-1644	-316	1328	980	-1486	506	370	234	428	997	467	636	1
534	0	0	-2725	-415	2310	1570	-2517	947	277	186	292	902	420	469	0
535	0	0	-3713	-512	3201	2112	-3457	1344	353	215	285	892	360	337	0
536	0	0	-4663	-545	4118	2604	-4390	1786	374	211	228	938	362	242	0
537	0	0	-5160	-508	4652	2834	-4906	2072	368	129	244	892	335	285	0
538	0	0	-5295	-455	4840	2875	-5067	2192	366	211	205	966	337	420	0
539	0	0	-5132	-409	4723	2770	-4927	2157	304	190	184	820	393	506	0
540	0	0	-4744	-368	4376	2556	-4560	2004	339	174	145	807	453	673	0
541	0	0	-4507	-329	4178	2418	-4342	1924	316	242	141	781	527	684	0
542	0	0	-4269	-333	3936	2301	-4102	1801	378	267	141	789	391	731	0
543	0	0	-4517	-360	4157	2438	-4337	1898	327	155	213	667	417	626	0
544	0	0	-4893	-399	4494	2646	-4693	2047	225	209	75	611	376	436	0
545	0	0	-5198	-430	4768	2814	-4983	2169	287	228	137	483	339	345	0
546	0	0	-5412	-448	4964	2930	-5188	2258	329	250	71	457	275	261	0
547	0	0	-5349	-420	4929	2884	-5139	2254	285	242	31	434	267	207	0
548	0	0	-4913	-370	4543	2641	-4728	2086	302	215	-29	355	199	327	0
549	0	0	-4022	-356	3666	2189	-3844	1655	327	261	54	442	213	434	0
550	0	0	-3187	-349	2838	1768	-3012	1244	345	362	52	355	287	560	0
551	0	0	-2402	-358	2044	1380	-2223	843	382	380	-27	267	269	578	0
552	0	0	-1955	-343	1612	1149	-1783	634	366	401	46	230	209	550	0
553	0	0	-1631	-316	1315	973	-1473	499	434	347	-56	304	102	382	0
554	0	0	-1741	-331	1410	1036	-1575	539	310	271	31	192	149	256	0
555	0	0	-2022	-337	1685	1179	-1853	674	259	263	-1	118	38	46	0
556	0	0	-2172	-343	1829	1257	-2000	743	197	314	-23	135	9	-77	0
557	0	0	-2162	-339	1823	1250	-1992	742	151	223	3	145	-104	-50	0
558	0	0	-1699	-343	1356	1021	-1527	506	133	240	-69	106	-104	-52	0
559	0	0	-990	-329	661	659	-825	166	184	197	141	192	-116	122	0
560	0	0	-379	-325	54	352	-216	-135	174	254	29	234	-93	195	0
561	0	0	37	-356	-393	159	215	-374	64	308	116	197	-112	199	0
562	0	0	279	-347	-626	34	452	-486	124	194	32	320	-192	36	0
563	0	0	22	-364	-386	171	204	-375	38	192	77	298	-351	42	0
564	0	0	-356	-333	23	344	-189	-155	79	145	13	283	-345	-283	0
565	0	0	-958	-318	640	638	-799	161	62	135	67	407	-409	-504	0
566	0	0	-1474	-281	1193	877	-1333	456	-108	95	137	277	-475	-603	0
567	0	0	-1724	-217	1507	970	-1615	645	-19	85	151	401	-570	-640	0
568	0	0	-1696	-143	1553	919	-1624	705	-64	91	137	506	-533	-626	0
569	0	0	-1223	-170	1053	696	-1138	441	15	46	195	496	-564	-512	0
570	0	0	-893	-170	723	531	-808	276	-15	83	145	502	-473	-485	0
571	0	0	-620	-289	331	454	-475	21	-52	116	248	481	-496	-351	0
572	0	0	-632	-355	277	493	-454	-39	-75	19	168	541	-525	-483	0
573	0	0	-854	-362	492	608	-673	65	-112	56	151	529	-446	-531	0
574	0	0	-1435	-411	1024	923	-1229	306	-139	-27	71	461	-562	-659	0
575	0	0	-1993	-440	1553	1216	-1773	556	-195	-7	25	372	-523	-805	0
576	0	0	-2506	-485	2021	1495	-2263	768	-112	-67	64	337	-467	-772	0
577	0	0	-2730	-554	2176	1642	-2453	811	-182	-21	31	273	-463	-754	0
578	0	0	-2517	-531	1986	1524	-2251	727	-54	-19	-23	259	-386	-554	0
579	0	0	-2166	-483	1683	1324	-1924	600	-40	-87	-77	308	-339	-380	0
580	0	0	-1473	-517	956	995	-1214	219	97	38	-93	194	-205	-129	0
581	0	0	-1097	-521	576	809	-836	27	77	-7	-188	149	-116	-34	0
582	0	0	-818	-500	318	659	-568	-91	116	27	-122	27	-112	29	0
583	0	0	-959	-486	473	722	-716	-6	58	-60	-71	-128	-31	25	0
584	0	0	-1250	-494	756	872	-1003	131	69	-95	-250	-149	1	-209	0
585	0	0	-1576	-463	1113	1019	-1344	325	44	-87	-285	-252	-147	-126	0
586	0	0	-1831	-450	1381	1140	-1606	465	75	-25	-254	-271	126	-250	0
587	0	0	-1780	-442	1338	1111	-1559	448	102	-116	-178	-312	58	-164	0
588	0	0	-1567	-419	1148	993	-1357	364	110	-188	-252	-304	64	31	0
589	0	0	-905	-434	471	669	-688	18	209	-131	-401	-327	195	100	0
590	0	0	-215	-432	-217	323	1	-324	236	-104	-294	-277	267	312	0
591	0	0	297	-442	-739	72	518	-590	256	-100	-240	-226	318	448	0
592	0	0	612	-453	-1065	-79	838	-759	252	-145	-314	-316	302	331	0
593	0	0	584	-442	-1026	-71	805	-734	248	-201	-238	-263	294	327	0
594	0	0	286	-453	-739	83	512	-596	139	-219	-296	-252	296	137	0
595	0	0	60	-446	-506	193	283	-476	174	-250	-277	-166	277	21	0
596	0	0	-250	-444	-194	347	-28	-319	190	-199	-263	-106	345	-38	0
597	0	0	-414	-448	-34	431	-190	-241	195	-306	-213	-143	217	44	0
598	0	0	-108	-455	-347	281	119	-401	180	-223	-161	31	337	194	0
599	0	0	456	-440	-896	-8	676	-668	116	-240	-147	89	320	261	0
600	0	0	1152	-432	-1584	-360	1368	-1008	161	-225	-38	153	405	343	0
601	0	0	1563	-448	-2011	-557	1787	-1229	91	-186	-87	294	372	550	0
602	0	0	1751	-452	-2203	-649	1977	-1327	58	-219	-64	327	323	479	0
603	0	0	1629	-452	-2081	-588	1855	-1266	34	-215	5	424	333	341	0
604	0	0	997	-514	-1511	-241	1254	-1012	23	-277	-17	461	287	304	0
605	0	0	574	-562	-1136	-6	855	-849	-32	-289	102	481	304	93	0
606	0	0	157	-498	-655	170	406	-576	-15	-242	81	537	294	100	0
607	0	0	29	-446	-475	208	252	-460	-62	-275	112	613	291	114	0
608	0	0	201	-355	-556	77	378	-455	-48	-153	149	710	382	234	0
609	0	0	502	-256	-758	-123	630	-507	-108	-195	31	768	417	386	0
610	0	0	1121	-95	-1216	-513	1168	-655	-13	-195	203	878	453	589	0
611	0	0	1631	56	-1575	-843	1603	-759	-46	-114	209	919	632	659	0
612	0	0	2063	271	-1792	-1167	1927	-760	-58	-141	197	886	521	729	0
613	0	0	1902	535	-1367	-1218	1634	-416	-13	-67	226	938	605	776	0
614	0	0	1528	818	-710	-1173	1119	54	-34	-44	199	869	638	614	0
615	0	0	894	1119	225	-1006	334	672	-60	-64	236	968	587	566	0
616	0	0	530	1455	925	-992	-197	1190	-110	21	228	818	680	521	0
617	0	0	453	1811	1358	-1132	-452	1584	-73	65	176	871	706	576	0
618	0	0	696	2178	1482	-1437	-393	1830	-27	58	186	874	830	708	0
619	0	0	1484	2551	1067	-2017	208	1809	25	62	145	791	781	882	0
620	0	0	2283	2820	537	-2551	873	1678	62	50	240	907	917	1101	0
621	0	0	2381	2867	486	-2624	947	1676	56	-3	161	768	873	1065	0
622	0	0	1903	2661	758	-2282	572	1709	56	56	209	805	942	1082	0
623	0	0	1589	2444	855	-2016	367	1649	50	168	131	737	886	1008	0
624	0	0	1156	2343	1187	-1749	-15	1765	83	114	157	682	869	886	0
625	0	0	895	2231	1336	-1563	-220	1783	120	162	62	618	830	679	0
626	0	0	1001	1994	993	-1497	4	1493	149	215	54	607	905	618	0
627	0	0	900	1561	661	-1230	119	1111	225	93	-1	496	863	609	0
628	0	0	805	1210	405	-1007	200	807	174	141	58	461	843	684	0
629	0	0	1553	946	-607	-1249	1080	169	308	192	27	535	966	748	0
630	0	0	2461	669	-1792	-1565	2126	-561	281	151	31	512	933	826	0
631	0	0	3223	434	-2789	-1828	3006	-1177	339	230	3	558	820	983	0
632	0	0	3191	256	-2935	-1723	3063	-1339	349	184	19	428	915	886	0
633	0	0	2736	147	-2589	-1441	2662	-1221	333	192	-36	444	777	801	0
634	0	0	2636	83	-2553	-1359	2594	-1235	349	116	0	271	711	597	0
635	0	0	2668	13	-2655	-1340	2661	-1321	453	112	-15	327	719	420	0
636	0	0	2203	-60	-2263	-1071	2233	-1161	378	31	-27	296	620	230	0
637	0	0	2237	-129	-2366	-1054	2301	-1247	477	91	-31	240	613	347	0
638	0	0	2817	-176	-2993	-1320	2905	-1584	545	31	42	372	657	438	0
639	0	0	3666	-223	-3889	-1721	3777	-2056	543	58	34	310	634	574	1
640	0	0	4512	-246	-4758	-2133	4635	-2502	494	110	87	411	704	665	0
641	0	0	5170	-248	-5418	-2461	5294	-2833	521	42	122	389	671	744	0
642	0	0	5816	-240	-6056	-2788	5936	-3148	506	172	98	360	721	692	0
643	0	0	6020	-234	-6254	-2893	6137	-3244	444	62	108	382	597	607	0
644	0	0	5940	-248	-6188	-2846	6064	-3218	543	89	77	403	560	399	0
645	0	0	5676	-256	-5932	-2710	5804	-3094	514	58	58	401	457	358	0
646	0	0	5393	-269	-5662	-2562	5527	-2965	576	147	110	356	463	327	0
647	0	0	5492	-265	-5757	-2613	5624	-3011	504	44	81	386	376	246	0
648	0	0	5853	-259	-6112	-2797	5982	-3185	527	89	85	485	289	230	0
649	0	0	6425	-248	-6673	-3088	6549	-3460	378	159	164	432	259	180	0
650	0	0	6864	-248	-7112	-3308	6988	-3680	333	116	157	442	11	161	0
651	0	0	7222	-256	-7478	-3483	7350	-3867	302	215	207	545	-100	11	0
652	0	0	7254	-341	-7595	-3456	7424	-3968	281	131	203	514	-267	-265	0
653	0	0	6879	-384	-7263	-3247	7071	-3823	339	195	294	516	-432	-417	0
654	0	0	6043	-345	-6388	-2849	6215	-3366	415	60	213	401	-549	-644	0
655	0	0	5095	-292	-5387	-2401	5241	-2839	407	36	287	403	-649	-843	0
656	0	0	4392	-267	-4659	-2062	4525	-2463	304	-25	207	366	-723	-1092	0
657	0	0	4384	-246	-4630	-2069	4507	-2438	271	13	221	401	-758	-1129	0
658	0	0	4592	-230	-4822	-2181	4707	-2526	180	81	269	382	-754	-1067	0
659	0	0	4823	-230	-5053	-2296	4938	-2641	13	162	205	362	-779	-1053	0
660	0	0	4856	-215	-5071	-2320	4963	-2643	153	289	279	572	-682	-929	0
661	0	0	4202	-178	-4380	-2012	4291	-2279	19	226	271	475	-814	-915	0
662	0	0	3642	-129	-3771	-1756	3706	-1950	69	329	358	430	-830	-944	0
663	0	0	2601	-19	-2620	-1291	2610	-1319	110	157	205	370	-940	-977	0
664	0	0	1612	93	-1519	-852	1565	-713	124	100	209	213	-962	-1099	0
665	0	0	610	182	-428	-396	519	-123	223	-60	201	151	-973	-1164	0
666	0	0	-404	195	599	104	-501	397	172	-131	161	60	-931	-1241	0
667	0	0	-1211	178	1389	516	-1300	783	60	-69	40	128	-820	-1055	0
668	0	0	-1422	98	1520	662	-1471	809	-15	-129	3	122	-830	-874	0
669	0	0	-1411	-15	1396	713	-1403	690	62	42	95	194	-514	-597	0
670	0	0	-1510	-100	1410	805	-1460	655	-23	133	50	186	-434	-386	0
671	0	0	-1599	-234	1365	916	-1482	565	155	225	69	192	-308	-110	0
672	0	0	-2286	-337	1949	1311	-2117	806	77	110	-29	98	-252	-13	0
673	0	0	-2746	-446	2300	1596	-2523	927	118	128	-81	54	-174	31	0
674	0	0	-3328	-479	2849	1903	-3088	1185	97	69	-73	-73	-25	-21	0
675	0	0	-3822	-490	3332	2156	-3577	1421	106	-3	-133	-194	-83	-40	0
676	0	0	-4456	-481	3975	2468	-4215	1747	73	-120	-108	-259	5	-29	0
677	0	0	-4861	-444	4417	2652	-4639	1986	-1	-104	-238	-285	62	-7	0
678	0	0	-4752	-323	4429	2537	-4590	2053	-60	13	-219	-213	211	302	0
679	0	0	-4284	-172	4112	2228	-4198	1970	-128	-83	-178	-318	195	479	0
680	0	0	-3580	-23	3557	1801	-3568	1767	-172	13	-180	-306	312	717	0
681	0	0	-3012	64	3076	1474	-3044	1570	-106	19	-225	-289	403	781	0
682	0	0	-2689	69	2758	1310	-2723	1413	-116	-65	-246	-405	358	671	0
683	0	0	-2846	64	2910	1391	-2878	1487	-157	-98	-349	-448	337	582	0
684	0	0	-3446	32	3478	1707	-3462	1755	-190	-162	-360	-543	184	368	0
685	0	0	-3960	-77	3883	2018	-3921	1903	-265	-190	-291	-638	102	153	0
686	0	0	-4170	-180	3990	2175	-4080	1905	-265	-197	-322	-587	85	91	0
687	0	0	-4489	-225	4264	2357	-4376	2019	-343	-225	-436	-659	44	-81	0
688	0	0	-4358	-203	4155	2280	-4256	1976	-331	-228	-314	-585	31	11	0
689	0	0	-4029	-225	3804	2127	-3916	1789	-485	-269	-450	-682	11	7	0
690	0	0	-3275	-263	3012	1769	-3143	1374	-358	-246	-343	-591	-48	29	0
691	0	0	-2823	-236	2587	1529	-2705	1175	-327	-162	-351	-614	-100	-77	0
692	0	0	-2575	-207	2368	1391	-2471	1080	-391	-285	-366	-653	-351	-250	0
693	0	0	-2591	-190	2401	1390	-2496	1105	-409	-219	-283	-679	-279	-380	0
694	0	0	-2909	-98	2811	1503	-2860	1356	-384	-335	-306	-777	-469	-661	0
695	0	0	-3132	-73	3059	1602	-3095	1493	-291	-256	-250	-620	-485	-824	0
696	0	0	-3505	-48	3457	1776	-3481	1704	-483	-355	-271	-614	-663	-944	0
697	0	0	-3262	-75	3187	1668	-3224	1556	-469	-351	-248	-649	-638	-1051	0
698	0	0	-2808	-116	2692	1462	-2750	1288	-384	-252	-75	-434	-624	-900	0
699	0	0	-2329	-217	2112	1273	-2220	947	-411	-289	-141	-488	-737	-766	0
700	0	0	-1609	-298	1311	953	-1460	506	-325	-176	-129	-415	-630	-682	0
701	0	0	-1101	-345	756	723	-928	205	-345	-256	-75	-397	-649	-593	0
702	0	0	-773	-374	399	573	-586	12	-415	-285	-93	-366	-702	-690	0
703	0	0	-576	-355	221	465	-398	-67	-384	-190	-38	-389	-628	-692	0
704	0	0	-808	-337	471	572	-639	67	-368	-248	29	-362	-729	-884	0
705	0	0	-1093	-310	783	701	-938	236	-391	-186	-87	-267	-812	-977	0
706	0	0	-1223	-273	950	748	-1086	338	-322	-225	0	-184	-807	-1049	0
707	0	0	-1118	-207	911	662	-1014	352	-252	-143	75	-118	-746	-973	0
708	0	0	-911	-201	710	556	-810	254	-318	-89	67	-93	-762	-824	0
709	0	0	-282	-197	85	239	-183	-56	-242	-114	120	5	-729	-620	0
710	0	0	332	-172	-504	-80	418	-338	-246	-9	157	13	-725	-465	0
711	0	0	860	-131	-991	-364	925	-561	-151	29	176	104	-649	-345	0
712	0	0	991	-95	-1086	-448	1038	-590	-174	50	126	161	-655	-333	0
713	0	0	732	-67	-799	-332	765	-433	-151	98	182	180	-583	-399	0
714	0	0	209	-54	-263	-77	236	-158	-95	97	145	128	-605	-490	0
715	0	0	-327	-31	296	179	-311	132	-54	58	197	102	-688	-525	0
716	0	0	-816	-11	805	413	-810	397	-48	112	131	137	-655	-510	0
717	0	0	-812	-17	795	414	-803	389	-95	197	164	116	-593	-442	0
718	0	0	-643	-5	638	324	-640	316	-11	170	153	178	-543	-246	0
719	0	0	-177	-1	176	89	-176	87	36	246	188	219	-409	-54	0
720	0	0	334	-7	-341	-163	337	-174	118	306	174	252	-267	147	0
721	0	0	811	1	-810	-406	810	-404	65	281	236	139	-205	230	0
722	0	0	934	38	-896	-486	915	-429	195	322	166	277	-246	355	0
723	0	0	694	50	-644	-372	669	-297	225	275	178	302	-283	294	0
724	0	0	137	58	-79	-97	108	-10	161	351	149	228	-174	207	0
725	0	0	-506	93	599	206	-552	346	108	223	58	164	-331	139	0
726	0	0	-829	106	935	361	-882	520	199	374	133	234	-195	195	0
727	0	0	-1030	108	1138	461	-1084	623	226	203	172	73	-246	190	0
728	0	0	-570	122	692	224	-631	407	161	261	100	184	-182	252	0
729	0	0	189	151	-38	-170	113	56	287	331	110	145	-75	426	0
730	0	0	793	180	-613	-486	703	-216	362	312	50	164	-31	607	0
731	0	0	1520	215	-1305	-867	1412	-545	409	318	83	246	-5	713	0
732	0	0	1877	225	-1652	-1051	1764	-713	444	265	62	149	50	680	0
733	0	0	1994	250	-1744	-1122	1869	-747	399	300	-11	93	81	582	0
734	0	0	1729	269	-1460	-999	1594	-595	463	184	-87	164	-9	436	0
735	0	0	1378	292	-1086	-835	1232	-397	372	217	-75	89	-11	331	0
736	0	0	1110	302	-808	-706	959	-253	438	112	-83	9	-19	209	0
737	0	0	1143	335	-808	-739	975	-236	349	118	-221	-29	-36	97	0
738	0	0	1669	335	-1334	-1002	1501	-499	356	89	-139	64	-3	318	0
739	0	0	2339	351	-1988	-1345	2163	-818	273	56	-178	-56	122	426	0
740	0	0	3039	343	-2696	-1691	2867	-1176	246	91	-289	21	67	434	0
741	0	0	3792	355	-3437	-2073	3614	-1541	300	48	-182	64	7	589	0
742	0	0	4170	409	-3761	-2289	3965	-1676	300	58	-248	31	85	531	0
743	0	0	4100	424	-3676	-2262	3888	-1626	157	-157	-368	-98	-65	281	0
744	0	0	3918	459	-3459	-2188	3688	-1500	223	-79	-345	-64	13	118	0
745	0	0	3363	471	-2892	-1917	3127	-1210	186	-205	-399	-213	-118	-32	0
746	0	0	2913	502	-2411	-1707	2662	-954	85	-244	-417	-296	-106	-207	0
747	0	0	2779	498	-2281	-1638	2530	-891	97	-314	-343	-258	-145	-275	0
748	0	0	2765	529	-2236	-1647	2500	-853	-36	-380	-440	-271	-279	-228	0
749	0	0	3259	549	-2710	-1904	2984	-1080	-25	-413	-322	-345	-174	-54	0
750	0	0	3550	545	-3005	-2047	3277	-1230	-91	-436	-411	-285	-197	104	0
751	0	0	3720	539	-3181	-2129	3450	-1321	-164	-475	-411	-417	-258	27	0
752	0	0	3507	533	-2974	-2020	3240	-1220	-192	-407	-459	-510	-244	60	0
753	0	0	2828	508	-2320	-1668	2574	-906	-360	-529	-320	-611	-323	-118	0
754	0	0	1848	500	-1348	-1174	1598	-424	-459	-599	-349	-626	-320	-325	0
755	0	0	989	440	-549	-714	769	-54	-521	-642	-358	-708	-424	-498	0
756	0	0	221	401	180	-311	20	290	-589	-653	-322	-820	-376	-481	0
757	0	0	-339	374	713	-17	-526	543	-558	-609	-388	-744	-389	-490	0
758	0	0	-619	337	956	141	-787	646	-554	-696	-372	-816	-376	-358	0
759	0	0	-747	306	1053	220	-900	679	-663	-640	-364	-807	-370	-194	0
760	0	0	-811	261	1072	275	-941	666	-737	-723	-234	-884	-364	-56	0
761	0	0	-685	228	913	228	-799	570	-698	-721	-252	-729	-310	40	0
762	0	0	-822	186	1008	318	-915	597	-756	-558	-294	-768	-341	-40	0
763	0	0	-1176	162	1338	507	-1257	750	-756	-690	-205	-791	-362	-69	0
764	0	0	-1902	129	2031	886	-1966	1080	-793	-675	-283	-828	-413	-256	0
765	0	0	-2501	110	2611	1195	-2556	1360	-708	-715	-242	-812	-417	-335	0
766	0	0	-2971	98	3069	1436	-3020	1583	-779	-843	-310	-896	-535	-558	0
767	0	0	-2860	13	2873	1423	-2866	1443	-741	-731	-145	-777	-504	-405	0
768	0	0	-2379	-83	2296	1231	-2337	1106	-758	-644	-100	-737	-399	-228	0
769	0	0	-1524	-27	1497	775	-1510	735	-706	-574	-58	-624	-327	-232	0
770	0	0	-646	36	682	305	-664	359	-634	-556	-83	-583	-292	-118	0
771	0	0	348	50	-298	-199	323	-124	-541	-535	-32	-525	-269	-81	0
772	0	0	909	48	-861	-478	885	-406	-647	-539	38	-467	-329	-108	0
773	0	0	1014	19	-995	-516	1004	-488	-698	-512	-141	-430	-409	-380	0
774	0	0	869	-5	-874	-432	871	-439	-754	-580	-21	-457	-473	-541	0
775	0	0	1012	27	-985	-519	998	-479	-808	-646	-95	-516	-655	-1039	0
776	0	0	1143	-44	-1187	-549	1165	-615	-743	-673	-38	-471	-694	-1123	0
777	0	0	1360	-83	-1443	-638	1401	-763	-874	-692	-42	-471	-789	-1146	0
778	0	0	2020	-98	-2118	-961	2069	-1108	-795	-560	42	-475	-760	-1068	0
779	0	0	2712	-141	-2853	-1285	2782	-1497	-667	-638	46	-547	-706	-948	0
780	0	0	3669	-166	-3835	-1751	3752	-2000	-688	-539	-50	-457	-622	-855	0
781	0	0	4635	-197	-4832	-2219	4733	-2514	-649	-572	15	-471	-558	-673	0
782	0	0	5341	-226	-5567	-2557	5454	-2896	-803	-471	-11	-517	-485	-624	0
783	0	0	5938	-275	-6213	-2831	6075	-3244	-845	-533	-87	-516	-434	-715	0
784	0	0	6049	-259	-6308	-2895	6178	-3283	-886	-516	-174	-566	-333	-750	0
785	0	0	5899	-244	-6143	-2827	6021	-3193	-917	-595	-205	-675	-275	-902	0
786	0	0	5589	-141	-5730	-2724	5659	-2935	-904	-572	-230	-706	-273	-779	0
787	0	0	5636	-85	-5721	-2775	5678	-2903	-983	-539	-310	-828	-166	-682	0
788	0	0	6060	-91	-6151	-2984	6105	-3121	-900	-653	-407	-931	-182	-593	0
789	0	0	6735	-87	-6822	-3324	6778	-3454	-970	-719	-382	-1067	-126	-310	0
790	0	0	7619	-135	-7754	-3742	7686	-3944	-995	-814	-432	-1218	-128	-261	0
791	0	0	8633	-217	-8850	-4208	8741	-4533	-952	-772	-388	-1224	-50	-97	0
792	0	0	9164	-318	-9482	-4423	9323	-4900	-1028	-851	-434	-1325	-184	-174	0
793	0	0	9275	-374	-9649	-4450	9462	-5011	-935	-925	-459	-1369	-122	-281	0
794	0	0	9228	-413	-9641	-4407	9434	-5027	-1099	-962	-547	-1555	-223	-531	0
795	0	0	8961	-490	-9451	-4235	9206	-4970	-993	-997	-510	-1517	-221	-731	0
796	0	0	8766	-481	-9247	-4142	9006	-4864	-1051	-937	-566	-1621	-308	-741	0
797	0	0	8883	-471	-9354	-4206	9118	-4912	-1162	-942	-560	-1734	-232	-820	0
798	0	0	9583	-446	-10029	-4568	9806	-5237	-1154	-1045	-595	-1697	-322	-779	0
799	0	0	10668	-409	-11077	-5129	10872	-5743	-1229	-999	-593	-1755	-281	-659	0
800	0	0	11560	-343	-11903	-5608	11731	-6123	-1247	-1086	-613	-1792	-325	-659	0
801	0	0	12361	-285	-12646	-6038	12503	-6465	-1266	-1080	-560	-1848	-356	-721	0
802	0	0	12447	-304	-12751	-6071	12599	-6527	-1373	-1030	-613	-1796	-481	-867	0
803	0	0	12192	-291	-12483	-5950	12337	-6387	-1404	-1123	-613	-1990	-669	-1160	0
804	0	0	11779	-289	-12068	-5745	11923	-6178	-1361	-1113	-638	-2035	-898	-1301	0
805	0	0	11058	-337	-11395	-5360	11226	-5866	-1350	-1160	-580	-2134	-999	-1633	0
806	0	0	10472	-360	-10832	-5056	10652	-5596	-1346	-1167	-669	-2163	-1210	-1870	0
807	0	0	10068	-376	-10444	-4846	10256	-5410	-1383	-1239	-636	-2201	-1305	-2050	0
808	0	0	10102	-372	-10474	-4865	10288	-5423	-1458	-1249	-653	-2281	-1365	-2163	0
809	0	0	10524	-407	-10931	-5058	10727	-5669	-1371	-1148	-622	-2209	-1480	-2077	0
810	0	0	10694	-426	-11120	-5134	10907	-5773	-1480	-1206	-603	-2273	-1546	-2087	0
811	0	0	10903	-409	-11312	-5247	11107	-5860	-1408	-1187	-517	-2254	-1538	-2145	0
812	0	0	10618	-399	-11017	-5109	10817	-5708	-1429	-1105	-523	-2320	-1579	-2262	0
813	0	0	9855	-428	-10283	-4713	10069	-5355	-1425	-1187	-578	-2405	-1656	-2382	0
814	0	0	9030	-413	-9443	-4308	9236	-4928	-1375	-1099	-465	-2415	-1625	-2535	0
815	0	0	7950	-405	-8355	-3772	8152	-4380	-1493	-1018	-591	-2502	-1670	-2659	0
816	0	0	7153	-407	-7560	-3373	7356	-3983	-1396	-979	-611	-2527	-1730	-2688	0
817	0	0	6305	-386	-6691	-2959	6498	-3538	-1478	-1039	-614	-2630	-1716	-2605	0
818	0	0	5993	-395	-6388	-2799	6190	-3391	-1408	-861	-644	-2556	-1631	-2401	0
819	0	0	5649	-386	-6035	-2631	5842	-3210	-1293	-894	-547	-2584	-1487	-2180	0
820	0	0	5441	-386	-5827	-2527	5634	-3106	-1288	-865	-603	-2566	-1484	-1914	0
821	0	0	5273	-399	-5672	-2437	5472	-3035	-1146	-628	-483	-2533	-1299	-1590	0
822	0	0	4720	-397	-5117	-2161	4918	-2757	-1193	-618	-642	-2539	-1264	-1608	0
823	0	0	4120	-415	-4535	-1852	4327	-2475	-1072	-564	-603	-2459	-1293	-1453	0
824	0	0	3172	-422	-3594	-1375	3383	-2008	-1061	-556	-616	-2432	-1200	-1472	0
825	0	0	2303	-409	-2712	-947	2507	-1560	-975	-504	-566	-2380	-1173	-1445	0
826	0	0	1573	-407	-1980	-583	1776	-1193	-1008	-428	-644	-2238	-1119	-1338	0
827	0	0	1258	-391	-1649	-433	1453	-1020	-958	-382	-545	-2145	-987	-1109	0
828	0	0	912	-391	-1303	-260	1107	-847	-801	-306	-636	-1955	-838	-849	0
829	0	0	928	-393	-1321	-267	1124	-857	-801	-207	-582	-1778	-663	-582	0
830	0	0	950	-378	-1328	-286	1139	-853	-737	-128	-558	-1546	-564	-258	0
831	0	0	964	-372	-1336	-296	1150	-854	-785	-50	-537	-1449	-446	-108	0
832	0	0	629	-358	-987	-135	808	-672	-634	-19	-446	-1208	-339	-116	0
833	0	0	-5	-358	-353	181	174	-355	-529	69	-417	-1041	-261	9	0
834	0	0	-979	-378	601	678	-790	111	-547	50	-360	-838	-256	-85	0
835	0	0	-1879	-374	1505	1126	-1692	565	-386	95	-356	-665	-174	-157	0
836	0	0	-2759	-391	2368	1575	-2563	988	-391	126	-370	-486	-176	-300	0
837	0	0	-3235	-374	2861	1804	-3048	1243	-360	182	-285	-275	-56	-162	0
838	0	0	-3359	-362	2997	1860	-3178	1317	-277	178	-308	-36	-25	-17	0
839	0	0	-3171	-368	2803	1769	-2987	1217	-248	256	-157	102	128	188	0
840	0	0	-3057	-349	2708	1703	-2882	1179	-166	265	-135	331	180	327	0
841	0	0	-3079	-331	2748	1705	-2913	1208	-180	364	-226	560	263	409	0
842	0	0	-3277	-331	2946	1804	-3111	1307	-65	403	-100	766	300	483	0
843	0	0	-3952	-331	3621	2141	-3786	1645	-56	372	-62	907	308	434	0
844	0	0	-4872	-345	4527	2608	-4699	2091	27	364	-118	952	382	265	0
845	0	0	-5776	-306	5470	3041	-5623	2582	38	343	-3	987	386	240	0
846	0	0	-6595	-308	6287	3451	-6441	2989	162	370	7	1078	415	273	0
847	0	0	-7111	-327	6784	3719	-6947	3228	65	457	1	1187	496	376	0
848	0	0	-7386	-329	7057	3857	-7221	3364	195	430	40	1237	549	644	0
849	0	0	-7270	-356	6914	3813	-7092	3279	273	465	102	1340	613	892	0
850	0	0	-7425	-401	7024	3913	-7224	3311	230	453	64	1276	797	1012	0
851	0	0	-7416	-409	7007	3912	-7211	3299	265	517	98	1321	801	1204	0
852	0	0	-7682	-407	7275	4044	-7478	3434	322	576	139	1299	1090	1297	0
853	0	0	-8429	-355	8074	4392	-8251	3859	376	417	42	1251	997	1321	0
854	0	0	-9467	-355	9112	4911	-9289	4378	395	506	133	1233	1148	1377	0
855	0	0	-10422	-422	10000	5422	-10211	4789	582	469	79	1323	1233	1414	0
856	0	0	-11544	-442	11102	5993	-11323	5330	595	564	11	1198	1356	1491	0
857	0	0	-12165	-397	11768	6281	-11966	5685	568	547	-7	1107	1431	1563	0
858	0	0	-12471	-341	12130	6406	-12300	5894	517	512	1	1193	1433	1695	0
859	0	0	-12333	-199	12134	6266	-12233	5967	531	638	133	1387	1614	1986	0
860	0	0	-11880	-157	11723	6018	-11801	5783	552	649	155	1352	1552	2137	0
861	0	0	-11630	-126	11504	5878	-11567	5689	702	669	234	1394	1656	2246	0
862	0	0	-12365	-23	12342	6194	-12353	6159	793	626	170	1363	1588	2238	0
863	0	0	-13700	93	13793	6803	-13746	6943	828	580	219	1272	1596	2079	0
864	0	0	-14898	-298	14600	7598	-14749	7151	830	554	302	1385	1563	1957	0
865	0	0	-15267	-593	14674	7930	-14970	7040	803	516	271	1427	1437	1647	0
866	0	0	-15331	-706	14625	8018	-14978	6959	785	601	343	1486	1348	1447	0
867	0	0	-15424	-739	14685	8081	-15054	6973	795	812	382	1623	1390	1458	0
868	0	0	-15493	-779	14714	8136	-15103	6967	892	917	422	1746	1330	1507	0
869	0	0	-15550	-682	14868	8116	-15209	7093	904	964	521	1875	1365	1497	0
870	0	0	-15511	-655	14856	8083	-15183	7100	937	933	550	1844	1214	1681	0
871	0	0	-15267	-646	14621	7956	-14944	6987	1034	896	541	1763	1224	1612	0
872	0	0	-15240	-597	14643	7918	-14941	7023	933	911	572	1734	1165	1546	1
873	0	0	-15018	-564	14454	7791	-14736	6945	841	888	488	1771	1086	1334	0
874	0	0	-14956	-531	14425	7743	-14690	6947	719	855	614	1837	966	1148	0
875	0	0	-15172	-500	14672	7836	-14922	7086	758	733	593	1806	814	1012	0
876	0	0	-15477	-477	15000	7977	-15238	7261	776	834	626	1664	882	907	0
877	153	0	-15441	-432	15009	7936	-15225	7288	919	944	576	1701	896	1026	0
878	153	0	-15172	-409	14763	7790	-14967	7177	865	1001	502	1664	826	1035	0
879	153	0	-14523	-389	14134	7456	-14328	6872	859	1022	587	1670	871	1342	0
880	153	0	-13564	-411	13153	6987	-13358	6371	834	838	525	1503	822	1305	0
881	153	0	-12431	-411	12020	6421	-12225	5804	824	867	564	1474	808	1359	0
882	153	0	-11782	-465	11317	6123	-11549	5426	682	715	492	1435	752	1301	0
883	153	0	-11196	-453	10743	5824	-10969	5145	616	721	452	1297	694	1059	0
884	153	0	-10853	-428	10425	5640	-10639	4998	677	752	527	1276	731	1049	0
885	153	0	-10855	-453	10402	5654	-10628	4974	568	686	364	1173	568	818	0
886	153	0	-10599	-469	10130	5534	-10364	4830	661	777	496	1138	669	764	0
887	153	0	-10347	-411	9936	5379	-10141	4762	620	896	358	1131	657	938	0
888	153	0	-9532	-366	9166	4949	-9349	4400	626	725	306	999	574	1014	0
889	153	0	-8246	-316	7930	4281	-8088	3807	512	741	343	1037	779	1086	0
890	153	0	-6993	-333	6660	3663	-6826	3163	434	614	205	911	700	1189	0
891	153	0	-5724	-314	5410	3019	-5567	2548	374	622	256	923	741	1167	0
892	153	0	-4782	-353	4429	2567	-4605	2038	248	572	271	849	618	1107	0
893	153	0	-4145	-419	3726	2282	-3935	1653	300	632	238	859	649	1067	0
894	153	0	-3776	-453	3323	2114	-3549	1435	281	599	141	735	585	824	0
895	153	0	-3422	-514	2908	1968	-3165	1197	304	502	108	698	459	640	0
896	153	0	-2966	-578	2388	1772	-2677	905	298	403	60	601	343	508	0
897	153	0	-2424	-622	1802	1523	-2113	590	151	413	-17	461	211	403	0
898	153	0	-1566	-618	948	1092	-1257	165	-7	351	-60	428	-29	240	0
899	153	0	-85	-597	-512	341	213	-554	-21	289	-77	455	-131	25	0
900	153	0	1195	-562	-1757	-316	1476	-1159	-124	304	-54	459	-308	-50	0
901	153	0	2157	-568	-2725	-794	2441	-1646	-93	201	15	401	-469	-207	0
902	153	0	2725	-578	-3303	-1073	3014	-1940	-137	129	-93	310	-576	-498	0
903	153	0	3085	-560	-3645	-1262	3365	-2102	-77	38	-46	162	-622	-731	0
904	153	0	3162	-549	-3711	-1306	3436	-2130	-112	-122	-128	73	-873	-1043	0
905	153	0	3529	-539	-4068	-1495	3798	-2303	-178	-145	-58	-52	-791	-1249	0
906	153	0	3866	-541	-4407	-1662	4136	-2474	-308	-238	-75	-188	-863	-1418	0
907	153	0	4336	-543	-4879	-1896	4607	-2711	-341	-122	-108	-122	-822	-1381	0
908	153	0	4836	-514	-5350	-2161	5093	-2932	-351	-149	-87	-145	-774	-1299	0
909	153	0	5405	-494	-5899	-2455	5652	-3196	-356	-225	-126	-248	-682	-1152	0
910	153	0	6175	-465	-6640	-2855	6407	-3552	-407	-149	-110	-265	-646	-952	0
911	153	0	6802	-438	-7240	-3182	7021	-3839	-477	-104	-188	-382	-580	-892	0
912	153	0	7213	-461	-7674	-3376	7443	-4067	-496	-232	-252	-574	-649	-884	0
913	153	0	7415	-440	-7855	-3487	7635	-4147	-450	-308	-201	-655	-601	-987	0
914	153	0	7176	-457	-7633	-3359	7404	-4045	-523	-403	-325	-785	-721	-1047	0
915	153	0	7036	-465	-7501	-3285	7268	-3983	-467	-510	-370	-913	-706	-1121	0
916	153	0	7086	-448	-7534	-3319	7310	-3991	-562	-568	-360	-1016	-661	-1098	0
917	153	0	7565	-420	-7985	-3572	7775	-4202	-488	-469	-364	-1043	-560	-927	0
918	153	0	8088	-426	-8514	-3831	8301	-4470	-647	-490	-409	-1074	-477	-710	0
919	153	0	8833	-436	-9269	-4198	9051	-4852	-607	-463	-366	-1082	-289	-490	0
920	153	0	9516	-426	-9942	-4545	9729	-5184	-547	-469	-467	-1002	-240	-248	0
921	153	0	10030	-420	-10450	-4805	10240	-5435	-580	-471	-382	-905	-44	-44	0
922	153	0	10240	-422	-10662	-4909	10451	-5542	-715	-568	-477	-1055	-44	-77	0
923	153	0	10336	-444	-10780	-4946	10558	-5612	-626	-549	-413	-929	65	-21	0
924	153	0	9958	-446	-10404	-4756	10181	-5425	-704	-599	-512	-931	69	-128	0
925	153	0	9514	-442	-9956	-4536	9735	-5199	-682	-680	-523	-983	29	-291	0
926	153	0	9155	-411	-9566	-4372	9360	-4988	-688	-642	-508	-869	89	-386	0
927	153	0	8984	-411	-9395	-4286	9189	-4903	-743	-768	-512	-853	3	-380	0
928	153	0	9130	-401	-9531	-4364	9330	-4966	-696	-692	-519	-735	31	-302	0
929	153	0	9413	-399	-9812	-4507	9612	-5105	-636	-682	-446	-547	110	-182	0
930	153	0	9642	-413	-10055	-4614	9848	-5234	-708	-673	-467	-523	106	-133	0
931	153	0	9911	-411	-10322	-4750	10116	-5366	-572	-665	-457	-302	23	-135	0
932	153	0	9543	-426	-9969	-4558	9756	-5197	-572	-545	-415	-259	50	-143	0
933	153	0	8850	-436	-9286	-4207	9068	-4861	-644	-659	-409	-201	-77	-366	0
934	153	0	8074	-438	-8512	-3818	8293	-4475	-574	-682	-366	-143	-52	-529	0
935	153	0	7164	-442	-7606	-3361	7385	-4024	-572	-671	-374	-44	-116	-704	0
936	153	0	6060	-442	-6502	-2809	6281	-3472	-585	-731	-327	-13	-91	-805	0
937	153	0	5301	-453	-5754	-2424	5527	-3103	-582	-721	-306	27	-7	-729	0
938	153	0	4941	-428	-5369	-2256	5155	-2898	-545	-632	-238	77	79	-560	0
939	153	0	4755	-424	-5179	-2165	4967	-2801	-432	-601	-188	244	213	-374	0
940	153	0	4598	-473	-5071	-2062	4834	-2772	-356	-636	-223	242	285	-77	0
941	153	0	4363	-479	-4842	-1942	4602	-2660	-382	-523	-126	277	370	73	0
942	153	0	4004	-485	-4489	-1759	4246	-2487	-246	-432	-112	407	455	203	0
943	153	0	3197	-494	-3691	-1351	3444	-2092	-316	-467	-104	256	562	97	0
944	153	0	2365	-473	-2838	-946	2601	-1655	-145	-413	-73	333	576	120	0
945	153	0	1399	-461	-1860	-469	1629	-1160	-182	-370	-89	320	562	27	0
946	153	0	567	-467	-1034	-50	800	-750	-168	-420	-85	256	591	23	0
947	153	0	-44	-494	-450	269	203	-472	-102	-298	-23	316	646	221	0
948	153	0	-210	-477	-267	343	28	-372	-21	-240	-32	380	727	428	0
949	153	0	-166	-486	-320	326	77	-403	29	-174	17	374	841	620	0
950	153	0	-186	-477	-291	331	52	-384	23	-126	11	535	861	820	0
951	153	0	-215	-409	-194	312	-10	-301	58	-128	-17	498	810	873	0
952	153	0	-814	-320	494	567	-654	87	-430	-595	-504	-44	329	700	0
953	153	0	-1423	-1117	306	1270	-864	-405	-13	-122	54	467	876	768	0
954	153	0	-2341	-1668	673	2004	-1507	-497	31	-50	108	517	744	516	0
955	153	0	-3578	-1912	1666	2745	-2622	-123	-108	1	131	593	533	170	0
956	153	0	-4519	-2318	2201	3418	-3360	-58	-11	-3	230	748	386	-178	0
957	153	0	-4558	-2456	2102	3507	-3330	-177	71	-34	300	669	213	-459	0
958	153	0	-4465	-2531	1934	3498	-3199	-298	112	-13	228	552	7	-781	0
959	153	0	-4556	-2578	1978	3567	-3267	-300	-9	-129	283	440	-428	-1065	0
960	153	0	-5051	-2576	2475	3813	-3763	-50	-97	-155	512	506	-715	-1328	0
961	153	0	-5051	-2562	2489	3806	-3770	-36	-87	-248	789	764	-944	-1650	0
962	153	0	-3945	-2558	1387	3251	-2666	-585	11	-93	915	915	-1024	-1817	0
963	153	0	-3676	-2584	1092	3130	-2384	-746	399	-77	884	1020	-968	-1749	0
964	153	0	-5020	-2597	2423	3808	-3721	-87	531	27	744	711	-869	-1753	0
965	153	0	-6397	-2574	3823	4485	-5110	624	690	0	669	750	-750	-1614	0
966	153	0	-6991	-2564	4427	4777	-5709	931	531	-124	521	692	-521	-1418	0
967	153	0	-6154	-2564	3590	4359	-4872	513	351	5	506	729	-275	-1098	0
968	153	0	-4911	-2549	2362	3730	-3636	-93	192	349	578	818	73	-537	0
969	153	0	-3553	-2502	1051	3027	-2302	-725	203	655	469	921	389	-25	0
970	153	0	-2823	-2459	364	2641	-1593	-1047	250	861	498	1018	741	490	0
971	153	0	-3070	-2399	671	2734	-1870	-864	271	836	353	807	882	1014	0
972	153	0	-3875	-2320	1555	3097	-2715	-382	287	356	265	710	805	1200	0
973	153	0	-4518	-2227	2291	3372	-3404	32	283	87	254	347	743	1264	0
974	153	0	-4340	-2168	2172	3254	-3256	2	287	-155	195	-100	710	1169	0
975	153	0	-3481	-2139	1342	2810	-2411	-398	386	-258	137	-289	706	1134	0
976	153	0	-2707	-2106	601	2406	-1654	-752	345	-397	19	-312	754	1090	0
977	153	0	-1906	-2068	-162	1987	-872	-1115	283	-673	-93	-283	737	1080	0
978	153	0	-348	-2037	-1689	1192	670	-1863	259	-659	-52	-157	834	1239	0
979	153	0	1503	-2023	-3526	260	2514	-2774	64	-329	-67	-118	938	1268	0
980	153	0	2652	-2021	-4673	-315	3662	-3347	29	-15	-3	15	880	1346	0
981	153	0	3152	-1996	-5148	-578	4150	-3572	-13	178	85	143	907	1313	1
982	153	0	3618	-1990	-5608	-814	4613	-3799	38	223	34	172	807	1169	0
983	153	0	3577	-1967	-5544	-805	4560	-3755	25	-1	17	58	733	904	0
984	153	0	3415	-1914	-5329	-750	4372	-3621	9	-180	-21	-23	702	663	0
985	168	0	3291	-1914	-5205	-688	4248	-3559	-60	-225	-69	-129	644	552	0
986	168	0	3278	-1843	-5121	-717	4199	-3482	-71	-186	-44	-155	680	457	0
987	168	0	3546	-1707	-5253	-919	4399	-3480	-108	52	-29	-141	694	552	0
988	168	0	3744	-1526	-5270	-1109	4507	-3398	-120	75	-141	-201	731	624	0
989	168	0	4034	-1427	-5461	-1303	4747	-3444	-164	21	-184	-195	684	766	0
990	168	0	4266	-1264	-5530	-1501	4898	-3397	-308	-102	-265	-269	680	748	0
991	168	0	4745	-1146	-5891	-1799	5318	-3518	-473	-176	-337	-289	566	673	0
992	168	0	4800	-1101	-5901	-1849	5350	-3501	-636	-306	-234	-517	521	566	0
993	168	0	4641	-1070	-5711	-1785	5176	-3390	-642	-465	-304	-523	219	254	0
994	168	0	4109	-1047	-5156	-1531	4632	-3101	-669	-494	-374	-647	36	-50	0
995	168	0	3356	-1043	-4399	-1156	3877	-2721	-644	-686	-393	-799	-62	-351	0
996	168	0	2825	-1086	-3911	-869	3368	-2498	-490	-770	-376	-836	-226	-574	0
997	168	0	2495	-1111	-3606	-692	3050	-2358	-613	-983	-415	-938	-366	-675	0
998	168	0	2726	-1142	-3868	-792	3297	-2505	-603	-942	-347	-905	-420	-591	0
999	168	0	3137	-1127	-4264	-1005	3700	-2695	-597	-863	-360	-836	-213	-529	0
1000	168	0	3560	-1127	-4687	-1216	4123	-2907	-640	-777	-353	-739	-199	-360	0
1001	168	0	3965	-1115	-5080	-1425	4522	-3097	-661	-667	-331	-613	-75	-372	0
1002	168	0	4029	-1082	-5111	-1473	4570	-3096	-743	-644	-320	-603	-106	-355	0
1003	168	0	3610	-1053	-4663	-1278	4136	-2858	-704	-442	-265	-446	-11	-349	0
1004	168	0	2972	-1037	-4009	-967	3490	-2523	-808	-428	-225	-512	-60	-475	0
1005	168	0	2219	-1034	-3253	-592	2736	-2143	-873	-223	-294	-397	-97	-593	0
1006	168	0	1682	-989	-2671	-346	2176	-1830	-940	-211	-244	-372	-226	-644	0
1007	168	0	1267	-958	-2225	-154	1746	-1591	-921	-182	-269	-298	-300	-605	0
1008	168	0	1178	-973	-2151	-102	1664	-1562	-890	-120	-320	-254	-409	-442	0
1009	168	0	1337	-975	-2312	-181	1824	-1643	-863	-108	-261	-203	-467	-294	0
1010	168	0	1474	-989	-2463	-242	1968	-1726	-785	-194	-316	-153	-613	-281	0
1011	168	0	1622	-993	-2615	-314	2118	-1804	-768	-114	-318	-36	-746	-207	0
1012	168	0	1511	-999	-2510	-256	2010	-1754	-735	-93	-277	-60	-826	-322	0
1013	168	0	1150	-987	-2137	-81	1643	-1562	-760	-69	-213	13	-888	-471	0
1014	168	0	204	-973	-1177	384	690	-1075	-733	-180	-98	19	-989	-758	0
1015	168	0	-939	-975	-36	957	-451	-505	-706	-62	-164	89	-968	-954	0
1016	168	0	-2044	-987	1057	1515	-1550	35	-690	1	-145	124	-904	-1098	0
1017	168	0	-2814	-999	1815	1906	-2314	408	-607	0	-129	159	-845	-1041	0
1018	168	0	-3217	-973	2244	2095	-2730	635	-552	135	-48	246	-692	-890	0
1019	168	0	-3295	-977	2318	2136	-2806	670	-463	139	17	254	-550	-694	0
1020	168	0	-3433	-993	2440	2213	-2936	723	-366	252	0	259	-389	-457	0
1021	168	0	-3669	-983	2686	2326	-3177	851	-345	230	157	304	-192	-240	0
1022	168	0	-3992	-954	3038	2473	-3515	1042	-281	261	52	347	-116	-283	0
1023	168	0	-4564	-937	3627	2750	-4095	1345	-228	308	195	329	-42	-238	0
1024	168	0	-5518	-927	4591	3222	-5054	1832	-182	376	151	442	-31	-269	0
1025	168	0	-6647	-948	5699	3797	-6173	2375	-133	364	168	529	-83	-302	0
1026	168	0	-7587	-999	6588	4293	-7087	2794	-1	353	149	543	-135	-411	0
1027	168	0	-8253	-1006	7247	4629	-7750	3120	9	440	283	638	-65	-275	0
1028	168	0	-8551	-993	7558	4772	-8054	3282	-15	382	232	624	-159	-159	0
1029	168	0	-8298	-942	7356	4620	-7827	3207	64	531	296	801	-155	195	0
1030	168	0	-7972	-948	7024	4460	-7498	3038	116	469	217	713	-69	292	0
1031	168	0	-7707	-956	6751	4331	-7229	2897	106	539	269	810	0	531	0
1032	168	0	-7573	-952	6621	4262	-7097	2834	184	597	314	867	62	566	0
1033	168	0	-7842	-973	6869	4407	-7355	2948	281	459	382	859	164	564	0
1034	168	0	-8359	-1001	7358	4680	-7858	3178	238	545	306	781	194	496	0
1035	168	0	-8712	-997	7715	4854	-8213	3359	279	519	399	826	335	514	0
1036	168	0	-9039	-1002	8037	5020	-8538	3517	292	531	289	779	459	550	0
1037	168	0	-8989	-993	7996	4991	-8492	3501	310	578	221	702	632	614	0
1038	168	0	-8491	-991	7500	4741	-7995	3254	424	514	279	760	799	888	0
1039	168	0	-7585	-997	6588	4291	-7086	2795	420	496	172	609	973	1072	0
1040	168	0	-6434	-995	5439	3714	-5936	2222	558	595	287	514	1204	1365	0
1041	168	0	-5422	-995	4427	3208	-4924	1716	605	649	221	580	1210	1425	0
1042	168	0	-4571	-977	3594	2774	-4082	1308	704	640	106	506	1195	1423	0
1043	168	0	-4060	-933	3127	2496	-3593	1097	688	644	143	514	1198	1437	0
1044	168	0	-3964	-938	3026	2451	-3495	1044	620	587	97	490	1101	1243	0
1045	168	0	-3922	-923	2999	2422	-3460	1038	644	549	157	459	1022	1175	0
1046	168	0	-3947	-946	3001	2446	-3474	1027	614	527	81	516	861	1065	0
1047	168	0	-3513	-935	2578	2224	-3045	821	597	576	147	475	849	1074	0
1048	168	0	-2907	-938	1969	1922	-2438	515	564	533	36	498	727	1006	0
1049	168	0	-1924	-937	987	1430	-1455	25	550	545	102	593	715	1113	0
1050	168	0	-1070	-956	114	1013	-592	-421	562	512	95	628	616	1206	0
1051	168	0	-68	-997	-929	532	430	-963	558	541	32	659	613	1074	0
1052	168	0	110	-1261	-1371	575	740	-1316	261	254	-248	308	131	587	0
1053	168	0	93	-1810	-1903	858	998	-1856	409	386	-62	504	149	391	0
1054	168	0	128	-2322	-2450	1097	1289	-2386	323	506	-73	673	-95	-226	0
1055	168	0	-289	-2459	-2170	1374	940	-2314	102	370	50	587	-545	-1090	0
1056	168	0	-417	-2516	-2099	1466	841	-2307	31	323	267	618	-886	-1705	0
1057	168	0	-380	-2609	-2229	1494	924	-2419	273	345	529	737	-1198	-2011	0
1058	168	0	-378	-2624	-2246	1501	934	-2435	529	230	512	793	-1402	-2347	0
1059	168	0	-759	-2648	-1889	1703	565	-2268	756	182	595	572	-1476	-2234	0
1060	168	0	-1292	-2644	-1352	1968	30	-1998	985	283	636	483	-1484	-2017	0
1061	168	0	-1162	-2632	-1470	1897	154	-2051	1026	114	607	628	-1303	-1808	0
1062	168	0	458	-2640	-3098	1091	1778	-2869	1063	265	609	603	-933	-1472	0
1063	168	0	1519	-2683	-4202	582	2860	-3442	973	457	510	609	-725	-1206	0
1064	168	0	1635	-2745	-4380	555	3007	-3562	886	805	434	562	-374	-989	0
1065	168	0	320	-2712	-3032	1196	1676	-2872	483	1086	316	618	-137	-776	0
1066	168	0	-1029	-2582	-1553	1805	262	-2067	438	1129	271	694	-32	-576	0
1067	168	0	-1312	-2514	-1202	1913	-55	-1858	306	1270	333	768	85	-104	0
1068	168	0	-636	-2405	-1769	1520	566	-2087	496	1229	238	541	106	240	0
1069	168	0	-450	-2273	-1823	1361	686	-2048	756	1113	294	240	225	677	0
1070	168	0	-722	-2095	-1373	1408	325	-1734	867	791	161	-85	238	1099	0
1071	168	0	-492	-1879	-1387	1185	447	-1633	971	432	87	-347	360	1404	0
1072	168	0	186	-1616	-1802	715	994	-1709	995	153	-5	-562	356	1614	0
1073	168	0	1276	-1321	-2597	22	1936	-1959	942	122	-32	-543	529	1872	0
1074	168	0	2384	-983	-3367	-700	2875	-2175	776	242	-15	-508	750	1994	0
1075	168	0	3001	-634	-3635	-1183	3318	-2134	605	479	-100	-424	931	1994	0
1076	168	0	2724	-232	-2956	-1246	2840	-1594	572	578	-95	-27	1253	2101	0
1077	168	0	2272	168	-2104	-1220	2188	-968	314	558	-172	108	1241	2077	0
1078	168	0	2374	582	-1792	-1478	2083	-605	312	614	-21	259	1455	2236	0
1079	168	0	2985	830	-2155	-1907	2570	-662	242	582	-83	209	1383	2095	0
1080	168	0	3796	896	-2900	-2346	3348	-1002	250	711	-5	188	1231	2075	0
1081	168	0	3951	704	-3247	-2327	3599	-1271	269	492	5	162	1092	1767	0
1082	168	0	3863	498	-3365	-2180	3614	-1433	349	306	31	151	898	1557	0
1083	168	0	3450	453	-2997	-1951	3223	-1272	306	79	-42	120	822	1148	1
1084	168	0	3050	329	-2721	-1689	2885	-1196	246	-62	-17	116	601	865	0
1085	168	0	2661	58	-2603	-1359	2632	-1272	112	-65	-46	197	523	517	0
1086	168	0	2347	-337	-2684	-1005	2515	-1510	-81	-64	-126	440	343	316	0
1087	168	0	2020	-686	-2706	-667	2363	-1696	-116	-89	-36	498	389	201	0
1088	168	0	1552	-995	-2547	-278	2049	-1771	-337	58	-32	680	292	126	0
1089	168	0	1618	-1206	-2824	-206	2221	-2015	-364	97	-23	743	267	128	0
1090	168	0	1918	-1383	-3301	-267	2609	-2342	-296	36	9	727	236	209	0
1091	168	0	2246	-1422	-3668	-412	2957	-2545	-304	17	-95	657	172	89	0
1092	168	0	2632	-1418	-4050	-607	3341	-2734	-197	-81	-64	578	108	52	0
1093	180	0	2322	-1412	-3734	-455	3028	-2573	-306	-289	-162	415	-3	-17	0
1094	180	0	1738	-1472	-3210	-133	2474	-2341	-415	-442	-194	194	58	-195	0
1095	180	0	1273	-1505	-2778	116	2025	-2141	-485	-502	-269	104	133	-281	0
1096	180	0	913	-1581	-2494	334	1703	-2037	-496	-543	-153	48	172	-192	0
1097	180	0	1059	-1608	-2667	274	1863	-2137	-589	-539	-213	-65	215	-207	0
1098	180	0	1554	-1699	-3253	72	2403	-2476	-426	-395	-116	-79	316	58	0
1099	180	0	2407	-1732	-4139	-337	3273	-2935	-397	-304	-226	-126	446	232	0
1100	180	0	3340	-1676	-5016	-832	4178	-3346	-366	-341	-217	-240	432	355	0
1101	180	0	4030	-1652	-5682	-1189	4856	-3667	-465	-426	-234	-252	368	438	0
1102	180	0	4501	-1555	-6056	-1473	5278	-3805	-384	-494	-300	-407	316	401	0
1103	180	0	4580	-1476	-6056	-1552	5318	-3766	-459	-452	-259	-527	386	306	0
1104	180	0	4190	-1420	-5610	-1385	4900	-3515	-477	-549	-378	-638	217	215	0
1105	180	0	3738	-1383	-5121	-1177	4429	-3252	-514	-595	-355	-671	102	64	0
1106	180	0	3317	-1340	-4657	-988	3987	-2998	-535	-578	-341	-638	44	-7	0
1107	180	0	3189	-1325	-4514	-932	3851	-2919	-626	-527	-337	-609	-77	-81	0
1108	180	0	3422	-1311	-4733	-1055	4077	-3022	-539	-508	-304	-578	-95	-54	0
1109	180	0	3812	-1268	-5080	-1272	4446	-3174	-535	-502	-279	-566	-194	5	0
1110	180	0	4222	-1270	-5492	-1476	4857	-3381	-397	-422	-271	-405	-172	-19	0
1111	180	0	4363	-1237	-5600	-1563	4981	-3418	-339	-405	-209	-453	-256	-97	0
1112	180	0	4206	-1200	-5406	-1503	4806	-3303	-306	-467	-244	-417	-242	-203	0
1113	180	0	4094	-1175	-5269	-1459	4681	-3222	-201	-417	-95	-376	-269	-203	0
1114	180	0	3639	-1158	-4797	-1240	4218	-2977	-300	-517	-184	-411	-327	-562	0
1115	180	0	3184	-1171	-4355	-1006	3769	-2763	-248	-312	-79	-226	-225	-663	0
1116	180	0	2462	-1156	-3618	-653	3040	-2387	-287	-355	-143	-368	-244	-715	0
1117	180	0	2043	-1165	-3208	-439	2625	-2186	-240	-190	17	-147	-197	-632	0
1118	180	0	1951	-1158	-3109	-396	2530	-2133	-285	-194	-71	-155	-203	-607	0
1119	180	0	2307	-1136	-3443	-585	2875	-2289	-166	-180	3	7	-118	-419	0
1120	180	0	2882	-1129	-4011	-876	3446	-2570	-75	17	48	145	-108	-215	0
1121	180	0	3267	-1127	-4394	-1070	3830	-2760	1	38	48	129	-79	-129	0
1122	180	0	3426	-1117	-4543	-1154	3984	-2830	58	114	149	275	-118	-91	0
1123	180	0	3319	-1086	-4405	-1116	3862	-2745	102	108	124	283	-161	-192	0
1124	180	0	3032	-1094	-4126	-969	3579	-2610	0	168	95	254	-258	-188	0
1125	180	0	2644	-1096	-3740	-774	3192	-2418	-1	182	164	316	-287	-353	0
1126	180	0	2403	-1092	-3495	-655	2949	-2293	31	289	205	376	-263	-422	0
1127	180	0	2314	-1057	-3371	-628	2842	-2214	54	372	217	463	-186	-300	0
1128	180	0	2528	-1072	-3600	-728	3064	-2336	67	399	228	488	-271	-236	0
1129	180	0	3052	-1117	-4169	-967	3610	-2643	215	603	256	609	-97	-15	0
1130	180	0	3537	-1107	-4644	-1215	4090	-2875	263	593	296	558	-46	141	0
1131	180	0	4148	-1088	-5236	-1530	4692	-3162	407	667	366	607	15	289	0
1132	180	0	4282	-1084	-5366	-1599	4824	-3225	393	661	401	523	87	302	0
1133	180	0	4234	-1035	-5269	-1599	4751	-3152	424	622	355	424	87	223	0
1134	180	0	3789	-1002	-4791	-1393	4290	-2896	516	649	366	389	271	135	0
1135	180	0	3147	-971	-4118	-1088	3632	-2544	516	607	452	221	304	3	0
1136	180	0	2546	-946	-3492	-800	3019	-2219	537	607	335	258	333	-11	0
1137	180	0	2369	-946	-3315	-711	2842	-2130	614	661	323	137	502	-42	0
1138	180	0	2440	-964	-3404	-738	2922	-2184	651	686	386	168	486	211	0
1139	180	0	2937	-946	-3883	-995	3410	-2414	826	686	298	155	556	378	0
1140	180	0	3371	-935	-4306	-1218	3838	-2620	853	700	329	29	665	593	0
1141	180	0	3655	-950	-4605	-1352	4130	-2777	940	711	287	93	624	741	0
1142	180	0	3793	-940	-4733	-1426	4263	-2836	948	735	353	27	750	880	0
1143	180	0	3730	-964	-4694	-1383	4212	-2829	907	702	162	-7	624	735	0
1144	180	0	3420	-948	-4368	-1236	3894	-2658	898	653	296	7	688	717	0
1145	180	0	2862	-950	-3812	-956	3337	-2381	830	661	162	-13	550	531	0
1146	180	0	2550	-942	-3492	-804	3021	-2217	871	628	186	15	512	519	0
1147	180	0	2369	-919	-3288	-725	2828	-2103	884	690	232	116	595	554	0
1148	180	0	2433	-921	-3354	-756	2893	-2137	867	605	114	25	583	597	0
1149	180	0	3135	-876	-4011	-1129	3573	-2443	905	698	60	172	566	711	0
1150	180	0	3653	-880	-4533	-1386	4093	-2706	979	628	128	197	601	795	0
1151	180	0	4039	-894	-4933	-1572	4486	-2913	989	655	151	207	550	871	0
1152	180	0	4128	-884	-5012	-1622	4570	-2948	1016	713	83	250	585	667	0
1153	180	0	3651	-884	-4535	-1383	4093	-2709	999	599	85	312	541	580	0
1154	180	0	3014	-898	-3912	-1058	3463	-2405	894	558	29	271	407	351	0
1155	180	0	2227	-909	-3136	-659	2681	-2022	923	634	108	417	494	159	0
1156	180	0	1307	-894	-2201	-206	1754	-1547	812	558	7	420	353	-5	0
1157	180	0	840	-873	-1713	16	1276	-1293	888	607	42	442	384	1	0
1158	180	0	644	-752	-1396	54	1020	-1074	795	572	23	543	291	-19	0
1159	180	0	613	-729	-1342	58	977	-1035	713	407	-118	349	-1	-217	0
1160	180	0	491	-777	-1268	143	879	-1022	572	409	-149	378	-178	-452	0
1161	180	0	431	-1035	-1466	302	948	-1250	485	566	75	465	-436	-737	0
1162	180	0	-222	-1193	-971	707	374	-1082	223	564	209	576	-933	-1315	0
1163	180	0	-1021	-1152	-131	1086	-445	-641	192	640	436	564	-1297	-1990	0
1164	180	0	-2335	-1115	1220	1725	-1777	52	335	498	566	529	-1755	-2440	0
1165	180	0	-4196	-1158	3038	2677	-3617	940	591	341	675	523	-2134	-2911	0
1166	180	0	-6446	-1216	5230	3831	-5838	2007	904	259	661	366	-2324	-2937	0
1167	180	0	-7936	-1195	6741	4565	-7338	2773	1162	302	764	170	-2199	-2748	0
1168	180	0	-8409	-1268	7141	4838	-7775	2936	1286	118	545	64	-1980	-2481	0
1169	180	0	-7841	-1315	6526	4578	-7183	2605	1150	349	682	3	-1819	-1943	0
1170	180	0	-7092	-1292	5800	4192	-6446	2254	1030	496	547	116	-1369	-1474	0
1171	180	0	-6550	-1229	5321	3889	-5935	2046	905	867	545	254	-888	-869	0
1172	180	0	-7121	-1193	5928	4157	-6524	2367	754	1293	422	415	-593	-393	0
1173	180	0	-8333	-1140	7193	4736	-7763	3026	789	1639	430	422	-254	-44	0
1174	180	0	-10097	-1084	9013	5590	-9555	3964	774	1924	318	370	-190	259	0
1175	180	0	-11946	-1059	10887	6502	-11416	4914	807	1920	267	112	-155	399	0
1176	180	0	-13740	-1041	12699	7390	-13219	5829	1045	1810	226	-256	-13	679	0
1177	180	0	-15153	-1026	14127	8089	-14640	6550	1121	1515	60	-560	81	948	0
1178	180	0	-15763	-987	14776	8375	-15269	6894	1171	1162	-85	-867	170	1305	0
1179	180	0	-15308	-929	14379	8118	-14843	6725	1220	907	-209	-1057	356	1749	0
1180	180	0	-14514	-915	13599	7714	-14056	6342	1173	512	-304	-1084	485	1972	0
1181	180	0	-13426	-915	12511	7170	-12968	5798	1239	558	-320	-931	791	2399	0
1182	180	0	-12851	-973	11878	6912	-12364	5452	989	616	-347	-713	938	2392	0
1183	180	0	-12489	-929	11560	6709	-12024	5315	1004	729	-217	-444	1125	2520	0
1184	180	0	-12683	-884	11799	6783	-12241	5457	853	843	-308	-137	1177	2516	0
1185	180	0	-13288	-799	12489	7043	-12888	5845	679	950	-368	-40	1228	2242	0
1186	180	0	-13685	-746	12939	7215	-13312	6096	739	960	-351	114	1290	2324	0
1187	180	0	-13699	-748	12951	7223	-13325	6101	614	931	-362	122	1245	2256	0
1188	180	0	-12995	-694	12301	6844	-12648	5803	719	905	-323	164	1315	2287	0
1189	180	0	-11992	-704	11288	6348	-11640	5292	453	686	-310	75	1233	2231	0
1190	180	0	-10821	-642	10179	5731	-10500	4768	452	516	-347	151	1022	2087	0
1191	180	0	-9958	-646	9312	5302	-9635	4333	442	325	-320	162	921	1850	0
1192	180	0	-9369	-661	8708	5015	-9038	4023	306	271	-283	240	770	1503	0
1193	180	0	-9369	-665	8704	5017	-9036	4019	27	157	-240	320	453	1187	0
1194	180	0	-9517	-609	8908	5063	-9212	4149	-23	129	-292	490	184	727	0
1195	180	0	-9913	-570	9343	5241	-9628	4386	-199	73	-349	549	73	256	0
1196	180	0	-10171	-642	9529	5406	-9850	4443	-308	13	-203	506	-172	-60	0
1197	180	0	-10046	-624	9422	5335	-9734	4399	-388	-17	-176	426	-310	-322	0
1198	180	0	-9521	-580	8941	5050	-9231	4180	-331	-122	-166	356	-411	-436	0
1199	180	0	-8646	-510	8136	4578	-8391	3813	-351	-341	-172	335	-550	-616	0
1200	180	0	-7695	-448	7247	4071	-7471	3399	-378	-473	-93	230	-543	-653	0
1201	180	0	-6791	-378	6413	3584	-6602	3017	-545	-659	-126	-1	-585	-849	0
1202	180	0	-5896	-327	5569	3111	-5732	2621	-609	-653	-52	-102	-514	-977	0
1203	180	0	-5485	-294	5191	2889	-5338	2448	-743	-830	-81	-316	-646	-1212	0
1204	180	0	-4904	-283	4621	2593	-4762	2169	-793	-814	-17	-486	-628	-1292	0
1205	180	0	-4432	-261	4171	2346	-4301	1955	-904	-795	-38	-721	-550	-1453	0
1206	180	0	-3788	-283	3505	2035	-3646	1611	-797	-919	-29	-898	-533	-1476	0
1207	180	0	-2756	-287	2469	1521	-2612	1091	-797	-923	-172	-1076	-609	-1398	0
1208	180	0	-1360	-325	1035	842	-1197	355	-847	-971	-172	-1299	-543	-1183	0
1209	180	0	527	-351	-878	-88	702	-614	-824	-954	-221	-1408	-409	-935	0
1210	180	0	2592	-277	-2869	-1157	2730	-1573	-913	-1041	-195	-1586	-473	-787	0
1211	180	0	4520	-246	-4766	-2137	4643	-2506	-923	-1200	-211	-1641	-510	-607	0
1212	180	0	6212	-234	-6446	-2989	6329	-3340	-987	-1065	-310	-1777	-486	-508	0
1213	180	0	7463	-219	-7682	-3622	7572	-3950	-970	-1138	-228	-1821	-543	-566	0
1214	180	0	8146	-252	-8398	-3947	8272	-4325	-1012	-1113	-325	-1854	-603	-624	0
1215	180	0	8596	-314	-8910	-4141	8753	-4612	-1045	-1175	-279	-1897	-642	-807	0
1216	180	0	9322	-263	-9585	-4529	9453	-4924	-1082	-1191	-432	-1938	-704	-925	0
1217	180	0	10119	-248	-10367	-4935	10243	-5307	-1129	-1181	-364	-1961	-646	-876	0
1218	180	0	11285	-244	-11529	-5520	11407	-5886	-1092	-1216	-386	-1841	-764	-841	0
1219	180	0	12439	-306	-12745	-6066	12592	-6525	-1101	-1276	-397	-1786	-731	-764	0
1220	180	0	13563	-335	-13898	-6614	13730	-7116	-1171	-1074	-382	-1703	-599	-717	0
1221	180	0	14515	-450	-14965	-7032	14740	-7707	-1109	-1117	-370	-1538	-669	-781	0
1222	180	0	14866	-570	-15436	-7148	15151	-8003	-1072	-1030	-362	-1420	-696	-851	0
1223	180	0	14763	-572	-15335	-7095	15049	-7953	-1169	-919	-353	-1441	-636	-1092	0
1224	180	0	13935	-574	-14509	-6680	14222	-7541	-1162	-867	-325	-1319	-826	-1328	0
1225	180	0	12785	-647	-13432	-6069	13108	-7039	-1162	-834	-172	-1268	-824	-1495	0
1226	180	0	11630	-824	-12454	-5403	12042	-6639	-1111	-777	-141	-1076	-876	-1753	0
1227	180	0	10719	-785	-11504	-4967	11111	-6144	-1067	-620	-147	-913	-907	-1680	0
1228	180	0	9772	-700	-10472	-4536	10122	-5586	-1076	-583	-42	-871	-987	-1625	0
1229	180	0	9202	-622	-9824	-4290	9513	-5223	-1082	-486	-7	-737	-935	-1567	0
1230	180	0	8431	-636	-9067	-3897	8749	-4851	-1061	-485	54	-535	-921	-1414	0
1231	180	0	7694	-646	-8340	-3524	8017	-4493	-1113	-442	102	-438	-904	-1375	0
1232	180	0	7062	-694	-7756	-3184	7409	-4225	-1138	-452	122	-335	-913	-1342	0
1233	180	0	5767	-770	-6537	-2498	6152	-3653	-1222	-366	124	-327	-1004	-1377	0
1234	180	0	3511	-838	-4349	-1336	3930	-2593	-1171	-294	238	-205	-894	-1493	0
1235	180	0	1049	-840	-1889	-104	1469	-1364	-1160	-355	192	-337	-933	-1617	0
1236	180	0	-1404	-925	479	1164	-941	-223	-1082	-223	184	-300	-857	-1612	0
1237	180	0	-3697	-991	2706	2344	-3201	857	-946	-75	250	-246	-803	-1474	0
1238	180	0	-5706	-1039	4667	3372	-5186	1814	-890	-71	174	-366	-760	-1344	0
1239	180	0	-6698	-1065	5633	3881	-6165	2284	-620	126	230	-345	-516	-1070	0
1240	180	0	-7876	-1158	6718	4517	-7297	2780	-568	65	261	-580	-440	-807	0
1241	180	0	-8858	-1098	7760	4978	-8309	3331	-386	223	300	-634	-296	-649	0
1242	180	0	-9868	-1131	8737	5499	-9302	3803	-219	192	209	-787	-236	-624	0
1243	180	0	-11379	-1055	10324	6217	-10851	4634	-209	197	228	-1051	-139	-684	0
1244	180	0	-13063	-1082	11981	7072	-12522	5449	-5	281	343	-1146	-79	-647	0
1245	180	0	-15168	-1082	14086	8125	-14627	6502	71	244	225	-1332	21	-731	0
1246	180	0	-17285	-933	16352	9109	-16818	7709	228	225	244	-1548	87	-750	0
1247	180	0	-19477	-921	18556	10199	-19016	8817	275	250	180	-1697	126	-609	0
1248	180	0	-21112	-954	20158	11033	-20635	9602	358	296	83	-1943	180	-527	0
1249	180	0	-22153	-1006	21147	11579	-21650	10070	527	372	201	-2046	422	-209	0
1250	180	0	-22746	-1055	21691	11900	-22218	10318	519	325	244	-2165	386	-29	0
1251	180	0	-22836	-1132	21704	11984	-22270	10286	611	453	145	-2248	477	118	0
1252	180	0	-23106	-1134	21972	12120	-22539	10419	630	510	180	-2322	504	197	0
1253	180	0	-23863	-1074	22789	12468	-23326	10857	644	438	81	-2382	469	141	0
1254	180	0	-25041	-1067	23974	13054	-24507	11453	752	347	162	-2421	459	65	0
1255	180	0	-25918	-1063	24855	13490	-25386	11896	735	329	131	-2525	391	-116	0
1256	180	0	-26013	-1026	24987	13519	-25500	11980	859	349	85	-2405	426	-85	0
1257	180	0	-26197	-1123	25074	13660	-25635	11975	820	275	102	-2360	378	-182	0
1258	180	0	-26337	-1290	25047	13813	-25692	11878	793	261	7	-2302	422	-151	0
1259	180	0	-25855	-1371	24484	13613	-25169	11556	865	372	85	-2192	413	17	0
1260	180	0	-25378	-1437	23941	13407	-24659	11252	803	242	-27	-2182	322	87	0
1261	180	0	-25358	-1495	23863	13426	-24610	11184	758	397	-19	-2073	291	9	0
1262	180	0	-25869	-1278	24591	13573	-25230	11656	787	426	-50	-1831	192	-62	0
1263	180	0	-26451	-1086	25365	13768	-25908	12139	669	362	-110	-1829	95	-226	0
1264	180	0	-27070	-1156	25914	14113	-26492	12379	682	362	-157	-1664	-34	-541	0
1265	180	0	-28074	-1293	26781	14683	-27427	12744	647	422	-79	-1629	-58	-665	0
1266	180	0	-28839	-1317	27522	15078	-28180	13102	564	265	-126	-1625	-368	-907	0
1267	180	0	-28740	-1251	27489	14995	-28114	13119	574	353	-85	-1445	-285	-964	0
1268	180	0	-27772	-1282	26490	14527	-27131	12604	391	166	-135	-1486	-461	-1067	1
1269	180	0	-26210	-1276	24934	13743	-25572	11829	399	230	-67	-1313	-467	-958	0
1270	180	0	-25611	-1191	24420	13401	-25015	11614	314	186	-209	-1354	-550	-1006	0
1271	180	0	-26043	-1208	24835	13625	-25439	11813	312	234	-192	-1330	-521	-956	0
1272	180	0	-26979	-904	26075	13941	-26527	12585	221	184	-195	-1435	-646	-1111	0
1273	178	0	-28521	-1030	27491	14775	-28006	13230	166	178	-133	-1468	-719	-1229	0
1274	178	0	-31008	-1315	29693	16161	-30350	14189	52	182	-201	-1575	-797	-1482	0
1275	178	0	-33113	-1330	31783	17221	-32448	15226	-17	201	-118	-1685	-911	-1664	0
1276	178	0	-33214	-1431	31783	17322	-32498	15176	-17	157	-128	-1792	-950	-1722	0
1277	178	0	-33164	-1381	31783	17272	-32473	15201	-77	87	-133	-1961	-1068	-1866	0
1278	178	0	-33044	-1261	31783	17152	-32413	15261	-112	73	-207	-2137	-1008	-1782	0
1279	178	0	-32914	-1131	31783	17022	-32348	15326	-174	166	-151	-2409	-1020	-1573	0
1280	178	0	-32844	-1061	31783	16952	-32313	15361	-221	106	-194	-2556	-1078	-1565	0
1281	178	0	-32892	-1109	31783	17000	-32337	15337	-298	199	-112	-2791	-1028	-1437	0
1282	178	0	-32877	-1094	31783	16985	-32330	15344	-285	186	-197	-3034	-1082	-1526	0
1283	178	0	-33026	-1243	31783	17134	-32404	15270	-275	300	-201	-3183	-1084	-1579	0
1284	178	0	-33086	-1303	31783	17194	-32434	15240	-339	217	-244	-3546	-1222	-1738	0
1285	178	0	-33057	-1274	31783	17165	-32420	15254	-335	291	-322	-3676	-1280	-1895	0
1286	178	0	-33309	-1526	31783	17417	-32546	15128	-384	337	-339	-3860	-1356	-2015	0
1287	178	0	-33249	-1466	31783	17357	-32516	15158	-382	434	-298	-4060	-1354	-2040	0
1288	178	0	-33152	-1369	31783	17260	-32467	15207	-455	688	-296	-4106	-1354	-1967	0
1289	178	0	-33162	-1379	31783	17270	-32472	15202	-448	692	-310	-4266	-1456	-1883	0
1290	178	0	-32989	-1206	31783	17097	-32386	15288	-384	853	-347	-4328	-1478	-1713	0
1291	178	0	-32770	-987	31783	16878	-32276	15398	-413	925	-279	-4496	-1456	-1592	0
1292	178	0	-32801	-1018	31783	16909	-32292	15382	-523	1045	-360	-4562	-1520	-1571	0
1293	178	0	-32857	-1074	31783	16965	-32320	15354	-500	1084	-432	-4694	-1478	-1711	0
1294	178	0	-32956	-1173	31783	17064	-32369	15305	-550	1125	-401	-4861	-1532	-1746	0
1295	178	0	-33055	-1272	31783	17163	-32419	15255	-527	1193	-446	-4923	-1472	-1907	0
1296	178	0	-33014	-1231	31783	17122	-32398	15276	-655	1098	-343	-5189	-1499	-1976	0
1297	178	0	-32979	-1196	31783	17087	-32381	15293	-537	1148	-388	-5238	-1449	-1804	0
1298	178	0	-33170	-1387	31783	17278	-32476	15198	-640	1002	-353	-5600	-1350	-1676	0
1299	178	0	-33352	-1569	31783	17460	-32567	15107	-545	1049	-271	-5693	-1311	-1358	0
1300	178	0	-33352	-1569	31783	17460	-32567	15107	-502	919	-162	-6192	-1195	-1204	0
1301	178	0	-33360	-1577	31783	17468	-32571	15103	-496	834	-203	-6500	-1228	-1142	0
1302	178	0	-33197	-1414	31783	17305	-32490	15184	-434	711	-217	-7036	-1290	-1131	0
1303	178	0	-33018	-1235	31783	17126	-32400	15274	-442	483	-184	-7439	-1261	-1059	0
1304	178	0	-32914	-1131	31783	17022	-32348	15326	-382	339	-223	-7769	-1363	-1148	0
1305	178	0	-32813	-1030	31783	16921	-32298	15376	-355	133	-155	-8303	-1354	-1082	0
1306	178	0	-32865	-1082	31783	16973	-32324	15350	-325	-58	-232	-8563	-1377	-929	0
1307	178	0	-33106	-1323	31783	17214	-32444	15230	-182	-58	-228	-8549	-1390	-630	0
1308	178	0	-33298	-1515	31783	17406	-32540	15134	-254	-27	-246	-8815	-1241	-432	0
1309	178	0	-33255	-1472	31783	17363	-32519	15155	-242	-85	-273	-8869	-1185	-131	0
1310	178	0	-33065	-1282	31783	17173	-32424	15250	-213	38	-263	-8877	-1080	205	0
1311	178	0	-32921	-1138	31783	17029	-32352	15322	-238	112	-238	-8683	-952	343	0
1312	178	0	-33009	-1226	31783	17117	-32396	15278	-195	195	-258	-8477	-867	370	0
1313	178	0	-33162	-1379	31783	17270	-32472	15202	-133	203	-300	-8437	-737	252	0
1314	178	0	-33317	-1534	31783	17425	-32550	15124	-32	300	-308	-8301	-690	97	0
1315	178	0	-33420	-1637	31783	17528	-32601	15073	-44	388	-339	-7977	-665	-75	0
1316	178	0	-33183	-1400	31783	17291	-32483	15191	-120	485	-436	-7829	-591	-339	0
1317	178	0	-32948	-1165	31783	17056	-32365	15309	-71	545	-430	-7564	-525	-292	0
1318	178	0	-32931	-1148	31783	17039	-32357	15317	-238	597	-510	-7645	-450	-374	0
1319	178	0	-32915	-1132	31783	17023	-32349	15325	-122	671	-539	-7531	-420	-259	0
1320	178	0	-32941	-1158	31783	17049	-32362	15312	-211	630	-574	-7469	-438	-194	0
1321	178	0	-32896	-1113	31783	17004	-32339	15335	-246	756	-711	-7401	-372	-238	0
1322	178	0	-32774	-991	31783	16882	-32278	15396	-230	828	-770	-7397	-444	-238	0
1323	178	0	-32999	-1216	31783	17107	-32391	15283	-316	762	-768	-7529	-434	-459	0
1324	178	0	-29196	-1255	27941	15225	-28568	13343	-256	694	-677	-7472	-549	-711	0
1325	178	0	-26199	-1261	24938	13730	-25568	11838	-364	605	-663	-7437	-601	-913	0
1326	178	0	-22804	-1274	21530	12039	-22167	10128	-459	424	-682	-7251	-845	-1067	0
1327	178	0	-18897	-1280	17617	10088	-18257	8168	-481	498	-632	-7018	-764	-981	0
1328	178	0	-14219	-1198	13021	7708	-13620	5911	-647	325	-541	-7129	-927	-952	0
1329	178	0	-9218	-1059	8159	5138	-8688	3550	-661	419	-618	-7018	-896	-797	0
1330	178	0	-3927	-884	3043	2405	-3485	1079	-694	279	-605	-7051	-987	-762	0
1331	178	0	1015	-1043	-2058	14	1536	-1550	-812	-15	-628	-7022	-954	-810	0
1332	178	0	5975	-1026	-7001	-2474	6488	-4013	-781	-120	-614	-6966	-1078	-711	0
1333	178	0	10199	-1301	-11500	-4449	10849	-6400	-834	-353	-719	-6970	-1119	-820	0
1334	178	0	13933	-1396	-15329	-6268	14631	-8362	-979	-409	-702	-6753	-1276	-1105	0
1335	178	0	16899	-1286	-18185	-7806	17542	-9735	-938	-651	-698	-6654	-1356	-1379	0
1336	178	0	18992	-1381	-20373	-8805	19682	-10877	-882	-723	-651	-6444	-1346	-1456	0
1337	178	0	20954	-1183	-22137	-9885	21545	-11660	-1024	-758	-630	-6099	-1383	-1604	0
1338	178	0	23328	-832	-24160	-11248	23744	-12496	-946	-795	-467	-5643	-1390	-1519	0
1339	178	0	24541	-886	-25427	-11827	24984	-13156	-989	-944	-455	-5177	-1375	-1390	0
1340	178	0	25657	-659	-26316	-12499	25986	-13487	-956	-946	-554	-4813	-1301	-1247	0
1341	178	0	27306	-616	-27922	-13345	27614	-14269	-952	-1047	-562	-4601	-1119	-1276	0
1342	178	0	28823	-719	-29542	-14052	29182	-15130	-1006	-1239	-488	-4510	-1171	-1301	0
1343	178	0	29620	-830	-30450	-14395	30035	-15640	-1024	-1309	-453	-4394	-1237	-1443	0
1344	178	0	30076	-1117	-31193	-14479	30634	-16155	-1047	-1377	-490	-4221	-1206	-1602	0
1345	178	0	30464	-1317	-31781	-14573	31122	-16549	-1070	-1435	-463	-3897	-1251	-1757	0
1346	178	0	30438	-1346	-31784	-14546	31111	-16565	-1053	-1515	-479	-3505	-1210	-1761	0
1347	178	0	30539	-1245	-31784	-14647	31161	-16514	-1043	-1433	-529	-3185	-1099	-1722	0
1348	178	0	30510	-1274	-31784	-14618	31147	-16529	-1068	-1249	-523	-3078	-981	-1441	0
1349	178	0	30846	-938	-31784	-14954	31315	-16361	-1086	-1301	-580	-3049	-1034	-1150	0
1350	178	0	30805	-979	-31784	-14913	31294	-16381	-956	-1187	-486	-2770	-873	-902	0
1351	178	0	30681	-1103	-31784	-14789	31232	-16443	-892	-1146	-533	-2683	-797	-721	0
1352	178	0	30728	-979	-31707	-14874	31217	-16343	-841	-1055	-599	-2799	-748	-554	0
1353	178	0	29202	-1065	-30267	-14068	29734	-15666	-688	-938	-560	-2716	-642	-504	0
1354	178	0	28145	-1408	-29553	-13368	28849	-15480	-618	-756	-628	-2651	-675	-527	0
1355	178	0	26928	-1652	-28580	-12638	27754	-15116	-504	-508	-644	-2545	-653	-591	0
1356	178	0	25831	-1552	-27383	-12139	26607	-14467	-304	-440	-574	-2438	-543	-461	0
1357	178	0	24042	-1408	-25450	-11317	24746	-13429	-225	-322	-550	-2351	-517	-349	0
1358	178	0	22092	-1257	-23349	-10417	22720	-12303	-108	-190	-525	-2320	-318	-188	0
1359	178	0	20009	-1313	-21322	-9348	20665	-11317	9	-40	-483	-2333	-298	56	0
1360	178	0	17607	-1350	-18957	-8128	18282	-10153	98	162	-395	-2293	-56	265	0
1361	178	0	14273	-1487	-15760	-6393	15016	-8623	153	139	-411	-2450	-31	294	0
1362	178	0	10575	-1350	-11925	-4612	11250	-6637	201	230	-356	-2564	25	409	0
1363	178	0	6215	-1098	-7313	-2558	6764	-4205	302	318	-450	-2719	62	292	0
1364	178	0	1104	-987	-2091	-58	1597	-1539	498	455	-356	-2785	-5	180	0
1365	178	0	-4562	-1024	3538	2793	-4050	1257	696	529	-353	-2793	-29	137	0
1366	178	0	-9720	-1074	8646	5397	-9183	3786	810	589	-364	-2972	-126	9	0
1367	178	0	-14912	-1307	13605	8109	-14258	6149	991	543	-378	-3181	-153	7	0
1368	178	0	-20404	-1216	19188	10810	-19796	8986	1164	733	-281	-3133	-126	240	0
1369	178	0	-25910	-1501	24409	13705	-25159	11454	1342	894	-289	-3309	-157	320	0
1370	178	0	-31136	-1606	29530	16371	-30333	13962	1425	925	-180	-3294	-64	380	0
1371	178	0	-33397	-1614	31783	17505	-32590	15084	1519	931	-213	-3398	-58	481	0
1372	178	0	-33158	-1375	31783	17266	-32470	15204	1650	929	-188	-3292	-85	477	0
1373	178	0	-32813	-1030	31783	16921	-32298	15376	1798	915	-133	-3321	-77	488	0
1374	178	0	-32729	-946	31783	16837	-32256	15418	1908	915	-124	-3218	-147	296	0
1375	178	0	-32650	-867	31783	16758	-32216	15458	2015	975	-52	-3076	-67	131	0
1376	178	0	-33084	-1301	31783	17192	-32433	15241	1936	878	-85	-3204	-102	128	0
1377	178	0	-33255	-1472	31783	17363	-32519	15155	1934	822	-102	-3220	-54	128	0
1378	178	0	-33160	-1377	31783	17268	-32471	15203	1957	657	-21	-3447	46	446	0
1379	178	0	-32962	-1179	31783	17070	-32372	15302	1908	535	-36	-3472	15	550	0
1380	178	0	-33034	-1251	31783	17142	-32408	15266	1967	389	11	-3327	178	727	1
1381	186	0	-33098	-1315	31783	17206	-32440	15234	1802	329	36	-3230	112	1030	0
1382	186	0	-33270	-1487	31783	17378	-32526	15148	1769	277	-40	-3133	108	1138	0
1383	186	0	-33482	-1699	31783	17590	-32632	15042	1643	1	54	-3451	36	1193	0
1384	186	0	-33561	-1778	31783	17669	-32672	15002	1522	-42	170	-3556	1	1028	0
1385	186	0	-33435	-1652	31783	17543	-32609	15065	1354	-225	267	-3459	-230	888	0
1386	186	0	-33183	-1400	31783	17291	-32483	15191	1257	-351	345	-3290	-353	944	0
1387	186	0	-33030	-1247	31783	17138	-32406	15268	1049	-702	339	-3265	-457	1030	0
1388	186	0	-33044	-1261	31783	17152	-32413	15261	783	-991	388	-3369	-570	1136	0
1389	186	0	-32751	-968	31783	16859	-32267	15407	461	-1245	428	-3414	-671	1299	0
1390	186	0	-32768	-985	31783	16876	-32275	15399	32	-1557	215	-3055	-836	1323	0
1391	186	0	-33071	-1288	31783	17179	-32427	15247	-207	-1798	345	-2985	-954	1489	0
1392	186	0	-33294	-1511	31783	17402	-32538	15136	-591	-2042	275	-3107	-1121	1429	0
1393	186	0	-33635	-1852	31783	17743	-32709	14965	-940	-2368	141	-3276	-1418	1080	0
1394	186	0	-34006	-2223	31783	18114	-32894	14780	-1237	-2556	213	-3028	-1583	750	0
1395	186	0	-33866	-2083	31783	17974	-32824	14850	-1596	-2826	164	-2985	-1924	194	0
1396	186	0	-33645	-1862	31783	17753	-32714	14960	-1800	-3028	250	-2712	-2073	-277	0
1397	186	0	-33410	-1627	31783	17518	-32596	15078	-2186	-3278	252	-2124	-2308	-766	0
1398	186	0	-33061	-1278	31783	17169	-32422	15252	-2388	-3618	263	-1823	-2529	-1249	0
1399	186	0	-33269	-1486	31783	17377	-32526	15148	-2523	-4011	258	-1810	-2589	-1284	0
1400	186	0	-33166	-1383	31783	17274	-32474	15200	-2774	-4376	291	-1976	-2710	-1375	0
1401	186	0	-33189	-1406	31783	17297	-32486	15188	-2776	-4421	415	-1945	-2745	-1588	0
1402	186	0	-33199	-1416	31783	17307	-32491	15183	-2834	-4403	473	-1976	-2923	-2015	0
1403	186	0	-33150	-1367	31783	17258	-32466	15208	-2913	-4529	533	-2046	-3220	-2692	0
1404	186	0	-33092	-1309	31783	17200	-32437	15237	-2861	-4520	554	-1874	-3406	-3090	0
1405	186	0	-33096	-1313	31783	17204	-32439	15235	-2869	-4721	580	-1794	-3614	-3635	0
1406	186	0	-33265	-1482	31783	17373	-32524	15150	-2809	-4842	684	-1538	-3767	-3957	0
1407	186	0	-33561	-1778	31783	17669	-32672	15002	-2910	-4935	696	-1315	-3872	-4252	0
1408	186	0	-33587	-1804	31783	17695	-32685	14989	-2828	-4993	667	-1068	-3963	-4399	0
1409	186	0	-33313	-1530	31783	17421	-32548	15126	-2816	-4917	688	-704	-3940	-4287	0
1410	186	0	-33346	-1563	31783	17454	-32564	15110	-2813	-4937	675	-605	-3982	-4221	0
1411	186	0	-32997	-1214	31783	17105	-32390	15284	-2640	-4809	711	-562	-3973	-4008	0
1412	186	0	-33012	-1229	31783	17120	-32397	15277	-2541	-4477	702	-696	-3817	-4058	0
1413	186	0	-33067	-1284	31783	17175	-32425	15249	-2378	-4141	679	-684	-3740	-4023	0
1414	186	0	-33222	-1439	31783	17330	-32502	15172	-2335	-3796	605	-706	-3742	-3905	0
1415	186	0	-33373	-1590	31783	17481	-32578	15096	-2238	-3358	541	-805	-3540	-3990	0
1416	186	0	-33505	-1722	31783	17613	-32644	15030	-2161	-3022	539	-890	-3371	-3874	0
1417	186	0	-33523	-1740	31783	17631	-32653	15021	-2009	-2657	370	-991	-3129	-3449	0
1418	186	0	-33340	-1557	31783	17448	-32561	15113	-1885	-2382	298	-1247	-2865	-3078	0
1419	186	0	-33315	-1532	31783	17423	-32549	15125	-1784	-2044	219	-1594	-2490	-2434	0
1420	186	0	-28728	-1051	27677	14889	-28202	13313	-1649	-1862	13	-1891	-2116	-1943	0
1421	186	0	-19255	-981	18274	10118	-18764	8646	-1559	-1588	-120	-2198	-1792	-1389	0
1422	186	0	-9538	-886	8652	5212	-9095	3883	-1614	-1429	-162	-2611	-1534	-1035	0
1423	186	0	619	-1047	-1666	214	1142	-1356	-1509	-1196	-213	-2845	-1233	-760	0
1424	186	0	11012	-1425	-12437	-4793	11724	-6931	-1608	-1228	-327	-3280	-1169	-481	0
1425	186	0	22285	-1520	-23805	-10382	23045	-12662	-1645	-1175	-461	-3701	-1022	-488	0
1426	186	0	30335	-1449	-31784	-14443	31059	-16616	-1635	-1191	-549	-4093	-917	-333	0
1427	186	0	30508	-1276	-31784	-14616	31146	-16530	-1573	-1208	-585	-4320	-940	-145	0
1428	186	0	30931	-853	-31784	-15039	31357	-16318	-1575	-1323	-760	-4582	-814	-48	0
1429	186	0	31001	-783	-31784	-15109	31392	-16283	-1567	-1453	-826	-4807	-766	3	0
1430	186	0	31104	-680	-31784	-15212	31444	-16232	-1505	-1517	-940	-4978	-632	97	0
1431	186	0	30795	-989	-31784	-14903	31289	-16386	-1484	-1660	-1090	-4795	-723	36	0
1432	186	0	30714	-1070	-31784	-14822	31249	-16427	-1293	-1800	-1280	-4836	-733	-180	0
1433	186	0	30584	-1200	-31784	-14692	31184	-16492	-1210	-1974	-1352	-5228	-647	-455	0
1434	186	0	30613	-1171	-31784	-14721	31198	-16477	-1002	-2161	-1513	-5585	-655	-754	0
1435	186	0	30749	-1035	-31784	-14857	31266	-16409	-793	-2256	-1583	-5918	-580	-1193	0
1436	186	0	30613	-1171	-31784	-14721	31198	-16477	-585	-2425	-1701	-6153	-442	-1398	0
1437	186	0	30582	-1202	-31784	-14690	31183	-16493	-413	-2640	-1868	-6551	-318	-1478	0
1438	186	0	30555	-1229	-31784	-14663	31169	-16506	-182	-2667	-1864	-6945	-85	-1282	0
1439	186	0	30952	-832	-31784	-15060	31368	-16308	29	-2492	-2021	-7110	232	-1057	0
1440	186	0	31137	-647	-31784	-15245	31460	-16215	267	-2326	-2124	-7139	461	-762	0
1441	186	0	31105	-679	-31784	-15213	31444	-16231	541	-2031	-2071	-7106	680	-452	0
1442	186	0	30877	-907	-31784	-14985	31330	-16345	818	-1895	-2287	-7748	999	-498	0
1443	186	0	30842	-942	-31784	-14950	31313	-16363	989	-1590	-2360	-8299	1164	-341	0
1444	186	0	30976	-808	-31784	-15084	31380	-16296	1245	-1259	-2411	-8697	1373	-308	0
1445	186	0	31030	-754	-31784	-15138	31407	-16269	1546	-859	-2506	-9052	1565	-124	0
1446	186	0	31140	-644	-31784	-15248	31462	-16214	1736	-444	-2743	-9420	1761	93	0
1447	186	0	31127	-657	-31784	-15235	31455	-16220	2027	58	-2892	-9542	1967	508	0
1448	186	0	31426	-358	-31784	-15534	31605	-16071	2289	574	-2942	-9657	2250	1026	0
1449	186	0	31303	-481	-31784	-15411	31543	-16132	2527	956	-3121	-9932	2533	1590	0
1450	186	0	31018	-766	-31784	-15126	31401	-16275	2766	1303	-3214	-10119	2898	2101	0
1451	186	0	30919	-865	-31784	-15027	31351	-16324	2898	1670	-3220	-10398	3156	2558	0
1452	186	0	30997	-787	-31784	-15105	31390	-16285	3003	1746	-3171	-10743	3468	2840	0
1453	186	0	31088	-696	-31784	-15196	31436	-16240	3191	1668	-3169	-11122	3687	3020	0
1454	186	0	31090	-694	-31784	-15198	31437	-16239	3241	1656	-3088	-11709	3837	2960	0
1455	186	0	31298	-486	-31784	-15406	31541	-16135	3379	1716	-2948	-11892	3949	3098	0
1456	186	0	31402	-382	-31784	-15510	31593	-16083	3519	1753	-2834	-12004	4060	3131	0
1457	186	0	31334	-450	-31784	-15442	31559	-16117	3643	1730	-2911	-12097	3969	3201	0
1458	186	0	31358	-426	-31784	-15466	31571	-16105	3718	1837	-2710	-12093	4006	3433	0
1459	186	0	31268	-516	-31784	-15376	31526	-16150	3812	1858	-2686	-12210	3936	3501	0
1460	186	0	31133	-651	-31784	-15241	31458	-16217	3763	1808	-2432	-12371	3878	3546	0
1461	186	0	30974	-810	-31784	-15082	31379	-16297	3744	1643	-2273	-12256	3697	3600	0
1462	186	0	30911	-873	-31784	-15019	31347	-16328	3744	1259	-2147	-11985	3482	3263	0
1463	186	0	30997	-787	-31784	-15105	31390	-16285	3528	909	-1986	-11632	3094	2886	0
1464	186	0	31135	-649	-31784	-15243	31459	-16216	3379	492	-1974	-11488	2659	2170	0
1465	186	0	31133	-651	-31784	-15241	31458	-16217	3216	-21	-1810	-11232	2231	1493	0
1466	186	0	31067	-717	-31784	-15175	31425	-16250	3034	-776	-1705	-10528	1874	1082	0
1467	186	0	30917	-867	-31784	-15025	31350	-16325	2954	-1633	-1458	-10280	1439	789	0
1468	186	0	30970	-814	-31784	-15078	31377	-16299	2766	-2386	-1216	-10082	1154	457	0
1469	186	0	31084	-700	-31784	-15192	31434	-16242	2432	-2987	-987	-9950	861	170	0
1470	186	0	31026	-758	-31784	-15134	31405	-16271	2186	-3623	-810	-9645	448	-230	0
1471	186	0	31150	-634	-31784	-15258	31467	-16209	2035	-3986	-469	-8753	135	-582	0
1472	186	0	31105	-679	-31784	-15213	31444	-16231	1767	-4382	-300	-8082	-104	-1123	0
1473	186	0	30941	-843	-31784	-15049	31362	-16313	1528	-4865	-91	-7009	-488	-1843	0
1474	186	0	30719	-1065	-31784	-14827	31251	-16424	1367	-5065	259	-5552	-739	-2345	0
1475	186	0	30426	-1358	-31784	-14534	31105	-16571	1088	-5253	322	-4355	-1035	-3201	0
1476	186	0	30401	-1383	-31784	-14509	31092	-16583	822	-5156	492	-3119	-1264	-3528	0
1477	186	0	30793	-991	-31784	-14901	31288	-16387	531	-5137	599	-1823	-1460	-3947	0
1478	186	0	31034	-750	-31784	-15142	31409	-16267	265	-5144	739	-539	-1662	-4130	0
1479	186	0	31131	-653	-31784	-15239	31457	-16218	85	-5144	975	391	-1716	-4409	0
1480	186	0	31267	-517	-31784	-15375	31525	-16150	-81	-5078	1072	1204	-1841	-4685	0
1481	186	0	31010	-774	-31784	-15118	31397	-16279	-238	-5111	1055	1771	-2093	-5224	0
1482	186	0	31022	-762	-31784	-15130	31403	-16273	-440	-5183	1140	2498	-2283	-5695	0
1483	186	0	31012	-772	-31784	-15120	31398	-16278	-713	-5284	1233	3028	-2605	-6281	0
1484	186	0	30944	-840	-31784	-15052	31364	-16312	-857	-5166	1342	3656	-2712	-6801	1
1485	186	0	30846	-938	-31784	-14954	31315	-16361	-1103	-5212	1309	4283	-3057	-7319	0
1486	186	0	30688	-1096	-31784	-14796	31236	-16440	-1276	-5123	1297	4787	-3201	-7657	0
1487	186	0	30551	-1233	-31784	-14659	31167	-16508	-1371	-5125	1299	5261	-3559	-7727	0
1488	186	0	23776	-1257	-25033	-11259	24404	-13145	-1425	-5020	1330	5655	-3686	-7754	0
1489	198	0	16074	-1453	-17527	-7310	16800	-9490	-1499	-5094	1276	5899	-3955	-7577	0
1490	198	0	8637	-1429	-10066	-3604	9351	-5747	-1437	-5055	1313	6206	-4149	-7418	0
1491	198	0	1344	-1346	-2690	1	2017	-2018	-1427	-4753	1321	6400	-4242	-7414	0
1492	198	0	-6056	-1142	4914	3599	-5485	1886	-1342	-3988	1179	6679	-4621	-7521	0
1493	198	0	-13059	-1445	11614	7252	-12336	5084	-1231	-3538	1028	6727	-4766	-7593	0
1494	198	0	-19251	-1427	17824	10339	-18537	8198	-1332	-2987	801	6834	-4811	-7585	0
1495	198	0	-25095	-1270	23825	13182	-24460	11277	-1177	-2475	576	6702	-4706	-7754	0
1496	198	0	-29894	-952	28942	15423	-29418	13995	-1049	-1959	413	6409	-4481	-7560	0
1497	198	0	-32539	-756	31783	16647	-32161	15513	-849	-1538	428	6081	-4025	-7247	0
1498	198	0	-32570	-787	31783	16678	-32176	15498	-754	-1177	395	5655	-3589	-6634	0
1499	198	0	-32817	-1034	31783	16925	-32300	15374	-630	-865	294	5044	-2950	-5996	0
1500	198	0	-32826	-1043	31783	16934	-32304	15370	-347	-603	194	4211	-2382	-5385	0
1501	198	0	-32894	-1111	31783	17002	-32338	15336	-203	-417	83	3263	-1899	-4989	0
1502	198	0	-33162	-1379	31783	17270	-32472	15202	23	-395	48	2089	-1412	-4733	0
1503	198	0	-33106	-1323	31783	17214	-32444	15230	114	-407	-69	971	-1117	-4607	0
1504	198	0	-33156	-1373	31783	17264	-32469	15205	302	-488	-29	-217	-781	-4547	0
1505	198	0	-33117	-1334	31783	17225	-32450	15224	382	-626	-234	-1377	-541	-4582	0
1506	198	0	-33100	-1317	31783	17208	-32441	15233	485	-933	-258	-2203	-556	-4430	0
1507	198	0	-32947	-1164	31783	17055	-32365	15309	682	-1282	-353	-2847	-318	-4124	0
1508	198	0	-32912	-1129	31783	17020	-32347	15327	737	-1464	-533	-3781	-226	-4011	0
1509	198	0	-32871	-1088	31783	16979	-32327	15347	913	-1509	-620	-4869	-279	-3765	0
1510	198	0	-33108	-1325	31783	17216	-32445	15229	970	-1699	-706	-5940	-261	-3798	0
1511	198	0	-33088	-1305	31783	17196	-32435	15239	1002	-1746	-1014	-6739	-434	-3969	0
1512	198	0	-33057	-1274	31783	17165	-32420	15254	971	-1879	-1336	-7366	-582	-4374	0
1513	198	0	-33358	-1575	31783	17466	-32570	15104	979	-2500	-1614	-8735	-997	-5032	0
1514	198	0	-33284	-1501	31783	17392	-32533	15141	937	-3136	-1695	-10301	-1055	-5820	0
1515	198	0	-33222	-1439	31783	17330	-32502	15172	713	-4015	-1969	-12185	-1210	-6671	0
1516	198	0	-32793	-1010	31783	16901	-32288	15386	704	-5135	-2068	-13290	-1305	-7364	0
1517	198	0	-32557	-774	31783	16665	-32170	15504	644	-5845	-2196	-14643	-1167	-7915	0
1518	198	0	-32357	-574	31783	16465	-32070	15604	566	-6518	-2258	-16177	-1117	-8658	0
1519	198	0	-32151	-368	31783	16259	-31967	15707	696	-7624	-2376	-17070	-954	-9133	0
1520	198	0	-31907	-124	31783	16015	-31845	15829	647	-8801	-2516	-18241	-779	-9816	0
1521	198	0	-31926	-143	31783	16034	-31854	15820	647	-9812	-2556	-19335	-781	-10534	0
1522	198	0	-31607	176	31783	15715	-31695	15979	756	-10786	-2710	-20302	-698	-11255	0
1523	198	0	-31314	469	31783	15422	-31548	16126	931	-11552	-2589	-21450	-626	-12068	0
1524	198	0	-31060	723	31783	15168	-31421	16253	905	-12303	-2783	-22420	-661	-12815	0
1525	198	0	-30813	970	31783	14921	-31298	16376	913	-12582	-2871	-23524	-597	-13486	0
1526	198	0	-30495	1288	31783	14603	-31139	16535	1004	-12908	-3133	-24286	-756	-14008	0
1527	198	0	-30185	1598	31783	14293	-30984	16690	1229	-13106	-3284	-24950	-861	-14388	0
1528	198	0	-30158	1625	31783	14266	-30970	16704	1330	-13116	-3540	-25757	-933	-14513	0
1529	198	0	-30272	1511	31783	14380	-31027	16647	1553	-12691	-3693	-25935	-931	-14379	0
1530	198	0	-30503	1280	31783	14611	-31143	16531	1753	-12286	-3837	-26343	-1088	-14257	0
1531	198	0	-29923	1243	31166	14340	-30544	16204	1736	-11690	-3955	-27061	-1233	-14121	0
1532	198	0	-22607	1216	23823	10695	-23215	12519	1732	-11052	-4041	-27553	-1264	-14072	0
1533	198	0	-15457	1067	16524	7195	-15990	8795	1449	-10287	-4176	-27916	-1293	-13960	0
1534	198	0	-8117	729	8846	3694	-8481	4787	1004	-9465	-4178	-27897	-1394	-13704	0
1535	198	0	-151	510	661	-179	-406	585	568	-8404	-4260	-27425	-1311	-13434	0
1536	198	0	8491	219	-8272	-4355	8381	-4026	40	-7284	-3998	-27177	-1076	-12930	0
1537	198	0	17746	-358	-18104	-8694	17925	-9231	-611	-5884	-3831	-26855	-971	-12303	0
1538	198	0	27829	-432	-28261	-13698	28045	-14346	-1177	-4378	-3587	-26510	-752	-11325	0
1539	198	0	31468	-316	-31784	-15576	31626	-16050	-1918	-2698	-3290	-26048	-496	-10245	0
1540	198	0	31623	-161	-31784	-15731	31703	-15972	-2587	-748	-3078	-25047	-203	-9042	0
1541	198	0	31538	-246	-31784	-15646	31661	-16015	-3115	1035	-2877	-23683	52	-7901	0
1542	198	0	31385	-399	-31784	-15493	31584	-16091	-3777	2302	-2628	-22412	38	-6945	0
1543	198	0	31371	-413	-31784	-15479	31577	-16098	-3437	3307	-2231	-20651	258	-6027	0
1544	198	0	31420	-364	-31784	-15528	31602	-16074	-2770	3734	-2147	-18934	223	-5238	0
1545	198	0	31265	-519	-31784	-15373	31524	-16151	-1974	3938	-2182	-17070	25	-4547	0
1546	198	0	31218	-566	-31784	-15326	31501	-16175	-1356	4330	-2234	-15308	-13	-3911	0
1547	198	0	31445	-339	-31784	-15553	31614	-16061	-797	4848	-2502	-13554	-269	-3292	0
1548	198	0	31375	-409	-31784	-15483	31579	-16096	-463	5302	-2646	-11719	-323	-2727	0
1549	198	0	31393	-391	-31784	-15501	31588	-16087	-386	5451	-2702	-10119	-471	-2217	0
1550	198	0	31426	-358	-31784	-15534	31605	-16071	-366	5148	-2626	-8681	-599	-2011	0
1551	198	0	31210	-574	-31784	-15318	31497	-16179	-281	4696	-2320	-7362	-646	-1905	0
1552	198	0	31350	-434	-31784	-15458	31567	-16109	-370	4041	-2205	-6196	-836	-2118	0
1553	198	0	31220	-564	-31784	-15328	31502	-16174	-496	3340	-2013	-5294	-1072	-2554	0
1554	198	0	31325	-459	-31784	-15433	31554	-16121	-644	2752	-1777	-4533	-1154	-3148	0
1555	198	0	31261	-523	-31784	-15369	31522	-16153	-828	2248	-1773	-3717	-1422	-3784	0
1556	198	0	31294	-490	-31784	-15402	31539	-16137	-1068	1695	-1635	-3057	-1557	-4343	0
1557	198	0	31170	-614	-31784	-15278	31477	-16199	-1212	1361	-1464	-2339	-1571	-4663	0
1558	198	0	30929	-855	-31784	-15037	31356	-16319	-1476	727	-1449	-1487	-1557	-4919	0
1559	198	0	31251	-533	-31784	-15359	31517	-16158	-1652	25	-1216	-787	-1623	-4966	0
1560	198	0	31528	-256	-31784	-15636	31656	-16020	-1716	-774	-1179	-95	-1616	-5076	0
1561	198	0	31278	-506	-31784	-15386	31531	-16145	-1604	-1416	-999	541	-1732	-5108	0
1562	198	0	31400	-384	-31784	-15508	31592	-16084	-1670	-1806	-921	880	-1798	-5391	0
1563	198	0	31323	-461	-31784	-15431	31553	-16122	-1594	-1924	-836	1297	-1930	-5635	0
1564	198	0	31369	-415	-31784	-15477	31576	-16099	-1738	-2186	-859	1631	-2215	-5984	0
1565	198	0	31398	-386	-31784	-15506	31591	-16085	-1526	-2376	-777	2027	-2262	-6320	0
1566	198	0	31245	-539	-31784	-15353	31514	-16161	-1478	-2671	-649	2380	-2382	-6454	0
1567	198	0	31206	-578	-31784	-15314	31495	-16181	-1462	-2754	-611	2617	-2395	-6452	0
1568	198	0	31214	-570	-31784	-15322	31499	-16177	-1526	-2748	-413	2942	-2312	-6357	0
1569	198	0	31290	-494	-31784	-15398	31537	-16139	-1643	-2752	-269	3171	-2374	-6081	0
1570	198	0	31350	-434	-31784	-15458	31567	-16109	-1691	-2708	-162	3342	-2275	-5788	0
1571	198	0	31410	-374	-31784	-15518	31597	-16079	-1726	-2789	-131	3449	-2324	-5596	0
1572	198	0	31410	-374	-31784	-15518	31597	-16079	-1767	-2595	-71	3470	-2285	-5534	0
1573	198	0	31373	-411	-31784	-15481	31578	-16097	-1714	-2469	-67	3621	-2401	-5459	0
1574	198	0	31280	-504	-31784	-15388	31532	-16144	-1837	-2312	102	3557	-2425	-5558	0
1575	198	0	31301	-483	-31784	-15409	31542	-16133	-1914	-1974	89	3598	-2522	-5629	0
1576	198	0	31342	-442	-31784	-15450	31563	-16113	-1771	-1825	182	3400	-2479	-5649	0
1577	198	0	31175	-609	-31784	-15283	31479	-16196	-1759	-1468	116	3330	-2469	-5472	0
1578	198	0	31202	-582	-31784	-15310	31493	-16183	-1749	-1218	182	3032	-2393	-5193	0
1579	198	0	31168	-616	-31784	-15276	31476	-16200	-1650	-1028	327	2847	-2258	-4851	0
1580	198	0	31135	-649	-31784	-15243	31459	-16216	-1614	-797	248	2650	-2207	-4568	0
1581	198	0	30989	-795	-31784	-15097	31386	-16289	-1476	-547	351	2329	-2029	-4366	0
1582	198	0	30890	-894	-31784	-14998	31337	-16339	-1408	-417	291	1885	-2040	-4322	0
1583	198	0	30923	-861	-31784	-15031	31353	-16322	-1229	-155	310	1550	-1934	-4407	0
1584	198	0	30987	-797	-31784	-15095	31385	-16290	-1245	-124	226	1035	-1951	-4621	0
1585	198	0	31125	-659	-31784	-15233	31454	-16221	-1164	-133	291	595	-1922	-4770	0
1586	198	0	25699	-595	-26294	-12552	25996	-13444	-1076	-178	265	162	-1823	-4784	0
1587	198	0	19505	-583	-20088	-9461	19796	-10335	-1061	-240	248	-203	-1819	-4690	0
1588	198	0	14342	-704	-15046	-6819	14694	-7875	-1002	-397	320	-554	-1645	-4491	0
1589	198	0	10259	-748	-11007	-4755	10633	-5877	-977	-492	246	-977	-1563	-4271	0
1590	198	0	6291	-801	-7092	-2745	6691	-3946	-902	-694	283	-1369	-1379	-4159	0
1591	198	0	2295	-871	-3166	-712	2730	-2018	-935	-797	261	-1856	-1373	-4023	0
1592	198	0	-1706	-847	859	1276	-1282	6	-878	-938	349	-2283	-1261	-4056	0
1593	198	0	-5650	-498	5152	3074	-5401	2327	-832	-1233	358	-2743	-1330	-4248	0
1594	198	0	-10543	-640	9903	5591	-10223	4631	-828	-1383	337	-3080	-1412	-4473	0
1595	198	0	-15651	-632	15019	8141	-15335	7193	-777	-1443	248	-3573	-1451	-4784	0
1596	198	0	-20307	-677	19630	10492	-19968	9476	-739	-1594	244	-3938	-1509	-5001	0
1597	198	0	-24305	-940	23365	12622	-23835	11212	-756	-1778	194	-4262	-1480	-5034	0
1598	198	0	-27877	-1022	26855	14449	-27366	12916	-789	-1971	120	-4725	-1466	-5042	0
1599	198	0	-30701	-1173	29528	15937	-30114	14177	-667	-2060	141	-5005	-1414	-4900	0
1600	198	0	-32685	-902	31783	16793	-32234	15440	-620	-2279	133	-5067	-1330	-4826	0
1601	198	0	-32549	-766	31783	16657	-32166	15508	-671	-2318	110	-5340	-1301	-4882	0
1602	198	0	-32394	-611	31783	16502	-32088	15586	-677	-2479	-17	-5600	-1317	-5055	0
1603	198	0	-32527	-744	31783	16635	-32155	15519	-591	-2655	-21	-5752	-1321	-5348	0
1604	198	0	-32506	-723	31783	16614	-32144	15530	-597	-2925	-62	-5901	-1358	-5688	0
1605	198	0	-32483	-700	31783	16591	-32133	15541	-572	-2921	-52	-5986	-1350	-5951	0
1606	198	0	-32529	-746	31783	16637	-32156	15518	-680	-3061	-60	-6019	-1418	-6122	0
1607	198	0	-32491	-708	31783	16599	-32137	15537	-634	-3005	-34	-5932	-1379	-6244	1
1608	198	0	-32477	-694	31783	16585	-32130	15544	-651	-3065	-128	-5831	-1389	-6206	0
1609	223	0	-32450	-667	31783	16558	-32116	15558	-655	-3160	-190	-5616	-1420	-6208	0
1610	223	0	-32493	-710	31783	16601	-32138	15536	-669	-3158	-234	-5596	-1321	-6128	0
1611	223	0	-32405	-622	31783	16513	-32094	15580	-743	-3177	-223	-5507	-1420	-6256	0
1612	223	0	-32366	-583	31783	16474	-32074	15600	-812	-3193	-252	-5327	-1536	-6433	0
1613	223	0	-30821	-614	30207	15717	-30514	14796	-966	-3183	-256	-5078	-1664	-6681	0
1614	223	0	-28833	-605	28228	14719	-28530	13811	-1006	-3212	-306	-4815	-1864	-7024	0
1615	223	0	-26525	-595	25930	13560	-26227	12667	-1142	-3016	-356	-4535	-1955	-7315	0
1616	223	0	-24067	-603	23464	12335	-23765	11430	-1319	-2950	-448	-4238	-2211	-7484	0
1617	223	0	-21366	-572	20794	10969	-21080	10111	-1377	-2690	-475	-3717	-2225	-7571	0
1618	223	0	-17628	-525	17103	9076	-17365	8289	-1544	-2485	-539	-3280	-2438	-7521	0
1619	223	0	-13614	-488	13126	7051	-13370	6319	-1681	-2256	-545	-2785	-2446	-7333	0
1620	223	0	-10116	-453	9663	5284	-9889	4605	-1678	-2019	-549	-2201	-2562	-7209	0
1621	223	0	-7148	-455	6693	3801	-6920	3119	-1798	-1652	-576	-1656	-2762	-7090	0
1622	223	0	-4509	-463	4046	2486	-4277	1791	-1957	-1418	-607	-1169	-2904	-7044	0
1623	223	0	-2021	-450	1571	1235	-1796	560	-2139	-1228	-622	-665	-3003	-7212	0
1624	223	0	-144	-442	-298	293	77	-370	-2322	-909	-549	-131	-3140	-7269	0
1625	223	0	1888	-469	-2357	-709	2122	-1413	-2417	-642	-384	624	-3189	-7350	0
1626	223	0	3168	-444	-3612	-1362	3390	-2028	-2589	-576	-386	1200	-3358	-7284	0
1627	223	0	4086	-395	-4481	-1845	4283	-2438	-2630	-411	-322	1833	-3352	-7084	0
1628	223	0	5377	-413	-5790	-2482	5583	-3101	-2677	-225	-318	2415	-3410	-6710	0
1629	223	0	6974	-353	-7327	-3310	7150	-3840	-2913	-60	-291	2913	-3329	-6149	0
1630	223	0	8467	-420	-8887	-4023	8677	-4653	-3113	481	-238	3459	-3309	-5785	0
1631	223	0	9908	-424	-10332	-4742	10120	-5378	-3100	1334	-192	4320	-3336	-5274	0
1632	223	0	10445	-364	-10809	-5040	10627	-5586	-3294	1920	-242	5075	-3350	-5036	0
1633	223	0	9748	-316	-10064	-4716	9906	-5190	-3381	2401	-207	5874	-3329	-4677	0
1634	223	0	7582	-356	-7938	-3613	7760	-4147	-3476	2692	-287	6320	-3323	-4442	0
1635	223	0	4087	-246	-4333	-1920	4210	-2289	-3495	2966	-234	6658	-3117	-4087	0
1636	223	0	-387	-195	192	291	-289	-1	-3689	3162	-110	6683	-3018	-3639	0
1637	223	0	-5277	-71	5206	2674	-5241	2567	-3833	3606	-52	6960	-2677	-3008	0
1638	223	0	-9875	-205	9670	5040	-9772	4732	-3777	3848	-27	7154	-2533	-2265	0
1639	223	0	-13639	-143	13496	6891	-13567	6676	-3823	4136	36	6925	-2248	-1377	0
1640	223	0	-16537	-263	16274	8400	-16405	8005	-3705	4361	-17	6559	-2011	-772	0
1641	223	0	-18863	-234	18629	9548	-18746	9197	-3565	4462	-36	6456	-1874	-161	0
1642	223	0	-20879	-230	20649	10554	-20764	10209	-3511	4469	-69	6134	-1780	122	0
1643	223	0	-22386	-325	22061	11355	-22223	10868	-3404	4419	0	5887	-1650	256	0
1644	223	0	-23937	-322	23615	12129	-23776	11646	-3301	4357	32	5530	-1583	364	0
1645	223	0	-25435	-289	25146	12862	-25290	12428	-3119	4299	97	5290	-1530	420	0
1646	223	0	-26319	-238	26081	13278	-26200	12921	-2859	4335	155	4956	-1427	713	0
1647	223	0	-25702	-304	25398	13003	-25550	12547	-2706	4139	135	4465	-1305	954	0
1648	223	0	-23492	-329	23163	11910	-23327	11417	-2543	3996	97	4202	-1183	1282	0
1649	223	0	-20813	-275	20538	10544	-20675	10131	-2298	3880	122	3717	-838	1734	0
1650	223	0	-17180	-116	17064	8648	-17122	8474	-2073	3631	77	3459	-748	2168	0
1651	223	0	-13744	-5	13739	6874	-13741	6867	-1936	3466	17	3055	-552	2456	0
1652	223	0	-10995	-52	10943	5523	-10969	5445	-1668	3261	114	2754	-455	2619	0
1653	223	0	-9316	48	9364	4634	-9340	4706	-1540	2962	50	2392	-234	2551	0
1654	223	0	-8053	46	8099	4003	-8076	4072	-1509	2646	32	2153	-221	2568	0
1655	223	0	-6699	65	6764	3317	-6731	3414	-1332	2417	102	2058	-195	2547	0
1656	223	0	-5731	9	5740	2861	-5735	2874	-1363	2108	44	1949	-64	2421	0
1657	223	0	-4103	19	4122	2042	-4112	2070	-1352	1912	114	1875	-60	2698	0
1658	223	0	-2135	-21	2114	1078	-2124	1046	-1286	1639	141	1850	83	2917	0
1659	223	0	-800	-75	725	437	-762	325	-1274	1412	176	1938	83	3195	0
1660	223	0	-332	-69	263	200	-297	97	-1261	1235	205	1982	259	3447	0
1661	223	0	-143	-58	85	100	-114	13	-1148	958	314	2201	304	3662	0
1662	223	0	377	-38	-415	-169	396	-226	-1200	533	289	2467	153	3625	0
1663	223	0	1109	-93	-1202	-508	1155	-647	-1204	168	450	2607	110	3534	0
1664	223	0	988	-104	-1092	-442	1040	-598	-1261	-38	595	2972	122	3360	0
1665	223	0	-284	-147	137	215	-210	-5	-1371	-384	616	3325	0	3102	0
1666	223	0	-431	-195	236	313	-333	20	-1389	-611	762	3926	67	3249	0
1667	223	0	-420	-174	246	297	-333	36	-1464	-960	853	4549	-62	3235	0
1668	223	0	-194	-265	-71	229	-61	-168	-1499	-1181	1082	5238	73	3464	0
1669	223	0	258	-312	-570	27	414	-441	-1579	-1111	1146	6134	71	3709	0
1670	223	0	117	-228	-345	55	231	-286	-1660	-1086	1134	7028	97	4033	0
1671	223	0	-752	-246	506	499	-629	130	-1711	-1131	1264	7983	116	4273	0
1672	223	0	-1933	-306	1627	1119	-1780	660	-1654	-1065	1348	8815	248	4494	0
1673	223	0	-3470	-318	3152	1894	-3311	1417	-1872	-1082	1340	9670	388	4473	0
1674	223	0	-5344	-380	4964	2862	-5154	2292	-2046	-1080	1441	10499	289	4551	0
1675	223	0	-7960	-323	7637	4141	-7798	3657	-2118	-937	1462	11296	450	4522	0
1676	223	0	-10550	-389	10161	5469	-10355	4886	-2093	-847	1517	11938	545	4638	0
1677	223	0	-12130	-378	11752	6254	-11941	5687	-2163	-657	1637	12600	719	4848	0
1678	223	0	-13425	-486	12939	6955	-13182	6226	-2134	-582	1724	13083	744	5203	0
1679	223	0	-14559	-611	13948	7585	-14253	6668	-2046	-349	1746	13100	931	5470	0
1680	223	0	-15542	-727	14815	8134	-15178	7044	-2130	-162	1668	13126	997	5835	0
1681	223	0	-16006	-739	15267	8372	-15636	7264	-2002	-13	1637	13157	1169	6081	0
1682	223	0	-16406	-661	15745	8533	-16075	7542	-2002	374	1633	13089	1214	6289	0
1683	223	0	-17238	-661	16577	8949	-16907	7958	-2007	420	1581	13168	1156	6248	0
1684	223	0	-18676	-675	18001	9675	-18338	8663	-1978	630	1639	13124	1196	6208	0
1685	223	0	-20359	-696	19663	10527	-20011	9483	-1924	783	1740	13122	1321	6134	0
1686	223	0	-22319	-659	21660	11489	-21989	10500	-1844	917	1984	13075	1299	6252	0
1687	223	0	-24375	-669	23706	12522	-24040	11518	-1835	1206	1908	13180	1319	6429	0
1688	223	0	-26267	-795	25472	13531	-25869	12338	-1755	1569	1947	13081	1513	6720	0
1689	223	0	-27931	-785	27146	14358	-27538	13180	-1650	2023	1988	13060	1730	6984	0
1690	223	0	-29483	-799	28684	15141	-29083	13942	-1519	2456	1936	12701	1835	7218	0
1691	223	0	-30513	-797	29716	15655	-30114	14459	-1340	2962	1821	12363	1945	7434	0
1692	223	0	-31885	-867	31018	16376	-31451	15075	-1220	3377	1870	11892	2023	7494	0
1693	223	0	-32595	-812	31783	16703	-32189	15485	-1096	3720	1912	11314	2137	7455	0
1694	223	0	-32572	-789	31783	16680	-32177	15497	-851	4052	1870	10945	2207	7280	0
1695	223	0	-32611	-828	31783	16719	-32197	15477	-686	4320	1720	10400	2291	7189	0
1696	223	0	-32657	-874	31783	16765	-32220	15454	-517	4436	1631	9723	2265	6898	0
1697	223	0	-32623	-840	31783	16731	-32203	15471	-250	4634	1567	9280	2481	6854	0
1698	223	0	-32652	-869	31783	16760	-32217	15457	-147	4669	1443	8706	2533	6881	0
1699	223	0	-32624	-841	31783	16732	-32203	15471	174	4533	1449	8118	2745	6927	0
1700	223	0	-32584	-801	31783	16692	-32183	15491	226	4545	1323	7688	2803	6919	0
1701	223	0	-32570	-787	31783	16678	-32176	15498	448	4448	1286	7214	3003	6745	0
1702	223	0	-32562	-779	31783	16670	-32172	15502	675	4281	1214	6807	3003	6599	0
1703	223	0	-32603	-820	31783	16711	-32193	15481	669	4052	1107	6223	2921	6221	0
1704	223	0	-32624	-841	31783	16732	-32203	15471	923	3808	1117	5893	2902	5860	0
1705	223	0	-32607	-824	31783	16715	-32195	15479	983	3567	1041	5470	2910	5416	0
1706	223	0	-32603	-820	31783	16711	-32193	15481	1061	3431	873	5166	2853	5063	0
1707	223	0	-32593	-810	31783	16701	-32188	15486	1109	3315	987	4917	2855	5022	0
1708	223	0	-32603	-820	31783	16711	-32193	15481	1140	3063	807	4753	2820	4807	0
1709	223	0	-32599	-816	31783	16707	-32191	15483	1204	2880	818	4667	2826	4836	0
1710	223	0	-32597	-814	31783	16705	-32190	15484	1212	2816	859	4619	2913	4863	0
1711	223	0	-32611	-828	31783	16719	-32197	15477	1274	2624	733	4562	2743	4762	0
1712	223	0	-32597	-814	31783	16705	-32190	15484	1228	2669	801	4656	2716	4702	0
1713	223	0	-32617	-834	31783	16725	-32200	15474	1098	2520	717	4646	2628	4454	0
1714	223	0	-32586	-803	31783	16694	-32184	15490	1074	2485	758	4859	2405	4205	0
1715	223	0	-32586	-803	31783	16694	-32184	15490	1090	2411	630	4958	2329	3907	0
1716	223	0	-32597	-814	31783	16705	-32190	15484	981	2351	659	5111	2168	3662	0
1717	223	0	-32603	-820	31783	16711	-32193	15481	970	2359	638	5323	2110	3674	0
1718	223	0	-32638	-855	31783	16746	-32210	15464	849	2411	597	5641	2042	3602	0
1719	223	0	-31626	-845	30781	16235	-31203	14968	830	2393	616	5901	2075	3740	0
1720	223	0	-29923	-810	29113	15366	-29518	14151	717	2448	537	6169	2038	3717	0
1721	223	0	-28206	-748	27458	14477	-27832	13355	774	2558	432	6491	2029	3769	0
1722	223	0	-26650	-781	25869	13715	-26259	12544	644	2556	611	6625	2029	3668	0
1723	223	0	-25475	-766	24709	13120	-25092	11971	655	2620	554	7016	1945	3618	0
1724	223	0	-24602	-735	23867	12668	-24234	11566	554	2634	549	7282	1773	3334	0
1725	223	0	-23770	-733	23037	12251	-23403	11152	483	2737	537	7482	1761	3100	0
1726	223	0	-23036	-750	22286	11893	-22661	10768	374	2741	450	7719	1778	3010	0
1727	223	0	-22276	-787	21489	11531	-21882	10351	331	2927	494	7794	1810	3109	0
1728	223	0	-20858	-770	20088	10814	-20473	9659	351	3007	533	7959	1759	3272	0
1729	223	0	-18835	-729	18106	9782	-18470	8688	279	3156	465	8012	1924	3470	0
1730	223	0	-16722	-679	16043	8700	-16382	7682	265	3146	393	8083	1974	3672	0
1731	223	0	-14638	-688	13950	7663	-14294	6631	228	3239	552	8085	1938	3872	0
1732	223	0	-12898	-655	12243	6776	-12570	5794	209	3327	475	8027	1988	3920	0
1733	223	0	-11643	-669	10974	6156	-11308	5152	240	3342	498	8004	2110	3823	0
1734	223	0	-11105	-723	10382	5914	-10743	4829	201	3251	403	7802	2044	3718	0
1735	223	0	-10553	-764	9789	5658	-10171	4512	98	3212	459	7333	2077	3538	0
1736	223	0	-10041	-741	9300	5391	-9670	4279	174	3123	362	7185	2038	3602	0
1737	223	0	-9416	-729	8687	5072	-9051	3979	230	3102	432	7051	2163	3730	0
1738	223	0	-8519	-661	7858	4590	-8188	3598	209	2884	409	6842	2279	3802	0
1739	223	0	-7509	-638	6871	4073	-7190	3116	269	2704	322	6522	2345	4002	0
1740	223	0	-6564	-653	5911	3608	-6237	2629	329	2597	316	6169	2490	4235	0
1741	223	0	-5629	-613	5016	3121	-5322	2201	364	2378	296	5653	2587	4271	0
1742	223	0	-5270	-659	4611	2964	-4940	1976	393	2077	230	5234	2679	4205	0
1743	223	0	-5190	-684	4506	2937	-4848	1911	389	1817	188	4850	2632	3971	0
1744	223	0	-5503	-743	4760	3123	-5131	2008	380	1536	172	4308	2607	3740	0
1745	223	0	-5571	-739	4832	3155	-5201	2046	399	1243	147	3930	2514	3460	0
1746	223	0	-5549	-647	4902	3098	-5225	2127	568	904	141	3470	2648	3220	0
1747	223	0	-5389	-607	4782	2998	-5085	2087	558	572	100	3113	2619	3158	0
1748	223	0	-4729	-603	4126	2666	-4427	1761	636	256	40	2814	2609	3129	0
1749	223	0	-3988	-599	3389	2293	-3688	1395	630	147	102	2496	2653	3251	0
1750	223	0	-3186	-649	2537	1917	-2861	944	680	-122	21	2314	2644	3241	0
1751	223	0	-2296	-651	1645	1473	-1970	497	772	-236	-27	2114	2671	3113	0
1752	223	0	-1809	-673	1136	1241	-1472	231	741	-457	50	1934	2576	3014	0
1753	223	0	-1753	-663	1090	1208	-1421	213	766	-721	25	1860	2463	2797	0
1754	223	0	-2114	-659	1455	1386	-1784	398	822	-857	1	1749	2376	2496	0
1755	223	0	-2340	-651	1689	1495	-2014	519	772	-1024	-36	1714	2234	2172	0
1756	223	0	-2442	-611	1831	1526	-2136	610	764	-1074	-25	1691	2116	2042	0
1757	223	0	-2038	-613	1425	1325	-1731	406	702	-1119	-32	1746	2085	2000	0
1758	223	0	-1440	-628	812	1034	-1126	92	710	-1053	27	1837	2046	2182	0
1759	223	0	-481	-620	-139	550	-171	-379	692	-1072	-23	2000	2081	2277	0
1760	223	0	497	-632	-1129	67	813	-880	669	-979	-15	2165	2083	2461	0
1761	223	0	1535	-661	-2196	-437	1865	-1428	721	-1070	34	2487	2071	2582	0
1762	223	0	2204	-663	-2867	-770	2535	-1765	644	-1049	23	2607	1943	2659	0
1763	223	0	2586	-659	-3245	-963	2915	-1952	562	-1096	36	2783	1852	2479	0
1764	223	0	2562	-644	-3206	-959	2884	-1925	543	-917	-36	3008	1740	2316	0
1765	223	0	2573	-614	-3187	-979	2880	-1900	599	-657	46	3332	1666	2252	0
1766	223	0	2491	-611	-3102	-940	2796	-1856	595	-556	137	3676	1643	2244	0
1767	223	0	2764	-632	-3396	-1066	3080	-2014	601	-512	73	3808	1631	2215	0
1768	223	0	3449	-595	-4044	-1427	3746	-2319	514	-213	137	4159	1590	2492	0
1769	223	0	4623	-560	-5183	-2031	4903	-2871	541	-124	100	4444	1598	2553	0
1770	223	0	5703	-578	-6281	-2562	5992	-3429	576	54	213	4708	1747	2888	0
1771	223	0	6474	-651	-7125	-2911	6799	-3888	620	139	164	4952	1658	2975	0
1772	223	0	6829	-700	-7529	-3064	7179	-4114	630	335	157	5270	1720	3088	0
1773	223	0	6877	-710	-7587	-3083	7232	-4148	568	479	149	5358	1600	2995	0
1774	223	0	6305	-719	-7024	-2793	6664	-3871	653	721	226	5629	1678	2952	0
1775	223	0	5242	-655	-5897	-2293	5569	-3276	739	896	180	5825	1676	2865	0
1776	223	0	3888	-616	-4504	-1636	4196	-2560	632	1101	182	5961	1513	2861	0
1777	223	0	2666	-616	-3282	-1025	2974	-1949	613	1348	184	6083	1674	3072	0
1778	223	0	2084	-630	-2714	-727	2399	-1672	700	1542	244	6289	1786	3315	0
1779	223	0	1746	-589	-2335	-578	2040	-1462	708	1709	298	6471	1798	3699	0
1780	223	0	1488	-587	-2075	-450	1781	-1331	752	1924	302	6628	1881	3930	0
1781	223	0	1123	-562	-1685	-280	1404	-1123	677	1984	225	6621	1839	4097	0
1782	223	0	329	-578	-907	124	618	-742	791	2254	302	6753	1899	4273	0
1783	223	0	-1301	-611	690	956	-995	39	562	2306	236	6741	1747	4157	0
1784	223	0	-3221	-622	2599	1921	-2910	988	556	2359	226	6731	1810	3916	0
1785	223	0	-5134	-634	4500	2884	-4817	1933	669	2355	258	6790	1746	3755	0
1786	223	0	-6822	-671	6151	3746	-6486	2740	649	2382	277	6727	1625	3810	0
1787	223	0	-8151	-708	7443	4429	-7797	3367	589	2324	192	6485	1588	3693	0
1788	223	0	-9135	-737	8398	4936	-8766	3830	622	2211	252	6341	1579	3786	0
1789	223	0	-9777	-727	9050	5252	-9413	4161	667	2170	232	6235	1602	3901	0
1790	223	0	-10236	-684	9552	5460	-9894	4434	605	2273	263	6095	1561	3864	0
1791	223	0	-10912	-679	10233	5795	-10572	4777	646	2277	213	6114	1553	3903	0
1792	223	0	-11540	-636	10904	6088	-11222	5134	576	2302	261	6008	1458	3687	0
1793	223	0	-12501	-636	11865	6568	-12183	5614	649	2180	279	5932	1402	3474	0
1794	223	0	-14002	-638	13364	7320	-13683	6363	582	2147	327	5781	1389	3296	0
1795	223	0	-15601	-663	14938	8132	-15269	7137	634	2095	296	5532	1243	2847	0
1796	223	0	-17246	-669	16577	8957	-16911	7954	636	2166	292	5517	1261	2793	0
1797	223	0	-18579	-700	17879	9639	-18229	8589	535	1984	291	5433	1160	2669	0
1798	223	0	-18986	-743	18243	9864	-18614	8750	533	2033	254	5441	1167	2747	0
1799	223	0	-18892	-721	18171	9806	-18531	8725	597	1972	393	5391	1346	2877	0
1800	223	0	-18592	-684	17908	9638	-18250	8612	539	1790	351	5369	1245	2900	0
1801	223	0	-18156	-729	17427	9442	-17791	8349	543	1862	459	5358	1266	2981	0
1802	223	0	-18146	-731	17415	9438	-17780	8342	496	1817	428	5476	1229	2925	0
1803	223	0	-18513	-774	17739	9643	-18126	8482	547	1777	360	5624	1220	2669	0
1804	223	0	-19021	-762	18259	9891	-18640	8748	554	1837	457	5783	1136	2543	0
1805	223	0	-19712	-735	18977	10223	-19344	9121	506	1810	389	5777	1070	2310	0
1806	223	0	-20435	-715	19720	10575	-20077	9502	504	1819	399	5816	1070	2240	0
1807	223	0	-20879	-713	20166	10796	-20522	9726	535	1784	426	5895	1078	2244	0
1808	223	0	-20883	-694	20189	10788	-20536	9747	628	1736	490	5932	1111	2273	0
1809	223	0	-20728	-677	20051	10702	-20389	9687	543	1800	533	5936	1264	2293	0
1810	223	0	-20181	-653	19528	10417	-19854	9437	642	1955	541	6140	1326	2423	0
1811	223	0	-19576	-640	18936	10108	-19256	9148	605	1990	572	6114	1290	2543	0
1812	223	0	-19304	-663	18641	9983	-18972	8989	704	1994	644	6124	1334	2494	0
1813	223	0	-19426	-713	18713	10069	-19069	9000	772	1961	647	6126	1373	2360	0
1814	223	0	-19704	-696	19008	10200	-19356	9156	752	1974	589	5934	1224	2038	0
1815	223	0	-20228	-735	19493	10481	-19860	9379	795	2019	618	5860	1228	1839	0
1816	223	0	-20976	-731	20245	10853	-20610	9757	826	1947	624	5781	1243	1647	0
1817	223	0	-21001	-754	20247	10877	-20624	9746	832	1903	582	5658	1276	1584	0
1818	223	0	-20482	-766	19716	10624	-20099	9475	822	1860	618	5527	1286	1524	0
1819	223	0	-19488	-723	18765	10105	-19126	9021	923	1872	710	5525	1404	1790	0
1820	223	0	-18450	-653	17797	9551	-18123	8572	725	1868	521	5218	1303	1705	0
1821	223	0	-17284	-690	16594	8987	-16939	7952	890	1908	688	5158	1396	1870	0
1822	223	0	-16530	-669	15861	8599	-16195	7596	861	1870	618	4933	1257	1697	0
1823	223	0	-16342	-661	15681	8501	-16011	7510	799	1885	599	4809	1229	1489	0
1824	223	0	-16716	-673	16043	8694	-16379	7685	834	1794	578	4692	1111	1220	0
1825	223	0	-17205	-723	16482	8964	-16843	7879	572	1765	502	4415	1113	944	0
1826	223	0	-17314	-735	16579	9024	-16946	7922	597	1676	574	4281	997	783	0
1827	223	0	-17182	-774	16408	8978	-16795	7817	574	1552	562	4103	931	826	0
1828	223	0	-16307	-700	15607	8503	-15957	7453	461	1561	521	3864	845	657	0
1829	223	0	-15152	-719	14433	7935	-14792	6857	537	1544	529	3738	855	822	0
1830	223	0	-14223	-719	13504	7471	-13863	6392	448	1491	434	3542	799	807	0
1831	223	0	-13207	-727	12480	6967	-12843	5876	411	1447	529	3410	851	731	0
1832	223	0	-12562	-682	11880	6622	-12221	5599	327	1484	533	3346	760	649	0
1833	223	0	-12200	-704	11496	6452	-11848	5396	217	1470	419	3191	700	461	0
1834	223	0	-12128	-725	11403	6426	-11765	5339	93	1381	407	3164	572	205	0
1835	223	0	-11885	-727	11158	6306	-11521	5215	38	1307	483	3076	436	7	0
1836	223	0	-11625	-711	10914	6168	-11269	5101	-93	1208	461	2991	314	-110	0
1837	223	0	-10950	-694	10256	5822	-10603	4781	-25	1204	440	3030	339	-108	0
1838	223	0	-10019	-659	9360	5339	-9689	4350	-190	1090	355	2927	304	-77	0
1839	223	0	-8653	-653	8000	4653	-8326	3673	-170	1119	512	2948	337	97	0
1840	223	0	-7268	-665	6603	3966	-6935	2969	-279	1018	422	2950	261	246	0
1841	223	0	-5955	-659	5296	3307	-5625	2318	-347	1018	467	2849	349	298	0
1842	223	0	-4644	-642	4002	2643	-4323	1680	-380	816	444	2762	242	199	0
1843	223	0	-3565	-630	2935	2097	-3250	1152	-386	810	389	2768	151	44	0
1844	223	0	-3302	-614	2688	1958	-2995	1037	-444	708	329	2657	129	-120	0
1845	223	0	-3063	-609	2454	1836	-2758	922	-479	649	256	2510	34	-331	0
1846	223	0	-2560	-603	1957	1581	-2258	677	-488	607	296	2448	-50	-434	0
1847	223	0	-1692	-622	1070	1157	-1381	224	-566	432	203	2298	-42	-483	0
1848	223	0	-260	-609	-349	434	44	-479	-459	438	271	2293	-21	-254	0
1849	223	0	1193	-671	-1864	-261	1528	-1267	-640	399	246	2081	-19	-217	0
1850	223	0	2686	-677	-3363	-1004	3024	-2020	-527	419	226	2155	9	23	0
1851	223	0	3872	-661	-4533	-1605	4202	-2597	-574	308	131	1963	-23	48	0
1852	223	0	4829	-626	-5455	-2101	5142	-3040	-428	207	228	1889	-40	32	0
1853	223	0	5079	-603	-5682	-2238	5380	-3142	-547	102	147	1617	-46	-133	0
1854	223	0	5071	-574	-5645	-2248	5358	-3109	-556	143	129	1530	-73	-291	0
1855	223	0	4652	-539	-5191	-2056	4921	-2865	-531	71	95	1377	-110	-403	0
1856	223	0	4126	-576	-4702	-1775	4414	-2639	-531	-11	-3	1204	-157	-525	0
1857	223	0	4199	-583	-4782	-1808	4490	-2682	-512	5	81	1132	-149	-362	0
1858	223	0	4538	-583	-5121	-1977	4829	-2852	-558	-56	-60	1012	-139	-312	0
1859	223	0	5069	-582	-5651	-2243	5360	-3116	-469	-97	-1	909	-5	-73	0
1860	223	0	5639	-574	-6213	-2532	5926	-3393	-442	-87	27	838	52	122	0
1861	223	0	6101	-580	-6681	-2760	6391	-3630	-477	-131	-69	779	50	205	0
1862	223	0	6175	-562	-6737	-2806	6456	-3649	-529	-159	3	762	44	329	0
1863	223	0	5485	-552	-6037	-2466	5761	-3294	-506	-263	-23	682	-46	302	0
1864	223	0	4570	-574	-5144	-1998	4857	-2859	-539	-349	34	702	-34	129	0
1865	223	0	3785	-537	-4322	-1624	4053	-2429	-525	-327	-67	609	-89	-13	0
1866	223	0	2959	-521	-3480	-1219	3219	-2000	-611	-395	0	665	-164	-32	0
1867	223	0	2379	-488	-2867	-945	2623	-1677	-651	-401	13	669	-186	7	0
1868	223	0	2159	-485	-2644	-837	2401	-1564	-574	-442	-9	855	-114	170	0
1869	223	0	2217	-485	-2702	-866	2459	-1593	-554	-415	9	828	-29	335	0
1870	223	0	2545	-516	-3061	-1014	2803	-1788	-669	-496	93	968	-58	514	0
1871	223	0	2832	-531	-3363	-1150	3097	-1947	-611	-291	120	1212	38	688	0
1872	223	0	2650	-516	-3166	-1067	2908	-1841	-680	-364	85	1245	0	715	0
1873	223	0	2392	-492	-2884	-950	2638	-1688	-710	-190	81	1427	-15	640	0
1874	223	0	1360	-508	-1868	-426	1614	-1188	-744	-296	62	1466	-133	469	0
1875	223	0	392	-512	-904	60	648	-708	-824	-157	56	1658	-141	393	0
1876	223	0	-688	-531	157	609	-422	-187	-869	-226	110	1730	-174	393	0
1877	223	0	-1446	-506	940	976	-1193	217	-921	-209	176	1726	-195	337	0
1878	223	0	-1865	-467	1398	1166	-1631	465	-874	-124	277	1974	-97	616	0
1879	223	0	-1816	-457	1359	1136	-1587	451	-929	-135	106	2089	-135	762	0
1880	223	0	-1605	-496	1109	1050	-1357	306	-822	-36	226	2188	-38	1002	0
1881	223	0	-1297	-475	822	886	-1059	173	-822	-7	258	2295	-102	1195	0
1882	223	0	-1179	-473	706	826	-942	116	-803	65	205	2374	-62	1206	0
1883	223	0	-1450	-508	942	979	-1196	217	-834	25	236	2409	-205	1200	0
1884	223	0	-2121	-564	1557	1342	-1839	496	-871	124	190	2456	-289	1152	0
1885	223	0	-2905	-574	2331	1739	-2618	878	-869	215	201	2510	-258	970	0
1886	223	0	-3759	-564	3195	2161	-3477	1315	-836	236	195	2603	-314	1084	0
1887	223	0	-4190	-574	3616	2382	-3903	1521	-863	252	230	2630	-360	1076	0
1888	223	0	-4368	-613	3755	2490	-4061	1571	-818	409	285	2690	-234	1365	0
1889	223	0	-4130	-609	3521	2369	-3825	1456	-787	448	258	2857	-172	1617	0
1890	223	0	-4030	-626	3404	2328	-3717	1389	-841	517	287	2855	-104	1782	0
1891	223	0	-4218	-585	3633	2401	-3925	1524	-772	564	312	2811	-44	1986	0
1892	223	0	-4578	-580	3998	2579	-4288	1709	-808	607	360	2803	-40	1974	0
1893	223	0	-5485	-585	4900	3035	-5192	2157	-680	560	320	2857	-112	1955	0
1894	223	0	-6485	-636	5849	3560	-6167	2606	-733	568	378	2816	-131	1800	0
1895	223	0	-7395	-679	6716	4037	-7055	3018	-776	529	323	2747	-205	1714	0
1896	223	0	-7899	-679	7220	4289	-7559	3270	-696	533	325	2716	-205	1641	0
1897	223	0	-8671	-696	7975	4683	-8323	3639	-746	665	345	2719	-143	1819	0
1898	223	0	-9035	-686	8349	4860	-8692	3831	-816	583	283	2673	-112	1918	0
1899	223	0	-9014	-682	8332	4848	-8673	3825	-713	663	325	2816	-116	2265	0
1900	223	0	-9117	-731	8386	4924	-8751	3827	-764	661	298	2793	-19	2388	0
1901	223	0	-10157	-700	9457	5428	-9807	4378	-711	644	300	2764	5	2570	0
1902	223	0	-11789	-735	11054	6262	-11421	5159	-661	622	333	2762	50	2582	0
1903	223	0	-12428	-715	11713	6571	-12070	5499	-632	490	327	2745	-19	2475	0
1904	223	0	-13665	-702	12963	7183	-13314	6130	-723	360	389	2624	29	2271	0
1905	223	0	-15053	-715	14338	7884	-14695	6811	-679	223	310	2589	-100	2013	0
1906	223	0	-16258	-680	15578	8469	-15918	7449	-661	261	455	2525	40	1972	1
1907	223	0	-17184	-679	16505	8931	-16844	7913	-653	77	353	2444	-11	1860	0
1908	223	0	-17626	-686	16940	9156	-17283	8127	-651	248	399	2549	13	2011	0
1909	189	0	-17737	-700	17037	9218	-17387	8168	-613	256	430	2479	93	2260	0
1910	189	0	-17565	-715	16850	9140	-17207	8067	-618	271	397	2403	184	2306	0
1911	189	0	-17539	-739	16800	9139	-17169	8030	-609	275	409	2366	236	2390	0
1912	189	0	-17525	-723	16802	9124	-17163	8039	-611	370	360	2281	203	2304	0
1913	189	0	-17870	-725	17145	9297	-17507	8210	-519	259	388	2147	195	2199	0
1914	189	0	-18467	-713	17754	9590	-18110	8520	-582	211	259	2106	147	2048	0
1915	189	0	-18567	-690	17877	9628	-18222	8593	-519	100	252	2015	149	1794	0
1916	189	0	-18926	-723	18203	9824	-18564	8740	-504	77	343	1835	85	1755	0
1917	189	0	-19209	-729	18480	9969	-18844	8875	-457	46	370	1811	87	1662	0
1918	189	0	-19497	-711	18786	10104	-19141	9037	-384	100	250	1681	226	1740	0
1919	189	0	-19050	-719	18331	9884	-18690	8806	-471	-87	300	1540	273	1780	0
1920	189	0	-18157	-715	17442	9436	-17799	8363	-424	-48	269	1513	312	1767	0
1921	189	0	-17298	-673	16625	8985	-16961	7976	-401	-112	343	1394	411	1866	0
1922	189	0	-17046	-663	16383	8854	-16714	7860	-386	-256	226	1247	327	1674	0
1923	189	0	-17001	-692	16309	8846	-16655	7808	-440	-325	248	1129	294	1476	0
1924	189	0	-17319	-692	16627	9005	-16973	7967	-469	-279	166	938	298	1261	0
1925	189	0	-17195	-704	16491	8949	-16843	7893	-417	-333	205	871	221	977	0
1926	189	0	-17216	-721	16495	8968	-16855	7887	-420	-438	168	777	166	801	0
1927	189	0	-16659	-715	15944	8687	-16301	7614	-376	-405	122	708	242	692	0
1928	189	0	-15830	-708	15122	8269	-15476	7207	-372	-343	95	675	246	789	0
1929	189	0	-14692	-754	13938	7723	-14315	6592	-267	-355	104	704	277	985	0
1930	189	0	-13328	-717	12611	7022	-12969	5947	-184	-380	83	647	271	966	0
1931	189	0	-11915	-673	11242	6294	-11578	5284	-188	-366	126	626	322	1053	0
1932	189	0	-10927	-618	10309	5772	-10618	4845	-248	-380	79	535	269	964	0
1933	189	0	-10112	-554	9558	5333	-9835	4502	-259	-308	58	618	291	805	0
1934	189	0	-9839	-498	9341	5168	-9590	4421	-252	-271	27	574	242	696	0
1935	189	0	-9650	-366	9284	5008	-9467	4459	-345	-386	-31	593	114	345	0
1936	189	0	-9115	-256	8859	4685	-8987	4301	-329	-312	60	682	159	327	0
1937	189	0	-8301	-58	8243	4179	-8272	4092	-289	-436	71	498	217	215	0
1938	189	0	-6905	240	7145	3332	-7025	3692	-300	-362	75	595	203	308	0
1939	189	0	-5157	556	5713	2300	-5435	3134	-339	-409	-7	483	139	409	0
1940	189	0	-3215	878	4093	1168	-3654	2485	-291	-244	-34	543	244	560	0
1941	189	0	-1818	1208	3026	305	-2422	2117	-261	-180	-54	463	370	605	0
1942	189	0	-668	1617	2285	-474	-1476	1951	-188	-246	85	502	238	587	0
1943	189	0	-211	1990	2201	-889	-1206	2095	-304	-258	21	376	209	426	0
1944	189	0	139	2360	2221	-1249	-1041	2290	-225	-261	34	457	228	211	0
1945	189	0	241	2570	2329	-1405	-1044	2449	-209	-205	-25	426	143	77	0
1946	189	0	421	2591	2170	-1506	-874	2380	-246	-194	77	370	161	-52	0
1947	189	0	632	2399	1767	-1515	-567	2083	-139	-122	29	436	129	75	0
1948	189	0	1315	2168	853	-1741	231	1510	-213	-9	-1	376	174	141	0
1949	189	0	2455	2054	-401	-2254	1428	826	-69	27	58	496	294	368	0
1950	189	0	3444	1891	-1553	-2667	2498	169	-141	17	25	485	283	512	0
1951	189	0	4042	1561	-2481	-2801	3261	-460	-64	-17	44	498	339	591	0
1952	189	0	4135	1140	-2995	-2637	3565	-927	-85	11	85	477	283	595	0
1953	189	0	4125	841	-3284	-2483	3704	-1221	-114	-21	29	537	261	485	0
1954	189	0	3828	492	-3336	-2160	3582	-1422	-161	11	9	434	273	308	0
1955	189	0	3648	217	-3431	-1932	3539	-1607	-104	56	19	500	246	174	0
1956	189	0	3434	-23	-3457	-1705	3445	-1740	-192	-1	-29	450	172	104	0
1957	189	0	3748	-159	-3907	-1794	3827	-2033	-124	17	-5	457	188	93	0
1958	189	0	4275	-219	-4494	-2028	4384	-2356	-151	-31	129	512	184	250	0
1959	189	0	5298	-236	-5534	-2531	5416	-2885	-46	34	180	634	271	494	0
1960	189	0	6090	-271	-6361	-2909	6225	-3316	-217	36	64	566	331	640	0
1961	189	0	6803	-283	-7086	-3260	6944	-3684	-89	1	89	585	339	731	0
1962	189	0	6960	-289	-7249	-3335	7104	-3769	-133	98	143	634	349	733	0
1963	189	0	6694	-322	-7016	-3186	6855	-3669	-178	64	27	543	335	622	0
1964	189	0	6144	-353	-6497	-2895	6320	-3425	-77	29	83	642	259	455	0
1965	189	0	5469	-397	-5866	-2536	5667	-3131	-112	32	42	545	384	265	0
1966	189	0	5011	-428	-5439	-2291	5225	-2933	-137	-42	89	475	230	186	0
1967	189	0	4916	-455	-5371	-2230	5143	-2913	-159	-34	77	494	292	240	0
1968	189	0	5190	-465	-5655	-2362	5422	-3060	-145	64	50	545	370	399	0
1969	189	0	5700	-486	-6186	-2607	5943	-3336	-129	-56	89	494	366	614	0
1970	189	0	6305	-469	-6774	-2918	6539	-3621	-211	17	50	438	411	746	0
1971	189	0	6875	-471	-7346	-3202	7110	-3908	-135	89	81	618	481	840	0
1972	189	0	6966	-485	-7451	-3240	7208	-3968	-162	48	-11	570	461	855	0
1973	189	0	6712	-510	-7222	-3101	6967	-3866	-213	9	11	541	455	694	0
1974	189	0	6095	-545	-6640	-2775	6367	-3592	-211	73	31	504	434	620	0
1975	189	0	5217	-519	-5736	-2349	5476	-3127	-275	-114	89	422	269	452	0
1976	189	0	4559	-508	-5067	-2025	4813	-2787	-226	-71	108	368	325	356	0
1977	189	0	4039	-510	-4549	-1764	4294	-2529	-213	-60	36	327	331	463	0
1978	189	0	4014	-512	-4526	-1751	4270	-2519	-192	-87	52	351	316	488	0
1979	189	0	4247	-525	-4772	-1861	4509	-2648	-232	15	-11	358	473	688	0
1980	189	0	4612	-525	-5137	-2043	4874	-2831	-194	5	44	318	479	832	0
1981	189	0	4833	-533	-5366	-2150	5099	-2949	-153	-34	31	331	473	892	0
1982	189	0	4702	-504	-5206	-2099	4954	-2855	-186	-1	-13	283	436	907	0
1983	189	0	4051	-494	-4545	-1778	4298	-2519	-234	-83	-3	226	424	713	0
1984	189	0	3179	-516	-3695	-1331	3437	-2105	-221	-100	25	153	388	517	0
1985	189	0	2076	-539	-2615	-768	2345	-1577	-289	-56	-3	137	345	322	0
1986	189	0	1148	-533	-1681	-307	1414	-1107	-248	-106	-77	137	273	182	0
1987	189	0	676	-517	-1193	-79	934	-855	-273	-79	-21	106	277	145	0
1988	189	0	575	-550	-1125	-12	850	-837	-217	-56	56	147	364	380	0
1989	189	0	769	-550	-1319	-109	1044	-934	-114	-143	-38	141	335	391	0
1990	189	0	1178	-521	-1699	-328	1438	-1110	-52	75	-64	145	517	556	0
1991	189	0	1224	-496	-1720	-364	1472	-1108	-116	1	-108	95	496	583	0
1992	189	0	1123	-539	-1662	-292	1392	-1100	15	32	-60	168	485	620	0
1993	189	0	429	-560	-989	65	709	-774	-135	-44	-58	100	389	442	0
1994	189	0	-458	-570	-112	514	-173	-341	-81	-48	-54	85	337	312	0
1995	189	0	-1472	-549	923	1010	-1197	187	-73	-21	-11	54	376	97	0
1996	189	0	-2351	-547	1804	1449	-2077	628	-48	-11	-112	106	254	36	0
1997	189	0	-2815	-519	2296	1667	-2555	888	73	-23	15	201	316	106	0
1998	189	0	-2895	-535	2360	1715	-2627	912	29	46	-118	145	353	147	0
1999	189	0	-2441	-523	1918	1482	-2179	697	32	81	-67	285	393	436	0
[truncated: 32,621 more rows]
