# Supplementary material for: A Robust and Real-Time Capable Envelope-Based Algorithm for Heart Sound Classification: Validation under Different Physiological Conditions
Source: Sensors (Basel). 2020 Feb 11;20(4):972. doi: 10.3390/s20040972 (PMC7070375; doi:10.3390/s20040972)
Supplement: Supplementary file 1 [file sensors-20-00972-s001.zip › Messungen/sz/sz07_unfiltered.csv]

Dataset No.	Pulse (bpm)	Pacer Bit	leadI (�V)	leadII (�V)	leadIII (�V)	lead_avR (�V)	lead_avL (�V)	lead_avF (�V)	V1 (�V)	V2 (�V)	V3 (�V)	V4 (�V)	V5 (�V)	V6 (�V)	R-Wave
1	0	0	36496	4712	-31784	-20604	34140	-13536	31783	31783	31783	31783	31783	31783	0
2	0	0	36486	4702	-31784	-20594	34135	-13541	31783	31783	31783	31783	31783	31783	0
3	0	0	36465	4681	-31784	-20573	34124	-13551	31783	31783	31783	31783	31783	31783	0
4	0	0	36451	4667	-31784	-20559	34117	-13558	31783	31783	31783	31783	31783	31783	0
5	0	0	36476	4692	-31784	-20584	34130	-13546	31783	31783	31783	31783	31783	31783	0
6	0	0	36484	4700	-31784	-20592	34134	-13542	31783	31783	31783	31783	31783	31783	0
7	0	0	36490	4706	-31784	-20598	34137	-13539	31783	31783	31783	31783	31783	31783	0
8	0	0	36494	4710	-31784	-20602	34139	-13537	31783	31783	31783	31783	31783	31783	0
9	0	0	36507	4723	-31784	-20615	34145	-13530	31783	31783	31783	31783	31783	31783	1
10	0	0	36488	4704	-31784	-20596	34136	-13540	31783	31783	31783	31783	31783	31783	0
11	0	0	36476	4692	-31784	-20584	34130	-13546	31783	31783	31783	31783	31783	31783	0
12	0	0	36461	4677	-31784	-20569	34122	-13553	31783	31783	31783	31783	31783	31783	0
13	0	0	36451	4667	-31784	-20559	34117	-13558	31783	31783	31783	31783	31783	31783	0
14	0	0	36449	4665	-31784	-20557	34116	-13559	31783	31783	31783	31783	31783	31783	0
15	0	0	36447	4663	-31784	-20555	34115	-13560	31783	31783	31783	31783	31783	31783	0
16	0	0	36434	4650	-31784	-20542	34109	-13567	31783	31783	31783	31783	31783	31783	0
17	0	0	36441	4657	-31784	-20549	34112	-13563	31783	31783	31783	31783	31783	31783	0
18	0	0	36453	4669	-31784	-20561	34118	-13557	31783	31783	31783	31783	31783	31783	0
19	0	0	36467	4683	-31784	-20575	34125	-13550	31783	31783	31783	31783	31783	31783	0
20	0	0	36488	4704	-31784	-20596	34136	-13540	31783	31783	31783	31783	31783	31783	0
21	0	0	36490	4706	-31784	-20598	34137	-13539	31783	31783	31783	31783	31783	31783	0
22	0	0	36494	4710	-31784	-20602	34139	-13537	31783	31783	31783	31783	31783	31783	0
23	0	0	36474	4690	-31784	-20582	34129	-13547	31783	31783	31783	31783	31783	31783	0
24	0	0	36463	4679	-31784	-20571	34123	-13552	31783	31783	31783	31783	31783	31783	0
25	0	0	36440	4656	-31784	-20548	34112	-13564	31783	31783	31783	31783	31783	31783	0
26	0	0	36443	4659	-31784	-20551	34113	-13562	31783	31783	31783	31783	31783	31783	0
27	0	0	36441	4657	-31784	-20549	34112	-13563	31783	31783	31783	31783	31783	31783	0
28	0	0	36441	4657	-31784	-20549	34112	-13563	31783	31783	31783	31783	31783	31783	0
29	0	0	36457	4673	-31784	-20565	34120	-13555	31783	31783	31783	31783	31783	31783	0
30	0	0	36463	4679	-31784	-20571	34123	-13552	31783	31783	31783	31783	31783	31783	0
31	0	0	36414	4630	-31784	-20522	34099	-13577	31783	31783	31783	31783	31783	31783	0
32	0	0	36432	4648	-31784	-20540	34108	-13568	31783	31783	31783	31783	31783	31783	0
33	0	0	36432	4648	-31784	-20540	34108	-13568	31783	31783	31783	31783	31783	31783	0
34	0	0	36443	4659	-31784	-20551	34113	-13562	31783	31783	31783	31783	31783	31783	0
35	0	0	36445	4661	-31784	-20553	34114	-13561	31783	31783	31783	31783	31783	31783	0
36	0	0	36449	4665	-31784	-20557	34116	-13559	31783	31783	31783	31783	31783	31783	0
37	0	0	36451	4667	-31784	-20559	34117	-13558	31783	31783	31783	31783	31783	31783	0
38	0	0	36455	4671	-31784	-20563	34119	-13556	31783	31783	31783	31783	31783	31783	0
39	0	0	36469	4685	-31784	-20577	34126	-13549	31783	31783	31783	31783	31783	31783	0
40	0	0	36474	4690	-31784	-20582	34129	-13547	31783	31783	31783	31783	31783	31783	0
41	0	0	36482	4698	-31784	-20590	34133	-13543	31783	31783	31783	31783	31783	31783	0
42	0	0	36461	4677	-31784	-20569	34122	-13553	31783	31783	31783	31783	31783	31783	0
43	0	0	36445	4661	-31784	-20553	34114	-13561	31783	31783	31783	31783	31783	31783	0
44	0	0	36432	4648	-31784	-20540	34108	-13568	31783	31783	31783	31783	31783	31783	0
45	0	0	36424	4640	-31784	-20532	34104	-13572	31783	31783	31783	31783	31783	31783	0
46	0	0	36434	4650	-31784	-20542	34109	-13567	31783	31783	31783	31783	31783	31783	0
47	0	0	36457	4673	-31784	-20565	34120	-13555	31783	31783	31783	31783	31783	31783	0
48	0	0	36484	4700	-31784	-20592	34134	-13542	31783	31783	31783	31783	31783	31783	0
49	0	0	36521	4737	-31784	-20629	34152	-13523	31783	31783	31783	31783	31783	31783	0
50	0	0	36531	4747	-31784	-20639	34157	-13518	31783	31783	31783	31783	31783	31783	0
51	0	0	36504	4720	-31784	-20612	34144	-13532	31783	31783	31783	31783	31783	31783	0
52	0	0	36461	4677	-31784	-20569	34122	-13553	31783	31783	31783	31783	31783	31783	0
53	0	0	36410	4626	-31784	-20518	34097	-13579	31783	31783	31783	31783	31783	31783	0
54	0	0	36399	4615	-31784	-20507	34091	-13584	31783	31783	31783	31783	31783	31783	0
55	0	0	36385	4601	-31784	-20493	34084	-13591	31783	31783	31783	31783	31783	31783	0
56	0	0	36383	4599	-31784	-20491	34083	-13592	31783	31783	31783	31783	31783	31783	0
57	0	0	36397	4613	-31784	-20505	34090	-13585	31783	31783	31783	31783	31783	31783	0
58	0	0	36405	4621	-31784	-20513	34094	-13581	31783	31783	31783	31783	31783	31783	0
59	0	0	36418	4634	-31784	-20526	34101	-13575	31783	31783	31783	31783	31783	31783	0
60	0	0	36422	4638	-31784	-20530	34103	-13573	31783	31783	31783	31783	31783	31783	0
61	0	0	36418	4634	-31784	-20526	34101	-13575	31783	31783	31783	31783	31783	31783	0
62	0	0	36403	4619	-31784	-20511	34093	-13582	31783	31783	31783	31783	31783	31783	0
63	0	0	36389	4605	-31784	-20497	34086	-13589	31783	31783	31783	31783	31783	31783	0
64	0	0	36389	4605	-31784	-20497	34086	-13589	31783	31783	31783	31783	31783	31783	0
65	0	0	36381	4597	-31784	-20489	34082	-13593	31783	31783	31783	31783	31783	31783	0
66	0	0	36405	4621	-31784	-20513	34094	-13581	31783	31783	31783	31783	31783	31783	0
67	0	0	36412	4628	-31784	-20520	34098	-13578	31783	31783	31783	31783	31783	31783	0
68	0	0	36389	4605	-31784	-20497	34086	-13589	31783	31783	31783	31783	31783	31783	0
69	0	0	36362	4578	-31784	-20470	34073	-13603	31783	31783	31783	31783	31783	31783	0
70	0	0	36374	4590	-31784	-20482	34079	-13597	31783	31783	31783	31783	31783	31783	0
71	0	0	36374	4590	-31784	-20482	34079	-13597	31783	31783	31783	31783	31783	31783	0
72	0	0	36366	4582	-31784	-20474	34075	-13601	31783	31783	31783	31783	31783	31783	0
73	0	0	36399	4615	-31784	-20507	34091	-13584	31783	31783	31783	31783	31783	31783	0
74	0	0	36362	4578	-31784	-20470	34073	-13603	31783	31783	31783	31783	31783	31783	0
75	0	0	36372	4588	-31784	-20480	34078	-13598	31783	31783	31783	31783	31783	31783	0
76	0	0	36389	4605	-31784	-20497	34086	-13589	31783	31783	31783	31783	31783	31783	0
77	0	0	36375	4591	-31784	-20483	34079	-13596	31783	31783	31783	31783	31783	31783	0
78	0	0	36329	4545	-31784	-20437	34056	-13619	31783	31783	31783	31783	31783	31783	0
79	0	0	36341	4557	-31784	-20449	34062	-13613	31783	31783	31783	31783	31783	31783	0
80	0	0	36372	4588	-31784	-20480	34078	-13598	31783	31783	31783	31783	31783	31783	0
81	0	0	36368	4584	-31784	-20476	34076	-13600	31783	31783	31783	31783	31783	31783	0
82	0	0	36366	4582	-31784	-20474	34075	-13601	31783	31783	31783	31783	31783	31783	0
83	0	0	36356	4572	-31784	-20464	34070	-13606	31783	31783	31783	31783	31783	31783	0
84	0	0	36346	4562	-31784	-20454	34065	-13611	31783	31783	31783	31783	31783	31783	0
85	0	0	36339	4555	-31784	-20447	34061	-13614	31783	31783	31783	31783	31783	31783	0
86	0	0	36344	4560	-31784	-20452	34064	-13612	31783	31783	31783	31783	31783	31783	0
87	0	0	36358	4574	-31784	-20466	34071	-13605	31783	31783	31783	31783	31783	31783	0
88	0	0	36313	4529	-31784	-20421	34048	-13627	31783	31783	31783	31783	31783	31783	0
89	0	0	36294	4510	-31784	-20402	34039	-13637	31783	31783	31783	31783	31783	31783	0
90	0	0	36329	4545	-31784	-20437	34056	-13619	31783	31783	31783	31783	31783	31783	0
91	0	0	36344	4560	-31784	-20452	34064	-13612	31783	31783	31783	31783	31783	31783	0
92	0	0	36350	4566	-31784	-20458	34067	-13609	31783	31783	31783	31783	31783	31783	0
93	0	0	36325	4541	-31784	-20433	34054	-13621	31783	31783	31783	31783	31783	31783	0
94	0	0	36329	4545	-31784	-20437	34056	-13619	31783	31783	31783	31783	31783	31783	0
95	0	0	36319	4535	-31784	-20427	34051	-13624	31783	31783	31783	31783	31783	31783	0
96	0	0	36321	4537	-31784	-20429	34052	-13623	31783	31783	31783	31783	31783	31783	0
97	0	0	36313	4529	-31784	-20421	34048	-13627	31783	31783	31783	31783	31783	31783	0
98	0	0	36311	4527	-31784	-20419	34047	-13628	31783	31783	31783	31783	31783	31783	0
99	0	0	36323	4539	-31784	-20431	34053	-13622	31783	31783	31783	31783	31783	31783	0
100	0	0	36308	4524	-31784	-20416	34046	-13630	31783	31783	31783	31783	31783	31783	0
101	0	0	36259	4475	-31784	-20367	34021	-13654	31783	31783	31783	31783	31783	31783	0
102	0	0	36263	4479	-31784	-20371	34023	-13652	31783	31783	31783	31783	31783	31783	0
103	0	0	36282	4498	-31784	-20390	34033	-13643	31783	31783	31783	31783	31783	31783	0
104	0	0	36261	4477	-31784	-20369	34022	-13653	31783	31783	31783	31783	31783	31783	0
105	0	0	36259	4475	-31784	-20367	34021	-13654	31783	31783	31783	31783	31783	31783	0
106	0	0	36284	4500	-31784	-20392	34034	-13642	31783	31783	31783	31783	31783	31783	0
107	0	0	36292	4508	-31784	-20400	34038	-13638	31783	31783	31783	31783	31783	31783	0
108	0	0	36298	4514	-31784	-20406	34041	-13635	31783	31783	31783	31783	31783	31783	0
109	0	0	36278	4494	-31784	-20386	34031	-13645	31783	31783	31783	31783	31783	31783	0
110	0	0	36288	4504	-31784	-20396	34036	-13640	31783	31783	31783	31783	31783	31783	0
111	0	0	36286	4502	-31784	-20394	34035	-13641	31783	31783	31783	31783	31783	31783	0
112	0	0	36284	4500	-31784	-20392	34034	-13642	31783	31783	31783	31783	31783	31783	0
113	0	0	36273	4489	-31784	-20381	34028	-13647	31783	31783	31783	31783	31783	31783	0
114	0	0	36247	4463	-31784	-20355	34015	-13660	31783	31783	31783	31783	31783	31783	0
115	0	0	36244	4460	-31784	-20352	34014	-13662	31783	31783	31783	31783	31783	31783	0
116	0	0	36251	4467	-31784	-20359	34017	-13658	31783	31783	31783	31783	31783	31783	0
117	0	0	36267	4483	-31784	-20375	34025	-13650	31783	31783	31783	31783	31783	31783	0
118	0	0	36255	4471	-31784	-20363	34019	-13656	31783	31783	31783	31783	31783	31783	0
119	0	0	36269	4485	-31784	-20377	34026	-13649	31783	31783	31783	31783	31783	31783	0
120	0	0	36253	4469	-31784	-20361	34018	-13657	31783	31783	31783	31783	31783	31783	0
121	0	0	36214	4430	-31784	-20322	33999	-13677	31783	31783	31783	31783	31783	31783	0
122	0	0	36240	4456	-31784	-20348	34012	-13664	31783	31783	31783	31783	31783	31783	0
123	0	0	36269	4485	-31784	-20377	34026	-13649	31783	31783	31783	31783	31783	31783	0
124	0	0	36238	4454	-31784	-20346	34011	-13665	31783	31783	31783	31783	31783	31783	0
125	0	0	36259	4475	-31784	-20367	34021	-13654	31783	31783	31783	31783	31783	31783	0
126	0	0	36226	4442	-31784	-20334	34005	-13671	31783	31783	31783	31783	31783	31783	0
127	0	0	36226	4442	-31784	-20334	34005	-13671	31783	31783	31783	31783	31783	31783	0
128	0	0	36236	4452	-31784	-20344	34010	-13666	31783	31783	31783	31783	31783	31783	0
129	0	0	36246	4462	-31784	-20354	34015	-13661	31783	31783	31783	31783	31783	31783	0
130	0	0	36199	4415	-31784	-20307	33991	-13684	31783	31783	31783	31783	31783	31783	0
131	0	0	36220	4436	-31784	-20328	34002	-13674	31783	31783	31783	31783	31783	31783	0
132	0	0	36246	4462	-31784	-20354	34015	-13661	31783	31783	31783	31783	31783	31783	0
133	0	0	36220	4436	-31784	-20328	34002	-13674	31783	31783	31783	31783	31783	31783	0
134	0	0	36236	4452	-31784	-20344	34010	-13666	31783	31783	31783	31783	31783	31783	0
135	0	0	36244	4460	-31784	-20352	34014	-13662	31783	31783	31783	31783	31783	31783	0
136	0	0	36230	4446	-31784	-20338	34007	-13669	31783	31783	31783	31783	31783	31783	0
137	0	0	36242	4458	-31784	-20350	34013	-13663	31783	31783	31783	31783	31783	31783	0
138	0	0	36238	4454	-31784	-20346	34011	-13665	31783	31783	31783	31783	31783	31783	0
139	0	0	36247	4463	-31784	-20355	34015	-13660	31783	31783	31783	31783	31783	31783	0
140	0	0	36224	4440	-31784	-20332	34004	-13672	31783	31783	31783	31783	31783	31783	0
141	0	0	36214	4430	-31784	-20322	33999	-13677	31783	31783	31783	31783	31783	31783	0
142	0	0	36216	4432	-31784	-20324	34000	-13676	31783	31783	31783	31783	31783	31783	0
143	0	0	36228	4444	-31784	-20336	34006	-13670	31783	31783	31783	31783	31783	31783	0
144	0	0	36211	4427	-31784	-20319	33997	-13678	31783	31783	31783	31783	31783	31783	0
145	0	0	36214	4430	-31784	-20322	33999	-13677	31783	31783	31783	31783	31783	31783	0
146	0	0	36224	4440	-31784	-20332	34004	-13672	31783	31783	31783	31783	31783	31783	0
147	0	0	36207	4423	-31784	-20315	33995	-13680	31783	31783	31783	31783	31783	31783	0
148	0	0	36201	4417	-31784	-20309	33992	-13683	31783	31783	31783	31783	31783	31783	0
149	0	0	36205	4421	-31784	-20313	33994	-13681	31783	31783	31783	31783	31783	31783	0
150	0	0	36207	4423	-31784	-20315	33995	-13680	31783	31783	31783	31783	31783	31783	0
151	0	0	36185	4401	-31784	-20293	33984	-13691	31783	31783	31783	31783	31783	31783	0
152	0	0	36166	4382	-31784	-20274	33975	-13701	31783	31783	31783	31783	31783	31783	0
153	0	0	36180	4396	-31784	-20288	33982	-13694	31783	31783	31783	31783	31783	31783	0
154	0	0	36183	4399	-31784	-20291	33983	-13692	31783	31783	31783	31783	31783	31783	0
155	0	0	36185	4401	-31784	-20293	33984	-13691	31783	31783	31783	31783	31783	31783	0
156	0	0	36195	4411	-31784	-20303	33989	-13686	31783	31783	31783	31783	31783	31783	0
157	0	0	36187	4403	-31784	-20295	33985	-13690	31783	31783	31783	31783	31783	31783	0
158	0	0	36181	4397	-31784	-20289	33982	-13693	31783	31783	31783	31783	31783	31783	0
159	0	0	36193	4409	-31784	-20301	33988	-13687	31783	31783	31783	31783	31783	31783	0
160	0	0	36191	4407	-31784	-20299	33987	-13688	31783	31783	31783	31783	31783	31783	0
161	0	0	36203	4419	-31784	-20311	33993	-13682	31783	31783	31783	31783	31783	31783	0
162	0	0	36183	4399	-31784	-20291	33983	-13692	31783	31783	31783	31783	31783	31783	0
163	0	0	36180	4396	-31784	-20288	33982	-13694	31783	31783	31783	31783	31783	31783	0
164	0	0	36168	4384	-31784	-20276	33976	-13700	31783	31783	31783	31783	31783	31783	0
165	0	0	36143	4359	-31784	-20251	33963	-13712	31783	31783	31783	31783	31783	31783	0
166	0	0	36141	4357	-31784	-20249	33962	-13713	31783	31783	31783	31783	31783	31783	0
167	0	0	36145	4361	-31784	-20253	33964	-13711	31783	31783	31783	31783	31783	31783	0
168	0	0	36156	4372	-31784	-20264	33970	-13706	31783	31783	31783	31783	31783	31783	0
169	0	0	36174	4390	-31784	-20282	33979	-13697	31783	31783	31783	31783	31783	31783	0
170	0	0	36199	4415	-31784	-20307	33991	-13684	31783	31783	31783	31783	31783	31783	0
171	0	0	36180	4396	-31784	-20288	33982	-13694	31783	31783	31783	31783	31783	31783	0
172	0	0	36178	4394	-31784	-20286	33981	-13695	31783	31783	31783	31783	31783	31783	0
173	0	0	36178	4394	-31784	-20286	33981	-13695	31783	31783	31783	31783	31783	31783	0
174	0	0	36181	4397	-31784	-20289	33982	-13693	31783	31783	31783	31783	31783	31783	0
175	0	0	36137	4353	-31784	-20245	33960	-13715	31783	31783	31783	31783	31783	31783	0
176	0	0	36160	4376	-31784	-20268	33972	-13704	31783	31783	31783	31783	31783	31783	0
177	0	0	36162	4378	-31784	-20270	33973	-13703	31783	31783	31783	31783	31783	31783	0
178	0	0	36162	4378	-31784	-20270	33973	-13703	31783	31783	31783	31783	31783	31783	0
179	0	0	36162	4378	-31784	-20270	33973	-13703	31783	31783	31783	31783	31783	31783	0
180	0	0	36162	4378	-31784	-20270	33973	-13703	31783	31783	31783	31783	31783	31783	0
181	0	0	36164	4380	-31784	-20272	33974	-13702	31783	31783	31783	31783	31783	31783	0
182	0	0	36149	4365	-31784	-20257	33966	-13709	31783	31783	31783	31783	31783	31783	0
183	0	0	36154	4370	-31784	-20262	33969	-13707	31783	31783	31783	31783	31783	31783	0
184	0	0	36147	4363	-31784	-20255	33965	-13710	31783	31783	31783	31783	31783	31783	0
185	0	0	36125	4341	-31784	-20233	33954	-13721	31783	31783	31783	31783	31783	31783	0
186	0	0	36139	4355	-31784	-20247	33961	-13714	31783	31783	31783	31783	31783	31783	0
187	0	0	36137	4353	-31784	-20245	33960	-13715	31783	31783	31783	31783	31783	31783	0
188	0	0	36143	4359	-31784	-20251	33963	-13712	31783	31783	31783	31783	31783	31783	0
189	0	0	36137	4353	-31784	-20245	33960	-13715	31783	31783	31783	31783	31783	31783	0
190	0	0	36143	4359	-31784	-20251	33963	-13712	31783	31783	31783	31783	31783	31783	0
191	0	0	36162	4378	-31784	-20270	33973	-13703	31783	31783	31783	31783	31783	31783	0
192	0	0	36172	4388	-31784	-20280	33978	-13698	31783	31783	31783	31783	31783	31783	0
193	0	0	36133	4349	-31784	-20241	33958	-13717	31783	31783	31783	31783	31783	31783	0
194	0	0	36108	4324	-31784	-20216	33946	-13730	31783	31783	31783	31783	31783	31783	0
195	0	0	36123	4339	-31784	-20231	33953	-13722	31783	31783	31783	31783	31783	31783	0
196	0	0	36123	4339	-31784	-20231	33953	-13722	31783	31783	31783	31783	31783	31783	0
197	0	0	36137	4353	-31784	-20245	33960	-13715	31783	31783	31783	31783	31783	31783	0
198	0	0	36152	4368	-31784	-20260	33968	-13708	31783	31783	31783	31783	31783	31783	0
199	0	0	36147	4363	-31784	-20255	33965	-13710	31783	31783	31783	31783	31783	31783	0
200	0	0	36154	4370	-31784	-20262	33969	-13707	31783	31783	31783	31783	31783	31783	0
201	0	0	36156	4372	-31784	-20264	33970	-13706	31783	31783	31783	31783	31783	31783	0
202	0	0	36162	4378	-31784	-20270	33973	-13703	31783	31783	31783	31783	31783	31783	0
203	0	0	36158	4374	-31784	-20266	33971	-13705	31783	31783	31783	31783	31783	31783	0
204	0	0	36150	4366	-31784	-20258	33967	-13709	31783	31783	31783	31783	31783	31783	0
205	0	0	36152	4368	-31784	-20260	33968	-13708	31783	31783	31783	31783	31783	31783	0
206	0	0	36174	4390	-31784	-20282	33979	-13697	31783	31783	31783	31783	31783	31783	0
207	0	0	36168	4384	-31784	-20276	33976	-13700	31783	31783	31783	31783	31783	31783	0
208	0	0	36164	4380	-31784	-20272	33974	-13702	31783	31783	31783	31783	31783	31783	0
209	0	0	36158	4374	-31784	-20266	33971	-13705	31783	31783	31783	31783	31783	31783	0
210	0	0	36174	4390	-31784	-20282	33979	-13697	31783	31783	31783	31783	31783	31783	0
211	0	0	36185	4401	-31784	-20293	33984	-13691	31783	31783	31783	31783	31783	31783	0
212	0	0	36170	4386	-31784	-20278	33977	-13699	31783	31783	31783	31783	31783	31783	0
213	0	0	36172	4388	-31784	-20280	33978	-13698	31783	31783	31783	31783	31783	31783	0
214	0	0	36193	4409	-31784	-20301	33988	-13687	31783	31783	31783	31783	31783	31783	0
215	0	0	36199	4415	-31784	-20307	33991	-13684	31783	31783	31783	31783	31783	31783	0
216	0	0	36218	4434	-31784	-20326	34001	-13675	31783	31783	31783	31783	31783	31783	0
217	0	0	36244	4460	-31784	-20352	34014	-13662	31783	31783	31783	31783	31783	31783	0
218	0	0	36261	4477	-31784	-20369	34022	-13653	31783	31783	31783	31783	31783	31783	0
219	0	0	36249	4465	-31784	-20357	34016	-13659	31783	31783	31783	31783	31783	31783	0
220	0	0	36242	4458	-31784	-20350	34013	-13663	31783	31783	31783	31783	31783	31783	0
221	0	0	36236	4452	-31784	-20344	34010	-13666	31783	31783	31783	31783	31783	31783	0
222	0	0	36244	4460	-31784	-20352	34014	-13662	31783	31783	31783	31783	31783	31783	0
223	0	0	36253	4469	-31784	-20361	34018	-13657	31783	31783	31783	31783	31783	31783	0
224	0	0	36213	4429	-31784	-20321	33998	-13677	31783	31783	31783	31783	31783	31783	0
225	0	0	36211	4427	-31784	-20319	33997	-13678	31783	31783	31783	31783	31783	31783	0
226	0	0	36199	4415	-31784	-20307	33991	-13684	31783	31783	31783	31783	31783	31783	0
227	0	0	36216	4432	-31784	-20324	34000	-13676	31783	31783	31783	31783	31783	31783	0
228	0	0	36238	4454	-31784	-20346	34011	-13665	31783	31783	31783	31783	31783	31783	0
229	0	0	36230	4446	-31784	-20338	34007	-13669	31783	31783	31783	31783	31783	31783	0
230	0	0	36228	4444	-31784	-20336	34006	-13670	31783	31783	31783	31783	31783	31783	0
231	0	0	36226	4442	-31784	-20334	34005	-13671	31783	31783	31783	31783	31783	31783	0
232	0	0	36201	4417	-31784	-20309	33992	-13683	31783	31783	31783	31783	31783	31783	0
233	0	0	36203	4419	-31784	-20311	33993	-13682	31783	31783	31783	31783	31783	31783	0
234	0	0	36191	4407	-31784	-20299	33987	-13688	31783	31783	31783	31783	31783	31783	0
235	0	0	36189	4405	-31784	-20297	33986	-13689	31783	31783	31783	31783	31783	31783	0
236	0	0	36187	4403	-31784	-20295	33985	-13690	31783	31783	31783	31783	31783	31783	0
237	0	0	36174	4390	-31784	-20282	33979	-13697	31783	31783	31783	31783	31783	31783	0
238	0	0	36156	4372	-31784	-20264	33970	-13706	31783	31783	31783	31783	31783	31783	0
239	0	0	36147	4363	-31784	-20255	33965	-13710	31783	31783	31783	31783	31783	31783	0
240	0	0	36135	4351	-31784	-20243	33959	-13716	31783	31783	31783	31783	31783	31783	0
241	0	0	36123	4339	-31784	-20231	33953	-13722	31783	31783	31783	31783	31783	31783	0
242	0	0	36133	4349	-31784	-20241	33958	-13717	31783	31783	31783	31783	31783	31783	0
243	0	0	36102	4318	-31784	-20210	33943	-13733	31783	31783	31783	31783	31783	31783	0
244	0	0	36083	4299	-31784	-20191	33933	-13742	31783	31783	31783	31783	31783	31783	0
245	0	0	36061	4277	-31784	-20169	33922	-13753	31783	31783	31783	31783	31783	31783	0
246	0	0	36048	4264	-31784	-20156	33916	-13760	31783	31783	31783	31783	31783	31783	0
247	0	0	36065	4281	-31784	-20173	33924	-13751	31783	31783	31783	31783	31783	31783	0
248	0	0	36065	4281	-31784	-20173	33924	-13751	31783	31783	31783	31783	31783	31783	0
249	0	0	36055	4271	-31784	-20163	33919	-13756	31783	31783	31783	31783	31783	31783	0
250	0	0	36053	4269	-31784	-20161	33918	-13757	31783	31783	31783	31783	31783	31783	0
251	0	0	36036	4252	-31784	-20144	33910	-13766	31783	31783	31783	31783	31783	31783	0
252	0	0	36024	4240	-31784	-20132	33904	-13772	31783	31783	31783	31783	31783	31783	0
253	0	0	36009	4225	-31784	-20117	33896	-13779	31783	31783	31783	31783	31783	31783	0
254	0	0	36017	4233	-31784	-20125	33900	-13775	31783	31783	31783	31783	31783	31783	0
255	0	0	36009	4225	-31784	-20117	33896	-13779	31783	31783	31783	31783	31783	31783	0
256	0	0	36015	4231	-31784	-20123	33899	-13776	31783	31783	31783	31783	31783	31783	0
257	0	0	36028	4244	-31784	-20136	33906	-13770	31783	31783	31783	31783	31783	31783	0
258	0	0	36019	4235	-31784	-20127	33901	-13774	31783	31783	31783	31783	31783	31783	0
259	0	0	36034	4250	-31784	-20142	33909	-13767	31783	31783	31783	31783	31783	31783	0
260	0	0	36034	4250	-31784	-20142	33909	-13767	31783	31783	31783	31783	31783	31783	0
261	0	0	36046	4262	-31784	-20154	33915	-13761	31783	31783	31783	31783	31783	31783	0
262	0	0	36030	4246	-31784	-20138	33907	-13769	31783	31783	31783	31783	31783	31783	0
263	0	0	36034	4250	-31784	-20142	33909	-13767	31783	31783	31783	31783	31783	31783	0
264	0	0	36013	4229	-31784	-20121	33898	-13777	31783	31783	31783	31783	31783	31783	0
265	0	0	36020	4236	-31784	-20128	33902	-13774	31783	31783	31783	31783	31783	31783	0
266	0	0	36011	4227	-31784	-20119	33897	-13778	31783	31783	31783	31783	31783	31783	0
267	0	0	36015	4231	-31784	-20123	33899	-13776	31783	31783	31783	31783	31783	31783	0
268	0	0	36015	4231	-31784	-20123	33899	-13776	31783	31783	31783	31783	31783	31783	0
269	0	0	36032	4248	-31784	-20140	33908	-13768	31783	31783	31783	31783	31783	31783	0
270	0	0	35997	4213	-31784	-20105	33890	-13785	31783	31783	31783	31783	31783	31783	0
271	0	0	35976	4192	-31784	-20084	33880	-13796	31783	31783	31783	31783	31783	31783	0
272	0	0	35951	4167	-31784	-20059	33867	-13808	31783	31783	31783	31783	31783	31783	0
273	0	0	35945	4161	-31784	-20053	33864	-13811	31783	31783	31783	31783	31783	31783	0
274	0	0	35927	4143	-31784	-20035	33855	-13820	31783	31783	31783	31783	31783	31783	0
275	0	0	35987	4203	-31784	-20095	33885	-13790	31783	31783	31783	31783	31783	31783	0
276	0	0	36046	4262	-31784	-20154	33915	-13761	31783	31783	31783	31783	31783	31783	0
277	0	0	36131	4347	-31784	-20239	33957	-13718	31783	31783	31783	31783	31783	31783	0
278	0	0	36261	4477	-31784	-20369	34022	-13653	31783	31783	31783	31783	31783	31783	0
279	0	0	36403	4619	-31784	-20511	34093	-13582	31783	31783	31783	31783	31783	31783	0
280	0	0	36556	4772	-31784	-20664	34170	-13506	31783	31783	31783	31783	31783	31783	0
281	0	0	36748	4964	-31784	-20856	34266	-13410	31783	31783	31783	31783	31783	31783	0
282	0	0	37000	5216	-31784	-21108	34392	-13284	31783	31783	31783	31783	31783	31783	0
283	0	0	37305	5521	-31784	-21413	34544	-13131	31783	31783	31783	31783	31783	31783	0
284	0	0	37648	5864	-31784	-21756	34716	-12960	31783	31783	31783	31783	31783	31783	0
285	0	0	37951	6167	-31784	-22059	34867	-12808	31783	31783	31783	31783	31783	31783	0
286	0	0	38364	6580	-31784	-22472	35074	-12602	31783	31783	31783	31783	31783	31783	0
287	0	0	38773	6989	-31784	-22881	35278	-12397	31783	31783	31783	31783	31783	31783	0
288	0	0	39169	7385	-31784	-23277	35476	-12199	31783	31783	31783	31783	31783	31783	0
289	0	0	39390	7606	-31784	-23498	35587	-12089	31783	31783	31783	31783	31783	31783	0
290	0	0	39445	7661	-31784	-23553	35614	-12061	31783	31783	31783	31783	31783	31783	0
291	0	0	39171	7387	-31784	-23279	35477	-12198	31783	31783	31783	31783	31783	31783	0
292	0	0	38868	7084	-31784	-22976	35326	-12350	31783	31783	31783	31783	31783	31783	0
293	0	0	38696	6912	-31784	-22804	35240	-12436	31783	31783	31783	31783	31783	31783	1
294	0	0	38500	6716	-31784	-22608	35142	-12534	31783	31783	31783	31783	31783	31783	0
295	0	0	38145	6361	-31784	-22253	34964	-12711	31783	31783	31783	31783	31783	31783	0
296	0	0	37761	5977	-31784	-21869	34772	-12903	31783	31783	31783	31783	31783	31783	0
297	0	0	37396	5612	-31784	-21504	34590	-13086	31783	31783	31783	31783	31783	31783	0
298	0	0	37033	5249	-31784	-21141	34408	-13267	31783	31783	31783	31783	31783	31783	0
299	0	0	36715	4931	-31784	-20823	34249	-13426	31783	31783	31783	31783	31783	31783	0
300	0	0	36482	4698	-31784	-20590	34133	-13543	31783	31783	31783	31783	31783	31783	0
301	0	0	36310	4526	-31784	-20418	34047	-13629	31783	31783	31783	31783	31783	31783	0
302	0	0	36232	4448	-31784	-20340	34008	-13668	31783	31783	31783	31783	31783	31783	0
303	0	0	36246	4462	-31784	-20354	34015	-13661	31783	31783	31783	31783	31783	31783	0
304	0	0	36249	4465	-31784	-20357	34016	-13659	31783	31783	31783	31783	31783	31783	0
305	0	0	36263	4479	-31784	-20371	34023	-13652	31783	31783	31783	31783	31783	31783	0
306	0	0	36278	4494	-31784	-20386	34031	-13645	31783	31783	31783	31783	31783	31783	0
307	0	0	36244	4460	-31784	-20352	34014	-13662	31783	31783	31783	31783	31783	31783	0
308	0	0	36216	4432	-31784	-20324	34000	-13676	31783	31783	31783	31783	31783	31783	0
309	0	0	36211	4427	-31784	-20319	33997	-13678	31783	31783	31783	31783	31783	31783	0
310	0	0	36220	4436	-31784	-20328	34002	-13674	31783	31783	31783	31783	31783	31783	0
311	0	0	36216	4432	-31784	-20324	34000	-13676	31783	31783	31783	31783	31783	31783	0
312	0	0	36166	4382	-31784	-20274	33975	-13701	31783	31783	31783	31783	31783	31783	0
313	0	0	36129	4345	-31784	-20237	33956	-13719	31783	31783	31783	31783	31783	31783	0
314	0	0	36114	4330	-31784	-20222	33949	-13727	31783	31783	31783	31783	31783	31783	0
315	0	0	36102	4318	-31784	-20210	33943	-13733	31783	31783	31783	31783	31783	31783	0
316	0	0	36104	4320	-31784	-20212	33944	-13732	31783	31783	31783	31783	31783	31783	0
317	0	0	36125	4341	-31784	-20233	33954	-13721	31783	31783	31783	31783	31783	31783	0
318	0	0	36114	4330	-31784	-20222	33949	-13727	31783	31783	31783	31783	31783	31783	0
319	0	0	36102	4318	-31784	-20210	33943	-13733	31783	31783	31783	31783	31783	31783	0
320	0	0	36096	4312	-31784	-20204	33940	-13736	31783	31783	31783	31783	31783	31783	0
321	0	0	36100	4316	-31784	-20208	33942	-13734	31783	31783	31783	31783	31783	31783	0
322	0	0	36102	4318	-31784	-20210	33943	-13733	31783	31783	31783	31783	31783	31783	0
323	0	0	36084	4300	-31784	-20192	33934	-13742	31783	31783	31783	31783	31783	31783	0
324	0	0	36067	4283	-31784	-20175	33925	-13750	31783	31783	31783	31783	31783	31783	0
325	0	0	36073	4289	-31784	-20181	33928	-13747	31783	31783	31783	31783	31783	31783	0
326	0	0	36061	4277	-31784	-20169	33922	-13753	31783	31783	31783	31783	31783	31783	0
327	0	0	36081	4297	-31784	-20189	33932	-13743	31783	31783	31783	31783	31783	31783	0
328	0	0	36075	4291	-31784	-20183	33929	-13746	31783	31783	31783	31783	31783	31783	0
329	0	0	36086	4302	-31784	-20194	33935	-13741	31783	31783	31783	31783	31783	31783	0
330	0	0	36090	4306	-31784	-20198	33937	-13739	31783	31783	31783	31783	31783	31783	0
331	0	0	36100	4316	-31784	-20208	33942	-13734	31783	31783	31783	31783	31783	31783	0
332	0	0	36086	4302	-31784	-20194	33935	-13741	31783	31783	31783	31783	31783	31783	0
333	0	0	36075	4291	-31784	-20183	33929	-13746	31783	31783	31783	31783	31783	31783	0
334	0	0	36104	4320	-31784	-20212	33944	-13732	31783	31783	31783	31783	31783	31783	0
335	0	0	36104	4320	-31784	-20212	33944	-13732	31783	31783	31783	31783	31783	31783	0
336	0	0	36100	4316	-31784	-20208	33942	-13734	31783	31783	31783	31783	31783	31783	0
337	0	0	36096	4312	-31784	-20204	33940	-13736	31783	31783	31783	31783	31783	31783	0
338	0	0	36086	4302	-31784	-20194	33935	-13741	31783	31783	31783	31783	31783	31783	0
339	0	0	36090	4306	-31784	-20198	33937	-13739	31783	31783	31783	31783	31783	31783	0
340	0	0	36071	4287	-31784	-20179	33927	-13748	31783	31783	31783	31783	31783	31783	0
341	0	0	36061	4277	-31784	-20169	33922	-13753	31783	31783	31783	31783	31783	31783	0
342	0	0	36055	4271	-31784	-20163	33919	-13756	31783	31783	31783	31783	31783	31783	0
343	0	0	36071	4287	-31784	-20179	33927	-13748	31783	31783	31783	31783	31783	31783	0
344	0	0	36067	4283	-31784	-20175	33925	-13750	31783	31783	31783	31783	31783	31783	0
345	0	0	36071	4287	-31784	-20179	33927	-13748	31783	31783	31783	31783	31783	31783	0
346	0	0	36059	4275	-31784	-20167	33921	-13754	31783	31783	31783	31783	31783	31783	0
347	0	0	36067	4283	-31784	-20175	33925	-13750	31783	31783	31783	31783	31783	31783	0
348	0	0	36075	4291	-31784	-20183	33929	-13746	31783	31783	31783	31783	31783	31783	0
349	0	0	36102	4318	-31784	-20210	33943	-13733	31783	31783	31783	31783	31783	31783	0
350	0	0	36108	4324	-31784	-20216	33946	-13730	31783	31783	31783	31783	31783	31783	0
351	0	0	36100	4316	-31784	-20208	33942	-13734	31783	31783	31783	31783	31783	31783	0
352	0	0	36127	4343	-31784	-20235	33955	-13720	31783	31783	31783	31783	31783	31783	0
353	0	0	36125	4341	-31784	-20233	33954	-13721	31783	31783	31783	31783	31783	31783	0
354	0	0	36137	4353	-31784	-20245	33960	-13715	31783	31783	31783	31783	31783	31783	0
355	0	0	36112	4328	-31784	-20220	33948	-13728	31783	31783	31783	31783	31783	31783	0
356	0	0	36116	4332	-31784	-20224	33950	-13726	31783	31783	31783	31783	31783	31783	0
357	0	0	36121	4337	-31784	-20229	33952	-13723	31783	31783	31783	31783	31783	31783	0
358	0	0	36117	4333	-31784	-20225	33950	-13725	31783	31783	31783	31783	31783	31783	0
359	0	0	36145	4361	-31784	-20253	33964	-13711	31783	31783	31783	31783	31783	31783	0
360	0	0	36160	4376	-31784	-20268	33972	-13704	31783	31783	31783	31783	31783	31783	0
361	0	0	36170	4386	-31784	-20278	33977	-13699	31783	31783	31783	31783	31783	31783	0
362	0	0	36168	4384	-31784	-20276	33976	-13700	31783	31783	31783	31783	31783	31783	0
363	0	0	36147	4363	-31784	-20255	33965	-13710	31783	31783	31783	31783	31783	31783	0
364	0	0	36133	4349	-31784	-20241	33958	-13717	31783	31783	31783	31783	31783	31783	0
365	0	0	36152	4368	-31784	-20260	33968	-13708	31783	31783	31783	31783	31783	31783	0
366	0	0	36147	4363	-31784	-20255	33965	-13710	31783	31783	31783	31783	31783	31783	0
367	0	0	36158	4374	-31784	-20266	33971	-13705	31783	31783	31783	31783	31783	31783	0
368	0	0	36178	4394	-31784	-20286	33981	-13695	31783	31783	31783	31783	31783	31783	0
369	0	0	36168	4384	-31784	-20276	33976	-13700	31783	31783	31783	31783	31783	31783	0
370	0	0	36199	4415	-31784	-20307	33991	-13684	31783	31783	31783	31783	31783	31783	0
371	0	0	36207	4423	-31784	-20315	33995	-13680	31783	31783	31783	31783	31783	31783	0
372	0	0	36224	4440	-31784	-20332	34004	-13672	31783	31783	31783	31783	31783	31783	0
373	0	0	36232	4448	-31784	-20340	34008	-13668	31783	31783	31783	31783	31783	31783	0
374	0	0	36236	4452	-31784	-20344	34010	-13666	31783	31783	31783	31783	31783	31783	0
375	0	0	36222	4438	-31784	-20330	34003	-13673	31783	31783	31783	31783	31783	31783	0
376	0	0	36251	4467	-31784	-20359	34017	-13658	31783	31783	31783	31783	31783	31783	0
377	0	0	36238	4454	-31784	-20346	34011	-13665	31783	31783	31783	31783	31783	31783	0
378	0	0	36249	4465	-31784	-20357	34016	-13659	31783	31783	31783	31783	31783	31783	0
379	0	0	36251	4467	-31784	-20359	34017	-13658	31783	31783	31783	31783	31783	31783	0
380	0	0	36242	4458	-31784	-20350	34013	-13663	31783	31783	31783	31783	31783	31783	0
381	0	0	36261	4477	-31784	-20369	34022	-13653	31783	31783	31783	31783	31783	31783	0
382	0	0	36278	4494	-31784	-20386	34031	-13645	31783	31783	31783	31783	31783	31783	0
383	0	0	36296	4512	-31784	-20404	34040	-13636	31783	31783	31783	31783	31783	31783	0
384	0	0	36308	4524	-31784	-20416	34046	-13630	31783	31783	31783	31783	31783	31783	0
385	0	0	36298	4514	-31784	-20406	34041	-13635	31783	31783	31783	31783	31783	31783	0
386	0	0	36323	4539	-31784	-20431	34053	-13622	31783	31783	31783	31783	31783	31783	0
387	0	0	36335	4551	-31784	-20443	34059	-13616	31783	31783	31783	31783	31783	31783	0
388	0	0	36350	4566	-31784	-20458	34067	-13609	31783	31783	31783	31783	31783	31783	0
389	0	0	36383	4599	-31784	-20491	34083	-13592	31783	31783	31783	31783	31783	31783	0
390	0	0	36377	4593	-31784	-20485	34080	-13595	31783	31783	31783	31783	31783	31783	0
391	0	0	36379	4595	-31784	-20487	34081	-13594	31783	31783	31783	31783	31783	31783	0
392	0	0	36403	4619	-31784	-20511	34093	-13582	31783	31783	31783	31783	31783	31783	0
393	0	0	36424	4640	-31784	-20532	34104	-13572	31783	31783	31783	31783	31783	31783	0
394	0	0	36440	4656	-31784	-20548	34112	-13564	31783	31783	31783	31783	31783	31783	0
395	0	0	36449	4665	-31784	-20557	34116	-13559	31783	31783	31783	31783	31783	31783	0
396	0	0	36480	4696	-31784	-20588	34132	-13544	31783	31783	31783	31783	31783	31783	0
397	0	0	36504	4720	-31784	-20612	34144	-13532	31783	31783	31783	31783	31783	31783	0
398	0	0	36505	4721	-31784	-20613	34144	-13531	31783	31783	31783	31783	31783	31783	0
399	0	0	36531	4747	-31784	-20639	34157	-13518	31783	31783	31783	31783	31783	31783	0
400	0	0	36550	4766	-31784	-20658	34167	-13509	31783	31783	31783	31783	31783	31783	0
401	0	0	36569	4785	-31784	-20677	34176	-13499	31783	31783	31783	31783	31783	31783	0
402	0	0	36577	4793	-31784	-20685	34180	-13495	31783	31783	31783	31783	31783	31783	0
403	0	0	36552	4768	-31784	-20660	34168	-13508	31783	31783	31783	31783	31783	31783	0
404	0	0	36558	4774	-31784	-20666	34171	-13505	31783	31783	31783	31783	31783	31783	0
405	0	0	36568	4784	-31784	-20676	34176	-13500	31783	31783	31783	31783	31783	31783	0
406	0	0	36602	4818	-31784	-20710	34193	-13483	31783	31783	31783	31783	31783	31783	0
407	0	0	36701	4917	-31784	-20809	34242	-13433	31783	31783	31783	31783	31783	31783	0
408	0	0	37027	5243	-31784	-21135	34405	-13270	31783	31783	31783	31783	31783	31783	0
409	0	0	36725	4941	-31784	-20833	34254	-13421	31783	31783	31783	31783	31783	31783	0
410	0	0	36368	4584	-31784	-20476	34076	-13600	31783	31783	31783	31783	31783	31783	0
411	0	0	36374	4590	-31784	-20482	34079	-13597	31783	31783	31783	31783	31783	31783	0
412	0	0	35955	4171	-31784	-20063	33869	-13806	31783	31783	31783	31783	31783	31783	0
413	0	0	35749	3965	-31784	-19857	33766	-13909	31783	31783	31783	31783	31783	31783	0
414	0	0	35561	3777	-31784	-19669	33672	-14003	31783	31783	31783	31783	31783	31783	0
415	0	0	35390	3606	-31784	-19498	33587	-14089	31783	31783	31783	31783	31783	31783	0
416	0	0	35231	3447	-31784	-19339	33507	-14168	31783	31783	31783	31783	31783	31783	0
417	0	0	35118	3334	-31784	-19226	33451	-14225	31783	31783	31783	31783	31783	31783	0
418	0	0	35023	3239	-31784	-19131	33403	-14272	31783	31783	31783	31783	31783	31783	0
419	0	0	34977	3193	-31784	-19085	33380	-14295	31783	31783	31783	31783	31783	31783	0
420	0	0	34959	3175	-31784	-19067	33371	-14304	31783	31783	31783	31783	31783	31783	1
421	0	0	34920	3136	-31784	-19028	33352	-14324	31783	31783	31783	31783	31783	31783	0
422	0	0	34858	3074	-31784	-18966	33321	-14355	31783	31783	31783	31783	31783	31783	0
423	0	0	34827	3043	-31784	-18935	33305	-14370	31783	31783	31783	31783	31783	31783	0
424	0	0	34812	3028	-31784	-18920	33298	-14378	31783	31783	31783	31783	31783	31783	0
425	0	0	34789	3005	-31784	-18897	33286	-14389	31783	31783	31783	31783	31783	31783	0
426	0	0	34779	2995	-31784	-18887	33281	-14394	31783	31783	31783	31783	31783	31783	0
427	0	0	34750	2966	-31784	-18858	33267	-14409	31783	31783	31783	31783	31783	31783	0
428	0	0	34725	2941	-31784	-18833	33254	-14421	31783	31783	31783	31783	31783	31783	0
429	0	0	34713	2929	-31784	-18821	33248	-14427	31783	31783	31783	31783	31783	31783	0
430	0	0	34690	2906	-31784	-18798	33237	-14439	31783	31783	31783	31783	31783	31783	0
431	0	0	34688	2904	-31784	-18796	33236	-14440	31783	31783	31783	31783	31783	31783	0
432	0	0	34670	2886	-31784	-18778	33227	-14449	31783	31783	31783	31783	31783	31783	0
433	0	0	34641	2857	-31784	-18749	33212	-14463	31783	31783	31783	31783	31783	31783	0
434	0	0	34608	2824	-31784	-18716	33196	-14480	31783	31783	31783	31783	31783	31783	0
435	0	0	34606	2822	-31784	-18714	33195	-14481	31783	31783	31783	31783	31783	31783	0
436	0	0	34575	2791	-31784	-18683	33179	-14496	31783	31783	31783	31783	31783	31783	0
437	0	0	34556	2772	-31784	-18664	33170	-14506	31783	31783	31783	31783	31783	31783	0
438	0	0	34560	2776	-31784	-18668	33172	-14504	31783	31783	31783	31783	31783	31783	0
439	0	0	34552	2768	-31784	-18660	33168	-14508	31783	31783	31783	31783	31783	31783	0
440	0	0	34521	2737	-31784	-18629	33152	-14523	31783	31783	31783	31783	31783	31783	0
441	0	0	34474	2690	-31784	-18582	33129	-14547	31783	31783	31783	31783	31783	31783	0
442	0	0	34445	2661	-31784	-18553	33114	-14561	31783	31783	31783	31783	31783	31783	0
443	0	0	34443	2659	-31784	-18551	33113	-14562	31783	31783	31783	31783	31783	31783	0
444	0	0	34443	2659	-31784	-18551	33113	-14562	31783	31783	31783	31783	31783	31783	0
445	0	0	34443	2659	-31784	-18551	33113	-14562	31783	31783	31783	31783	31783	31783	0
446	0	0	34455	2671	-31784	-18563	33119	-14556	31783	31783	31783	31783	31783	31783	0
447	0	0	34468	2684	-31784	-18576	33126	-14550	31783	31783	31783	31783	31783	31783	0
448	0	0	34451	2667	-31784	-18559	33117	-14558	31783	31783	31783	31783	31783	31783	0
449	0	0	34457	2673	-31784	-18565	33120	-14555	31783	31783	31783	31783	31783	31783	0
450	0	0	34447	2663	-31784	-18555	33115	-14560	31783	31783	31783	31783	31783	31783	0
451	0	0	34470	2686	-31784	-18578	33127	-14549	31783	31783	31783	31783	31783	31783	0
452	0	0	34494	2710	-31784	-18602	33139	-14537	31783	31783	31783	31783	31783	31783	0
453	0	0	34482	2698	-31784	-18590	33133	-14543	31783	31783	31783	31783	31783	31783	0
454	0	0	34457	2673	-31784	-18565	33120	-14555	31783	31783	31783	31783	31783	31783	0
455	0	0	34482	2698	-31784	-18590	33133	-14543	31783	31783	31783	31783	31783	31783	0
456	0	0	34480	2696	-31784	-18588	33132	-14544	31783	31783	31783	31783	31783	31783	0
457	0	0	34482	2698	-31784	-18590	33133	-14543	31783	31783	31783	31783	31783	31783	0
458	0	0	34523	2739	-31784	-18631	33153	-14522	31783	31783	31783	31783	31783	31783	0
459	0	0	34585	2801	-31784	-18693	33184	-14491	31783	31783	31783	31783	31783	31783	0
460	0	0	34668	2884	-31784	-18776	33226	-14450	31783	31783	31783	31783	31783	31783	0
461	0	0	34822	3038	-31784	-18930	33303	-14373	31783	31783	31783	31783	31783	31783	0
462	0	0	35010	3226	-31784	-19118	33397	-14279	31783	31783	31783	31783	31783	31783	0
463	0	0	35126	3342	-31784	-19234	33455	-14221	31783	31783	31783	31783	31783	31783	0
464	0	0	35206	3422	-31784	-19314	33495	-14181	31783	31783	31783	31783	31783	31783	0
465	0	0	35233	3449	-31784	-19341	33508	-14167	31783	31783	31783	31783	31783	31783	0
466	0	0	35289	3505	-31784	-19397	33536	-14139	31783	31783	31783	31783	31783	31783	0
467	0	0	35312	3528	-31784	-19420	33548	-14128	31783	31783	31783	31783	31783	31783	0
468	0	0	35328	3544	-31784	-19436	33556	-14120	31783	31783	31783	31783	31783	31783	0
469	0	0	35355	3571	-31784	-19463	33569	-14106	31783	31783	31783	31783	31783	31783	0
470	0	0	35369	3585	-31784	-19477	33576	-14099	31783	31783	31783	31783	31783	31783	0
471	0	0	35373	3589	-31784	-19481	33578	-14097	31783	31783	31783	31783	31783	31783	0
472	0	0	35386	3602	-31784	-19494	33585	-14091	31783	31783	31783	31783	31783	31783	0
473	0	0	35378	3594	-31784	-19486	33581	-14095	31783	31783	31783	31783	31783	31783	0
474	0	0	35405	3621	-31784	-19513	33594	-14081	31783	31783	31783	31783	31783	31783	0
475	0	0	35388	3604	-31784	-19496	33586	-14090	31783	31783	31783	31783	31783	31783	0
476	0	0	35400	3616	-31784	-19508	33592	-14084	31783	31783	31783	31783	31783	31783	0
477	0	0	35386	3602	-31784	-19494	33585	-14091	31783	31783	31783	31783	31783	31783	0
478	0	0	35400	3616	-31784	-19508	33592	-14084	31783	31783	31783	31783	31783	31783	0
479	0	0	35409	3625	-31784	-19517	33596	-14079	31783	31783	31783	31783	31783	31783	0
480	0	0	35433	3649	-31784	-19541	33608	-14067	31783	31783	31783	31783	31783	31783	0
481	0	0	35437	3653	-31784	-19545	33610	-14065	31783	31783	31783	31783	31783	31783	0
482	0	0	35433	3649	-31784	-19541	33608	-14067	31783	31783	31783	31783	31783	31783	0
483	0	0	35458	3674	-31784	-19566	33621	-14055	31783	31783	31783	31783	31783	31783	0
484	0	0	35471	3687	-31784	-19579	33627	-14048	31783	31783	31783	31783	31783	31783	0
485	0	0	35499	3715	-31784	-19607	33641	-14034	31783	31783	31783	31783	31783	31783	0
486	0	0	35502	3718	-31784	-19610	33643	-14033	31783	31783	31783	31783	31783	31783	0
487	0	0	35512	3728	-31784	-19620	33648	-14028	31783	31783	31783	31783	31783	31783	0
488	0	0	35518	3734	-31784	-19626	33651	-14025	31783	31783	31783	31783	31783	31783	0
489	0	0	35524	3740	-31784	-19632	33654	-14022	31783	31783	31783	31783	31783	31783	0
490	0	0	35520	3736	-31784	-19628	33652	-14024	31783	31783	31783	31783	31783	31783	0
491	0	0	35532	3748	-31784	-19640	33658	-14018	31783	31783	31577	31783	31783	31783	0
492	0	0	35534	3750	-31784	-19642	33659	-14017	31783	31783	31160	31783	31783	31783	0
493	0	0	35534	3750	-31784	-19642	33659	-14017	31783	31783	30712	31783	31783	31783	0
494	0	0	35539	3755	-31784	-19647	33661	-14014	31538	31783	30316	31783	31736	31618	0
495	0	0	35543	3759	-31784	-19651	33663	-14012	31284	31610	30004	31783	31431	31336	0
496	0	0	35545	3761	-31784	-19653	33664	-14011	31261	31544	29938	31783	31410	31387	0
497	0	0	35572	3788	-31784	-19680	33678	-13998	31218	31462	29829	31783	31563	31433	0
498	0	0	35572	3788	-31784	-19680	33678	-13998	31191	31325	29775	31744	31773	31511	0
499	0	0	35561	3777	-31784	-19669	33672	-14003	31216	31243	29728	31748	31783	31707	0
500	0	0	35535	3751	-31784	-19643	33659	-14016	31065	31022	29716	31439	31783	31627	0
501	0	0	35520	3736	-31784	-19628	33652	-14024	31032	30745	29633	31422	31517	31412	0
502	0	0	35479	3695	-31784	-19587	33631	-14044	30653	30574	29437	31109	31133	31098	0
503	0	0	35460	3676	-31784	-19568	33622	-14054	30347	30339	29177	30842	30580	30638	0
504	0	0	35444	3660	-31784	-19552	33614	-14062	30087	30091	28987	30615	30143	30306	0
505	0	0	35409	3625	-31784	-19517	33596	-14079	29813	29835	28737	30490	29881	30089	0
506	0	0	35419	3635	-31784	-19527	33601	-14074	29825	29565	28669	30244	29846	30021	0
507	0	0	35450	3666	-31784	-19558	33617	-14059	29877	29468	28570	30232	30037	30124	0
508	0	0	35437	3653	-31784	-19545	33610	-14065	29769	29239	28483	30054	30293	30070	0
509	0	0	35444	3660	-31784	-19552	33614	-14062	29817	29117	28496	29918	30415	30147	0
510	0	0	35431	3647	-31784	-19539	33607	-14068	29790	28935	28442	29823	30448	29978	0
511	0	0	35425	3641	-31784	-19533	33604	-14071	29519	28651	28287	29602	30170	29619	0
512	0	0	35437	3653	-31784	-19545	33610	-14065	29251	28549	28089	29484	29631	29224	0
513	0	0	35444	3660	-31784	-19552	33614	-14062	28906	28393	27864	29216	29117	28729	0
514	0	0	35464	3680	-31784	-19572	33624	-14052	28712	28271	27635	29035	28704	28331	0
515	0	0	35493	3709	-31784	-19601	33638	-14037	28452	28149	27451	28894	28397	28085	0
516	0	0	35512	3728	-31784	-19620	33648	-14028	28380	27926	27319	28682	28450	27961	0
517	0	0	35506	3722	-31784	-19614	33645	-14031	28314	27831	27237	28642	28611	27976	0
518	0	0	35504	3720	-31784	-19612	33644	-14032	28397	27732	27233	28595	28865	28166	0
519	0	0	35510	3726	-31784	-19618	33647	-14029	28325	27495	27078	28446	28927	28254	0
520	0	0	35497	3713	-31784	-19605	33640	-14035	28221	27452	26837	28300	28942	28207	0
521	0	0	35512	3728	-31784	-19620	33648	-14028	27955	27257	26589	28126	28611	27961	0
522	0	0	35512	3728	-31784	-19620	33648	-14028	27660	27063	26228	27885	28102	27501	0
523	0	0	35491	3707	-31784	-19599	33637	-14038	27385	26967	26025	27716	27697	27095	0
524	0	0	35471	3687	-31784	-19579	33627	-14048	27008	26789	25654	27544	27177	26659	0
525	0	0	35495	3711	-31784	-19603	33639	-14036	26896	26659	25542	27373	26983	26428	0
526	0	0	35499	3715	-31784	-19607	33641	-14034	26758	26498	25584	27375	26979	26498	0
527	0	0	35506	3722	-31784	-19614	33645	-14031	26754	26411	25390	27222	27076	26523	0
528	0	0	35512	3728	-31784	-19620	33648	-14028	26808	26393	25348	27336	27377	26744	0
529	0	0	35512	3728	-31784	-19620	33648	-14028	26727	26316	25340	27154	27503	26837	0
530	0	0	35504	3720	-31784	-19612	33644	-14032	26649	26191	25247	27055	27396	26762	0
531	0	0	35481	3697	-31784	-19589	33632	-14043	26438	26106	24909	26993	27200	26519	0
532	0	0	35481	3697	-31784	-19589	33632	-14043	26108	25964	24566	26713	26692	26160	0
533	0	0	35479	3695	-31784	-19587	33631	-14044	25840	25937	24368	26556	26230	25821	0
534	0	0	35502	3718	-31784	-19610	33643	-14033	25479	25778	24019	26285	25743	25470	0
535	0	0	35526	3742	-31784	-19634	33655	-14021	25357	25656	23846	26158	25569	25394	0
536	0	0	35518	3734	-31784	-19626	33651	-14025	25264	25545	23668	26112	25590	25483	0
537	0	0	35520	3736	-31784	-19628	33652	-14024	25109	25497	23452	25951	25693	25697	0
538	0	0	35534	3750	-31784	-19642	33659	-14017	25132	25478	23411	25862	25992	25935	0
539	0	0	35541	3757	-31784	-19649	33662	-14013	25113	25342	23386	25848	26149	26085	0
540	0	0	35541	3757	-31784	-19649	33662	-14013	25119	25340	23369	25726	26133	26139	0
541	0	0	35502	3718	-31784	-19610	33643	-14033	24899	25161	23241	25509	25902	25972	0
542	0	0	35510	3726	-31784	-19618	33647	-14029	24707	25080	23171	25365	25458	25705	0
543	0	0	35501	3717	-31784	-19609	33642	-14033	24341	24994	23126	25194	24923	25423	0
544	0	0	35501	3717	-31784	-19609	33642	-14033	24121	24991	22946	24987	24478	25097	0
545	0	0	35512	3728	-31784	-19620	33648	-14028	23995	24973	23056	24832	24282	24987	0
546	0	0	35510	3726	-31784	-19618	33647	-14029	23997	24814	23025	24760	24350	24923	0
547	0	0	35516	3732	-31784	-19624	33650	-14026	24036	24649	23163	24804	24597	25187	0
548	0	0	35526	3742	-31784	-19634	33655	-14021	24205	24649	23243	24799	24783	25355	0
549	0	0	35516	3732	-31784	-19624	33650	-14026	24160	24634	23303	24674	24994	25559	0
550	0	0	35530	3746	-31784	-19638	33657	-14019	24038	24610	23099	24624	24981	25404	0
551	0	0	35506	3722	-31784	-19614	33645	-14031	23931	24676	23113	24453	24843	25293	0
552	0	0	35506	3722	-31784	-19614	33645	-14031	23479	24465	22756	24185	24290	24839	0
553	0	0	35497	3713	-31784	-19605	33640	-14035	23283	24399	22602	24129	23840	24564	0
554	0	0	34620	3707	-30913	-19163	32766	-13603	22878	24347	22278	23852	23423	24263	0
555	0	0	33924	3709	-30215	-18816	32069	-13253	22659	24083	22048	23621	23210	24118	0
556	0	0	33974	3705	-30269	-18839	32121	-13282	22523	24030	21877	23510	23281	24178	0
557	0	0	34876	3699	-31177	-19287	33026	-13739	22655	23852	21757	23396	23433	24378	0
558	0	0	35499	3715	-31784	-19607	33641	-14034	22810	23881	21825	23446	23737	24572	0
559	0	0	35512	3728	-31784	-19620	33648	-14028	22705	23576	21675	23347	23949	24744	0
560	0	0	35625	3841	-31784	-19733	33704	-13971	22375	23396	21120	23023	23611	24403	0
561	0	0	36114	4330	-31784	-20222	33949	-13727	22092	23359	21008	22847	23489	24379	0
562	0	0	35134	3350	-31784	-19242	33459	-14217	22189	23559	21101	22921	23334	24490	0
563	0	0	33507	3030	-30477	-18268	31992	-13723	21712	23140	20682	22661	22777	23832	0
564	0	0	32282	3303	-28979	-17792	30630	-12838	21580	23021	20387	22564	22407	23757	0
565	0	0	31217	2814	-28403	-17015	29810	-12794	21398	22985	19789	22511	22147	23687	0
566	0	0	31211	2558	-28653	-16884	29932	-13047	21405	23006	19533	22492	22199	23766	0
567	0	0	32121	2397	-29724	-17259	30922	-13663	21392	22849	19599	22315	22441	23782	0
568	0	0	33105	2269	-30836	-17687	31970	-14283	21376	23004	19401	22492	22750	24246	0
569	0	0	33956	2172	-31784	-18064	32870	-14806	21541	23097	19318	22331	22905	24657	0
570	0	0	33867	2083	-31784	-17975	32825	-14850	21332	23140	18880	22467	22965	24575	0
571	0	0	33793	2009	-31784	-17901	32788	-14887	21219	22884	18311	22331	22730	24504	0
572	0	0	33658	1990	-31668	-17824	32663	-14839	21006	22672	18053	22236	22403	24414	0
573	0	0	32133	1996	-30137	-17064	31135	-14070	20498	22201	17591	21976	21751	23834	1
574	0	0	30742	1963	-28779	-16352	29760	-13408	20370	22131	16942	21970	21431	23819	0
575	0	0	29910	1926	-27984	-15918	28947	-13029	20251	22170	16522	21821	21239	23803	0
576	0	0	30242	1905	-28337	-16073	29289	-13216	20104	22346	16402	21768	21246	23797	0
577	0	0	31317	1897	-29420	-16607	30368	-13761	20022	22364	16206	21675	21468	23842	0
578	0	0	32643	1885	-30758	-17264	31700	-14436	20084	22197	15939	21665	21743	24005	0
579	0	0	33673	1889	-31784	-17781	32728	-14947	20210	22069	15659	21865	21997	24348	0
580	0	0	33683	1899	-31784	-17791	32733	-14942	20051	21731	15133	21718	21989	24193	0
581	0	0	33671	1887	-31784	-17779	32727	-14948	19945	21458	15141	21563	21708	23926	0
582	0	0	33063	1907	-31156	-17485	32109	-14624	19658	21417	14862	21285	21338	23625	0
583	0	0	31852	1907	-29945	-16879	30898	-14019	19400	21435	14550	21080	20835	23276	0
584	0	0	30562	1934	-28628	-16248	29595	-13347	19165	21458	14080	20860	20383	22826	0
585	0	0	29919	1982	-27937	-15950	28928	-12977	19087	21175	13483	20684	20228	22630	0
586	0	0	30120	1990	-28130	-16055	29125	-13070	19031	20851	13065	20583	20273	22536	0
587	0	0	31289	2005	-29284	-16647	30286	-13639	19101	20432	13005	20556	20424	22680	0
588	0	0	32627	2038	-30589	-17332	31608	-14275	19021	19980	12916	20498	20721	22639	0
589	0	0	33842	2058	-31784	-17950	32813	-14863	18882	19467	12879	20488	20872	22643	0
590	0	0	33869	2085	-31784	-17977	32826	-14849	18711	18984	12530	20342	20808	22490	0
591	0	0	33900	2116	-31784	-18008	32842	-14834	18389	18635	12126	20168	20585	22119	0
592	0	0	33080	2159	-30921	-17619	32000	-14381	18113	18241	11857	19982	20088	21683	0
593	0	0	32044	2219	-29825	-17131	30934	-13803	17758	17946	11766	19613	19588	21237	0
594	0	0	30967	2273	-28694	-16620	29830	-13210	17568	17735	11511	19553	19223	20730	0
595	0	0	30343	2316	-28027	-16329	29185	-12855	17405	17440	11504	19378	19044	20373	0
596	0	0	30527	2341	-28186	-16434	29356	-12922	17442	17273	11593	19221	19091	20181	0
597	0	0	31594	2359	-29235	-16976	30414	-13438	17541	17116	11711	19198	19328	19962	0
598	0	0	32969	2401	-30568	-17685	31768	-14083	17638	16742	11931	19229	19611	19995	0
599	0	0	34228	2444	-31784	-18336	33006	-14670	17725	16464	12033	19182	19710	19704	0
600	0	0	34280	2496	-31784	-18388	33032	-14644	17671	16144	12138	19211	19708	19386	0
601	0	0	34250	2574	-31676	-18412	32963	-14551	17471	15911	12134	18889	19370	18843	0
602	0	0	32859	2671	-30188	-17765	31523	-13758	17357	15807	12243	18707	18982	18259	0
603	0	0	31037	2867	-28170	-16952	29603	-12651	17101	15506	12097	18534	18377	17580	0
604	0	0	29402	3034	-26368	-16218	27885	-11667	16821	15172	11932	18218	17979	16934	0
605	0	0	28721	3127	-25594	-15924	27157	-11233	16548	14744	11700	18106	17655	16532	0
606	0	0	28864	3191	-25673	-16027	27268	-11241	16422	14420	11608	17972	17572	16259	0
607	0	0	30387	3253	-27134	-16820	28760	-11940	16532	13896	11593	17935	17842	16140	0
608	0	0	31583	3292	-28291	-17437	29937	-12499	16526	13756	11426	17952	18158	16189	0
609	0	0	32704	3313	-29391	-18008	31047	-13039	16458	13694	11366	17807	18253	16193	0
610	0	0	32911	3334	-29577	-18122	31244	-13121	16327	13644	11306	17673	18222	16140	0
611	0	0	31892	3334	-28558	-17613	30225	-12612	16134	13665	11094	17638	17851	15956	0
612	0	0	30306	3350	-26956	-16828	28631	-11803	15704	13706	10867	17390	17525	15696	0
613	0	0	28719	3360	-25359	-16039	27039	-10999	15258	13642	10384	17271	16928	15337	0
614	0	0	26959	3354	-23605	-15156	25282	-10125	14980	13453	9991	17066	16550	15199	0
615	0	0	25914	3352	-22562	-14633	24238	-9605	14699	13479	9641	16835	16458	15147	0
616	0	0	25363	3358	-22005	-14360	23684	-9323	14530	13415	9133	16759	16429	15271	0
617	0	0	25457	3363	-22094	-14410	23775	-9365	14445	13512	8685	16798	16718	15768	0
618	0	0	26466	3369	-23097	-14917	24781	-9864	14338	13320	8107	16755	16883	16049	0
619	0	0	28077	3379	-24698	-15728	26387	-10659	14204	13290	7730	16761	17186	16389	0
620	0	0	28975	3375	-25600	-16175	27287	-11112	13756	13199	6908	16645	17075	16460	0
621	0	0	28961	3367	-25594	-16164	27277	-11113	13275	13098	6157	16439	16858	16294	0
622	0	0	28042	3362	-24680	-15702	26361	-10659	12879	12926	5569	16228	16486	16061	0
623	0	0	26458	3367	-23091	-14912	24774	-9862	12328	12738	4987	16010	15937	15597	0
624	0	0	24501	3365	-21136	-13933	22818	-8885	11946	12464	4485	15826	15475	15108	0
625	0	0	23815	3381	-20434	-13598	22124	-8526	11768	12317	4064	15599	15351	14773	0
626	0	0	23927	3381	-20546	-13654	22236	-8582	11587	12062	3503	15525	15403	14771	0
627	0	0	24237	3367	-20870	-13802	22553	-8751	11366	11678	3020	15331	15597	14635	0
628	0	0	24957	3358	-21599	-14157	23278	-9120	11253	11731	2636	15428	15944	14744	0
629	0	0	25048	3377	-21671	-14212	23359	-9147	11089	11814	2351	15258	16103	14515	0
630	0	0	24705	3393	-21312	-14049	23008	-8959	11317	11967	2273	15168	16072	14532	0
631	0	0	24222	3400	-20822	-13811	22522	-8711	11230	12028	1918	14990	15849	14282	0
632	0	0	21926	3396	-18530	-12661	20228	-7567	11005	12066	1315	14790	15448	13779	0
633	0	0	20390	3437	-16953	-11913	18671	-6758	10720	11989	816	14683	14883	13242	0
634	0	0	19162	3410	-15752	-11286	17457	-6171	10512	12039	523	14674	14544	12999	0
635	0	0	18167	3373	-14794	-10770	16480	-5710	10371	12396	207	14656	14340	13044	0
636	0	0	18350	3391	-14959	-10870	16654	-5784	10309	12681	56	14633	14449	13281	0
637	0	0	19607	3387	-16220	-11497	17913	-6416	10204	12736	-194	14643	14662	13636	0
638	0	0	20979	3391	-17588	-12185	19283	-7098	10037	12933	-333	14722	15017	14140	0
639	0	0	22190	3371	-18819	-12780	20504	-7724	9952	13351	-389	14645	15197	14470	0
640	0	0	22951	3377	-19574	-13164	21262	-8098	9963	13659	-192	14732	15211	14817	0
641	0	0	22711	3377	-19334	-13044	21022	-7978	9764	13774	-238	14641	14992	14796	0
642	0	0	21906	3383	-18523	-12644	20214	-7570	9538	13954	-380	14437	14606	14546	0
643	0	0	20805	3396	-17409	-12100	19107	-7006	9465	13834	-378	14373	14125	14354	0
644	0	0	19841	3406	-16435	-11623	18138	-6514	9046	13816	-611	14361	13841	14140	0
645	0	0	19490	3410	-16080	-11450	17785	-6335	8914	13721	-776	14227	13609	14130	0
646	0	0	19870	3406	-16464	-11638	18167	-6529	8813	13754	-723	14226	13702	14363	0
647	0	0	20907	3420	-17487	-12163	19197	-7033	8922	13735	-682	14233	13956	14456	0
648	0	0	22063	3420	-18643	-12741	20353	-7611	8865	13651	-638	14078	14257	14685	0
649	0	0	23243	3426	-19817	-13334	21530	-8195	8503	13290	-952	13892	14421	14879	0
650	0	0	23634	3418	-20216	-13526	21925	-8399	8351	13244	-1142	13775	14379	14773	0
651	0	0	23322	3416	-19906	-13369	21614	-8245	8295	13160	-1082	13762	14280	14536	0
652	0	0	21973	3414	-18559	-12693	20266	-7572	8206	13095	-937	13568	13828	14107	0
653	0	0	20736	3422	-17314	-12079	19025	-6946	7851	13079	-925	13323	13366	13733	0
654	0	0	19552	3416	-16136	-11484	17844	-6360	7552	13108	-915	13213	13065	13426	0
655	0	0	19378	3418	-15960	-11398	17669	-6271	7682	12998	-711	13102	12761	13238	0
656	0	0	20305	3431	-16874	-11868	18589	-6721	7847	13153	-384	13110	12949	13219	0
657	0	0	22053	3439	-18614	-12746	20333	-7587	8190	13362	161	13129	13172	13481	0
658	0	0	23793	3447	-20346	-13620	22069	-8449	8417	13597	576	13180	13558	13729	0
659	0	0	25254	3437	-21817	-14345	23535	-9190	8520	13678	746	13180	13838	13927	0
660	0	0	25702	3437	-22265	-14569	23983	-9414	8665	13678	1039	13184	13935	13985	0
661	0	0	25441	3422	-22019	-14431	23730	-9298	8665	13715	1099	13110	13614	13907	0
662	0	0	24567	3435	-21132	-14001	22849	-8848	8475	13772	1041	12914	13246	13614	0
663	0	0	23547	3443	-20104	-13495	21825	-8330	8380	13838	787	12788	12844	13211	0
664	0	0	22529	3457	-19072	-12993	20800	-7807	8227	13814	636	12683	12483	12930	0
665	0	0	21964	3474	-18490	-12719	20227	-7508	8291	13777	496	12672	12278	12681	0
666	0	0	22001	3488	-18513	-12744	20257	-7512	8196	13770	164	12654	12338	12619	0
667	0	0	22742	3492	-19250	-13117	20996	-7879	8018	13618	-238	12623	12590	12811	0
668	0	0	23747	3509	-20238	-13628	21992	-8364	7924	13640	-420	12582	12891	13029	0
669	0	0	24656	3499	-21157	-14077	22906	-8829	7765	13589	-706	12613	13106	13118	0
670	0	0	25128	3515	-21613	-14321	23370	-9049	7631	13593	-874	12604	13077	13172	0
671	0	0	24408	3515	-20893	-13961	22650	-8689	7428	13539	-1251	12369	12873	12887	0
672	0	0	22944	3492	-19452	-13218	21198	-7980	7197	13473	-1540	12220	12503	12472	0
673	0	0	21168	3474	-17694	-12321	19431	-7110	7051	13479	-1843	12107	12024	12233	0
674	0	0	19358	3482	-15876	-11420	17617	-6197	7049	13488	-1941	11905	11698	12028	0
675	0	0	18434	3495	-14939	-10964	16686	-5722	6952	13694	-1934	11828	11506	12078	0
676	0	0	18253	3515	-14738	-10884	16495	-5611	6879	13607	-2260	11971	11645	12231	0
677	0	0	19102	3538	-15564	-11320	17333	-6013	6832	13616	-2295	11952	11932	12495	0
678	0	0	20061	3550	-16511	-11805	18286	-6480	6836	13525	-2347	12045	12278	12881	0
679	0	0	20875	3538	-17337	-12206	19106	-6899	6939	13362	-2436	12384	12452	13162	0
680	0	0	21176	3538	-17638	-12357	19407	-7050	6797	13250	-2574	12371	12575	13428	0
681	0	0	20425	3559	-16866	-11992	18645	-6653	6386	13021	-2882	12113	12233	13211	0
682	0	0	19092	3590	-15502	-11341	17297	-5956	6149	13184	-2910	12080	12014	13223	0
683	0	0	17389	3596	-13793	-10492	15591	-5098	5806	13267	-3071	11944	11490	13096	0
684	0	0	15699	3559	-12140	-9629	13919	-4290	5913	13407	-2845	11713	11164	12980	0
685	0	0	14782	3546	-11236	-9164	13009	-3845	6054	13574	-2419	11682	11085	12994	0
686	0	0	14847	3524	-11323	-9185	13085	-3899	6357	13638	-1771	11717	11201	13224	0
687	0	0	15818	3532	-12286	-9675	14052	-4377	6648	13640	-1034	11756	11552	13283	0
688	0	0	16832	3538	-13294	-10185	15063	-4878	7007	13686	-285	11804	11874	13645	0
689	0	0	18001	3585	-14416	-10793	16208	-5415	7816	13927	795	12379	12233	13861	0
690	0	0	18161	3598	-14563	-10879	16362	-5482	8153	14053	1530	12445	12270	13876	0
691	0	0	17533	3641	-13892	-10587	15712	-5125	8603	13954	2248	12489	12093	13655	0
692	0	0	16285	3666	-12619	-9975	14452	-4476	8609	14338	2778	12516	11777	13469	0
693	0	0	14850	3664	-11186	-9257	13018	-3761	8413	14412	3135	12260	11401	13126	0
694	0	0	13813	3720	-10093	-8766	11953	-3186	8462	14542	3499	12167	11017	12829	0
695	0	0	12863	3680	-9183	-8271	11023	-2751	8671	14524	3893	12043	10914	12833	0
696	0	0	12604	3653	-8951	-8128	10777	-2649	8745	14445	4268	11981	10962	12866	0
697	0	0	13301	3660	-9641	-8480	11471	-2990	8989	14367	4642	11942	11304	13159	0
698	0	0	14082	3610	-10472	-8846	12277	-3431	9075	14181	4919	11804	11593	13197	0
699	0	0	14960	3563	-11397	-9261	13178	-3917	9211	14070	4997	11758	11898	13415	0
700	0	0	15296	3513	-11783	-9404	13539	-4135	9238	13834	4855	11705	11835	13341	0
701	0	0	15007	3455	-11552	-9231	13279	-4048	8955	13919	4430	11554	11645	13126	0
702	0	0	13659	3414	-10245	-8536	11952	-3415	8425	13700	3996	11261	11170	12751	0
703	0	0	12182	3371	-8811	-7776	10496	-2720	7769	13347	2801	11073	10621	12093	0
704	0	0	10896	3332	-7564	-7114	9230	-2116	7094	13157	1804	10807	10192	11543	0
705	0	0	10568	3311	-7257	-6939	8912	-1973	6530	12842	869	10569	10066	11199	0
706	0	0	11020	3282	-7738	-7151	9379	-2228	5887	12571	-17	10518	10055	11133	0
707	0	0	12198	3286	-8912	-7742	10555	-2813	5451	12759	-688	10404	10276	11211	0
708	0	0	13550	3305	-10245	-8427	11897	-3470	5141	12871	-1385	10353	10495	11321	0
709	0	0	14419	3315	-11104	-8867	12761	-3894	4817	13083	-1846	10272	10743	11413	0
710	0	0	14413	3319	-11094	-8866	12753	-3887	4427	13213	-2401	10216	10670	11302	0
711	0	0	13441	3336	-10105	-8388	11773	-3384	4060	13244	-2937	10165	10340	11197	0
712	0	0	11776	3330	-8446	-7553	10111	-2558	3742	13046	-3567	10086	10078	10788	0
713	0	0	10209	3340	-6869	-6774	8539	-1764	3257	12798	-4244	9923	9521	10283	0
714	0	0	8932	3330	-5602	-6131	7267	-1136	2927	12646	-4688	9787	9086	9952	0
715	0	0	8273	3338	-4935	-5805	6604	-798	2477	12357	-5236	9668	8989	9705	0
716	0	0	8428	3344	-5084	-5886	6756	-870	2166	12379	-5612	9614	9083	9620	0
717	0	0	9173	3346	-5827	-6259	7500	-1240	2176	12179	-5754	9667	9280	9571	0
718	0	0	10143	3334	-6809	-6738	8476	-1737	2329	12293	-5631	9787	9604	9680	0
719	0	0	11164	3346	-7818	-7255	9491	-2236	2634	12220	-5385	9798	9800	9762	0
720	0	0	11480	3350	-8130	-7415	9805	-2390	2929	12125	-5121	9882	9870	9568	0
721	0	0	11107	3338	-7769	-7222	9438	-2215	3199	11923	-4617	9820	9653	9230	0
722	0	0	10163	3319	-6844	-6741	8503	-1762	3346	11849	-4143	9785	9247	8801	0
723	0	0	9247	3323	-5924	-6285	7585	-1300	3592	11932	-3645	9769	8780	8415	0
724	0	0	8193	3338	-4855	-5765	6524	-758	3841	11884	-3115	9672	8501	8037	0
725	0	0	7984	3346	-4638	-5665	6311	-646	4186	11789	-2289	9645	8355	7760	0
726	0	0	8246	3350	-4896	-5798	6571	-773	4566	11544	-1569	9606	8576	7697	0
727	0	0	9697	3356	-6341	-6526	8019	-1492	5042	11149	-721	9550	8836	7653	0
728	0	0	11279	3362	-7917	-7320	9598	-2277	5406	10862	178	9593	9218	7775	0
729	0	0	12343	3367	-8976	-7855	10659	-2804	5777	10640	931	9556	9451	7775	0
730	0	0	13138	3367	-9771	-8252	11454	-3202	5866	10487	1519	9591	9492	7860	0
731	0	0	12469	3346	-9123	-7907	10796	-2888	5732	10297	2101	9296	9269	7659	0
732	0	0	11371	3334	-8037	-7352	9704	-2351	5744	10272	2632	9195	8988	7445	0
733	0	0	10299	3294	-7005	-6796	8652	-1855	5686	10392	3237	9013	8611	7315	0
734	0	0	8976	3298	-5678	-6137	7327	-1190	5723	10569	3878	8958	8243	7193	0
735	0	0	8504	3356	-5148	-5930	6826	-896	5856	10617	4518	8850	8192	7207	0
736	0	0	8578	3414	-5164	-5996	6871	-875	5971	10699	5338	8794	8256	7509	0
737	0	0	9584	3470	-6114	-6527	7849	-1322	6235	10638	6155	8786	8600	7705	0
738	0	0	11107	3573	-7534	-7340	9320	-1980	6791	10384	7179	8749	9011	8064	0
739	0	0	12135	3687	-8448	-7911	10291	-2380	7267	10291	8008	8871	9247	8250	0
740	0	0	12613	3827	-8786	-8220	10699	-2479	7694	10076	8830	8817	9323	8342	0
741	0	0	12422	4048	-8374	-8235	10398	-2163	8097	10111	9752	8671	9088	8029	0
742	0	0	11483	4333	-7150	-7908	9316	-1408	8277	9950	10586	8551	8813	7597	0
743	0	0	10380	4590	-5790	-7485	8085	-600	8413	9797	11383	8409	8382	7220	0
744	0	0	9496	4941	-4555	-7218	7025	193	8747	9826	12369	8289	8215	6871	0
745	0	0	9255	5286	-3969	-7270	6612	658	9102	9899	13356	8309	8153	6838	0
746	0	0	9943	5695	-4248	-7819	7095	723	9606	9886	14324	8840	8324	6984	0
747	0	0	11542	6118	-5424	-8830	8483	347	10095	9946	15294	8984	8638	7158	0
748	0	0	13277	6493	-6784	-9885	10030	-145	10446	10053	16373	9154	9057	7470	0
749	0	0	14542	6654	-7888	-10598	11215	-617	10761	9936	17289	9178	9300	7728	0
750	0	0	14976	6625	-8351	-10800	11663	-863	11125	9936	18051	9255	9389	7684	0
751	0	0	14677	6314	-8363	-10495	11520	-1024	11480	9950	18930	9218	9325	7428	0
752	0	0	13506	6041	-7465	-9773	10485	-712	11719	9909	19531	9104	8958	7077	0
753	0	0	12298	5856	-6442	-9077	9370	-293	12022	9746	20135	8976	8526	6828	1
754	0	0	10877	5676	-5201	-8276	8039	237	12289	9667	20657	8867	8227	6628	0
755	0	0	10225	5315	-4910	-7770	7567	202	12767	9676	21233	8908	8202	6508	0
756	0	0	10471	4989	-5482	-7730	7976	-246	13188	9713	21910	9100	8342	6607	0
757	161	0	11594	4601	-6993	-8097	9293	-1196	13803	9913	22575	9226	8667	6848	0
758	161	0	12759	4289	-8470	-8524	10614	-2090	14307	10035	23274	9238	9108	7203	0
759	161	0	14061	4008	-10053	-9034	12057	-3022	14817	10249	23856	9265	9370	7366	0
760	161	0	14504	3802	-10702	-9153	12603	-3450	15099	10247	24343	9304	9509	7337	0
761	161	0	14109	3676	-10433	-8892	12271	-3378	15267	10155	24544	9133	9228	6968	0
762	161	0	12801	3598	-9203	-8199	11002	-2802	15366	10097	24833	9081	8906	6638	0
763	161	0	11212	3594	-7618	-7403	9415	-2012	15279	9894	24886	8924	8359	6089	0
764	161	0	10003	3590	-6413	-6796	8208	-1411	15327	9760	24998	8924	8085	5701	0
765	161	0	9507	3590	-5917	-6548	7712	-1163	15230	9509	25105	8856	7983	5455	0
766	161	0	9833	3600	-6233	-6716	8033	-1316	15196	9282	25169	8821	8089	5315	0
767	161	0	11141	3587	-7554	-7364	9347	-1983	15415	9170	25520	8914	8462	5494	0
768	161	0	12572	3594	-8978	-8083	10775	-2692	15694	8949	25953	8991	8823	5657	0
769	161	0	13624	3575	-10049	-8599	11836	-3237	15748	8730	26188	8982	9079	5631	0
770	161	0	14157	3563	-10594	-8860	12375	-3515	15863	8481	26521	8879	9114	5484	0
771	161	0	13685	3530	-10155	-8607	11920	-3312	15921	8241	26884	8764	9050	5269	0
772	161	0	12539	3509	-9030	-8024	10784	-2760	15838	7942	27117	8695	8617	4886	0
773	161	0	11170	3486	-7684	-7328	9427	-2099	15766	7783	27249	8603	8163	4423	0
774	161	0	9929	3462	-6467	-6695	8198	-1502	15613	7480	27447	8402	7824	4087	0
775	161	0	9480	3451	-6029	-6465	7754	-1289	15743	7339	27879	8326	7728	4027	0
776	161	0	9610	3441	-6169	-6525	7889	-1364	15896	7024	28366	8231	7868	3996	0
777	161	0	10713	3433	-7280	-7073	8996	-1923	16235	7086	28341	8291	8179	4122	0
778	161	0	11976	3429	-8547	-7702	10261	-2559	16548	6881	28219	8336	8563	4407	0
779	161	0	13292	3422	-9870	-8357	11581	-3224	16810	6712	28067	8340	8863	4568	0
780	161	0	13868	3424	-10444	-8646	12156	-3510	17029	6597	27945	8277	8995	4607	0
781	161	0	13603	3420	-10183	-8511	11893	-3381	17145	6499	27804	8213	8817	4450	0
782	161	0	12671	3408	-9263	-8039	10967	-2927	17095	6444	27712	8163	8547	4126	0
783	161	0	11456	3404	-8052	-7430	9754	-2324	17118	6186	27478	7975	8027	3717	0
784	161	0	10417	3406	-7011	-6911	8714	-1802	17075	6105	27373	7810	7839	3589	0
785	161	0	10145	3400	-6745	-6772	8445	-1672	17169	5783	27181	7715	7647	3433	0
786	161	0	10999	3404	-7595	-7201	9297	-2095	17551	5759	27128	7705	7862	3585	0
787	161	0	12378	3408	-8970	-7893	10674	-2781	17888	5552	26960	7798	8229	3788	0
788	161	0	14085	3402	-10683	-8743	12384	-3640	18078	5490	26857	7792	8584	4072	0
789	161	0	15451	3410	-12041	-9430	13746	-4315	18323	5484	26748	7921	8956	4289	0
790	161	0	15919	3412	-12507	-9665	14213	-4547	18534	5459	26605	7975	8972	4396	0
791	161	0	15814	3410	-12404	-9612	14109	-4497	18614	5594	26409	7911	8873	4194	0
792	161	0	14512	3402	-11110	-8957	12811	-3854	18616	5750	26285	7858	8565	4041	0
793	161	0	13197	3389	-9808	-8293	11502	-3209	18577	5884	26170	7804	8126	3812	0
794	161	0	11738	3385	-8353	-7561	10045	-2484	18453	5870	26042	7703	7868	3664	0
795	161	0	11084	3389	-7695	-7236	9389	-2153	18385	5851	25877	7608	7690	3635	0
796	161	0	11563	3404	-8159	-7483	9861	-2377	18530	5872	25772	7628	7977	3833	0
797	161	0	12990	3420	-9570	-8205	11280	-3075	18699	5653	25675	7725	8252	4108	0
798	161	0	14873	3412	-11461	-9142	13167	-4024	18821	5509	25557	7694	8683	4312	0
799	161	0	16388	3422	-12966	-9905	14677	-4772	18740	5534	25400	7756	8920	4595	0
800	161	0	17118	3422	-13696	-10270	15407	-5137	18461	5449	25282	7721	8885	4696	0
801	161	0	17222	3429	-13793	-10325	15507	-5182	18462	5466	25115	7711	8807	4681	0
802	161	0	16333	3427	-12906	-9880	14619	-4739	18220	5482	25045	7591	8384	4650	0
803	161	0	15191	3418	-11773	-9304	13482	-4177	17714	5348	24897	7424	7855	4434	0
804	161	0	14113	3412	-10701	-8762	12407	-3644	17308	5348	24742	7307	7567	4320	0
805	161	0	13820	3416	-10404	-8618	12112	-3494	16831	5274	24665	7259	7494	4271	0
806	161	0	14454	3441	-11013	-8947	12733	-3786	16468	5181	24550	7199	7626	4578	0
807	161	0	15937	3459	-12478	-9698	14207	-4509	16098	5187	24315	7228	7888	4708	0
808	161	0	17610	3472	-14138	-10541	15874	-5333	15768	5044	24244	7230	8186	5065	0
809	161	0	19233	3488	-15745	-11360	17489	-6128	15518	5053	24154	7373	8454	5383	0
810	161	0	19911	3484	-16427	-11697	18169	-6471	15067	4997	24017	7356	8464	5404	0
811	161	0	19715	3464	-16251	-11589	17983	-6393	14584	4956	23914	7156	8159	5286	0
812	161	0	18607	3443	-15164	-11025	16885	-5860	14105	4855	23801	7005	7845	5005	0
813	161	0	17552	3435	-14117	-10493	15834	-5341	13570	4857	23413	6883	7408	4597	0
814	161	0	16344	3459	-12885	-9901	14614	-4713	13104	4805	22393	6838	7071	4399	0
815	161	0	16070	3468	-12602	-9769	14336	-4567	12685	4741	21270	6751	6885	4328	0
816	161	0	16499	3472	-13027	-9985	14763	-4777	12286	4756	20255	6826	7071	4508	0
817	161	0	18012	3486	-14526	-10749	16269	-5520	12138	4640	19516	6844	7321	4824	0
818	161	0	19581	3497	-16084	-11539	17832	-6293	11865	4522	18880	6817	7748	5175	0
819	161	0	21154	3497	-17657	-12325	19405	-7080	11814	4650	18239	6848	7994	5581	0
820	161	0	21814	3507	-18307	-12660	20060	-7400	11475	4710	17450	6859	7975	5810	0
821	161	0	21597	3511	-18086	-12554	19841	-7287	11296	4615	16806	6842	7810	5713	0
822	161	0	20423	3509	-16914	-11966	18668	-6702	10831	4601	15939	6791	7366	5544	0
823	161	0	18992	3492	-15500	-11242	17246	-6004	10382	4566	15242	6520	6900	5296	0
824	161	0	17713	3503	-14210	-10608	15961	-5353	10113	4494	14614	6438	6553	5269	0
825	161	0	17079	3513	-13566	-10296	15322	-5026	9849	4549	13872	6405	6485	5288	0
826	161	0	17672	3530	-14142	-10601	15907	-5306	9657	4465	13444	6402	6570	5496	0
827	161	0	19002	3554	-15448	-11278	17225	-5947	9540	4407	13050	6330	6898	5802	0
828	161	0	20452	3559	-16893	-12005	18672	-6667	9426	4386	12639	6355	7269	6213	0
829	161	0	21840	3573	-18267	-12706	20053	-7347	9222	4576	12313	6341	7467	6499	0
830	161	0	22352	3577	-18775	-12964	20563	-7599	9213	4679	12020	6392	7507	6584	0
831	161	0	21729	3575	-18154	-12652	19941	-7289	8854	4882	11643	6252	7319	6516	0
832	161	0	20501	3581	-16920	-12041	18710	-6669	8448	5164	11102	6155	6900	6390	0
833	161	0	19060	3587	-15473	-11323	17266	-5943	8270	5488	10768	6186	6483	6052	0
834	161	0	17655	3585	-14070	-10620	15862	-5242	8027	5319	10413	6093	6089	5816	0
835	161	0	17263	3600	-13663	-10431	15463	-5031	7967	5472	10128	6070	6105	5759	0
836	161	0	17566	3608	-13958	-10587	15762	-5175	8014	5476	9928	6219	6237	6122	0
837	161	0	18788	3610	-15178	-11199	16983	-5784	8231	5629	9868	6173	6528	6514	0
838	161	0	20253	3610	-16643	-11931	18448	-6516	8409	5893	9752	6411	6943	6978	0
839	161	0	21396	3620	-17776	-12508	19586	-7078	8274	6085	9544	6403	7222	7313	0
840	161	0	21758	3631	-18127	-12694	19942	-7248	8128	6347	9116	6479	7311	7494	0
841	161	0	21252	3651	-17601	-12451	19426	-6975	7880	6630	8677	6398	7051	7542	0
842	161	0	19909	3664	-16245	-11786	18077	-6290	7682	6627	8495	6256	6710	7474	0
843	161	0	18427	3680	-14747	-11053	16587	-5533	7527	6607	8029	6112	6143	7044	0
844	161	0	17171	3687	-13484	-10429	15327	-4898	7344	6543	7880	6126	5934	6943	0
845	161	0	16569	3707	-12862	-10138	14715	-4577	7156	6514	7637	6041	5703	6985	0
846	161	0	17154	3722	-13432	-10438	15293	-4855	7298	6654	7754	6058	5992	7187	0
847	161	0	18396	3738	-14658	-11067	16527	-5460	7453	6933	7690	6206	6322	7550	0
848	161	0	19946	3767	-16179	-11856	18062	-6206	7467	7185	7705	6339	6757	7971	0
849	161	0	21379	3755	-17624	-12567	19501	-6934	7558	7354	7624	6415	6985	8312	0
850	161	0	21822	3767	-18055	-12794	19938	-7144	7488	7399	7271	6363	7113	8510	0
851	161	0	21362	3784	-17578	-12573	19470	-6897	7366	7306	6939	6467	6916	8334	0
852	161	0	19962	3804	-16158	-11883	18060	-6177	7127	7222	6363	6337	6553	8122	0
853	161	0	18441	3827	-14614	-11134	16527	-5393	6716	7230	5829	6227	6126	8087	0
854	161	0	16966	3831	-13135	-10398	15050	-4652	6429	7024	5183	6145	5691	7707	0
855	161	0	16392	3860	-12532	-10126	14462	-4336	6122	6630	4485	6058	5633	7552	0
856	161	0	16846	3897	-12949	-10371	14897	-4526	5843	6737	3845	6126	5798	7761	0
857	161	0	18315	3930	-14385	-11122	16350	-5227	5717	6970	3125	6198	6107	8146	0
858	161	0	19702	3957	-15745	-11829	17723	-5894	5321	7137	2260	6175	6502	8561	0
859	161	0	20945	3990	-16955	-12467	18950	-6482	4877	7513	1361	6252	6741	8947	0
860	161	0	21236	4011	-17225	-12623	19230	-6607	4355	7639	401	6202	6774	9003	0
861	161	0	20647	4033	-16614	-12340	18630	-6290	3837	7744	-723	6149	6423	8986	0
862	161	0	19132	4039	-15093	-11585	17112	-5527	3193	7802	-1866	6054	6101	8675	0
863	161	0	17441	4048	-13393	-10744	15417	-4672	2543	7804	-2791	5967	5563	8450	0
864	161	0	15769	4044	-11725	-9906	13747	-3840	1841	7567	-3699	5887	5150	8658	0
865	161	0	14925	4021	-10904	-9473	12914	-3441	1530	7496	-4266	5763	5154	8526	0
866	161	0	15268	4013	-11255	-9640	13261	-3621	1532	7337	-4432	5752	5274	8514	0
867	161	0	16553	4023	-12530	-10288	14541	-4253	1530	7143	-4739	5748	5587	8662	0
868	161	0	18105	4054	-14051	-11079	16078	-4998	1612	7443	-5012	5847	6008	9166	0
869	161	0	19401	4062	-15339	-11731	17370	-5638	1695	7783	-5144	5932	6256	9626	0
870	161	0	19601	4064	-15537	-11832	17569	-5736	1573	8144	-5146	5992	6204	9905	0
871	161	0	18843	4072	-14771	-11457	16807	-5349	1480	8506	-5028	5897	6046	9744	0
872	161	0	17300	4083	-13217	-10691	15258	-4567	1474	8654	-4784	5986	5620	9587	0
873	161	0	15455	4091	-11364	-9773	13409	-3636	1392	8669	-4718	5866	5133	9137	0
874	161	0	13732	4091	-9641	-8911	11686	-2775	1497	8679	-4429	5814	4830	8877	0
875	161	0	12956	4122	-8834	-8539	10895	-2356	1592	8598	-3965	5682	4770	8786	0
876	161	0	13234	4161	-9073	-8697	11153	-2456	2031	8454	-3379	5837	4921	8863	0
877	161	0	14442	4172	-10270	-9307	12356	-3049	2320	8431	-2793	5800	5270	9013	0
878	161	0	15847	4169	-11678	-10008	13762	-3754	2704	8180	-2293	5804	5686	9123	0
879	161	0	16945	4169	-12776	-10557	14860	-4303	2572	8089	-1854	5823	5979	10382	0
880	161	0	17040	4153	-12887	-10596	14963	-4367	2832	7810	-1590	5769	6159	9344	0
881	161	0	16361	4126	-12235	-10243	14298	-4054	2851	7042	-975	5626	5771	8598	0
882	161	0	15331	4103	-11228	-9717	13279	-3562	3121	7222	-333	5684	5313	7955	0
883	161	0	14003	4075	-9928	-9039	11965	-2926	3158	7659	-67	5569	4956	7746	0
884	161	0	12408	4066	-8342	-8237	10375	-2138	3210	8194	349	5459	4603	7492	0
885	161	0	11680	4052	-7628	-7866	9654	-1788	3600	8285	1134	5501	4570	7529	0
886	161	0	11831	4027	-7804	-7929	9817	-1888	3978	8435	2126	5680	4817	7511	0
887	161	0	12995	4006	-8989	-8500	10992	-2491	4349	8374	3107	5829	5175	7930	0
888	161	0	14451	3975	-10476	-9213	12463	-3250	4764	8268	3767	5903	5596	8074	0
889	161	0	15573	3945	-11628	-9759	13600	-3841	5232	8097	4623	5973	5973	8448	0
890	161	0	15694	3911	-11783	-9802	13738	-3936	5395	7915	5234	5730	5977	8442	0
891	161	0	14873	3862	-11011	-9367	12942	-3574	5560	7608	5666	5655	5738	8248	0
892	161	0	13140	3827	-9313	-8483	11226	-2743	5173	7191	5717	5393	5201	7761	0
893	161	0	11379	3781	-7598	-7580	9488	-1908	5084	6974	5787	5191	4751	7331	0
894	161	0	9957	3748	-6209	-6852	8083	-1230	4943	6954	5901	4966	4429	7484	0
895	161	0	9284	3717	-5567	-6500	7425	-925	4714	6822	5827	5044	4299	7179	0
896	161	0	9773	3684	-6089	-6728	7931	-1202	4745	6689	6019	4846	4518	7016	0
897	161	0	10947	3645	-7302	-7296	9124	-1828	4646	6819	6103	5003	4820	7278	0
898	161	0	12574	3604	-8970	-8089	10772	-2683	4675	7228	5994	5005	5278	7573	0
899	161	0	13866	3583	-10283	-8724	12074	-3350	4593	7728	5963	5038	5649	7915	0
900	161	0	14144	3540	-10604	-8842	12374	-3532	4299	7905	5596	5104	5558	7814	0
901	161	0	13464	3501	-9963	-8482	11713	-3231	3977	8144	5300	5127	5276	7569	0
902	161	0	11808	3468	-8340	-7638	10074	-2436	3474	8161	4865	4888	4822	7240	0
903	161	0	9969	3449	-6520	-6709	8244	-1535	2987	8177	4337	4764	4264	6780	0
904	161	0	8405	3443	-4962	-5924	6683	-759	2807	8037	3969	4665	3934	6341	0
905	161	0	7770	3437	-4333	-5603	6051	-448	2636	7798	3695	4586	3909	6332	0
906	161	0	7914	3416	-4498	-5665	6206	-541	2568	7663	3323	4582	4052	6310	0
907	161	0	9144	3402	-5742	-6273	7443	-1170	2560	7525	3098	4640	4341	6632	0
908	161	0	10783	3404	-7379	-7093	9081	-1987	2729	7583	3115	4656	4848	7053	0
909	161	0	12013	3400	-8613	-7706	10313	-2606	2956	7606	2997	4727	5080	7309	0
910	161	0	12394	3395	-8999	-7894	10696	-2802	2880	7622	2844	4615	5096	7253	0
911	161	0	11753	3369	-8384	-7561	10068	-2507	2809	7736	2657	4626	4811	7170	0
912	161	0	10042	3346	-6696	-6694	8369	-1675	2562	7401	2417	4442	4335	6714	0
913	161	0	8360	3334	-5026	-5847	6693	-846	2353	7139	2120	4167	3720	6495	0
914	161	0	6475	3315	-3160	-4895	4817	77	1829	7143	1771	4192	3478	7637	0
915	161	0	5475	3309	-2166	-4392	3820	571	1519	5866	1358	3858	3259	6070	0
916	161	0	5819	3342	-2477	-4580	4148	432	1268	4696	1375	3909	3408	5296	0
917	161	0	7598	3350	-4248	-5474	5923	-449	1676	4908	1777	3961	3740	4948	0
918	161	0	9529	3325	-6204	-6427	7866	-1439	1868	5476	1827	4066	4262	5614	0
919	161	0	10815	3321	-7494	-7068	9154	-2086	2077	6316	1908	4211	4578	5635	0
920	161	0	11096	3307	-7789	-7201	9442	-2241	2101	6427	2333	4250	4603	5643	0
921	161	0	10377	3298	-7079	-6837	8728	-1890	2101	6357	2655	4211	4399	5340	0
922	161	0	8733	3270	-5463	-6001	7098	-1096	1757	5953	2409	4074	3843	5160	0
923	161	0	7036	3255	-3781	-5145	5408	-263	1460	5474	2101	3998	3268	4729	0
924	161	0	5451	3230	-2221	-4340	3836	504	1412	4675	2054	3831	2999	4566	0
925	161	0	4787	3224	-1563	-4005	3175	830	1117	3713	1617	3590	2748	4483	0
926	161	0	5092	3230	-1862	-4161	3477	684	845	2242	1412	3418	3030	5020	0
927	161	0	6352	3247	-3105	-4799	4728	71	535	905	923	3253	3201	4493	0
928	161	0	8029	3263	-4766	-5646	6397	-751	467	-9	595	3245	3689	4545	0
929	161	0	9478	3263	-6215	-6370	7846	-1476	155	-277	42	3185	3887	4683	0
930	161	0	10058	3253	-6805	-6655	8431	-1776	-279	-271	-389	3055	3843	4436	0
931	161	0	9412	3241	-6171	-6326	7791	-1465	-634	-345	-686	3086	3470	3916	0
932	161	0	7843	3232	-4611	-5537	6227	-689	-1099	-413	-888	2813	2946	3156	0
933	161	0	6147	3222	-2925	-4684	4536	148	-1404	-442	-816	2694	2473	2219	0
934	161	0	4469	3247	-1222	-3858	2845	1012	-1482	-812	-776	2593	1955	1586	0
935	161	0	3912	3266	-646	-3589	2279	1310	-1427	-991	-599	2533	1713	1072	0
936	161	0	4476	3268	-1208	-3872	2842	1030	-1216	-878	56	2644	1988	896	0
937	161	0	5840	3268	-2572	-4554	4206	348	-874	-760	634	2593	2355	688	0
938	161	0	7422	3263	-4159	-5342	5790	-448	-457	-531	1387	2702	2820	793	0
939	161	0	8818	3239	-5579	-6028	7198	-1170	-42	-58	2044	2828	3121	824	0
940	161	0	9159	3233	-5926	-6196	7542	-1346	104	308	2359	2842	3169	750	0
941	161	0	8702	3228	-5474	-5965	7088	-1123	234	525	2366	2849	2906	403	0
942	161	0	7167	3220	-3947	-5193	5557	-363	95	795	2108	2772	2426	118	0
943	161	0	5596	3206	-2390	-4401	3993	408	77	919	1988	2628	1910	-302	0
944	161	0	3990	3218	-772	-3604	2381	1223	-65	952	1373	2556	1586	-494	0
945	161	0	3574	3218	-356	-3396	1965	1431	-380	1189	840	2461	1410	-583	0
946	161	0	4079	3226	-853	-3652	2466	1186	-537	1420	320	2553	1740	-248	0
947	161	0	5555	3220	-2335	-4387	3945	442	-632	1858	-170	2597	2064	58	0
948	161	0	7286	3228	-4058	-5257	5672	-415	-492	2324	-554	2809	2564	566	0
949	161	0	8507	3237	-5270	-5872	6888	-1016	-1039	2454	-1072	2535	2657	1039	0
950	161	0	8824	3230	-5594	-6027	7209	-1182	-2128	3038	-2378	2712	2941	2337	0
951	161	0	7728	3220	-4508	-5474	6118	-644	-3115	2438	-3666	2229	2473	292	0
952	161	0	6669	3220	-3449	-4944	5059	-114	-3792	1575	-4240	2073	1965	-605	0
953	161	0	5608	3218	-2390	-4413	3999	414	-4118	2023	-5075	2005	1359	-1466	0
954	161	0	4373	3208	-1165	-3790	2769	1021	-4640	2510	-5932	1905	1076	-1292	0
955	161	0	3858	3216	-642	-3537	2250	1287	-4948	3179	-6415	1790	970	-1365	0
956	161	0	4197	3216	-981	-3706	2589	1117	-5104	3136	-6423	1883	1175	-935	0
957	161	0	5342	3222	-2120	-4282	3731	551	-5286	3195	-6343	1926	1583	-543	0
958	161	0	6791	3212	-3579	-5001	5185	-183	-5585	2997	-6609	1945	2083	-31	0
959	161	0	7753	3222	-4531	-5487	6142	-654	-5761	2677	-6710	2037	2376	322	0
960	161	0	7773	3218	-4555	-5495	6164	-668	-5594	2395	-6596	2083	2450	570	0
961	161	0	6632	3222	-3410	-4927	5021	-94	-5565	1949	-6506	1810	2118	329	0
962	161	0	4605	3232	-1373	-3918	2989	929	-5645	1447	-6706	1600	1703	182	0
963	161	0	2582	3233	651	-2907	965	1942	-5868	1010	-7112	1179	1076	-349	0
964	161	0	1381	3241	1860	-2311	-239	2550	-5509	710	-6982	1084	777	-580	0
965	161	0	835	3228	2393	-2031	-779	2810	-5447	626	-7001	1022	719	-618	0
966	161	0	1915	3257	1342	-2586	286	2299	-5177	613	-6623	1047	971	-521	0
967	161	0	3154	3237	83	-3195	1535	1660	-4927	384	-6242	956	1517	-176	0
968	161	0	5225	3241	-1984	-4233	3604	628	-4268	79	-5571	1045	1986	-250	0
969	161	0	6952	3239	-3713	-5095	5332	-237	-3783	-7	-4861	1185	2397	-133	0
970	161	0	7338	3237	-4101	-5287	5719	-432	-3426	225	-4291	1146	2349	-273	0
971	161	0	6729	3212	-3517	-4970	5123	-152	-3028	417	-3773	1171	2112	-702	0
972	161	0	5076	3202	-1874	-4139	3475	664	-3253	364	-3441	956	1546	-1410	0
973	161	0	3352	3199	-153	-3275	1752	1523	-3410	455	-3090	975	1101	-2058	0
974	161	0	1601	3201	1600	-2401	0	2400	-3585	228	-2723	818	700	-2646	0
975	161	0	817	3199	2382	-2008	-782	2790	-3404	131	-2242	847	772	-2787	0
976	161	0	997	3208	2211	-2102	-607	2709	-3330	-27	-1955	915	1061	-2611	0
977	161	0	2188	3222	1034	-2705	577	2128	-3047	137	-1526	1131	1555	-2240	0
978	161	0	3862	3216	-646	-3539	2254	1285	-2591	54	-1187	1208	2102	-1751	0
979	161	0	5382	3214	-2168	-4298	3775	523	-2271	17	-913	1295	2438	-1266	0
980	161	0	5895	3230	-2665	-4562	4280	282	-2628	9	-919	1146	2551	409	0
981	161	0	5024	3218	-1806	-4121	3415	706	-3055	-688	-1427	741	2225	-1367	0
982	161	0	3776	3202	-574	-3489	2175	1314	-3658	-1790	-1775	397	1559	-2401	0
983	161	0	2782	3199	417	-2990	1182	1808	-3509	-1299	-1511	647	1032	-2516	0
984	161	0	1401	3197	1796	-2299	-197	2496	-3773	-523	-1625	568	692	-1846	0
985	161	0	799	3202	2403	-2000	-802	2802	-4105	323	-1813	646	779	-1241	0
986	161	0	1220	3218	1998	-2219	-389	2608	-3942	923	-1526	715	1065	-733	0
987	161	0	2483	3226	743	-2854	870	1984	-3792	1177	-909	841	1493	-254	0
988	161	0	4007	3220	-787	-3613	2397	1216	-4085	1511	-384	1016	2017	413	0
989	161	0	5066	3191	-1875	-4128	3470	658	-4207	1703	-122	1241	2446	900	0
990	161	0	5105	3175	-1930	-4140	3517	622	-4079	1870	34	1303	2409	1086	0
991	161	0	3976	3164	-812	-3570	2394	1176	-3876	1996	64	1338	2252	1156	0
992	161	0	1852	3169	1317	-2510	267	2243	-4157	1798	-259	1146	1724	896	0
993	161	0	-35	3181	3216	-1573	-1625	3198	-4130	1662	-832	1039	1171	649	0
994	161	0	-1806	3166	4972	-680	-3389	4069	-3763	1433	-1478	968	744	469	0
995	161	0	-2231	3181	5412	-475	-3821	4296	-3546	1480	-2077	1059	667	628	0
996	161	0	-1589	3189	4778	-800	-3183	3983	-3202	1709	-2308	1165	1121	1303	0
997	161	0	-409	3191	3600	-1391	-2004	3395	-2869	2135	-2489	1131	1544	1959	0
998	161	0	1007	3199	2192	-2103	-592	2695	-2302	2547	-1914	1352	2143	2469	0
999	161	0	2384	3189	805	-2786	789	1997	-1633	3043	-1208	1507	2489	2690	0
1000	161	0	2747	3171	424	-2959	1161	1797	-1132	3686	-448	1695	2566	2587	0
1001	161	0	2146	3152	1006	-2649	570	2079	-902	3959	230	1681	2232	2176	0
1002	161	0	603	3144	2541	-1873	-969	2842	-122	4110	1049	1759	1734	1755	0
1003	161	0	-1378	3136	4514	-879	-2946	3825	-64	4328	1292	1670	1237	1441	0
1004	161	0	-3042	3125	6167	-41	-4604	4646	-64	4669	1534	1757	950	1113	0
1005	161	0	-3837	3212	7049	312	-5443	5130	-279	4723	1641	1755	907	1144	0
1006	161	0	-3449	3201	6650	124	-5049	4925	-291	4654	1831	1885	1144	1220	0
1007	161	0	-2551	2908	5459	-178	-4005	4183	-302	4056	1841	1800	1526	1175	0
1008	161	0	-489	2721	3210	-1116	-1849	2965	-11	3695	2145	2044	2174	1404	0
1009	161	0	1170	2479	1309	-1824	-69	1894	494	2828	2508	2056	2523	1474	0
1010	161	0	1552	2289	737	-1920	407	1513	638	2083	2712	1854	2496	1165	0
1011	161	0	797	2153	1356	-1475	-279	1754	863	1680	2933	1780	2186	1018	0
1012	161	0	-1129	2132	3261	-501	-2195	2696	1001	1233	3210	1664	1652	810	0
1013	161	0	-3314	2083	5397	615	-4355	3740	1226	1061	3703	1470	1074	463	0
1014	161	0	-5164	1957	7121	1603	-6142	4539	1435	564	4266	1369	772	-116	0
1015	161	0	-5848	1912	7760	1968	-6804	4836	1778	-141	4997	1235	762	-719	0
1016	161	0	-5389	1856	7245	1766	-6317	4550	2176	-1290	5620	1270	960	-1035	0
1017	161	0	-3903	1831	5734	1036	-4818	3782	2942	-1237	6456	1340	1309	-867	1
1018	161	0	-2198	1827	4025	185	-3111	2926	3878	-1167	7158	1584	1971	-589	0
1019	161	0	-1081	1819	2900	-369	-1990	2359	4225	-818	7649	1629	2343	-339	0
1020	161	0	-895	1819	2714	-462	-1804	2266	4591	-32	8115	1738	2339	-219	0
1021	149	0	-1672	1829	3501	-78	-2586	2665	4712	830	7919	1798	2126	-488	0
1022	149	0	-3278	1804	5082	737	-4180	3443	4479	1191	7404	1581	1596	-956	0
1023	149	0	-5137	1784	6921	1676	-6029	4352	4240	1940	6675	1538	1084	-1369	0
1024	149	0	-6583	1753	8336	2415	-7459	5044	3936	2091	6029	1530	746	-1422	0
1025	149	0	-7130	1761	8891	2684	-8010	5326	3980	2467	5833	1635	834	-1278	0
1026	149	0	-6503	1765	8268	2369	-7385	5016	4211	3038	5616	1775	1193	-698	0
1027	149	0	-5058	1780	6838	1639	-5948	4309	4341	3596	5754	1905	1571	-32	0
1028	149	0	-3308	1817	5125	745	-4216	3471	4933	4190	6246	2083	2287	832	0
1029	149	0	-2163	1841	4004	161	-3083	2922	5406	4743	6710	2419	2735	1664	0
1030	149	0	-1562	1844	3406	-141	-2484	2625	5693	4947	7048	2677	2752	2176	0
1031	149	0	-2143	1872	4015	135	-3079	2943	5575	5125	6976	2630	2510	2223	0
1032	149	0	-3608	1891	5499	858	-4553	3695	5389	5092	7063	2599	2134	2785	0
1033	149	0	-5508	1916	7424	1796	-6466	4670	4991	5243	7086	2399	1573	2525	0
1034	149	0	-7170	1930	9100	2620	-8135	5515	5018	4687	7232	2077	1235	1602	0
1035	149	0	-7762	1984	9746	2889	-8754	5865	4842	4207	7187	2073	1127	1245	0
1036	149	0	-6898	2031	8929	2433	-7913	5480	4735	3938	6976	2069	1468	1408	0
1037	149	0	-5192	2046	7238	1573	-6215	4642	4720	3924	6910	2145	1988	2192	0
1038	149	0	-3523	2073	5596	725	-4559	3834	4700	4203	6842	2135	2663	3168	0
1039	149	0	-2301	2120	4421	90	-3361	3270	4396	4624	6784	2221	3065	3396	0
1040	149	0	-1804	2223	4027	-209	-2915	3125	4396	4165	7059	2296	3078	2847	0
1041	149	0	-2355	2341	4696	7	-3525	3518	4058	3497	7067	2099	2723	2040	0
1042	149	0	-3777	2483	6260	647	-5018	4371	3740	2619	7073	1866	2168	1290	0
1043	149	0	-5730	2584	8314	1573	-7022	5449	3798	2411	7362	1744	1548	915	0
1044	149	0	-7258	2651	9909	2303	-8583	6280	3889	2514	7437	1639	1121	710	0
1045	149	0	-7682	2704	10386	2489	-9034	6545	3992	2859	7534	1687	1175	1055	0
1046	149	0	-7180	2754	9934	2213	-8557	6344	4304	3625	7779	1817	1482	1794	0
1047	149	0	-5510	2787	8297	1361	-6903	5542	4465	4236	7837	1767	1852	2456	0
1048	149	0	-3499	2813	6312	343	-4905	4562	4603	4299	8074	1858	2436	3810	0
1049	149	0	-2101	2855	4956	-377	-3528	3905	3899	4978	7597	1874	2824	6438	0
1050	149	0	-1942	2865	4807	-461	-3374	3836	3237	4471	7185	1678	2884	5899	0
1051	149	0	-2693	2855	5548	-81	-4120	4201	2828	2595	6772	1433	2401	4021	0
1052	149	0	-4030	2851	6881	589	-5455	4866	3111	2531	6524	1453	1986	3036	0
1053	149	0	-5520	2845	8365	1337	-6942	5605	3092	3686	6157	1422	1356	2915	0
1054	149	0	-6821	2849	9670	1986	-8245	6259	3028	4463	5866	1453	1018	2651	0
1055	149	0	-7488	2842	10330	2323	-8909	6586	3336	5030	5934	1619	940	2553	0
1056	149	0	-7154	2869	10023	2142	-8588	6446	3618	5115	6543	1831	1264	2518	0
1057	149	0	-5634	2867	8501	1383	-7067	5684	3680	5812	7092	2005	1753	2768	0
1058	149	0	-3942	2869	6811	536	-5376	4840	4089	5862	7697	2339	2269	3445	0
1059	149	0	-2357	2886	5243	-264	-3800	4064	4590	5757	8376	2457	2708	3612	0
1060	149	0	-1659	2865	4524	-603	-3091	3694	4766	5505	8613	2343	2745	3594	0
1061	149	0	-2437	2853	5290	-208	-3863	4071	4405	5305	8169	2141	2341	3230	0
1062	149	0	-3899	2832	6731	533	-5315	4781	4033	4886	7843	1932	1780	3082	0
1063	149	0	-5870	2813	8683	1528	-7276	5748	3505	5051	7271	1916	1257	2966	0
1064	149	0	-7316	2822	10138	2247	-8727	6480	3414	5525	6714	1858	822	3014	0
1065	149	0	-7504	2824	10328	2340	-8916	6576	3474	6398	6031	2172	865	3724	0
1066	149	0	-6897	2818	9715	2039	-8306	6266	3235	7176	5552	2227	1187	5862	0
1067	149	0	-5791	2805	8596	1493	-7193	5700	2960	8483	5569	2683	1742	8601	0
1068	149	0	-4187	2814	7001	686	-5594	4907	3323	8563	6289	2970	2432	8512	0
1069	149	0	-2764	2830	5594	-33	-4179	4212	3544	6594	7005	2659	2483	6155	0
1070	149	0	-1926	2834	4760	-454	-3343	3797	4188	6010	7835	2721	2403	4650	0
1071	149	0	-2330	2842	5172	-256	-3751	4007	4838	6380	8751	2648	2145	3697	0
1072	149	0	-3657	2849	6506	404	-5081	4677	5282	5734	9645	2508	1612	2747	0
1073	149	0	-5595	2840	8435	1377	-7015	5637	5771	6254	10621	2653	1049	1883	0
1074	149	0	-6992	2836	9828	2078	-8410	6332	6363	6720	11608	2770	774	1336	0
1075	149	0	-7531	2859	10390	2336	-8960	6624	6673	7015	12507	2766	847	1299	0
1076	149	0	-6794	2869	9663	1962	-8228	6266	7082	7181	13067	2904	1193	1443	0
1077	149	0	-5021	2863	7884	1079	-6452	5373	7383	6722	13349	2923	1546	1571	0
1078	149	0	-2605	2828	5433	-111	-4019	4130	7909	6004	13527	2898	2122	1777	0
1079	149	0	-859	2828	3687	-984	-2273	3257	8083	4908	13457	2617	2415	1788	0
1080	149	0	192	2824	2632	-1508	-1220	2728	8151	4180	13257	2215	2331	1703	0
1081	149	0	124	2820	2696	-1472	-1286	2758	8192	4072	13104	2211	2087	1633	0
1082	149	0	-726	2826	3552	-1050	-2139	3189	7886	4066	12827	2097	1528	1588	0
1083	149	0	-1663	2820	4483	-578	-3073	3651	7769	4374	12718	2147	1115	1596	0
1084	149	0	-2716	2795	5511	-39	-4113	4153	7616	4557	12580	2269	735	1707	0
1085	149	0	-2683	2799	5482	-58	-4082	4140	7697	4840	12827	2494	803	2108	0
1086	149	0	-1831	2776	4607	-472	-3219	3691	7686	5047	13118	2630	1214	2512	0
1087	149	0	132	2778	2646	-1455	-1257	2712	7688	4799	13415	2489	1598	2762	0
1088	149	0	2640	2801	161	-2720	1239	1481	7857	4648	13659	2469	2188	3230	0
1089	149	0	4442	2828	-1614	-3635	3028	607	7540	4531	13413	2426	2500	3606	0
1090	149	0	5216	2865	-2351	-4040	3783	257	7048	4194	13025	2157	2469	3379	0
1091	149	0	4913	2873	-2040	-3893	3476	416	6473	3835	12286	2000	2118	3096	0
1092	149	0	3500	2886	-614	-3193	2057	1136	5779	3565	11422	1579	1550	2929	0
1093	149	0	1765	2894	1129	-2329	318	2011	4892	3639	10256	1330	940	3431	0
1094	149	0	33	2869	2836	-1451	-1401	2852	4054	4176	9393	1513	721	4506	0
1095	149	0	-535	2842	3377	-1153	-1956	3109	3484	3069	8920	1270	405	2320	0
1096	149	0	157	2836	2679	-1496	-1261	2757	3443	1127	8091	1173	603	682	0
1097	149	0	1835	2830	995	-2332	420	1912	3594	861	7451	1140	882	259	0
1098	149	0	4044	2834	-1210	-3439	2627	812	3319	1371	6867	1088	1367	397	0
1099	149	0	5555	2838	-2717	-4196	4136	60	3251	1835	6068	1171	1625	496	0
1100	149	0	6090	2849	-3241	-4469	4665	-196	3226	2382	5616	1365	1662	566	0
1101	149	0	5491	2830	-2661	-4160	4076	84	2950	2968	5036	1480	1441	585	0
1102	149	0	3924	2805	-1119	-3364	2521	843	2071	2842	3903	1162	888	145	0
1103	149	0	2179	2797	618	-2488	780	1707	1606	2357	3024	1068	320	-182	0
1104	149	0	627	2797	2170	-1712	-771	2483	886	1557	2277	762	-5	-370	0
1105	149	0	151	2816	2665	-1483	-1257	2740	632	756	1594	463	-192	-450	0
1106	149	0	937	2851	1914	-1894	-488	2382	415	217	913	407	89	-120	0
1107	149	0	2487	2861	374	-2674	1056	1617	-56	-25	298	323	481	188	0
1108	149	0	4240	2882	-1358	-3561	2799	762	-141	-215	-131	368	1026	638	0
1109	149	0	5796	2904	-2892	-4350	4344	6	-777	-15	-938	271	1284	2506	0
1110	149	0	6052	2927	-3125	-4489	4588	-99	-1586	1794	-1932	651	1408	4456	0
1111	149	0	5258	2946	-2312	-4102	3785	317	-2114	1390	-2407	417	999	3346	0
1112	149	0	3301	2950	-351	-3125	1826	1299	-2855	302	-2908	246	403	1507	0
1113	149	0	1461	2927	1466	-2194	-2	2196	-2964	312	-3334	118	-161	473	0
1114	149	0	304	2917	2613	-1610	-1154	2765	-3220	613	-3763	-201	-552	-2312	0
1115	149	0	99	2946	2847	-1522	-1374	2896	-3418	494	-4392	-382	-711	-2772	0
1116	149	0	1180	2970	1790	-2075	-305	2380	-3169	1028	-4840	-46	-325	-2360	0
1117	149	0	3272	2987	-285	-3129	1778	1351	-3530	1881	-5342	77	13	-1742	0
1118	149	0	5759	3001	-2758	-4380	4258	121	-3424	2203	-5852	335	469	-1148	0
1119	149	0	7625	3028	-4597	-5326	6111	-784	-3718	2871	-6495	512	840	-640	0
1120	149	0	8631	3007	-5624	-5819	7127	-1308	-4075	2700	-7145	605	834	-374	0
1121	149	0	8481	2964	-5517	-5722	6999	-1276	-4623	2605	-8206	500	562	-170	0
1122	149	0	7615	2927	-4688	-5271	6151	-880	-5117	2089	-9279	298	3	-444	0
1123	149	0	6289	2902	-3387	-4595	4838	-242	-5414	1420	-9985	27	-630	-977	0
1124	149	0	5122	2882	-2240	-4002	3681	321	-5523	970	-10437	-159	-1127	-923	0
1125	149	0	5045	2861	-2184	-3953	3614	338	-5400	1196	-10658	-155	-1057	277	0
1126	149	0	6088	2853	-3235	-4470	4661	-191	-4956	1455	-10408	122	-680	682	0
1127	149	0	7926	2871	-5055	-5398	6490	-1092	-4673	1722	-10175	370	-250	1532	0
1128	149	0	9742	2888	-6854	-6315	8298	-1983	-4196	2438	-9628	665	397	2281	0
1129	149	0	11144	2927	-8217	-7035	9680	-2645	-3808	2504	-8759	675	628	2037	0
1130	149	0	11542	2962	-8580	-7252	10061	-2809	-3325	2048	-8035	591	566	1037	0
1131	149	0	10980	3007	-7973	-6993	9476	-2483	-2729	1699	-7641	535	263	283	0
1132	149	0	9404	3012	-6392	-6208	7898	-1690	-2580	1654	-7370	331	-135	-386	0
1133	149	0	7825	3028	-4797	-5426	6311	-884	-2551	1697	-7478	234	-710	-1020	0
1134	149	0	6884	3030	-3854	-4957	5369	-412	-2252	1658	-7352	296	-981	-1344	0
1135	149	0	6944	3014	-3930	-4979	5437	-458	-2456	1893	-7488	289	-970	-1002	0
1136	149	0	7900	2981	-4919	-5440	6409	-969	-2613	2254	-7455	343	-601	-325	0
1137	149	0	9610	2917	-6693	-6263	8151	-1888	-2399	1957	-7121	355	-13	-234	0
1138	149	0	11492	2840	-8652	-7166	10072	-2906	-2011	1255	-6949	341	485	-471	0
1139	149	0	12668	2780	-9888	-7724	11278	-3554	-1596	1004	-6774	624	838	-178	0
1140	149	0	12929	2772	-10157	-7850	11543	-3692	-1782	962	-6791	370	983	-184	0
1141	149	0	12069	2750	-9319	-7409	10694	-3284	-1777	970	-6687	310	663	-364	0
1142	149	0	10475	2731	-7744	-6603	9109	-2506	-1771	1072	-6303	155	356	-285	0
1143	149	0	8628	2735	-5893	-5681	7260	-1579	-1821	1191	-5775	-97	-267	110	0
1144	149	0	7272	2743	-4529	-5007	5900	-893	-1683	1994	-4991	62	-424	616	0
1145	149	0	6721	2774	-3947	-4747	5334	-586	-1334	2097	-3934	149	-215	1534	0
1146	149	0	7119	2747	-4372	-4933	5745	-812	-708	2015	-2770	475	205	1668	0
1147	149	0	8254	2712	-5542	-5483	6898	-1415	170	1584	-1470	533	549	1311	0
1148	149	0	9879	2669	-7210	-6274	8544	-2270	1103	880	-477	535	1047	708	0
1149	149	0	10958	2634	-8324	-6796	9641	-2845	1567	-65	217	232	1363	186	0
1150	149	0	11399	2613	-8786	-7006	10092	-3086	1846	-744	616	42	1165	-485	0
1151	149	0	10698	2597	-8101	-6647	9399	-2752	1988	-512	919	3	805	-1096	0
1152	149	0	9206	2570	-6636	-5888	7921	-2033	1751	-98	752	32	339	-1817	0
1153	149	0	7366	2586	-4780	-4976	6073	-1097	1738	118	1006	143	-207	-2232	0
1154	149	0	5961	2611	-3350	-4286	4655	-369	1476	566	983	225	-622	-2673	0
1155	149	0	5605	2655	-2950	-4130	4277	-147	1375	438	954	180	-704	-3092	0
1156	149	0	6102	2698	-3404	-4400	4753	-353	1468	-54	1034	182	-356	-3286	0
1157	149	0	7108	2747	-4361	-4927	5734	-807	1592	-814	946	190	-62	-3579	0
1158	149	0	8724	2778	-5946	-5751	7335	-1584	1664	-1557	1103	104	434	-3255	0
1159	149	0	9532	2781	-6751	-6156	8141	-1985	1903	-1953	1542	133	789	-2908	0
1160	149	0	9674	2756	-6918	-6215	8296	-2081	2430	-2019	2262	62	797	-3280	0
1161	149	0	9097	2727	-6370	-5912	7733	-1821	1930	-1583	2492	-337	395	-2543	0
1162	149	0	7522	2692	-4830	-5107	6176	-1069	1001	-1057	2490	-552	-126	-2595	0
1163	149	0	5561	2681	-2880	-4121	4220	-99	580	-1583	2741	-591	-646	-3490	0
1164	149	0	4073	2659	-1414	-3366	2743	622	644	-2692	2921	-816	-1134	-4739	0
1165	149	0	4054	2599	-1455	-3326	2754	572	1111	-2539	3034	-884	-1125	-5007	0
1166	149	0	5492	2518	-2974	-4005	4233	-228	1290	-2023	3237	-789	-677	-4106	0
1167	149	0	7767	2471	-5296	-5119	6531	-1412	1588	-1173	3051	-754	-166	-3362	0
1168	149	0	10812	2459	-8353	-6635	9582	-2947	1881	-50	2882	-620	413	-2574	0
1169	149	0	13013	2481	-10532	-7747	11772	-4025	1418	665	2729	-614	762	-2037	0
1170	149	0	13734	2587	-11147	-8160	12440	-4280	1229	940	2415	-424	746	-2155	0
1171	149	0	13129	2700	-10429	-7914	11779	-3864	622	399	1709	-254	496	-2314	0
1172	149	0	11348	2797	-8551	-7072	9949	-2877	91	0	849	-492	178	-2143	0
1173	149	0	9508	2942	-6566	-6225	8037	-1812	-283	-646	155	-479	-343	-2372	0
1174	149	0	8553	3100	-5453	-5826	7003	-1176	-630	-1414	-572	-694	-785	-2813	0
1175	149	0	8636	3282	-5354	-5959	6995	-1036	-1111	-2062	-1330	-1156	-845	-2778	0
1176	149	0	10100	3501	-6599	-6800	8349	-1549	-1491	-2287	-1998	-1286	-607	-1191	0
1177	149	0	11641	3796	-7845	-7718	9743	-2024	-1449	-2120	-2556	-1218	-219	-762	0
1178	149	0	13230	4066	-9164	-8648	11197	-2549	-1214	-2886	-2527	-1074	335	-944	0
1179	149	0	14359	4365	-9994	-9362	12176	-2814	-1235	-3523	-2809	-1129	572	-1317	0
1180	149	0	15356	4648	-10708	-10002	13032	-3030	-1348	-2871	-3515	-861	613	-810	0
1181	149	0	15280	4952	-10328	-10116	12804	-2688	-1903	-1881	-4281	-1008	339	-219	0
1182	149	0	14085	5373	-8712	-9729	11398	-1669	-2172	-950	-4826	-1181	-56	-29	0
1183	149	0	12248	5645	-6603	-8946	9425	-479	-2512	-275	-5086	-1251	-535	-62	0
1184	149	0	10361	5785	-4576	-8073	7468	604	-2768	463	-5094	-1061	-900	-89	0
1185	149	0	9383	5740	-3643	-7561	6513	1048	-3043	880	-5053	-1074	-840	393	0
1186	149	0	9412	5515	-3897	-7463	6654	809	-2871	989	-4979	-1004	-630	1063	0
1187	149	0	10409	5346	-5063	-7877	7736	141	-2700	1501	-4570	-787	-48	1928	1
1188	149	0	11150	5206	-5944	-8178	8547	-369	-2223	1455	-3891	-442	517	1813	0
1189	153	0	11089	5044	-6045	-8066	8567	-500	-1819	465	-3014	-444	779	1140	0
1190	153	0	9913	4747	-5166	-7330	7539	-209	-1664	-640	-2428	-805	527	-318	0
1191	153	0	8364	4376	-3988	-6370	6176	194	-1790	-1212	-2108	-886	118	-1383	0
1192	153	0	6832	3975	-2857	-5403	4844	559	-1835	-1342	-2106	-1084	-289	-1990	0
1193	153	0	5208	3606	-1602	-4407	3405	1002	-1974	-1441	-1976	-948	-731	-2071	0
1194	153	0	3786	3243	-543	-3514	2164	1350	-1645	-620	-1550	-902	-1103	-2335	0
1195	153	0	3458	2983	-475	-3220	1966	1254	-1379	-93	-855	-682	-1045	-1730	0
1196	153	0	4087	2830	-1257	-3458	2672	786	-743	442	149	-314	-498	-791	0
1197	153	0	5210	2789	-2421	-3999	3815	184	302	706	1400	-170	-54	-865	0
1198	153	0	7061	2795	-4266	-4928	5663	-735	1249	1196	2161	263	601	781	0
1199	153	0	8352	2814	-5538	-5583	6945	-1362	2265	1447	3266	481	1099	1030	0
1200	153	0	8752	2896	-5856	-5824	7304	-1480	3348	1055	4448	370	1210	87	0
1201	153	0	8601	2991	-5610	-5796	7105	-1309	3912	985	5094	308	907	-735	0
1202	153	0	8357	3001	-5356	-5679	6856	-1177	4882	1775	5779	481	614	-485	0
1203	153	0	7636	2975	-4661	-5305	6148	-843	5129	3020	6502	345	236	-133	0
1204	153	0	6865	2993	-3872	-4929	5368	-439	5532	4145	7053	428	-60	-203	0
1205	153	0	6665	3024	-3641	-4844	5153	-308	6126	4382	8082	962	65	100	0
1206	153	0	7459	3001	-4458	-5230	5958	-728	6518	4605	9131	1109	403	597	0
1207	153	0	8742	2917	-5825	-5829	7283	-1454	7670	4753	10765	1501	1057	1317	0
1208	153	0	10318	2838	-7480	-6578	8899	-2321	8759	4791	12402	1724	1724	1998	0
1209	153	0	11787	2772	-9015	-7279	10401	-3121	9795	4365	13708	1839	2116	2597	0
1210	153	0	12570	2721	-9849	-7645	11209	-3564	10520	3850	14550	1875	2287	2919	0
1211	153	0	11919	2683	-9236	-7301	10577	-3276	10898	3327	15155	1709	1994	2820	0
1212	153	0	10599	2686	-7913	-6642	9256	-2613	11151	2890	15378	1567	1678	2580	0
1213	153	0	8888	2743	-6145	-5815	7516	-1701	10862	2382	15310	1222	1150	2407	0
1214	153	0	7742	2803	-4939	-5272	6340	-1068	10677	2209	15714	1117	830	2589	0
1215	153	0	7273	2813	-4460	-5043	5866	-823	11137	2300	16383	1274	847	2805	0
1216	153	0	8189	2851	-5338	-5520	6763	-1243	11614	2329	17392	1274	1321	3779	0
1217	153	0	9464	2878	-6586	-6171	8025	-1854	12243	2444	17931	1435	1856	5218	0
1218	153	0	10909	2878	-8031	-6893	9470	-2576	12627	2174	17910	1497	2456	5335	0
1219	153	0	11868	2770	-9098	-7319	10483	-3164	12610	1340	17861	1581	2830	5459	0
1220	153	0	11821	2686	-9135	-7253	10478	-3224	12417	1808	17706	1945	3034	6751	0
1221	153	0	10224	2626	-7598	-6425	8911	-2486	11965	3282	17574	2031	2904	8660	0
1222	153	0	7639	2617	-5022	-5128	6330	-1202	11884	4058	17494	2727	2535	9040	0
1223	153	0	4694	2628	-2066	-3661	3380	281	11500	3348	17409	2415	1866	7754	0
1224	153	0	2775	2717	-58	-2746	1416	1329	10984	2830	17394	1928	1359	5969	0
1225	153	0	2085	2795	710	-2440	687	1752	10877	2593	17335	1546	1169	4801	0
1226	153	0	2546	2807	261	-2676	1142	1534	10848	2704	17155	1274	1394	3883	0
1227	153	0	4159	2772	-1387	-3465	2773	692	11354	2975	17110	1544	1759	3633	0
1228	153	0	6141	2737	-3404	-4439	4772	-333	11837	3280	17006	1767	2267	3625	0
1229	153	0	8015	2754	-5261	-5384	6638	-1253	12578	3649	16953	2137	2735	3798	0
1230	153	0	9086	2774	-6312	-5930	7699	-1769	13104	4035	16870	2522	2844	3656	0
1231	153	0	8952	2826	-6126	-5889	7539	-1650	13675	4442	16784	2613	2727	3218	0
1232	153	0	7910	2830	-5080	-5370	6495	-1125	13977	4438	16718	2624	2296	2859	0
1233	153	0	6554	2826	-3728	-4690	5141	-451	14282	4487	16625	3071	1957	2409	0
1234	153	0	5612	2844	-2768	-4228	4190	38	14297	4512	16532	3001	1588	1905	0
1235	153	0	5980	2873	-3107	-4426	4543	-117	14482	4568	16464	2991	1769	1645	0
1236	153	0	7322	2888	-4434	-5105	5878	-773	14928	4491	16340	3216	2102	2069	0
1237	153	0	9276	2890	-6386	-6083	7831	-1748	15353	4904	16299	3406	2587	2508	0
1238	153	0	11412	2902	-8510	-7157	9961	-2804	15283	5585	16288	3765	3276	4512	0
1239	153	0	12534	2900	-9634	-7717	11084	-3367	15184	6037	16195	4287	4103	6182	0
1240	153	0	11889	2849	-9040	-7369	10464	-3095	15104	5779	16008	4605	4205	5841	0
1241	153	0	10300	2822	-7478	-6561	8889	-2328	15040	4359	15997	4526	4039	3945	0
1242	153	0	8058	2820	-5238	-5439	6648	-1209	14986	3616	15900	4332	3631	2861	0
1243	153	0	6271	2820	-3451	-4545	4861	-315	14877	4184	15878	4557	3123	2694	0
1244	153	0	5008	2824	-2184	-3916	3596	320	14852	5445	15731	4271	2845	2141	0
1245	153	0	4898	2807	-2091	-3852	3494	358	14742	5856	15638	3410	2527	1317	0
1246	153	0	6055	2814	-3241	-4434	4648	-213	14683	6766	15589	3393	2619	1098	0
1247	153	0	7460	2816	-4644	-5138	6052	-914	14540	8115	15549	3210	2977	1218	0
1248	153	0	9103	2826	-6277	-5964	7690	-1725	14509	7926	15446	3408	3616	1499	0
1249	153	0	10137	2791	-7346	-6464	8741	-2277	14427	6900	15285	3336	4021	1132	0
1250	153	0	10745	2745	-8000	-6745	9372	-2627	14303	5657	15306	3154	4066	422	0
1251	153	0	10268	2702	-7566	-6485	8917	-2432	14255	4008	15174	2898	3513	-675	0
1252	153	0	9291	2727	-6564	-6009	7927	-1918	14142	2609	15137	2345	2733	-1811	0
1253	153	0	8108	2708	-5400	-5408	6754	-1346	12835	1918	14945	1839	1740	-2448	0
1254	153	0	6494	2727	-3767	-4610	5130	-520	8105	938	12082	931	756	-2915	0
1255	153	0	5521	2776	-2745	-4148	4133	15	2708	17	4167	98	-9	-3567	0
1256	153	0	5940	2875	-3065	-4407	4502	-95	-1286	-620	-1228	-537	-442	-3945	0
1257	153	0	7631	2931	-4700	-5281	6165	-884	-3071	-711	-3135	-663	-308	-2170	0
1258	153	0	9444	2942	-6502	-6193	7973	-1780	-3604	-603	-3257	-659	314	-277	0
1259	153	0	10774	2983	-7791	-6878	9282	-2404	-2060	-614	-1065	-112	999	386	0
1260	153	0	10886	3014	-7872	-6950	9379	-2429	956	-1552	3771	355	1532	-209	0
1261	153	0	10069	2942	-7127	-6505	8598	-2092	4229	-2704	8580	603	1579	-1827	0
1262	153	0	8479	2867	-5612	-5673	7045	-1372	5556	-2849	9350	671	1299	-2913	0
1263	153	0	6717	2816	-3901	-4766	5309	-542	4085	-2473	7234	696	867	-4302	0
1264	153	0	5571	2801	-2770	-4186	4170	15	2745	-2157	6865	626	533	-5397	0
1265	153	0	5396	2842	-2554	-4119	3975	144	3362	-1697	9700	851	500	-5752	0
1266	153	0	6196	2904	-3292	-4550	4744	-194	5754	-1187	14664	1043	1002	-5133	0
1267	153	0	7658	2968	-4690	-5313	6174	-861	9414	-655	14627	1678	1813	-4417	0
1268	153	0	9166	3030	-6136	-6098	7651	-1553	13275	-902	14507	2110	2816	-3814	0
1269	153	0	10466	3104	-7362	-6785	8914	-2129	13808	-1455	14534	2425	3495	-3868	0
1270	153	0	10812	3138	-7674	-6975	9243	-2268	13828	-1813	14414	2933	3736	-4564	0
1271	153	0	9971	3123	-6848	-6547	8409	-1862	13725	-2310	14379	3034	3464	-5798	0
1272	153	0	8626	3107	-5519	-5866	7072	-1206	13665	-2543	14216	2710	3057	-6493	0
1273	153	0	6919	3080	-3839	-4999	5379	-379	13603	-2137	14222	2328	2469	-7193	0
1274	153	0	5924	3063	-2861	-4493	4392	101	13531	-1895	14107	2037	2044	-7342	0
1275	153	0	5885	3030	-2855	-4457	4370	87	13436	-1466	14047	1926	1854	-6822	0
1276	153	0	6673	2991	-3682	-4832	5177	-345	13374	-904	14033	1765	1984	-5682	0
1277	153	0	8176	3020	-5156	-5598	6666	-1068	13257	-539	13921	1654	2244	-5142	0
1278	153	0	10260	3001	-7259	-6630	8759	-2129	13155	-1474	13832	1468	2252	-5829	0
1279	153	0	12083	3018	-9065	-7550	10574	-3023	13213	-2399	13847	940	2194	-6464	0
1280	153	0	12794	3032	-9762	-7913	11278	-3365	13073	-2066	13661	389	1998	-6834	0
1281	153	0	12314	3032	-9282	-7673	10798	-3125	12984	-2262	13659	-419	1396	-7666	0
1282	153	0	11129	3038	-8091	-7083	9610	-2526	12891	-2884	13539	-857	770	-8797	0
1283	153	0	9664	3078	-6586	-6371	8125	-1754	12821	-3616	13438	-1212	3	-9587	0
1284	153	0	8530	3131	-5399	-5830	6964	-1134	11052	-3881	13413	-1342	-539	-9088	0
1285	153	0	8507	3105	-5402	-5806	6954	-1148	9222	-3744	13354	-1235	-713	-7998	0
1286	153	0	9693	3152	-6541	-6422	8117	-1694	6881	-3115	12668	-781	-733	-7067	0
1287	153	0	11905	3208	-8697	-7556	10301	-2744	4328	-1887	8227	-477	-711	-5874	0
1288	153	0	14452	3226	-11226	-8839	12839	-4000	2120	-661	3763	-547	-291	-4700	0
1289	153	0	16330	3199	-13131	-9764	14730	-4966	116	-539	-424	-816	-372	-4211	0
1290	153	0	16815	3135	-13680	-9975	15247	-5272	-1517	-894	-3920	-917	-514	-4118	0
1291	153	0	15816	3142	-12674	-9479	14245	-4766	-3096	-1321	-6679	-1016	-791	-3971	0
1292	153	0	13845	3082	-10763	-8463	12304	-3840	-4650	-2205	-8774	-1247	-1365	-4246	0
1293	153	0	11210	3111	-8099	-7160	9654	-2494	-5162	-2981	-9793	-1443	-1883	-4134	0
1294	153	0	8568	3191	-5377	-5879	6972	-1093	-5369	-3720	-9783	-1456	-2165	-4256	0
1295	153	0	7022	3298	-3724	-5160	5373	-213	-5497	-5173	-9313	-1808	-2388	-5627	0
1296	153	0	6214	3433	-2781	-4823	4497	326	-5348	-6473	-9127	-1959	-2337	-7395	0
1297	153	0	6213	3453	-2760	-4833	4486	346	-5715	-7220	-9362	-2085	-2002	-9215	0
1298	153	0	6777	3433	-3344	-5105	5060	44	-5903	-7185	-9571	-2314	-1800	-9849	0
1299	153	0	6928	3334	-3594	-5131	5261	-130	-5868	-6679	-9490	-2287	-1336	-9826	0
1300	153	0	6335	3150	-3185	-4742	4760	-17	-5852	-5897	-9527	-1955	-1266	-10282	0
1301	153	0	4657	3067	-1590	-3862	3123	738	-5926	-5236	-9855	-1645	-1451	-10761	0
1302	153	0	2402	3092	690	-2747	856	1891	-6095	-4603	-10258	-1026	-1695	-11032	0
1303	153	0	118	3173	3055	-1645	-1468	3114	-6163	-4174	-10245	-700	-1908	-10503	0
1304	153	0	-2498	3329	5827	-415	-4162	4578	-6095	-3800	-9849	-550	-2188	-10396	0
1305	153	0	-2996	3499	6495	-251	-4745	4997	-5530	-3707	-9187	-223	-2048	-9535	0
1306	153	0	-1609	3691	5300	-1041	-3454	4495	-5173	-3069	-8815	-89	-1680	-8532	0
1307	153	0	-1158	3794	4952	-1318	-3055	4373	-5009	-2101	-8594	261	-1094	-7484	0
1308	153	0	1211	3808	2597	-2509	-693	3202	-4764	-1466	-8475	659	-618	-6221	0
1309	153	0	2499	3767	1268	-3133	615	2517	-4772	-840	-8248	762	-62	-5203	0
1310	153	0	3122	3715	593	-3418	1264	2154	-4993	-180	-8264	938	19	-3499	0
1311	153	0	3051	3660	609	-3355	1221	2134	-5201	50	-8452	973	-69	-2937	0
1312	153	0	1464	3598	2134	-2531	-335	2866	-5389	483	-8823	1035	-434	-2995	0
1313	153	0	700	3569	2869	-2134	-1084	3219	-5726	1150	-8712	1076	-898	-2397	0
1314	153	0	-710	3493	4203	-1391	-2456	3848	-5589	1780	-8045	1282	-1173	-1883	0
1315	153	0	-225	3449	3674	-1612	-1949	3561	-4972	2068	-7090	1200	-1160	-1654	0
1316	153	0	-297	3437	3734	-1570	-2015	3585	-4066	1654	-5686	1268	-824	-1761	0
1317	153	0	1236	3406	2170	-2321	-467	2788	-2853	1142	-4050	1338	-498	-2894	0
1318	153	0	2689	3387	698	-3038	995	2042	-1907	694	-2648	1517	114	-3177	0
1319	153	0	3629	3447	-182	-3538	1905	1632	-1006	896	-1371	1796	576	-3515	0
1320	153	0	4548	3381	-1167	-3964	2857	1107	-622	1251	-657	1790	585	-3773	0
1321	153	0	4341	3373	-968	-3857	2654	1202	-554	1755	-355	1579	380	-4015	0
1322	153	0	3856	3342	-514	-3599	2185	1414	-393	2919	-312	1685	102	-3734	0
1323	153	0	2057	3288	1231	-2672	413	2259	-690	3604	-496	1584	-347	-3288	0
1324	153	0	272	3193	2921	-1732	-1324	3057	-1107	3594	-1039	1352	-607	-2735	0
1325	153	0	-526	2987	3513	-1230	-2019	3250	-1346	2989	-1369	1220	-611	-2159	0
1326	153	0	76	2898	2822	-1487	-1373	2860	-1633	2423	-1569	948	-370	-1491	0
1327	153	0	824	2818	1994	-1821	-585	2406	-1831	1259	-1259	708	-149	-1078	0
1328	153	0	1507	2826	1319	-2166	94	2072	-1734	180	-322	556	424	-727	0
1329	153	0	2086	2877	791	-2481	647	1834	-1138	-948	909	182	787	-519	0
1330	153	0	1973	2925	952	-2449	510	1938	-863	-1833	1771	15	851	-459	0
1331	153	0	884	2981	2097	-1932	-606	2539	-743	-2587	2054	-219	595	-636	0
1332	153	0	-1257	3061	4318	-902	-2787	3689	-1179	-2836	2190	-527	180	-1111	0
1333	153	0	-3793	3072	6865	360	-5329	4968	-1307	-2970	2814	-793	-347	-1586	0
1334	153	0	-5548	3003	8551	1272	-7049	5777	-1146	-3154	3292	-938	-764	-1749	0
1335	153	0	-5802	2904	8706	1449	-7254	5805	-929	-2875	3810	-933	-776	-1501	0
1336	153	0	-4939	2842	7781	1048	-6360	5311	-830	-2807	4586	-735	-673	-1171	0
1337	153	0	-3411	2783	6194	314	-4802	4488	-419	-2296	5779	-508	-273	-849	0
1338	153	0	-1847	2752	4599	-452	-3223	3675	302	-1972	7255	-502	256	-285	0
1339	153	0	-289	2797	3086	-1254	-1687	2941	1119	-1778	8654	-376	632	258	0
1340	153	0	623	2838	2215	-1730	-796	2526	1771	-1928	9798	-329	816	298	0
1341	153	0	347	2824	2477	-1585	-1065	2650	1914	-1860	10662	-292	605	-277	0
1342	153	0	-1011	2865	3876	-927	-2443	3370	2353	-2145	11496	-194	252	-1189	0
1343	153	0	-3005	2834	5839	85	-4422	4336	2522	-2093	12169	-240	-164	-1453	0
1344	153	0	-4836	2716	7552	1060	-6194	5134	3144	-950	12869	201	-246	-422	0
1345	153	0	-6247	2638	8885	1804	-7566	5761	3313	-180	13465	471	-83	502	0
1346	153	0	-6792	2587	9379	2102	-8085	5983	3299	-409	13686	399	-31	-238	0
1347	153	0	-6245	2574	8819	1835	-7532	5696	3020	-1020	13558	372	89	-1893	0
1348	153	0	-5135	2599	7734	1268	-6434	5166	2747	-1222	13593	316	471	-2888	0
1349	153	0	-4317	2659	6976	829	-5646	4817	2549	-857	13514	281	680	-3323	0
1350	153	0	-4317	2657	6974	830	-5645	4815	2628	-281	13415	170	719	-3841	0
1351	153	0	-5577	2716	8293	1430	-6935	5504	2799	-32	13292	323	473	-4386	0
1352	153	0	-7632	2721	10353	2455	-8992	6537	2758	244	12844	646	201	-4390	0
1353	153	0	-9960	2710	12670	3625	-11315	7690	2642	302	11934	688	-252	-4345	0
1354	153	0	-11730	2684	14414	4523	-13072	8549	2535	591	10953	1270	-455	-4072	0
1355	153	0	-12522	2675	15197	4923	-13859	8936	2141	851	9961	2415	-397	-3635	0
1356	153	0	-11995	2675	14670	4660	-13332	8672	2155	944	9327	2409	-197	-3290	0
1357	153	0	-10420	2657	13077	3881	-11748	7867	2296	935	8347	2056	213	-2822	0
1358	153	0	-8323	2669	10992	2827	-9657	6830	2254	871	7273	1821	620	-1934	0
1359	153	0	-5872	2646	8518	1613	-7195	5582	1887	942	5907	1753	989	-1509	0
1360	153	0	-4499	2562	7061	968	-5780	4811	1542	964	4947	1819	968	-1367	0
1361	153	0	-3769	2504	6273	632	-5021	4388	1361	1055	4015	1806	752	-1233	0
1362	153	0	-3649	2494	6143	577	-4896	4318	1035	1534	2950	1854	512	-1127	0
1363	153	0	-3664	2481	6145	591	-4904	4313	527	2068	1856	1940	-32	-1101	0
1364	153	0	-3389	2479	5868	455	-4628	4173	-83	2339	582	1699	-347	-1008	0
1365	153	0	-2190	2578	4768	-194	-3479	3673	-611	2423	-556	1460	-455	-1028	0
1366	153	0	-177	2632	2809	-1227	-1493	2720	-857	2335	-1330	1210	-279	-609	0
1367	153	0	2288	2716	428	-2502	930	1572	-770	2357	-2331	1119	17	465	0
1368	153	0	4424	2826	-1598	-3625	3011	614	-614	2648	-3191	1317	659	2392	0
1369	153	0	5498	2814	-2684	-4156	4091	65	-756	2789	-4463	1319	970	3724	0
1370	153	0	5252	2793	-2459	-4022	3855	167	-779	2452	-5338	1592	1072	3645	0
1371	153	0	4000	2739	-1261	-3369	2630	739	-1228	1610	-6301	1315	549	1804	0
1372	153	0	2536	2638	102	-2587	1217	1370	-1697	1402	-7096	803	164	1567	0
1373	153	0	753	2586	1833	-1669	-540	2209	-2079	1709	-8019	715	-494	989	0
1374	153	0	-896	2568	3464	-836	-2180	3016	-2163	1868	-8514	667	-935	314	0
1375	153	0	-1936	2584	4520	-324	-3228	3552	-2271	1746	-8786	785	-923	580	0
1376	153	0	-1998	2650	4648	-326	-3323	3649	-2310	1957	-8770	741	-677	1503	0
1377	153	0	-1278	2677	3955	-699	-2616	3316	-1992	2015	-8601	917	-246	2419	0
1378	153	0	-801	2696	3497	-947	-2149	3096	-1590	1817	-8309	1140	211	3218	0
1379	153	0	-726	2593	3319	-933	-2022	2956	-1202	1462	-7645	1117	580	3755	0
1380	153	0	-1352	2481	3833	-564	-2592	3157	-776	1109	-7193	1103	711	3804	0
1381	153	0	-3042	2306	5348	368	-4195	3827	-1070	694	-7003	869	467	3639	0
1382	153	0	-5183	2227	7410	1478	-6296	4818	-1148	316	-6576	713	174	3486	0
1383	153	0	-7102	2277	9379	2412	-8240	5828	-1396	-265	-6078	500	-302	2983	0
1384	153	0	-8109	2399	10508	2855	-9308	6453	-1410	-570	-5203	395	-663	2407	0
1385	153	0	-8148	2520	10668	2814	-9408	6594	-1113	-502	-4079	560	-686	2384	0
1386	153	0	-6951	2632	9583	2159	-8267	6107	-694	-618	-2762	624	-488	2457	0
1387	153	0	-4614	2754	7368	930	-5991	5061	-58	-634	-1261	723	-52	2962	0
1388	153	0	-1490	2805	4295	-657	-2892	3550	461	-337	-366	874	519	4161	0
1389	153	0	1371	2822	1451	-2096	-40	2136	545	-182	27	917	1012	6043	0
1390	153	0	2742	2776	34	-2759	1354	1405	649	510	469	1105	1162	6638	0
1391	153	0	2124	2764	640	-2444	742	1702	601	178	537	900	865	5400	1
1392	153	0	573	2708	2135	-1640	-781	2421	514	-219	401	665	380	4033	0
1393	152	0	-1629	2671	4300	-521	-2964	3485	-52	188	585	316	-166	2995	0
1394	152	0	-3486	2663	6149	411	-4817	4406	-19	576	1346	527	-221	2787	0
1395	152	0	-4800	2651	7451	1074	-6125	5051	362	628	2395	696	-205	2176	0
1396	152	0	-5277	2684	7961	1296	-6619	5322	1140	1111	4042	1259	194	2617	0
1397	152	0	-5383	2700	8083	1341	-6733	5391	2000	1586	5986	1561	710	3589	0
1398	152	0	-4904	2729	7633	1087	-6268	5181	3303	2518	7806	2147	1487	5158	0
1399	152	0	-5002	2758	7760	1122	-6381	5259	4108	3315	9150	2686	2048	6178	0
1400	152	0	-5901	2747	8648	1577	-7274	5697	4481	3567	10190	2894	2215	6667	0
1401	152	0	-6792	2750	9542	2021	-8167	6146	4566	4657	10280	3074	2149	7678	0
1402	152	0	-7819	2721	10540	2549	-9179	6630	4299	5629	10190	3030	1784	8295	0
1403	152	0	-9056	2708	11764	3174	-10410	7236	3796	6702	9601	2886	1321	8811	0
1404	152	0	-9663	2671	12334	3496	-10998	7502	2935	7709	8801	2754	882	8982	0
1405	152	0	-9207	2634	11841	3286	-10524	7237	2716	8107	8479	2770	882	9246	0
1406	152	0	-7511	2615	10126	2448	-8818	6370	2589	8493	8330	2865	948	9779	0
1407	152	0	-5527	2595	8122	1466	-6824	5358	2568	9234	8413	3212	1389	10982	0
1408	152	0	-3736	2576	6312	580	-5024	4444	2981	9486	9176	3457	1945	11729	0
1409	152	0	-3136	2554	5690	291	-4413	4122	3678	9065	10080	3722	2351	12006	0
1410	152	0	-3915	2533	6448	691	-5181	4490	4025	8493	10734	3868	2527	11948	0
1411	152	0	-5380	2508	7888	1436	-6634	5198	3971	8239	11050	3651	2415	11983	0
1412	152	0	-7900	2500	10400	2700	-9150	6450	3922	7917	11469	3266	2135	11409	0
1413	152	0	-11333	2510	13843	4411	-12588	8176	3724	7445	11614	2923	1550	10287	0
1414	152	0	-14635	2483	17118	6076	-15876	9800	3730	6762	11756	2735	1154	9215	0
1415	152	0	-17358	2490	19848	7434	-18603	11169	3755	6411	11715	2485	1028	8836	0
1416	152	0	-19289	2508	21797	8390	-20543	12152	3808	6370	11645	2353	1171	8807	0
1417	152	0	-20510	2564	23074	8973	-21792	12819	3786	6361	11816	2130	1336	8617	0
1418	152	0	-21391	2554	23945	9418	-22668	13249	3928	5705	11820	2042	1730	8448	0
1419	152	0	-22465	2601	25066	9932	-23765	13833	3827	5379	11667	1967	2083	8485	0
1420	152	0	-23882	2597	26479	10642	-25180	14538	3773	4452	11314	1879	2056	7651	0
1421	152	0	-25544	2601	28145	11471	-26844	15373	3552	3848	10689	1823	1972	7342	0
1422	152	0	-26851	2576	29427	12137	-28139	16001	3208	3490	10206	1631	1517	6487	0
1423	152	0	-27220	2545	29765	12337	-28492	16155	3278	2679	10235	1392	1035	5626	0
1424	152	0	-26484	2522	29006	11981	-27745	15764	3129	1833	9853	1138	642	4429	0
1425	152	0	-24849	2483	27332	11183	-26090	14907	2944	1478	9213	958	647	3761	0
1426	152	0	-22352	2485	24837	9933	-23594	13661	2946	1043	8991	1022	770	3784	0
1427	152	0	-19838	2510	22348	8664	-21093	12429	2958	294	8784	1039	1094	3365	0
1428	152	0	-17499	2496	19995	7501	-18747	11245	3010	-399	8404	884	1414	2622	0
1429	152	0	-16010	2522	18532	6744	-17271	10527	2964	-702	7682	766	1583	2116	0
1430	152	0	-15867	2502	18369	6682	-17118	10435	2694	-1148	7121	523	1617	1487	0
1431	152	0	-17099	2566	19665	7266	-18382	11115	2657	-1191	6454	265	1276	886	0
1432	152	0	-19291	2609	21900	8341	-20595	12254	2269	-787	5142	124	760	1348	0
1433	152	0	-21708	2615	24323	9546	-23015	13469	1881	-65	3779	71	475	3352	0
1434	152	0	-24093	2624	26717	10734	-25405	14670	1226	246	2634	145	240	5059	0
1435	152	0	-25193	2651	27844	11271	-26518	15247	630	-320	1583	77	225	5674	0
1436	152	0	-24967	2650	27617	11158	-26292	15133	-50	-1447	1167	-186	209	5618	0
1437	152	0	-23410	2651	26061	10379	-24735	14356	-692	-1437	993	-465	314	4803	0
1438	152	0	-21006	2642	23648	9182	-22327	13145	-867	-1472	1509	-752	609	3808	0
1439	152	0	-18551	2622	21173	7964	-19862	11897	-675	-1928	2081	-944	727	2533	0
1440	152	0	-16753	2586	19339	7083	-18046	10962	-60	-3274	2669	-1092	758	2296	0
1441	152	0	-15404	2568	17972	6418	-16688	10270	60	-2285	2758	-1002	729	2942	0
1442	152	0	-15003	2554	17557	6224	-16280	10055	-287	-1821	2490	-748	508	3398	0
1443	152	0	-14997	2554	17551	6221	-16274	10052	-234	-1701	2392	-801	114	3751	0
1444	152	0	-14800	2518	17318	6141	-16059	9918	-58	-1313	2642	-679	-95	4485	0
1445	152	0	-14036	2498	16534	5769	-15285	9516	-25	-863	2417	-609	-89	5577	0
1446	152	0	-12098	2504	14602	4797	-13350	8553	-298	-609	1786	-461	259	6795	0
1447	152	0	-9922	2494	12416	3714	-11169	7455	-642	-180	448	-595	549	7309	0
1448	152	0	-6803	2518	9321	2142	-8062	5919	-1241	-574	-692	-403	1022	8568	0
1449	152	0	-3850	2520	6370	665	-5110	4445	-1918	-923	-1986	-248	1253	9917	0
1450	152	0	-2223	2553	4776	-165	-3499	3664	-2638	-1206	-2814	3	1293	10534	0
1451	152	0	-2601	2607	5208	-3	-3904	3907	-2731	-2281	-3063	442	1026	10761	0
1452	152	0	-4239	2634	6873	802	-5556	4753	-2844	-2510	-3565	686	710	10966	0
1453	152	0	-5898	2636	8534	1631	-7216	5585	-2942	-1530	-3870	902	287	11056	0
1454	152	0	-6889	2663	9552	2113	-8220	6107	-2995	-461	-4366	1214	46	10763	0
1455	152	0	-6777	2659	9436	2059	-8106	6047	-3069	713	-5076	1437	-149	10400	0
1456	152	0	-5989	2673	8662	1658	-7325	5667	-3005	2293	-5600	1800	126	9626	0
1457	152	0	-5391	2673	8064	1359	-6727	5368	-3559	3581	-6594	1914	335	9166	0
1458	152	0	-4520	2609	7129	955	-5824	4869	-4136	4923	-7630	1936	688	9628	0
1459	152	0	-3839	2595	6434	622	-5136	4514	-4376	6198	-8027	2176	1063	9845	0
1460	152	0	-3574	2564	6138	505	-4856	4351	-4545	6724	-8099	2302	1231	9556	0
1461	152	0	-3855	2564	6419	645	-5137	4491	-4694	6128	-8215	2316	1030	8528	0
1462	152	0	-4660	2593	7253	1033	-5956	4923	-4950	5150	-8464	2219	853	8012	0
1463	152	0	-5663	2578	8241	1542	-6952	5409	-5298	4011	-8786	2040	444	7210	0
1464	152	0	-6181	2566	8747	1807	-7464	5656	-5561	2626	-8749	1854	7	6252	0
1465	152	0	-5871	2523	8394	1674	-7132	5458	-5810	1290	-8557	1563	-283	5418	0
1466	152	0	-4169	2520	6689	824	-5429	4604	-5977	417	-8326	1210	-341	4972	0
1467	152	0	-1919	2564	4483	-322	-3201	3523	-5893	120	-7874	1210	-145	4964	0
1468	152	0	399	2560	2161	-1479	-881	2360	-5637	-56	-7447	915	118	5369	0
1469	152	0	2483	2545	62	-2514	1210	1303	-5410	-195	-7131	975	453	5942	0
1470	152	0	3505	2549	-956	-3027	2230	796	-5744	-374	-7329	820	432	6322	0
1471	152	0	3931	2554	-1377	-3242	2654	588	-6233	-386	-7808	686	180	6188	0
1472	152	0	3604	2553	-1051	-3078	2327	751	-6747	-618	-8640	531	-50	6305	0
1473	152	0	2950	2533	-417	-2741	1683	1058	-7397	-867	-9581	213	-570	6264	0
1474	152	0	2778	2553	-225	-2665	1501	1164	-7855	-865	-10221	-69	-768	6675	0
1475	152	0	3534	2564	-970	-3049	2252	797	-8452	-1231	-11067	-263	-905	7067	0
1476	152	0	5109	2562	-2547	-3835	3828	7	-8865	-1441	-12004	-537	-616	8648	0
1477	152	0	6677	2551	-4126	-4614	5401	-787	-9492	-1420	-13195	-353	-129	12105	0
1478	152	0	8194	2516	-5678	-5355	6936	-1581	-10004	-1410	-14111	-236	440	12293	0
1479	152	0	9208	2471	-6737	-5839	7972	-2133	-10088	-1790	-14885	-246	985	12251	0
1480	152	0	9210	2440	-6770	-5825	7990	-2165	-10809	-1678	-16342	-430	1018	12210	0
1481	152	0	8073	2442	-5631	-5257	6852	-1594	-11628	-1055	-17537	-706	838	12121	0
1482	152	0	6649	2490	-4159	-4569	5404	-834	-12194	-929	-18206	-1189	283	12080	0
1483	152	0	5522	2506	-3016	-4014	4269	-255	-13296	-1045	-19093	-1425	-343	11956	0
1484	152	0	4709	2500	-2209	-3604	3459	145	-13900	-620	-19650	-1410	-743	11418	0
1485	152	0	4060	2514	-1546	-3287	2803	484	-14045	-459	-19561	-572	-822	11577	0
1486	152	0	4480	2494	-1986	-3487	3233	254	-13779	-1068	-18819	-265	-560	11814	0
1487	152	0	5218	2452	-2766	-3835	3992	-157	-13665	-1701	-18082	-508	-242	11777	0
1488	152	0	6412	2399	-4013	-4405	5212	-807	-13548	-1658	-17813	-384	475	11727	0
1489	152	0	7288	2378	-4910	-4833	6099	-1266	-13060	-1550	-17178	-296	1082	11686	0
1490	152	0	7963	2388	-5575	-5175	6769	-1593	-12493	-3020	-16396	-242	1348	11595	0
1491	152	0	7380	2426	-4954	-4903	6167	-1264	-12447	-4737	-15832	-535	1233	11527	0
1492	152	0	6674	2568	-4106	-4621	5390	-769	-12097	-5208	-15613	-931	1099	11502	0
1493	152	0	5669	2630	-3039	-4149	4354	-204	-11319	-4993	-15279	-1400	853	11457	0
1494	152	0	4802	2665	-2137	-3733	3469	264	-10633	-4268	-14755	-1447	605	11376	0
1495	152	0	4733	2669	-2064	-3701	3398	302	-10161	-3786	-14338	-1499	516	11284	0
1496	152	0	5462	2702	-2760	-4082	4111	-29	-9517	-2531	-13688	-911	871	11316	0
1497	152	0	6288	2620	-3668	-4454	4978	-524	-8803	-1282	-12939	-310	1262	11215	0
1498	152	0	7602	2574	-5028	-5088	6315	-1227	-7847	-504	-11777	27	1736	11162	0
1499	152	0	8160	2533	-5627	-5346	6893	-1547	-6450	512	-10821	440	2116	11122	0
1500	152	0	7551	2494	-5057	-5022	6304	-1281	-5810	1206	-10264	550	2271	11040	0
1501	152	0	6436	2473	-3963	-4454	5199	-745	-5379	1965	-9991	671	2102	11048	0
1502	152	0	5365	2508	-2857	-3936	4111	-174	-5158	2609	-9795	632	1726	10871	0
1503	152	0	4182	2551	-1631	-3366	2906	460	-4875	2999	-9835	729	1392	10935	0
1504	152	0	2367	2597	230	-2482	1068	1413	-4935	2203	-10225	894	983	10885	0
1505	152	0	1119	2636	1517	-1877	-199	2076	-4621	1635	-10446	927	993	10757	0
1506	152	0	784	2642	1858	-1713	-537	2250	-4376	1152	-10406	801	1086	10714	0
1507	152	0	1587	2636	1049	-2111	269	1842	-3503	944	-9304	566	1231	10722	0
1508	152	0	3157	2624	-533	-2890	1845	1045	-2254	799	-8198	743	1540	10635	0
1509	152	0	4057	2591	-1466	-3324	2761	562	-1169	1278	-7077	824	1738	10635	0
1510	152	0	4773	2556	-2217	-3664	3495	169	-384	2108	-6111	1136	1856	10532	0
1511	152	0	4993	2543	-2450	-3768	3721	46	287	2859	-5086	1239	1782	10476	0
1512	152	0	4655	2601	-2054	-3628	3354	273	814	3482	-3994	1356	1604	10388	0
1513	152	0	5057	2646	-2411	-3851	3734	117	1092	2894	-3201	1431	1200	10330	0
1514	152	0	5938	2673	-3265	-4305	4601	-296	1228	2595	-2405	1522	1010	10342	0
1515	152	0	6907	2723	-4184	-4815	5545	-730	1761	2549	-1740	1837	1119	10225	0
1516	152	0	7241	2739	-4502	-4990	5871	-881	2106	1959	-1067	1635	1480	10173	0
1517	152	0	8015	2748	-5267	-5381	6641	-1259	2814	1522	-508	1738	1961	10089	0
1518	152	0	9346	2739	-6607	-6042	7976	-1934	3412	1146	62	2073	2589	10072	0
1519	152	0	9082	2706	-6376	-5894	7729	-1835	3606	682	533	2229	2923	10031	0
1520	152	0	7441	2683	-4758	-5062	6099	-1037	4231	706	1138	2613	3166	10055	0
1521	152	0	5026	2638	-2388	-3832	3707	125	4526	1181	1678	2671	2975	9928	0
1522	152	0	2544	2648	104	-2596	1220	1376	5063	2037	2502	2756	2669	9853	0
1523	152	0	-330	2630	2960	-1150	-1645	2795	5119	3627	2871	2529	2135	9752	0
1524	152	0	-1835	2663	4498	-414	-3166	3580	5197	4341	2781	2731	1681	7653	0
1525	152	0	-2285	2675	4960	-195	-3622	3817	5620	4516	3003	2822	1524	5880	0
1526	152	0	-2159	2677	4836	-259	-3497	3756	6099	4562	3744	3014	1802	4500	0
1527	152	0	-234	2710	2944	-1238	-1589	2827	6475	4460	4681	3164	2021	3230	0
1528	152	0	2019	2684	665	-2351	677	1674	6923	3951	5575	3330	2483	1957	0
1529	152	0	3282	2712	-570	-2997	1926	1071	7154	3280	6471	3348	2671	1096	0
1530	152	0	3530	2737	-793	-3133	2161	972	7201	2702	7267	3166	2737	197	0
1531	152	0	2551	2729	178	-2640	1186	1453	7210	2772	7344	3924	2572	1	0
1532	152	0	1523	2714	1191	-2118	166	1952	6716	2366	6628	4077	2250	-38	0
1533	152	0	617	2669	2052	-1643	-717	2360	5885	1381	5664	3286	1658	-1247	0
1534	152	0	757	2648	1891	-1702	-567	2269	4910	296	4737	2684	1237	-2529	0
1535	152	0	2194	2626	432	-2410	881	1529	3992	-1297	3777	1782	863	-4056	0
1536	152	0	5010	2603	-2407	-3806	3708	98	3592	-1433	3210	1164	921	-4733	0
1537	152	0	8150	2589	-5561	-5369	6855	-1486	2979	-366	2450	1092	1228	-3868	0
1538	152	0	11055	2531	-8524	-6793	9789	-2996	2634	-3	1831	1342	1730	-2500	0
1539	152	0	12877	2436	-10441	-7656	11659	-4002	2370	-556	1819	805	2194	-2116	0
1540	152	0	13651	2384	-11267	-8017	12459	-4441	2141	-1619	1650	395	2194	-2176	0
1541	152	0	13302	2438	-10864	-7870	12083	-4213	1912	-2184	1241	583	2141	-1255	0
1542	152	0	12524	2545	-9979	-7534	11251	-3717	1759	-2937	531	568	1782	-182	0
1543	152	0	12026	2714	-9312	-7370	10669	-3299	1548	-3140	-331	238	1286	79	0
1544	152	0	11658	2766	-8892	-7212	10275	-3063	1268	-2875	-1041	131	1016	533	0
1545	152	0	12214	2842	-9372	-7528	10793	-3265	1123	-2378	-1718	256	993	1229	0
1546	152	0	13364	2877	-10487	-8120	11925	-3805	979	-2058	-2508	465	1138	2345	0
1547	152	0	14765	2838	-11927	-8801	13346	-4544	737	-1936	-3191	477	1482	3736	0
1548	152	0	16805	2781	-14024	-9793	15414	-5621	137	-1988	-3686	667	1885	4543	0
1549	152	0	18476	2743	-15733	-10609	17104	-6495	-325	-2638	-3918	490	2265	5125	0
1550	152	0	18710	2690	-16020	-10700	17365	-6665	-677	-3431	-3664	393	2337	5800	0
1551	152	0	18058	2655	-15403	-10356	16730	-6374	-1030	-4250	-3173	372	2122	5286	0
1552	152	0	16918	2613	-14305	-9765	15611	-5846	-1323	-5428	-2923	126	1695	4654	0
1553	152	0	15312	2617	-12695	-8964	14003	-5039	-1466	-6291	-2560	40	1084	3924	0
1554	152	0	13540	2591	-10949	-8065	12244	-4179	-1456	-6985	-2320	-450	616	3024	0
1555	152	0	12835	2553	-10282	-7694	11558	-3864	-1670	-7721	-2225	-626	347	2380	0
1556	152	0	14780	2576	-12204	-8678	13492	-4814	-1051	-8149	-1400	-560	440	1635	0
1557	152	0	16960	2595	-14365	-9777	15662	-5885	-23	-9032	58	-680	675	-310	0
1558	152	0	18192	2603	-15589	-10397	16890	-6493	578	-9467	865	-770	948	-1559	0
1559	152	0	19828	2578	-17250	-11203	18539	-7336	1354	-9826	1552	-886	1414	-2234	0
1560	152	0	21178	2582	-18596	-11880	19887	-8007	1804	-10580	1858	-1020	1447	-4446	0
1561	152	0	21285	2619	-18666	-11952	19975	-8023	1553	-10716	1278	-1063	1303	-7051	0
1562	152	0	20393	2642	-17751	-11517	19072	-7554	1313	-10165	419	-1103	995	-8532	0
1563	152	0	19304	2620	-16684	-10962	17994	-7032	1018	-8848	-162	-1365	500	-9969	0
1564	152	0	19541	2646	-16895	-11093	18218	-7124	527	-7342	-636	-1344	221	-12033	0
1565	152	0	20748	2646	-18102	-11697	19425	-7728	849	-6273	428	-1076	75	-14293	0
1566	152	0	22507	2611	-19896	-12559	21201	-8642	1600	-5094	1649	-719	161	-17337	0
1567	152	0	24451	2578	-21873	-13514	23162	-9647	2267	-4551	2766	-157	405	-20449	0
1568	152	0	25968	2529	-23439	-14248	24703	-10455	3166	-4440	4425	221	816	-22626	0
1569	152	0	26471	2485	-23986	-14478	25228	-10750	4200	-4514	6052	568	1249	-23898	0
1570	152	0	25793	2469	-23324	-14131	24558	-10427	5014	-5125	7562	706	1222	-26157	0
1571	152	0	24274	2496	-21778	-13385	23026	-9641	5639	-5946	8656	614	1123	-28391	0
1572	152	0	22319	2512	-19807	-12415	21063	-8647	5693	-6384	8565	201	634	-29998	0
1573	152	0	20133	2485	-17648	-11309	18890	-7581	4929	-6949	8118	-178	91	-31317	0
1574	152	0	18391	2551	-15840	-10471	17115	-6644	4182	-7558	7775	-638	-364	-31784	0
1575	152	0	17622	2558	-15064	-10090	16343	-6253	3658	-8619	7701	-793	-613	-31784	0
1576	152	0	17911	2558	-15353	-10234	16632	-6397	3102	-8815	7261	-638	-582	-31784	0
1577	152	0	19102	2593	-16509	-10847	17805	-6958	3008	-8840	7259	-564	-161	-31784	0
1578	152	0	20975	2613	-18362	-11794	19668	-7874	3247	-8413	7750	-498	308	-31784	0
1579	152	0	22724	2607	-20117	-12665	21420	-8755	3125	-7600	7862	-316	698	-31784	0
1580	152	0	23473	2601	-20872	-13037	22172	-9135	3003	-6427	7769	-236	962	-30952	0
1581	152	0	23444	2613	-20831	-13028	22137	-9109	2859	-4937	7812	-209	975	-28485	0
1582	152	0	22140	2537	-19603	-12338	20871	-8533	2634	-4021	7915	-265	859	-26475	0
1583	152	0	19992	2432	-17560	-11212	18776	-7564	2500	-3930	8252	-267	409	-24405	0
1584	152	0	18101	2481	-15620	-10291	16860	-6569	2514	-4347	8991	-426	329	-22022	0
1585	152	0	16697	2543	-14154	-9620	15425	-5805	2609	-5137	9734	-589	453	-19056	0
1586	152	0	16083	2622	-13461	-9352	14772	-5419	2987	-6122	10635	-667	700	-16348	0
1587	152	0	15936	2750	-13186	-9343	14561	-5218	3621	-7379	11841	-859	1020	-13814	0
1588	152	0	16187	2906	-13281	-9546	14734	-5187	4169	-8089	12916	-836	1458	-10431	0
1589	152	0	16183	3061	-13122	-9622	14652	-5030	4751	-8233	13952	-828	1961	-7577	0
1590	152	0	15380	3232	-12148	-9306	13764	-4458	5158	-7827	13896	-735	2153	-4824	0
1591	152	0	13800	3464	-10336	-8632	12068	-3436	5808	-7205	13828	-531	2151	-1815	0
1592	152	0	11756	3738	-8018	-7747	9887	-2140	6334	-6365	13737	-535	1903	779	0
1593	152	0	9399	4002	-5397	-6700	7398	-697	6644	-5794	13651	-424	1590	2712	0
1594	152	0	7738	4291	-3447	-6014	5592	422	6947	-5300	13618	-384	1356	4429	0
1595	152	0	6741	4551	-2190	-5646	4465	1180	7694	-4749	13525	-197	1524	6679	0
1596	152	0	6824	4890	-1934	-5857	4379	1478	8720	-4310	13481	128	1903	9277	0
1597	152	0	7652	5210	-2442	-6431	5047	1384	9882	-4048	13405	382	2477	11050	0
1598	152	0	8782	5397	-3385	-7089	6083	1006	10920	-3848	13364	733	3119	12319	0
1599	152	0	9577	5484	-4093	-7530	6835	695	11411	-3544	13294	917	3441	12635	0
1600	152	0	9770	5336	-4434	-7553	7102	451	12062	-3169	13289	925	3519	12507	0
1601	152	0	9009	5106	-3903	-7057	6456	601	12732	-2646	13192	952	3402	11816	0
1602	152	0	7668	5053	-2615	-6360	5141	1219	12968	-2440	13180	958	3109	10567	1
1603	152	0	6042	4979	-1063	-5510	3552	1958	12827	-2234	13046	966	2589	9261	0
1604	152	0	4693	4801	108	-4747	2292	2454	12951	-2289	12990	805	2196	8252	0
1605	152	0	4286	4419	133	-4352	2076	2276	12996	-2250	12949	762	2176	6822	0
1606	152	0	4575	4081	-494	-4328	2534	1793	12468	-2328	12860	723	2112	5212	0
1607	152	0	5629	3697	-1932	-4663	3780	882	12848	-2295	12813	496	2411	3841	0
1608	152	0	6911	3367	-3544	-5139	5227	-88	12761	-1555	12749	376	2826	3977	0
1609	150	0	7821	3109	-4712	-5465	6266	-801	12712	-1458	12608	312	2937	2186	0
1610	150	0	7530	2917	-4613	-5223	6071	-848	12736	-1295	12582	308	3069	1105	0
1611	150	0	6426	2814	-3612	-4620	5019	-399	12214	-2345	12522	135	2698	-2366	0
1612	150	0	4795	2774	-2021	-3784	3408	376	12262	-3686	12448	27	2174	-6000	0
1613	150	0	2613	2721	108	-2667	1252	1414	12165	-4576	12456	-261	1616	-7845	0
1614	150	0	1577	2644	1067	-2110	255	1855	12509	-5088	12319	-186	1334	-10053	0
1615	150	0	1866	2671	805	-2268	530	1738	12532	-3891	12317	-93	1352	-11242	0
1616	150	0	2975	2644	-331	-2809	1653	1156	12429	-1627	12262	102	1641	-10410	0
1617	150	0	4543	2619	-1924	-3581	3233	347	12381	1251	12181	750	2269	-8850	0
1618	150	0	6360	2640	-3720	-4500	5040	-540	12332	3738	12095	1363	2937	-7236	0
1619	150	0	7412	2675	-4737	-5043	6074	-1031	12280	5065	12028	2155	3476	-6142	0
1620	150	0	7522	2657	-4865	-5089	6193	-1104	12239	5631	11934	2514	3695	-5515	0
1621	150	0	6574	2630	-3944	-4602	5259	-657	12136	5792	11919	2764	3660	-4741	0
1622	150	0	5117	2599	-2518	-3858	3817	40	12002	5358	11826	2764	3404	-4167	0
1623	150	0	3504	2622	-882	-3063	2193	870	11987	4725	11783	2671	2863	-4093	0
1624	150	0	2268	2665	397	-2466	935	1531	12014	4469	11733	2646	2551	-3299	0
1625	150	0	1870	2644	774	-2257	548	1709	11905	4675	11727	2770	2331	-2060	0
1626	150	0	2435	2615	180	-2525	1127	1397	11882	5125	11593	3150	2523	-135	0
1627	150	0	3394	2611	-783	-3002	2088	914	11719	5674	11568	3232	2845	1941	0
1628	150	0	4946	2609	-2337	-3777	3641	136	11719	6101	11521	3426	3239	4103	0
1629	150	0	6073	2568	-3505	-4320	4789	-468	11682	6588	11496	3556	3682	6270	0
1630	150	0	6440	2595	-3845	-4517	5142	-625	11591	6805	11414	3476	3676	7829	0
1631	150	0	5877	2657	-3220	-4267	4548	-281	11504	6894	11354	3346	3540	9215	0
1632	150	0	4577	2727	-1850	-3652	3213	438	11519	6757	11255	3332	3135	10415	0
1633	150	0	3050	2781	-269	-2915	1659	1256	11420	6844	11224	2875	2690	12447	0
1634	150	0	1721	2793	1072	-2257	324	1932	11413	7839	11118	2929	2436	12495	0
1635	150	0	1294	2739	1445	-2016	-75	2092	11294	7350	11036	2801	2213	12402	0
1636	150	0	1940	2671	731	-2305	604	1701	11284	6638	11023	2752	2116	12326	0
1637	150	0	3280	2601	-679	-2940	1979	961	10545	6473	11061	2774	2395	12338	0
1638	150	0	5136	2529	-2607	-3832	3871	-39	10446	7505	10904	3482	2927	12297	0
1639	150	0	6087	2485	-3602	-4286	4844	-558	10388	8382	10902	3936	3391	12222	0
1640	150	0	5988	2481	-3507	-4234	4747	-513	10435	8861	10796	3967	3400	12134	0
1641	150	0	4907	2490	-2417	-3698	3662	36	10233	9028	10827	3870	3321	12062	0
1642	150	0	3017	2558	-459	-2787	1738	1049	9546	9513	10728	3757	3022	11967	0
1643	150	0	941	2628	1687	-1784	-373	2157	8854	9490	10629	3550	2572	11950	0
1644	150	0	-830	2630	3460	-900	-2145	3045	8161	9038	10621	3352	2184	11841	0
1645	150	0	-1607	2651	4258	-522	-2932	3454	7375	8083	10491	2987	1988	11802	0
1646	150	0	-1172	2642	3814	-735	-2493	3228	6322	8303	10557	2865	2263	11779	0
1647	150	0	-237	2628	2865	-1195	-1551	2746	5610	8691	10456	3107	2595	11672	0
1648	150	0	939	2620	1681	-1779	-371	2150	5356	7552	10400	3123	2640	11603	0
1649	150	0	2053	2582	529	-2317	762	1555	4900	7236	10336	2985	2890	11597	0
1650	150	0	2241	2572	331	-2406	955	1451	4518	7445	10293	3003	2915	11564	0
1651	150	0	1587	2522	935	-2054	326	1728	4087	7891	10229	2712	2764	11420	0
1652	150	0	85	2529	2444	-1307	-1179	2486	3909	8411	10171	3018	2407	11403	0
1653	150	0	-2043	2541	4584	-249	-3313	3562	3352	7990	10144	2890	1806	11378	0
1654	150	0	-3523	2531	6054	496	-4788	4292	2813	8043	10072	2714	1396	11281	0
1655	150	0	-4227	2535	6762	846	-5494	4648	1980	8373	9977	2644	1371	11242	0
1656	150	0	-3735	2593	6328	571	-5031	4460	1685	9527	9300	3140	1571	11209	0
1657	150	0	-2714	2591	5305	61	-4009	3948	1947	8675	9471	3338	1740	11174	0
1658	150	0	-1476	2578	4054	-551	-2765	3316	1744	7851	9050	3092	1990	11017	0
1659	150	0	-333	2512	2845	-1089	-1589	2678	1936	7948	8660	3092	2265	10999	0
1660	150	0	-207	2489	2696	-1141	-1451	2592	1901	8208	8477	2867	2409	10978	0
1661	150	0	-1119	2510	3629	-695	-2374	3069	1798	8433	8122	2894	2145	10900	0
1662	150	0	-2671	2485	5156	93	-3913	3820	1660	8435	7626	3294	1800	10798	0
1663	150	0	-4667	2551	7218	1058	-5942	4884	1292	8394	6883	3090	1288	10829	0
1664	150	0	-6009	2591	8600	1709	-7304	5595	1144	8813	6318	3181	971	10807	0
1665	150	0	-6674	2591	9265	2041	-7969	5928	1200	9038	6192	3230	989	10671	0
1666	150	0	-6053	2696	8749	1678	-7401	5722	999	8153	6136	3084	1152	10617	0
1667	150	0	-4566	2745	7311	910	-5938	5028	1105	8852	6109	3505	1709	10617	0
1668	150	0	-2756	2745	5501	5	-4128	4123	1150	8421	6502	3468	2130	10532	0
1669	150	0	-1280	2770	4050	-745	-2665	3410	1134	7760	6727	3408	2256	10507	0
1670	150	0	-770	2803	3573	-1016	-2171	3188	1920	6881	7129	3232	2242	10425	0
1671	150	0	-1408	2772	4180	-682	-2794	3476	1879	6900	7519	2933	1959	10425	0
1672	150	0	-2828	2737	5565	45	-4196	4151	1625	7327	7311	2783	1610	10313	0
1673	150	0	-4799	2716	7515	1041	-6157	5115	1697	8031	7203	2797	1142	10260	0
1674	150	0	-6313	2704	9017	1804	-7665	5860	1637	8194	6564	3096	733	10210	0
1675	150	0	-6980	2698	9678	2141	-8329	6188	1435	8118	6000	3342	620	10204	0
1676	150	0	-6517	2692	9209	1912	-7863	5950	1460	7954	5705	3400	760	10099	0
1677	150	0	-5480	2716	8196	1382	-6838	5456	1493	7851	5767	3327	1111	10053	0
1678	150	0	-4064	2741	6805	661	-5434	4773	1788	7445	5967	3298	1470	10039	0
1679	150	0	-2941	2750	5691	95	-4316	4220	1713	7077	6008	3166	1676	9977	0
1680	150	0	-2450	2723	5173	-136	-3811	3948	1369	6683	5234	3193	1813	9917	0
1681	150	0	-2992	2684	5676	154	-4334	4180	372	7434	4252	3235	1462	9806	0
1682	150	0	-3676	2640	6316	518	-4996	4478	3	7907	4250	3466	1262	9839	0
1683	150	0	-5238	2667	7905	1285	-6571	5286	-564	6869	4118	2942	475	9752	0
1684	150	0	-6394	2667	9061	1863	-7727	5864	-764	6322	4262	2857	17	9680	0
1685	150	0	-6986	2719	9705	2133	-8345	6212	-611	6475	4363	2882	-166	9721	0
1686	150	0	-6863	2778	9641	2042	-8252	6209	-228	7183	4704	3164	48	9688	0
1687	150	0	-6146	2836	8982	1655	-7564	5909	199	8000	4962	3414	450	9509	0
1688	150	0	-4929	2836	7765	1046	-6347	5300	465	8045	4774	3874	956	9506	0
1689	150	0	-3993	2849	6842	572	-5417	4845	498	8151	4337	3880	1299	9395	0
1690	150	0	-3779	2801	6580	489	-5179	4690	403	7899	3883	4246	1396	9436	0
1691	150	0	-4342	2684	7026	829	-5684	4855	277	7513	3798	4052	1156	9409	0
1692	150	0	-5511	2617	8128	1447	-6819	5372	106	6706	3687	3903	680	8706	0
1693	150	0	-6693	2615	9308	2039	-8000	5961	-230	6097	3284	3536	228	7602	0
1694	150	0	-7496	2671	10167	2412	-8831	6419	-646	5494	2818	3146	-236	6768	0
1695	150	0	-7238	2801	10039	2218	-8638	6420	-1002	5036	2545	2989	-337	6215	0
1696	150	0	-6167	2910	9077	1628	-7622	5993	-1059	4749	2646	3032	-194	6208	0
1697	150	0	-4574	3003	7577	785	-6075	5290	-1152	4527	2653	3334	100	6159	0
1698	150	0	-2652	3051	5703	-199	-4177	4377	-1462	4322	2081	3263	562	7230	0
1699	150	0	-947	3074	4021	-1063	-2484	3547	-1922	5226	1340	3309	921	9036	0
1700	150	0	-58	3034	3092	-1488	-1575	3063	-2069	5146	1418	3261	938	9007	0
1701	150	0	-351	2993	3344	-1321	-1847	3168	-2116	3889	1697	2948	599	7430	0
1702	150	0	-1566	2948	4514	-691	-3040	3731	-2236	2807	1509	2514	83	5676	0
1703	150	0	-3455	2958	6413	248	-4934	4685	-2692	2620	960	2033	-318	5523	0
1704	150	0	-4836	2964	7800	936	-6318	5382	-2748	3059	743	1930	-549	5333	0
1705	150	0	-5453	2993	8446	1230	-6949	5719	-2797	3284	457	1775	-655	5030	0
1706	150	0	-4790	3043	7833	873	-6311	5438	-2948	3542	-271	1864	-461	5109	0
1707	150	0	-3571	3063	6634	254	-5102	4848	-2913	3565	-721	1864	-104	5915	0
1708	150	0	-1853	3086	4939	-616	-3396	4012	-2566	3418	-725	1608	382	6466	0
1709	150	0	-491	3096	3587	-1302	-2039	3341	-2372	2840	-457	1916	698	6628	0
1710	150	0	80	3055	2975	-1567	-1447	3015	-2607	1901	-570	1472	624	6283	0
1711	150	0	2	3036	3034	-1519	-1516	3035	-2906	1635	-921	1228	329	5728	0
1712	150	0	-761	3045	3806	-1142	-2283	3425	-2783	1429	-1053	1030	-44	5507	0
1713	150	0	-1973	3090	5063	-558	-3518	4076	-3049	1334	-1416	853	-665	5270	0
1714	150	0	-2862	3144	6006	-141	-4434	4575	-3208	1196	-1447	688	-1032	5146	0
1715	150	0	-3096	3119	6215	-11	-4655	4667	-3495	661	-1600	469	-1049	5201	0
1716	150	0	-2411	3104	5515	-346	-3963	4309	-3536	562	-1530	345	-1020	5367	0
1717	150	0	-1445	3065	4510	-810	-2977	3787	-3445	717	-1420	457	-638	5723	0
1718	150	0	56	3080	3024	-1568	-1484	3052	-3294	871	-1231	609	-207	6015	0
1719	150	0	1052	3127	2075	-2089	-511	2601	-3292	799	-1082	496	120	6211	0
1720	150	0	1237	3177	1940	-2207	-351	2558	-3284	647	-1231	378	139	5930	0
1721	150	0	403	3239	2836	-1821	-1216	3037	-3511	376	-1600	199	-1	5346	0
1722	150	0	-774	3301	4075	-1263	-2424	3688	-3722	195	-2104	-112	-382	4741	0
1723	150	0	-2359	3299	5658	-470	-4008	4478	-4231	-110	-2919	-269	-892	3912	0
1724	150	0	-3351	3299	6650	26	-5000	4974	-4545	-120	-3431	-320	-1292	3243	0
1725	150	0	-3467	3307	6774	80	-5120	5040	-4529	-25	-3585	-372	-1358	2603	0
1726	150	0	-2506	3296	5802	-395	-4154	4549	-4419	-69	-3761	-292	-1129	2165	0
1727	150	0	-1146	3290	4436	-1072	-2791	3863	-4388	7	-3980	-322	-845	1796	0
1728	150	0	747	3298	2551	-2022	-902	2924	-4236	102	-4089	-164	-355	1546	0
1729	150	0	2293	3286	993	-2789	650	2139	-4198	164	-4238	-87	-81	1082	0
1730	150	0	2881	3222	341	-3051	1270	1781	-4105	434	-4415	-15	-62	481	0
1731	150	0	2518	3191	673	-2854	922	1932	-4011	461	-4619	-93	-325	-417	0
1732	150	0	1585	3154	1569	-2369	8	2361	-3914	649	-4642	-151	-591	-1321	0
1733	150	0	218	3135	2917	-1676	-1349	3026	-3944	442	-4708	-271	-1208	-2285	0
1734	150	0	-716	3096	3812	-1190	-2264	3454	-3815	304	-4654	-302	-1559	-3010	0
1735	150	0	-857	3030	3887	-1086	-2372	3458	-3775	164	-4648	-91	-1524	-3699	0
1736	150	0	6	3030	3024	-1518	-1509	3027	-3583	-19	-4712	-174	-1282	-4171	0
1737	150	0	1379	3055	1676	-2217	-148	2365	-3511	-176	-4636	-133	-968	-4407	0
1738	150	0	3144	3059	-85	-3101	1614	1487	-3152	-438	-4512	-100	-514	-4638	0
1739	150	0	4438	3069	-1369	-3753	2903	850	-2979	-620	-4401	-71	-199	-4958	0
1740	150	0	4996	3053	-1943	-4024	3469	555	-2851	-814	-4370	-100	-100	-5340	0
1741	150	0	4447	3008	-1439	-3727	2943	784	-2865	-1067	-4582	-585	-413	-6045	0
1742	150	0	3446	2952	-494	-3199	1970	1229	-2851	-1266	-4702	-556	-776	-6693	0
1743	150	0	1945	2882	937	-2413	504	1909	-2997	-1441	-4979	-779	-1187	-7370	0
1744	150	0	997	2826	1829	-1911	-416	2327	-3014	-1709	-5090	-725	-1559	-7794	0
1745	150	0	899	2778	1879	-1838	-490	2328	-3012	-1846	-5109	-855	-1579	-7942	0
1746	150	0	1688	2712	1024	-2200	332	1868	-2840	-2042	-4939	-826	-1276	-7837	0
1747	150	0	3074	2640	-434	-2857	1754	1103	-2599	-2176	-4661	-762	-927	-7577	0
1748	150	0	4702	2611	-2091	-3656	3396	260	-2417	-2386	-4475	-688	-535	-7207	0
1749	150	0	6079	2611	-3468	-4345	4773	-428	-2316	-2457	-4332	-622	-131	-6929	0
1750	150	0	6516	2642	-3874	-4579	5195	-616	-2248	-2640	-4240	-677	15	-6807	0
1751	150	0	6052	2648	-3404	-4350	4728	-378	-2203	-2845	-4200	-717	-238	-6848	0
1752	150	0	4900	2671	-2229	-3785	3564	221	-2246	-2999	-4326	-737	-583	-6960	0
1753	150	0	3395	2684	-711	-3039	2053	986	-2440	-3177	-4477	-886	-1043	-7048	0
1754	150	0	2326	2667	341	-2496	992	1504	-2655	-3323	-4479	-971	-1371	-7203	0
1755	150	0	2092	2646	554	-2369	769	1600	-2673	-3505	-4529	-1004	-1404	-6935	0
1756	150	0	2783	2650	-133	-2716	1458	1258	-2640	-3670	-4520	-989	-1175	-6500	0
1757	150	0	4133	2622	-1511	-3377	2822	555	-2554	-3691	-4291	-859	-832	-5969	0
1758	150	0	5775	2586	-3189	-4180	4482	-301	-2329	-3775	-4008	-847	-244	-5366	0
1759	150	0	7069	2576	-4493	-4822	5781	-958	-2217	-3815	-3856	-721	112	-4838	0
1760	150	0	7433	2541	-4892	-4987	6162	-1175	-2258	-3864	-3839	-719	256	-4500	0
1761	150	0	6864	2465	-4399	-4664	5631	-967	-2370	-3850	-3843	-812	81	-4401	0
1762	150	0	5666	2407	-3259	-4036	4462	-426	-2423	-3945	-3953	-865	-151	-4368	0
1763	150	0	4047	2428	-1619	-3237	2833	404	-2714	-4017	-4143	-981	-706	-4541	0
1764	150	0	3003	2456	-547	-2729	1775	954	-2906	-4037	-4273	-1053	-1035	-4469	0
1765	150	0	2723	2508	-215	-2615	1469	1146	-2987	-4062	-4333	-1039	-1041	-4223	0
1766	150	0	3506	2593	-913	-3049	2209	840	-2923	-4122	-4291	-1074	-851	-3938	0
1767	150	0	4832	2634	-2198	-3733	3515	218	-2733	-4068	-4132	-987	-420	-3445	0
1768	150	0	6546	2597	-3949	-4571	5247	-676	-2562	-4021	-3947	-845	112	-3028	0
1769	150	0	7730	2531	-5199	-5130	6464	-1334	-2388	-4182	-3802	-797	432	-2638	0
1770	150	0	8248	2489	-5759	-5368	7003	-1635	-2279	-4077	-3765	-706	479	-2506	0
1771	150	0	7548	2448	-5100	-4998	6324	-1326	-2312	-4085	-3940	-746	322	-2683	0
1772	150	0	6455	2442	-4013	-4448	5234	-785	-2399	-4194	-4114	-878	-122	-3003	0
1773	150	0	4886	2454	-2432	-3670	3659	11	-2502	-4093	-4223	-931	-580	-3332	0
1774	150	0	3743	2469	-1274	-3106	2508	597	-2708	-4180	-4434	-1086	-960	-3713	0
1775	150	0	3590	2489	-1101	-3039	2345	694	-2615	-4163	-4601	-1026	-960	-3821	0
1776	150	0	4253	2502	-1751	-3377	3002	375	-2572	-4238	-4720	-1049	-727	-3856	0
1777	150	0	5567	2508	-3059	-4037	4313	-275	-2355	-4176	-4605	-832	-473	-3744	0
1778	150	0	7255	2508	-4747	-4881	6001	-1119	-2180	-4215	-4570	-855	89	-3703	0
1779	150	0	8477	2479	-5998	-5478	7237	-1759	-2112	-4219	-4621	-781	479	-3711	0
1780	150	0	8878	2461	-6417	-5669	7647	-1978	-2019	-4155	-4613	-741	455	-3920	0
1781	150	0	8221	2452	-5769	-5336	6995	-1658	-2151	-4147	-4768	-904	327	-4425	0
1782	150	0	7107	2434	-4673	-4770	5890	-1119	-2073	-3978	-4927	-805	-13	-4925	0
1783	150	0	5374	2426	-2948	-3900	4161	-261	-2337	-4006	-5340	-923	-597	-5558	0
1784	150	0	4252	2456	-1796	-3354	3024	330	-2318	-3901	-5501	-890	-861	-5930	0
1785	150	0	3906	2500	-1406	-3203	2656	547	-2452	-3775	-5732	-927	-1014	-6180	0
1786	150	0	4558	2531	-2027	-3544	3292	252	-2293	-3664	-5726	-816	-692	-6200	0
1787	150	0	5703	2514	-3189	-4108	4446	-337	-2091	-3464	-5647	-774	-386	-6048	0
1788	150	0	7233	2504	-4729	-4868	5981	-1112	-1885	-3307	-5389	-667	184	-5847	0
1789	150	0	8428	2490	-5938	-5459	7183	-1724	-1749	-3218	-5251	-566	455	-5699	0
1790	150	0	8818	2492	-6326	-5655	7572	-1917	-1612	-3074	-5032	-434	647	-5579	0
1791	150	0	7986	2485	-5501	-5235	6743	-1508	-1687	-2941	-5191	-533	360	-5913	0
1792	150	0	6812	2461	-4351	-4636	5581	-945	-1604	-2684	-4999	-422	143	-5823	0
1793	150	0	4882	2469	-2413	-3675	3647	28	-1835	-2642	-5243	-601	-490	-6204	0
1794	150	0	3557	2465	-1092	-3011	2324	686	-1877	-2454	-5146	-521	-711	-6176	0
1795	150	0	3033	2494	-539	-2763	1786	977	-1887	-2407	-5088	-618	-776	-6006	0
1796	150	0	3673	2504	-1169	-3088	2421	667	-1641	-2198	-4813	-531	-498	-5313	0
1797	150	0	4705	2494	-2211	-3599	3458	141	-1468	-2093	-4557	-430	-143	-4784	0
1798	150	0	6282	2498	-3784	-4390	5033	-643	-1193	-2005	-4141	-259	393	-3996	0
1799	150	0	7392	2492	-4900	-4942	6146	-1204	-999	-1943	-3753	-190	731	-3311	0
1800	150	0	7642	2469	-5173	-5055	6407	-1352	-909	-1817	-3387	-188	871	-2721	0
1801	150	0	6850	2425	-4425	-4637	5637	-1000	-801	-1697	-3224	-141	679	-2386	0
1802	150	0	5454	2426	-3028	-3940	4241	-301	-876	-1645	-3111	-162	256	-2068	0
1803	150	0	3624	2428	-1196	-3026	2410	616	-1043	-1610	-3030	-261	-197	-1899	0
1804	150	0	2268	2432	164	-2350	1052	1298	-1103	-1480	-2923	-386	-473	-1565	0
1805	150	0	1886	2456	570	-2171	658	1513	-1010	-1507	-2566	-283	-525	-902	0
1806	150	0	2536	2500	-36	-2518	1286	1232	-892	-1402	-2242	-323	-230	-242	0
1807	150	0	3745	2525	-1220	-3135	2482	652	-642	-1369	-1761	-186	118	739	0
1808	150	0	5499	2535	-2964	-4017	4231	-214	-259	-1235	-1352	-126	673	1581	0
1809	150	0	6760	2520	-4240	-4640	5500	-860	-77	-1150	-954	9	1045	2366	0
1810	150	0	7132	2498	-4634	-4815	5883	-1068	27	-1210	-708	-34	1076	2747	0
1811	150	0	6575	2432	-4143	-4503	5359	-855	192	-1103	-512	-5	797	3014	0
1812	150	0	5285	2374	-2911	-3829	4098	-268	133	-1051	-368	13	601	3102	0
1813	150	0	3549	2364	-1185	-2956	2367	589	-60	-1032	-401	-238	-29	2975	0
1814	150	0	2447	2341	-106	-2394	1276	1117	83	-793	-211	-128	-197	3119	0
1815	150	0	1983	2339	356	-2161	813	1347	79	-808	13	-238	-292	3197	0
1816	150	0	2712	2390	-322	-2551	1517	1034	409	-649	329	-157	-23	3565	0
1817	150	0	3790	2446	-1344	-3118	2567	551	647	-486	644	17	450	3912	0
1818	150	0	5429	2492	-2937	-3960	4183	-222	1035	-428	1101	104	810	4374	0
1819	150	0	6605	2543	-4062	-4574	5333	-759	1278	-242	1445	217	1266	4570	0
1820	150	0	6691	2553	-4138	-4622	5414	-792	1266	-178	1666	221	1288	4463	0
1821	150	0	6020	2554	-3466	-4287	4743	-456	1449	-54	1874	244	1123	4124	0
1822	150	0	4498	2502	-1996	-3500	3247	253	1307	34	1858	89	766	3623	0
1823	150	0	2620	2502	-118	-2561	1369	1192	1067	-15	1751	31	166	2832	0
1824	150	0	1395	2448	1053	-1921	171	1750	1103	75	1843	0	-120	2324	0
1825	150	0	987	2434	1447	-1710	-230	1940	1164	-19	1794	9	-217	1994	0
1826	150	0	1696	2413	717	-2054	489	1565	1241	126	1941	129	7	1875	0
1827	150	0	2872	2415	-457	-2643	1664	979	1520	308	2102	147	420	1895	0
1828	150	0	4651	2450	-2201	-3550	3426	124	1841	331	2384	296	812	1941	0
1829	150	0	5802	2456	-3346	-4129	4574	-445	1905	494	2589	424	1142	1963	0
1830	150	0	6155	2454	-3701	-4304	4928	-623	2025	601	2721	436	1253	1843	0
1831	150	0	5346	2444	-2902	-3895	4124	-229	1963	793	2661	444	991	1559	0
1832	150	0	3976	2405	-1571	-3190	2773	417	1798	865	2531	384	614	1103	0
1833	150	0	2068	2370	302	-2219	883	1336	1559	983	2360	318	141	719	0
1834	150	0	601	2362	1761	-1481	-580	2061	1367	1092	2172	294	-320	498	0
1835	150	0	150	2386	2236	-1268	-1043	2311	1344	1109	2122	228	-294	523	0
1836	150	0	663	2409	1746	-1536	-541	2077	1363	1231	2143	310	-151	803	0
1837	150	0	1914	2490	576	-2202	669	1533	1470	1348	2184	436	374	1210	0
1838	150	0	3394	2506	-888	-2950	2141	809	1602	1408	2157	580	797	1697	0
1839	150	0	4587	2512	-2075	-3549	3331	218	1714	1590	2244	595	1212	2209	0
1840	150	0	4810	2531	-2279	-3670	3544	126	1687	1573	2165	646	1249	2502	0
1841	150	0	4072	2522	-1550	-3297	2811	486	1604	1697	1936	626	1022	2667	0
1842	150	0	2855	2508	-347	-2681	1601	1080	1328	1753	1742	500	638	2741	0
1843	150	0	1087	2483	1396	-1785	-154	1939	1115	1802	1456	424	149	2719	0
1844	150	0	-200	2459	2659	-1129	-1429	2559	927	1780	1216	285	-180	2849	0
1845	150	0	-402	2432	2834	-1015	-1618	2633	950	1885	1181	374	-292	3158	0
1846	150	0	245	2444	2199	-1344	-977	2321	950	1889	1113	372	-40	3662	0
1847	150	0	1573	2444	871	-2008	351	1657	1134	1858	1103	488	310	4205	0
1848	150	0	3266	2448	-818	-2857	2042	815	1400	1910	1280	560	795	4896	0
1849	150	0	4481	2423	-2058	-3452	3269	182	1507	1912	1445	545	1096	5393	0
1850	150	0	4705	2426	-2279	-3565	3492	73	1540	1955	1422	653	1189	5693	0
1851	150	0	3961	2425	-1536	-3193	2748	444	1511	1910	1295	607	944	5719	0
1852	150	0	2767	2428	-339	-2597	1553	1044	1303	1912	1185	541	547	5693	0
1853	150	0	1050	2415	1365	-1732	-157	1890	1063	1885	1016	432	97	5422	0
1854	150	0	-109	2372	2481	-1131	-1295	2426	927	1897	797	300	-277	5317	0
1855	150	0	-401	2357	2758	-978	-1579	2557	834	1786	711	283	-277	5319	0
1856	150	0	376	2347	1971	-1361	-797	2159	867	1786	754	351	-58	5544	0
1857	150	0	1615	2328	713	-1971	451	1520	1030	1687	884	403	306	5775	0
1858	150	0	3320	2364	-956	-2842	2138	704	1332	1695	1169	512	808	6140	0
1859	150	0	4548	2372	-2176	-3460	3362	98	1507	1716	1231	562	1167	6281	0
1860	150	0	4812	2393	-2419	-3602	3615	-13	1509	1714	1290	549	1266	6145	0
1861	150	0	3982	2390	-1592	-3186	2787	399	1491	1775	1272	591	1006	5769	0
1862	150	0	2554	2372	-182	-2463	1368	1095	1239	1695	1129	432	611	5284	0
1863	150	0	771	2390	1619	-1580	-424	2004	1092	1584	1014	356	122	4665	0
1864	150	0	-483	2405	2888	-961	-1685	2646	1028	1559	913	292	-184	4132	0
1865	150	0	-850	2403	3253	-776	-2051	2828	812	1484	729	186	-292	3720	0
1866	150	0	-118	2440	2558	-1161	-1338	2499	892	1365	719	269	-73	3453	0
1867	150	0	1211	2448	1237	-1829	-13	1842	948	1286	700	314	289	3237	0
1868	150	0	2866	2428	-438	-2647	1652	995	1162	1185	847	413	698	3144	0
1869	150	0	4085	2388	-1697	-3236	2891	345	1111	1255	776	485	1026	2935	0
1870	150	0	4368	2355	-2013	-3361	3190	171	1148	1241	713	512	1045	2539	0
1871	150	0	3611	2380	-1231	-2995	2421	574	1059	1202	576	417	776	1943	0
1872	150	0	2165	2438	273	-2301	946	1355	731	1144	364	335	358	1389	0
1873	150	0	372	2438	2066	-1405	-847	2252	473	1125	157	211	-126	640	0
1874	150	0	-1003	2434	3437	-715	-2220	2935	265	989	-81	85	-490	34	0
1875	150	0	-1372	2438	3810	-533	-2591	3124	102	907	-294	40	-611	-261	0
1876	150	0	-733	2372	3105	-819	-1919	2738	64	880	-263	52	-362	-358	0
1877	150	0	483	2314	1831	-1398	-674	2072	197	793	-277	58	7	-395	0
1878	150	0	2157	2300	143	-2228	1007	1221	345	748	-238	195	422	-294	0
1879	150	0	3412	2318	-1094	-2865	2253	612	331	663	-192	190	708	-275	0
1880	150	0	3725	2329	-1396	-3027	2560	466	271	580	-225	213	783	-327	0
1881	150	0	3229	2376	-853	-2802	2041	761	124	486	-498	58	533	-593	0
1882	150	0	2140	2411	271	-2275	934	1341	29	580	-818	149	228	-760	0
1883	150	0	405	2409	2004	-1407	-799	2206	-391	545	-1235	11	-407	-1045	0
1884	150	0	-636	2446	3082	-905	-1859	2764	-467	537	-1389	-27	-601	-1094	0
1885	150	0	-945	2434	3379	-744	-2162	2906	-696	504	-1621	-174	-735	-810	0
1886	150	0	-210	2393	2603	-1091	-1406	2498	-605	523	-1491	-34	-453	-322	0
1887	150	0	960	2380	1420	-1670	-230	1900	-424	312	-1408	-11	-114	129	0
1888	150	0	2544	2382	-162	-2463	1353	1110	-230	292	-1181	42	457	770	0
1889	150	0	3650	2386	-1264	-3018	2457	561	-114	166	-1144	120	766	1356	0
1890	150	0	3943	2393	-1550	-3168	2746	421	-87	151	-1158	106	849	1660	0
1891	150	0	3101	2364	-737	-2732	1919	813	-234	91	-1295	135	680	1749	0
1892	150	0	1754	2368	614	-2061	570	1491	-486	1	-1451	-71	211	1645	0
1893	150	0	-25	2374	2399	-1174	-1212	2386	-711	-79	-1693	-133	-223	1557	0
1894	150	0	-1232	2362	3594	-565	-2413	2978	-741	-217	-1751	-248	-614	1693	0
1895	150	0	-1387	2349	3736	-481	-2561	3042	-824	-312	-1751	-285	-620	1835	0
1896	150	0	-528	2347	2875	-909	-1701	2611	-733	-308	-1701	-279	-335	2281	0
1897	150	0	954	2343	1389	-1648	-217	1866	-496	-312	-1559	-273	48	2661	0
1898	150	0	2889	2333	-556	-2611	1722	888	-223	-269	-1307	-83	533	3148	0
1899	150	0	4189	2339	-1850	-3264	3019	244	-44	-337	-1183	13	890	3462	0
1900	150	0	4508	2353	-2155	-3430	3331	99	32	-378	-1113	75	878	3464	0
1901	150	0	3736	2351	-1385	-3043	2560	483	-23	-389	-1049	-21	677	3327	0
1902	150	0	2351	2374	23	-2362	1164	1198	-211	-488	-1115	-162	327	2894	0
1903	150	0	514	2345	1831	-1429	-658	2088	-422	-535	-1212	-242	-95	2483	0
1904	150	0	-789	2318	3107	-764	-1948	2712	-554	-562	-1435	-277	-529	2075	0
1905	150	0	-1052	2277	3329	-612	-2190	2803	-595	-624	-1416	-351	-597	1782	0
1906	150	0	-306	2248	2554	-971	-1430	2401	-490	-690	-1317	-314	-294	1751	0
1907	150	0	1085	2291	1206	-1688	-60	1748	-300	-587	-1245	-259	69	1612	0
1908	150	0	2978	2329	-649	-2653	1813	840	-98	-741	-956	-157	424	1660	0
1909	150	0	4500	2324	-2176	-3412	3338	74	-29	-646	-863	-62	797	1534	0
1910	150	0	4975	2353	-2622	-3664	3798	-134	-58	-624	-892	-1	803	1162	0
1911	150	0	4696	2417	-2279	-3556	3487	69	-42	-539	-886	-100	609	692	0
1912	150	0	3660	2417	-1243	-3038	2451	587	-147	-554	-1131	-116	188	75	0
1913	150	0	2115	2421	306	-2268	904	1363	-428	-465	-1429	-207	-358	-537	0
1914	150	0	1051	2428	1377	-1739	-163	1902	-630	-273	-1746	-238	-632	-1082	0
1915	150	0	685	2399	1714	-1542	-514	2056	-830	-298	-1775	-310	-704	-1363	0
1916	150	0	1342	2372	1030	-1857	156	1701	-614	-294	-1742	-256	-452	-1389	0
1917	150	0	2221	2314	93	-2267	1064	1203	-450	-254	-1389	-135	-106	-1167	0
1918	150	0	3392	2277	-1115	-2834	2253	581	-320	-215	-1282	-65	366	-973	0
1919	150	0	4255	2265	-1990	-3260	3122	137	-186	-139	-1082	40	758	-840	0
1920	150	0	4347	2289	-2058	-3318	3202	115	-289	-184	-1090	-17	847	-874	0
1921	150	0	3695	2326	-1369	-3010	2532	478	-263	-211	-1245	-52	578	-1173	0
1922	150	0	2448	2359	-89	-2403	1268	1135	-388	-155	-1367	-17	188	-1330	0
1923	150	0	729	2401	1672	-1565	-471	2036	-748	-271	-1709	-194	-403	-1738	0
1924	150	0	-299	2411	2710	-1056	-1504	2560	-886	-178	-1914	-203	-657	-1751	0
1925	150	0	-465	2386	2851	-960	-1658	2618	-801	-283	-2093	-271	-715	-1687	0
1926	150	0	463	2362	1899	-1412	-718	2130	-704	-209	-2058	-275	-455	-1361	0
1927	150	0	1944	2318	374	-2131	785	1346	-535	-211	-1980	-122	-126	-781	0
1928	150	0	3856	2312	-1544	-3084	2700	384	-450	-151	-1841	-143	424	-242	0
1929	150	0	5483	2308	-3175	-3895	4329	-433	-318	-112	-1736	-5	677	273	0
1930	150	0	5976	2314	-3662	-4145	4819	-674	-283	-155	-1726	-1	812	539	0
1931	150	0	5495	2331	-3164	-3913	4329	-416	-401	-300	-1788	-104	488	488	0
1932	150	0	4448	2351	-2097	-3399	3272	127	-500	-269	-2013	-106	157	393	0
1933	150	0	2607	2318	-289	-2462	1448	1014	-776	-366	-2293	-254	-304	258	0
1934	150	0	1288	2298	1010	-1793	139	1654	-952	-457	-2450	-275	-669	135	0
1935	150	0	751	2293	1542	-1522	-395	1917	-1053	-492	-2541	-335	-659	360	0
1936	150	0	1232	2318	1086	-1775	73	1702	-997	-446	-2535	-391	-422	762	0
1937	150	0	2152	2316	164	-2234	994	1240	-865	-527	-2535	-225	-64	1152	0
1938	150	0	3710	2343	-1367	-3026	2538	488	-702	-502	-2438	-155	424	1604	0
1939	150	0	4878	2337	-2541	-3607	3709	-102	-777	-525	-2395	-133	690	1846	0
1940	150	0	5105	2337	-2768	-3721	3936	-215	-770	-556	-2485	-184	836	1924	0
1941	150	0	4464	2362	-2102	-3413	3283	130	-1006	-591	-2704	-201	483	1598	0
1942	150	0	3345	2374	-971	-2859	2158	701	-1078	-578	-2917	-358	170	1183	0
1943	150	0	1713	2384	671	-2048	521	1527	-1439	-704	-3212	-469	-409	750	0
1944	150	0	809	2353	1544	-1581	-367	1948	-1538	-576	-3410	-510	-682	469	0
1945	150	0	648	2335	1687	-1491	-519	2011	-1635	-649	-3596	-605	-888	360	0
1946	150	0	1591	2295	704	-1943	443	1499	-1422	-479	-3499	-459	-564	498	0
1947	150	0	2870	2283	-587	-2576	1728	848	-1373	-494	-3538	-405	-232	603	0
1948	150	0	4804	2265	-2539	-3534	3671	-137	-1096	-424	-3243	-258	355	880	0
1949	150	0	6038	2242	-3796	-4140	4917	-777	-964	-356	-3026	-151	659	1150	0
1950	150	0	6292	2281	-4011	-4286	5151	-865	-1028	-450	-2939	-166	651	956	0
1951	150	0	5560	2392	-3168	-3976	4364	-388	-1024	-415	-2842	-281	498	727	0
1952	150	0	4168	2442	-1726	-3305	2947	358	-1138	-450	-2842	-236	71	296	0
1953	150	0	2303	2529	226	-2416	1038	1377	-1328	-570	-2952	-407	-442	-157	0
1954	150	0	904	2568	1664	-1736	-380	2116	-1519	-477	-2991	-378	-669	-529	0
1955	150	0	424	2554	2130	-1489	-853	2342	-1484	-613	-3018	-376	-826	-562	0
1956	150	0	1036	2516	1480	-1776	-222	1998	-1330	-498	-2820	-296	-488	-428	0
1957	150	0	2102	2490	388	-2296	857	1439	-1193	-529	-2586	-306	-56	-205	0
1958	150	0	3827	2475	-1352	-3151	2589	561	-884	-531	-2285	-244	376	36	0
1959	150	0	5027	2467	-2560	-3747	3793	-46	-682	-539	-2141	-122	719	219	0
1960	150	0	5276	2456	-2820	-3866	4048	-182	-750	-580	-2101	-164	853	102	0
1961	150	0	4766	2452	-2314	-3609	3540	69	-725	-651	-2054	-192	549	-93	0
1962	150	0	3539	2434	-1105	-2986	2322	664	-869	-663	-2106	-256	209	-492	0
1963	150	0	2023	2397	374	-2210	824	1385	-981	-758	-2128	-420	-370	-966	0
1964	150	0	830	2349	1519	-1589	-344	1934	-1181	-739	-2242	-469	-671	-1274	0
1965	150	0	735	2316	1581	-1525	-423	1948	-1181	-758	-2149	-469	-764	-1439	0
1966	150	0	1585	2310	725	-1947	430	1517	-975	-832	-1837	-380	-527	-1266	0
1967	150	0	2894	2345	-549	-2619	1721	898	-661	-929	-1633	-353	-215	-1067	0
1968	150	0	4731	2409	-2322	-3570	3526	43	-599	-909	-1484	-273	197	-950	0
1969	150	0	5932	2415	-3517	-4173	4724	-551	-440	-973	-1299	-174	624	-818	0
1970	150	0	6350	2436	-3914	-4393	5132	-739	-358	-979	-1200	-114	624	-915	0
1971	150	0	5606	2417	-3189	-4011	4397	-386	-440	-1034	-1068	-180	436	-1303	0
1972	150	0	4339	2421	-1918	-3380	3128	251	-475	-1150	-1195	-316	54	-1672	0
1973	150	0	2589	2446	-143	-2517	1366	1151	-743	-1030	-1356	-422	-376	-2089	0
1974	150	0	1263	2397	1134	-1830	64	1765	-911	-1082	-1519	-461	-752	-2401	0
1975	150	0	912	2326	1414	-1619	-251	1870	-1010	-1193	-1579	-469	-841	-2459	0
1976	150	0	1577	2296	719	-1936	429	1507	-975	-1103	-1476	-430	-560	-2345	0
1977	150	0	2759	2335	-424	-2547	1591	955	-711	-1154	-1288	-308	-197	-2141	0
1978	150	0	4478	2343	-2135	-3410	3306	104	-539	-1259	-1148	-339	287	-1848	0
1979	150	0	5738	2355	-3383	-4046	4560	-514	-506	-1165	-1051	-168	663	-1681	0
1980	150	0	6052	2392	-3660	-4222	4856	-634	-492	-1164	-1030	-199	770	-1678	0
1981	150	0	5351	2395	-2956	-3873	4153	-280	-651	-1228	-1173	-271	450	-1908	0
1982	150	0	4285	2353	-1932	-3319	3108	210	-783	-1181	-1243	-339	97	-2151	0
1983	150	0	2552	2306	-246	-2429	1399	1030	-1082	-1274	-1614	-500	-422	-2644	0
1984	150	0	1394	2265	871	-1829	261	1568	-1233	-1363	-1759	-570	-748	-2760	0
1985	150	0	1195	2238	1043	-1716	76	1640	-1290	-1484	-1967	-529	-830	-2795	0
1986	150	0	2008	2234	226	-2121	891	1230	-1210	-1489	-1887	-564	-556	-2628	0
1987	150	0	3439	2258	-1181	-2848	2310	538	-989	-1422	-2011	-475	-128	-2341	0
1988	150	0	5078	2265	-2813	-3671	3945	-274	-946	-1358	-1858	-314	308	-1938	0
1989	150	0	6380	2291	-4089	-4335	5234	-899	-876	-1365	-1749	-391	601	-1811	0
1990	150	0	6769	2300	-4469	-4534	5619	-1084	-704	-1328	-1614	-300	721	-1654	0
1991	150	0	5945	2331	-3614	-4138	4779	-641	-865	-1414	-1817	-391	419	-1945	0
1992	150	0	4816	2324	-2492	-3570	3654	-84	-890	-1422	-1918	-395	-5	-2157	0
1993	150	0	2975	2306	-669	-2640	1822	818	-1142	-1519	-2153	-488	-452	-2469	0
1994	150	0	1783	2295	512	-2039	635	1403	-1431	-1552	-2392	-661	-822	-2739	0
1995	150	0	1583	2287	704	-1935	439	1495	-1381	-1546	-2459	-628	-808	-2704	0
1996	150	0	2140	2281	141	-2210	999	1211	-1451	-1670	-2452	-593	-611	-2615	0
1997	150	0	3499	2275	-1224	-2887	2361	525	-1158	-1627	-2199	-512	-211	-2258	0
1998	150	0	5190	2279	-2911	-3734	4050	-316	-946	-1571	-2060	-448	318	-1887	0
1999	150	0	6390	2260	-4130	-4325	5260	-935	-904	-1584	-2007	-411	595	-1695	0
[truncated: 32,297 more rows]
