# Supplementary material for: A Robust and Real-Time Capable Envelope-Based Algorithm for Heart Sound Classification: Validation under Different Physiological Conditions
Source: Sensors (Basel). 2020 Feb 11;20(4):972. doi: 10.3390/s20040972 (PMC7070375; doi:10.3390/s20040972)
Supplement: Supplementary file 1 [file sensors-20-00972-s001.zip › Messungen/sz/sz08_unfiltered.csv]

Dataset No.	Pulse (bpm)	Pacer Bit	leadI (�V)	leadII (�V)	leadIII (�V)	lead_avR (�V)	lead_avL (�V)	lead_avF (�V)	V1 (�V)	V2 (�V)	V3 (�V)	V4 (�V)	V5 (�V)	V6 (�V)	R-Wave
1	0	0	592	-3431	-4023	1419	2307	-3727	430	-64	-36	-465	124	180	0
2	0	0	945	-3160	-4105	1107	2525	-3632	217	-102	-120	-523	-13	73	0
3	0	0	398	-2826	-3224	1214	1811	-3025	131	-62	-95	-585	-29	-62	0
4	0	0	-1043	-2525	-1482	1784	219	-2003	-104	-139	-246	-684	-230	-465	0
5	0	0	-2418	-2118	300	2268	-1359	-909	-399	-71	-232	-762	-382	-746	0
6	0	0	-3448	-1637	1811	2542	-2629	87	-628	-95	-362	-845	-442	-991	0
7	0	0	-3505	-1245	2260	2375	-2882	507	-700	-120	-353	-865	-459	-1030	0
8	0	0	-2644	-1030	1614	1837	-2129	292	-469	-83	-287	-762	-291	-684	0
9	0	0	-956	-1020	-64	988	-446	-542	-128	-85	-166	-647	-97	-364	0
10	0	0	458	-1274	-1732	408	1095	-1503	147	-170	-118	-560	-44	-128	0
11	0	0	1690	-1466	-3156	-112	2423	-2311	289	-25	-62	-428	104	108	0
12	0	0	1806	-1610	-3416	-98	2611	-2513	195	-81	-104	-521	129	65	0
13	0	0	1040	-1846	-2886	403	1963	-2366	102	-112	-176	-506	7	-133	1
14	0	0	-712	-2302	-1590	1507	439	-1946	-114	-13	-190	-543	-110	-444	0
15	0	0	-2607	-2663	-56	2635	-1275	-1359	-486	-83	-355	-698	-250	-940	0
16	0	0	-4058	-3096	962	3577	-2510	-1067	-768	-106	-333	-731	-424	-1090	0
17	0	0	-4492	-3441	1051	3966	-2771	-1195	-746	-106	-403	-603	-366	-931	0
18	0	0	-3823	-3771	52	3797	-1937	-1859	-576	-62	-388	-550	-254	-737	0
19	0	0	-2397	-3947	-1550	3172	-423	-2748	-258	-79	-246	-446	-145	-320	0
20	0	0	-741	-4025	-3284	2383	1271	-3654	147	-65	-211	-335	-1	17	0
21	0	0	497	-4081	-4578	1792	2537	-4329	192	-48	-217	-384	186	126	0
22	0	0	736	-4079	-4815	1671	2775	-4447	166	-102	-228	-415	106	174	0
23	0	0	17	-4064	-4081	2023	2049	-4072	29	-60	-333	-283	0	-91	0
24	0	0	-1490	-4066	-2576	2778	543	-3321	-228	-75	-277	-446	-190	-353	0
25	0	0	-3158	-4108	-950	3633	-1104	-2529	-597	-17	-397	-490	-230	-756	0
26	0	0	-4498	-4161	337	4329	-2417	-1912	-702	-87	-426	-560	-378	-907	0
27	0	0	-4651	-4198	453	4424	-2552	-1872	-688	-13	-382	-504	-345	-841	0
28	0	0	-4049	-4235	-186	4142	-1931	-2210	-570	-83	-335	-417	-265	-576	0
29	0	0	-2435	-4252	-1817	3343	-309	-3034	-250	-81	-333	-312	-71	-413	0
30	0	0	-745	-4264	-3519	2504	1387	-3891	93	-29	-199	-234	25	21	0
31	0	0	488	-4233	-4721	1872	2604	-4477	217	-11	-226	-153	172	221	0
32	0	0	862	-4213	-5075	1675	2968	-4644	221	-21	-100	-197	151	300	0
33	0	0	45	-4211	-4256	2083	2150	-4233	108	-91	-195	-294	44	-40	0
34	0	0	-1484	-4223	-2739	2853	627	-3481	-116	-114	-215	-382	-186	-248	0
35	0	0	-3168	-4236	-1068	3702	-1050	-2652	-535	-44	-254	-461	-256	-613	0
36	0	0	-4459	-4238	221	4348	-2340	-2008	-663	-36	-312	-477	-453	-737	0
37	0	0	-4723	-4238	485	4480	-2604	-1876	-704	-100	-331	-508	-355	-869	0
38	0	0	-3991	-4223	-232	4107	-1879	-2227	-502	-172	-228	-448	-242	-651	0
39	0	0	-2399	-4203	-1804	3301	-297	-3003	-91	-67	-155	-310	-54	-289	0
40	0	0	-788	-4188	-3400	2488	1306	-3794	190	-106	-120	-261	11	31	0
41	0	0	450	-4190	-4640	1870	2545	-4415	269	-83	-42	-230	106	211	0
42	0	0	721	-4194	-4915	1736	2818	-4554	291	-54	-46	-250	73	170	0
43	0	0	-48	-4207	-4159	2127	2055	-4183	56	29	-69	-294	-19	-54	0
44	0	0	-1595	-4196	-2601	2895	503	-3398	-230	-108	-182	-475	-221	-463	0
45	0	0	-3221	-4198	-977	3709	-1122	-2587	-424	-38	-151	-552	-318	-733	0
46	0	0	-4636	-4165	471	4400	-2553	-1847	-743	-104	-298	-622	-550	-1061	0
47	0	0	-4783	-4134	649	4458	-2716	-1742	-616	-147	-250	-644	-488	-1035	0
48	0	0	-4176	-4114	62	4145	-2119	-2026	-529	-114	-244	-504	-327	-836	0
49	0	0	-2654	-4147	-1493	3400	-580	-2820	-254	-106	-277	-463	-333	-529	0
50	0	0	-881	-4165	-3284	2523	1201	-3724	194	-40	-100	-287	-87	-118	0
51	0	0	254	-4180	-4434	1963	2344	-4307	248	-149	-58	-296	-100	25	0
52	0	0	662	-4213	-4875	1775	2768	-4544	230	-17	-50	-312	40	11	0
53	0	0	-184	-4238	-4054	2211	1935	-4146	42	-114	-98	-391	-209	-209	0
54	0	0	-1633	-4248	-2615	2940	491	-3431	-122	-124	-203	-382	-265	-642	0
55	0	0	-3335	-4266	-931	3800	-1202	-2598	-550	-56	-283	-479	-399	-911	0
56	0	0	-4681	-4266	415	4473	-2548	-1925	-710	-135	-349	-517	-601	-1136	0
57	0	0	-4888	-4260	628	4574	-2758	-1816	-694	-3	-337	-452	-558	-1053	0
58	0	0	-4195	-4264	-69	4229	-2063	-2166	-568	-143	-331	-388	-455	-923	0
59	0	0	-2572	-4236	-1664	3404	-454	-2950	-209	-93	-236	-294	-331	-580	0
60	0	0	-982	-4200	-3218	2591	1118	-3709	87	-67	-67	-236	-151	-234	0
61	0	0	355	-4188	-4543	1916	2449	-4365	223	-102	-73	-201	-110	-58	0
62	0	0	660	-4139	-4799	1739	2729	-4469	223	-89	-62	-217	-52	-118	0
63	0	0	-56	-4159	-4103	2107	2023	-4131	89	-79	-42	-271	-256	-395	0
64	0	0	-1577	-4203	-2626	2890	524	-3414	-203	-58	-211	-430	-366	-711	0
65	0	0	-3335	-4258	-923	3796	-1206	-2590	-580	-108	-258	-537	-599	-1101	0
66	0	0	-4613	-4264	349	4438	-2481	-1957	-725	-102	-281	-585	-646	-1373	0
67	0	0	-4964	-4264	700	4614	-2832	-1782	-743	-166	-420	-582	-680	-1470	0
68	0	0	-4243	-4238	5	4240	-2124	-2116	-583	-110	-388	-529	-622	-1233	0
69	0	0	-2666	-4190	-1524	3428	-571	-2857	-308	-106	-273	-519	-452	-952	0
70	0	0	-972	-4099	-3127	2535	1077	-3613	56	-65	-203	-448	-259	-646	0
71	0	0	304	-4037	-4341	1866	2322	-4189	155	-34	-161	-486	-192	-403	0
72	0	0	617	-4004	-4621	1693	2619	-4312	205	-91	-197	-506	-223	-358	0
73	0	0	-29	-3982	-3953	2005	1962	-3967	71	-91	-217	-568	-263	-578	0
74	0	0	-1622	-3990	-2368	2806	373	-3179	-248	-131	-310	-665	-467	-944	0
75	0	0	-3308	-4062	-754	3685	-1277	-2408	-539	-166	-399	-865	-644	-1204	0
76	0	0	-4596	-4110	486	4353	-2541	-1812	-744	-102	-430	-880	-659	-1311	0
77	0	0	-4971	-4149	822	4560	-2896	-1663	-748	-141	-453	-847	-667	-1317	0
78	0	0	-4291	-4202	89	4246	-2190	-2056	-646	-141	-434	-836	-614	-1061	0
79	0	0	-2714	-4198	-1484	3456	-615	-2841	-252	-75	-335	-572	-366	-692	0
80	0	0	-1095	-4171	-3076	2633	990	-3623	-23	-81	-265	-519	-176	-378	0
81	0	0	258	-4139	-4397	1940	2327	-4268	230	-60	-225	-314	-98	-93	0
82	0	0	627	-4106	-4733	1739	2680	-4419	199	-48	-207	-259	-58	-56	0
83	0	0	-27	-4079	-4052	2053	2012	-4065	65	-64	-188	-244	-89	-289	0
84	0	0	-1462	-4046	-2584	2754	561	-3315	-128	-56	-273	-195	-314	-556	0
85	0	0	-3108	-4004	-896	3556	-1106	-2450	-502	-104	-322	-244	-415	-812	0
86	0	0	-4265	-3967	298	4116	-2281	-1834	-692	-69	-320	-205	-420	-1024	0
87	0	0	-4597	-3911	686	4254	-2641	-1612	-700	-100	-263	-118	-393	-931	0
88	0	0	-3773	-3866	-93	3819	-1840	-1979	-521	-110	-180	0	-325	-657	0
89	0	0	-2156	-3843	-1687	2999	-234	-2765	-155	29	-139	337	-95	-306	0
90	0	0	-468	-3847	-3379	2157	1455	-3613	56	-71	-5	492	48	60	0
91	0	0	832	-3866	-4698	1517	2765	-4282	281	-44	124	576	159	259	0
92	0	0	1206	-3870	-5076	1332	3141	-4473	327	-104	102	739	91	267	0
93	0	0	580	-3880	-4460	1650	2520	-4170	122	-75	79	696	1	21	0
94	0	0	-824	-3891	-3067	2357	1121	-3479	-67	40	83	624	-83	-316	0
95	0	0	-2549	-3914	-1365	3231	-592	-2639	-440	-40	0	611	-337	-673	0
96	0	0	-3864	-3928	-64	3896	-1900	-1996	-679	-46	-100	519	-420	-909	0
97	0	0	-4139	-3881	258	4010	-2198	-1811	-628	-87	-69	428	-428	-853	0
98	0	0	-3466	-3815	-349	3640	-1558	-2082	-517	-42	-83	547	-265	-647	0
99	0	0	-1925	-3777	-1852	2851	-36	-2814	-205	-116	-1	496	-170	-355	0
100	0	0	-47	-3713	-3666	1880	1809	-3689	118	-21	25	715	100	21	0
101	0	0	1137	-3668	-4805	1265	2971	-4236	195	-67	77	750	211	217	0
102	0	0	1507	-3653	-5160	1073	3333	-4406	259	-38	98	935	81	168	0
103	0	0	743	-3674	-4417	1465	2580	-4045	122	38	7	975	116	13	0
104	0	0	-794	-3682	-2888	2238	1047	-3285	-79	0	-29	931	-48	-259	0
105	0	0	-2437	-3709	-1272	3073	-582	-2490	-560	34	-242	787	-221	-616	0
106	0	0	-3850	-3740	110	3795	-1980	-1815	-647	1	-314	847	-246	-638	0
107	0	0	-4244	-3777	467	4010	-2355	-1655	-682	-31	-298	700	-263	-529	0
108	0	0	-3632	-3804	-172	3718	-1730	-1988	-550	-87	-298	558	-141	-316	0
109	0	0	-2117	-3767	-1650	2942	-233	-2708	-269	-56	-221	308	7	-5	0
110	0	0	-437	-3686	-3249	2061	1406	-3467	29	-95	-236	226	141	378	0
111	0	0	828	-3602	-4430	1387	2629	-4016	182	-110	-190	271	256	632	0
112	0	0	1199	-3606	-4805	1203	3002	-4205	149	-31	-279	325	242	529	0
113	0	0	553	-3600	-4153	1523	2353	-3876	162	-25	-168	547	213	422	0
114	0	0	-989	-3637	-2648	2313	829	-3142	-164	-38	-329	692	77	38	0
115	0	0	-2633	-3715	-1082	3174	-775	-2398	-525	31	-349	731	-58	-213	0
116	0	0	-4009	-3748	261	3878	-2135	-1743	-756	3	-424	797	-89	-438	0
117	0	0	-4285	-3746	539	4015	-2412	-1603	-741	-11	-323	783	-91	-430	0
118	0	0	-3643	-3705	-62	3674	-1790	-1883	-531	38	-211	871	-27	-40	0
119	0	0	-2155	-3629	-1474	2892	-340	-2551	-244	52	-228	915	126	333	0
120	0	0	-438	-3559	-3121	1998	1341	-3340	58	62	-62	973	250	830	0
121	0	0	930	-3524	-4454	1297	2692	-3989	384	34	27	1270	512	1035	0
122	0	0	1259	-3517	-4776	1129	3017	-4146	225	81	-38	1268	477	1006	0
123	0	0	670	-3524	-4194	1427	2432	-3859	194	-1	83	1396	370	894	0
124	0	0	-847	-3524	-2677	2185	915	-3100	-54	52	-73	1400	308	550	0
125	0	0	-2464	-3532	-1068	2998	-698	-2300	-368	-9	-62	1389	100	242	0
126	0	0	-3762	-3493	269	3627	-2015	-1612	-649	-32	-104	1309	42	-79	0
127	0	0	-4073	-3445	628	3759	-2350	-1408	-632	-42	-58	1359	93	-60	0
128	0	0	-3374	-3387	-13	3380	-1680	-1700	-424	23	-97	1513	199	118	0
129	0	0	-1779	-3338	-1559	2558	-110	-2448	-83	-19	11	1583	256	343	0
130	0	0	-163	-3338	-3175	1750	1506	-3256	281	-21	176	1666	496	768	0
131	0	0	1109	-3360	-4469	1125	2789	-3914	426	29	95	1709	525	964	0
132	0	0	1490	-3427	-4917	968	3203	-4172	467	89	186	1687	595	971	0
133	0	0	829	-3495	-4324	1333	2576	-3909	351	79	120	1656	469	758	0
134	0	0	-712	-3530	-2818	2121	1053	-3174	122	-34	71	1509	292	448	0
135	0	0	-2344	-3540	-1196	2942	-574	-2368	-287	58	15	1350	133	145	0
136	0	0	-3658	-3544	114	3601	-1886	-1715	-393	58	-120	1330	73	11	0
137	0	0	-4044	-3530	514	3787	-2279	-1508	-496	-42	-120	1196	-38	31	0
138	0	0	-3298	-3513	-215	3405	-1541	-1864	-273	124	25	1231	228	401	0
139	0	0	-1905	-3546	-1641	2725	-132	-2593	-13	-9	7	1173	277	686	0
140	0	0	-212	-3620	-3408	1916	1598	-3514	411	73	112	1280	457	1109	0
141	0	0	1032	-3707	-4739	1337	2885	-4223	558	69	190	1264	613	1363	0
142	0	0	1351	-3786	-5137	1217	3244	-4461	486	40	85	1259	496	1295	0
143	0	0	753	-3852	-4605	1549	2679	-4228	380	87	108	1239	556	1123	0
144	0	0	-816	-3885	-3069	2350	1126	-3477	69	50	-31	1109	409	818	0
145	0	0	-2402	-3926	-1524	3164	-439	-2725	-248	23	-102	1086	236	486	0
146	0	0	-3808	-3918	-110	3863	-1849	-2014	-411	-29	-133	1070	186	281	0
147	0	0	-4172	-3905	267	4038	-2219	-1819	-490	-29	-153	1068	141	291	0
148	0	0	-3575	-3893	-318	3734	-1628	-2105	-298	42	-184	1241	351	504	0
149	0	0	-1985	-3878	-1893	2931	-46	-2885	21	11	-54	1303	469	865	0
150	0	0	-438	-3914	-3476	2176	1519	-3695	349	25	7	1460	723	1233	0
151	0	0	919	-3932	-4851	1506	2885	-4391	516	15	93	1565	797	1460	0
152	0	0	1263	-3961	-5224	1349	3243	-4592	638	34	65	1705	830	1507	0
153	0	0	605	-4033	-4638	1714	2621	-4335	366	124	83	1656	675	1373	0
154	0	0	-822	-4046	-3224	2434	1201	-3635	199	108	67	1691	655	1030	0
155	0	0	-2592	-4054	-1462	3323	-565	-2758	-221	-13	-19	1528	401	706	0
156	0	0	-3847	-4064	-217	3955	-1815	-2140	-409	54	-11	1464	316	554	0
157	0	0	-4286	-4060	226	4173	-2256	-1917	-442	36	-13	1602	308	585	0
158	0	0	-3719	-4062	-343	3890	-1688	-2202	-275	-13	-25	1678	353	779	0
159	0	0	-2150	-4058	-1908	3104	-121	-2983	89	25	192	1792	578	1105	0
160	0	0	-570	-4013	-3443	2291	1436	-3728	405	-31	188	1969	770	1392	0
161	0	0	766	-3922	-4688	1578	2727	-4305	510	44	244	2015	808	1604	0
162	0	0	1197	-3912	-5109	1357	3153	-4510	634	83	329	2083	873	1643	0
163	0	0	543	-3895	-4438	1676	2490	-4166	438	83	205	2048	741	1334	0
164	0	0	-943	-3905	-2962	2424	1009	-3433	174	71	195	1936	583	1020	0
165	0	0	-2607	-3957	-1350	3282	-628	-2653	-256	75	151	1841	455	671	0
166	0	0	-4015	-4002	13	4008	-2014	-1994	-473	1	54	1794	291	349	0
167	0	0	-4406	-4046	360	4226	-2383	-1843	-356	87	3	1813	263	442	0
168	0	0	-3859	-4101	-242	3980	-1808	-2171	-236	-31	223	1881	467	638	0
169	0	0	-2414	-4132	-1718	3273	-348	-2925	-9	46	116	1889	481	857	0
170	0	0	-753	-4132	-3379	2442	1313	-3755	337	128	388	1947	801	1220	0
171	0	0	481	-4085	-4566	1802	2523	-4325	486	0	349	1951	715	1433	0
172	0	0	980	-4081	-5061	1550	3020	-4571	595	85	341	2029	812	1422	0
173	0	0	361	-4095	-4456	1867	2408	-4275	452	81	316	2017	758	1274	0
174	0	0	-1251	-4075	-2824	2663	786	-3449	73	0	147	1672	488	810	0
175	0	0	-2846	-4103	-1257	3474	-794	-2680	-236	75	91	1584	409	457	0
176	0	0	-4292	-4112	180	4202	-2236	-1966	-453	52	21	1534	302	289	0
177	0	0	-4636	-4130	506	4383	-2571	-1812	-486	40	25	1425	195	230	0
178	0	0	-4085	-4108	-23	4096	-2031	-2065	-337	36	100	1486	244	523	0
179	0	0	-2517	-4074	-1557	3295	-480	-2815	-27	-15	143	1486	428	700	0
180	0	0	-925	-4054	-3129	2489	1102	-3591	378	87	277	1625	661	1175	0
181	0	0	334	-4054	-4388	1860	2361	-4221	471	3	246	1468	704	1278	0
182	0	0	784	-4060	-4844	1638	2814	-4452	521	75	215	1468	764	1336	0
183	0	0	201	-4041	-4242	1920	2221	-4141	409	64	296	1456	659	1177	0
184	0	0	-1311	-4011	-2700	2661	694	-3355	79	11	116	1266	405	743	0
185	0	0	-2813	-3977	-1164	3395	-824	-2570	-225	58	129	1204	294	417	0
186	0	0	-4273	-3944	329	4108	-2301	-1807	-498	11	64	1065	184	240	0
187	0	0	-4655	-3934	721	4294	-2688	-1606	-566	-46	-15	1001	64	143	0
188	0	0	-4029	-3907	122	3968	-2075	-1892	-337	-3	108	1109	267	360	0
189	0	0	-2590	-3852	-1262	3221	-664	-2557	-164	-5	89	1177	364	613	0
190	0	0	-844	-3843	-2999	2343	1077	-3421	322	31	178	1156	516	925	0
191	0	0	413	-3856	-4269	1721	2341	-4062	417	139	215	1268	657	1243	0
192	0	0	782	-3895	-4677	1556	2729	-4286	436	0	178	1262	620	1057	0
193	0	0	191	-3980	-4171	1894	2181	-4075	294	34	176	1229	496	826	0
194	0	0	-1395	-4033	-2638	2714	621	-3335	58	-46	69	1086	368	490	0
195	0	0	-3024	-4048	-1024	3536	-1000	-2536	-405	-58	29	971	106	153	0
196	0	0	-4370	-4097	273	4233	-2321	-1912	-514	-83	-52	876	81	-199	0
197	0	0	-4901	-4118	783	4509	-2842	-1667	-613	-56	-102	857	-7	-221	0
198	0	0	-4259	-4126	133	4192	-2196	-1996	-430	-52	-52	948	46	40	0
199	0	0	-2745	-4106	-1361	3425	-692	-2733	-102	-40	-23	931	242	223	0
200	0	0	-1174	-4072	-2898	2623	862	-3485	273	9	52	1088	378	667	0
201	0	0	145	-4029	-4174	1942	2159	-4101	407	-118	3	979	469	708	0
202	0	0	660	-3953	-4613	1646	2636	-4283	376	38	172	1039	453	791	0
203	0	0	4	-3891	-3895	1943	1949	-3893	203	-40	-3	845	316	514	0
204	0	0	-1403	-3876	-2473	2639	535	-3174	-46	-46	23	758	106	149	0
205	0	0	-3100	-3889	-789	3494	-1155	-2339	-399	-36	-85	611	-48	-238	0
206	0	0	-4470	-3916	554	4193	-2512	-1681	-601	-81	-203	587	-190	-587	0
207	0	0	-4939	-3969	970	4454	-2954	-1499	-671	-21	-124	477	-172	-554	0
208	0	0	-4354	-3990	364	4172	-2359	-1813	-547	-29	-145	473	-89	-341	0
209	0	0	-2890	-4013	-1123	3451	-883	-2568	-205	-91	21	481	5	-60	0
210	0	0	-1356	-4017	-2661	2686	652	-3339	192	-91	44	572	199	252	0
211	0	0	72	-4048	-4120	1988	2096	-4084	386	-36	69	583	329	430	0
212	0	0	477	-4050	-4527	1786	2502	-4288	333	0	89	601	343	461	0
213	0	0	-91	-4035	-3944	2063	1926	-3989	225	-50	46	508	139	197	0
214	0	0	-1515	-4004	-2489	2759	487	-3246	-46	-46	58	465	81	-108	0
215	0	0	-3178	-3975	-797	3576	-1190	-2386	-473	-112	-46	316	-211	-504	0
216	0	0	-4558	-3963	595	4260	-2576	-1684	-601	-79	-139	209	-285	-717	0
217	0	0	-4950	-3916	1034	4433	-2992	-1441	-640	-97	-67	205	-355	-729	0
218	0	0	-4380	-3907	473	4143	-2426	-1717	-514	-87	-112	289	-194	-465	0
219	0	0	-2840	-3922	-1082	3381	-879	-2502	-170	3	23	399	-50	-166	0
220	0	0	-1259	-3914	-2655	2586	698	-3284	145	34	79	448	114	182	0
221	0	0	38	-3944	-3982	1953	2010	-3963	393	-124	273	428	219	374	0
222	0	0	566	-3940	-4506	1687	2536	-4223	364	-9	234	502	197	442	0
223	0	0	-14	-3934	-3920	1974	1953	-3927	234	-73	209	395	83	226	0
224	0	0	-1457	-3876	-2419	2666	481	-3147	-38	17	56	250	-7	-170	0
225	0	0	-3071	-3831	-760	3451	-1155	-2295	-446	-15	-17	97	-273	-506	0
226	0	0	-4512	-3839	673	4175	-2592	-1583	-744	-124	-52	-108	-391	-746	0
227	0	0	-4900	-3874	1026	4387	-2963	-1424	-614	-87	-50	-23	-349	-743	0
228	0	0	-4356	-3889	467	4122	-2411	-1711	-597	-62	-40	-58	-261	-545	0
229	0	0	-2813	-3891	-1078	3352	-867	-2484	-155	-54	-42	7	-149	-252	0
230	0	0	-1309	-3949	-2640	2629	665	-3294	137	-102	32	25	17	157	0
231	0	0	59	-3980	-4039	1960	2049	-4009	269	-77	116	38	188	364	0
232	0	0	523	-4006	-4529	1741	2526	-4267	289	1	91	65	172	343	0
233	0	0	-64	-4025	-3961	2044	1948	-3993	219	-108	42	-42	65	149	0
234	0	0	-1455	-3978	-2523	2716	534	-3250	-77	-89	-42	-106	-102	-186	0
235	0	0	-3052	-3901	-849	3476	-1101	-2375	-467	-38	-126	-217	-242	-547	0
236	0	0	-4457	-3901	556	4179	-2506	-1672	-669	-54	-178	-386	-438	-708	0
237	0	0	-4865	-3905	960	4385	-2912	-1472	-655	-77	-122	-370	-323	-702	0
238	0	0	-4319	-3916	403	4117	-2361	-1756	-582	-108	-201	-356	-271	-467	0
239	0	0	-2799	-3961	-1162	3380	-818	-2561	-244	-7	-32	-221	-91	-151	0
240	0	0	-1248	-3996	-2748	2622	750	-3372	87	-120	-67	-203	65	133	0
241	0	0	141	-4041	-4182	1950	2161	-4111	325	-79	46	-81	87	351	0
242	0	0	566	-4064	-4630	1749	2598	-4347	325	-29	36	-213	166	452	0
243	0	0	83	-4074	-4157	1995	2120	-4115	209	-38	-3	-149	98	234	0
244	0	0	-1455	-4068	-2613	2761	579	-3340	-118	-102	-116	-304	-85	-114	0
245	0	0	-2997	-4027	-1030	3512	-983	-2528	-335	-100	-93	-405	-236	-448	0
246	0	0	-4344	-3982	362	4163	-2353	-1810	-692	-42	-176	-558	-339	-783	0
247	0	0	-4733	-3907	826	4320	-2779	-1540	-642	0	-199	-574	-259	-737	0
248	0	0	-4234	-3862	372	4048	-2303	-1745	-618	-25	-170	-572	-254	-564	0
249	0	0	-2716	-3835	-1119	3275	-798	-2477	-221	-83	-50	-452	-139	-337	0
250	0	0	-1137	-3839	-2702	2488	782	-3270	166	-32	19	-312	-44	122	0
251	0	0	293	-3833	-4126	1770	2209	-3979	312	-120	40	-318	102	248	0
252	0	0	794	-3860	-4654	1533	2724	-4257	395	-40	126	-355	157	327	0
253	0	0	171	-3889	-4060	1859	2115	-3974	192	-97	98	-372	15	151	0
254	0	0	-1299	-3918	-2619	2608	660	-3268	-83	-143	-56	-547	-174	-261	0
255	0	0	-2850	-3934	-1084	3392	-883	-2509	-343	-31	-110	-537	-304	-560	0
256	0	0	-4296	-3969	327	4132	-2311	-1821	-622	-89	-93	-671	-378	-812	0
257	0	0	-4742	-4019	723	4380	-2732	-1648	-640	-65	-155	-667	-417	-907	0
258	0	0	-4294	-4015	279	4154	-2286	-1868	-537	-114	-157	-597	-380	-630	0
259	0	0	-2685	-3975	-1290	3330	-697	-2632	-95	-48	7	-541	-168	-343	0
260	0	0	-1129	-3936	-2807	2532	839	-3371	116	-145	54	-455	-81	0	0
261	0	0	355	-3922	-4277	1783	2316	-4099	430	-17	112	-316	161	259	0
262	0	0	741	-3920	-4661	1589	2701	-4290	374	-153	91	-386	102	252	0
263	0	0	243	-3924	-4167	1840	2205	-4045	246	13	52	-409	-3	120	0
264	0	0	-1255	-3932	-2677	2593	711	-3304	-1	-106	-79	-519	-114	-287	0
265	0	0	-2864	-3936	-1072	3400	-896	-2504	-362	-133	-100	-614	-316	-556	0
266	0	0	-4261	-3967	294	4114	-2277	-1836	-649	34	-192	-616	-376	-863	0
267	0	0	-4832	-4006	826	4419	-2829	-1590	-642	-143	-217	-646	-455	-911	0
268	0	0	-4281	-4033	248	4157	-2264	-1892	-521	-126	-145	-632	-415	-613	0
269	0	0	-2799	-4021	-1222	3410	-788	-2621	-188	-91	-114	-523	-228	-265	0
270	0	0	-1156	-3992	-2836	2574	840	-3414	166	-81	-54	-428	-15	-42	0
271	0	0	172	-3969	-4141	1898	2156	-4055	347	-93	56	-389	91	296	0
272	0	0	712	-3969	-4681	1628	2696	-4325	393	-25	3	-393	116	219	0
273	0	0	114	-3967	-4081	1926	2097	-4024	225	-67	-67	-446	-1	52	0
274	0	0	-1310	-3977	-2667	2643	678	-3322	21	-54	-108	-550	-106	-298	0
275	0	0	-3017	-3965	-948	3491	-1034	-2456	-432	-116	-192	-731	-343	-601	0
276	0	0	-4351	-3965	386	4158	-2368	-1789	-630	-87	-275	-824	-463	-921	0
277	0	0	-4849	-3957	892	4403	-2870	-1532	-649	-38	-180	-836	-397	-752	0
278	0	0	-4333	-3930	403	4131	-2368	-1763	-611	-85	-219	-845	-409	-688	0
279	0	0	-2747	-3891	-1144	3319	-801	-2517	-168	-44	-112	-768	-124	-316	0
280	0	0	-1235	-3883	-2648	2559	706	-3265	157	-54	-91	-708	-87	95	0
281	0	0	122	-3901	-4023	1889	2072	-3962	236	-87	-108	-700	-11	349	0
282	0	0	749	-3934	-4683	1592	2716	-4308	399	-64	-48	-665	102	370	0
283	0	0	64	-3938	-4002	1937	2033	-3970	238	-36	-108	-816	-27	139	0
284	0	0	-1372	-3969	-2597	2670	612	-3283	-44	-143	-126	-958	-157	-238	0
285	0	0	-2970	-3947	-977	3458	-996	-2462	-397	-110	-190	-999	-393	-459	0
286	0	0	-4430	-3930	500	4180	-2465	-1715	-642	-118	-308	-1140	-452	-781	0
287	0	0	-4923	-3928	995	4425	-2959	-1466	-611	-129	-327	-1117	-452	-855	0
288	0	0	-4378	-3878	500	4128	-2439	-1689	-580	-120	-345	-1212	-341	-659	0
289	0	0	-2855	-3852	-997	3353	-929	-2424	-118	-100	-178	-1057	-190	-258	0
290	0	0	-1279	-3833	-2554	2556	637	-3193	102	-135	-137	-1026	-77	-52	0
291	0	0	153	-3831	-3984	1839	2068	-3907	341	-81	-108	-863	50	250	0
292	0	0	576	-3858	-4434	1641	2505	-4146	322	-110	-128	-954	69	349	0
293	0	0	124	-3893	-4017	1884	2070	-3955	240	-81	-131	-1043	19	71	0
294	0	0	-1420	-3932	-2512	2676	546	-3222	-15	-91	-192	-1014	-166	-114	0
295	0	0	-3092	-3980	-888	3536	-1102	-2434	-475	-64	-356	-1247	-368	-591	0
296	0	0	-4505	-3984	521	4244	-2513	-1731	-651	-112	-386	-1297	-486	-768	0
297	0	0	-5057	-3963	1094	4510	-3075	-1434	-680	-110	-364	-1319	-461	-801	0
298	0	0	-4494	-3986	508	4240	-2501	-1739	-558	-153	-355	-1369	-463	-591	0
299	0	0	-2937	-3963	-1026	3450	-955	-2494	-85	-114	-285	-1140	-232	-244	0
300	0	0	-1479	-3973	-2494	2726	507	-3233	71	-188	-287	-1179	-139	-34	0
301	0	0	29	-3971	-4000	1971	2014	-3985	347	-95	-139	-1053	-1	254	0
302	0	0	461	-3936	-4397	1737	2429	-4166	343	-104	-194	-1082	25	285	0
303	0	0	10	-3959	-3969	1974	1989	-3964	256	-83	-157	-1132	-65	73	0
304	0	0	-1495	-3949	-2454	2722	479	-3201	-19	-67	-246	-1229	-188	-322	0
305	0	0	-3098	-3971	-873	3534	-1112	-2422	-430	-139	-281	-1348	-434	-642	0
306	0	0	-4514	-3967	547	4240	-2530	-1710	-630	-100	-364	-1359	-517	-958	0
307	0	0	-5060	-3959	1101	4509	-3080	-1429	-723	-153	-413	-1398	-593	-938	0
308	0	0	-4477	-3928	549	4202	-2513	-1689	-490	-164	-399	-1290	-514	-783	0
309	0	0	-3021	-3911	-890	3466	-1065	-2400	-225	-91	-353	-1235	-289	-512	0
310	0	0	-1342	-3881	-2539	2611	598	-3210	135	-91	-166	-1039	-137	-44	0
311	0	0	43	-3852	-3895	1904	1969	-3873	327	-112	-126	-1030	-67	110	0
312	0	0	586	-3854	-4440	1634	2513	-4147	322	-62	-147	-902	-3	93	0
313	0	0	83	-3874	-3957	1895	2020	-3915	312	-100	-221	-958	-60	-60	0
314	0	0	-1364	-3880	-2516	2622	576	-3198	23	-157	-248	-995	-271	-415	0
315	0	0	-3036	-3905	-869	3470	-1083	-2387	-362	-48	-256	-1059	-397	-655	0
316	0	0	-4457	-3914	543	4185	-2500	-1685	-647	-195	-335	-1105	-628	-940	0
317	0	0	-4928	-3926	1002	4427	-2965	-1462	-646	-52	-339	-1061	-486	-940	0
318	0	0	-4475	-3940	535	4207	-2505	-1702	-576	-73	-310	-979	-393	-785	0
319	0	0	-2914	-3926	-1012	3420	-951	-2469	-203	-139	-244	-927	-304	-517	0
320	0	0	-1372	-3897	-2525	2634	576	-3211	162	-79	-205	-721	-129	-91	0
321	0	0	60	-3874	-3934	1907	1997	-3904	296	-157	-155	-618	-1	203	0
322	0	0	621	-3854	-4475	1616	2548	-4164	329	-110	-104	-587	-25	155	0
323	0	0	264	-3821	-4085	1778	2174	-3953	271	40	-147	-541	64	-64	0
324	0	0	-1249	-3792	-2543	2520	647	-3167	-62	-141	-226	-684	-238	-316	0
325	0	0	-2759	-3783	-1024	3271	-867	-2403	-300	-27	-285	-713	-339	-603	0
326	0	0	-4286	-3800	486	4043	-2386	-1657	-661	-135	-323	-715	-486	-904	0
327	0	0	-4736	-3821	915	4278	-2825	-1453	-640	-50	-356	-735	-479	-925	0
328	0	0	-4241	-3848	393	4044	-2317	-1727	-547	-25	-308	-737	-331	-690	0
329	0	0	-2809	-3866	-1057	3337	-876	-2461	-219	-124	-225	-657	-192	-420	0
330	0	0	-1159	-3876	-2717	2517	779	-3296	110	-93	-164	-537	-106	-48	0
331	0	0	146	-3924	-4070	1889	2108	-3997	261	-65	-102	-519	46	178	0
332	0	0	816	-3876	-4692	1530	2754	-4284	306	-7	-133	-607	15	192	0
333	0	0	312	-3878	-4190	1783	2251	-4034	298	-81	-126	-593	-29	-23	0
334	0	0	-1162	-3794	-2632	2478	735	-3213	-89	-69	-194	-717	-250	-376	0
335	0	0	-2710	-3751	-1041	3230	-834	-2396	-409	-81	-248	-907	-291	-735	0
336	0	0	-4144	-3786	358	3965	-2251	-1714	-653	-126	-304	-968	-535	-968	0
337	0	0	-4741	-3806	935	4273	-2838	-1435	-669	-116	-298	-923	-506	-933	0
338	0	0	-4155	-3835	320	3995	-2237	-1757	-554	-62	-217	-923	-453	-762	0
339	0	0	-2782	-3885	-1103	3333	-839	-2494	-209	-21	-116	-857	-219	-498	0
340	0	0	-1208	-3949	-2741	2578	766	-3345	106	-89	-186	-711	-170	-201	0
341	0	0	181	-3982	-4163	1900	2172	-4072	372	-38	25	-591	34	178	0
342	0	0	746	-4008	-4754	1631	2750	-4381	368	-58	5	-655	-5	149	0
343	0	0	318	-4029	-4347	1855	2332	-4188	308	3	-5	-667	-3	3	0
344	0	0	-1202	-4011	-2809	2606	803	-3410	27	-62	-19	-620	-164	-265	0
345	0	0	-2745	-3969	-1224	3357	-760	-2596	-438	-38	-139	-832	-370	-690	0
346	0	0	-4215	-3903	312	4059	-2263	-1795	-632	-38	-230	-768	-446	-861	0
347	0	0	-4760	-3841	919	4300	-2839	-1461	-727	-141	-279	-690	-448	-981	0
348	0	0	-4164	-3806	358	3985	-2261	-1724	-521	-102	-228	-589	-378	-735	0
349	0	0	-2688	-3784	-1096	3236	-796	-2440	-126	-124	-97	-436	-250	-318	0
350	0	0	-1091	-3748	-2657	2419	783	-3202	199	-48	-54	-273	3	48	0
351	0	0	322	-3748	-4070	1713	2196	-3909	312	-106	7	-157	31	209	0
352	0	0	906	-3765	-4671	1429	2788	-4218	417	-34	11	0	79	322	1
353	0	0	386	-3804	-4190	1709	2288	-3997	248	-143	32	-73	40	116	0
354	0	0	-1071	-3845	-2774	2458	851	-3309	5	15	-62	34	-106	-281	0
355	0	0	-2755	-3895	-1140	3325	-807	-2517	-323	-116	-205	-106	-306	-580	0
356	0	0	-4211	-3932	279	4071	-2245	-1826	-611	-114	-228	-192	-461	-849	0
357	0	0	-4754	-3961	793	4357	-2773	-1584	-603	-116	-143	-73	-403	-902	0
358	0	0	-4329	-3949	380	4139	-2354	-1784	-552	-162	-267	-54	-360	-626	0
359	0	0	-2718	-3938	-1220	3328	-749	-2579	-112	-38	-85	87	-65	-343	0
360	0	0	-1288	-3926	-2638	2607	675	-3282	120	-114	-29	98	23	69	0
361	0	0	295	-3897	-4192	1801	2243	-4044	368	-75	52	149	44	322	0
362	0	0	816	-3876	-4692	1530	2754	-4284	395	-36	44	174	275	358	0
363	0	0	293	-3841	-4134	1774	2213	-3987	232	-155	-1	27	38	139	0
364	0	0	-1014	-3823	-2809	2418	897	-3316	-25	-60	-31	-100	-87	-228	0
365	0	0	-2672	-3810	-1138	3241	-767	-2474	-426	-46	-21	-246	-314	-486	0
366	0	0	-4168	-3810	358	3989	-2263	-1726	-667	-104	-182	-339	-479	-768	0
367	0	0	-4688	-3808	880	4248	-2784	-1464	-640	-139	-102	-337	-457	-841	0
368	0	0	-4255	-3800	455	4027	-2355	-1672	-506	-139	-159	-374	-254	-711	0
369	0	0	-2765	-3804	-1039	3284	-863	-2421	-244	-15	-128	-320	-194	-366	0
370	0	0	-1183	-3796	-2613	2489	715	-3204	108	-44	11	-258	-19	67	0
371	0	0	215	-3812	-4027	1798	2121	-3919	292	-91	67	-223	71	215	0
372	0	0	776	-3843	-4619	1533	2697	-4231	351	-60	126	-242	73	320	0
373	0	0	209	-3880	-4089	1835	2149	-3984	197	-118	-1	-329	7	75	0
374	0	0	-1170	-3895	-2725	2532	777	-3310	-65	-75	-87	-384	-128	-166	0
375	0	0	-2836	-3852	-1016	3344	-910	-2434	-436	5	-186	-523	-188	-521	0
376	0	0	-4188	-3806	382	3997	-2285	-1712	-694	-38	-178	-599	-438	-779	0
377	0	0	-4778	-3750	1028	4264	-2903	-1361	-679	-79	-192	-605	-349	-760	0
378	0	0	-4298	-3697	601	3997	-2449	-1548	-547	-155	-186	-492	-331	-657	0
379	0	0	-2809	-3687	-878	3248	-965	-2282	-207	-65	-133	-432	-197	-292	0
380	0	0	-1321	-3656	-2335	2488	507	-2995	56	-42	-98	-325	-5	40	0
381	0	0	188	-3643	-3831	1727	2009	-3737	238	-56	-52	-176	162	349	0
382	0	0	807	-3639	-4446	1416	2626	-4042	322	-52	9	-122	135	314	0
383	0	0	285	-3651	-3936	1683	2110	-3793	145	-58	3	-180	34	174	0
384	0	0	-1177	-3666	-2489	2421	656	-3077	-34	-100	-60	-195	-65	-201	0
385	0	0	-2841	-3717	-876	3279	-982	-2296	-494	-104	-254	-331	-323	-574	0
386	0	0	-4240	-3728	512	3984	-2376	-1608	-647	-27	-184	-380	-372	-748	0
387	0	0	-4899	-3757	1142	4328	-3020	-1307	-733	-87	-308	-384	-440	-892	0
388	0	0	-4449	-3788	661	4118	-2555	-1563	-616	-38	-263	-283	-325	-698	0
389	0	0	-3040	-3831	-791	3435	-1124	-2311	-312	-108	-201	-197	-149	-465	0
390	0	0	-1420	-3870	-2450	2645	515	-3160	36	85	-137	-73	42	-52	0
391	0	0	-45	-3845	-3800	1945	1877	-3822	228	-36	-104	85	69	217	0
392	0	0	595	-3812	-4407	1608	2501	-4109	242	-32	-129	21	91	147	0
393	0	0	133	-3781	-3914	1824	2023	-3847	153	-3	-106	25	42	52	0
394	0	0	-1356	-3744	-2388	2550	516	-3066	-137	-159	-223	-122	-168	-432	0
395	0	0	-2900	-3722	-822	3311	-1039	-2272	-436	-122	-209	-273	-374	-686	0
396	0	0	-4354	-3666	688	4010	-2521	-1489	-727	-73	-269	-240	-452	-1018	0
397	0	0	-5020	-3653	1367	4336	-3193	-1143	-805	-131	-312	-372	-537	-1099	0
398	0	0	-4479	-3645	834	4062	-2656	-1405	-624	-102	-250	-316	-384	-913	0
399	0	0	-3121	-3664	-543	3392	-1289	-2103	-325	-137	-246	-306	-287	-591	0
400	0	0	-1476	-3670	-2194	2573	359	-2932	85	-71	-120	-182	-128	-240	0
401	0	0	-31	-3662	-3631	1846	1800	-3646	230	3	-73	-149	-15	-5	0
402	0	0	531	-3672	-4203	1570	2367	-3937	197	-50	-124	-242	27	83	0
403	0	0	110	-3705	-3815	1797	1962	-3760	155	-64	-67	-263	-97	-118	0
404	0	0	-1323	-3728	-2405	2525	541	-3066	-87	-67	-147	-364	-217	-417	0
405	0	0	-2867	-3730	-863	3298	-1002	-2296	-430	-110	-157	-570	-355	-727	0
406	0	0	-4383	-3720	663	4051	-2523	-1528	-711	-157	-403	-624	-516	-1049	0
407	0	0	-4962	-3678	1284	4320	-3123	-1197	-807	-116	-333	-746	-591	-1047	0
408	0	0	-4483	-3620	863	4051	-2673	-1378	-616	-89	-271	-636	-475	-834	0
409	0	0	-3069	-3590	-521	3329	-1274	-2055	-438	-89	-331	-630	-341	-655	0
410	0	0	-1410	-3544	-2134	2477	362	-2839	-54	-56	-149	-517	-131	-161	0
411	0	0	-46	-3538	-3492	1792	1723	-3515	143	-95	-213	-473	-44	73	0
412	0	0	660	-3565	-4225	1452	2442	-3895	236	-73	-157	-378	19	106	0
413	0	0	212	-3594	-3806	1691	2009	-3700	133	-36	-186	-420	-23	0	0
414	0	0	-1255	-3604	-2349	2429	547	-2976	-131	-120	-306	-574	-219	-403	0
415	0	0	-2813	-3612	-799	3212	-1007	-2205	-440	-46	-318	-649	-316	-634	0
416	0	0	-4378	-3637	741	4007	-2559	-1448	-727	-62	-384	-684	-494	-915	0
417	0	0	-4930	-3666	1264	4298	-3097	-1201	-853	-112	-453	-725	-483	-925	0
418	0	0	-4438	-3703	735	4070	-2586	-1484	-649	-65	-417	-549	-424	-746	0
419	0	0	-3180	-3732	-552	3456	-1314	-2142	-397	-195	-401	-576	-320	-436	0
420	0	0	-1480	-3728	-2248	2604	384	-2988	34	-83	-312	-428	-62	-38	0
421	0	0	-45	-3715	-3670	1880	1812	-3692	178	-56	-302	-335	-48	238	0
422	0	0	636	-3734	-4370	1549	2503	-4052	265	-93	-188	-322	81	329	0
423	0	0	110	-3738	-3848	1814	1979	-3793	50	-32	-358	-358	-83	124	0
424	0	0	-1210	-3759	-2549	2484	669	-3154	-71	-25	-327	-343	-67	-118	0
425	0	0	-2817	-3742	-925	3279	-946	-2333	-461	-102	-473	-471	-292	-568	0
426	0	0	-4236	-3709	527	3972	-2381	-1591	-733	-31	-527	-504	-432	-822	0
427	0	0	-4863	-3684	1179	4273	-3021	-1252	-762	-102	-502	-508	-502	-791	0
428	0	0	-4362	-3699	663	4030	-2512	-1518	-659	-87	-492	-529	-403	-632	0
429	0	0	-2941	-3674	-733	3307	-1104	-2203	-322	-97	-364	-327	-225	-325	0
430	0	0	-1336	-3693	-2357	2514	510	-3025	-25	-110	-337	-279	-46	-19	0
431	0	0	144	-3697	-3841	1776	1992	-3769	230	-34	-259	-133	40	302	0
432	0	0	771	-3718	-4489	1473	2630	-4103	250	-54	-240	-100	46	370	0
433	0	0	299	-3751	-4050	1726	2174	-3900	164	-170	-246	-176	-29	52	0
434	0	0	-1102	-3773	-2671	2437	784	-3222	-104	-93	-391	-166	-238	-281	0
435	0	0	-2747	-3798	-1051	3272	-848	-2424	-442	-172	-426	-294	-291	-647	0
436	0	0	-4209	-3845	364	4027	-2286	-1740	-713	-116	-459	-376	-483	-840	0
437	0	0	-4810	-3833	977	4321	-2893	-1428	-758	-133	-419	-374	-529	-925	0
438	0	0	-4405	-3847	558	4126	-2481	-1644	-690	-172	-386	-333	-411	-756	0
439	0	0	-2867	-3852	-985	3359	-941	-2418	-298	-161	-292	-97	-246	-413	0
440	0	0	-1309	-3829	-2520	2569	605	-3174	34	-102	-291	31	-13	-65	0
441	0	0	204	-3800	-4004	1798	2104	-3902	281	-114	-166	112	42	223	0
442	0	0	908	-3773	-4681	1432	2794	-4227	364	-73	-64	242	44	337	0
443	0	0	448	-3777	-4225	1664	2336	-4001	223	-75	-217	213	1	110	0
444	0	0	-912	-3800	-2888	2356	988	-3344	19	-27	-194	197	-112	-89	0
445	0	0	-2464	-3775	-1311	3119	-576	-2543	-389	-104	-283	153	-302	-566	0
446	0	0	-3958	-3761	197	3859	-2077	-1782	-626	-126	-356	87	-444	-787	0
447	0	0	-4586	-3713	873	4149	-2729	-1420	-737	-112	-289	104	-434	-855	0
448	0	0	-4054	-3709	345	3881	-2199	-1682	-529	-19	-236	314	-327	-620	0
449	0	0	-2594	-3697	-1103	3145	-745	-2400	-221	-102	-178	384	-184	-339	0
450	0	0	-1057	-3701	-2644	2379	793	-3172	131	-104	-137	465	15	31	0
451	0	0	479	-3742	-4221	1631	2350	-3981	399	-40	-52	609	147	279	0
452	0	0	1040	-3806	-4846	1383	2943	-4326	389	-97	9	613	178	341	0
453	0	0	671	-3839	-4510	1584	2590	-4174	258	-65	-139	723	67	91	0
454	0	0	-772	-3841	-3069	2306	1148	-3455	38	-112	-79	585	-46	-116	0
455	0	0	-2266	-3769	-1503	3017	-381	-2636	-283	-106	-207	510	-215	-564	0
456	0	0	-3774	-3699	75	3736	-1924	-1812	-529	-42	-207	372	-335	-777	0
457	0	0	-4377	-3600	777	3988	-2577	-1411	-721	-139	-310	358	-413	-805	0
458	0	0	-3829	-3478	351	3653	-2090	-1563	-583	1	-246	397	-283	-560	0
459	0	0	-2291	-3299	-1008	2795	-641	-2153	-271	-79	-176	496	-75	-304	0
460	0	0	-598	-3036	-2438	1817	920	-2737	116	-50	-44	574	137	97	0
461	0	0	1021	-2721	-3742	850	2381	-3231	314	-104	-97	626	118	420	0
462	0	0	1977	-2395	-4372	209	3174	-3383	409	-15	-19	713	234	537	0
463	0	0	1625	-2066	-3691	220	2658	-2878	273	-79	-91	595	133	292	0
464	0	0	433	-1714	-2147	640	1290	-1930	9	-65	-172	450	-23	71	0
465	0	0	-927	-1334	-407	1130	-260	-870	-291	-62	-230	312	-176	-254	0
466	0	0	-2260	-871	1389	1565	-1824	259	-552	-62	-320	289	-329	-529	0
467	0	0	-2723	-504	2219	1613	-2471	857	-776	-108	-399	162	-364	-638	0
468	0	0	-2222	-300	1922	1261	-2072	811	-599	17	-304	221	-217	-382	0
469	0	0	-830	-388	442	609	-636	27	-225	-48	-285	318	-69	-110	0
470	0	0	698	-729	-1427	15	1062	-1078	93	7	-126	492	164	285	0
471	0	0	1903	-954	-2857	-474	2380	-1905	221	-32	-153	450	308	547	1
472	0	0	2593	-1129	-3722	-732	3157	-2425	267	11	-120	442	283	671	0
473	0	0	2012	-1375	-3387	-318	2699	-2381	250	-32	-166	479	172	593	0
474	0	0	330	-1798	-2128	734	1229	-1963	-79	-50	-250	240	135	168	0
475	0	0	-1443	-2137	-694	1790	-374	-1415	-403	-75	-343	211	-79	-133	0
476	0	0	-3154	-2522	632	2838	-1893	-945	-708	-19	-417	149	-236	-335	0
477	0	0	-4042	-2836	1206	3439	-2624	-815	-859	-87	-420	31	-236	-428	0
478	0	0	-3700	-3105	595	3402	-2147	-1255	-723	-21	-393	213	-240	-228	0
479	0	0	-2338	-3253	-915	2795	-711	-2084	-355	-64	-258	275	58	120	0
480	0	0	-798	-3352	-2554	2075	878	-2953	-44	-21	-232	382	203	504	0
481	0	0	704	-3354	-4058	1325	2381	-3706	201	25	-161	485	393	830	0
482	0	0	1403	-3344	-4747	970	3075	-4045	322	-67	-95	556	393	921	0
483	0	0	916	-3369	-4285	1226	2600	-3827	147	-36	-172	558	287	779	0
484	0	0	-437	-3395	-2958	1916	1260	-3176	-36	-95	-159	500	151	358	0
485	0	0	-2142	-3449	-1307	2795	-417	-2378	-498	-135	-275	465	-5	56	0
486	0	0	-3729	-3528	201	3628	-1965	-1663	-723	-48	-298	422	-126	-236	0
487	0	0	-4455	-3542	913	3998	-2684	-1314	-966	5	-452	329	-118	-316	0
488	0	0	-4013	-3490	523	3751	-2268	-1483	-785	-65	-335	566	-98	-67	0
489	0	0	-2514	-3445	-931	2979	-791	-2188	-393	-83	-273	657	106	275	0
490	0	0	-907	-3427	-2520	2167	806	-2973	-5	-46	-135	785	254	793	0
491	0	0	582	-3462	-4044	1440	2313	-3753	232	-97	-124	882	403	997	0
492	0	0	1267	-3497	-4764	1115	3015	-4130	258	-73	46	960	444	1142	0
493	0	0	871	-3519	-4390	1324	2630	-3954	170	36	-36	938	415	894	0
494	0	0	-639	-3585	-2946	2112	1153	-3265	-192	-98	-168	787	223	547	0
495	0	0	-2223	-3678	-1455	2950	-384	-2566	-459	-50	-131	776	141	238	0
496	0	0	-3972	-3771	201	3871	-2086	-1785	-878	-112	-316	597	-131	-139	0
497	0	0	-4605	-3783	822	4194	-2713	-1480	-962	0	-236	708	-133	-98	0
498	0	0	-4227	-3746	481	3986	-2354	-1632	-859	-91	-294	774	-69	65	0
499	0	0	-2666	-3707	-1041	3186	-812	-2374	-430	11	-149	729	168	438	0
500	0	0	-1054	-3684	-2630	2369	788	-3157	-48	3	-141	876	360	774	0
501	0	0	434	-3651	-4085	1608	2259	-3868	194	-38	-32	841	440	1037	0
502	0	0	1230	-3637	-4867	1203	3048	-4252	296	0	40	840	510	1193	0
503	0	0	708	-3629	-4337	1460	2522	-3983	157	-65	-42	867	364	975	0
504	0	0	-697	-3579	-2882	2138	1092	-3230	-184	13	-81	667	304	531	0
505	0	0	-2386	-3544	-1158	2965	-614	-2351	-572	-91	-265	452	83	106	0
506	0	0	-3910	-3505	405	3707	-2157	-1550	-931	-42	-244	417	-44	-174	0
507	0	0	-4676	-3476	1200	4076	-2938	-1138	-1047	-85	-353	316	-149	-259	0
508	0	0	-4191	-3460	731	3825	-2461	-1364	-923	15	-287	382	-21	56	0
509	0	0	-2789	-3435	-646	3112	-1071	-2040	-519	-58	-256	500	141	362	0
510	0	0	-1106	-3445	-2339	2275	616	-2892	-118	-5	-98	638	382	791	0
511	0	0	421	-3457	-3878	1518	2149	-3667	155	-75	-104	715	477	1187	0
512	0	0	1108	-3538	-4646	1215	2877	-4092	234	5	-44	725	613	1297	0
513	0	0	691	-3600	-4291	1454	2491	-3945	145	-31	-62	651	550	1041	0
514	0	0	-833	-3651	-2818	2242	992	-3234	-133	-25	-124	564	415	686	0
515	0	0	-2539	-3695	-1156	3117	-691	-2425	-642	19	-265	452	215	329	0
516	0	0	-4126	-3717	409	3921	-2267	-1654	-1004	-31	-298	370	-17	-21	0
517	0	0	-4843	-3703	1140	4273	-2991	-1281	-1004	-44	-331	362	-67	-83	0
518	0	0	-4391	-3691	700	4041	-2545	-1495	-911	-50	-256	417	67	137	0
519	0	0	-2918	-3678	-760	3298	-1079	-2219	-537	-36	-108	535	209	490	0
520	0	0	-1261	-3662	-2401	2461	570	-3031	-34	-9	48	679	471	952	0
521	0	0	283	-3618	-3901	1667	2092	-3759	322	7	60	698	626	1129	0
522	0	0	1214	-3573	-4787	1179	3000	-4180	512	58	195	766	644	1350	0
523	0	0	604	-3557	-4161	1476	2382	-3859	261	7	62	630	525	1016	0
524	0	0	-817	-3554	-2737	2185	960	-3145	-67	71	34	510	215	552	0
525	0	0	-2581	-3552	-971	3066	-805	-2261	-525	-106	31	287	11	129	0
526	0	0	-4281	-3540	741	3910	-2511	-1399	-960	-89	-174	65	-277	-422	0
527	0	0	-4938	-3499	1439	4218	-3188	-1030	-966	-31	-195	21	-258	-506	0
528	0	0	-4630	-3484	1146	4057	-2888	-1169	-884	-157	-168	-102	-248	-356	0
529	0	0	-3097	-3488	-391	3292	-1353	-1939	-347	-93	58	-116	-38	52	0
530	0	0	-1560	-3480	-1920	2520	180	-2700	-3	-13	149	-95	95	444	0
531	0	0	99	-3451	-3550	1676	1824	-3500	405	-34	145	-114	289	700	0
532	0	0	782	-3453	-4235	1335	2508	-3844	550	-11	186	-275	368	750	0
533	0	0	250	-3470	-3720	1610	1985	-3595	374	-69	108	-426	178	508	0
534	0	0	-1306	-3482	-2176	2394	435	-2829	-73	-104	60	-762	-25	81	0
535	0	0	-3125	-3503	-378	3314	-1373	-1940	-613	-157	-168	-999	-329	-413	0
536	0	0	-4752	-3521	1231	4136	-2991	-1145	-1001	-97	-209	-1257	-434	-807	0
537	0	0	-5621	-3517	2104	4569	-3862	-706	-1092	-244	-345	-1462	-578	-869	0
538	0	0	-5070	-3505	1565	4287	-3317	-970	-861	-77	-296	-1330	-358	-669	0
539	0	0	-3645	-3486	159	3565	-1902	-1663	-471	-52	-256	-1295	-170	-190	0
540	0	0	-1935	-3455	-1520	2695	-207	-2487	54	-93	-184	-1226	29	261	0
541	0	0	-293	-3443	-3150	1868	1428	-3296	502	-34	5	-1162	223	752	0
542	0	0	459	-3424	-3883	1482	2171	-3653	521	-54	-9	-1049	265	787	0
543	0	0	148	-3408	-3556	1630	1852	-3482	465	-32	-9	-1099	248	624	0
544	0	0	-1387	-3354	-1967	2370	290	-2660	-7	-83	-182	-1255	15	95	0
545	0	0	-3083	-3311	-228	3197	-1427	-1769	-556	-106	-337	-1373	-230	-355	0
546	0	0	-4624	-3278	1346	3951	-2985	-966	-909	-67	-339	-1456	-415	-657	0
547	0	0	-5330	-3202	2128	4266	-3729	-537	-973	-141	-320	-1381	-440	-690	0
548	0	0	-4769	-3171	1598	3970	-3183	-786	-717	-100	-273	-1127	-325	-405	0
549	0	0	-3325	-3232	93	3278	-1709	-1569	-312	-60	-219	-1032	-93	-34	0
550	0	0	-1502	-3292	-1790	2397	144	-2541	308	-60	44	-863	161	376	0
551	0	0	148	-3367	-3515	1609	1831	-3441	628	-48	162	-661	331	711	0
552	0	0	991	-3387	-4378	1198	2684	-3882	830	-112	318	-605	323	744	0
553	0	0	578	-3414	-3992	1418	2285	-3703	719	-69	298	-618	261	516	0
554	0	0	-935	-3404	-2469	2169	767	-2936	248	-85	102	-841	-52	-52	0
555	0	0	-2673	-3383	-710	3028	-981	-2046	-296	-91	11	-960	-353	-537	0
556	0	0	-4325	-3290	1035	3807	-2680	-1127	-752	-195	-75	-1158	-607	-1072	0
557	0	0	-5111	-3243	1868	4177	-3489	-687	-834	-178	-122	-1144	-653	-1173	0
558	0	0	-4606	-3214	1392	3910	-2999	-911	-710	-201	-102	-1185	-653	-1014	0
559	0	0	-3038	-3150	-112	3094	-1463	-1631	-195	-149	11	-1123	-378	-583	0
560	0	0	-1368	-3158	-1790	2263	211	-2474	289	-122	124	-1138	-184	-89	0
561	0	0	320	-3181	-3501	1430	1910	-3341	723	-131	211	-1103	17	203	0
562	0	0	1076	-3230	-4306	1077	2691	-3768	867	-124	225	-1144	-21	345	0
563	0	0	654	-3251	-3905	1298	2279	-3578	737	-106	83	-1216	-108	62	0
564	0	0	-890	-3301	-2411	2095	760	-2856	203	-164	-29	-1563	-345	-457	0
565	0	0	-2741	-3315	-574	3028	-1083	-1944	-417	-137	-250	-1794	-647	-1001	0
566	0	0	-4463	-3276	1187	3869	-2825	-1044	-884	-211	-428	-2037	-925	-1398	0
567	0	0	-5192	-3237	1955	4214	-3573	-641	-1043	-83	-517	-2019	-935	-1476	0
568	0	0	-4750	-3185	1565	3967	-3157	-810	-888	-149	-483	-2157	-878	-1336	0
569	0	0	-3188	-3152	36	3170	-1612	-1558	-358	-205	-393	-2035	-632	-861	0
570	0	0	-1393	-3121	-1728	2257	167	-2424	197	-195	-258	-1843	-420	-391	0
571	0	0	353	-3067	-3420	1357	1886	-3243	599	-114	-164	-1786	-112	-13	0
572	0	0	1209	-3012	-4221	901	2715	-3616	807	-155	-149	-1701	-112	48	0
573	0	0	855	-2962	-3817	1053	2336	-3389	622	-40	-242	-1734	-226	-289	0
574	0	0	-732	-2931	-2199	1831	733	-2565	97	-102	-258	-1778	-578	-777	0
575	0	0	-2466	-2896	-430	2681	-1018	-1663	-514	-252	-485	-2007	-805	-1453	0
576	0	0	-4190	-2906	1284	3548	-2737	-811	-898	-226	-459	-1978	-973	-1798	0
577	0	0	-4994	-2921	2073	3957	-3533	-424	-1144	-211	-591	-1908	-1129	-1949	0
578	0	0	-4482	-2948	1534	3715	-3008	-707	-946	-122	-469	-1724	-991	-1691	0
579	0	0	-3002	-2968	34	2985	-1518	-1467	-419	-258	-341	-1569	-845	-1346	0
580	0	0	-1083	-2974	-1891	2028	404	-2432	269	-176	-64	-1266	-457	-791	0
581	0	0	659	-2970	-3629	1155	2144	-3299	677	-221	-1	-1183	-292	-446	0
582	0	0	1597	-2944	-4541	673	3069	-3742	894	-128	73	-1055	-242	-355	0
583	0	0	1197	-2892	-4089	847	2643	-3490	659	-217	17	-1127	-419	-694	0
584	0	0	-274	-2838	-2564	1556	1145	-2701	211	-85	-89	-1175	-684	-1160	0
585	0	0	-2059	-2805	-746	2432	-656	-1775	-455	-230	-246	-1499	-1004	-1804	0
586	0	0	-3674	-2778	896	3226	-2285	-941	-950	-248	-351	-1652	-1235	-2306	0
587	0	0	-4520	-2780	1740	3650	-3130	-520	-1084	-188	-345	-1596	-1198	-2333	0
588	0	0	-4038	-2772	1266	3405	-2652	-753	-958	-258	-386	-1685	-1257	-2209	0
589	0	0	-2417	-2797	-380	2607	-1018	-1588	-389	-176	-244	-1507	-917	-1730	0
590	0	0	-629	-2838	-2209	1733	790	-2523	250	-129	-133	-1352	-772	-1220	0
591	0	0	1124	-2880	-4004	878	2564	-3442	657	-188	-42	-1447	-562	-923	0
592	0	0	2055	-2921	-4976	433	3515	-3948	857	-112	29	-1425	-436	-779	0
593	0	0	1643	-2956	-4599	656	3121	-3777	700	-172	-11	-1681	-537	-1057	0
594	0	0	63	-2975	-3038	1456	1550	-3006	236	-273	-197	-1901	-915	-1586	0
595	0	0	-1725	-2991	-1266	2358	-229	-2128	-430	-314	-384	-2223	-1303	-2139	0
596	0	0	-3433	-3016	417	3224	-1925	-1299	-999	-201	-541	-2465	-1466	-2560	0
597	0	0	-4356	-3012	1344	3684	-2850	-834	-1138	-335	-558	-2620	-1579	-2714	0
598	0	0	-3829	-2958	871	3393	-2350	-1043	-985	-277	-677	-2745	-1495	-2613	0
599	0	0	-2266	-2956	-690	2611	-788	-1823	-345	-199	-426	-2547	-1210	-1998	0
600	0	0	-510	-2985	-2475	1747	982	-2730	223	-335	-436	-2580	-1129	-1569	0
601	0	0	1339	-3016	-4355	838	2847	-3685	762	-304	-161	-2395	-807	-1202	0
602	0	0	2160	-3045	-5205	442	3682	-4125	828	-256	-172	-2523	-733	-1098	0
603	0	0	1702	-3115	-4817	706	3259	-3966	688	-349	-215	-2688	-904	-1390	0
604	0	0	119	-3179	-3298	1530	1708	-3238	170	-306	-347	-2836	-1123	-1895	0
605	0	0	-1783	-3216	-1433	2499	-175	-2324	-461	-339	-580	-3102	-1468	-2485	0
606	0	0	-3552	-3263	289	3407	-1920	-1487	-1099	-302	-799	-3330	-1714	-2861	0
607	0	0	-4419	-3288	1131	3853	-2775	-1078	-1165	-292	-727	-3371	-1722	-2824	0
608	0	0	-4053	-3307	746	3680	-2399	-1280	-1096	-378	-787	-3429	-1594	-2657	0
609	0	0	-2441	-3346	-905	2893	-768	-2125	-444	-256	-655	-3105	-1301	-2081	0
610	0	0	-720	-3385	-2665	2052	972	-3025	195	-211	-529	-2869	-977	-1552	0
611	0	0	1149	-3371	-4520	1111	2834	-3945	613	-161	-397	-2628	-719	-1030	0
612	0	0	2039	-3387	-5426	674	3732	-4406	905	-215	-349	-2475	-671	-874	0
613	0	0	1607	-3400	-5007	896	3307	-4203	739	-192	-356	-2479	-677	-1115	0
614	0	0	0	-3400	-3400	1700	1700	-3400	232	-232	-486	-2644	-882	-1540	0
615	0	0	-1759	-3439	-1680	2599	-39	-2559	-403	-291	-613	-2681	-1177	-2106	0
616	0	0	-3720	-3476	244	3598	-1982	-1616	-1074	-234	-857	-2667	-1377	-2454	0
617	0	0	-4521	-3503	1018	4012	-2769	-1242	-1237	-263	-799	-2673	-1453	-2644	0
618	0	0	-4143	-3521	622	3832	-2382	-1449	-1047	-219	-741	-2539	-1286	-2308	0
619	0	0	-2488	-3523	-1035	3005	-726	-2279	-372	-217	-488	-2062	-1059	-1726	0
620	0	0	-467	-3497	-3030	1982	1281	-3263	252	-213	-291	-1713	-733	-1276	0
621	0	0	1377	-3492	-4869	1057	3123	-4180	828	-141	-42	-1235	-364	-931	0
622	0	0	2154	-3472	-5626	659	3890	-4549	971	-203	62	-892	-329	-1107	0
623	0	0	1790	-3459	-5249	834	3519	-4354	756	-23	153	-735	-419	-1251	0
624	0	0	268	-3449	-3717	1590	1992	-3583	325	-60	19	-750	-690	-1649	0
625	0	0	-1585	-3455	-1870	2520	142	-2662	-347	-48	-129	-783	-1043	-2166	0
626	0	0	-3346	-3439	-93	3392	-1626	-1766	-756	-54	-228	-613	-1156	-2496	0
627	0	0	-4353	-3393	960	3873	-2656	-1216	-1024	-139	-277	-715	-1198	-2465	0
628	0	0	-3926	-3381	545	3653	-2235	-1418	-898	-141	-234	-952	-1125	-2190	0
629	0	0	-2409	-3363	-954	2886	-727	-2158	-378	-182	-83	-1210	-814	-1612	0
630	0	0	-656	-3375	-2719	2015	1031	-3047	256	-211	50	-1348	-651	-1101	0
631	0	0	1123	-3383	-4506	1130	2814	-3944	766	-151	108	-1305	-397	-622	0
632	0	0	1950	-3416	-5366	733	3658	-4391	940	-65	168	-1247	-320	-494	0
633	0	0	1441	-3418	-4859	988	3150	-4138	663	-162	65	-1317	-483	-785	0
634	0	0	-132	-3418	-3286	1775	1577	-3352	296	-124	-38	-1379	-605	-1336	0
635	0	0	-2062	-3433	-1371	2747	-345	-2402	-444	-199	-444	-1511	-966	-1998	0
636	0	0	-3813	-3404	409	3608	-2111	-1497	-931	-91	-531	-1740	-1092	-2360	0
637	0	0	-4950	-3340	1610	4145	-3280	-865	-1317	-178	-698	-2009	-1198	-2490	0
638	0	0	-4356	-3317	1039	3836	-2697	-1139	-997	-100	-628	-2126	-1039	-2192	0
639	0	0	-2999	-3313	-314	3156	-1342	-1813	-572	-85	-591	-2240	-818	-1563	0
640	0	0	-1210	-3363	-2153	2286	471	-2758	110	-60	-475	-2231	-609	-911	0
641	0	0	513	-3460	-3973	1473	2243	-3716	638	-153	-258	-2143	-300	-347	0
642	0	0	1342	-3544	-4886	1101	3114	-4215	756	-75	-312	-2198	-281	-211	0
643	0	0	846	-3604	-4450	1379	2648	-4027	644	-40	-382	-2196	-370	-258	0
644	0	0	-790	-3682	-2892	2236	1051	-3287	-5	-174	-614	-2432	-657	-826	0
645	0	0	-2594	-3726	-1132	3160	-731	-2429	-583	-95	-752	-2578	-896	-1282	0
646	0	0	-4577	-3687	890	4132	-2733	-1398	-1264	-188	-1032	-2828	-1148	-1955	0
647	0	0	-5578	-3241	2337	4409	-3957	-452	-1637	-347	-1107	-2599	-1261	-2083	0
648	0	0	-4770	-3296	1474	4033	-3122	-911	-1072	-178	-964	-2271	-841	-1577	0
649	0	0	-3345	-3606	-261	3475	-1542	-1933	-688	-157	-1002	-2095	-682	-1169	0
650	0	0	-1629	-3854	-2225	2741	298	-3039	-141	-124	-1090	-1792	-380	-644	0
651	0	0	31	-3963	-3994	1966	2012	-3978	168	-108	-1165	-1810	-141	-292	0
652	0	0	995	-4029	-5024	1517	3009	-4526	203	-65	-1239	-1773	-21	-219	0
653	0	0	520	-4048	-4568	1764	2544	-4308	-87	-13	-1555	-1687	-102	-345	0
654	0	0	-1005	-4066	-3061	2535	1028	-3563	-762	-50	-2122	-1841	-428	-905	0
655	0	0	-2685	-4058	-1373	3371	-656	-2715	-1431	5	-2359	-1843	-618	-1410	0
656	0	0	-4455	-4058	397	4256	-2426	-1830	-2048	-48	-2502	-1649	-882	-1815	0
657	0	0	-5200	-4029	1171	4614	-3185	-1429	-2069	-58	-2419	-1206	-884	-1897	1
658	0	0	-4863	-4008	855	4435	-2859	-1576	-1800	-131	-2077	-977	-682	-1709	0
659	0	0	-3296	-3969	-673	3632	-1311	-2321	-1078	-195	-1592	-614	-463	-1222	0
660	0	0	-1475	-3942	-2467	2708	496	-3204	-182	-124	-1076	-465	-182	-580	0
661	0	0	412	-3920	-4332	1754	2372	-4126	467	-60	-725	-413	60	-164	0
662	0	0	1341	-3852	-5193	1255	3267	-4522	812	-81	-516	-506	-40	-197	0
663	0	0	1022	-3835	-4857	1406	2939	-4346	706	-201	-419	-772	-269	-758	0
664	0	0	-445	-3810	-3365	2127	1460	-3587	199	-225	-547	-758	-628	-1505	0
665	0	0	-2314	-3823	-1509	3068	-402	-2666	-578	-327	-824	-721	-946	-2293	0
666	0	0	-4321	-3885	436	4103	-2378	-1724	-1253	-283	-1103	-702	-1181	-2857	0
667	0	0	-5437	-3973	1464	4705	-3450	-1254	-1487	-250	-1037	-764	-1165	-2977	0
668	0	0	-5272	-4050	1222	4661	-3247	-1414	-1377	-228	-1065	-1057	-1086	-2653	0
669	0	0	-3834	-4070	-236	3952	-1799	-2153	-942	-213	-1067	-1509	-900	-2035	0
670	0	0	-1994	-4108	-2114	3051	60	-3111	-141	-131	-613	-1874	-659	-1288	0
671	0	0	-200	-4116	-3916	2158	1858	-4016	450	-221	-318	-1713	-506	-754	0
672	0	0	978	-4128	-5106	1575	3042	-4617	874	32	124	-1288	-246	-349	0
673	0	0	671	-4138	-4809	1733	2740	-4473	1032	186	378	-597	-112	-180	0
674	0	0	-660	-4126	-3466	2393	1403	-3796	644	192	692	-244	-159	-467	0
675	0	0	-2371	-4124	-1753	3247	-309	-2938	376	223	1164	19	-164	-791	0
676	0	0	-4325	-4116	209	4220	-2267	-1953	-122	83	1344	-172	-366	-1239	0
677	0	0	-5247	-4103	1144	4675	-3195	-1479	-159	81	1563	-452	-382	-1311	0
678	0	0	-5140	-4070	1070	4605	-3105	-1500	-9	-122	1623	-946	-543	-1185	0
679	0	0	-3674	-4042	-368	3858	-1653	-2205	452	-143	1647	-1532	-366	-713	0
680	0	0	-2010	-4021	-2011	3015	0	-3016	1101	-98	1691	-1879	-228	-75	0
681	0	0	-425	-4004	-3579	2214	1577	-3791	1455	-221	1480	-2269	-151	252	0
682	0	0	574	-3996	-4570	1711	2572	-4283	1598	-56	1065	-2260	-56	310	0
683	0	0	138	-4000	-4138	1931	2138	-4069	1358	-135	680	-1887	-128	52	0
684	0	0	-1360	-3988	-2628	2674	634	-3308	727	3	151	-1497	-275	-613	0
685	0	0	-3050	-3973	-923	3511	-1063	-2448	56	69	-217	-1080	-496	-1090	0
686	0	0	-4988	-3953	1035	4470	-3011	-1459	-616	31	-630	-946	-704	-1600	0
687	0	0	-5928	-3891	2037	4909	-3982	-927	-838	-19	-762	-700	-855	-1681	0
688	0	0	-5598	-3841	1757	4719	-3677	-1042	-816	81	-789	-599	-688	-1464	0
689	0	0	-4119	-3786	333	3952	-2226	-1726	-329	71	-539	-271	-494	-890	0
690	0	0	-2295	-3720	-1425	3007	-435	-2572	310	170	-223	-25	-122	-205	0
691	0	0	-568	-3664	-3096	2116	1264	-3380	739	170	46	85	122	368	0
692	0	0	380	-3606	-3986	1613	2183	-3796	937	122	314	129	325	624	0
693	0	0	-47	-3556	-3509	1801	1731	-3532	758	50	459	36	372	562	0
694	0	0	-1494	-3523	-2029	2508	267	-2776	192	64	440	-75	164	178	0
695	0	0	-3329	-3439	-110	3384	-1609	-1774	-391	-58	461	-81	5	-188	0
696	0	0	-5186	-3406	1780	4296	-3483	-813	-1074	-100	329	-46	-147	-663	0
697	0	0	-6102	-3406	2696	4754	-4399	-355	-1235	-58	356	298	-73	-711	0
698	0	0	-5821	-3441	2380	4631	-4100	-530	-1088	-157	488	479	65	-556	0
699	0	0	-4238	-3509	729	3873	-2483	-1390	-465	-65	797	1049	351	129	0
700	0	0	-2417	-3596	-1179	3006	-619	-2387	211	0	892	1468	614	710	0
701	0	0	-533	-3699	-3166	2116	1316	-3432	760	166	1063	1870	789	1210	0
702	0	0	398	-3796	-4194	1699	2296	-3995	981	153	1080	2161	795	1284	0
703	0	0	113	-3829	-3942	1858	2027	-3885	777	287	989	2291	618	991	0
704	0	0	-1358	-3835	-2477	2596	559	-3156	211	226	591	2271	306	376	0
705	0	0	-3125	-3788	-663	3456	-1231	-2225	-465	271	195	2176	36	-277	0
706	0	0	-4867	-3736	1131	4301	-2999	-1302	-1115	308	-116	2038	-207	-803	0
707	0	0	-5800	-3709	2091	4754	-3945	-809	-1389	192	-329	2095	-209	-1051	0
708	0	0	-5447	-3684	1763	4565	-3605	-960	-1266	213	-446	2196	-147	-818	0
709	0	0	-3910	-3654	256	3782	-2083	-1699	-781	122	-364	2240	114	-370	0
710	0	0	-2138	-3658	-1520	2898	-309	-2589	-207	52	-258	2254	327	172	0
711	0	0	-279	-3654	-3375	1966	1548	-3514	232	77	-131	2310	626	675	0
712	0	0	630	-3670	-4300	1520	2465	-3985	345	71	-246	2190	661	669	0
713	0	0	372	-3682	-4054	1655	2213	-3868	205	114	-347	2258	616	453	0
714	0	0	-1174	-3699	-2525	2436	675	-3112	-372	34	-543	2194	333	-81	0
715	0	0	-2844	-3697	-853	3270	-995	-2275	-956	23	-764	2174	69	-614	0
716	0	0	-4758	-3684	1074	4221	-2916	-1305	-1670	114	-807	2027	-83	-1074	0
717	0	0	-5621	-3697	1924	4659	-3772	-886	-1777	65	-820	1961	-143	-1259	0
718	0	0	-5378	-3662	1716	4520	-3547	-973	-1602	97	-663	1841	-108	-1008	0
719	0	0	-3916	-3631	285	3773	-2100	-1673	-1099	137	-391	1835	60	-351	0
720	0	0	-2101	-3612	-1511	2856	-295	-2561	-325	190	-112	1674	356	207	0
721	0	0	-316	-3594	-3278	1955	1481	-3436	135	149	225	1573	444	772	0
722	0	0	669	-3571	-4240	1451	2454	-3905	471	213	341	1561	605	979	0
723	0	0	324	-3561	-3885	1618	2104	-3723	384	131	389	1563	512	820	0
724	0	0	-1191	-3548	-2357	2369	583	-2952	-151	159	176	1474	316	314	0
725	0	0	-2924	-3554	-630	3239	-1147	-2092	-669	133	38	1414	87	-232	0
726	0	0	-4911	-3561	1350	4236	-3130	-1105	-1315	75	-207	1315	-124	-686	0
727	0	0	-5807	-3559	2248	4683	-4027	-655	-1522	46	-296	1249	-211	-774	0
728	0	0	-5524	-3550	1974	4537	-3749	-788	-1379	73	-384	1474	-97	-500	0
729	0	0	-4099	-3552	547	3825	-2323	-1502	-785	-13	-240	1501	79	-7	0
730	0	0	-2293	-3548	-1255	2920	-519	-2401	-34	56	-102	1802	372	572	0
731	0	0	-432	-3534	-3102	1983	1335	-3318	500	128	87	2038	605	1065	0
732	0	0	499	-3561	-4060	1531	2279	-3810	824	73	174	2174	737	1218	0
733	0	0	177	-3561	-3738	1692	1957	-3649	671	159	283	2273	663	1084	0
734	0	0	-1273	-3581	-2308	2427	517	-2944	225	116	186	2293	424	516	0
735	0	0	-3065	-3604	-539	3334	-1263	-2071	-388	102	48	2232	182	65	0
736	0	0	-4996	-3633	1363	4314	-3179	-1135	-948	-5	-77	2184	-7	-517	0
737	0	0	-5955	-3641	2314	4798	-4134	-663	-1160	-15	19	2293	-98	-562	0
738	0	0	-5601	-3660	1941	4630	-3771	-859	-983	19	102	2322	79	-353	0
739	0	0	-4139	-3651	488	3895	-2313	-1581	-471	21	360	2527	316	259	0
740	0	0	-2374	-3633	-1259	3003	-557	-2446	151	73	510	2554	636	756	0
741	0	0	-410	-3618	-3208	2014	1399	-3413	743	112	760	2750	937	1257	0
742	0	0	557	-3569	-4126	1506	2341	-3847	964	106	758	2743	1004	1493	0
743	0	0	303	-3493	-3796	1595	2049	-3644	649	162	601	2653	851	1332	0
744	0	0	-1135	-3453	-2318	2294	591	-2885	236	153	597	2444	622	871	0
745	0	0	-2918	-3480	-562	3199	-1178	-2021	-386	77	395	2308	386	153	0
746	0	0	-4863	-3484	1379	4173	-3121	-1052	-1125	42	91	2046	-3	-273	0
747	0	0	-5924	-3391	2533	4657	-4228	-429	-1476	-174	-195	1676	-310	-756	0
748	0	0	-5625	-3272	2353	4448	-3989	-459	-1486	-122	-296	1856	-151	-422	0
749	0	0	-4152	-3914	238	4033	-2195	-1838	-750	71	-199	2083	228	292	0
750	0	0	-2546	-4297	-1751	3421	-397	-3024	-283	129	-194	2058	496	744	0
751	0	0	-714	-4448	-3734	2581	1510	-4091	116	110	-271	2025	659	1222	0
752	0	0	194	-4659	-4853	2232	2523	-4756	236	100	-529	2044	783	1373	0
753	0	0	-161	-4871	-4710	2516	2274	-4790	-98	155	-828	1734	675	1241	0
754	0	0	-1632	-4966	-3334	3299	851	-4150	-704	114	-1276	1402	391	616	0
755	0	0	-3409	-5090	-1681	4249	-864	-3385	-1458	60	-1711	1080	52	56	0
756	0	0	-5336	-5142	194	5239	-2765	-2474	-2184	38	-1930	931	-192	-417	0
757	0	0	-6188	-5131	1057	5659	-3622	-2037	-2359	-17	-2040	803	-228	-498	0
758	0	0	-5815	-5129	686	5472	-3250	-2221	-2256	48	-2083	942	-149	-223	0
759	0	0	-4276	-5123	-847	4699	-1714	-2985	-1678	48	-2037	1068	164	234	1
760	0	0	-2491	-5125	-2634	3808	71	-3879	-1045	56	-1854	1156	405	795	0
761	0	0	-567	-5170	-4603	2868	2018	-4886	-485	184	-1773	1080	735	1307	0
762	0	0	342	-5270	-5612	2464	2977	-5441	-221	67	-1699	1016	739	1352	0
763	0	0	55	-5336	-5391	2640	2723	-5363	-331	122	-1742	838	614	1162	0
764	0	0	-1397	-5387	-3990	3392	1296	-4688	-713	110	-1823	971	302	448	0
765	0	0	-3161	-5426	-2265	4293	-448	-3845	-1162	75	-1769	1109	112	-83	0
766	0	0	-4994	-5463	-469	5228	-2262	-2966	-1662	102	-1662	1255	-31	-613	0
767	0	0	-6057	-5497	560	5777	-3308	-2468	-1742	100	-1460	1358	-60	-622	0
768	0	0	-5739	-5476	263	5607	-3001	-2606	-1520	21	-1224	1373	32	-488	0
769	161	0	-4150	-5453	-1303	4801	-1423	-3378	-634	31	-770	1718	339	277	0
770	161	0	-2584	-5418	-2834	4001	125	-4126	-100	-19	-580	1819	531	816	0
771	161	0	-578	-5402	-4824	2990	2123	-5113	595	67	-211	1932	826	1268	0
772	161	0	425	-5420	-5845	2497	3135	-5632	985	34	195	2087	970	1550	0
773	161	0	116	-5428	-5544	2656	2830	-5486	859	19	426	2089	873	1420	0
774	161	0	-1187	-5441	-4254	3314	1533	-4847	626	128	603	2168	750	1016	0
775	161	0	-2915	-5464	-2549	4189	-183	-4006	58	-50	572	2176	455	506	0
776	161	0	-4730	-5513	-783	5121	-1973	-3148	-442	60	719	2106	362	203	0
777	161	0	-5722	-5513	209	5617	-2965	-2652	-574	69	787	2279	374	97	0
778	161	0	-5364	-5503	-139	5433	-2612	-2821	-355	56	1004	2434	362	296	0
779	161	0	-3882	-5511	-1629	4696	-1126	-3570	372	162	1522	2545	717	871	0
780	161	0	-2113	-5515	-3402	3814	644	-4458	1035	145	1858	2467	876	1309	0
781	161	0	-238	-5532	-5294	2885	2528	-5413	1668	205	2209	2475	1061	1672	0
782	161	0	792	-5511	-6303	2359	3547	-5907	2062	145	2397	2395	1146	1798	0
783	161	0	558	-5457	-6015	2449	3286	-5736	1932	168	2479	2102	962	1501	0
784	161	0	-906	-5426	-4520	3166	1807	-4973	1515	188	2333	1877	717	956	0
785	161	0	-2780	-5391	-2611	4085	-84	-4001	907	118	1955	1540	327	306	0
786	161	0	-4657	-5336	-679	4996	-1989	-3007	192	199	1732	1305	36	-292	0
787	161	0	-5693	-5296	397	5494	-3045	-2449	-40	137	1472	1043	-149	-533	0
788	161	0	-5454	-5274	180	5364	-2817	-2547	11	97	1235	892	-91	-382	0
789	161	0	-3907	-5228	-1321	4567	-1293	-3274	564	128	1053	1051	149	188	0
790	161	0	-2167	-5189	-3022	3678	427	-4105	975	69	954	900	310	717	0
791	161	0	-293	-5119	-4826	2706	2266	-4972	1404	81	766	808	541	1165	0
792	161	0	900	-5051	-5951	2075	3425	-5501	1602	205	696	830	770	1470	0
793	161	0	679	-5038	-5717	2179	3198	-5377	1377	209	397	754	655	1317	0
794	161	0	-729	-5016	-4287	2872	1779	-4651	867	34	64	448	362	671	0
795	161	0	-2506	-4979	-2473	3742	-16	-3726	131	3	-157	128	106	151	0
796	161	0	-4427	-4968	-541	4697	-1943	-2754	-558	-97	-479	-114	-265	-407	0
797	161	0	-5404	-4943	461	5173	-2932	-2241	-869	-65	-434	-306	-339	-481	0
798	161	0	-5008	-4822	186	4915	-2597	-2318	-667	-69	-378	-205	-164	-312	0
799	161	0	-3466	-4591	-1125	4028	-1170	-2858	-209	46	-186	-209	64	89	0
800	161	0	-1474	-4333	-2859	2903	692	-3596	508	32	73	-120	391	698	0
801	161	0	419	-4207	-4626	1894	2522	-4416	971	15	337	9	521	1041	0
802	161	0	1422	-4128	-5550	1353	3486	-4839	1200	13	465	40	591	1127	0
803	161	0	1207	-4106	-5313	1449	3260	-4709	1067	-102	517	52	452	808	0
804	161	0	-217	-4112	-3895	2164	1839	-4003	667	-118	521	-85	215	388	0
805	161	0	-1957	-4114	-2157	3035	100	-3135	87	-178	455	-261	-116	-389	0
806	161	0	-3896	-4122	-226	4009	-1835	-2174	-486	-85	450	-83	-388	-711	0
807	161	0	-4894	-4099	795	4496	-2844	-1652	-679	-110	651	-201	-490	-971	0
808	161	0	-4517	-4112	405	4314	-2461	-1853	-620	-5	777	-180	-411	-836	0
809	161	0	-2984	-4089	-1105	3536	-939	-2597	-164	-87	832	-133	-184	-312	0
810	161	0	-1213	-4062	-2849	2637	818	-3455	195	3	471	-36	-62	56	0
811	161	0	730	-4017	-4747	1643	2738	-4382	446	44	190	89	246	475	0
812	161	0	1847	-3951	-5798	1052	3822	-4874	552	-27	-205	217	312	547	0
813	161	0	1665	-3928	-5593	1131	3629	-4760	343	-31	-550	355	256	481	0
814	161	0	151	-3926	-4077	1887	2114	-4001	-217	-87	-919	17	73	-58	0
815	161	0	-1577	-3916	-2339	2746	381	-3127	-876	-56	-1245	-298	-199	-537	0
816	161	0	-3581	-3897	-316	3739	-1632	-2106	-1493	-104	-1445	-675	-488	-931	0
817	161	0	-4523	-3899	624	4211	-2573	-1637	-1744	-69	-1458	-1034	-607	-1076	0
818	161	0	-4351	-3905	446	4128	-2398	-1729	-1542	5	-1392	-1195	-560	-1034	0
819	161	0	-2968	-3918	-950	3443	-1009	-2434	-1070	-21	-1154	-1053	-430	-719	0
820	161	0	-1028	-3978	-2950	2503	961	-3464	-331	129	-818	-618	-129	-329	0
821	161	0	865	-4004	-4869	1569	2867	-4436	242	98	-632	-69	166	-120	0
822	161	0	1993	-4015	-6008	1011	4000	-5011	490	87	-506	479	283	-56	0
823	161	0	1713	-4031	-5744	1159	3728	-4887	360	7	-475	597	209	-221	0
824	161	0	233	-4027	-4260	1897	2246	-4143	-98	-23	-651	329	-21	-719	0
825	161	0	-1591	-3975	-2384	2783	396	-3179	-737	-178	-894	-351	-475	-1222	0
826	161	0	-3536	-3945	-409	3740	-1563	-2177	-1239	-162	-946	-935	-741	-1484	0
827	161	0	-4734	-3912	822	4323	-2778	-1545	-1631	-254	-1010	-1505	-964	-1670	0
828	161	0	-4354	-3897	457	4125	-2405	-1720	-1354	-205	-931	-1619	-902	-1499	0
829	161	0	-3059	-3893	-834	3476	-1112	-2363	-717	-199	-663	-1449	-706	-977	0
830	161	0	-1311	-3897	-2586	2604	637	-3241	-89	-217	-517	-1189	-386	-653	0
831	161	0	625	-3912	-4537	1643	2581	-4224	605	-40	-133	-490	11	-178	0
832	161	0	1590	-3942	-5532	1176	3561	-4737	855	-89	27	-207	69	-135	0
833	161	0	1509	-3957	-5466	1224	3487	-4711	863	104	104	-110	172	-358	0
834	161	0	-114	-3947	-3833	2030	1859	-3890	252	17	-108	-465	-223	-896	0
835	161	0	-1841	-3909	-2068	2875	113	-2988	-205	-31	-228	-776	-566	-1460	0
836	161	0	-3820	-3872	-52	3846	-1884	-1962	-927	-129	-430	-1292	-956	-1959	0
837	161	0	-4932	-3862	1070	4397	-3001	-1396	-1125	-145	-516	-1664	-1022	-1986	0
838	161	0	-4692	-3862	830	4277	-2761	-1516	-946	-203	-463	-1736	-933	-1761	0
839	161	0	-3300	-3854	-554	3577	-1373	-2204	-494	-139	-426	-1489	-746	-1237	0
840	161	0	-1544	-3831	-2287	2687	371	-3059	114	-71	-308	-1247	-320	-644	0
841	161	0	339	-3742	-4081	1701	2210	-3911	649	-95	-108	-1004	-116	-131	0
842	161	0	1457	-3695	-5152	1119	3304	-4423	911	-46	-120	-849	128	-69	0
843	161	0	1273	-3687	-4960	1207	3116	-4323	845	7	-36	-853	60	-93	0
844	161	0	-233	-3796	-3563	2014	1665	-3679	353	-114	-263	-1119	-325	-836	0
845	161	0	-2408	-4163	-1755	3285	-326	-2959	-374	-292	-547	-1501	-715	-1478	0
846	161	0	-4712	-4518	194	4615	-2453	-2162	-1330	-467	-977	-1887	-1214	-2040	0
847	161	0	-6077	-4698	1379	5387	-3728	-1659	-1788	-556	-1433	-2254	-1524	-2582	0
848	161	0	-5869	-4890	979	5379	-3424	-1955	-1734	-327	-1241	-2042	-1181	-2106	0
849	161	0	-4215	-5150	-935	4682	-1640	-3042	-1179	-110	-1200	-1720	-890	-1455	0
850	161	0	-2567	-5265	-2698	3916	65	-3981	-713	44	-1274	-1451	-517	-942	0
851	161	0	-588	-5315	-4727	2951	2069	-5021	-62	-71	-1119	-1290	-213	-471	0
852	161	0	561	-5282	-5843	2360	3202	-5562	0	32	-1251	-1165	-60	-285	0
853	161	0	504	-5257	-5761	2376	3132	-5509	-1	-56	-1402	-1018	-118	-358	0
854	161	0	-983	-5245	-4262	3114	1639	-4753	-605	-192	-1639	-1200	-291	-787	0
855	161	0	-2714	-5278	-2564	3996	-75	-3921	-1220	-155	-1782	-1315	-568	-1202	0
856	161	0	-4662	-5327	-665	4994	-1998	-2996	-1621	-192	-1943	-1418	-719	-1581	0
857	161	0	-5814	-5366	448	5590	-3131	-2459	-1922	-178	-1773	-1678	-880	-1693	0
858	161	0	-5673	-5433	240	5553	-2956	-2596	-1617	-161	-1468	-1827	-820	-1643	0
859	161	0	-4317	-5457	-1140	4887	-1588	-3298	-911	-219	-1146	-1645	-630	-1175	0
860	161	0	-2423	-5437	-3014	3930	295	-4225	-261	-128	-938	-1293	-314	-743	0
861	161	0	-545	-5422	-4877	2983	2166	-5149	261	-64	-830	-909	-170	-417	0
862	161	0	588	-5422	-6010	2417	3299	-5716	649	-65	-614	-442	67	-258	0
863	161	0	347	-5414	-5761	2533	3054	-5587	611	-21	-737	-205	25	-568	0
864	161	0	-1065	-5418	-4353	3241	1644	-4885	31	17	-797	-318	-271	-1090	0
865	161	0	-2887	-5414	-2527	4150	-180	-3970	-566	-71	-907	-550	-537	-1660	0
866	161	0	-4858	-5389	-531	5123	-2163	-2960	-1117	-188	-1109	-1006	-789	-2033	0
867	161	0	-5830	-5338	492	5584	-3161	-2423	-1381	-145	-1142	-1274	-838	-1914	0
868	161	0	-5602	-5290	312	5446	-2957	-2489	-1191	-128	-1088	-1313	-727	-1509	0
869	161	0	-4105	-5282	-1177	4693	-1464	-3229	-595	19	-768	-1140	-419	-661	0
870	161	0	-2268	-5300	-3032	3784	382	-4166	170	-23	-450	-719	-7	-73	0
871	161	0	-151	-5309	-5158	2730	2503	-5233	838	180	40	-159	492	686	0
872	161	0	1028	-5309	-6337	2140	3682	-5823	1307	182	401	195	634	1006	0
873	161	0	925	-5267	-6192	2171	3558	-5729	1255	71	731	178	638	1004	0
874	161	0	-473	-5241	-4768	2857	2147	-5004	851	122	905	104	395	516	0
875	161	0	-2357	-5241	-2884	3799	263	-4062	320	85	1004	-240	118	-40	0
876	161	0	-4392	-5226	-834	4809	-1779	-3030	-333	23	954	-675	-294	-471	0
877	161	0	-5557	-5216	341	5386	-2949	-2437	-589	89	933	-1111	-411	-814	0
878	161	0	-5408	-5203	205	5305	-2806	-2499	-471	-21	1051	-1328	-391	-638	0
879	161	0	-4084	-5156	-1072	4620	-1506	-3114	-48	-15	995	-1326	-238	-244	0
880	161	0	-2167	-5119	-2952	3643	392	-4035	667	21	993	-1076	32	358	0
881	161	0	-208	-5096	-4888	2652	2340	-4992	1303	-42	989	-514	341	807	0
882	161	0	908	-5063	-5971	2077	3439	-5517	1522	114	849	-54	494	1020	0
883	161	0	720	-4983	-5703	2131	3211	-5343	1482	32	834	232	440	756	0
884	161	0	-551	-4877	-4326	2714	1887	-4601	1146	60	657	162	226	226	0
885	161	0	-2400	-4700	-2300	3550	-50	-3500	496	11	510	-153	-261	-556	0
886	161	0	-4312	-4570	-258	4441	-2027	-2414	-128	19	420	-498	-496	-1063	0
887	161	0	-5521	-4491	1030	5006	-3275	-1730	-457	-155	201	-832	-871	-1410	0
888	161	0	-5293	-4432	861	4862	-3077	-1785	-343	-81	358	-878	-743	-1136	0
889	161	0	-4049	-4419	-370	4234	-1839	-2394	58	-120	485	-688	-508	-669	0
890	161	0	-2251	-4394	-2143	3322	-54	-3268	793	-116	692	-442	-85	-120	0
891	161	0	-430	-4335	-3905	2382	1737	-4120	1342	-42	756	-48	215	496	0
892	161	0	774	-4330	-5104	1778	2939	-4717	1647	79	962	240	467	818	0
893	161	0	602	-4310	-4912	1854	2757	-4611	1625	-85	1076	242	514	688	0
894	161	0	-654	-4266	-3612	2460	1479	-3939	1131	-67	1053	157	267	263	0
895	161	0	-2613	-4219	-1606	3416	-503	-2912	376	-362	871	-153	-141	-291	0
896	161	0	-4624	-4186	438	4405	-2531	-1874	-430	-382	686	-316	-471	-748	0
897	161	0	-5613	-4211	1402	4912	-3507	-1404	-663	-153	521	-40	-382	-776	0
898	161	0	-5239	-4289	950	4764	-3094	-1669	-630	-3	455	81	-219	-593	0
899	161	0	-3783	-4283	-500	4033	-1641	-2391	-226	38	512	194	-11	-102	0
900	161	0	-2039	-4221	-2182	3130	71	-3201	232	17	527	298	226	475	0
901	161	0	-66	-4161	-4095	2113	2014	-4128	614	42	389	358	438	952	0
902	161	0	1088	-4101	-5189	1506	3138	-4645	834	91	358	308	539	1204	0
903	161	0	868	-4077	-4945	1604	2906	-4511	671	34	230	155	432	1123	0
904	161	0	-425	-4074	-3649	2249	1612	-3861	151	112	108	-23	291	593	0
905	161	0	-2101	-4068	-1967	3084	-67	-3017	-335	137	9	-131	46	108	0
906	161	0	-3973	-4062	-89	4017	-1942	-2075	-971	157	-15	3	-209	-517	0
907	161	0	-4997	-4095	902	4546	-2949	-1596	-1196	69	-87	263	-351	-754	0
908	161	0	-4810	-4149	661	4479	-2735	-1744	-979	106	3	591	-195	-591	0
909	161	0	-3426	-4190	-764	3808	-1331	-2477	-504	85	-60	828	-29	-234	0
910	161	0	-1542	-4213	-2671	2877	564	-3442	176	50	-64	927	252	391	0
911	161	0	388	-4223	-4611	1917	2499	-4417	723	65	-97	991	541	1030	0
912	161	0	1474	-4171	-5645	1348	3559	-4908	851	71	-248	774	583	1247	0
913	161	0	1402	-4097	-5499	1347	3450	-4798	789	67	-403	568	492	1080	0
914	161	0	-83	-3978	-3895	2030	1906	-3936	168	-67	-756	0	62	473	0
915	161	0	-1660	-3823	-2163	2741	251	-2993	-256	25	-905	-335	-184	-1	0
916	161	0	-3689	-3670	19	3679	-1854	-1825	-1132	-77	-1282	-717	-525	-570	0
917	161	0	-4647	-3499	1148	4073	-2897	-1175	-1282	-143	-1270	-719	-607	-659	0
918	161	0	-4299	-3265	1034	3782	-2666	-1115	-1247	-31	-1183	-283	-409	-386	0
919	161	0	-2821	-2974	-153	2897	-1334	-1563	-671	-19	-1146	236	-58	133	0
920	161	0	-854	-2706	-1852	1780	499	-2279	-9	108	-911	748	316	692	0
921	161	0	1199	-2376	-3575	588	2387	-2975	537	178	-576	1026	632	1235	0
922	161	0	2439	-2087	-4526	-176	3482	-3306	843	168	-203	1049	807	1480	0
923	161	0	2475	-1699	-4174	-388	3324	-2936	779	153	-46	832	680	1344	0
924	161	0	1277	-1266	-2543	-5	1910	-1904	388	104	3	397	372	849	0
925	161	0	-297	-871	-574	584	138	-722	-46	27	120	46	100	401	0
926	161	0	-2323	-735	1588	1529	-1955	426	-843	62	203	-407	-151	-69	0
927	161	0	-3442	-750	2692	2096	-3067	971	-1113	-7	325	-343	-265	-221	0
928	161	0	-3345	-1016	2329	2180	-2837	656	-905	25	502	-116	-19	25	0
929	161	0	-2258	-1228	1030	1743	-1644	-99	-531	54	630	188	223	401	1
930	161	0	-611	-1373	-762	992	75	-1067	139	-13	760	506	434	940	0
931	161	0	1294	-1532	-2826	119	2060	-2179	770	67	964	727	803	1472	0
932	161	0	2053	-1941	-3994	-56	3023	-2967	1028	-73	927	752	768	1668	0
933	161	0	1839	-2343	-4182	252	3010	-3262	1004	81	921	853	729	1474	0
934	161	0	132	-2721	-2853	1294	1492	-2787	506	-50	620	657	355	880	0
935	161	0	-1678	-3034	-1356	2356	-161	-2195	-48	79	488	636	108	405	0
936	161	0	-3810	-3325	485	3567	-2147	-1420	-684	62	347	583	-159	-162	0
937	163	0	-5047	-3513	1534	4280	-3290	-989	-900	98	161	587	-407	-554	0
938	163	0	-4954	-3616	1338	4285	-3146	-1139	-713	87	279	706	-294	-457	0
939	163	0	-3744	-3682	62	3713	-1903	-1810	-395	-34	391	713	-184	-246	0
940	163	0	-1915	-3705	-1790	2810	-62	-2747	174	36	620	900	149	221	0
941	163	0	-93	-3726	-3633	1909	1770	-3679	808	25	698	1132	409	626	0
942	163	0	1077	-3726	-4803	1324	2940	-4264	1030	-11	706	1094	547	772	0
943	163	0	1005	-3715	-4720	1355	2862	-4217	991	-50	713	1138	525	630	0
944	163	0	-492	-3722	-3230	2107	1369	-3476	448	-190	506	789	182	122	0
945	163	0	-2113	-3705	-1592	2909	-260	-2648	-139	-192	448	537	-60	-386	0
946	163	0	-4126	-3643	483	3884	-2304	-1580	-801	-139	399	223	-281	-682	0
947	163	0	-5226	-3579	1647	4402	-3436	-966	-1020	-174	192	0	-424	-853	0
948	163	0	-5022	-3573	1449	4297	-3235	-1062	-904	-54	403	75	-337	-624	0
949	163	0	-3883	-3602	281	3742	-2082	-1660	-529	-58	415	153	-67	-184	0
950	163	0	-2014	-3664	-1650	2839	-182	-2657	174	81	580	444	186	353	0
951	163	0	-125	-3748	-3623	1936	1749	-3685	776	174	630	733	486	913	0
952	163	0	989	-3829	-4818	1420	2903	-4323	995	67	655	744	512	1117	0
953	163	0	861	-3880	-4741	1509	2801	-4310	851	64	448	690	498	911	0
954	163	0	-409	-3945	-3536	2177	1563	-3740	320	25	147	378	155	521	0
955	163	0	-2334	-4031	-1697	3182	-318	-2864	-446	-64	-256	-38	-93	-15	0
956	163	0	-4223	-4033	190	4128	-2206	-1921	-1187	-114	-657	-405	-382	-562	0
957	163	0	-5359	-3994	1365	4676	-3362	-1314	-1443	-110	-927	-349	-570	-582	0
958	163	0	-5194	-3994	1200	4594	-3197	-1397	-1418	-213	-1063	-469	-455	-564	0
959	163	0	-3760	-4041	-281	3900	-1739	-2161	-845	-83	-793	-215	-75	116	0
960	163	0	-2113	-4097	-1984	3105	-64	-3040	-285	-151	-785	-71	93	529	0
961	163	0	-75	-4172	-4097	2123	2011	-4134	349	-31	-626	277	479	1024	0
962	163	0	1020	-4293	-5313	1636	3166	-4803	605	-38	-564	492	531	1249	0
963	163	0	950	-4390	-5340	1720	3145	-4865	611	-15	-512	496	574	1090	0
964	163	0	-390	-4456	-4066	2423	1838	-4261	275	19	-585	483	378	655	0
965	163	0	-2155	-4504	-2349	3329	97	-3426	-211	106	-558	389	102	215	0
966	163	0	-4103	-4494	-391	4298	-1856	-2442	-822	42	-634	81	-195	-358	0
967	163	0	-5134	-4454	680	4794	-2907	-1887	-999	102	-459	31	-215	-388	0
968	163	0	-5020	-4382	638	4701	-2829	-1872	-952	56	-506	-21	-141	-246	0
969	163	0	-3568	-4332	-764	3950	-1402	-2548	-341	114	-250	331	106	306	0
970	163	0	-1849	-4297	-2448	3073	299	-3372	316	112	5	655	432	892	0
971	163	0	50	-4318	-4368	2134	2209	-4343	859	151	374	927	723	1433	0
972	163	0	1205	-4314	-5519	1554	3362	-4916	1212	27	607	1002	781	1583	0
973	163	0	1131	-4293	-5424	1581	3277	-4858	1134	29	836	888	717	1466	0
974	163	0	-271	-4300	-4029	2285	1879	-4164	727	-5	770	679	552	999	0
975	163	0	-2033	-4291	-2258	3162	112	-3274	186	-29	657	543	217	549	0
976	163	0	-3882	-4266	-384	4074	-1749	-2325	-366	-95	630	453	-60	106	0
977	163	0	-5051	-4198	853	4624	-2952	-1672	-669	-75	647	436	-106	-166	0
978	163	0	-4729	-4029	700	4379	-2714	-1664	-457	48	828	723	5	17	0
979	163	0	-3493	-3881	-388	3687	-1552	-2134	1	64	896	1004	188	420	0
980	163	0	-1709	-3788	-2079	2748	185	-2933	558	147	1167	1134	440	820	0
981	163	0	148	-3724	-3872	1788	2010	-3798	1164	64	1418	1053	638	1208	0
982	163	0	1305	-3709	-5014	1202	3159	-4361	1321	98	1470	793	702	1422	0
983	163	0	1160	-3732	-4892	1286	3026	-4312	1317	98	1394	601	587	1313	0
984	163	0	-223	-3742	-3519	1982	1648	-3630	768	9	1105	300	238	756	0
985	163	0	-2039	-3781	-1742	2910	-148	-2761	120	-29	933	147	5	298	0
986	163	0	-3974	-3804	170	3889	-2072	-1817	-519	-122	647	-56	-265	-333	0
987	163	0	-5233	-3794	1439	4513	-3336	-1177	-834	-128	461	-211	-422	-473	0
988	163	0	-5101	-3759	1342	4430	-3221	-1208	-756	-104	455	-100	-271	-329	0
989	163	0	-3910	-3711	199	3810	-2054	-1756	-399	-141	409	-44	-79	89	0
990	163	0	-2043	-3680	-1637	2861	-203	-2658	322	-42	465	95	194	597	0
991	163	0	-234	-3660	-3426	1947	1596	-3543	791	-50	496	65	333	1065	0
992	163	0	1028	-3629	-4657	1300	2842	-4143	1037	-17	463	34	479	1175	0
993	163	0	854	-3604	-4458	1375	2656	-4031	927	-3	248	-56	419	1041	0
994	163	0	-409	-3592	-3183	2000	1387	-3387	419	-25	42	-256	159	614	0
995	163	0	-2130	-3577	-1447	2853	-341	-2512	-197	3	-164	-461	-44	190	0
996	163	0	-4063	-3575	488	3819	-2275	-1543	-818	-83	-304	-667	-370	-287	0
997	163	0	-5344	-3598	1746	4471	-3545	-926	-1195	-32	-506	-741	-415	-525	0
998	163	0	-5175	-3612	1563	4393	-3369	-1024	-1084	-34	-452	-744	-353	-397	0
999	163	0	-4013	-3627	386	3820	-2199	-1620	-704	-17	-378	-630	-95	27	0
1000	163	0	-2097	-3608	-1511	2852	-293	-2559	-67	40	-248	-368	155	626	0
1001	163	0	-157	-3592	-3435	1874	1639	-3513	477	36	-44	-149	455	1187	0
1002	163	0	1041	-3618	-4659	1288	2850	-4138	826	-50	62	135	622	1400	0
1003	163	0	1056	-3600	-4656	1272	2856	-4128	744	-102	69	277	613	1385	0
1004	163	0	-171	-3598	-3427	1884	1628	-3512	248	-27	-143	186	389	921	0
1005	163	0	-1806	-3550	-1744	2678	-31	-2647	-226	-69	-275	240	137	436	0
1006	163	0	-3688	-3493	195	3590	-1941	-1649	-909	-91	-519	157	-137	-147	0
1007	163	0	-4743	-3420	1323	4081	-3033	-1048	-1229	21	-572	161	-195	-349	0
1008	163	0	-4655	-3410	1245	4032	-2950	-1082	-1107	-29	-535	192	-209	-228	0
1009	163	0	-3350	-3429	-79	3389	-1635	-1754	-706	5	-294	434	83	271	0
1010	163	0	-1517	-3449	-1932	2483	207	-2690	-13	-7	-50	603	327	680	0
1011	163	0	532	-3497	-4029	1482	2280	-3763	583	73	145	911	646	1187	0
1012	163	0	1704	-3526	-5230	911	3467	-4378	948	-36	254	1086	764	1350	0
1013	163	0	1702	-3530	-5232	914	3467	-4381	915	-44	353	1142	630	1218	0
1014	163	0	475	-3548	-4023	1536	2249	-3785	510	44	285	1065	362	673	0
1015	163	0	-1327	-3552	-2225	2439	449	-2888	-64	-81	164	838	106	85	0
1016	163	0	-3174	-3542	-368	3358	-1403	-1955	-653	-122	-38	677	-259	-459	0
1017	163	0	-4372	-3474	898	3923	-2635	-1288	-958	-110	-19	700	-401	-727	0
1018	163	0	-4248	-3381	867	3814	-2557	-1257	-878	-114	46	593	-312	-646	0
1019	163	0	-2970	-3299	-329	3134	-1320	-1814	-403	-135	203	708	-93	-174	0
1020	163	0	-1069	-3245	-2176	2157	553	-2710	306	-21	376	917	157	422	0
1021	163	0	807	-3191	-3998	1192	2402	-3594	754	11	461	1049	459	801	0
1022	163	0	2049	-3177	-5226	564	3637	-4201	1051	-25	562	997	527	1088	0
1023	163	0	1968	-3169	-5137	600	3552	-4153	970	50	574	892	498	869	0
1024	163	0	751	-3202	-3953	1225	2352	-3577	653	5	428	717	310	552	0
1025	163	0	-1269	-3230	-1961	2249	346	-2595	-87	-60	126	372	23	-65	0
1026	163	0	-3108	-3255	-147	3181	-1480	-1701	-746	-69	-3	155	-281	-564	0
1027	163	0	-4374	-3261	1113	3817	-2743	-1074	-1018	-17	-19	56	-331	-657	0
1028	163	0	-4293	-3226	1067	3759	-2680	-1079	-904	-67	-40	29	-310	-562	0
1029	163	0	-3058	-3191	-133	3124	-1462	-1662	-525	-83	-42	197	-174	-223	0
1030	163	0	-1205	-3160	-1955	2182	375	-2557	114	69	95	483	182	364	0
1031	163	0	696	-3131	-3827	1217	2261	-3479	620	-1	261	566	471	785	0
1032	163	0	1903	-3092	-4995	594	3449	-4043	950	44	312	646	562	991	0
1033	163	0	1781	-3074	-4855	646	3318	-3964	826	-5	170	556	452	793	0
1034	163	0	619	-3045	-3664	1213	2141	-3354	424	21	122	512	213	360	0
1035	163	0	-1265	-3032	-1767	2148	251	-2399	-197	-25	-40	230	-116	-114	0
1036	163	0	-3157	-3022	135	3089	-1646	-1443	-814	-112	-277	13	-389	-710	0
1037	163	0	-4327	-2977	1350	3652	-2838	-813	-1136	-102	-304	-54	-479	-952	0
1038	163	0	-4310	-2954	1356	3632	-2833	-799	-1131	-180	-355	-120	-611	-853	0
1039	163	0	-3051	-2954	97	3002	-1574	-1428	-535	-100	-71	83	-215	-407	0
1040	163	0	-1255	-2919	-1664	2087	204	-2291	54	-34	27	271	-15	98	0
1041	163	0	657	-2904	-3561	1123	2109	-3232	646	-73	226	391	250	549	0
1042	163	0	1886	-2919	-4805	516	3345	-3862	948	-36	331	492	399	826	0
1043	163	0	1775	-2964	-4739	594	3257	-3851	865	-60	318	316	355	686	0
1044	163	0	582	-2970	-3552	1194	2067	-3261	457	-15	228	176	108	238	0
1045	163	0	-1143	-2974	-1831	2058	344	-2402	-77	-62	77	-71	-176	-304	0
1046	163	0	-3084	-2968	116	3026	-1600	-1426	-789	5	-91	-294	-388	-841	0
1047	163	0	-4378	-2989	1389	3683	-2883	-800	-1043	-95	-203	-508	-649	-1088	0
1048	163	0	-4260	-3007	1253	3633	-2756	-877	-966	-32	-122	-426	-527	-874	0
1049	163	0	-3148	-3005	143	3076	-1645	-1431	-624	-112	-3	-426	-407	-479	0
1050	163	0	-1246	-3005	-1759	2125	256	-2382	137	-23	215	-279	11	83	0
1051	163	0	683	-2999	-3682	1158	2182	-3340	708	-67	323	-98	166	465	0
1052	163	0	1822	-3018	-4840	598	3331	-3929	923	-106	446	-180	355	694	0
1053	163	0	1833	-3065	-4898	616	3365	-3981	777	85	374	-246	234	614	0
1054	163	0	495	-3140	-3635	1322	2065	-3387	434	-1	219	-388	58	110	0
1055	163	0	-1306	-3187	-1881	2246	287	-2534	-172	-98	-71	-655	-246	-457	0
1056	163	0	-3219	-3212	7	3215	-1613	-1602	-843	-118	-176	-878	-589	-975	0
1057	163	0	-4452	-3197	1255	3824	-2853	-971	-1179	-17	-291	-925	-688	-1086	0
1058	163	0	-4351	-3168	1183	3759	-2767	-992	-1084	-153	-312	-841	-642	-1045	0
1059	163	0	-3116	-3160	-44	3138	-1536	-1602	-597	-114	-238	-653	-386	-556	0
1060	163	0	-1304	-3201	-1897	2252	296	-2549	-5	-27	-147	-457	-164	0	0
1061	163	0	605	-3257	-3862	1326	2233	-3559	494	-32	0	-351	102	521	0
1062	163	0	1868	-3307	-5175	719	3521	-4241	878	54	147	-149	306	816	0
1063	163	0	1798	-3350	-5148	776	3473	-4249	733	44	-13	-213	234	651	0
1064	163	0	661	-3414	-4075	1376	2368	-3744	376	34	-95	-362	56	228	0
1065	163	0	-1208	-3396	-2188	2302	490	-2792	-188	-149	-325	-457	-263	-273	0
1066	163	0	-2957	-3360	-403	3158	-1277	-1881	-869	-48	-401	-646	-469	-708	0
1067	163	0	-4257	-3332	925	3794	-2591	-1203	-1152	-145	-516	-626	-591	-977	0
1068	163	0	-4103	-3329	774	3716	-2438	-1277	-1024	-69	-486	-504	-535	-838	0
1069	163	0	-2925	-3305	-380	3115	-1272	-1842	-640	5	-395	-306	-228	-465	0
1070	163	0	-1139	-3329	-2190	2234	525	-2759	3	1	-176	-17	62	116	0
1071	163	0	807	-3358	-4165	1275	2486	-3761	574	54	-54	217	259	527	0
1072	163	0	1937	-3429	-5366	746	3651	-4397	882	13	91	304	442	737	0
1073	163	0	1882	-3528	-5410	823	3646	-4469	816	54	62	388	444	597	0
1074	163	0	671	-3587	-4258	1458	2464	-3922	391	17	25	258	192	81	0
1075	163	0	-1122	-3612	-2490	2367	684	-3051	-112	-54	-83	95	-155	-335	0
1076	163	0	-3126	-3616	-490	3371	-1318	-2053	-805	-58	-353	-81	-358	-929	0
1077	163	0	-4320	-3581	739	3950	-2529	-1421	-1090	-42	-407	-151	-514	-1140	0
1078	163	0	-4302	-3563	739	3932	-2520	-1412	-1057	-7	-343	-104	-465	-925	0
1079	163	0	-3079	-3515	-436	3297	-1321	-1975	-525	-54	-172	81	-281	-463	0
1080	163	0	-1356	-3497	-2141	2426	392	-2819	-15	-23	-21	149	77	-3	0
1081	163	0	604	-3493	-4097	1444	2350	-3795	597	1	164	318	314	407	0
1082	163	0	1800	-3492	-5292	846	3546	-4392	958	3	261	366	386	700	0
1083	163	0	1773	-3501	-5274	864	3523	-4387	921	-1	312	308	356	609	0
1084	163	0	578	-3492	-4070	1457	2324	-3781	508	-15	209	161	122	234	0
1085	163	0	-1154	-3435	-2281	2294	563	-2858	-98	-52	34	-97	-184	-337	0
1086	163	0	-3092	-3406	-314	3249	-1389	-1860	-706	-36	-81	-331	-432	-865	0
1087	163	0	-4335	-3426	909	3880	-2622	-1258	-956	-143	-112	-353	-558	-1111	0
1088	163	0	-4315	-3470	845	3892	-2580	-1312	-900	-9	-89	-391	-535	-997	0
1089	163	0	-3232	-3546	-314	3389	-1459	-1930	-473	-52	-29	-318	-269	-618	0
1090	163	0	-1478	-3629	-2151	2553	336	-2890	188	13	215	-190	9	-50	0
1091	163	0	307	-3718	-4025	1705	2166	-3871	655	-36	292	-27	162	296	0
1092	163	0	1523	-3771	-5294	1124	3408	-4532	1051	73	393	62	368	638	0
1093	163	0	1465	-3773	-5238	1154	3351	-4505	923	-52	316	-42	184	471	0
1094	163	0	275	-3740	-4015	1732	2145	-3877	527	-44	250	-285	40	75	0
1095	163	0	-1358	-3699	-2341	2528	491	-3020	-32	58	25	-434	-335	-366	0
1096	163	0	-3371	-3654	-283	3512	-1544	-1968	-688	-102	-157	-710	-483	-942	0
1097	163	0	-4544	-3639	905	4091	-2724	-1367	-933	-95	-211	-820	-644	-1076	0
1098	163	0	-4570	-3618	952	4094	-2761	-1333	-904	-79	-223	-882	-519	-952	0
1099	163	0	-3374	-3610	-236	3492	-1569	-1923	-465	-29	-182	-743	-250	-587	0
1100	163	0	-1608	-3598	-1990	2603	191	-2794	93	15	-23	-510	-56	34	0
1101	163	0	238	-3581	-3819	1671	2028	-3700	554	-48	58	-450	71	444	0
1102	163	0	1488	-3573	-5061	1042	3274	-4317	902	62	184	-395	360	733	0
1103	163	0	1418	-3577	-4995	1079	3206	-4286	748	-31	120	-525	267	510	0
1104	163	0	330	-3565	-3895	1617	2112	-3730	419	-32	73	-613	-3	161	0
1105	163	0	-1490	-3548	-2058	2519	284	-2803	-188	-31	-184	-838	-225	-366	0
1106	163	0	-3261	-3509	-248	3385	-1506	-1878	-816	23	-391	-1030	-467	-905	0
1107	163	0	-4550	-3445	1105	3997	-2827	-1170	-1109	-1	-436	-1070	-686	-1090	0
1108	163	0	-4519	-3408	1111	3963	-2815	-1148	-1020	-97	-428	-1144	-589	-1067	0
1109	163	0	-3405	-3371	34	3388	-1719	-1668	-597	-21	-310	-962	-287	-597	0
1110	163	0	-1618	-3367	-1749	2492	65	-2558	-11	-44	-180	-863	-60	-129	0
1111	163	0	252	-3422	-3674	1585	1963	-3548	508	-13	73	-704	145	428	0
1112	163	0	1434	-3474	-4908	1020	3171	-4191	744	27	139	-655	327	624	0
1113	163	0	1490	-3521	-5011	1015	3250	-4266	770	38	98	-616	281	519	0
1114	163	0	277	-3540	-3817	1631	2047	-3678	292	-81	-29	-847	-17	91	0
1115	163	0	-1488	-3544	-2056	2516	284	-2800	-271	-77	-161	-1051	-279	-304	0
1116	163	0	-3391	-3561	-170	3476	-1610	-1865	-933	-56	-384	-1193	-473	-942	0
1117	163	0	-4585	-3567	1018	4076	-2801	-1274	-1134	-120	-455	-1251	-613	-1121	0
1118	163	0	-4638	-3478	1160	4058	-2899	-1159	-1090	-79	-459	-1094	-500	-981	0
1119	163	0	-3423	-3352	71	3387	-1747	-1640	-735	-104	-403	-1117	-349	-649	0
1120	163	0	-1579	-3282	-1703	2430	62	-2492	-58	23	-162	-828	-7	-151	0
1121	163	0	192	-3268	-3460	1538	1826	-3364	355	-106	-145	-841	29	242	0
1122	163	0	1465	-3334	-4799	934	3132	-4066	690	32	3	-717	238	469	0
1123	163	0	1323	-3402	-4725	1039	3024	-4063	574	-56	-42	-754	180	271	0
1124	163	0	260	-3482	-3742	1611	2001	-3612	312	-89	-159	-935	-114	-242	0
1125	163	0	-1658	-3563	-1905	2610	123	-2734	-349	-50	-223	-1098	-343	-760	0
1126	163	0	-3583	-3623	-40	3603	-1771	-1831	-921	-87	-517	-1264	-549	-1344	0
1127	163	0	-4857	-3668	1189	4262	-3023	-1239	-1228	-69	-558	-1311	-737	-1639	0
1128	163	0	-4903	-3621	1282	4262	-3092	-1169	-1080	-139	-452	-1237	-704	-1579	0
1129	163	0	-3893	-3579	314	3736	-2103	-1632	-750	-129	-386	-1171	-562	-1158	0
1130	163	0	-2045	-3519	-1474	2782	-285	-2496	-153	-38	-161	-995	-298	-719	1
1131	163	0	-295	-3488	-3193	1891	1449	-3340	382	3	-64	-904	19	-265	0
1132	163	0	859	-3484	-4343	1312	2601	-3913	599	-116	-17	-843	-7	-141	0
1133	163	0	925	-3523	-4448	1299	2686	-3985	554	-110	-5	-808	-75	-219	0
1134	163	0	-266	-3534	-3268	1900	1501	-3401	225	-131	-44	-921	-254	-661	0
1135	163	0	-1994	-3559	-1565	2776	-214	-2562	-349	-69	-166	-1067	-452	-1235	0
1136	163	0	-3877	-3590	287	3733	-2082	-1651	-832	-149	-349	-1160	-739	-1658	0
1137	163	0	-5173	-3565	1608	4369	-3390	-978	-1131	-161	-388	-1206	-900	-1969	0
1138	163	0	-5227	-3536	1691	4381	-3459	-922	-1132	-174	-380	-1070	-770	-1953	0
1139	163	0	-4112	-3538	574	3825	-2343	-1482	-766	-149	-250	-892	-669	-1619	0
1140	163	0	-2349	-3538	-1189	2943	-580	-2363	-75	-81	-65	-531	-374	-1181	0
1141	161	0	-574	-3534	-2960	2054	1193	-3247	356	-97	29	-360	-199	-808	0
1142	161	0	603	-3519	-4122	1458	2362	-3820	647	-168	180	-228	-118	-572	0
1143	161	0	731	-3490	-4221	1379	2476	-3855	682	-89	254	-217	-71	-715	0
1144	161	0	-522	-3441	-2919	1981	1198	-3180	240	-192	0	-393	-370	-1309	0
1145	161	0	-2159	-3404	-1245	2781	-457	-2324	-232	-180	-52	-397	-570	-1800	0
1146	161	0	-4077	-3367	710	3722	-2393	-1328	-795	-192	-244	-560	-923	-2302	0
1147	161	0	-5313	-3350	1963	4331	-3638	-693	-1094	-223	-366	-692	-991	-2613	0
1148	161	0	-5334	-3344	1990	4339	-3662	-677	-995	-186	-242	-587	-937	-2360	0
1149	161	0	-4258	-3323	935	3790	-2596	-1194	-634	-199	-271	-471	-824	-2069	0
1150	161	0	-2574	-3301	-727	2937	-923	-2014	-143	-234	-38	-440	-576	-1567	0
1151	161	0	-745	-3272	-2527	2008	891	-2899	397	-209	29	-252	-337	-1068	0
1152	161	0	506	-3245	-3751	1369	2128	-3498	605	-176	64	-292	-199	-801	0
1153	161	0	504	-3263	-3767	1379	2135	-3515	486	-145	0	-242	-205	-869	0
1154	161	0	-603	-3305	-2702	1954	1049	-3003	135	-246	-131	-500	-411	-1299	0
1155	161	0	-2223	-3369	-1146	2796	-538	-2257	-355	-139	-199	-646	-624	-1604	0
1156	161	0	-4255	-3435	820	3845	-2537	-1307	-979	-190	-448	-857	-865	-2071	0
1157	161	0	-5369	-3457	1912	4413	-3640	-772	-1152	-246	-485	-888	-987	-2205	0
1158	161	0	-5430	-3490	1940	4460	-3685	-775	-1119	-199	-516	-838	-857	-2069	0
1159	161	0	-4434	-3521	913	3977	-2673	-1304	-822	-258	-436	-779	-723	-1571	0
1160	161	0	-2673	-3524	-851	3098	-911	-2187	-221	-217	-308	-599	-481	-1101	0
1161	161	0	-793	-3472	-2679	2132	943	-3075	271	-97	-104	-479	-250	-549	0
1162	161	0	485	-3437	-3922	1476	2203	-3679	550	-50	-69	-349	-31	-318	0
1163	161	0	482	-3427	-3909	1472	2195	-3668	438	-186	-170	-386	-145	-477	0
1164	161	0	-576	-3443	-2867	2009	1145	-3155	157	-242	-246	-461	-351	-779	0
1165	161	0	-2262	-3466	-1204	2864	-529	-2335	-300	-190	-322	-562	-580	-1006	0
1166	161	0	-4089	-3507	582	3798	-2335	-1462	-913	-182	-539	-647	-717	-1464	0
1167	161	0	-5285	-3536	1749	4410	-3517	-893	-1179	-194	-498	-679	-832	-1619	0
1168	161	0	-5328	-3548	1780	4438	-3554	-884	-1082	-192	-556	-597	-774	-1614	0
1169	161	0	-4226	-3559	667	3892	-2446	-1446	-746	-79	-459	-448	-469	-1255	0
1170	161	0	-2549	-3565	-1016	3057	-766	-2290	-225	-162	-261	-192	-333	-748	0
1171	161	0	-653	-3530	-2877	2091	1112	-3203	302	-149	-168	34	-95	-345	0
1172	161	0	507	-3493	-4000	1493	2253	-3746	529	-120	-73	100	91	-1	0
1173	161	0	705	-3429	-4134	1362	2419	-3781	494	-106	-128	97	0	-139	0
1174	161	0	-289	-3375	-3086	1832	1398	-3230	221	-141	-128	77	-122	-580	0
1175	161	0	-1965	-3340	-1375	2652	-295	-2357	-372	-97	-312	-38	-302	-931	0
1176	161	0	-3660	-3319	341	3489	-2000	-1489	-830	-87	-351	-168	-453	-1390	0
1177	161	0	-4958	-3375	1583	4166	-3270	-896	-1068	-170	-360	-143	-638	-1563	0
1178	161	0	-4961	-3400	1561	4180	-3261	-919	-1028	-98	-401	-97	-614	-1429	0
1179	161	0	-3974	-3464	510	3719	-2242	-1477	-743	-91	-192	77	-378	-997	0
1180	161	0	-2243	-3484	-1241	2863	-501	-2362	-120	-89	-141	271	-129	-533	0
1181	161	0	-448	-3509	-3061	1978	1306	-3285	318	-36	-48	353	83	-98	0
1182	161	0	743	-3515	-4258	1386	2500	-3886	529	-40	135	488	147	197	0
1183	161	0	842	-3524	-4366	1341	2604	-3945	502	-65	27	494	178	145	0
1184	161	0	-151	-3493	-3342	1822	1595	-3417	259	-75	48	442	1	-157	0
1185	161	0	-1779	-3474	-1695	2626	-42	-2584	-151	-62	-62	351	-228	-517	0
1186	161	0	-3574	-3464	110	3519	-1842	-1677	-723	-7	-226	137	-463	-911	0
1187	161	0	-4773	-3437	1336	4105	-3054	-1050	-971	-79	-197	161	-477	-1127	0
1188	161	0	-4923	-3377	1546	4150	-3234	-915	-995	-153	-215	100	-504	-991	0
1189	161	0	-3834	-3373	461	3603	-2147	-1456	-552	-50	-110	360	-250	-519	0
1190	161	0	-2185	-3391	-1206	2788	-489	-2298	-25	-129	31	477	-75	-69	0
1191	161	0	-328	-3377	-3049	1852	1360	-3213	475	-71	104	717	234	481	0
1192	161	0	864	-3371	-4235	1253	2549	-3803	634	-31	186	704	411	657	0
1193	161	0	951	-3373	-4324	1211	2637	-3848	644	-50	159	729	333	710	0
1194	161	0	-111	-3393	-3282	1752	1585	-3337	345	-120	56	614	182	401	0
1195	161	0	-1818	-3412	-1594	2615	-112	-2503	-112	-67	-162	669	-3	-38	0
1196	161	0	-3605	-3435	170	3520	-1887	-1632	-634	-106	-306	580	-242	-380	0
1197	161	0	-4882	-3433	1449	4157	-3165	-992	-979	-172	-308	269	-275	-372	0
1198	161	0	-4937	-3426	1511	4181	-3224	-957	-890	-135	-368	161	-252	-182	0
1199	161	0	-3939	-3435	504	3687	-2221	-1465	-525	-65	-230	267	-29	289	0
1200	161	0	-2260	-3433	-1173	2846	-543	-2303	-15	-85	-106	463	207	614	0
1201	161	0	-481	-3431	-2950	1956	1234	-3190	370	40	-36	640	490	1115	0
1202	161	0	732	-3433	-4165	1350	2448	-3799	595	0	137	708	605	1381	0
1203	161	0	865	-3420	-4285	1277	2575	-3852	601	-25	149	609	634	1229	0
1204	161	0	-130	-3439	-3309	1784	1589	-3374	306	-13	56	622	477	999	0
1205	161	0	-1818	-3459	-1641	2638	-88	-2550	-128	-73	-21	329	246	671	0
1206	161	0	-3520	-3478	42	3499	-1781	-1718	-576	-23	-155	343	116	285	0
1207	161	0	-4867	-3511	1356	4189	-3111	-1077	-865	-36	-213	244	-17	143	0
1208	161	0	-4937	-3519	1418	4228	-3177	-1050	-744	-36	-118	323	-58	337	0
1209	161	0	-3931	-3468	463	3699	-2197	-1502	-407	3	-50	405	273	746	0
1210	161	0	-2212	-3395	-1183	2803	-514	-2289	87	19	-5	647	372	1195	0
1211	161	0	-355	-3340	-2985	1847	1315	-3162	595	71	236	777	692	1557	0
1212	161	0	894	-3298	-4192	1202	2543	-3745	744	89	298	779	779	1875	0
1213	161	0	1025	-3274	-4299	1124	2662	-3786	795	9	351	781	733	1780	0
1214	161	0	39	-3315	-3354	1638	1696	-3334	488	36	312	661	500	1375	0
1215	161	0	-1675	-3329	-1654	2502	-10	-2491	42	-11	201	566	362	942	0
1216	161	0	-3360	-3329	31	3344	-1695	-1649	-481	31	23	422	137	428	0
1217	161	0	-4554	-3346	1208	3950	-2881	-1069	-692	50	-27	393	-87	292	0
1218	161	0	-4750	-3346	1404	4048	-3077	-971	-700	-1	31	331	-17	291	0
1219	161	0	-3702	-3365	337	3533	-2019	-1514	-302	97	108	483	192	680	0
1220	161	0	-2000	-3369	-1369	2684	-315	-2369	147	0	327	498	399	1008	0
1221	161	0	-210	-3391	-3181	1800	1485	-3286	576	77	403	679	673	1460	0
1222	161	0	997	-3441	-4438	1222	2717	-3939	744	91	349	616	760	1641	0
1223	161	0	1203	-3484	-4687	1140	2945	-4085	752	141	409	694	690	1716	0
1224	161	0	167	-3497	-3664	1665	1915	-3580	498	75	318	589	521	1264	0
1225	161	0	-1376	-3490	-2114	2433	369	-2802	5	124	256	397	259	871	0
1226	161	0	-3180	-3478	-298	3329	-1441	-1888	-391	23	129	265	48	413	0
1227	161	0	-4370	-3457	913	3913	-2641	-1272	-663	-1	0	91	-95	178	0
1228	161	0	-4411	-3441	970	3926	-2690	-1235	-609	36	7	207	19	232	0
1229	161	0	-3509	-3426	83	3467	-1796	-1671	-434	-3	58	205	184	430	0
1230	161	0	-1797	-3422	-1625	2609	-86	-2523	137	-11	242	424	397	915	0
1231	161	0	23	-3418	-3441	1697	1732	-3429	535	97	248	517	626	1408	0
1232	161	0	1238	-3412	-4650	1087	2944	-4031	808	19	327	646	715	1505	0
1233	161	0	1409	-3439	-4848	1015	3128	-4143	766	-3	312	620	665	1373	0
1234	161	0	452	-3462	-3914	1505	2183	-3688	527	110	205	593	519	1131	0
1235	161	0	-1201	-3478	-2277	2339	538	-2877	3	0	54	481	195	686	0
1236	161	0	-2848	-3437	-589	3142	-1129	-2013	-446	139	-40	376	120	306	0
1237	161	0	-4152	-3406	746	3779	-2449	-1330	-721	-65	-137	225	-83	93	0
1238	161	0	-4108	-3365	743	3736	-2425	-1311	-665	56	-153	360	-19	129	0
1239	161	0	-3209	-3323	-114	3266	-1547	-1718	-393	32	-116	481	141	455	0
1240	161	0	-1548	-3313	-1765	2430	108	-2539	145	29	27	616	424	1024	0
1241	161	0	289	-3270	-3559	1490	1924	-3414	547	50	120	733	521	1361	0
1242	161	0	1547	-3270	-4817	861	3182	-4043	739	108	170	937	748	1544	0
1243	161	0	1643	-3294	-4937	825	3290	-4115	727	-15	128	824	671	1519	0
1244	161	0	776	-3311	-4087	1267	2431	-3699	444	95	97	733	496	1160	0
1245	161	0	-875	-3327	-2452	2101	788	-2889	17	44	-64	568	292	680	0
1246	161	0	-2687	-3369	-682	3028	-1002	-2025	-378	-21	-186	508	65	322	0
1247	161	0	-3926	-3391	535	3658	-2230	-1428	-706	-85	-240	323	-48	1	0
1248	161	0	-3997	-3400	597	3698	-2297	-1401	-599	-44	-207	382	-25	112	0
1249	161	0	-3083	-3346	-263	3214	-1410	-1804	-448	31	-131	391	159	419	0
1250	161	0	-1356	-3311	-1955	2333	299	-2633	104	25	-62	545	314	797	0
1251	161	0	384	-3294	-3678	1455	2031	-3486	488	60	1	638	409	1158	0
1252	161	0	1604	-3292	-4896	844	3250	-4094	770	48	102	661	618	1369	0
1253	161	0	1810	-3251	-5061	720	3435	-4156	704	11	155	562	488	1241	0
1254	161	0	908	-3210	-4118	1151	2513	-3664	440	-25	106	457	388	873	0
1255	161	0	-799	-3233	-2434	2016	817	-2833	40	-1	-50	240	151	432	0
1256	161	0	-2501	-3282	-781	2891	-860	-2031	-389	-65	-106	25	-56	-15	0
1257	161	0	-3884	-3365	519	3624	-2201	-1423	-781	-110	-279	-201	-314	-277	0
1258	161	0	-4050	-3412	638	3731	-2344	-1387	-752	-60	-263	-281	-147	-289	0
1259	161	0	-3160	-3435	-275	3297	-1442	-1855	-401	-67	-228	-164	-128	46	0
1260	161	0	-1502	-3457	-1955	2479	226	-2706	114	-87	-25	-131	69	405	0
1261	161	0	234	-3395	-3629	1580	1931	-3512	397	11	9	-141	269	867	0
1262	161	0	1453	-3375	-4828	961	3140	-4101	624	-46	93	-147	304	1043	0
1263	161	0	1705	-3371	-5076	833	3390	-4223	698	50	73	-71	345	985	0
1264	161	0	648	-3369	-4017	1360	2332	-3693	374	-118	32	-399	162	564	0
1265	161	0	-927	-3381	-2454	2154	763	-2917	-9	1	-176	-502	-87	159	0
1266	161	0	-2698	-3404	-706	3051	-996	-2055	-409	-114	-258	-706	-252	-209	0
1267	161	0	-3999	-3410	589	3704	-2294	-1410	-725	-122	-329	-847	-405	-477	0
1268	161	0	-4164	-3408	756	3786	-2460	-1326	-735	-87	-360	-909	-436	-424	0
1269	161	0	-3203	-3400	-197	3301	-1503	-1798	-355	-44	-279	-686	-225	-62	0
1270	161	0	-1602	-3396	-1794	2499	96	-2595	-9	-102	-149	-671	-67	316	0
1271	161	0	142	-3379	-3521	1618	1831	-3450	455	-52	-48	-533	120	708	0
1272	161	0	1415	-3369	-4784	977	3099	-4076	657	31	19	-519	343	960	0
1273	161	0	1560	-3365	-4925	902	3242	-4145	657	-100	-56	-545	246	871	0
1274	161	0	660	-3340	-4000	1340	2330	-3670	444	-40	-29	-665	180	558	0
1275	161	0	-993	-3309	-2316	2151	661	-2812	-75	-42	-197	-752	-137	104	0
1276	161	0	-2654	-3305	-651	2979	-1001	-1978	-531	-52	-322	-838	-329	-380	0
1277	161	0	-3997	-3284	713	3640	-2355	-1285	-719	-112	-391	-993	-384	-613	0
1278	161	0	-4056	-3226	830	3641	-2443	-1198	-667	-71	-356	-911	-436	-463	0
1279	161	0	-3169	-3150	19	3159	-1594	-1565	-424	-114	-265	-805	-209	-164	0
1280	161	0	-1497	-3107	-1610	2302	56	-2358	9	-27	-228	-620	-118	180	0
1281	161	0	229	-3096	-3325	1433	1777	-3210	419	-73	-79	-475	162	624	0
1282	161	0	1506	-3111	-4617	802	3061	-3864	663	-31	-54	-411	322	878	0
1283	161	0	1645	-3156	-4801	755	3223	-3978	723	-79	-46	-409	252	830	0
1284	161	0	770	-3201	-3971	1215	2370	-3586	428	-21	-91	-405	97	477	0
1285	161	0	-883	-3185	-2302	2034	709	-2743	64	-100	-205	-603	-106	89	0
1286	161	0	-2584	-3162	-578	2873	-1003	-1870	-547	-102	-294	-737	-364	-327	0
1287	161	0	-3836	-3179	657	3507	-2246	-1261	-651	-67	-370	-655	-403	-510	0
1288	161	0	-4019	-3164	855	3591	-2437	-1154	-663	-131	-318	-805	-364	-514	0
1289	161	0	-3133	-3175	-42	3154	-1545	-1608	-374	-108	-263	-535	-195	-221	0
1290	161	0	-1479	-3197	-1718	2338	119	-2457	5	-93	-178	-510	-5	155	0
1291	161	0	257	-3233	-3490	1488	1873	-3361	481	-21	-83	-275	252	611	0
1292	161	0	1515	-3226	-4741	855	3128	-3983	717	-60	38	-242	265	935	0
1293	161	0	1748	-3181	-4929	716	3338	-4055	684	-58	128	-250	265	793	0
1294	161	0	879	-3171	-4050	1146	2464	-3610	459	-52	-81	-304	159	486	0
1295	161	0	-760	-3144	-2384	1952	812	-2764	1	-21	-180	-450	-62	133	0
1296	161	0	-2414	-3129	-715	2771	-849	-1922	-457	-85	-296	-475	-347	-298	0
1297	161	0	-3755	-3119	636	3437	-2195	-1241	-671	-91	-382	-593	-370	-545	0
1298	161	0	-3904	-3127	777	3515	-2340	-1175	-597	-77	-318	-560	-411	-411	0
1299	161	0	-3015	-3179	-164	3097	-1425	-1671	-323	-97	-291	-452	-197	-170	0
1300	161	0	-1422	-3251	-1829	2336	203	-2540	126	-97	-112	-323	-5	244	0
1301	161	0	335	-3286	-3621	1475	1978	-3453	452	-56	-79	-291	215	644	0
1302	161	0	1527	-3274	-4801	873	3164	-4037	684	52	36	-219	296	1004	0
1303	161	0	1755	-3230	-4985	737	3370	-4107	679	-50	29	-219	215	828	0
1304	161	0	976	-3202	-4178	1113	2577	-3690	413	64	-108	-178	184	444	0
1305	161	0	-685	-3191	-2506	1938	910	-2848	29	-44	-110	-399	-23	124	0
1306	161	0	-2374	-3179	-805	2776	-784	-1992	-337	-102	-178	-537	-281	-304	0
1307	161	0	-3648	-3140	508	3394	-2078	-1316	-661	-44	-275	-679	-395	-605	0
1308	161	0	-3763	-3065	698	3414	-2230	-1183	-545	-145	-298	-628	-393	-578	0
1309	161	0	-2989	-3074	-85	3031	-1452	-1579	-395	-110	-184	-673	-207	-289	0
1310	161	0	-1379	-3059	-1680	2219	150	-2369	69	-69	-172	-486	-34	114	1
1311	161	0	374	-3059	-3433	1342	1903	-3246	473	-81	-17	-444	155	498	0
1312	161	0	1594	-3104	-4698	755	3146	-3901	649	34	95	-339	345	700	0
1313	161	0	1800	-3154	-4954	677	3377	-4054	585	3	36	-426	225	673	0
1314	161	0	890	-3226	-4116	1168	2503	-3671	422	0	-34	-455	170	409	0
1315	161	0	-815	-3311	-2496	2063	840	-2903	17	-58	-124	-661	-29	-23	0
1316	161	0	-2567	-3381	-814	2974	-876	-2097	-442	-54	-172	-781	-302	-374	0
1317	161	0	-3861	-3433	428	3647	-2144	-1502	-605	-60	-217	-851	-291	-490	0
1318	161	0	-4065	-3402	663	3733	-2364	-1369	-663	-23	-267	-878	-333	-483	0
1319	161	0	-3257	-3354	-97	3305	-1580	-1725	-440	-69	-188	-797	-238	-143	0
1320	161	0	-1618	-3298	-1680	2458	31	-2489	42	-48	-124	-638	15	291	0
1321	162	0	140	-3206	-3346	1533	1743	-3276	452	-85	3	-479	180	721	0
1322	162	0	1467	-3148	-4615	840	3041	-3881	727	-54	81	-399	345	966	0
1323	162	0	1627	-3102	-4729	737	3178	-3915	651	-7	40	-420	331	880	0
1324	162	0	809	-3123	-3932	1157	2370	-3527	415	-71	-1	-420	162	609	0
1325	162	0	-813	-3119	-2306	1966	746	-2712	67	9	-91	-550	58	287	0
1326	162	0	-2600	-3154	-554	2877	-1023	-1854	-440	-95	-281	-657	-244	-230	0
1327	162	0	-3955	-3226	729	3590	-2342	-1248	-655	-85	-302	-603	-314	-327	0
1328	162	0	-4209	-3325	884	3767	-2546	-1220	-611	-106	-271	-591	-232	-261	0
1329	162	0	-3416	-3389	27	3402	-1721	-1681	-356	-87	-242	-486	-153	9	0
1330	162	0	-1842	-3426	-1584	2634	-129	-2505	60	-38	-108	-358	116	452	0
1331	162	0	-109	-3418	-3309	1763	1600	-3363	471	-15	5	-135	376	843	0
1332	162	0	1172	-3385	-4557	1106	2864	-3971	636	-79	151	-118	471	1090	0
1333	162	0	1418	-3358	-4776	970	3097	-4067	673	46	65	21	444	1096	0
1334	162	0	576	-3296	-3872	1360	2224	-3584	415	-23	15	-112	349	828	0
1335	162	0	-956	-3216	-2260	2086	652	-2738	69	3	-62	-162	129	419	0
1336	162	0	-2735	-3214	-479	2974	-1128	-1846	-465	-15	-190	-331	-98	5	0
1337	162	0	-4040	-3224	816	3632	-2428	-1204	-587	-23	-230	-322	-147	-203	0
1338	162	0	-4269	-3253	1016	3761	-2642	-1118	-574	-52	-217	-308	-199	-133	0
1339	162	0	-3532	-3280	252	3406	-1892	-1514	-391	-73	-95	-242	-44	122	0
1340	162	0	-1950	-3329	-1379	2639	-285	-2354	21	-25	-23	-85	149	452	0
1341	162	0	-309	-3360	-3051	1834	1371	-3205	417	-137	58	-52	287	958	0
1342	162	0	1001	-3396	-4397	1197	2699	-3896	715	15	178	139	504	1233	0
1343	162	0	1151	-3429	-4580	1139	2865	-4004	727	-62	157	124	395	1129	0
1344	162	0	359	-3447	-3806	1544	2082	-3626	386	5	116	-7	372	776	0
1345	162	0	-1282	-3414	-2132	2348	425	-2773	89	-9	93	38	252	529	0
1346	162	0	-2883	-3329	-446	3106	-1218	-1887	-417	-3	-60	-114	-52	3	0
1347	162	0	-4214	-3237	977	3725	-2595	-1130	-572	-21	-85	-128	-114	-97	0
1348	162	0	-4451	-3140	1311	3795	-2881	-914	-564	-93	-126	-118	-194	-71	0
1349	162	0	-3489	-3014	475	3251	-1982	-1269	-292	-1	9	32	3	281	0
1350	162	0	-1880	-2861	-981	2370	-449	-1921	73	7	42	139	178	605	0
1351	162	0	-52	-2684	-2632	1368	1290	-2658	488	-17	168	252	382	1101	0
1352	162	0	1256	-2461	-3717	602	2486	-3089	640	-29	234	238	512	1195	0
1353	162	0	1746	-2176	-3922	215	2834	-3049	760	-11	306	384	521	1313	0
1354	162	0	949	-1920	-2869	485	1909	-2394	422	-27	166	236	364	971	0
1355	162	0	-402	-1614	-1212	1008	405	-1413	145	11	97	124	184	560	0
1356	162	0	-2069	-1321	748	1695	-1408	-286	-364	-77	-42	71	-64	124	0
1357	162	0	-3103	-896	2207	1999	-2655	655	-626	-58	-62	-98	-149	-168	0
1358	162	0	-3093	-440	2653	1766	-2873	1106	-498	-40	-31	44	-116	-104	0
1359	162	0	-2138	-34	2104	1086	-2121	1035	-349	-48	-85	-1	-52	166	0
1360	162	0	-496	126	622	185	-559	374	129	-77	11	122	128	455	0
1361	162	0	1175	89	-1086	-632	1130	-498	453	-58	180	285	372	894	0
1362	162	0	2322	-232	-2554	-1045	2438	-1393	622	-65	170	279	455	1080	0
1363	162	0	2450	-448	-2898	-1001	2674	-1673	655	13	118	322	426	1057	0
1364	162	0	1521	-591	-2112	-465	1816	-1351	380	-65	60	194	327	690	0
1365	162	0	-78	-776	-698	427	310	-737	91	-67	0	13	87	345	0
1366	162	0	-1987	-1177	810	1582	-1398	-183	-358	-50	-155	-34	-174	-42	0
1367	162	0	-3516	-1528	1988	2522	-2752	230	-613	-67	-180	-195	-172	-343	0
1368	162	0	-3923	-1916	2007	2919	-2965	45	-673	-60	-256	-188	-269	-345	0
1369	162	0	-3318	-2263	1055	2790	-2186	-604	-405	9	-89	-25	-75	67	0
1370	162	0	-1961	-2589	-628	2275	-666	-1608	-60	-114	-168	11	40	349	0
1371	162	0	-271	-2785	-2514	1528	1121	-2649	438	3	-11	166	316	725	0
1372	162	0	824	-2904	-3728	1040	2276	-3316	593	-29	129	120	450	1012	0
1373	162	0	1185	-2908	-4093	861	2639	-3500	601	-21	44	252	323	956	0
1374	162	0	379	-2911	-3290	1266	1834	-3100	459	-29	52	168	289	713	0
1375	162	0	-1276	-2913	-1637	2094	180	-2275	11	-83	-102	56	44	308	0
1376	162	0	-2969	-2942	27	2955	-1498	-1457	-496	-118	-178	-83	-182	-104	0
1377	162	0	-4218	-2954	1264	3586	-2741	-845	-632	-56	-170	-137	-232	-232	0
1378	162	0	-4595	-2960	1635	3777	-3115	-662	-717	-108	-259	-126	-244	-289	0
1379	162	0	-3739	-2985	754	3362	-2246	-1115	-426	-102	-106	-27	-73	118	0
1380	162	0	-2152	-3001	-849	2576	-651	-1925	-69	-75	-13	102	143	471	0
1381	162	0	-388	-3008	-2620	1698	1116	-2814	362	13	73	195	358	894	0
1382	162	0	842	-3016	-3858	1087	2350	-3437	582	-44	164	318	465	1214	0
1383	162	0	1154	-3020	-4174	933	2664	-3597	607	-83	133	314	405	1117	0
1384	162	0	435	-3039	-3474	1302	1954	-3256	424	-23	145	258	339	902	0
1385	162	0	-1246	-3069	-1823	2157	288	-2446	3	-89	27	153	151	620	0
1386	162	0	-2861	-3082	-221	2971	-1320	-1651	-446	-13	-81	-9	-25	190	0
1387	162	0	-4123	-3109	1014	3616	-2568	-1047	-560	-48	-73	54	-133	25	0
1388	162	0	-4467	-3148	1319	3807	-2893	-914	-603	-38	-60	-56	-29	50	0
1389	162	0	-3694	-3173	521	3433	-2107	-1326	-397	-81	17	48	7	391	0
1390	162	0	-2122	-3179	-1057	2650	-532	-2118	-13	-29	77	176	238	659	0
1391	162	0	-464	-3148	-2684	1806	1110	-2916	444	-46	209	261	382	1131	0
1392	162	0	966	-3113	-4079	1073	2522	-3596	657	-46	339	347	486	1317	0
1393	162	0	1199	-3084	-4283	942	2741	-3683	696	3	364	362	560	1262	0
1394	162	0	433	-3086	-3519	1326	1976	-3302	473	-87	296	219	376	938	0
1395	162	0	-1065	-3055	-1990	2060	462	-2522	122	91	236	209	261	587	0
1396	162	0	-2805	-3043	-238	2924	-1283	-1640	-419	-17	143	-56	-31	60	0
1397	162	0	-4112	-3034	1078	3573	-2595	-978	-529	3	48	-40	-100	-116	0
1398	162	0	-4422	-3028	1394	3725	-2908	-817	-589	-83	95	-116	-133	-153	0
1399	162	0	-3625	-3045	580	3335	-2102	-1232	-333	-15	137	-13	13	114	0
1400	162	0	-2082	-3084	-1002	2583	-540	-2043	62	17	225	157	256	549	0
1401	162	0	-371	-3133	-2762	1752	1195	-2947	455	-15	298	194	376	911	0
1402	162	0	840	-3156	-3996	1158	2418	-3576	700	-29	351	279	566	1204	0
1403	162	0	1211	-3150	-4361	969	2786	-3755	729	-19	335	314	510	1177	0
1404	162	0	433	-3140	-3573	1353	2003	-3356	485	17	215	225	386	853	0
1405	162	0	-1131	-3123	-1992	2127	430	-2557	93	9	213	91	275	582	0
1406	162	0	-2854	-3065	-211	2959	-1321	-1638	-405	3	27	-1	-17	176	0
1407	162	0	-4059	-3010	1049	3534	-2554	-980	-613	11	3	-124	-60	-85	0
1408	162	0	-4410	-2987	1423	3698	-2916	-782	-632	-62	-21	-50	-44	-15	0
1409	162	0	-3611	-2981	630	3296	-2120	-1175	-444	-19	-46	-56	34	147	0
1410	162	0	-1983	-3001	-1018	2492	-482	-2009	-52	50	58	131	248	583	0
1411	162	0	-353	-3012	-2659	1682	1153	-2835	339	-7	95	228	407	925	0
1412	162	0	926	-3041	-3967	1057	2446	-3504	566	3	135	298	523	1092	0
1413	162	0	1342	-3059	-4401	858	2871	-3730	661	64	234	331	585	1115	0
1414	162	0	483	-3063	-3546	1290	2014	-3304	386	-38	108	176	384	824	0
1415	162	0	-1034	-3053	-2019	2043	492	-2536	31	-5	42	-48	174	467	0
1416	162	0	-2751	-3020	-269	2885	-1241	-1644	-388	-50	-32	-110	-7	29	0
1417	162	0	-4044	-3010	1034	3527	-2539	-988	-659	-54	-151	-197	-162	-226	0
1418	162	0	-4372	-2997	1375	3684	-2873	-811	-634	-65	-29	-232	-126	-102	0
1419	162	0	-3613	-2983	630	3298	-2121	-1176	-442	-93	-34	-232	-75	77	0
1420	162	0	-1909	-2952	-1043	2430	-433	-1997	17	13	155	-85	182	568	0
1421	162	0	-319	-2906	-2587	1612	1134	-2746	391	-36	91	-64	310	865	0
1422	162	0	1107	-2910	-4017	901	2562	-3463	554	21	279	-73	438	1074	0
1423	162	0	1271	-2919	-4190	824	2730	-3554	500	19	184	-168	382	1109	0
1424	162	0	571	-2942	-3513	1185	2042	-3227	362	-46	159	-279	294	748	0
1425	162	0	-1028	-2962	-1934	1995	453	-2448	93	-29	100	-424	110	337	0
1426	162	0	-2753	-2960	-207	2856	-1273	-1583	-424	0	-65	-673	-145	-21	0
1427	162	0	-4058	-2968	1090	3513	-2574	-939	-589	-93	-79	-731	-258	-261	0
1428	162	0	-4378	-2900	1478	3639	-2928	-711	-713	-13	-116	-777	-250	-252	0
1429	162	0	-3636	-2851	785	3243	-2210	-1033	-453	-79	-31	-768	-110	-15	0
1430	162	0	-2067	-2844	-777	2455	-645	-1810	-17	-42	3	-657	85	292	0
1431	162	0	-396	-2807	-2411	1601	1007	-2609	337	-52	89	-541	190	721	0
1432	162	0	984	-2789	-3773	902	2378	-3281	587	-29	190	-512	434	1059	0
1433	162	0	1292	-2828	-4120	768	2706	-3474	649	-54	205	-506	388	1018	0
1434	162	0	512	-2867	-3379	1177	1945	-3123	331	17	58	-589	271	721	0
1435	162	0	-1005	-2935	-1930	1970	462	-2432	58	-27	56	-677	114	453	0
1436	162	0	-2775	-3034	-259	2904	-1258	-1646	-457	-11	-178	-770	-159	77	0
1437	162	0	-4054	-3057	997	3555	-2525	-1030	-620	-5	-205	-776	-188	-102	0
1438	162	0	-4351	-3030	1321	3690	-2836	-854	-673	-44	-104	-750	-102	-141	0
1439	162	0	-3524	-2987	537	3255	-2030	-1225	-353	-73	-50	-611	-25	226	0
1440	162	0	-1863	-2939	-1076	2401	-393	-2007	-9	-19	83	-430	223	632	0
1441	162	0	-78	-2898	-2820	1488	1371	-2859	393	7	145	-312	453	1107	0
1442	162	0	1220	-2861	-4081	820	2650	-3471	628	-50	258	-164	519	1301	0
1443	162	0	1729	-2797	-4526	534	3127	-3661	696	64	318	0	630	1354	0
1444	162	0	943	-2774	-3717	915	2330	-3245	430	-102	178	-56	420	1051	0
1445	162	0	-497	-2772	-2275	1634	889	-2523	108	17	143	-75	265	733	0
1446	162	0	-2177	-2760	-583	2468	-797	-1671	-323	-9	161	-162	112	331	0
1447	162	0	-3448	-2758	690	3103	-2069	-1034	-523	13	0	-176	-29	42	0
1448	162	0	-3803	-2725	1078	3264	-2440	-823	-533	11	77	-65	-21	110	0
1449	162	0	-2989	-2716	273	2852	-1631	-1221	-374	31	77	36	64	285	0
1450	162	0	-1488	-2704	-1216	2096	-136	-1960	64	48	184	120	248	659	0
1451	162	0	181	-2721	-2902	1270	1541	-2811	382	-21	197	194	345	929	0
1452	162	0	1497	-2708	-4205	605	2851	-3456	661	-21	302	292	607	1193	0
1453	162	0	1860	-2710	-4570	425	3215	-3640	576	-7	207	312	477	1181	0
1454	162	0	1172	-2657	-3829	742	2500	-3243	452	-19	242	223	370	925	0
1455	162	0	-330	-2601	-2271	1465	970	-2436	141	-29	161	44	178	535	0
1456	162	0	-2039	-2570	-531	2304	-754	-1550	-364	-17	-114	-48	-81	67	0
1457	162	0	-3376	-2531	845	2953	-2110	-843	-611	-15	-122	-213	-116	-209	0
1458	162	0	-3743	-2506	1237	3124	-2490	-634	-638	-98	-174	-258	-135	-118	0
1459	162	0	-2901	-2492	409	2696	-1655	-1041	-405	-7	-106	-79	-67	65	0
1460	162	0	-1444	-2448	-1004	1946	-220	-1726	-65	-23	-89	-62	126	475	0
1461	162	0	322	-2384	-2706	1031	1514	-2545	281	-27	-128	110	228	828	0
1462	162	0	1631	-2316	-3947	342	2789	-3131	527	-23	-3	139	389	1039	0
1463	162	0	2014	-2298	-4312	142	3163	-3305	519	-17	-36	131	422	989	0
1464	162	0	1397	-2246	-3643	424	2520	-2944	409	3	-67	153	265	768	0
1465	162	0	-248	-2244	-1996	1246	874	-2120	-50	-56	-199	-3	52	374	0
1466	162	0	-1829	-2269	-440	2049	-694	-1354	-403	1	-277	-64	-124	29	0
1467	162	0	-3299	-2328	971	2813	-2135	-678	-698	-67	-426	-203	-209	-289	0
1468	162	0	-3579	-2392	1187	2985	-2383	-602	-725	-42	-422	-40	-325	-186	0
1469	162	0	-2983	-2489	494	2736	-1738	-997	-510	-42	-252	29	-110	85	0
1470	162	0	-1476	-2539	-1063	2007	-206	-1801	-91	-83	-248	110	42	399	0
1471	162	0	376	-2508	-2884	1066	1630	-2696	355	36	-50	413	279	838	0
1472	162	0	1652	-2456	-4108	402	2880	-3282	566	-21	52	368	347	1094	0
1473	162	0	2047	-2459	-4506	206	3276	-3482	597	-44	29	475	376	975	0
1474	162	0	1405	-2436	-3841	515	2623	-3138	448	-32	118	483	265	696	0
1475	162	0	-223	-2417	-2194	1320	985	-2305	-13	-36	-77	339	36	269	0
1476	162	0	-1802	-2395	-593	2098	-604	-1494	-322	-58	-108	380	-97	-129	0
1477	162	0	-3299	-2390	909	2844	-2104	-740	-607	-145	-190	250	-296	-420	0
1478	162	0	-3539	-2407	1132	2973	-2335	-637	-570	-58	-178	287	-232	-384	0
1479	162	0	-2839	-2407	432	2623	-1635	-987	-335	-110	-108	325	-48	-133	0
1480	162	0	-1302	-2401	-1099	1851	-101	-1750	-48	-114	23	455	17	207	0
1481	162	0	446	-2372	-2818	963	1632	-2595	442	-1	161	531	320	595	0
1482	162	0	1729	-2331	-4060	301	2894	-3195	572	-17	102	529	314	880	0
1483	162	0	2136	-2320	-4456	92	3296	-3388	663	-17	139	517	380	898	0
1484	162	0	1475	-2271	-3746	398	2610	-3008	477	-25	153	386	312	622	0
1485	162	0	-116	-2234	-2118	1175	1001	-2176	108	-31	31	248	91	291	0
1486	162	0	-1694	-2262	-568	1978	-563	-1415	-254	-5	1	159	-131	-23	0
1487	162	0	-3183	-2322	861	2752	-2022	-730	-638	-54	-166	-64	-323	-256	0
1488	162	0	-3491	-2349	1142	2920	-2316	-603	-578	5	-149	7	-226	-225	0
1489	162	0	-2881	-2395	486	2638	-1683	-954	-424	-64	-172	48	-178	-25	0
1490	162	0	-1273	-2452	-1179	1862	-47	-1815	44	21	-50	64	133	296	0
1491	162	0	316	-2514	-2830	1099	1573	-2672	409	-9	97	23	294	735	0
1492	162	0	1616	-2578	-4194	481	2905	-3386	646	-120	32	143	312	1010	0
1493	162	0	1995	-2622	-4617	313	3306	-3619	646	-50	124	192	343	983	0
1494	162	0	1282	-2642	-3924	680	2603	-3283	444	-15	-9	0	190	618	0
1495	162	0	-304	-2653	-2349	1478	1022	-2501	124	-27	-116	-36	15	347	0
1496	162	0	-1957	-2655	-698	2306	-629	-1676	-378	-81	-194	-271	-176	-69	0
1497	162	0	-3235	-2568	667	2901	-1951	-950	-502	-31	-201	-308	-197	-325	0
1498	162	0	-3705	-2541	1164	3123	-2434	-688	-655	-58	-277	-409	-327	-341	0
1499	162	0	-2967	-2562	405	2764	-1686	-1078	-455	-36	-246	-254	-129	-149	0
1500	162	0	-1423	-2554	-1131	1988	-146	-1842	3	-56	-162	-108	67	273	0
1501	162	0	297	-2578	-2875	1140	1586	-2726	492	-62	-29	23	308	661	0
1502	162	0	1544	-2644	-4188	550	2866	-3416	634	29	19	60	413	956	0
1503	162	0	1889	-2770	-4659	440	3274	-3714	578	58	62	19	409	987	0
1504	162	0	1166	-2863	-4029	848	2597	-3446	504	29	-52	-11	236	692	0
1505	162	0	-456	-2902	-2446	1679	995	-2674	203	-23	-81	-98	114	347	0
1506	162	0	-2126	-2956	-830	2541	-648	-1893	-384	-36	-199	-201	-122	-81	0
1507	162	0	-3532	-2970	562	3251	-2047	-1204	-550	5	-248	-250	-168	-281	0
1508	162	0	-4022	-2979	1043	3500	-2532	-968	-558	-98	-238	-312	-261	-287	0
1509	162	0	-3258	-2975	283	3116	-1770	-1346	-409	-73	-228	-46	-71	-110	0
1510	162	0	-1736	-2950	-1214	2343	-261	-2082	-23	-34	-83	-32	58	320	0
1511	162	0	-31	-2913	-2882	1472	1425	-2897	382	-56	29	166	298	659	0
1512	162	0	1348	-2892	-4240	772	2794	-3566	640	36	81	269	457	929	0
1513	162	0	1719	-2871	-4590	576	3154	-3730	704	-17	145	308	446	921	1
1514	162	0	1056	-2853	-3909	898	2482	-3381	438	-1	34	209	306	599	0
1515	162	0	-573	-2904	-2331	1738	879	-2617	64	34	44	203	118	358	0
1516	162	0	-2209	-2952	-743	2580	-733	-1847	-312	-19	-15	19	-11	-182	0
1517	162	0	-3628	-2977	651	3302	-2139	-1163	-517	-32	-95	40	-162	-384	0
1518	162	0	-4057	-2981	1076	3519	-2566	-952	-601	-104	-85	38	-250	-407	0
1519	162	0	-3325	-2972	353	3148	-1839	-1309	-339	-17	-40	157	-36	-143	0
1520	162	0	-1810	-2985	-1175	2397	-317	-2080	54	-42	104	221	141	240	0
1521	162	0	-116	-2975	-2859	1545	1371	-2917	388	-3	133	298	248	587	0
1522	162	0	1251	-2968	-4219	858	2735	-3593	704	38	230	549	444	876	0
1523	162	0	1602	-2974	-4576	686	3089	-3775	614	-100	294	386	323	797	0
1524	162	0	923	-2966	-3889	1021	2406	-3427	442	58	197	384	244	529	0
1525	160	0	-613	-2941	-2328	1777	857	-2634	141	-73	69	157	58	149	0
1526	160	0	-2282	-2931	-649	2606	-816	-1790	-281	15	60	83	-141	-240	0
1527	160	0	-3633	-2875	758	3254	-2195	-1058	-576	-34	-48	-29	-283	-424	0
1528	160	0	-3965	-2836	1129	3400	-2547	-853	-552	-32	32	-52	-211	-492	0
1529	160	0	-3408	-2797	611	3102	-2009	-1093	-424	-34	27	-56	-178	-267	0
1530	160	0	-1795	-2778	-983	2286	-406	-1880	-19	-1	95	-31	25	120	0
1531	160	0	-165	-2780	-2615	1472	1225	-2697	339	5	172	79	219	533	0
1532	160	0	1203	-2805	-4008	801	2605	-3406	556	-13	159	126	322	710	0
1533	160	0	1604	-2844	-4448	620	3026	-3646	620	83	215	201	378	779	0
1534	160	0	891	-2888	-3779	998	2335	-3333	407	-9	71	27	219	438	0
1535	160	0	-650	-2915	-2265	1782	807	-2590	81	-13	77	-97	65	192	0
1536	160	0	-2435	-2941	-506	2688	-964	-1723	-477	-25	-157	-188	-143	-312	0
1537	160	0	-3817	-2966	851	3391	-2334	-1057	-657	-93	-201	-314	-269	-585	0
1538	160	0	-4172	-2966	1206	3569	-2689	-880	-680	-56	-244	-178	-213	-436	0
1539	160	0	-3632	-2952	680	3292	-2156	-1136	-570	-62	-244	-246	-116	-242	0
1540	160	0	-1990	-2919	-929	2454	-530	-1924	-112	-81	-164	-100	54	100	0
1541	160	0	-368	-2917	-2549	1642	1090	-2733	287	-48	-98	1	244	574	0
1542	160	0	1050	-2917	-3967	933	2508	-3442	502	9	-64	131	366	803	0
1543	160	0	1424	-2929	-4353	752	2888	-3641	471	-73	5	62	424	857	0
1544	160	0	790	-2956	-3746	1083	2268	-3351	267	-46	-42	54	252	535	0
1545	160	0	-784	-2958	-2174	1871	695	-2566	-25	-5	-166	-31	50	176	0
1546	160	0	-2504	-2956	-452	2730	-1026	-1704	-541	-87	-258	-209	-209	-298	0
1547	160	0	-3823	-2954	869	3388	-2346	-1042	-744	44	-325	-246	-178	-556	0
1548	160	0	-4314	-2941	1373	3627	-2843	-784	-834	-114	-351	-226	-294	-655	0
1549	160	0	-3555	-2913	642	3234	-2098	-1135	-562	-48	-201	-98	-240	-306	0
1550	160	0	-2091	-2884	-793	2487	-649	-1838	-182	15	-151	-31	29	-102	0
1551	160	0	-326	-2844	-2518	1585	1096	-2681	213	-40	-95	3	147	263	0
1552	160	0	1048	-2799	-3847	875	2447	-3323	388	13	27	75	306	601	0
1553	160	0	1397	-2793	-4190	698	2793	-3491	440	-34	40	122	199	467	0
1554	160	0	821	-2787	-3608	983	2214	-3197	325	25	21	110	147	292	0
1555	160	0	-772	-2789	-2017	1780	622	-2403	-48	-56	-100	-95	-122	-234	0
1556	160	0	-2439	-2803	-364	2621	-1037	-1583	-399	-52	-178	-226	-306	-609	0
1557	160	0	-3877	-2795	1082	3336	-2479	-856	-644	-98	-242	-298	-459	-940	0
1558	160	0	-4356	-2814	1542	3585	-2949	-636	-700	-236	-285	-417	-517	-962	0
1559	160	0	-3685	-2871	814	3278	-2249	-1028	-516	-31	-215	-327	-353	-776	0
1560	160	0	-2273	-2911	-638	2592	-817	-1774	-199	-149	-155	-269	-221	-469	0
1561	160	0	-631	-2902	-2271	1766	820	-2586	143	-50	-73	-238	-48	-62	0
1562	160	0	772	-2890	-3662	1059	2217	-3276	430	-40	-89	-157	75	93	0
1563	160	0	1193	-2824	-4017	815	2605	-3420	422	-17	-65	-159	34	205	0
1564	160	0	511	-2781	-3292	1135	1901	-3036	223	-36	-180	-331	-73	-137	0
1565	160	0	-923	-2727	-1804	1825	440	-2265	-31	-67	-164	-477	-215	-510	0
1566	160	0	-2735	-2708	27	2721	-1381	-1340	-591	-124	-308	-679	-399	-935	0
1567	160	0	-4069	-2717	1352	3393	-2710	-682	-799	-97	-419	-737	-539	-1198	0
1568	160	0	-4589	-2770	1819	3679	-3204	-475	-739	-124	-376	-704	-535	-1125	0
1569	160	0	-4034	-2845	1189	3439	-2611	-828	-673	-58	-455	-684	-535	-975	0
1570	160	0	-2499	-2939	-440	2719	-1029	-1689	-199	-133	-289	-647	-323	-591	0
1571	160	0	-900	-2958	-2058	1929	579	-2508	226	-67	-188	-403	-11	-129	0
1572	160	0	454	-2948	-3402	1247	1928	-3175	351	-85	-217	-585	-31	-19	0
1573	160	0	1024	-2921	-3945	948	2484	-3433	510	-52	-69	-411	71	81	0
1574	160	0	233	-2923	-3156	1345	1694	-3039	143	-110	-242	-611	-128	-273	0
1575	160	0	-1271	-2908	-1637	2089	183	-2272	-128	-54	-296	-741	-308	-566	0
1576	160	0	-2937	-2908	29	2922	-1483	-1439	-611	-36	-413	-871	-457	-960	0
1577	160	0	-4407	-2923	1484	3665	-2945	-719	-836	-139	-549	-890	-647	-1383	0
1578	160	0	-4830	-2923	1907	3876	-3368	-508	-777	-137	-434	-919	-688	-1307	0
1579	160	0	-4224	-2929	1295	3576	-2759	-817	-679	-133	-382	-927	-556	-1101	0
1580	160	0	-2715	-2910	-195	2812	-1260	-1552	-277	-122	-374	-758	-366	-663	0
1581	160	0	-966	-2900	-1934	1933	484	-2417	166	-56	-225	-667	-184	-261	0
1582	160	0	357	-2875	-3232	1259	1794	-3053	300	-52	-250	-624	-65	-42	0
1583	160	0	859	-2859	-3718	1000	2288	-3288	285	-29	-209	-692	-56	-77	0
1584	160	0	225	-2844	-3069	1309	1647	-2956	209	-36	-267	-677	-79	-240	0
1585	160	0	-1346	-2824	-1478	2085	66	-2151	-188	-135	-419	-847	-397	-601	0
1586	160	0	-2916	-2787	129	2851	-1522	-1329	-535	-3	-403	-880	-500	-1012	0
1587	160	0	-4426	-2785	1641	3605	-3033	-572	-861	-151	-486	-1043	-655	-1251	0
1588	160	0	-4844	-2778	2066	3811	-3455	-356	-867	-81	-570	-1053	-632	-1278	0
1589	160	0	-4296	-2805	1491	3550	-2893	-657	-776	-110	-498	-1016	-500	-956	0
1590	160	0	-2687	-2824	-137	2755	-1275	-1480	-205	-137	-399	-824	-296	-655	0
1591	160	0	-1069	-2793	-1724	1931	327	-2258	73	-129	-362	-663	-174	-254	0
1592	160	0	372	-2776	-3148	1202	1760	-2962	277	-118	-308	-696	32	77	0
1593	160	0	856	-2752	-3608	948	2232	-3180	337	-131	-192	-603	11	126	0
1594	160	0	266	-2741	-3007	1237	1636	-2874	197	-162	-232	-632	-151	-176	0
1595	160	0	-1233	-2750	-1517	1991	142	-2133	-129	-42	-417	-711	-283	-517	0
1596	160	0	-2907	-2741	166	2824	-1536	-1287	-556	-161	-391	-766	-452	-849	0
1597	160	0	-4294	-2706	1588	3500	-2941	-559	-851	-166	-502	-898	-601	-1065	0
1598	160	0	-4657	-2723	1934	3690	-3295	-394	-791	-44	-494	-721	-547	-1043	0
1599	160	0	-4079	-2764	1315	3421	-2697	-724	-690	-168	-362	-758	-485	-841	0
1600	160	0	-2526	-2807	-281	2666	-1122	-1544	-263	-54	-267	-494	-263	-452	0
1601	160	0	-939	-2820	-1881	1879	471	-2350	73	-131	-199	-395	-97	-106	0
1602	160	0	639	-2820	-3459	1090	2049	-3139	430	-50	-83	-174	124	137	0
1603	160	0	1017	-2851	-3868	917	2442	-3359	419	-95	-58	-172	95	258	0
1604	160	0	463	-2871	-3334	1204	1898	-3102	267	-120	-89	-188	-7	-34	0
1605	160	0	-1036	-2890	-1854	1963	409	-2372	-56	-69	-124	-269	-230	-364	0
1606	160	0	-2714	-2873	-159	2793	-1277	-1516	-517	-133	-285	-325	-419	-733	0
1607	160	0	-4053	-2849	1204	3451	-2628	-822	-793	-50	-360	-347	-597	-1008	0
1608	160	0	-4521	-2867	1654	3694	-3087	-606	-770	-100	-269	-372	-434	-1057	0
1609	160	0	-3965	-2867	1098	3416	-2531	-884	-640	-108	-219	-289	-356	-785	0
1610	160	0	-2350	-2842	-492	2596	-929	-1667	-283	-46	-176	-192	-149	-407	0
1611	160	0	-607	-2795	-2188	1701	790	-2491	184	-69	-32	-19	-40	-52	0
1612	160	0	813	-2764	-3577	975	2195	-3170	384	-73	-1	161	176	176	0
1613	160	0	1263	-2785	-4048	761	2655	-3416	345	-85	21	-7	114	219	0
1614	160	0	782	-2770	-3552	994	2167	-3161	316	-1	31	133	60	79	0
1615	160	0	-889	-2776	-1887	1832	499	-2331	-114	-69	-139	-139	-170	-343	0
1616	160	0	-2431	-2830	-399	2630	-1016	-1614	-498	-87	-176	-225	-329	-727	0
1617	160	0	-3986	-2857	1129	3421	-2557	-864	-814	-75	-337	-263	-494	-1053	0
1618	160	0	-4389	-2894	1495	3641	-2942	-699	-859	-93	-285	-298	-479	-1037	0
1619	160	0	-3794	-2923	871	3358	-2332	-1026	-657	3	-221	-219	-323	-731	0
1620	160	0	-2328	-2931	-603	2629	-862	-1767	-327	-106	-261	-143	-289	-527	0
1621	160	0	-609	-2915	-2306	1762	848	-2610	194	-27	-98	-44	42	-23	0
1622	160	0	761	-2890	-3651	1064	2206	-3270	362	-7	-48	-34	162	289	0
1623	160	0	1294	-2857	-4151	781	2722	-3504	388	-44	-128	-58	172	217	0
1624	160	0	683	-2880	-3563	1098	2123	-3221	213	38	-60	-98	64	87	0
1625	160	0	-848	-2886	-2038	1867	595	-2462	-182	-56	-296	-335	-194	-450	0
1626	160	0	-2500	-2884	-384	2692	-1058	-1634	-504	-5	-230	-356	-275	-651	0
1627	160	0	-3939	-2878	1061	3408	-2500	-908	-812	-141	-382	-587	-543	-1078	0
1628	160	0	-4374	-2842	1532	3608	-2953	-655	-818	-7	-347	-591	-444	-900	0
1629	160	0	-3885	-2809	1076	3347	-2480	-866	-737	-89	-455	-628	-438	-787	0
1630	160	0	-2270	-2770	-500	2520	-885	-1635	-287	-7	-302	-477	-178	-395	0
1631	160	0	-557	-2739	-2182	1648	812	-2460	155	13	-209	-329	38	38	0
1632	160	0	790	-2725	-3515	967	2152	-3120	386	-112	-213	-370	128	199	0
1633	160	0	1297	-2714	-4011	708	2654	-3362	405	-81	-172	-380	122	250	0
1634	160	0	714	-2700	-3414	993	2064	-3057	207	-9	-190	-477	36	17	0
1635	160	0	-865	-2729	-1864	1797	499	-2296	-168	13	-261	-574	-147	-289	0
1636	160	0	-2467	-2756	-289	2611	-1089	-1522	-537	-83	-343	-758	-351	-665	0
1637	160	0	-3988	-2762	1226	3375	-2607	-768	-752	-98	-444	-715	-475	-975	0
1638	160	0	-4500	-2758	1742	3629	-3121	-508	-843	-97	-479	-820	-516	-933	0
1639	160	0	-3898	-2760	1138	3329	-2518	-811	-721	-5	-444	-741	-378	-690	0
1640	160	0	-2489	-2780	-291	2634	-1099	-1535	-380	-23	-372	-690	-213	-341	0
1641	160	0	-743	-2797	-2054	1770	655	-2425	108	-23	-226	-516	19	172	0
1642	160	0	598	-2855	-3453	1128	2025	-3154	384	-38	-207	-368	116	374	0
1643	160	0	1081	-2894	-3975	906	2528	-3434	353	-17	-143	-358	159	376	0
1644	160	0	503	-2917	-3420	1207	1961	-3168	190	-52	-143	-422	44	137	0
1645	160	0	-1028	-2886	-1858	1957	415	-2372	-69	-60	-240	-510	-81	-159	0
1646	160	0	-2656	-2867	-211	2761	-1222	-1539	-556	-15	-411	-611	-356	-647	0
1647	160	0	-4029	-2836	1193	3432	-2611	-821	-758	-13	-349	-537	-430	-731	0
1648	160	0	-4624	-2780	1844	3702	-3234	-468	-807	-153	-455	-552	-471	-849	0
1649	160	0	-3988	-2772	1216	3380	-2602	-778	-667	-17	-407	-401	-345	-673	0
1650	160	0	-2489	-2770	-281	2629	-1104	-1525	-285	-60	-310	-256	-168	-240	0
1651	160	0	-863	-2818	-1955	1840	546	-2386	112	1	-275	-143	34	32	0
1652	160	0	582	-2834	-3416	1126	1999	-3125	448	-40	-112	29	155	407	0
1653	160	0	947	-2849	-3796	951	2371	-3322	395	-42	-98	46	112	360	0
1654	160	0	520	-2882	-3402	1181	1961	-3142	283	60	-42	36	98	207	0
1655	160	0	-1075	-2892	-1817	1983	371	-2354	-129	-54	-174	-17	-110	-188	0
1656	160	0	-2631	-2900	-269	2765	-1181	-1584	-440	-65	-281	-135	-320	-614	0
1657	160	0	-4174	-2865	1309	3519	-2741	-778	-684	-52	-347	-176	-432	-832	0
1658	160	0	-4702	-2795	1907	3748	-3304	-444	-785	-93	-407	-228	-485	-944	0
1659	160	0	-4015	-2694	1321	3354	-2668	-686	-628	-120	-234	-141	-388	-715	0
1660	160	0	-2487	-2669	-182	2578	-1152	-1425	-153	-65	-176	5	-143	-370	0
1661	160	0	-922	-2675	-1753	1798	415	-2214	157	-98	-182	172	15	-42	0
1662	160	0	582	-2714	-3296	1066	1939	-3005	500	-67	-122	244	141	320	0
1663	160	0	1107	-2743	-3850	818	2478	-3296	465	25	-118	252	197	316	0
1664	160	0	450	-2710	-3160	1130	1805	-2935	226	-77	-170	124	54	54	0
1665	160	0	-937	-2723	-1786	1830	424	-2254	32	-46	-174	13	-100	-265	0
1666	160	0	-2729	-2750	-21	2739	-1354	-1385	-485	-77	-304	-93	-358	-698	0
1667	160	0	-4089	-2778	1311	3433	-2700	-733	-711	-112	-384	-147	-510	-1047	0
1668	160	0	-4617	-2807	1810	3712	-3213	-498	-671	-50	-320	-108	-407	-946	0
1669	160	0	-4131	-2822	1309	3476	-2720	-756	-682	-203	-393	-153	-457	-801	0
1670	160	0	-2481	-2820	-339	2650	-1071	-1579	-168	-60	-166	1	-195	-384	0
1671	160	0	-909	-2816	-1907	1862	499	-2361	126	-15	-102	100	-38	21	0
1672	160	0	627	-2828	-3455	1100	2041	-3141	411	-40	-118	143	114	184	0
1673	160	0	1100	-2816	-3916	858	2508	-3366	483	-27	-29	238	141	341	0
1674	160	0	623	-2791	-3414	1084	2018	-3102	349	-114	-81	83	-5	19	0
1675	160	0	-873	-2780	-1907	1826	517	-2343	3	-52	-176	48	-164	-364	0
1676	160	0	-2533	-2750	-217	2641	-1158	-1483	-450	-65	-298	-133	-384	-764	0
1677	160	0	-3920	-2716	1204	3318	-2562	-756	-708	-93	-304	-174	-537	-1012	0
1678	160	0	-4504	-2712	1792	3608	-3148	-460	-762	-69	-368	-197	-547	-1043	0
1679	160	0	-3935	-2696	1239	3315	-2587	-728	-589	-124	-294	-194	-401	-896	0
1680	160	0	-2476	-2681	-205	2578	-1135	-1443	-238	-23	-263	-36	-221	-455	0
1681	160	0	-770	-2684	-1914	1727	572	-2299	190	-69	-174	56	-36	-50	0
1682	160	0	694	-2716	-3410	1011	2052	-3063	481	-38	-65	215	116	203	0
1683	160	0	1184	-2748	-3932	782	2558	-3340	422	-34	-168	67	176	178	0
1684	160	0	654	-2764	-3418	1055	2036	-3091	213	-17	-215	83	-3	50	0
1685	160	0	-881	-2795	-1914	1838	516	-2354	-118	-54	-310	-128	-143	-345	0
1686	160	0	-2521	-2844	-323	2682	-1099	-1583	-481	-73	-389	-170	-337	-632	0
1687	160	0	-4001	-2867	1134	3434	-2567	-866	-805	-93	-486	-314	-403	-1057	0
1688	160	0	-4512	-2896	1616	3704	-3064	-640	-898	-100	-483	-316	-465	-913	0
1689	160	0	-3956	-2882	1074	3419	-2515	-904	-614	-83	-467	-219	-347	-752	0
1690	160	0	-2419	-2824	-405	2621	-1007	-1614	-248	-44	-353	-149	-97	-349	0
1691	160	0	-651	-2783	-2132	1717	740	-2457	149	-36	-238	13	0	151	0
1692	160	0	718	-2787	-3505	1034	2111	-3146	358	-23	-217	50	174	413	0
1693	160	0	1280	-2762	-4042	741	2661	-3402	341	11	-259	32	176	364	0
1694	160	0	833	-2756	-3589	961	2211	-3172	277	34	-186	9	104	186	0
1695	160	0	-679	-2754	-2075	1716	698	-2414	-52	-15	-291	-95	-32	-205	0
1696	160	0	-2308	-2783	-475	2545	-916	-1629	-502	-85	-428	-240	-347	-605	0
1697	160	0	-3840	-2795	1045	3317	-2442	-875	-838	-27	-481	-300	-510	-867	0
1698	160	0	-4373	-2785	1588	3579	-2980	-598	-834	-104	-436	-360	-502	-1008	0
1699	160	0	-3698	-2758	940	3228	-2319	-909	-580	-50	-355	-294	-327	-766	0
1700	160	0	-2252	-2723	-471	2487	-890	-1597	-234	-9	-277	-170	-147	-420	0
1701	160	0	-545	-2677	-2132	1611	793	-2404	133	-1	-199	-87	-23	-50	0
1702	160	0	803	-2702	-3505	949	2154	-3103	428	-93	9	-5	182	246	0
1703	160	0	1414	-2700	-4114	643	2764	-3407	401	-23	-60	1	176	238	0
1704	160	0	914	-2684	-3598	885	2256	-3141	281	29	-54	-112	98	69	0
1705	160	0	-574	-2669	-2095	1621	760	-2382	-32	-32	-143	-281	-201	-335	0
1706	160	0	-2184	-2655	-471	2419	-856	-1563	-422	3	-287	-265	-331	-721	0
1707	160	0	-3705	-2642	1063	3173	-2384	-789	-791	-97	-279	-417	-585	-964	0
1708	160	0	-4185	-2622	1563	3403	-2874	-529	-830	-19	-353	-469	-531	-1072	0
1709	160	0	-3726	-2644	1082	3185	-2404	-781	-679	-38	-250	-347	-403	-748	0
1710	160	0	-2240	-2624	-384	2432	-928	-1504	-265	-62	-230	-289	-310	-475	0
1711	160	0	-568	-2626	-2058	1597	745	-2342	112	-67	-97	-162	27	-13	0
1712	160	0	840	-2669	-3509	914	2174	-3089	343	-54	-17	-102	81	331	0
1713	160	0	1434	-2692	-4126	629	2780	-3409	504	1	5	13	188	312	0
1714	160	0	832	-2725	-3557	946	2194	-3141	267	-95	-97	-54	34	87	0
1715	160	0	-628	-2756	-2128	1692	750	-2442	-25	-54	-147	-116	-133	-250	0
1716	160	0	-2295	-2743	-448	2519	-923	-1595	-397	-48	-285	-143	-273	-595	0
1717	160	0	-3729	-2748	981	3238	-2355	-883	-737	-31	-426	-219	-461	-880	0
1718	160	0	-4348	-2723	1625	3535	-2986	-549	-803	-83	-310	-128	-417	-867	0
1719	160	0	-3827	-2700	1127	3263	-2477	-786	-719	-69	-333	-95	-329	-673	0
1720	160	0	-2209	-2692	-483	2450	-863	-1587	-172	11	-159	137	-129	-228	0
1721	160	0	-689	-2712	-2023	1700	667	-2367	69	56	-172	271	65	145	0
1722	160	0	789	-2716	-3505	963	2147	-3110	345	-91	-73	314	174	407	0
1723	160	0	1397	-2704	-4101	653	2749	-3402	442	23	-54	471	236	434	0
1724	160	0	762	-2739	-3501	988	2131	-3120	298	-89	-139	353	157	236	0
1725	160	0	-584	-2727	-2143	1655	779	-2435	65	-25	-157	380	13	-120	0
1726	160	0	-2196	-2679	-483	2437	-856	-1581	-364	-42	-285	331	-207	-533	0
1727	160	0	-3720	-2646	1074	3183	-2397	-786	-692	-124	-368	211	-401	-886	0
1728	160	0	-4255	-2634	1621	3444	-2938	-506	-739	-122	-302	180	-434	-832	0
1729	160	0	-3771	-2619	1152	3195	-2461	-733	-589	-157	-232	201	-314	-743	0
1730	160	0	-2264	-2578	-314	2421	-975	-1446	-265	-21	-226	339	-186	-318	0
1731	160	0	-609	-2527	-1918	1568	654	-2222	159	40	-184	459	69	32	0
1732	160	0	850	-2492	-3342	821	2096	-2917	399	-48	-23	486	221	248	0
1733	160	0	1408	-2485	-3893	538	2650	-3189	469	-69	-1	430	178	287	0
1734	160	0	1007	-2481	-3488	737	2247	-2984	364	-52	3	450	141	110	0
1735	160	0	-631	-2516	-1885	1573	627	-2200	-7	-15	-151	254	-64	-289	0
1736	160	0	-2165	-2537	-372	2351	-896	-1454	-360	-44	-201	75	-298	-727	0
1737	160	0	-3769	-2549	1220	3159	-2494	-664	-735	-52	-219	7	-314	-923	0
1738	160	0	-4236	-2558	1678	3397	-2957	-440	-702	-54	-279	-83	-463	-950	0
1739	160	0	-3784	-2570	1214	3177	-2499	-678	-576	-9	-238	0	-384	-781	0
1740	160	0	-2363	-2547	-184	2455	-1089	-1365	-285	-87	-176	27	-246	-533	0
1741	160	0	-665	-2529	-1864	1597	599	-2196	184	-52	-23	213	-9	-79	0
1742	160	0	783	-2489	-3272	853	2027	-2880	389	-52	11	201	79	186	0
1743	160	0	1455	-2440	-3895	492	2675	-3167	562	-44	-13	287	42	279	0
1744	160	0	891	-2457	-3348	783	2119	-2902	254	-71	-48	81	46	-31	0
1745	160	0	-555	-2481	-1926	1518	685	-2203	34	-81	-133	48	-143	-318	0
1746	160	0	-2185	-2518	-333	2351	-926	-1425	-399	-95	-201	-85	-341	-832	0
1747	160	0	-3662	-2547	1115	3104	-2388	-716	-727	-81	-230	-240	-459	-989	0
1748	160	0	-4320	-2574	1746	3447	-3033	-414	-791	-50	-316	-209	-519	-1067	0
1749	160	0	-3840	-2603	1237	3221	-2538	-683	-620	-104	-306	-166	-514	-915	0
1750	160	0	-2361	-2613	-252	2487	-1054	-1432	-197	-31	-184	-87	-244	-498	0
1751	160	0	-829	-2642	-1813	1735	492	-2227	120	-58	-176	-25	-27	-199	0
1752	160	0	703	-2690	-3393	993	2048	-3041	432	-58	-93	81	128	122	0
1753	160	0	1263	-2698	-3961	717	2612	-3329	475	-87	-48	69	110	265	0
1754	160	0	753	-2717	-3470	982	2111	-3093	335	-5	-58	44	64	100	0
1755	160	0	-720	-2727	-2007	1723	643	-2367	-40	-32	-244	-201	-190	-308	0
1756	160	0	-2288	-2743	-455	2515	-916	-1599	-397	-29	-234	-244	-329	-665	0
1757	160	0	-3758	-2723	1035	3240	-2396	-844	-721	-67	-413	-287	-496	-937	0
1758	160	0	-4435	-2717	1718	3576	-3076	-499	-799	-120	-403	-444	-463	-1016	0
1759	160	0	-3877	-2708	1169	3292	-2523	-769	-628	-116	-331	-335	-459	-832	0
1760	160	0	-2443	-2679	-236	2561	-1103	-1457	-203	-77	-362	-230	-201	-444	0
1761	160	0	-784	-2659	-1875	1721	545	-2267	65	-124	-223	-195	-79	-31	0
1762	160	0	743	-2648	-3391	952	2067	-3019	380	0	-110	-67	120	271	0
1763	160	0	1323	-2640	-3963	658	2643	-3301	382	3	-176	-83	114	242	0
1764	160	0	866	-2655	-3521	894	2193	-3088	248	65	-265	-100	23	36	0
1765	160	0	-570	-2686	-2116	1628	773	-2401	-17	-48	-230	-312	-108	-271	0
1766	160	0	-2254	-2731	-477	2492	-888	-1604	-417	-62	-401	-378	-316	-723	0
1767	160	0	-3770	-2752	1018	3261	-2394	-867	-721	-112	-370	-469	-436	-968	0
1768	160	0	-4387	-2762	1625	3574	-3006	-568	-838	-108	-413	-467	-498	-1026	0
1769	160	0	-3912	-2772	1140	3342	-2526	-816	-739	-81	-415	-453	-440	-803	0
1770	160	0	-2477	-2725	-248	2601	-1114	-1486	-289	-40	-296	-312	-271	-432	0
1771	160	0	-790	-2675	-1885	1732	547	-2280	164	-36	-232	-234	27	-48	0
1772	160	0	688	-2677	-3365	994	2026	-3021	393	-110	-166	-100	27	314	0
1773	160	0	1354	-2679	-4033	662	2693	-3356	446	-56	-104	-124	149	339	0
1774	160	0	838	-2688	-3526	925	2182	-3107	269	-137	-211	-124	-3	77	0
1775	160	0	-551	-2694	-2143	1622	796	-2418	13	-75	-203	-265	-145	-223	0
1776	160	0	-2285	-2737	-452	2511	-916	-1594	-521	-102	-386	-446	-349	-723	0
1777	160	0	-3772	-2764	1008	3268	-2390	-878	-748	-186	-450	-510	-545	-1018	0
1778	160	0	-4393	-2789	1604	3591	-2998	-592	-776	-95	-438	-514	-508	-958	0
1779	160	0	-3905	-2776	1129	3340	-2517	-823	-715	-46	-353	-471	-481	-723	0
1780	160	0	-2429	-2768	-339	2598	-1045	-1553	-347	11	-333	-393	-234	-343	0
1781	160	0	-776	-2737	-1961	1756	592	-2349	79	-91	-215	-292	-85	-7	0
1782	160	0	712	-2747	-3459	1017	2085	-3103	391	-36	-149	-85	46	327	0
1783	160	0	1302	-2764	-4066	731	2684	-3415	411	-69	-162	-122	128	372	0
1784	160	0	906	-2762	-3668	928	2287	-3215	323	-60	-135	-205	100	155	0
1785	160	0	-592	-2704	-2112	1648	760	-2408	9	-129	-244	-308	-133	-209	0
1786	160	0	-2147	-2659	-512	2403	-817	-1585	-422	-106	-269	-343	-337	-566	0
1787	160	0	-3640	-2541	1099	3090	-2369	-721	-756	-32	-419	-461	-422	-909	0
1788	160	0	-4141	-2446	1695	3293	-2918	-375	-744	-124	-372	-465	-523	-898	0
1789	160	0	-3662	-2314	1348	2988	-2505	-483	-618	-44	-356	-420	-376	-803	0
1790	160	0	-2265	-2159	106	2212	-1185	-1026	-339	-104	-296	-323	-263	-372	0
1791	160	0	-345	-1957	-1612	1151	633	-1784	162	-60	-159	-100	-95	-77	0
1792	160	0	1158	-1722	-2880	282	2019	-2301	413	-85	-32	-42	100	234	0
1793	160	0	1921	-1522	-3443	-199	2682	-2482	419	-38	-69	-62	79	341	0
1794	160	0	1641	-1255	-2896	-193	2268	-2075	428	-93	-75	-91	62	126	0
1795	160	0	237	-1008	-1245	385	741	-1126	27	-52	-85	-194	-89	-226	0
1796	160	0	-1159	-636	523	897	-841	-56	-380	-58	-291	-289	-395	-694	0
1797	160	0	-2455	-213	2242	1334	-2348	1014	-675	-77	-265	-349	-432	-929	0
1798	160	0	-2834	277	3111	1278	-2972	1694	-828	-48	-368	-360	-453	-993	0
1799	160	0	-2227	653	2880	787	-2553	1766	-642	-69	-316	-327	-481	-783	0
1800	160	0	-638	826	1464	-94	-1051	1145	-120	-81	-147	-205	-240	-409	0
1801	160	0	856	690	-166	-773	511	262	147	-85	-118	-85	-65	13	0
1802	160	0	2273	407	-1866	-1340	2069	-729	386	-85	0	-77	42	292	0
1803	160	0	2746	184	-2562	-1465	2654	-1189	467	-54	-56	-31	159	388	0
1804	160	0	2216	-1	-2217	-1107	2216	-1109	314	-64	-120	-89	32	133	1
1805	160	0	636	-353	-989	-141	812	-671	67	-73	-176	-137	-110	-194	0
1806	160	0	-1194	-805	389	999	-791	-208	-411	-106	-223	-368	-374	-550	0
1807	160	0	-2948	-1204	1744	2076	-2346	270	-665	-157	-215	-453	-463	-874	0
1808	160	0	-3805	-1596	2209	2700	-3007	306	-785	-100	-308	-465	-492	-999	0
1809	160	0	-3445	-1905	1540	2675	-2492	-182	-605	-147	-304	-459	-368	-841	0
1810	160	0	-2195	-2170	25	2182	-1110	-1072	-296	-108	-211	-314	-285	-356	0
1811	160	0	-626	-2329	-1703	1477	538	-2016	170	-91	-85	-209	-60	25	0
1812	160	0	801	-2388	-3189	793	1995	-2788	426	-67	-106	-172	31	259	0
1813	165	0	1498	-2376	-3874	439	2686	-3125	537	-60	-13	-100	91	360	0
1814	165	0	1048	-2378	-3426	665	2237	-2902	370	-29	-110	-128	48	174	0
1815	165	0	-405	-2376	-1971	1390	783	-2173	9	-75	-128	-211	-118	-159	0
1816	165	0	-1910	-2393	-483	2151	-713	-1438	-401	-52	-188	-341	-322	-531	0
1817	165	0	-3514	-2442	1072	2978	-2293	-685	-706	-46	-269	-399	-419	-810	0
1818	165	0	-4211	-2450	1761	3330	-2986	-344	-781	-97	-347	-422	-510	-873	0
1819	165	0	-3707	-2454	1253	3080	-2480	-600	-605	-44	-275	-380	-419	-698	0
1820	165	0	-2301	-2475	-174	2388	-1063	-1324	-323	-52	-250	-308	-221	-273	0
1821	165	0	-667	-2523	-1856	1595	594	-2189	126	-73	-110	-149	-11	112	0
1822	165	0	822	-2518	-3340	848	2081	-2929	325	-38	-34	-71	116	393	0
1823	165	0	1536	-2514	-4050	489	2793	-3282	434	13	-56	48	176	422	0
1824	165	0	1030	-2553	-3583	761	2306	-3068	320	-65	-75	-124	89	124	0
1825	165	0	-415	-2537	-2122	1476	853	-2329	-1	-95	-114	-180	-106	-259	0
1826	165	0	-1945	-2527	-582	2236	-681	-1554	-401	-44	-238	-302	-246	-626	0
1827	165	0	-3504	-2527	977	3015	-2240	-775	-764	-79	-223	-405	-514	-919	0
1828	165	0	-4108	-2518	1590	3313	-2849	-464	-754	-71	-294	-370	-517	-938	0
1829	165	0	-3648	-2523	1125	3085	-2386	-699	-506	17	-277	-186	-374	-818	0
1830	165	0	-2256	-2508	-252	2382	-1002	-1380	-320	-13	-122	-259	-232	-420	0
1831	165	0	-631	-2479	-1848	1555	608	-2163	135	-69	-29	-118	-64	-79	0
1832	165	0	903	-2459	-3362	778	2132	-2910	403	-60	27	-106	98	230	0
1833	165	0	1539	-2469	-4008	465	2773	-3238	479	-5	5	-87	133	236	0
1834	165	0	1111	-2510	-3621	699	2366	-3065	388	-56	-31	-180	27	-15	0
1835	165	0	-384	-2531	-2147	1457	881	-2339	25	-100	-114	-333	-219	-333	0
1836	165	0	-1948	-2574	-626	2261	-661	-1600	-355	-42	-180	-438	-327	-731	0
1837	165	0	-3555	-2578	977	3066	-2266	-800	-690	-128	-281	-589	-523	-1028	0
1838	165	0	-4164	-2589	1575	3376	-2869	-507	-698	-9	-281	-467	-502	-1026	0
1839	165	0	-3741	-2566	1175	3153	-2458	-695	-669	-40	-341	-467	-422	-931	0
1840	165	0	-2301	-2518	-217	2409	-1042	-1367	-242	-77	-155	-407	-281	-490	0
1841	165	0	-607	-2463	-1856	1535	624	-2159	203	-31	-58	-261	-34	-102	0
1842	165	0	881	-2413	-3294	766	2087	-2853	446	-69	-60	-225	50	159	0
1843	165	0	1629	-2415	-4044	393	2836	-3229	440	-32	-21	-178	44	238	0
1844	165	0	1129	-2401	-3530	636	2329	-2965	380	-65	-91	-209	65	50	0
1845	165	0	-240	-2436	-2196	1338	978	-2316	31	-75	-129	-360	-182	-306	0
1846	165	0	-1922	-2504	-582	2213	-670	-1543	-355	-65	-166	-543	-304	-620	0
1847	165	0	-3487	-2576	911	3031	-2199	-832	-667	-97	-296	-589	-481	-954	0
1848	165	0	-4181	-2626	1555	3403	-2868	-535	-711	-186	-316	-537	-473	-1065	0
1849	165	0	-3780	-2644	1136	3212	-2458	-754	-636	-114	-256	-535	-440	-892	0
1850	165	0	-2355	-2636	-281	2495	-1037	-1458	-275	-73	-211	-401	-318	-419	0
1851	165	0	-732	-2617	-1885	1674	576	-2251	116	-93	-98	-254	-71	-118	0
1852	165	0	813	-2570	-3383	878	2098	-2976	391	40	-102	-168	91	240	0
1853	165	0	1603	-2502	-4105	449	2854	-3303	488	-91	-23	-143	166	300	0
1854	165	0	1065	-2473	-3538	704	2301	-3005	329	-23	-42	-242	95	40	0
1855	165	0	-266	-2479	-2213	1372	973	-2346	98	-98	-110	-298	-124	-322	0
1856	165	0	-2026	-2516	-490	2271	-768	-1503	-360	-106	-225	-420	-285	-609	0
1857	165	0	-3460	-2504	956	2982	-2208	-774	-657	-151	-312	-549	-457	-954	0
1858	165	0	-4223	-2481	1742	3352	-2982	-369	-754	-143	-316	-603	-502	-923	0
1859	165	0	-3708	-2442	1266	3075	-2487	-588	-618	-69	-178	-574	-368	-799	0
1860	165	0	-2342	-2452	-110	2397	-1116	-1281	-275	-93	-192	-510	-254	-527	0
1861	165	0	-764	-2438	-1674	1601	455	-2056	174	-129	-124	-345	-126	-17	0
1862	165	0	764	-2425	-3189	830	1976	-2807	341	-73	-60	-380	128	203	0
1863	165	0	1438	-2395	-3833	478	2635	-3114	446	-69	-58	-409	93	275	0
1864	165	0	1026	-2357	-3383	665	2204	-2870	308	-34	-44	-459	48	153	0
1865	165	0	-377	-2351	-1974	1364	798	-2162	58	-65	-151	-566	-205	-203	0
1866	165	0	-2028	-2355	-327	2191	-850	-1341	-428	-85	-194	-832	-366	-624	0
1867	165	0	-3541	-2368	1173	2954	-2357	-597	-710	-65	-325	-859	-574	-1010	0
1868	165	0	-4424	-2386	2038	3405	-3231	-174	-865	-178	-368	-913	-618	-1103	0
1869	165	0	-3953	-2386	1567	3169	-2760	-409	-667	-149	-312	-915	-521	-909	0
1870	165	0	-2536	-2401	135	2468	-1335	-1133	-256	-52	-192	-715	-279	-537	0
1871	165	0	-939	-2421	-1482	1680	271	-1951	126	-128	-155	-585	-122	-95	0
1872	165	0	594	-2393	-2987	899	1790	-2690	386	-46	-40	-479	-3	244	0
1873	165	0	1296	-2405	-3701	554	2498	-3053	453	-89	27	-469	89	364	0
1874	165	0	910	-2405	-3315	747	2112	-2860	343	-11	-81	-479	34	205	0
1875	165	0	-467	-2372	-1905	1419	719	-2138	38	-157	-106	-552	-122	-182	0
1876	165	0	-2087	-2331	-244	2209	-921	-1287	-370	-64	-223	-599	-254	-492	0
1877	165	0	-3466	-2337	1129	2901	-2297	-604	-684	-65	-194	-574	-399	-640	0
1878	165	0	-4255	-2370	1885	3312	-3070	-242	-752	-65	-240	-649	-405	-713	0
1879	165	0	-3720	-2401	1319	3060	-2519	-541	-533	-83	-147	-463	-302	-512	0
1880	165	0	-2415	-2390	25	2402	-1220	-1182	-292	-93	-112	-298	-108	-106	0
1881	165	0	-636	-2362	-1726	1499	545	-2044	151	-7	52	-166	168	279	0
1882	165	0	830	-2326	-3156	748	1993	-2741	419	-23	93	11	323	671	0
1883	165	0	1713	-2300	-4013	293	2863	-3156	566	40	118	174	304	655	0
1884	165	0	1247	-2277	-3524	515	2385	-2900	399	-95	141	98	232	543	0
1885	165	0	-89	-2209	-2120	1149	1015	-2164	67	-38	106	52	50	124	0
1886	165	0	-1556	-2174	-618	1865	-469	-1396	-250	-29	-1	21	-149	-236	0
1887	165	0	-3107	-2132	975	2619	-2041	-578	-620	-17	-89	-5	-283	-455	0
1888	165	0	-3767	-2095	1672	2931	-2719	-211	-713	-36	-89	-60	-323	-607	0
1889	165	0	-3399	-2102	1297	2750	-2348	-402	-595	-29	1	1	-287	-417	0
1890	165	0	-1950	-2112	-162	2031	-894	-1137	-186	-11	46	180	-110	-60	0
1891	165	0	-404	-2118	-1714	1261	655	-1916	120	7	170	215	157	353	0
1892	165	0	1146	-2134	-3280	494	2213	-2707	531	1	153	267	240	611	0
1893	165	0	1838	-2166	-4004	164	2921	-3085	516	-23	139	300	250	762	0
1894	165	0	1402	-2196	-3598	397	2500	-2897	411	-31	104	217	194	539	0
1895	165	0	76	-2203	-2279	1063	1177	-2241	128	-23	-5	89	36	209	0
1896	165	0	-1537	-2194	-657	1865	-440	-1425	-261	-25	-184	-13	-168	-108	0
1897	165	0	-3066	-2151	915	2608	-1990	-618	-580	-106	-194	-194	-258	-419	0
1898	165	0	-3749	-2135	1614	2942	-2681	-260	-692	-91	-178	-174	-323	-465	0
1899	165	0	-3412	-2095	1317	2753	-2364	-389	-655	-56	-310	-157	-217	-368	0
1900	165	0	-1983	-2058	-75	2020	-954	-1066	-223	-114	-141	-62	-62	83	0
1901	165	0	-314	-2015	-1701	1164	693	-1858	159	-17	-135	52	147	465	0
1902	165	0	1230	-1963	-3193	366	2211	-2578	356	56	-23	176	308	855	0
1903	165	0	2062	-1903	-3965	-79	3013	-2934	486	-38	67	211	327	911	0
1904	165	0	1637	-1870	-3507	116	2572	-2688	349	-5	-31	172	364	667	0
1905	165	0	359	-1837	-2196	739	1277	-2016	85	52	-64	129	104	372	0
1906	165	0	-1292	-1817	-525	1554	-383	-1171	-287	40	-213	71	-27	-3	0
1907	165	0	-2857	-1835	1022	2346	-1939	-406	-647	-11	-232	7	-195	-254	0
1908	165	0	-3501	-1829	1672	2665	-2586	-78	-731	-1	-236	124	-248	-296	0
1909	165	0	-3093	-1854	1239	2473	-2166	-307	-523	5	-161	261	-194	-135	0
1910	165	0	-1767	-1883	-116	1825	-825	-999	-230	-50	-85	345	9	129	0
1911	165	0	-181	-1897	-1716	1039	767	-1806	186	-38	15	494	199	541	0
1912	165	0	1383	-1870	-3253	243	2318	-2561	461	-62	48	607	380	783	0
1913	165	0	2204	-1813	-4017	-195	3110	-2915	572	56	164	758	426	933	0
1914	165	0	1831	-1794	-3625	-18	2728	-2709	417	23	91	797	380	719	0
1915	165	0	507	-1784	-2291	638	1399	-2037	240	-9	89	593	172	372	0
1916	165	0	-1143	-1761	-618	1452	-262	-1189	-283	-32	-67	537	-25	-58	0
1917	165	0	-2574	-1738	836	2156	-1705	-451	-564	19	-31	529	-83	-335	0
1918	165	0	-3346	-1699	1647	2522	-2496	-26	-640	-58	-48	485	-203	-362	0
1919	165	0	-2901	-1652	1249	2276	-2075	-201	-516	-13	-19	516	-168	-292	0
1920	165	0	-1626	-1619	7	1622	-816	-806	-162	-83	0	587	29	85	0
1921	165	0	35	-1641	-1676	803	855	-1658	219	-42	120	737	186	452	0
1922	165	0	1515	-1707	-3222	96	2368	-2464	545	-56	190	752	356	803	0
1923	165	0	2305	-1720	-4025	-292	3165	-2872	558	62	172	777	409	871	0
1924	165	0	1843	-1777	-3620	-33	2731	-2698	549	-3	219	675	382	731	0
1925	165	0	450	-1856	-2306	703	1378	-2081	159	-50	116	506	157	304	0
1926	165	0	-1139	-1938	-799	1538	-170	-1368	-205	1	23	360	1	-73	0
1927	165	0	-2748	-1992	756	2370	-1752	-618	-473	-13	0	263	-162	-221	0
1928	165	0	-3561	-2035	1526	2798	-2543	-254	-599	-46	-161	207	-267	-455	0
1929	165	0	-3142	-2054	1088	2598	-2115	-483	-430	9	-95	209	-114	-186	0
1930	165	0	-1899	-2046	-147	1972	-876	-1096	-211	-97	-93	244	15	81	0
1931	165	0	-146	-2058	-1912	1102	883	-1985	349	1	71	370	228	442	0
1932	165	0	1201	-2069	-3270	434	2235	-2669	450	54	69	463	388	890	0
1933	165	0	2045	-2071	-4116	13	3080	-3093	649	-60	3	405	397	803	0
1934	165	0	1649	-2083	-3732	217	2690	-2907	560	44	126	283	419	760	0
1935	165	0	155	-2112	-2267	978	1211	-2189	120	-62	-69	213	149	329	0
1936	165	0	-1275	-2157	-882	1716	-196	-1519	-77	44	-131	201	0	44	0
1937	165	0	-3041	-2170	871	2605	-1956	-649	-609	-29	-240	-32	-234	-343	0
1938	165	0	-3753	-2198	1555	2975	-2654	-321	-562	-27	-283	15	-277	-417	0
1939	165	0	-3330	-2211	1119	2770	-2224	-546	-481	-13	-159	40	-116	-159	0
1940	165	0	-2054	-2207	-153	2130	-950	-1180	-164	38	-192	79	50	201	0
1941	165	0	-427	-2229	-1802	1328	687	-2015	254	65	-89	197	157	568	0
1942	165	0	1023	-2263	-3286	620	2154	-2774	533	42	25	389	409	849	0
1943	165	0	1763	-2295	-4058	266	2910	-3176	580	54	13	360	457	911	0
1944	165	0	1468	-2318	-3786	425	2627	-3052	566	44	44	296	455	853	0
1945	165	0	-25	-2337	-2312	1181	1143	-2324	207	-32	-112	93	201	446	0
1946	165	0	-1550	-2324	-774	1937	-388	-1549	-137	114	-102	17	141	131	0
1947	165	0	-3159	-2343	816	2751	-1987	-763	-527	-40	-176	-44	-106	-256	0
1948	165	0	-3920	-2353	1567	3136	-2743	-393	-599	-13	-93	-27	-83	-287	0
1949	165	0	-3575	-2351	1224	2963	-2399	-563	-448	-40	-73	25	-106	-151	0
1950	165	0	-2208	-2378	-170	2293	-1019	-1274	-104	29	-5	145	67	267	0
1951	165	0	-690	-2366	-1676	1528	493	-2021	195	54	36	265	259	653	0
1952	165	0	929	-2355	-3284	713	2106	-2819	566	21	180	353	442	940	0
1953	165	0	1711	-2349	-4060	319	2885	-3204	711	60	211	506	539	1016	0
1954	165	0	1341	-2343	-3684	501	2512	-3013	545	-48	201	428	366	735	0
1955	165	0	15	-2326	-2341	1155	1178	-2333	258	71	131	442	226	362	0
1956	165	0	-1607	-2351	-744	1979	-431	-1547	-178	-46	3	277	-50	-1	0
1957	165	0	-3103	-2382	721	2742	-1912	-830	-403	3	0	131	-67	-318	0
1958	165	0	-4024	-2430	1594	3227	-2809	-418	-531	3	-13	159	-236	-413	0
1959	165	0	-3636	-2430	1206	3033	-2421	-612	-477	-21	0	164	-118	-298	0
1960	165	0	-2190	-2430	-240	2310	-975	-1335	-46	-5	186	333	65	106	0
1961	165	0	-750	-2430	-1680	1590	465	-2055	281	-15	199	438	170	486	0
1962	165	0	918	-2428	-3346	755	2132	-2887	638	-13	242	560	420	764	0
1963	165	0	1627	-2456	-4083	414	2855	-3269	659	-23	296	529	432	822	0
1964	165	0	1316	-2459	-3775	571	2545	-3117	519	56	244	516	399	684	0
1965	165	0	-27	-2492	-2465	1259	1219	-2478	300	32	157	335	172	378	0
1966	165	0	-1585	-2487	-902	2036	-341	-1694	-118	-73	161	221	-11	-36	0
1967	165	0	-3141	-2459	682	2800	-1911	-888	-415	17	-50	180	-151	-343	0
1968	165	0	-3899	-2450	1449	3174	-2674	-500	-566	-19	-98	145	-219	-434	0
1969	165	0	-3565	-2419	1146	2992	-2355	-636	-419	-34	-11	192	-126	-226	0
1970	165	0	-2189	-2417	-228	2303	-980	-1322	-79	-50	-3	314	38	98	0
1971	165	0	-644	-2421	-1777	1532	566	-2099	201	-44	201	358	252	554	0
1972	165	0	918	-2440	-3358	761	2138	-2899	525	-21	203	384	358	826	0
1973	165	0	1674	-2434	-4108	380	2891	-3271	616	-34	192	420	422	855	0
1974	165	0	1370	-2432	-3802	531	2586	-3117	459	58	197	407	362	814	0
1975	165	0	95	-2409	-2504	1157	1299	-2456	273	44	73	236	215	407	0
1976	165	0	-1449	-2393	-944	1921	-252	-1668	-195	32	-7	197	19	44	0
1977	165	0	-3045	-2368	677	2706	-1861	-845	-552	-56	-102	52	-143	-261	0
1978	165	0	-3730	-2357	1373	3043	-2551	-492	-597	-9	-102	29	-147	-420	0
1979	165	0	-3444	-2339	1105	2891	-2274	-617	-479	-48	-52	85	-104	-159	0
1980	165	0	-2115	-2347	-232	2231	-941	-1289	-199	-38	5	56	5	91	0
1981	165	0	-522	-2390	-1868	1456	673	-2129	192	69	143	176	308	550	0
1982	165	0	972	-2403	-3375	715	2173	-2889	395	23	106	283	384	752	0
1983	165	0	1812	-2413	-4225	300	3018	-3319	545	-9	124	275	358	818	0
1984	165	0	1447	-2411	-3858	482	2652	-3134	380	-19	153	271	322	684	0
1985	165	0	132	-2397	-2529	1132	1330	-2463	133	17	71	42	178	308	0
1986	165	0	-1370	-2390	-1020	1880	-175	-1705	-129	-17	21	-34	-15	-122	0
1987	165	0	-3015	-2399	616	2707	-1815	-891	-572	-42	-118	-126	-215	-479	0
1988	165	0	-3763	-2382	1381	3072	-2572	-500	-646	-48	-137	-234	-195	-494	0
1989	165	0	-3431	-2374	1057	2902	-2244	-658	-541	-5	-174	-93	-188	-388	0
1990	165	0	-2096	-2357	-261	2226	-917	-1309	-246	-9	-54	-67	29	-40	0
1991	165	0	-507	-2359	-1852	1433	672	-2105	215	-19	69	3	149	318	0
1992	165	0	931	-2384	-3315	726	2123	-2849	442	-21	89	98	267	630	0
1993	165	0	1861	-2395	-4256	267	3058	-3325	514	56	129	143	343	706	0
1994	165	0	1364	-2401	-3765	518	2564	-3083	405	-54	97	69	244	506	0
1995	165	0	192	-2370	-2562	1089	1377	-2466	190	69	-1	-98	60	79	0
1996	165	0	-1414	-2300	-886	1857	-264	-1593	-281	-17	-83	-126	-126	-277	0
1997	165	0	-2998	-2250	748	2624	-1873	-751	-609	-56	-232	-258	-356	-642	0
1998	165	0	-3825	-2273	1552	3049	-2688	-360	-673	-46	-161	-232	-370	-756	0
1999	165	0	-3526	-2302	1224	2914	-2375	-539	-572	-67	-174	-291	-312	-618	0
[truncated: 30,761 more rows]
