# Supplementary material for: A Robust and Real-Time Capable Envelope-Based Algorithm for Heart Sound Classification: Validation under Different Physiological Conditions
Source: Sensors (Basel). 2020 Feb 11;20(4):972. doi: 10.3390/s20040972 (PMC7070375; doi:10.3390/s20040972)
Supplement: Supplementary file 1 [file sensors-20-00972-s001.zip › Messungen/sz/sz09_unfiltered.csv]

Dataset No.	Pulse (bpm)	Pacer Bit	leadI (�V)	leadII (�V)	leadIII (�V)	lead_avR (�V)	lead_avL (�V)	lead_avF (�V)	V1 (�V)	V2 (�V)	V3 (�V)	V4 (�V)	V5 (�V)	V6 (�V)	R-Wave
1	0	0	3197	-568	-3765	-1314	3481	-2166	-335	-128	-675	-3	-244	-758	0
2	0	0	3387	-570	-3957	-1408	3672	-2263	-265	-83	-743	77	-248	-799	0
3	0	0	4169	-578	-4747	-1795	4458	-2662	-141	-79	-723	69	-162	-578	0
4	0	0	5251	-578	-5829	-2336	5540	-3203	67	-91	-603	40	-77	-345	0
5	0	0	6294	-591	-6885	-2851	6589	-3738	170	-126	-618	83	-29	-133	0
6	0	0	6894	-607	-7501	-3143	7197	-4054	265	-21	-539	91	-27	1	0
7	0	0	6673	-580	-7253	-3046	6963	-3916	201	-7	-572	97	-13	-139	0
8	0	0	5729	-576	-6305	-2576	6017	-3440	139	-137	-481	73	-147	-358	0
9	0	0	4556	-585	-5141	-1985	4848	-2863	-65	-23	-490	-71	-238	-613	1
10	0	0	3292	-632	-3924	-1330	3608	-2278	-265	-36	-516	-42	-322	-752	0
11	0	0	2667	-642	-3309	-1012	2988	-1975	-323	-60	-389	-129	-351	-871	0
12	0	0	2664	-721	-3385	-971	3024	-2053	-289	-98	-426	-118	-294	-808	0
13	0	0	3550	-741	-4291	-1404	3920	-2516	-166	-27	-285	-85	-246	-446	0
14	0	0	4630	-710	-5340	-1960	4985	-3025	67	-50	-219	-64	-188	-308	0
15	0	0	5803	-655	-6458	-2574	6130	-3556	240	42	-108	104	-69	65	0
16	0	0	6309	-700	-7009	-2804	6659	-3854	215	-50	-129	-60	-9	-44	0
17	0	0	6361	-665	-7026	-2848	6693	-3845	287	69	77	73	83	-1	0
18	0	0	5391	-595	-5986	-2398	5688	-3290	199	-36	-23	31	-93	-211	0
19	0	0	4414	-523	-4937	-1945	4675	-2730	-42	25	21	46	-219	-411	0
20	0	0	3274	-514	-3788	-1380	3531	-2151	-209	85	11	-52	-248	-601	0
21	0	0	2720	-473	-3193	-1123	2956	-1833	-362	83	-11	-44	-242	-628	0
22	0	0	3013	-329	-3342	-1342	3177	-1835	-294	-34	-11	-79	-271	-574	0
23	0	0	4074	-157	-4231	-1958	4152	-2194	-112	1	89	81	-149	-306	0
24	0	0	5363	91	-5272	-2727	5317	-2590	83	-19	85	-15	-50	-114	0
25	0	0	6832	413	-6419	-3622	6625	-3003	228	64	98	114	77	149	0
26	0	0	7604	731	-6873	-4167	7238	-3071	269	-9	159	157	87	199	0
27	0	0	7747	1101	-6646	-4424	7196	-2772	166	-36	166	21	58	128	0
28	0	0	7066	1493	-5573	-4279	6319	-2040	199	31	139	89	-5	-11	0
29	0	0	6232	1972	-4260	-4102	5246	-1144	-23	1	139	62	-50	-254	0
30	0	0	5381	2448	-2933	-3914	4157	-242	-256	-46	85	-36	-254	-512	0
31	0	0	4833	2731	-2102	-3782	3467	314	-310	15	225	-27	-174	-407	0
32	0	0	4958	2747	-2211	-3852	3584	268	-244	-40	79	34	-172	-393	0
33	0	0	5751	2490	-3261	-4120	4506	-385	-149	52	155	46	-153	-135	0
34	0	0	6554	2054	-4500	-4304	5527	-1223	32	9	230	110	122	223	0
35	0	0	7534	1858	-5676	-4696	6605	-1909	161	46	226	50	162	386	0
36	0	0	7974	1751	-6223	-4862	7098	-2236	267	77	329	221	267	558	0
37	0	0	7645	1645	-6000	-4645	6822	-2177	192	48	322	168	221	506	0
38	0	0	6544	1299	-5245	-3921	5894	-1973	178	75	304	149	159	256	0
39	0	0	5078	993	-4085	-3035	4581	-1546	-64	50	434	176	69	106	0
40	0	0	3609	649	-2960	-2129	3284	-1155	-246	23	329	77	-19	-67	0
41	0	0	2787	370	-2417	-1578	2602	-1023	-279	46	448	128	-7	-65	0
42	0	0	2564	93	-2471	-1328	2517	-1189	-325	48	430	116	29	32	0
43	0	0	3279	-137	-3416	-1571	3347	-1776	-199	135	436	180	122	174	0
44	0	0	4274	-230	-4504	-2022	4389	-2367	143	56	527	327	209	510	0
45	0	0	5304	-207	-5511	-2548	5407	-2859	294	104	508	300	291	688	0
46	0	0	5957	-95	-6052	-2931	6004	-3073	434	87	618	275	459	746	0
47	0	0	5715	-77	-5792	-2819	5753	-2934	316	46	603	308	322	582	0
48	0	0	4774	-83	-4857	-2345	4815	-2470	246	120	595	327	372	442	0
49	0	0	3560	-166	-3726	-1697	3643	-1946	-21	95	578	166	215	87	0
50	0	0	2231	-358	-2589	-936	2410	-1473	-162	69	537	178	64	-38	0
51	0	0	1465	-498	-1963	-483	1714	-1230	-250	19	413	149	-42	-226	0
52	0	0	1507	-514	-2021	-496	1764	-1267	-248	114	438	166	79	-83	0
53	0	0	2469	-444	-2913	-1012	2691	-1678	-116	56	512	205	58	126	0
54	0	0	3564	-453	-4017	-1555	3790	-2235	170	102	535	213	211	294	0
55	0	0	4637	-498	-5135	-2069	4886	-2816	277	40	570	230	199	488	0
56	0	0	5239	-516	-5755	-2361	5497	-3135	360	164	665	277	378	669	0
57	0	0	4982	-508	-5490	-2237	5236	-2999	300	17	529	219	225	473	0
58	0	0	4076	-457	-4533	-1809	4304	-2495	226	97	461	192	168	285	0
59	0	0	2929	-415	-3344	-1257	3136	-1879	11	31	415	180	29	-44	0
60	0	0	1725	-366	-2091	-679	1908	-1228	-182	27	339	139	-58	-283	0
61	0	0	1117	-341	-1458	-388	1287	-899	-292	79	364	50	-65	-397	0
62	0	0	1216	-411	-1627	-402	1421	-1019	-331	5	287	48	-56	-374	0
63	0	0	2126	-529	-2655	-798	2390	-1592	-168	40	223	135	3	-114	0
64	0	0	3331	-599	-3930	-1366	3630	-2264	106	-1	217	159	52	-3	0
65	0	0	4669	-609	-5278	-2030	4973	-2943	261	116	205	228	254	310	0
66	0	0	5347	-591	-5938	-2378	5642	-3264	211	40	172	120	215	329	0
67	0	0	5366	-624	-5990	-2371	5678	-3307	226	5	114	161	182	333	0
68	0	0	4546	-583	-5129	-1981	4837	-2856	118	15	1	192	124	89	0
69	0	0	3594	-545	-4139	-1524	3866	-2342	-75	25	0	97	-46	-250	0
70	0	0	2512	-527	-3039	-992	2775	-1783	-277	42	-98	67	-192	-376	0
71	0	0	2147	-448	-2595	-849	2371	-1521	-281	-52	-54	32	-166	-405	0
72	0	0	2376	-407	-2783	-984	2579	-1595	-343	-17	-172	17	-135	-296	0
73	0	0	3562	-318	-3880	-1622	3721	-2099	-137	-27	-195	31	-67	-172	0
74	0	0	4889	-300	-5189	-2294	5039	-2744	19	48	-128	153	46	211	0
75	0	0	6179	-362	-6541	-2908	6360	-3451	137	17	-79	161	205	397	0
76	0	0	6924	-436	-7360	-3244	7142	-3898	226	-13	-104	126	145	403	0
77	0	0	6838	-516	-7354	-3161	7096	-3935	217	110	-77	162	213	417	0
78	0	0	5887	-582	-6469	-2652	6178	-3525	97	-9	-197	34	87	110	0
79	0	0	4872	-583	-5455	-2144	5163	-3019	-19	42	-174	77	23	-85	0
80	0	0	3626	-554	-4180	-1536	3903	-2367	-228	46	-211	56	-69	-296	0
81	0	0	3029	-492	-3521	-1268	3275	-2006	-372	-62	-343	-46	-135	-430	0
82	0	0	3185	-409	-3594	-1388	3389	-2001	-337	-19	-259	17	-83	-283	0
83	0	0	4186	-353	-4539	-1916	4362	-2446	-155	56	-279	-29	46	-21	0
84	0	0	5275	-366	-5641	-2454	5458	-3003	38	15	-323	87	79	170	0
85	0	0	6285	-440	-6725	-2922	6505	-3582	145	50	-289	116	209	316	0
86	0	0	6836	-508	-7344	-3164	7090	-3926	238	81	-172	116	225	508	0
87	0	0	6495	-531	-7026	-2982	6760	-3778	195	83	-151	106	211	380	0
88	0	0	5405	-525	-5930	-2440	5667	-3227	147	-1	-259	139	73	75	0
89	0	0	4146	-517	-4663	-1814	4404	-2590	3	9	-164	71	-42	-98	0
90	0	0	2728	-486	-3214	-1121	2971	-1850	-283	-13	-199	-3	-102	-411	0
91	0	0	1946	-471	-2417	-737	2181	-1444	-291	-9	-178	29	-159	-486	0
92	0	0	1963	-432	-2395	-765	2179	-1413	-279	0	-174	77	-172	-403	0
93	0	0	2732	-461	-3193	-1135	2962	-1827	-81	25	-194	153	-65	-180	0
94	0	0	3787	-502	-4289	-1642	4038	-2395	143	32	-129	170	104	29	0
95	0	0	4720	-519	-5239	-2100	4979	-2879	228	-31	-67	228	129	226	0
96	0	0	5356	-500	-5856	-2428	5606	-3178	395	46	-104	277	201	261	0
97	0	0	4962	-446	-5408	-2258	5185	-2927	263	87	-215	267	184	116	0
98	0	0	4021	-419	-4440	-1801	4230	-2429	164	-11	-129	242	46	-75	0
99	0	0	2776	-395	-3171	-1190	2973	-1783	-40	7	-186	256	-7	-281	0
100	0	0	1505	-353	-1858	-576	1681	-1105	-126	-31	-289	261	-141	-434	0
101	0	0	827	-331	-1158	-248	992	-744	-246	-5	-325	230	-124	-486	0
102	0	0	1020	-287	-1307	-366	1163	-797	-217	44	-360	302	25	-446	0
103	0	0	1839	-366	-2205	-736	2022	-1285	-106	-17	-327	310	108	-157	0
104	0	0	2929	-531	-3460	-1199	3194	-1995	174	29	-347	399	149	147	0
105	0	0	4115	-465	-4580	-1825	4347	-2522	323	-5	-347	419	273	281	0
106	0	0	4803	-413	-5216	-2195	5009	-2814	409	135	-242	473	364	397	0
107	0	0	4662	-362	-5024	-2150	4843	-2693	273	21	-254	349	256	226	0
108	0	0	3838	-356	-4194	-1741	4016	-2275	234	87	-213	424	186	108	0
109	0	0	2638	-318	-2956	-1160	2797	-1637	23	64	-296	356	34	-215	0
110	0	0	1500	-306	-1806	-597	1653	-1056	-139	32	-281	310	-98	-436	0
111	0	0	873	-265	-1138	-304	1005	-701	-110	11	-322	296	-3	-541	0
112	0	0	1067	-242	-1309	-412	1188	-775	-217	17	-337	279	-60	-566	0
113	0	0	2018	-261	-2279	-878	2148	-1270	-1	44	-343	409	-25	-388	0
114	0	0	3083	-323	-3406	-1380	3244	-1864	174	56	-370	364	60	-221	0
115	0	0	4270	-343	-4613	-1963	4441	-2478	312	54	-360	420	137	-108	0
116	0	0	4885	-364	-5249	-2260	5067	-2806	376	7	-355	479	129	-62	0
117	0	0	4727	-353	-5080	-2187	4903	-2716	306	-17	-419	388	69	-199	0
118	0	0	3820	-391	-4211	-1714	4015	-2301	195	-25	-389	395	-19	-395	0
119	0	0	2727	-413	-3140	-1157	2933	-1776	42	11	-492	327	-114	-626	0
120	0	0	1526	-415	-1941	-555	1733	-1178	-250	-95	-616	213	-219	-950	0
121	0	0	853	-386	-1239	-233	1046	-812	-341	-79	-692	199	-345	-975	0
122	0	0	1081	-335	-1416	-373	1248	-875	-291	-89	-684	199	-316	-803	0
123	0	0	2066	-285	-2351	-890	2208	-1318	-120	-106	-725	244	-238	-655	0
124	0	0	3298	-242	-3540	-1528	3419	-1891	143	-147	-698	190	-195	-351	0
125	0	0	4411	-223	-4634	-2094	4522	-2428	205	-27	-696	232	21	-195	0
126	0	0	5093	-203	-5296	-2445	5194	-2749	232	-69	-706	128	-81	-194	0
127	0	0	4949	-217	-5166	-2366	5057	-2691	261	-48	-644	161	3	-182	0
128	0	0	3960	-209	-4169	-1875	4064	-2189	97	-114	-760	44	-232	-339	0
129	0	0	2892	-192	-3084	-1350	2988	-1638	-27	-62	-756	7	-322	-663	0
130	0	0	1537	-197	-1734	-670	1635	-965	-279	-104	-880	-38	-397	-836	0
131	0	0	947	-209	-1156	-369	1051	-682	-380	-40	-874	-93	-434	-840	0
132	0	0	954	-182	-1136	-386	1045	-659	-287	-122	-874	-120	-331	-840	0
133	0	0	1837	-186	-2023	-825	1930	-1104	-225	-102	-917	-213	-312	-634	0
134	0	0	2945	-166	-3111	-1389	3028	-1638	32	-108	-812	-67	-120	-393	0
135	0	0	4093	-122	-4215	-1985	4154	-2168	190	-124	-708	-77	-29	-211	0
136	0	0	4718	-97	-4815	-2310	4766	-2456	236	-52	-776	-81	-50	-133	0
137	0	0	4541	0	-4541	-2270	4541	-2270	232	-44	-710	-5	-73	-194	0
138	0	0	3578	-34	-3612	-1772	3595	-1823	162	-143	-679	-69	-172	-448	0
139	0	0	2367	-71	-2438	-1148	2402	-1254	-81	-153	-622	-133	-298	-688	0
140	0	0	1078	-89	-1167	-494	1122	-628	-226	-137	-638	-217	-428	-937	0
141	0	0	373	-71	-444	-151	408	-257	-391	-149	-587	-248	-453	-1010	0
142	0	0	551	-48	-599	-251	575	-323	-384	-135	-527	-211	-453	-907	0
143	0	0	1475	15	-1460	-745	1467	-722	-223	-98	-490	-223	-304	-764	0
144	0	0	2682	3	-2679	-1342	2680	-1338	38	-131	-353	-238	-186	-399	0
145	0	0	3857	-23	-3880	-1917	3868	-1951	157	-141	-323	-98	-153	-291	0
146	0	0	4495	-81	-4576	-2207	4535	-2328	294	-129	-261	-131	-93	-97	0
147	0	0	4303	-102	-4405	-2100	4354	-2253	184	-60	-240	-110	-159	-221	0
148	0	0	3409	-38	-3447	-1685	3428	-1742	46	-73	-240	-161	-194	-471	0
149	0	0	2214	42	-2172	-1128	2193	-1065	-151	-5	-277	-97	-300	-719	0
150	0	0	907	44	-863	-475	885	-409	-376	-147	-271	-246	-459	-989	0
151	0	0	195	67	-128	-131	161	-30	-465	-106	-287	-230	-500	-1115	0
152	0	0	330	104	-226	-217	278	-61	-440	-128	-269	-161	-459	-940	0
153	0	0	1390	95	-1295	-742	1342	-600	-275	-100	-277	-252	-343	-834	0
154	0	0	2604	141	-2463	-1372	2533	-1161	-83	-118	-415	-203	-265	-580	0
155	0	0	3931	170	-3761	-2050	3846	-1795	83	-131	-356	-246	-209	-448	0
156	0	0	4591	159	-4432	-2375	4511	-2136	79	-120	-560	-265	-195	-370	0
157	0	0	4385	164	-4221	-2274	4303	-2028	42	-159	-585	-411	-358	-519	0
158	0	0	3218	151	-3067	-1684	3142	-1458	-182	-225	-828	-498	-533	-851	0
159	0	0	1811	176	-1635	-993	1723	-729	-498	-178	-991	-618	-690	-1200	0
160	0	0	228	176	-52	-202	140	62	-801	-360	-1177	-841	-993	-1600	0
161	0	0	-683	137	820	273	-751	478	-940	-318	-1311	-1022	-973	-1691	0
162	0	0	-623	102	725	260	-674	413	-942	-331	-1383	-1047	-946	-1538	0
163	0	0	568	120	-448	-344	508	-164	-756	-277	-1515	-1001	-876	-1200	0
164	0	0	2090	176	-1914	-1133	2002	-869	-483	-267	-1581	-1055	-698	-824	0
165	0	0	3654	217	-3437	-1935	3545	-1610	-271	-327	-1687	-1016	-599	-498	0
166	0	0	4516	192	-4324	-2354	4420	-2066	-201	-339	-1720	-1004	-488	-335	0
167	0	0	4211	151	-4060	-2181	4135	-1954	-289	-349	-1883	-1121	-549	-486	0
168	0	0	2853	172	-2681	-1512	2767	-1254	-512	-382	-2130	-1243	-743	-859	0
169	0	0	1194	178	-1016	-686	1105	-419	-876	-285	-2324	-1282	-882	-1241	0
170	0	0	-508	161	669	173	-588	415	-1206	-343	-2469	-1522	-1010	-1598	0
171	0	0	-1255	108	1363	573	-1309	735	-1216	-356	-2576	-1447	-1037	-1544	0
172	0	0	-842	65	907	388	-874	486	-1228	-358	-2780	-1532	-907	-1354	0
173	0	0	839	73	-766	-456	802	-346	-863	-329	-2739	-1375	-663	-884	0
174	0	0	2628	75	-2553	-1351	2590	-1239	-486	-362	-2904	-1352	-517	-364	0
175	0	0	4443	5	-4438	-2224	4440	-2216	-287	-203	-2952	-1295	-226	-58	0
176	0	0	5279	-50	-5329	-2614	5304	-2689	-287	-219	-3086	-1365	-238	46	0
177	0	0	4858	-100	-4958	-2379	4908	-2529	-372	-327	-3206	-1456	-329	-95	0
178	0	0	3261	-159	-3420	-1551	3340	-1789	-498	-341	-3418	-1617	-407	-370	0
179	0	0	1342	-217	-1559	-562	1450	-888	-927	-300	-3618	-1703	-708	-1047	0
180	0	0	-428	-205	223	316	-325	9	-1187	-294	-3848	-1864	-954	-1293	0
181	0	0	-1082	-180	902	631	-992	361	-1427	-397	-4021	-1868	-964	-1410	0
182	0	0	-622	-192	430	407	-526	119	-1200	-430	-4044	-1883	-834	-1014	0
183	0	0	912	-213	-1125	-349	1018	-669	-909	-450	-4136	-1788	-605	-667	0
184	0	0	2850	-203	-3053	-1323	2951	-1628	-601	-422	-4252	-1870	-432	-221	0
185	0	0	4571	-300	-4871	-2135	4721	-2585	-298	-399	-4196	-1872	-230	192	0
186	0	0	5432	-335	-5767	-2548	5599	-3051	-137	-488	-4252	-1992	-64	273	0
187	0	0	4986	-329	-5315	-2328	5150	-2822	-225	-479	-4302	-2046	-242	34	0
188	0	0	3416	-351	-3767	-1532	3591	-2059	-516	-537	-4396	-2137	-473	-386	0
189	0	0	1426	-438	-1864	-494	1645	-1151	-902	-618	-4485	-2281	-713	-913	0
190	0	0	-477	-419	58	448	-267	-180	-1179	-640	-4559	-2337	-894	-1278	0
191	0	0	-1423	-442	981	932	-1202	269	-1183	-636	-4607	-2339	-896	-1354	0
192	0	0	-1130	-382	748	756	-939	183	-1125	-616	-4690	-2225	-793	-1160	0
193	0	0	452	-358	-810	-47	631	-584	-816	-541	-4690	-2081	-609	-739	0
194	0	0	2316	-341	-2657	-987	2486	-1499	-388	-481	-4465	-1955	-281	-213	0
195	0	0	4014	-343	-4357	-1835	4185	-2350	-95	-582	-4390	-1742	-190	23	0
196	0	0	4755	-335	-5090	-2210	4922	-2712	-19	-475	-4351	-1660	-17	62	0
197	0	0	4261	-327	-4588	-1967	4424	-2457	-104	-498	-4268	-1590	-180	-207	0
198	0	0	2423	-320	-2743	-1051	2583	-1531	-426	-556	-4351	-1697	-393	-743	0
199	0	0	512	-318	-830	-97	671	-574	-867	-595	-4366	-1652	-636	-1268	0
200	0	0	-1487	-415	1072	951	-1279	328	-1105	-597	-4491	-1678	-744	-1674	0
201	0	0	-2378	-506	1872	1442	-2125	683	-1189	-622	-4599	-1705	-812	-1633	0
202	0	0	-2040	-597	1443	1318	-1741	423	-1117	-616	-4654	-1672	-694	-1392	0
203	0	0	-414	-640	-226	527	-94	-433	-841	-593	-4580	-1480	-448	-948	0
204	0	0	1508	-682	-2190	-413	1849	-1436	-395	-605	-4591	-1456	-219	-459	0
205	0	0	3149	-680	-3829	-1234	3489	-2254	-60	-611	-4681	-1295	-93	-17	0
206	0	0	3983	-618	-4601	-1682	4292	-2609	-73	-657	-4780	-1354	-143	-54	0
207	0	0	3401	-603	-4004	-1399	3702	-2303	-211	-671	-4933	-1476	-217	-318	0
208	0	0	1699	-597	-2296	-551	1997	-1446	-574	-638	-5088	-1592	-455	-814	0
209	0	0	-300	-519	-219	409	-40	-369	-966	-723	-5177	-1728	-679	-1456	0
210	0	0	-2180	-543	1637	1361	-1908	547	-1379	-752	-5253	-1949	-946	-1872	0
211	0	0	-3074	-587	2487	1830	-2780	950	-1443	-774	-5358	-1941	-1030	-1934	0
212	0	0	-2593	-568	2025	1580	-2309	728	-1284	-787	-5433	-1986	-876	-1714	0
213	0	0	-773	-535	238	654	-505	-148	-997	-739	-5499	-1945	-688	-1196	0
214	0	0	1267	-517	-1784	-375	1525	-1150	-634	-777	-5432	-1955	-543	-659	0
215	0	0	3296	-498	-3794	-1399	3545	-2146	-308	-692	-5470	-1823	-318	-273	0
216	0	0	4225	-479	-4704	-1873	4464	-2591	-300	-731	-5624	-1961	-327	-256	0
217	0	0	3875	-488	-4363	-1693	4119	-2425	-413	-638	-5695	-2095	-457	-409	0
218	0	0	2291	-500	-2791	-895	2541	-1645	-808	-779	-5957	-2372	-710	-960	0
219	0	0	417	-560	-977	71	697	-768	-1284	-731	-6155	-2477	-1047	-1321	0
220	0	0	-1349	-566	783	957	-1066	108	-1623	-863	-6347	-2622	-1276	-1738	0
221	0	0	-2009	-578	1431	1293	-1720	426	-1767	-787	-6467	-2783	-1270	-1685	0
222	0	0	-1365	-539	826	952	-1095	143	-1643	-756	-6650	-2700	-1101	-1369	0
223	0	0	522	-525	-1047	1	784	-786	-1270	-750	-6743	-2737	-867	-818	0
224	0	0	2852	-426	-3278	-1213	3065	-1852	-776	-620	-6599	-2541	-434	67	0
225	0	0	4886	-355	-5241	-2265	5063	-2798	-651	-539	-6576	-2520	-271	717	0
226	0	0	5899	-289	-6188	-2805	6043	-3238	-455	-479	-6578	-2446	-62	1006	0
227	0	0	5733	-261	-5994	-2736	5863	-3127	-655	-744	-6603	-2514	-139	735	0
228	0	0	4229	-306	-4535	-1961	4382	-2420	-962	-781	-6788	-2601	-397	356	0
229	0	0	2247	-428	-2675	-909	2461	-1551	-1354	-733	-6914	-2673	-665	-279	0
230	0	0	439	-492	-931	26	685	-711	-1848	-762	-6921	-2735	-909	-750	0
231	0	0	-304	-616	-312	460	4	-464	-1885	-711	-6904	-2692	-1026	-987	0
232	0	0	227	-717	-944	245	585	-830	-1761	-616	-6838	-2607	-962	-715	0
233	0	0	2147	-700	-2847	-723	2497	-1773	-1363	-653	-6652	-2523	-743	-331	0
234	0	0	4344	-651	-4995	-1846	4669	-2823	-979	-519	-6400	-2316	-378	285	0
235	0	0	6235	-578	-6813	-2828	6524	-3695	-644	-556	-6136	-2335	-201	626	0
236	0	0	7215	-556	-7771	-3329	7493	-4163	-469	-531	-5827	-2250	-139	651	0
237	0	0	6747	-541	-7288	-3103	7017	-3914	-582	-490	-5616	-2300	-126	380	0
238	0	0	4986	-420	-5406	-2283	5196	-2913	-805	-549	-5385	-2271	-479	-184	0
239	0	0	2985	-287	-3272	-1349	3128	-1779	-1177	-578	-5146	-2267	-715	-853	0
240	0	0	1077	-143	-1220	-467	1148	-681	-1553	-603	-4817	-2267	-909	-1404	0
241	0	0	139	-122	-261	-8	200	-191	-1652	-574	-4586	-2254	-983	-1530	0
242	0	0	628	-219	-847	-204	737	-533	-1408	-514	-4159	-1938	-793	-1181	0
243	0	0	2274	-393	-2667	-940	2470	-1530	-1014	-558	-3907	-1802	-533	-824	0
244	0	0	4319	-554	-4873	-1882	4596	-2713	-422	-483	-3334	-1509	-60	-194	0
245	0	0	6093	-679	-6772	-2707	6432	-3725	-118	-498	-2987	-1371	85	77	0
246	0	0	7021	-739	-7760	-3141	7390	-4249	112	-364	-2554	-1035	232	291	0
247	0	0	6447	-682	-7129	-2882	6788	-3905	-77	-407	-2314	-1055	120	71	0
248	0	0	4790	-640	-5430	-2075	5110	-3035	-341	-320	-2170	-997	-71	-440	0
249	0	0	2753	-638	-3391	-1057	3072	-2014	-785	-323	-1856	-1010	-325	-886	0
250	0	0	751	-601	-1352	-75	1051	-976	-1129	-304	-1713	-1061	-611	-1274	1
251	0	0	25	-562	-587	268	306	-574	-1198	-230	-1358	-863	-485	-1173	0
252	0	0	456	-517	-973	30	714	-745	-1008	-226	-1072	-774	-384	-847	0
253	0	0	2394	-583	-2977	-905	2685	-1780	-477	-65	-595	-492	-58	-190	0
254	0	0	4418	-519	-4937	-1949	4677	-2728	-40	-31	-300	-432	254	407	0
255	0	0	6501	-531	-7032	-2985	6766	-3781	322	85	75	-207	490	977	0
256	0	0	7358	-539	-7897	-3409	7627	-4218	368	93	386	-244	494	1012	0
257	0	0	7013	-539	-7552	-3237	7282	-4045	349	89	651	-122	353	812	0
258	0	0	5269	-527	-5796	-2371	5532	-3161	-60	42	803	-279	135	178	0
259	0	0	3379	-533	-3912	-1423	3645	-2222	-461	31	830	-310	-190	-461	0
260	0	0	1507	-506	-2013	-500	1760	-1259	-863	65	1072	-403	-333	-894	0
261	0	0	695	-494	-1189	-100	942	-841	-973	27	1152	-376	-417	-902	0
262	0	0	1399	-486	-1885	-456	1642	-1185	-760	81	1328	-376	-182	-582	0
263	0	0	3318	-488	-3806	-1415	3562	-2147	-322	178	1553	-153	56	93	0
264	0	0	5560	-471	-6031	-2544	5795	-3251	93	153	1806	-56	347	787	0
265	0	0	7688	-438	-8126	-3625	7907	-4282	420	259	2002	62	628	1346	0
266	0	0	8730	-432	-9162	-4149	8946	-4797	580	259	2118	143	682	1503	0
267	0	0	8482	-442	-8924	-4020	8703	-4683	417	358	2112	151	630	1325	0
268	0	0	6792	-426	-7218	-3183	7005	-3822	21	372	2252	-19	419	975	0
269	0	0	4984	-446	-5430	-2269	5207	-2938	-316	322	2328	-25	186	469	0
270	0	0	3156	-498	-3654	-1329	3405	-2076	-756	355	2376	-5	-36	139	0
271	0	0	2386	-516	-2902	-935	2644	-1709	-898	399	2463	-110	-108	236	0
272	0	0	3102	-488	-3590	-1307	3346	-2039	-682	450	2659	65	203	700	0
273	0	0	5166	-477	-5643	-2344	5404	-3060	-108	461	2838	273	517	1272	0
274	0	0	7374	-488	-7862	-3443	7618	-4175	320	609	3080	554	931	1961	0
275	0	0	9381	-485	-9866	-4448	9623	-5175	649	618	3317	680	1214	2407	0
276	0	0	10316	-483	-10799	-4916	10557	-5641	789	603	3484	686	1261	2537	0
277	0	0	9778	-517	-10295	-4630	10036	-5406	756	663	3641	803	1235	2362	0
278	0	0	7844	-517	-8361	-3663	8102	-4439	304	616	3573	723	876	1716	0
279	0	0	5791	-343	-6134	-2724	5962	-3238	-19	679	3670	679	593	1142	0
280	0	0	3614	-205	-3819	-1704	3716	-2012	-539	613	3684	593	279	614	0
281	0	0	2506	-120	-2626	-1193	2566	-1373	-644	690	3767	646	289	562	0
282	0	0	2846	-71	-2917	-1387	2881	-1494	-432	743	3889	711	457	869	0
283	0	0	4369	-85	-4454	-2142	4411	-2269	-5	838	4025	863	694	1352	0
284	0	0	6237	-151	-6388	-3043	6312	-3269	537	876	4151	1070	1016	1984	0
285	0	0	7882	-304	-8186	-3789	8034	-4245	843	888	4248	1257	1233	2322	0
286	0	0	8429	-442	-8871	-3993	8650	-4656	907	869	4345	1226	1247	2384	0
287	0	0	7698	-533	-8231	-3582	7964	-4382	814	861	4213	1274	1055	1943	0
288	0	0	5587	-597	-6184	-2495	5885	-3390	318	791	4161	1076	752	1356	0
289	0	0	3246	-657	-3903	-1294	3574	-2280	-194	836	3986	1043	415	679	0
290	0	0	965	-748	-1713	-108	1339	-1230	-665	774	3911	909	174	292	0
291	0	0	-148	-772	-624	460	238	-698	-688	733	3812	929	50	114	0
292	0	0	206	-752	-958	273	582	-855	-506	758	3808	1109	298	444	0
293	0	0	1814	-713	-2527	-550	2170	-1620	-182	737	3848	1179	512	954	0
294	0	0	3927	-661	-4588	-1633	4257	-2624	463	756	4050	1538	814	1544	0
295	0	0	5659	-599	-6258	-2530	5958	-3428	801	822	4006	1713	1067	1967	0
296	0	0	6470	-578	-7048	-2946	6759	-3813	1002	801	4130	1753	1076	2035	0
297	0	0	5832	-568	-6400	-2632	6116	-3484	925	820	4205	1852	1076	1643	0
298	0	0	3801	-562	-4363	-1619	4082	-2462	419	727	4062	1899	680	964	0
299	0	0	1603	-562	-2165	-520	1884	-1363	-106	764	3984	1790	434	294	0
300	0	0	-431	-562	-131	496	-150	-346	-386	805	3977	1874	178	-161	0
301	0	0	-1472	-570	902	1021	-1187	166	-510	781	3835	1943	120	-250	0
302	0	0	-943	-554	389	748	-666	-82	-271	739	3777	2077	252	-42	0
303	0	0	968	-562	-1530	-203	1249	-1046	228	950	3895	2426	624	646	0
304	0	0	2993	-535	-3528	-1229	3260	-2031	739	853	3817	2549	925	1196	0
305	0	0	5120	-527	-5647	-2296	5383	-3087	1183	952	3720	2688	1150	1647	0
306	0	0	5998	-547	-6545	-2725	6271	-3546	1266	902	3693	2683	1262	1763	0
307	0	0	5557	-554	-6111	-2501	5834	-3332	1129	836	3362	2665	1022	1400	0
308	0	0	3837	-547	-4384	-1645	4110	-2465	694	919	3169	2626	878	971	0
309	0	0	1769	-533	-2302	-618	2035	-1417	172	826	2845	2553	448	362	0
310	0	0	-48	-521	-473	284	212	-497	-261	838	2572	2335	246	-104	0
311	0	0	-903	-531	372	717	-637	-79	-341	841	2347	2444	209	-164	0
312	0	0	-222	-545	-323	383	50	-434	-205	768	2149	2407	372	180	0
313	0	0	1787	-554	-2341	-616	2064	-1447	279	822	2009	2613	614	836	0
314	0	0	4022	-562	-4584	-1730	4303	-2573	717	845	1974	2690	915	1398	0
315	0	0	6084	-562	-6646	-2761	6365	-3604	1169	777	1943	2764	1138	1817	0
316	0	0	7079	-531	-7610	-3274	7344	-4070	1243	841	1755	2727	1208	1788	0
317	0	0	6495	-479	-6974	-3008	6734	-3726	1144	727	1586	2619	919	1458	0
318	0	0	4614	-461	-5075	-2076	4844	-2768	655	673	1412	2328	684	830	0
319	0	0	2491	-517	-3008	-987	2749	-1762	188	682	1210	2223	283	226	0
320	0	0	285	-496	-781	105	533	-638	-335	636	1008	2069	-15	-256	0
321	0	0	-576	-514	62	545	-319	-226	-329	609	940	1994	-87	-339	0
322	0	0	-111	-537	-426	324	157	-481	-195	655	855	2021	122	-110	0
323	0	0	1752	-543	-2295	-604	2023	-1419	221	607	752	2085	240	322	0
324	0	0	3946	-537	-4483	-1704	4214	-2510	808	545	931	2273	467	1012	0
325	0	0	5923	-560	-6483	-2681	6203	-3521	1136	580	857	2287	764	1422	0
326	0	0	6768	-572	-7340	-3098	7054	-3956	1278	589	892	2329	832	1528	0
327	0	0	6144	-566	-6710	-2789	6427	-3638	1043	682	733	2260	706	1131	0
328	0	0	4079	-547	-4626	-1766	4352	-2586	651	595	710	2130	450	537	0
329	0	0	1733	-529	-2262	-602	1997	-1395	42	564	616	2015	34	-172	0
330	0	0	-492	-519	-27	505	-232	-273	-322	498	496	1893	-238	-731	0
331	0	0	-1600	-537	1063	1068	-1331	263	-486	510	442	1881	-318	-834	0
332	0	0	-1148	-537	611	842	-879	37	-246	483	640	1972	-153	-459	0
333	0	0	623	-525	-1148	-49	885	-836	122	595	690	2165	318	143	0
334	0	0	2662	-519	-3181	-1071	2921	-1850	735	653	787	2401	642	874	0
335	0	0	4421	-516	-4937	-1952	4679	-2726	1094	589	795	2438	1018	1169	0
336	0	0	5203	-516	-5719	-2343	5461	-3117	1237	686	814	2556	1032	1325	0
337	0	0	4583	-517	-5100	-2033	4841	-2808	1028	690	744	2496	851	1090	0
338	0	0	2540	-523	-3063	-1008	2801	-1793	519	613	665	2263	591	453	0
339	0	0	237	-552	-789	157	513	-670	-17	574	543	2157	184	-192	0
340	0	0	-1991	-560	1431	1275	-1711	435	-473	679	364	1976	-104	-644	0
341	0	0	-2994	-564	2430	1779	-2712	933	-560	620	327	1895	-166	-746	0
342	0	0	-2562	-533	2029	1547	-2295	748	-312	574	333	1920	-73	-349	0
343	0	0	-742	-523	219	632	-480	-152	-34	649	463	1986	335	291	0
344	0	0	1387	-531	-1918	-428	1652	-1224	616	721	529	2052	713	925	0
345	0	0	3364	-516	-3880	-1424	3622	-2198	997	688	657	2128	905	1361	0
346	0	0	4181	-498	-4679	-1841	4430	-2588	1051	613	607	2085	853	1371	0
347	0	0	3597	-508	-4105	-1544	3851	-2306	991	585	560	1959	663	1074	0
348	0	0	1675	-521	-2196	-577	1935	-1358	403	550	432	1724	323	442	0
349	0	0	-612	-521	91	566	-351	-215	-147	517	320	1619	-67	-217	0
350	0	0	-2712	-516	2196	1614	-2454	840	-564	424	149	1305	-368	-741	0
351	0	0	-3580	-517	3063	2048	-3321	1273	-605	370	97	1189	-316	-830	0
352	0	0	-3014	-541	2473	1777	-2743	966	-547	331	-42	1189	-254	-642	0
353	0	0	-1303	-252	1051	777	-1177	399	-490	-73	-467	651	-574	-636	0
354	0	0	1417	-38	-1455	-689	1436	-746	335	226	31	1119	186	506	0
355	0	0	3682	-611	-4293	-1535	3987	-2452	915	415	207	1358	453	948	0
356	0	0	4559	-686	-5245	-1936	4902	-2965	1026	362	178	1274	525	1171	0
357	0	0	3965	-599	-4564	-1683	4264	-2581	746	209	52	1010	364	626	0
358	0	0	2022	-583	-2605	-719	2313	-1594	362	201	209	814	31	178	0
359	0	0	-365	-644	-279	504	-43	-461	-318	242	-19	533	-304	-430	0
360	0	0	-2501	-717	1784	1609	-2142	533	-655	226	-327	411	-434	-907	0
361	0	0	-3610	-702	2908	2156	-3259	1103	-876	145	-535	294	-595	-929	0
362	0	0	-3251	-702	2549	1976	-2900	923	-725	203	-516	376	-368	-564	0
363	0	0	-1330	-704	626	1017	-978	-39	-320	131	-566	533	-197	15	0
364	0	0	954	-733	-1687	-110	1320	-1210	331	252	-622	737	172	725	0
365	0	0	3123	-760	-3883	-1181	3503	-2321	746	292	-585	890	465	1125	0
366	0	0	4109	-795	-4904	-1657	4506	-2849	857	126	-376	921	543	1371	0
367	0	0	3657	-777	-4434	-1440	4045	-2605	746	87	-91	859	376	985	0
368	0	0	1783	-737	-2520	-523	2151	-1628	463	122	378	824	256	541	0
369	0	0	-392	-613	-221	502	-85	-417	-211	-44	679	572	-151	-195	0
370	0	0	-2247	-550	1697	1398	-1972	573	-430	-44	1162	593	-339	-646	0
371	0	0	-3158	-574	2584	1866	-2871	1005	-490	-65	1540	587	-457	-824	0
372	0	0	-2479	-609	1870	1544	-2174	630	-256	-56	1907	801	-201	-463	0
373	0	0	-357	-591	-234	474	-61	-412	320	-17	2256	1055	64	13	0
374	0	0	2017	-578	-2595	-719	2306	-1586	884	11	2636	1210	440	613	0
375	0	0	4136	-562	-4698	-1787	4417	-2630	1427	95	3036	1383	684	1193	0
376	0	0	5035	-585	-5620	-2225	5327	-3102	1524	73	3030	1338	673	1078	0
377	0	0	4413	-611	-5024	-1901	4718	-2817	1398	114	2931	1253	616	828	0
378	0	0	2278	-593	-2871	-842	2574	-1732	987	62	2549	1041	234	275	0
379	0	0	-90	-545	-455	317	182	-500	300	128	2046	737	-104	-378	0
380	0	0	-2345	-504	1841	1424	-2093	668	-159	194	1480	616	-325	-772	0
381	0	0	-3437	-500	2937	1968	-3187	1218	-374	81	909	424	-510	-812	0
382	0	0	-2847	-494	2353	1670	-2600	929	-263	102	415	374	-356	-576	0
383	0	0	-869	-483	386	676	-627	-48	112	46	40	448	-114	46	0
384	0	0	1544	-504	-2048	-520	1796	-1276	549	149	-308	452	223	715	0
385	0	0	3923	-506	-4429	-1708	4176	-2467	937	195	-564	549	461	1173	0
386	0	0	4900	-545	-5445	-2177	5172	-2995	907	118	-979	434	409	1183	0
387	0	0	4441	-554	-4995	-1943	4718	-2774	622	143	-1325	259	411	847	0
388	0	0	2570	-543	-3113	-1013	2841	-1828	81	0	-1726	62	-69	159	0
389	0	0	376	-516	-892	70	634	-704	-488	-56	-2068	-60	-434	-529	0
390	0	0	-1780	-541	1239	1160	-1509	349	-1034	-197	-2374	-199	-669	-1127	0
391	0	0	-2511	-558	1953	1534	-2232	697	-1154	-133	-2473	-207	-774	-1214	0
392	0	0	-1941	-545	1396	1243	-1668	425	-1080	-168	-2448	-178	-638	-970	0
393	0	0	169	-523	-692	177	430	-607	-531	-203	-2246	-60	-368	-407	0
394	0	0	2683	-523	-3206	-1080	2944	-1864	-1	-159	-1965	69	-67	192	0
395	0	0	4774	-531	-5305	-2121	5039	-2918	432	-128	-1782	267	252	642	0
396	0	0	5884	-512	-6396	-2686	6140	-3454	576	-122	-1571	277	242	591	0
397	0	0	5352	-469	-5821	-2441	5586	-3145	506	-106	-1309	267	40	275	0
398	0	0	3302	-459	-3761	-1421	3531	-2110	116	-91	-1129	238	-201	-322	0
399	0	0	1024	-496	-1520	-264	1272	-1008	-343	-199	-1018	155	-517	-1068	0
400	0	0	-1220	-580	640	900	-930	30	-655	-166	-719	124	-766	-1499	0
401	0	0	-2209	-601	1608	1405	-1908	503	-655	-209	-589	199	-847	-1683	0
402	0	0	-1683	-601	1082	1142	-1382	240	-508	-157	-382	300	-673	-1474	0
403	0	0	252	-632	-884	190	568	-758	-17	-182	-137	502	-465	-907	0
404	0	0	2497	-638	-3135	-929	2816	-1886	560	-174	145	589	-104	-318	0
405	0	0	4559	-638	-5197	-1960	4878	-2917	859	-128	265	812	44	13	0
406	0	0	5462	-647	-6109	-2407	5785	-3378	989	-162	448	779	98	-3	0
407	0	0	4914	-607	-5521	-2153	5217	-3064	820	-161	616	741	27	-327	0
408	0	0	2795	-572	-3367	-1111	3081	-1969	417	-250	630	566	-256	-973	0
409	0	0	495	-523	-1018	14	756	-770	-116	-225	760	457	-649	-1538	0
410	0	0	-1867	-502	1365	1184	-1616	431	-622	-242	706	331	-816	-2013	0
411	0	0	-2864	-535	2329	1699	-2596	897	-721	-258	671	432	-855	-2102	0
412	0	0	-2308	-582	1726	1445	-2017	572	-506	-114	777	494	-595	-1631	0
413	0	0	-308	-558	-250	433	-29	-404	0	-164	814	585	-302	-1096	0
414	0	0	2095	-572	-2667	-761	2381	-1619	543	-110	642	731	42	-469	0
415	0	0	4351	-549	-4900	-1901	4625	-2724	869	-25	463	847	323	3	0
416	0	0	5327	-514	-5841	-2406	5584	-3177	1041	-118	252	865	316	172	0
417	0	0	4947	-490	-5437	-2228	5192	-2963	838	-89	-7	748	151	-98	0
418	0	0	2968	-500	-3468	-1234	3218	-1984	457	-219	-397	486	-199	-715	0
419	0	0	689	-566	-1255	-61	972	-910	-178	-244	-841	246	-479	-1425	0
420	0	0	-1419	-512	907	965	-1163	197	-762	-294	-1098	-42	-793	-1848	0
421	0	0	-2294	-494	1800	1394	-2047	653	-845	-413	-1408	-192	-863	-2044	0
422	0	0	-1637	-485	1152	1061	-1394	333	-892	-420	-1387	-256	-779	-1792	0
423	0	0	580	-442	-1022	-69	801	-732	-624	-360	-1425	-186	-556	-1334	0
424	0	0	3049	-419	-3468	-1315	3258	-1943	-283	-320	-1196	-77	-292	-764	0
425	0	0	5246	-430	-5676	-2408	5461	-3053	1	-327	-1162	58	-100	-417	0
426	0	0	6336	-401	-6737	-2967	6536	-3569	-27	-244	-1051	194	-36	-298	0
427	0	0	5696	-391	-6087	-2652	5891	-3239	-192	-285	-1189	164	-205	-624	0
428	0	0	3630	-374	-4004	-1628	3817	-2189	-624	-230	-1328	23	-517	-1152	0
429	0	0	1170	-372	-1542	-399	1356	-957	-1173	-143	-1303	-71	-737	-1701	0
430	0	0	-1122	-399	723	760	-922	162	-1598	-97	-1185	-159	-886	-2069	0
431	0	0	-2048	-419	1629	1233	-1838	605	-1571	0	-772	-126	-808	-1963	0
432	0	0	-1429	-409	1020	919	-1224	305	-1266	71	-446	75	-393	-1559	0
433	0	0	879	-403	-1282	-238	1080	-842	-587	31	-34	304	-122	-779	0
434	0	0	3378	-391	-3769	-1493	3573	-2080	-7	73	372	399	314	98	0
435	0	0	5723	-389	-6112	-2667	5917	-3250	391	3	550	444	576	492	0
436	0	0	6929	-413	-7342	-3258	7135	-3877	624	48	795	483	583	744	0
437	0	0	6416	-403	-6819	-3006	6617	-3611	539	-77	810	401	401	477	0
438	0	0	4773	-395	-5168	-2189	4970	-2781	213	-141	793	434	11	-170	0
439	0	0	2664	-395	-3059	-1134	2861	-1727	-215	-283	655	430	-401	-787	0
440	0	0	589	-448	-1037	-70	813	-742	-616	-341	434	312	-595	-1359	0
441	0	0	-116	-453	-337	284	110	-395	-690	-479	320	186	-803	-1503	0
442	0	0	561	-455	-1016	-53	788	-735	-517	-411	223	194	-704	-1288	0
443	0	0	2707	-426	-3133	-1140	2920	-1779	-126	-248	347	223	-455	-836	0
444	0	0	5162	-380	-5542	-2391	5352	-2961	512	-153	562	300	-46	-232	0
445	0	0	7308	-424	-7732	-3442	7520	-4078	768	-31	673	389	277	265	0
446	0	0	8283	-452	-8735	-3915	8509	-4593	838	-56	731	302	378	393	0
447	0	0	7797	-473	-8270	-3662	8033	-4371	632	-118	791	176	370	143	0
448	0	0	5212	-221	-5433	-2495	5322	-2827	-258	-653	186	-570	-164	-783	0
449	0	0	3220	-254	-3474	-1483	3347	-1864	-455	-269	700	-388	52	-859	0
450	0	0	1092	-601	-1693	-245	1392	-1147	-808	-228	774	-496	-23	-1123	0
451	0	0	69	-677	-746	304	407	-711	-948	-353	869	-504	5	-1142	0
452	0	0	522	-655	-1177	66	849	-916	-836	-372	1142	-554	234	-671	0
453	0	0	2504	-673	-3177	-915	2840	-1925	-283	-304	1429	-403	576	-73	0
454	0	0	4714	-694	-5408	-2010	5061	-3051	141	-265	1848	-372	944	657	0
455	0	0	6805	-737	-7542	-3034	7173	-4139	502	-300	2110	-250	991	1311	0
456	0	0	7770	-845	-8615	-3462	8192	-4730	713	-300	2232	-195	997	1439	0
457	0	0	6953	-896	-7849	-3028	7401	-4372	593	-341	2558	-201	710	1154	0
458	0	0	4745	-892	-5637	-1926	5191	-3264	145	-271	2791	-300	184	502	0
459	0	0	2338	-907	-3245	-715	2791	-2076	-358	-244	2597	-436	-131	-129	0
460	0	0	-55	-931	-876	493	410	-903	-783	-302	2246	-601	-539	-673	0
461	0	0	-1150	-927	223	1038	-686	-352	-816	-244	2031	-661	-578	-787	0
462	0	0	-967	-944	23	955	-495	-460	-762	-356	1800	-744	-500	-630	0
463	0	0	1048	-952	-2000	-48	1524	-1476	-207	-190	2089	-566	-13	-56	0
464	0	0	3201	-923	-4124	-1139	3662	-2523	438	-188	2456	-294	386	401	0
465	0	0	5267	-894	-6161	-2186	5714	-3527	624	-199	2834	-296	609	611	0
466	0	0	6149	-869	-7018	-2640	6583	-3943	851	-236	3160	-358	640	552	0
467	0	0	5441	-867	-6308	-2287	5874	-3587	628	-263	3063	-479	432	108	0
468	0	0	3312	-882	-4194	-1215	3753	-2538	240	-358	2733	-791	155	-545	0
469	0	0	1080	-892	-1972	-94	1526	-1432	-289	-314	2535	-950	-128	-999	0
470	0	0	-1159	-905	254	1032	-706	-325	-647	-370	2426	-1146	-432	-1416	0
471	0	0	-2174	-919	1255	1546	-1714	168	-706	-356	2646	-997	-461	-1392	0
472	0	0	-1649	-938	711	1293	-1180	-113	-591	-399	3171	-946	-374	-1063	0
473	0	0	163	-948	-1111	392	637	-1029	-207	-368	3746	-779	-71	-411	0
474	0	0	2421	-958	-3379	-731	2900	-2168	488	-300	4149	-589	300	267	0
475	0	0	4367	-985	-5352	-1691	4859	-3168	902	-254	4262	-388	529	731	0
476	0	0	5176	-987	-6163	-2094	5669	-3575	950	-296	4138	-517	624	770	0
477	0	0	4450	-1024	-5474	-1713	4962	-3249	777	-263	3845	-574	450	529	0
478	0	0	2359	-954	-3313	-702	2836	-2133	339	-292	3232	-776	131	129	0
479	0	0	-49	-898	-849	473	400	-873	-370	-291	2677	-1090	-129	-560	0
480	0	0	-2407	-927	1480	1667	-1943	276	-756	-269	2139	-1315	-370	-935	0
481	0	0	-3792	-993	2799	2392	-3295	903	-971	-275	1617	-1526	-469	-997	0
482	0	0	-3478	-1053	2425	2265	-2951	686	-894	-294	1295	-1707	-267	-667	0
483	0	0	-1695	-1022	673	1358	-1184	-174	-537	-254	954	-1687	23	-25	0
484	0	0	334	-956	-1290	311	812	-1123	-172	-199	463	-1759	378	576	0
485	0	0	2289	-904	-3193	-692	2741	-2048	263	-221	46	-1841	585	981	0
486	0	0	3135	-820	-3955	-1157	3545	-2387	258	-234	-566	-1953	554	1094	0
487	0	0	2583	-682	-3265	-950	2924	-1973	83	-339	-931	-2231	399	789	0
488	0	0	646	-461	-1107	-92	876	-784	-531	-374	-1466	-2543	-23	209	0
489	0	0	-1536	-128	1408	832	-1472	640	-1123	-525	-1848	-2733	-436	-455	0
490	0	0	-3603	145	3748	1729	-3675	1946	-1484	-578	-2002	-2908	-828	-886	0
491	0	0	-4355	506	4861	1924	-4608	2683	-1608	-587	-2048	-3003	-964	-1014	0
492	0	0	-3531	925	4456	1303	-3993	2690	-1377	-572	-1943	-2981	-822	-688	0
493	0	0	-1507	1255	2762	126	-2134	2008	-1028	-566	-1714	-2937	-636	-230	0
494	0	0	1021	1610	589	-1315	216	1099	-393	-463	-1367	-2669	-258	374	0
495	0	0	3281	1941	-1340	-2611	2310	300	19	-442	-973	-2568	-34	777	0
496	0	0	4200	2231	-1969	-3215	3084	131	81	-479	-708	-2566	-25	779	0
497	0	0	3708	2263	-1445	-2985	2576	409	34	-391	-407	-2459	-159	543	0
498	0	0	1451	1984	533	-1717	459	1258	-325	-279	-228	-2490	-294	-38	0
499	0	0	-1111	1573	2684	-231	-1897	2128	-857	-325	-230	-2520	-723	-743	0
500	0	0	-3428	1313	4741	1057	-4084	3027	-1181	-159	-58	-2409	-865	-1115	1
501	0	0	-4635	1078	5713	1778	-5174	3395	-1422	-100	44	-2415	-952	-1181	0
502	0	0	-4307	956	5263	1675	-4785	3109	-1158	-44	225	-2165	-729	-799	0
503	0	0	-2444	694	3138	875	-2791	1916	-646	-95	378	-1908	-355	-368	0
504	0	0	-452	370	822	41	-637	596	-67	-27	686	-1701	-100	420	0
505	0	0	1535	48	-1487	-791	1511	-719	382	100	995	-1456	323	894	0
506	0	0	2400	-149	-2549	-1125	2474	-1349	531	5	1088	-1350	259	886	0
507	0	0	1698	-364	-2062	-667	1880	-1213	339	58	1068	-1330	120	570	0
508	0	0	-177	-537	-360	357	91	-448	-1	-15	1072	-1390	-122	-27	0
509	0	0	-2544	-597	1947	1570	-2245	675	-502	-54	935	-1544	-450	-669	0
510	0	0	-4776	-547	4229	2661	-4502	1841	-1001	-164	647	-1681	-841	-1278	0
511	0	0	-5656	-521	5135	3088	-5395	2307	-1070	-203	554	-1581	-1018	-1321	0
512	0	0	-5305	-543	4762	2924	-5033	2109	-1018	-194	452	-1606	-886	-987	0
513	0	0	-3297	-566	2731	1931	-3014	1082	-651	19	543	-1354	-578	-424	0
514	0	0	-1219	-589	630	904	-924	20	-81	166	723	-1233	-133	486	0
515	0	0	809	-585	-1394	-112	1101	-989	391	-195	797	-1074	67	723	0
516	0	0	1769	-599	-2368	-585	2068	-1483	399	-291	795	-975	-1	855	0
517	0	0	1011	-601	-1612	-205	1311	-1106	246	-143	807	-1002	-31	453	0
518	0	0	-1113	-607	506	860	-809	-50	-258	-143	878	-1117	-283	-69	0
519	0	0	-3464	-607	2857	2035	-3160	1125	-832	-254	781	-1261	-682	-973	0
520	0	0	-5672	-599	5073	3135	-5372	2237	-1162	-172	783	-1307	-890	-1369	0
521	0	0	-6683	-580	6103	3631	-6393	2761	-1392	-83	578	-1272	-925	-1559	0
522	0	0	-6032	-554	5478	3293	-5755	2462	-1212	-69	620	-1099	-756	-1214	0
523	0	0	-4016	-554	3462	2285	-3739	1454	-785	-36	541	-1006	-417	-603	0
524	0	0	-1623	-533	1090	1078	-1356	278	-207	31	512	-781	-164	-85	0
525	0	0	305	-550	-855	122	580	-702	279	-48	680	-560	75	479	0
526	0	0	1189	-562	-1751	-313	1470	-1156	296	-67	717	-574	42	461	0
527	0	0	613	-607	-1220	-3	916	-913	267	7	1002	-477	-5	131	0
528	0	0	-1495	-640	855	1067	-1175	107	-261	13	1212	-446	-353	-409	0
529	0	0	-3664	-638	3026	2151	-3345	1194	-692	-56	1563	-473	-729	-1088	0
530	0	0	-5796	-599	5197	3197	-5496	2299	-1074	-83	1862	-444	-956	-1614	0
531	0	0	-6832	-613	6219	3722	-6525	2803	-1101	-139	2326	-318	-938	-1621	0
532	0	0	-6195	-558	5637	3376	-5916	2539	-857	-133	2651	-225	-855	-1356	0
533	0	0	-4317	-614	3703	2465	-4010	1544	-362	-118	3148	7	-521	-873	0
534	0	0	-2267	-613	1654	1440	-1960	520	201	-56	3418	351	-143	-265	0
535	0	0	-167	-558	-391	362	112	-474	580	-58	3845	411	67	79	0
536	0	0	640	-562	-1202	-39	921	-882	772	95	4139	599	250	374	0
537	0	0	-6	-576	-570	291	282	-573	554	188	4060	523	34	38	0
538	0	0	-2069	-611	1458	1340	-1763	423	157	304	4139	432	-155	-250	0
539	0	0	-4574	-632	3942	2603	-4258	1655	-485	345	3961	217	-389	-898	0
540	0	0	-6822	-607	6215	3714	-6518	2804	-818	452	3689	116	-549	-1125	0
541	0	0	-7964	-527	7437	4245	-7700	3455	-1001	343	3201	-112	-832	-1140	0
542	0	0	-8013	-226	7787	4119	-7900	3780	-1373	7	2475	-494	-1084	-952	0
543	0	0	-5790	-424	5366	3107	-5578	2471	-531	599	2748	221	-85	242	0
544	0	0	-3574	-851	2723	2212	-3148	936	182	700	2395	506	335	1059	0
545	0	0	-1571	-900	671	1235	-1121	-114	457	614	2007	446	576	1423	0
546	0	0	-661	-973	-312	817	-174	-642	517	611	1553	428	591	1612	0
547	0	0	-1210	-1210	0	1210	-605	-605	353	508	1113	331	510	1330	0
548	0	0	-3105	-1280	1825	2192	-2465	272	-221	490	669	192	131	711	0
549	0	0	-5216	-1377	3839	3296	-4527	1231	-770	382	428	-58	-246	108	0
550	0	0	-7276	-1499	5777	4387	-6526	2139	-1177	399	120	-77	-409	-337	0
551	0	0	-8223	-1637	6586	4930	-7404	2474	-1363	265	60	-188	-481	-479	0
552	0	0	-7594	-1800	5794	4697	-6694	1997	-1043	358	356	69	-190	-195	0
553	0	0	-5734	-1905	3829	3819	-4781	962	-690	436	413	137	65	393	0
554	0	0	-3448	-1984	1464	2716	-2456	-260	32	506	653	323	448	1061	0
555	0	0	-1534	-2077	-543	1805	-495	-1310	417	382	937	415	680	1371	0
556	0	0	-586	-2054	-1468	1320	441	-1761	560	378	1131	498	733	1453	0
557	0	0	-1211	-2258	-1047	1734	-82	-1652	444	477	1515	613	725	1282	0
558	0	0	-3266	-2417	849	2841	-2057	-784	-17	343	1656	504	405	673	0
559	0	0	-5495	-2558	2937	4026	-4216	189	-419	397	2005	587	60	42	0
560	0	0	-7757	-2653	5104	5205	-6430	1225	-905	378	2236	415	-168	-566	0
561	0	0	-8669	-2743	5926	5706	-7297	1591	-836	419	2496	424	-335	-562	0
562	0	0	-8355	-2813	5542	5584	-6948	1364	-704	248	2498	510	-219	-372	0
563	0	0	-6545	-2877	3668	4711	-5106	395	-207	289	2692	727	67	207	0
564	0	0	-4428	-2915	1513	3671	-2970	-701	442	393	3206	836	481	859	0
565	0	0	-2608	-2910	-302	2759	-1153	-1606	913	265	3515	989	578	1317	0
566	0	0	-1820	-2954	-1134	2387	-343	-2044	1131	360	3949	1028	702	1332	0
567	0	0	-2731	-3041	-310	2886	-1210	-1675	946	283	4184	993	420	1053	0
568	0	0	-4816	-3039	1777	3927	-3296	-631	490	420	4013	764	108	498	0
569	0	0	-7411	-3078	4333	5244	-5872	627	-50	310	3705	446	-236	-139	0
570	0	0	-9634	-3071	6563	6352	-8098	1746	-389	455	3117	225	-500	-539	0
571	0	0	-10857	-3078	7779	6967	-9318	2350	-502	374	2683	100	-525	-434	0
572	0	0	-10486	-3076	7410	6781	-8948	2167	-323	333	2213	44	-368	31	0
573	0	0	-8599	-3069	5530	5834	-7064	1230	85	455	2151	64	-42	646	0
574	0	0	-6611	-3030	3581	4820	-5096	275	585	444	2163	207	291	1371	0
575	0	0	-4667	-3051	1616	3859	-3141	-717	1051	446	2454	279	533	1848	0
576	0	0	-3767	-2997	770	3382	-2268	-1113	1080	409	2498	294	531	1899	0
577	0	0	-4211	-2962	1249	3586	-2730	-856	937	314	2609	223	420	1608	0
578	0	0	-5942	-2941	3001	4441	-4471	30	471	267	2456	182	182	944	0
579	0	0	-7984	-2898	5086	5441	-6535	1094	-75	174	2176	172	-128	248	0
580	0	0	-9682	-2877	6805	6279	-8243	1964	-424	120	2056	1	-335	-213	0
581	0	0	-10423	-2867	7556	6645	-8989	2344	-543	27	2025	-71	-325	-417	0
582	0	0	-9685	-2814	6871	6249	-8278	2028	-446	67	2188	60	-161	-7	0
583	0	0	-7598	-2772	4826	5185	-6212	1027	42	162	2300	178	120	382	0
584	0	0	-5353	-2729	2624	4041	-3988	-52	591	199	2591	405	463	1006	0
585	0	0	-3262	-2626	636	2944	-1949	-995	981	267	2638	440	696	1396	0
586	0	0	-2319	-2553	-234	2436	-1042	-1393	1018	316	2716	389	785	1575	0
587	0	0	-2707	-2490	217	2598	-1462	-1136	884	322	2485	366	680	1352	0
588	0	0	-4630	-2432	2198	3531	-3414	-117	401	291	2165	124	436	942	0
589	0	0	-6653	-2397	4256	4525	-5454	929	-131	285	1672	-13	126	298	0
590	0	0	-8595	-2322	6273	5458	-7434	1975	-667	242	1261	-201	-93	-104	0
591	0	0	-9394	-2267	7127	5830	-8260	2430	-764	186	880	-277	-159	-186	0
592	0	0	-8684	-2199	6485	5441	-7584	2143	-638	201	626	-97	-133	238	0
593	0	0	-6579	-2114	4465	4346	-5522	1175	-207	207	448	-77	234	702	0
594	0	0	-4220	-2044	2176	3132	-3198	66	337	248	388	69	582	1330	0
595	0	0	-1954	-1910	44	1932	-999	-933	663	302	329	149	774	1844	0
596	0	0	-761	-1839	-1078	1300	158	-1458	867	345	287	65	892	1972	0
597	0	0	-1102	-1643	-541	1372	-280	-1092	694	289	81	29	702	1641	0
598	0	0	-2872	-1480	1392	2176	-2132	-44	153	151	-256	-205	275	1032	0
599	0	0	-4806	-1326	3480	3066	-4143	1077	-327	102	-535	-300	-21	320	0
600	0	0	-6941	-1255	5686	4098	-6313	2215	-946	15	-783	-488	-364	-131	0
601	0	0	-7680	-1156	6524	4418	-7102	2684	-1041	91	-1061	-490	-413	-391	0
602	0	0	-7067	-1065	6002	4066	-6534	2468	-952	40	-1099	-504	-287	-120	0
603	0	0	-5026	-1061	3965	3043	-4495	1452	-428	114	-1082	-225	11	407	0
604	0	0	-2795	-1030	1765	1912	-2280	367	36	25	-911	-93	292	938	0
605	0	0	-631	-1026	-395	828	-118	-710	386	155	-582	79	560	1456	0
606	0	0	372	-968	-1340	298	856	-1154	486	137	-525	186	572	1381	0
607	0	0	4	-884	-888	440	446	-886	438	124	-343	300	523	1189	0
608	0	0	-1869	-818	1051	1343	-1460	116	13	-27	-329	120	149	475	0
609	0	0	-3836	-789	3047	2312	-3441	1129	-490	116	-397	104	-77	-157	0
610	0	0	-6008	-776	5232	3392	-5620	2228	-997	-17	-337	89	-419	-636	0
611	0	0	-6795	-750	6045	3772	-6420	2647	-1037	54	-366	95	-473	-682	0
612	0	0	-6240	-717	5523	3478	-5881	2403	-826	36	-143	244	-221	-405	0
613	0	0	-4288	-616	3672	2452	-3980	1528	-244	5	153	430	60	195	0
614	0	0	-2049	-517	1532	1283	-1790	507	323	91	626	655	407	886	0
615	0	0	93	-450	-543	178	318	-496	766	135	999	768	727	1198	0
616	0	0	986	-401	-1387	-292	1186	-894	937	97	1321	948	760	1340	0
617	0	0	458	-432	-890	-13	674	-661	845	106	1625	987	628	944	0
618	0	0	-1536	-407	1129	971	-1332	361	420	106	1924	869	355	355	0
619	0	0	-3789	-490	3299	2139	-3544	1404	-81	19	2046	793	-65	-479	0
620	0	0	-5996	-547	5449	3271	-5722	2451	-465	89	2328	799	-322	-873	0
621	0	0	-7098	-582	6516	3840	-6807	2967	-580	-40	2572	785	-411	-1074	0
622	0	0	-6595	-607	5988	3601	-6291	2690	-372	77	2795	873	-188	-830	0
623	0	0	-4787	-616	4171	2701	-4479	1777	40	87	3030	1084	97	-391	0
624	0	0	-2626	-613	2013	1619	-2319	700	688	149	3268	1311	362	265	0
625	0	0	-579	-570	9	574	-294	-280	1088	236	3552	1484	640	789	0
626	0	0	250	-558	-808	154	529	-683	1175	211	3691	1484	711	789	0
627	0	0	-304	-525	-221	414	-41	-373	1018	291	3590	1464	483	570	0
628	0	0	-2337	-415	1922	1376	-2129	753	549	279	3410	1346	298	-31	0
629	0	0	-4620	-368	4252	2494	-4436	1942	-5	209	3402	1107	-182	-564	0
630	0	0	-6793	-320	6473	3556	-6633	3076	-356	217	3245	1117	-283	-981	0
631	0	0	-7722	-250	7472	3986	-7597	3611	-539	312	3045	1109	-335	-991	0
632	0	0	-7187	-279	6908	3733	-7047	3314	-430	197	2813	1086	-226	-702	0
633	0	0	-5224	-320	4904	2772	-5064	2292	-11	314	2861	1193	131	-89	0
634	0	0	-2903	-453	2450	1678	-2676	998	566	248	2628	1394	397	554	0
635	0	0	-800	-585	215	692	-507	-185	981	254	2465	1484	601	1006	0
636	0	0	365	-680	-1045	157	705	-862	1057	205	2289	1466	690	991	0
637	0	0	-62	-762	-700	412	319	-731	869	174	2196	1377	576	789	0
638	0	0	-1751	-795	956	1273	-1353	80	475	195	2002	1249	283	108	0
639	0	0	-3757	-770	2987	2263	-3372	1108	-85	89	1914	1032	-100	-492	0
640	0	0	-5643	-774	4869	3208	-5256	2047	-502	108	1794	991	-261	-921	0
641	0	0	-6397	-731	5666	3564	-6031	2467	-684	116	1740	956	-298	-1035	0
642	0	0	-5555	-752	4803	3153	-5179	2025	-360	67	1823	878	-110	-566	0
643	0	0	-3305	-789	2516	2047	-2910	863	42	205	1891	1099	283	-116	0
644	0	0	-794	-865	-71	829	-361	-468	620	164	1945	1293	539	626	0
645	0	0	1606	-931	-2537	-337	2071	-1734	975	221	2097	1385	830	1070	0
646	0	0	2726	-1002	-3728	-862	3227	-2365	1094	230	2025	1363	948	1278	0
647	0	0	2447	-1002	-3449	-722	2948	-2225	871	131	1765	1309	781	919	0
648	0	0	759	-1010	-1769	125	1264	-1389	475	256	1676	1183	498	471	0
649	0	0	-1380	-975	405	1177	-892	-285	-13	194	1309	1074	21	-112	0
650	0	0	-3261	-937	2324	2099	-2792	693	-519	292	1086	977	-166	-550	0
651	0	0	-4120	-968	3152	2544	-3636	1092	-713	221	874	832	-246	-620	0
652	0	0	-3387	-962	2425	2174	-2906	731	-543	203	814	886	-186	-285	0
653	0	0	-1182	-975	207	1078	-694	-384	-98	277	791	964	106	287	0
654	0	0	1269	-944	-2213	-162	1741	-1578	386	302	776	1070	432	896	0
655	0	0	3569	-902	-4471	-1333	4020	-2686	772	207	700	1210	550	1282	0
656	0	0	4683	-896	-5579	-1893	5131	-3237	838	201	706	1198	644	1392	0
657	0	0	4317	-944	-5261	-1686	4789	-3102	733	281	477	1210	459	952	0
658	0	0	2318	-1026	-3344	-646	2831	-2185	246	258	318	1018	182	339	0
659	0	0	91	-1109	-1200	509	645	-1154	-226	120	203	853	-225	-442	0
660	0	0	-2096	-1117	979	1606	-1537	-69	-710	176	65	805	-469	-915	0
661	0	0	-3014	-1154	1860	2084	-2437	353	-841	98	139	849	-591	-1117	0
662	0	0	-2436	-1220	1216	1828	-1826	-2	-566	31	258	954	-378	-880	0
663	0	0	-365	-1222	-857	793	246	-1039	3	135	440	1175	-128	-312	0
664	0	0	1889	-1193	-3082	-348	2485	-2137	424	46	630	1330	188	194	0
665	0	0	4132	-1226	-5358	-1453	4745	-3292	818	97	973	1511	411	651	0
666	0	0	5100	-1282	-6382	-1909	5741	-3832	952	73	1103	1501	531	653	0
667	0	0	4522	-1315	-5837	-1603	5179	-3576	843	52	1142	1503	283	349	0
668	0	0	2539	-1309	-3848	-615	3193	-2578	440	157	1167	1422	122	-246	0
669	0	0	234	-1288	-1522	527	878	-1405	-77	36	985	1297	-329	-900	0
670	0	0	-1980	-1251	729	1615	-1354	-261	-504	69	937	1185	-574	-1328	0
671	0	0	-3031	-1187	1844	2109	-2437	328	-692	44	814	1113	-574	-1354	0
672	0	0	-2507	-1173	1334	1840	-1920	80	-533	116	810	1212	-467	-1088	0
673	0	0	-618	-1134	-516	876	-51	-825	-9	112	865	1210	-128	-483	0
674	0	0	1715	-1123	-2838	-296	2276	-1980	572	149	890	1398	213	157	0
675	0	0	3729	-1117	-4846	-1306	4287	-2981	871	161	989	1451	428	552	0
676	0	0	4584	-1117	-5701	-1733	5142	-3409	993	135	828	1443	500	624	0
677	0	0	4004	-1123	-5127	-1440	4565	-3125	840	162	760	1425	312	327	0
678	0	0	1863	-1138	-3001	-362	2432	-2069	335	162	587	1138	11	-248	0
679	0	0	-468	-1162	-694	815	113	-928	-164	73	323	1026	-452	-933	0
680	0	0	-2729	-1162	1567	1945	-2148	202	-711	71	135	776	-642	-1486	0
681	0	0	-3743	-1103	2640	2423	-3191	768	-713	38	58	743	-756	-1503	0
682	0	0	-3078	-1032	2046	2055	-2562	507	-591	-1	91	708	-618	-1270	0
683	0	0	-1037	-1010	27	1023	-532	-491	-137	79	118	828	-329	-614	0
684	0	0	1364	-1018	-2382	-173	1873	-1700	483	56	207	962	-40	-188	0
685	0	0	3521	-1057	-4578	-1232	4049	-2817	772	120	353	973	207	304	0
686	0	0	4673	-1034	-5707	-1819	5190	-3370	977	168	391	1030	223	403	0
687	0	0	4120	-1090	-5210	-1515	4665	-3150	824	155	302	985	118	77	0
688	0	0	2078	-1109	-3187	-484	2632	-2148	452	38	223	768	-279	-490	0
689	0	0	-182	-1084	-902	633	360	-993	-87	124	170	613	-485	-1012	0
690	0	0	-2372	-1057	1315	1714	-1843	129	-471	69	56	550	-838	-1505	0
691	0	0	-3221	-1016	2205	2118	-2713	594	-504	65	133	525	-828	-1563	0
692	0	0	-2630	-1022	1608	1826	-2119	293	-380	151	62	647	-694	-1243	0
693	0	0	-617	-1032	-415	824	-101	-723	97	137	186	803	-434	-694	0
694	0	0	1781	-1101	-2882	-340	2331	-1991	624	159	329	970	-141	-46	0
695	0	0	3921	-1154	-5075	-1383	4498	-3114	1018	159	366	1162	126	325	0
696	0	0	5013	-1212	-6225	-1900	5619	-3718	1117	129	405	1111	265	457	0
697	0	0	4485	-1216	-5701	-1634	5093	-3458	987	89	335	1109	46	97	0
698	0	0	2454	-1167	-3621	-643	3037	-2394	483	162	157	933	-168	-504	0
699	0	0	156	-1132	-1288	488	722	-1210	-15	46	77	836	-605	-1107	0
700	0	0	-2065	-1088	977	1576	-1521	-55	-440	62	-15	694	-841	-1625	0
701	0	0	-3031	-1043	1988	2037	-2509	472	-611	79	25	754	-919	-1720	0
702	0	0	-2581	-1049	1532	1815	-2056	241	-463	62	-34	845	-795	-1487	0
703	0	0	-501	-1051	-550	776	24	-800	9	79	161	999	-508	-935	0
704	0	0	1674	-1117	-2791	-278	2232	-1954	568	65	263	1164	-211	-335	0
705	0	0	3803	-1103	-4906	-1350	4354	-3004	933	116	314	1243	-58	29	0
706	0	0	4873	-1028	-5901	-1922	5387	-3464	1068	114	323	1342	27	176	0
707	0	0	4346	-973	-5319	-1686	4832	-3146	859	102	258	1299	-106	-112	0
708	0	0	2310	-935	-3245	-687	2777	-2090	469	139	174	1142	-386	-696	0
709	0	0	-53	-902	-849	477	398	-875	-87	58	69	1028	-731	-1408	0
710	0	0	-2384	-929	1455	1656	-1919	263	-498	34	-3	989	-983	-1829	0
711	0	0	-3427	-958	2469	2192	-2948	755	-669	1	-56	921	-1043	-2093	0
712	0	0	-2898	-1028	1870	1963	-2384	421	-455	15	-5	1072	-824	-1641	0
713	0	0	-976	-1067	-91	1021	-442	-579	-29	-40	40	1229	-531	-1092	0
714	0	0	1342	-1096	-2438	-123	1890	-1767	508	29	128	1455	-192	-552	0
715	0	0	3349	-1103	-4452	-1123	3900	-2777	810	-54	195	1468	42	-77	0
716	0	0	4472	-1053	-5525	-1709	4998	-3289	1034	1	180	1602	95	-17	0
717	0	0	3843	-975	-4818	-1434	4330	-2896	816	-60	178	1552	-27	-362	0
718	0	0	1888	-919	-2807	-484	2347	-1863	502	-102	93	1466	-341	-851	0
719	0	0	-471	-886	-415	678	-28	-650	-34	-48	-31	1354	-589	-1517	0
720	0	0	-2777	-824	1953	1800	-2365	564	-523	-120	-85	1200	-824	-2017	0
721	0	0	-3774	-886	2888	2330	-3331	1001	-533	-36	-110	1237	-843	-2095	0
722	0	0	-3385	-997	2388	2191	-2886	695	-486	-15	-31	1257	-680	-1716	0
723	0	0	-1359	-1049	310	1204	-834	-369	85	-100	137	1437	-403	-1187	0
724	0	0	1013	-1105	-2118	46	1565	-1611	708	25	267	1705	-46	-541	0
725	0	0	3080	-1156	-4236	-962	3658	-2696	956	-3	389	1825	207	-147	0
726	0	0	4294	-1169	-5463	-1562	4878	-3316	1185	44	448	1844	174	-91	0
727	0	0	3783	-1156	-4939	-1313	4361	-3047	1045	46	432	1780	180	-289	0
728	0	0	1753	-1127	-2880	-313	2316	-2003	659	19	395	1656	-153	-867	0
729	0	0	-485	-1101	-616	793	65	-858	149	46	473	1612	-325	-1423	0
730	0	0	-2738	-1055	1683	1896	-2210	314	-314	11	382	1390	-609	-2017	0
731	0	0	-3651	-1001	2650	2326	-3150	824	-252	19	376	1497	-647	-2066	0
732	0	0	-3167	-975	2192	2071	-2679	608	-228	0	432	1472	-605	-1666	0
733	0	0	-1042	-977	65	1009	-553	-456	308	83	601	1689	-149	-1152	0
734	0	0	1250	-851	-2101	-199	1675	-1476	801	71	632	1843	226	-585	0
735	0	0	3494	-787	-4281	-1353	3887	-2534	1241	77	838	1969	376	-192	0
736	0	0	4434	-807	-5241	-1813	4837	-3024	1406	71	944	2083	485	-141	0
737	0	0	3858	-869	-4727	-1494	4292	-2798	1189	50	919	1961	261	-519	0
738	0	0	1819	-929	-2748	-445	2283	-1838	820	23	925	1852	34	-1189	0
739	0	0	-539	-1012	-473	775	-33	-742	285	-15	820	1846	-292	-1831	0
740	0	0	-2867	-1125	1742	1996	-2304	308	9	-95	880	1701	-506	-2207	0
741	0	0	-3895	-1181	2714	2538	-3304	766	-106	-71	785	1639	-512	-2287	0
742	0	0	-3408	-1216	2192	2312	-2800	488	44	32	832	1705	-358	-1932	0
743	0	0	-1512	-1187	325	1349	-918	-431	430	-19	752	1738	-34	-1323	0
744	0	0	827	-1107	-1934	140	1380	-1520	999	17	690	1825	304	-711	0
745	0	0	2957	-1041	-3998	-958	3477	-2519	1346	85	717	1932	510	-139	0
746	0	0	3939	-1004	-4943	-1467	4441	-2973	1431	133	624	1998	692	75	0
747	0	0	3469	-983	-4452	-1243	3960	-2717	1336	11	539	1883	463	-182	0
748	0	0	1445	-956	-2401	-244	1923	-1678	911	13	419	1705	312	-626	0
749	0	0	-941	-968	-27	954	-457	-497	281	-36	143	1487	-75	-1191	0
750	0	0	-3090	-970	2120	2030	-2605	575	-25	1	58	1359	-211	-1586	0
751	0	0	-4133	-973	3160	2553	-3646	1093	-230	-25	-65	1241	-267	-1583	0
752	0	0	-3584	-956	2628	2270	-3106	836	-25	23	-120	1317	-98	-1193	0
753	0	0	-1659	-971	688	1315	-1173	-141	320	-58	-137	1385	170	-651	0
754	0	0	696	-1018	-1714	161	1205	-1366	917	60	-67	1522	459	54	0
755	0	0	2805	-1045	-3850	-880	3327	-2447	1187	50	-46	1544	760	444	0
756	0	0	3781	-1057	-4838	-1362	4309	-2947	1257	46	98	1513	774	556	0
757	0	0	3261	-1039	-4300	-1111	3780	-2669	1144	34	170	1447	680	306	0
758	0	0	1366	-1049	-2415	-158	1890	-1732	758	44	259	1365	358	-190	0
759	0	0	-968	-1055	-87	1011	-440	-571	225	34	128	1210	110	-888	0
760	0	0	-3083	-1010	2073	2046	-2578	531	-155	-27	366	1059	-157	-1222	0
761	0	0	-4106	-938	3168	2522	-3637	1115	-259	46	405	1010	-155	-1262	0
762	0	0	-3524	-865	2659	2194	-3091	897	-135	114	609	1096	-36	-1016	0
763	0	0	-1646	-818	828	1232	-1237	5	323	62	830	1127	314	-335	0
764	0	0	654	-768	-1422	57	1038	-1095	793	203	987	1338	562	298	0
765	0	0	2706	-793	-3499	-956	3102	-2146	1113	238	1229	1330	797	789	0
766	0	0	3678	-859	-4537	-1409	4107	-2698	1299	232	1276	1410	921	938	0
767	0	0	3179	-904	-4083	-1137	3631	-2493	1111	271	1268	1429	766	665	0
768	0	0	1136	-933	-2069	-101	1602	-1501	772	228	1274	1212	446	250	0
769	0	0	-1059	-995	64	1027	-561	-465	230	226	1284	1063	129	-411	0
770	0	0	-3316	-1020	2296	2168	-2806	638	-87	180	1251	989	-73	-774	0
771	0	0	-4316	-1057	3259	2686	-3787	1101	-252	155	1290	888	-149	-768	0
772	0	0	-3808	-1061	2747	2434	-3277	843	-34	310	1451	1002	11	-339	0
773	0	0	-1943	-1063	880	1503	-1411	-91	308	186	1487	1076	180	159	0
774	0	0	434	-991	-1425	278	929	-1208	882	265	1740	1202	566	748	0
775	0	0	2390	-973	-3363	-708	2876	-2168	1146	259	1961	1323	880	1220	0
776	0	0	3403	-913	-4316	-1245	3859	-2614	1315	225	2170	1239	896	1319	0
777	0	0	2815	-995	-3810	-910	3312	-2402	1292	248	2219	1257	787	1132	0
778	0	0	852	-1070	-1922	109	1387	-1496	900	318	2326	1212	665	620	0
779	0	0	-1401	-1101	300	1251	-850	-400	327	267	2407	1078	349	-1	0
780	0	0	-3599	-1076	2523	2337	-3061	723	-65	368	2421	956	230	-360	0
781	0	0	-4595	-1024	3571	2809	-4083	1273	-19	180	2619	923	215	-395	0
782	0	0	-4098	-977	3121	2537	-3609	1072	114	287	2721	1043	422	-7	0
783	0	0	-2100	-915	1185	1507	-1642	135	494	327	2942	1169	651	684	0
784	0	0	54	-902	-956	424	505	-929	1035	388	3135	1323	1055	1293	0
785	0	0	2105	-900	-3005	-602	2555	-1952	1342	380	3340	1290	1280	1759	0
786	0	0	3135	-921	-4056	-1107	3595	-2488	1553	347	3495	1377	1375	1887	0
787	0	0	2525	-904	-3429	-810	2977	-2166	1412	341	3538	1237	1286	1573	0
788	0	0	720	-824	-1544	52	1132	-1184	1076	291	3596	1119	985	1034	0
789	0	0	-1481	-770	711	1125	-1096	-29	537	277	3561	915	719	432	0
790	0	0	-3592	-760	2832	2176	-3212	1036	230	234	3656	803	436	98	0
791	0	0	-4547	-702	3845	2624	-4196	1571	65	226	3589	793	378	-89	0
792	0	0	-4092	-750	3342	2421	-3717	1296	248	271	3633	820	506	219	0
793	0	0	-2207	-882	1325	1544	-1766	221	719	219	3674	944	688	673	0
794	0	0	-163	-1039	-876	601	356	-957	1115	339	3750	1014	1034	1162	0
795	0	0	1887	-1152	-3039	-367	2463	-2095	1462	323	3872	1070	1198	1621	0
796	0	0	2801	-1220	-4021	-790	3411	-2620	1546	223	3967	940	1272	1697	0
797	0	0	2266	-1272	-3538	-497	2902	-2405	1280	378	3897	935	1171	1226	0
798	0	0	275	-1311	-1586	518	930	-1448	931	230	3750	700	801	733	0
799	0	0	-1760	-1264	496	1512	-1128	-384	500	211	3701	597	554	155	0
800	0	0	-3879	-1183	2696	2531	-3287	756	143	209	3521	438	345	-223	0
801	0	0	-4785	-1094	3691	2939	-4238	1298	81	203	3480	318	250	-333	0
802	0	0	-4278	-975	3303	2626	-3790	1164	106	164	3387	370	341	-147	0
803	0	0	-2302	-828	1474	1565	-1888	323	434	209	3373	382	618	395	0
804	0	0	-150	-768	-618	459	234	-693	921	236	3296	467	865	993	0
805	0	0	1882	-737	-2619	-572	2250	-1678	1160	162	3197	467	1001	1394	0
806	0	0	2824	-735	-3559	-1044	3191	-2147	1286	118	3076	490	1035	1486	0
807	0	0	2267	-873	-3140	-697	2703	-2006	1068	215	2842	432	905	1231	0
808	0	0	295	-900	-1195	302	745	-1047	640	108	2518	161	663	684	0
809	0	0	-1892	-915	977	1403	-1434	31	168	85	2227	1	380	147	0
810	0	0	-4020	-975	3045	2497	-3532	1035	-228	95	1982	-75	197	-205	0
811	0	0	-5047	-1047	4000	3047	-4523	1476	-178	0	1852	-159	108	-259	0
812	0	0	-4610	-1072	3538	2841	-4074	1233	-164	11	1707	-205	180	64	0
813	0	0	-2769	-1070	1699	1919	-2234	314	128	42	1588	-104	417	537	0
814	0	0	-629	-1028	-399	828	-115	-713	626	95	1536	-89	752	1115	0
815	0	0	1445	-931	-2376	-257	1910	-1653	907	120	1592	-17	915	1590	0
816	0	0	2377	-874	-3251	-751	2814	-2062	919	67	1445	-48	952	1573	0
817	0	0	1901	-805	-2706	-548	2303	-1755	834	46	1381	-120	795	1321	0
818	0	0	27	-766	-793	369	410	-779	547	34	1216	-240	622	935	0
819	0	0	-2131	-760	1371	1445	-1751	305	11	32	1068	-415	360	316	0
820	0	0	-4313	-874	3439	2593	-3876	1282	-323	21	909	-558	98	-97	0
821	0	0	-5408	-1001	4407	3204	-4907	1703	-438	-13	859	-644	104	-97	0
822	0	0	-5006	-1049	3957	3027	-4481	1454	-261	0	774	-642	259	118	0
823	0	0	-3274	-1111	2163	2192	-2718	526	-7	-36	805	-673	444	597	0
824	0	0	-1196	-1132	64	1164	-630	-534	537	1	861	-582	743	1150	0
825	0	0	691	-1070	-1761	189	1226	-1415	743	29	766	-583	898	1548	0
826	0	0	1706	-942	-2648	-382	2177	-1795	919	23	816	-653	962	1689	0
827	0	0	1108	-923	-2031	-92	1569	-1477	746	73	667	-696	803	1410	0
828	0	0	-749	-933	-184	841	-282	-558	294	40	550	-884	537	892	0
829	0	0	-2971	-915	2056	1943	-2513	570	-143	36	370	-1006	289	388	0
830	0	0	-5129	-991	4138	3060	-4633	1573	-366	19	217	-1278	124	23	0
831	0	0	-6110	-1055	5055	3582	-5582	2000	-376	-1	81	-1235	67	-15	0
832	0	0	-5775	-1067	4708	3421	-5241	1820	-413	52	95	-1361	29	223	0
833	0	0	-4005	-1152	2853	2578	-3429	850	-116	52	112	-1280	164	570	0
834	0	0	-2048	-1154	894	1601	-1471	-130	337	85	143	-1235	570	1160	0
835	0	0	-93	-1094	-1001	593	454	-1047	686	17	129	-1241	657	1557	0
836	0	0	908	-1072	-1980	82	1444	-1526	772	91	358	-1119	791	1777	0
837	0	0	223	-1074	-1297	425	760	-1185	618	-9	151	-1297	628	1371	0
838	0	0	-1648	-1059	589	1353	-1118	-235	232	-7	131	-1373	419	917	0
839	0	0	-3809	-1014	2795	2411	-3302	890	-164	-62	5	-1538	244	413	0
840	0	0	-5837	-925	4912	3381	-5374	1993	-411	-15	-73	-1530	95	-19	0
841	0	0	-6797	-803	5994	3800	-6395	2595	-535	-73	-97	-1639	-34	-141	0
842	0	0	-6381	-653	5728	3517	-6054	2537	-382	-62	-62	-1534	120	98	0
843	0	0	-4667	-595	4072	2631	-4369	1738	-98	-44	-162	-1513	347	659	0
844	0	0	-2659	-646	2013	1652	-2336	683	331	-71	-174	-1398	611	1086	0
845	0	0	-799	-822	-23	810	-388	-422	583	-27	-116	-1307	682	1501	0
846	0	0	23	-1045	-1068	511	545	-1056	723	-3	-102	-1344	690	1528	0
847	0	0	-547	-1204	-657	875	55	-930	583	-145	-188	-1326	613	1181	0
848	0	0	-2248	-1224	1024	1736	-1636	-100	238	-147	-310	-1519	364	690	0
849	0	0	-4250	-1063	3187	2656	-3718	1062	-209	-221	-510	-1548	110	166	0
850	0	0	-6061	-874	5187	3467	-5624	2156	-514	-87	-646	-1635	-95	-129	0
851	0	0	-6820	-702	6118	3761	-6469	2708	-554	-161	-820	-1563	-104	-186	0
852	0	0	-6205	-671	5534	3438	-5869	2431	-556	-215	-911	-1600	-44	-44	0
853	0	0	-4162	-731	3431	2446	-3796	1350	-145	-176	-925	-1445	168	430	0
854	0	0	-2045	-781	1264	1413	-1654	241	192	-221	-999	-1400	428	876	0
855	0	0	-24	-873	-849	448	412	-861	401	-240	-1045	-1262	649	1251	1
856	0	0	1048	-946	-1994	-51	1521	-1470	578	-223	-1226	-1189	682	1358	0
857	0	0	644	-1024	-1668	190	1156	-1346	384	-298	-1375	-1272	537	1115	0
858	0	0	-937	-1117	-180	1027	-378	-648	162	-194	-1486	-1214	310	671	0
859	0	0	-2961	-1198	1763	2079	-2362	282	-345	-302	-1792	-1404	-102	56	0
860	0	0	-4653	-1068	3585	2860	-4119	1258	-607	-401	-1854	-1507	-325	-366	0
861	0	0	-5470	-981	4489	3225	-4979	1754	-655	-442	-2056	-1423	-318	-448	0
862	0	0	-5000	-989	4011	2994	-4505	1511	-675	-364	-2079	-1429	-190	-124	0
863	0	0	-3105	-958	2147	2031	-2626	594	-345	-329	-2097	-1313	122	258	0
864	0	0	-1073	-973	100	1023	-586	-436	73	-316	-2149	-1142	432	723	0
865	0	0	838	-956	-1794	59	1316	-1375	337	-364	-2254	-1008	731	1111	0
866	0	0	1983	-919	-2902	-532	2442	-1910	440	-294	-2283	-956	752	1162	0
867	0	0	1589	-841	-2430	-374	2009	-1635	298	-399	-2300	-958	673	946	0
868	0	0	6	-830	-836	412	421	-833	23	-292	-2560	-1041	475	580	0
869	0	0	-1875	-863	1012	1369	-1443	74	-256	-308	-2665	-1138	331	168	0
870	0	0	-3811	-950	2861	2380	-3336	955	-663	-339	-2853	-1165	95	-244	0
871	0	0	-4647	-989	3658	2818	-4152	1334	-741	-341	-2954	-1187	52	-232	0
872	0	0	-4345	-1026	3319	2685	-3832	1146	-706	-380	-3177	-1200	93	-85	0
873	0	0	-2391	-944	1447	1667	-1919	251	-298	-279	-3092	-1132	331	376	0
874	0	0	-474	-894	-420	684	-27	-657	-17	-341	-3249	-1053	611	962	0
875	0	0	1616	-841	-2457	-387	2036	-1649	269	-339	-3263	-933	616	1332	0
876	0	0	2535	-772	-3307	-881	2921	-2039	300	-287	-3412	-1014	838	1520	0
877	0	0	2206	-731	-2937	-737	2571	-1834	209	-355	-3707	-1113	620	1317	0
878	0	0	678	-744	-1422	33	1050	-1083	-32	-265	-3889	-1101	483	840	0
879	0	0	-1252	-744	508	998	-880	-118	-432	-372	-4138	-1206	97	395	0
880	0	0	-3185	-873	2312	2029	-2748	719	-797	-388	-4432	-1348	-9	-58	0
881	0	0	-4129	-946	3183	2537	-3656	1118	-948	-388	-4665	-1489	-79	-32	0
882	0	0	-3504	-950	2554	2227	-3029	802	-840	-403	-4908	-1460	-108	97	0
883	0	0	-1765	-958	807	1361	-1286	-75	-539	-420	-4925	-1361	87	582	0
884	0	0	413	-927	-1340	257	876	-1133	-223	-382	-5141	-1325	364	968	0
885	0	0	2520	-896	-3416	-812	2968	-2156	23	-362	-5302	-1282	549	1396	0
886	0	0	3762	-762	-4524	-1500	4143	-2643	60	-362	-5476	-1334	550	1431	0
887	0	0	3598	-549	-4147	-1524	3872	-2348	-52	-415	-5660	-1464	417	1243	0
888	0	0	2171	-405	-2576	-883	2373	-1490	-246	-453	-5841	-1550	199	812	0
889	0	0	103	-446	-549	171	326	-497	-659	-519	-6114	-1734	-81	362	0
890	0	0	-1924	-580	1344	1252	-1634	382	-981	-525	-6268	-1844	-176	-1	0
891	0	0	-3192	-822	2370	2007	-2781	774	-1105	-556	-6526	-1928	-277	-114	0
892	0	0	-3157	-948	2209	2052	-2683	630	-993	-593	-6623	-1967	-143	52	0
893	0	0	-1945	-979	966	1462	-1455	-6	-721	-618	-6758	-1914	44	442	0
894	0	0	-371	-888	-517	629	73	-702	-292	-558	-6790	-1773	300	828	0
895	0	0	1108	-828	-1936	-140	1522	-1382	-104	-634	-6832	-1800	488	911	0
896	0	0	1577	-857	-2434	-360	2005	-1645	9	-613	-6828	-1819	401	991	0
897	0	0	741	-977	-1718	118	1229	-1347	-83	-597	-6869	-1914	221	605	0
898	0	0	-1222	-997	225	1109	-723	-386	-376	-442	-6935	-1852	65	122	0
899	0	0	-3441	-937	2504	2189	-2972	783	-706	-609	-6962	-1959	-298	-504	0
900	0	0	-5610	-937	4673	3273	-5141	1868	-855	-549	-6964	-2048	-523	-942	0
901	0	0	-6713	-911	5802	3812	-6257	2445	-1004	-510	-6908	-2075	-680	-1105	0
902	0	0	-6463	-919	5544	3691	-6003	2312	-840	-500	-6867	-2048	-675	-975	0
903	0	0	-4946	-876	4070	2911	-4508	1597	-665	-411	-6724	-1941	-514	-508	0
904	0	0	-3026	-894	2132	1960	-2579	619	-281	-389	-6531	-1835	-366	-190	0
905	0	0	-1022	-873	149	947	-585	-362	168	-261	-6551	-1616	-151	122	0
906	0	0	-112	-886	-774	499	331	-830	209	-360	-6584	-1616	-223	120	0
907	0	0	-213	-851	-638	532	212	-744	153	-316	-6467	-1505	-238	-100	0
908	0	0	-1687	-869	818	1278	-1252	-25	-141	-382	-6586	-1656	-469	-587	0
909	0	0	-3325	-935	2390	2130	-2857	727	-440	-382	-6592	-1645	-737	-1127	0
910	0	0	-4950	-921	4029	2935	-4489	1554	-770	-401	-6669	-1701	-869	-1569	0
911	0	0	-5837	-925	4912	3381	-5374	1993	-946	-512	-6830	-1674	-907	-1705	0
912	0	0	-5221	-905	4316	3063	-4768	1705	-729	-562	-6696	-1643	-760	-1517	0
913	0	0	-3336	-836	2500	2086	-2918	832	-432	-566	-6745	-1600	-469	-1105	0
914	0	0	-1239	-828	411	1033	-825	-208	-176	-560	-6673	-1513	-267	-638	0
915	0	0	836	-801	-1637	-17	1236	-1219	97	-572	-6588	-1365	-1	-248	0
916	0	0	1988	-772	-2760	-608	2374	-1766	192	-506	-6541	-1460	87	-228	0
917	0	0	1870	-822	-2692	-524	2281	-1757	104	-545	-6601	-1458	-81	-384	0
918	0	0	539	-919	-1458	190	998	-1188	-67	-531	-6456	-1460	-289	-706	0
919	0	0	-1221	-991	230	1106	-725	-380	-475	-570	-6483	-1617	-543	-1226	0
920	0	0	-2841	-1103	1738	1972	-2289	317	-721	-539	-6372	-1720	-787	-1449	0
921	0	0	-3493	-1020	2473	2256	-2983	726	-799	-568	-6268	-1654	-869	-1598	0
922	0	0	-2861	-935	1926	1898	-2393	495	-743	-574	-6112	-1701	-925	-1344	0
923	0	0	-1029	-882	147	955	-588	-367	-358	-574	-5897	-1606	-680	-991	0
924	0	0	1077	-863	-1940	-107	1508	-1401	-64	-582	-5655	-1619	-574	-605	0
925	0	0	3081	-913	-3994	-1084	3537	-2453	209	-506	-5466	-1418	-345	-254	0
926	0	0	4194	-960	-5154	-1617	4674	-3057	219	-500	-5232	-1462	-409	-318	0
927	0	0	4045	-956	-5001	-1544	4523	-2978	259	-467	-4914	-1422	-517	-457	0
928	0	0	2720	-911	-3631	-904	3175	-2271	7	-521	-4871	-1495	-646	-873	0
929	0	0	1036	-904	-1940	-66	1488	-1422	-192	-527	-4797	-1557	-865	-1427	0
930	0	0	-724	-956	-232	840	-246	-594	-519	-533	-4694	-1571	-1111	-1802	0
931	0	0	-1442	-1012	430	1227	-936	-291	-618	-475	-4588	-1497	-1037	-1875	0
932	0	0	-958	-975	-17	966	-470	-496	-436	-461	-4386	-1437	-935	-1705	0
933	0	0	772	-950	-1722	89	1247	-1336	-215	-554	-4174	-1315	-832	-1338	0
934	0	0	2869	-929	-3798	-970	3333	-2363	128	-508	-3949	-1173	-488	-785	0
935	0	0	4856	-857	-5713	-1999	5284	-3285	376	-415	-3866	-1055	-258	-430	0
936	0	0	5985	-834	-6819	-2575	6402	-3826	465	-420	-3784	-1041	-258	-314	0
937	0	0	5867	-847	-6714	-2510	6290	-3780	475	-397	-3653	-904	-325	-413	0
938	0	0	4575	-855	-5430	-1860	5002	-3142	215	-514	-3633	-905	-442	-805	0
939	0	0	3156	-704	-3860	-1226	3508	-2282	-9	-417	-3592	-948	-580	-1210	0
940	0	0	1517	-644	-2161	-436	1839	-1402	-279	-461	-3495	-1008	-770	-1480	0
941	0	0	875	-669	-1544	-103	1209	-1106	-382	-516	-3507	-989	-876	-1608	0
942	0	0	1376	-748	-2124	-314	1750	-1436	-335	-430	-3377	-919	-630	-1237	0
943	0	0	3069	-876	-3945	-1096	3507	-2410	-141	-517	-3348	-956	-533	-1006	0
944	0	0	5203	-853	-6056	-2175	5629	-3454	230	-370	-3243	-805	-263	-521	0
945	0	0	7186	-760	-7946	-3213	7566	-4353	384	-432	-3160	-743	-129	-232	0
946	0	0	8390	-603	-8993	-3893	8691	-4798	465	-426	-3129	-754	-56	-40	0
947	0	0	8460	-353	-8813	-4053	8636	-4583	455	-378	-3146	-677	-95	-225	0
948	0	0	7397	-19	-7416	-3689	7406	-3717	291	-370	-3119	-704	-141	-582	0
949	0	0	6075	349	-5726	-3212	5900	-2688	34	-413	-3156	-873	-405	-1035	0
950	0	0	4917	785	-4132	-2851	4524	-1673	-129	-389	-3125	-824	-488	-1367	0
951	0	0	4533	1222	-3311	-2877	3922	-1044	-215	-450	-3193	-774	-490	-1404	0
952	0	0	5346	1645	-3701	-3495	4523	-1028	-192	-453	-3005	-754	-463	-1352	0
953	0	0	7106	2002	-5104	-4554	6105	-1551	-25	-467	-2900	-636	-322	-1255	0
954	0	0	8731	2291	-6440	-5511	7585	-2074	124	-452	-2733	-535	-209	-993	0
955	0	0	10155	2341	-7814	-6248	8984	-2736	356	-413	-2593	-589	-225	-1026	0
956	0	0	10427	2229	-8198	-6328	9312	-2984	366	-450	-2426	-729	-380	-1152	0
957	0	0	9767	1912	-7855	-5839	8811	-2971	343	-397	-2326	-785	-628	-1433	0
958	0	0	7955	1701	-6254	-4828	7104	-2276	263	-422	-2015	-896	-758	-1654	1
959	0	0	6005	1565	-4440	-3785	5222	-1437	54	-364	-1848	-1061	-985	-1881	0
960	0	0	4215	1451	-2764	-2833	3489	-656	-147	-308	-1577	-1096	-1142	-2048	0
961	126	0	2854	1132	-1722	-1993	2288	-295	-261	-225	-1489	-1113	-1109	-1971	0
962	126	0	2467	822	-1645	-1644	2056	-411	-364	25	-1462	-1237	-1034	-1530	0
963	126	0	2835	593	-2242	-1714	2538	-824	-145	223	-1559	-1165	-752	-909	0
964	126	0	3431	246	-3185	-1838	3308	-1469	85	230	-1439	-952	-628	-417	0
965	126	0	4225	-27	-4252	-2099	4238	-2139	337	312	-1358	-638	-234	143	0
966	126	0	4468	-234	-4702	-2117	4585	-2468	477	211	-1297	-236	32	388	0
967	126	0	4002	-364	-4366	-1819	4184	-2365	386	40	-1257	-42	197	265	0
968	126	0	2998	-457	-3455	-1270	3226	-1956	250	-164	-1218	192	265	-172	0
969	126	0	1788	-483	-2271	-652	2029	-1377	62	-296	-1292	327	217	-752	0
970	126	0	384	-512	-896	64	640	-704	-129	-409	-1177	289	85	-1278	0
971	126	0	-215	-537	-322	376	53	-429	-279	-405	-1255	228	-110	-1536	0
972	126	0	60	-582	-642	261	351	-612	-205	-360	-1055	265	71	-1346	0
973	126	0	1176	-595	-1771	-290	1473	-1183	-126	-488	-931	108	40	-1086	0
974	126	0	2730	-620	-3350	-1055	3040	-1985	164	-275	-791	122	170	-764	0
975	126	0	4301	-640	-4941	-1830	4621	-2790	242	-250	-801	-153	116	-651	0
976	126	0	5310	-634	-5944	-2338	5627	-3289	399	-54	-601	-118	170	-364	0
977	126	0	5328	-684	-6012	-2322	5670	-3348	310	-118	-748	-306	-137	-467	0
978	126	0	4388	-706	-5094	-1841	4741	-2900	238	-25	-853	-370	-300	-611	0
979	126	0	3269	-698	-3967	-1285	3618	-2332	25	102	-966	-587	-494	-935	0
980	126	0	1919	-723	-2642	-598	2280	-1682	-263	46	-1028	-663	-785	-1280	0
981	126	0	1377	-735	-2112	-321	1744	-1423	-339	77	-960	-711	-925	-1261	0
982	126	0	1655	-719	-2374	-468	2014	-1546	-384	48	-938	-783	-892	-1065	0
983	126	0	2968	-731	-3699	-1118	3333	-2215	-149	155	-954	-644	-739	-679	0
984	126	0	4572	-737	-5309	-1917	4940	-3023	25	159	-818	-611	-564	-195	0
985	126	0	6109	-758	-6867	-2675	6488	-3812	199	211	-801	-677	-461	159	0
986	126	0	7031	-779	-7810	-3126	7420	-4294	267	263	-636	-580	-246	254	0
987	126	0	7165	-781	-7946	-3192	7555	-4363	306	182	-426	-415	-259	259	0
988	126	0	6182	-739	-6921	-2721	6551	-3830	256	93	-339	-126	-95	110	0
989	126	0	5042	-715	-5757	-2163	5399	-3236	87	-79	-331	-91	-108	-213	0
990	126	0	3605	-647	-4252	-1479	3928	-2449	-85	-269	-327	-95	-139	-525	0
991	126	0	2918	-622	-3540	-1148	3229	-2081	-228	-292	-329	-133	-95	-661	0
992	126	0	2947	-655	-3602	-1146	3274	-2128	-234	-149	-228	-261	-79	-776	0
993	126	0	3884	-688	-4572	-1598	4228	-2630	-13	-207	34	-184	52	-576	0
994	126	0	5239	-679	-5918	-2280	5578	-3298	199	-133	34	-182	83	-232	0
995	126	0	6497	-746	-7243	-2875	6870	-3994	428	-143	192	-87	232	23	0
996	126	0	7147	-830	-7977	-3158	7562	-4403	446	-100	287	-254	263	190	0
997	126	0	6970	-863	-7833	-3053	7401	-4348	479	-48	234	-232	254	188	0
998	126	0	5841	-834	-6675	-2503	6258	-3754	322	-118	62	-271	120	-11	0
999	126	0	4425	-793	-5218	-1816	4821	-3005	62	-46	-13	-258	32	-314	0
1000	126	0	2860	-814	-3674	-1023	3267	-2244	-164	-159	-203	-294	-211	-583	0
1001	126	0	1950	-727	-2677	-611	2313	-1702	-302	-137	-240	-254	-190	-570	0
1002	126	0	1938	-717	-2655	-610	2296	-1686	-238	-126	-223	-203	-128	-368	0
1003	126	0	2848	-698	-3546	-1075	3197	-2122	-25	-54	-176	-46	67	29	0
1004	126	0	3884	-694	-4578	-1595	4231	-2636	162	-46	-153	0	170	362	0
1005	126	0	5015	-723	-5738	-2146	5376	-3230	450	93	17	79	434	682	0
1006	126	0	5509	-700	-6209	-2404	5859	-3454	411	81	91	126	488	799	0
1007	126	0	5345	-667	-6012	-2339	5678	-3339	558	143	176	304	572	797	0
1008	126	0	4057	-589	-4646	-1734	4351	-2617	267	137	213	281	562	583	0
1009	126	0	2617	-589	-3206	-1014	2911	-1897	38	46	283	219	444	170	0
1010	126	0	1102	-665	-1767	-218	1434	-1216	-5	-31	327	306	380	3	0
1011	126	0	167	-789	-956	311	561	-872	-174	-67	178	242	397	-164	0
1012	126	0	234	-836	-1070	301	652	-953	-79	-69	203	294	411	-83	0
1013	126	0	1285	-808	-2093	-238	1689	-1450	71	-126	238	403	541	79	0
1014	126	0	2594	-777	-3371	-908	2982	-2074	399	-13	312	442	659	461	0
1015	126	0	3946	-746	-4692	-1600	4319	-2719	552	-108	452	436	609	611	0
1016	126	0	4842	-659	-5501	-2091	5171	-3080	704	17	644	459	737	762	0
1017	126	0	4780	-624	-5404	-2078	5092	-3014	599	-23	657	291	618	578	0
1018	126	0	3843	-624	-4467	-1609	4155	-2545	572	32	843	333	537	473	0
1019	126	0	2613	-646	-3259	-983	2936	-1952	226	77	785	172	302	44	0
1020	126	0	1364	-673	-2037	-345	1700	-1355	100	155	954	197	172	23	0
1021	126	0	557	-746	-1303	94	930	-1024	46	104	863	60	9	-81	0
1022	126	0	768	-791	-1559	11	1163	-1175	77	176	915	172	186	-7	0
1023	126	0	1756	-756	-2512	-500	2134	-1634	306	108	954	230	207	337	0
1024	126	0	3104	-739	-3843	-1182	3473	-2291	527	256	987	279	419	675	0
1025	126	0	4407	-704	-5111	-1851	4759	-2907	715	259	1096	320	632	971	0
1026	126	0	5176	-657	-5833	-2259	5504	-3245	783	327	1028	469	727	1222	0
1027	126	0	5007	-640	-5647	-2183	5327	-3143	760	308	1014	372	713	1144	0
1028	126	0	4130	-640	-4770	-1745	4450	-2705	634	368	1088	535	708	1020	0
1029	126	0	2867	-646	-3513	-1110	3190	-2079	440	310	1053	521	597	760	0
1030	126	0	1585	-647	-2232	-469	1908	-1439	250	296	1099	488	494	653	0
1031	126	0	910	-642	-1552	-134	1231	-1097	176	267	1035	556	512	527	0
1032	126	0	1131	-632	-1763	-249	1447	-1197	190	296	1175	725	525	748	0
1033	126	0	2134	-624	-2758	-755	2446	-1691	355	250	1088	743	698	855	0
1034	126	0	3494	-626	-4120	-1434	3807	-2373	624	310	1092	859	960	1185	0
1035	126	0	4720	-620	-5340	-2050	5030	-2980	677	335	1146	863	1070	1412	0
1036	126	0	5524	-614	-6138	-2455	5831	-3376	904	298	1125	1049	1016	1478	0
1037	126	0	5283	-595	-5878	-2344	5580	-3236	725	292	1214	997	944	1425	0
1038	126	0	4295	-543	-4838	-1876	4566	-2690	677	292	1043	958	944	1167	0
1039	126	0	3001	-539	-3540	-1231	3270	-2039	547	226	1022	892	812	861	0
1040	126	0	1436	-535	-1971	-450	1703	-1253	147	201	905	818	675	601	0
1041	126	0	601	-473	-1074	-64	837	-773	87	157	657	777	562	461	0
1042	126	0	601	-442	-1043	-79	822	-742	139	250	688	754	686	626	0
1043	126	0	1314	-496	-1810	-409	1562	-1153	122	129	490	723	711	814	0
1044	126	0	2491	-527	-3018	-982	2754	-1772	494	201	506	797	737	1107	0
1045	126	0	3536	-572	-4108	-1482	3822	-2340	580	345	411	861	948	1404	0
1046	126	0	4198	-599	-4797	-1799	4497	-2698	661	234	364	783	913	1468	0
1047	126	0	3977	-580	-4557	-1698	4267	-2568	711	261	261	785	874	1394	0
1048	126	0	2902	-564	-3466	-1169	3184	-2015	463	195	178	651	700	1152	0
1049	126	0	1666	-539	-2205	-563	1935	-1372	265	335	104	758	537	904	0
1050	126	0	208	-519	-727	155	467	-623	56	201	116	556	391	647	0
1051	126	0	-602	-488	114	545	-358	-187	-17	236	42	492	345	552	0
1052	126	0	-523	-459	64	491	-293	-197	-48	236	36	525	333	667	0
1053	126	0	412	-420	-832	4	622	-626	77	279	100	589	413	857	0
1054	126	0	1601	-401	-2002	-600	1801	-1201	415	269	48	647	539	1105	0
1055	126	0	2830	-417	-3247	-1206	3038	-1832	572	302	65	671	638	1394	0
1056	126	0	3487	-420	-3907	-1533	3697	-2163	587	355	17	657	694	1377	0
1057	126	0	3300	-424	-3724	-1438	3512	-2074	583	211	-87	566	605	1243	0
1058	126	0	2353	-405	-2758	-974	2555	-1581	471	228	-131	564	531	997	0
1059	126	0	1081	-335	-1416	-373	1248	-875	223	180	-254	459	382	649	0
1060	126	0	-206	-316	-110	261	-48	-213	60	203	-244	428	300	417	0
1061	126	0	-1014	-353	661	683	-837	154	-65	139	-221	279	267	358	0
1062	126	0	-924	-436	488	680	-706	26	-31	159	-256	277	228	397	0
1063	126	0	-48	-453	-405	250	178	-429	87	174	-273	360	339	659	0
1064	126	0	1199	-391	-1590	-404	1394	-990	306	232	-238	325	494	937	0
1065	126	0	2419	-345	-2764	-1037	2591	-1554	430	184	-95	380	585	1076	0
1066	126	0	3189	-279	-3468	-1455	3328	-1873	614	279	-120	500	531	1233	0
1067	126	0	3069	-234	-3303	-1417	3186	-1768	616	207	-133	514	403	1164	0
1068	126	0	2111	-180	-2291	-965	2201	-1235	467	186	-143	399	345	826	0
1069	126	0	944	-161	-1105	-391	1024	-633	232	232	-77	432	250	582	0
1070	126	0	-449	-184	265	316	-357	40	65	207	-110	417	85	225	0
1071	126	0	-1227	-170	1057	698	-1142	443	-62	188	-166	465	44	159	0
1072	126	0	-1126	-205	921	665	-1023	358	73	230	-60	500	182	275	0
1073	126	0	-237	-236	1	236	-119	-117	62	207	-79	405	219	366	0
1074	126	0	963	-228	-1191	-367	1077	-709	401	182	19	605	432	688	0
1075	126	0	2111	-211	-2322	-950	2216	-1266	502	139	-5	614	469	904	0
1076	126	0	2844	-207	-3051	-1318	2947	-1629	527	226	-153	723	630	909	0
1077	126	0	2669	-219	-2888	-1225	2778	-1553	481	267	-122	684	663	946	0
1078	126	0	1660	-192	-1852	-734	1756	-1022	362	157	-215	580	500	688	0
1079	126	0	454	-172	-626	-141	540	-399	164	161	-223	620	407	467	0
1080	126	0	-856	-135	721	495	-788	293	-52	186	-254	539	391	345	0
1081	126	0	-1597	-131	1466	864	-1531	667	-129	124	-397	440	296	248	0
1082	126	0	-1441	-122	1319	781	-1380	598	-71	118	-349	570	360	388	0
1083	126	0	-552	-108	444	330	-498	168	-3	114	-463	465	465	677	0
1084	126	0	735	-91	-826	-322	780	-458	203	166	-440	502	562	917	0
1085	126	0	2037	-42	-2079	-997	2058	-1060	450	143	-374	539	741	1123	0
1086	126	0	2739	-11	-2750	-1364	2744	-1380	411	166	-535	523	737	1237	0
1087	126	0	2702	31	-2671	-1366	2686	-1320	453	139	-494	450	647	1162	0
1088	126	0	1588	19	-1569	-803	1578	-775	254	106	-613	420	543	907	0
1089	126	0	446	-13	-459	-216	452	-236	46	81	-603	213	368	541	0
1090	126	0	-961	-65	896	513	-928	415	-203	93	-651	131	203	353	0
1091	126	0	-1795	-104	1691	949	-1743	793	-355	44	-750	44	104	174	0
1092	126	0	-1697	-128	1569	912	-1633	720	-327	40	-729	89	114	277	0
1093	126	0	-847	-124	723	485	-785	299	-100	19	-746	75	195	436	0
1094	126	0	367	-81	-448	-143	407	-264	56	44	-818	32	281	572	0
1095	126	0	1573	-77	-1650	-748	1611	-863	312	75	-708	44	428	838	0
1096	126	0	2275	-91	-2366	-1092	2320	-1228	372	3	-653	135	333	900	0
1097	126	0	2084	-141	-2225	-971	2154	-1183	242	64	-576	52	318	764	0
1098	126	0	996	-228	-1224	-384	1110	-726	129	-11	-686	19	215	535	0
1099	126	0	-256	-259	-3	257	-126	-131	7	-77	-624	-139	11	219	0
1100	126	0	-1586	-296	1290	941	-1438	497	-246	-1	-483	-143	-9	15	0
1101	126	0	-2444	-320	2124	1382	-2284	902	-430	-44	-646	-263	-137	-129	0
1102	126	0	-2257	-273	1984	1265	-2120	855	-304	-58	-537	-203	-112	3	0
1103	126	0	-1365	-267	1098	816	-1231	415	-180	-34	-500	-159	11	269	0
1104	126	0	-156	-320	-164	238	4	-242	-21	-46	-459	-143	77	411	0
1105	126	0	1081	-370	-1451	-355	1266	-910	277	-27	-232	-104	188	743	0
1106	126	0	1676	-450	-2126	-613	1901	-1288	327	-11	-254	-36	285	774	0
1107	126	0	1548	-508	-2056	-520	1802	-1282	333	-46	-182	-176	300	653	0
1108	126	0	460	-572	-1032	56	746	-802	129	-75	-205	-135	172	395	0
1109	126	0	-732	-647	85	689	-408	-281	-81	-13	-168	-203	40	192	0
1110	126	0	-2075	-696	1379	1385	-1727	341	-285	-40	-184	-314	0	-44	0
1111	126	0	-2923	-743	2180	1833	-2551	718	-306	-65	-79	-316	-17	-95	0
1112	126	0	-2874	-760	2114	1817	-2494	677	-432	-102	-149	-430	-56	3	0
1113	126	0	-1814	-713	1101	1263	-1457	194	-199	-23	-98	-302	64	201	0
1114	126	0	-676	-636	40	656	-358	-298	56	-29	-27	-192	234	582	0
1115	126	0	531	-640	-1171	54	851	-905	118	-110	-62	-314	256	673	0
1116	126	0	1415	-616	-2031	-399	1723	-1323	285	-7	46	-205	415	812	0
1117	126	0	1131	-640	-1771	-245	1451	-1205	151	-137	71	-409	353	729	0
1118	126	0	194	-665	-859	235	526	-762	139	-126	29	-358	219	576	0
1119	126	0	-965	-661	304	813	-634	-178	-106	-129	11	-430	1	296	0
1120	126	0	-2362	-661	1701	1511	-2031	520	-407	-25	-32	-510	-40	114	0
1121	126	0	-3107	-686	2421	1896	-2764	867	-457	-95	-29	-589	-79	-25	0
1122	126	0	-3012	-700	2312	1856	-2662	806	-413	-124	27	-554	-85	77	0
1123	126	0	-2057	-698	1359	1377	-1708	330	-405	-3	-15	-611	21	215	0
1124	126	0	-827	-694	133	760	-480	-280	-40	-174	104	-529	25	562	0
1125	126	0	330	-711	-1041	190	685	-876	98	-77	122	-591	145	781	0
1126	126	0	1149	-694	-1843	-227	1496	-1268	197	-13	159	-514	164	888	0
1127	126	0	974	-729	-1703	-122	1338	-1216	145	-159	267	-560	32	789	0
1128	126	0	4	-725	-729	360	366	-727	-9	-143	226	-642	17	475	0
1129	126	0	-1295	-710	585	1002	-940	-62	-271	-164	207	-721	-135	124	0
1130	126	0	-2603	-733	1870	1668	-2236	568	-452	-225	242	-838	-281	-97	0
1131	126	0	-3334	-717	2617	2025	-2975	950	-453	-133	250	-783	-306	-67	0
1132	126	0	-3224	-679	2545	1951	-2884	933	-463	-164	197	-826	-291	-157	0
1133	126	0	-2177	-682	1495	1429	-1836	406	-320	-93	329	-684	-168	161	0
1134	126	0	-1126	-719	407	922	-766	-156	-145	-213	446	-752	-58	399	0
1135	126	0	238	-735	-973	248	605	-854	81	-153	438	-657	-21	624	0
1136	126	0	900	-737	-1637	-81	1268	-1187	91	-91	471	-659	85	673	0
1137	126	0	730	-713	-1443	-8	1086	-1078	133	-215	440	-682	-3	622	0
1138	126	0	-188	-684	-496	436	154	-590	-48	-155	562	-770	-58	436	0
1139	126	0	-1378	-655	723	1016	-1050	34	-217	-209	475	-789	-174	97	0
1140	126	0	-2744	-634	2110	1689	-2427	738	-455	-194	386	-851	-279	-97	0
1141	126	0	-3400	-657	2743	2028	-3071	1043	-529	-161	347	-888	-300	-238	0
1142	126	0	-3392	-653	2739	2022	-3065	1043	-533	-151	345	-814	-335	-116	0
1143	126	0	-2347	-634	1713	1490	-2030	539	-362	-186	413	-871	-209	85	0
1144	126	0	-1175	-611	564	893	-869	-23	-133	-164	502	-766	-93	490	0
1145	126	0	146	-661	-807	257	476	-734	-3	-110	550	-840	60	622	0
1146	126	0	801	-766	-1567	-17	1184	-1166	102	-126	580	-752	46	713	0
1147	126	0	825	-816	-1641	-4	1233	-1228	128	-102	613	-686	149	614	0
1148	126	0	-153	-859	-706	506	276	-782	-56	-199	564	-807	-79	407	0
1149	126	0	-1297	-853	444	1075	-870	-204	-172	-87	638	-733	-180	186	0
1150	126	0	-2735	-838	1897	1786	-2316	529	-516	-141	587	-832	-277	-102	0
1151	126	0	-3363	-820	2543	2091	-2953	861	-504	-133	657	-785	-296	-151	0
1152	126	0	-3244	-818	2426	2031	-2835	804	-512	-64	694	-760	-261	-15	0
1153	126	0	-2210	-777	1433	1493	-1821	328	-267	-151	741	-710	-164	164	0
1154	126	0	-926	-779	147	852	-536	-316	-108	-108	826	-733	-56	411	0
1155	126	0	400	-731	-1131	165	765	-931	98	-34	828	-605	192	624	0
1156	126	0	1186	-713	-1899	-236	1542	-1306	141	-116	896	-642	93	735	0
1157	126	0	1081	-729	-1810	-176	1445	-1269	190	-97	993	-539	97	711	0
1158	126	0	75	-733	-808	329	441	-770	9	-149	952	-649	-60	374	0
1159	126	0	-1083	-715	368	899	-725	-173	-139	-87	907	-754	-126	27	0
1160	126	0	-2486	-729	1757	1607	-2121	514	-413	-170	855	-708	-226	-186	0
1161	126	0	-3152	-735	2417	1943	-2784	841	-597	-106	805	-770	-378	-259	0
1162	126	0	-3035	-746	2289	1890	-2662	771	-459	-124	898	-743	-232	-106	0
1163	126	0	-2055	-756	1299	1405	-1677	271	-364	-157	873	-774	-178	79	0
1164	126	0	-767	-702	65	734	-416	-318	-104	-143	900	-729	-40	327	0
1165	126	0	506	-700	-1206	97	856	-953	62	-73	915	-669	11	682	0
1166	126	0	1321	-690	-2011	-315	1666	-1350	172	-58	977	-700	93	746	0
1167	126	0	1091	-711	-1802	-190	1446	-1256	151	-102	902	-690	137	624	0
1168	126	0	153	-696	-849	271	501	-772	-34	-153	810	-710	-100	343	0
1169	126	0	-1142	-694	448	918	-795	-123	-186	-118	791	-828	-118	69	0
1170	126	0	-2505	-692	1813	1598	-2159	560	-409	-133	692	-795	-322	-145	0
1171	126	0	-3260	-694	2566	1977	-2913	936	-519	-128	717	-890	-401	-188	0
1172	126	0	-3211	-711	2500	1961	-2855	894	-504	-164	653	-843	-360	-157	0
1173	126	0	-2143	-696	1447	1419	-1795	375	-407	-100	696	-873	-195	-11	0
1174	126	0	-862	-626	236	744	-549	-195	-60	-56	770	-733	-46	325	0
1175	126	0	390	-541	-931	75	660	-736	15	-62	711	-746	-9	591	0
1176	126	0	1207	-490	-1697	-358	1452	-1093	112	-7	713	-702	3	743	0
1177	126	0	1043	-516	-1559	-263	1301	-1037	89	108	826	-704	126	810	0
1178	126	0	-87	-572	-485	329	199	-528	-7	23	768	-607	71	715	0
1179	126	0	-1384	-651	733	1017	-1058	41	-234	-199	746	-611	-122	358	0
1180	126	0	-2868	-723	2145	1795	-2506	711	-436	-153	729	-690	-159	75	0
1181	126	0	-3716	-783	2933	2249	-3324	1075	-517	-122	591	-731	-291	-124	0
1182	126	0	-3631	-789	2842	2210	-3236	1026	-552	-162	589	-791	-327	-42	0
1183	126	0	-2642	-799	1843	1720	-2242	522	-347	-122	614	-698	-219	194	0
1184	126	0	-1446	-826	620	1136	-1033	-103	-110	-93	549	-729	-102	283	0
1185	126	0	-122	-863	-741	492	309	-802	102	-32	743	-609	3	642	0
1186	126	0	661	-826	-1487	82	1074	-1156	95	-52	640	-696	42	636	0
1187	126	0	704	-741	-1445	18	1074	-1093	157	65	719	-675	40	603	0
1188	126	0	-396	-735	-339	565	-28	-537	-42	23	824	-684	-21	329	0
1189	126	0	-1621	-752	869	1186	-1245	58	-213	-23	803	-814	-199	-21	0
1190	126	0	-2929	-733	2196	1831	-2562	731	-374	7	816	-680	-300	-203	0
1191	126	0	-3664	-704	2960	2184	-3312	1128	-502	34	777	-673	-415	-388	0
1192	126	0	-3597	-682	2915	2139	-3256	1116	-469	15	843	-630	-304	-188	0
1193	126	0	-2571	-647	1924	1609	-2247	638	-353	31	832	-587	-296	1	0
1194	126	0	-1260	-686	574	973	-917	-56	13	93	880	-459	-112	306	0
1195	126	0	-55	-708	-653	381	299	-680	112	79	847	-483	7	380	0
1196	126	0	788	-715	-1503	-36	1145	-1109	312	93	865	-337	91	535	0
1197	126	0	547	-727	-1274	90	910	-1000	151	-29	849	-351	-3	395	0
1198	126	0	-308	-725	-417	516	54	-571	50	-17	863	-438	-50	254	0
1199	126	0	-1507	-731	776	1119	-1141	22	-145	25	746	-444	-161	1	0
1200	126	0	-2952	-725	2227	1838	-2589	751	-432	-64	558	-488	-306	-343	0
1201	126	0	-3660	-752	2908	2206	-3284	1078	-467	31	525	-455	-341	-306	0
1202	126	0	-3543	-748	2795	2145	-3169	1023	-453	-38	455	-428	-240	-333	0
1203	126	0	-2528	-715	1813	1621	-2170	549	-291	-58	452	-438	-172	-97	0
1204	126	0	-1237	-694	543	965	-890	-75	-25	62	432	-341	1	271	0
1205	126	0	126	-651	-777	262	451	-714	178	29	395	-285	75	492	0
1206	126	0	929	-591	-1520	-169	1224	-1055	269	65	486	-230	164	589	0
1207	126	0	766	-574	-1340	-96	1053	-957	178	67	370	-252	192	452	0
1208	126	0	-281	-558	-277	419	-2	-417	23	15	283	-234	-56	213	0
1209	126	0	-1460	-640	820	1050	-1140	90	-93	32	180	-248	-129	-54	0
1210	126	0	-2854	-717	2137	1785	-2495	710	-356	-50	145	-267	-219	-302	0
1211	126	0	-3522	-799	2723	2160	-3122	962	-349	1	131	-217	-209	-376	0
1212	126	0	-3511	-867	2644	2189	-3077	888	-455	15	29	-246	-329	-374	0
1213	126	0	-2500	-900	1600	1700	-2050	350	-172	31	120	-176	-145	-67	0
1214	126	0	-1330	-871	459	1100	-894	-206	-58	-46	79	-126	-60	85	0
1215	126	0	148	-820	-968	336	558	-894	250	38	184	17	116	409	0
1216	126	0	714	-803	-1517	44	1115	-1160	234	-21	157	44	180	442	0
1217	126	0	708	-783	-1491	37	1099	-1137	298	-77	166	0	64	244	0
1218	126	0	-291	-756	-465	523	87	-610	188	-5	195	106	21	64	0
1219	126	0	-1495	-752	743	1123	-1119	-4	-93	-60	118	-65	-161	-258	0
1220	126	0	-2845	-698	2147	1771	-2496	724	-279	-62	73	-71	-217	-481	0
1221	126	0	-3454	-684	2770	2069	-3112	1043	-347	-5	93	-46	-194	-585	0
1222	126	0	-3415	-715	2700	2065	-3057	992	-335	7	58	-46	-217	-452	0
1223	126	0	-2416	-721	1695	1568	-2055	487	-81	1	201	25	-89	-223	0
1224	126	0	-1142	-706	436	924	-789	-135	161	-27	252	110	-11	91	0
1225	126	0	68	-748	-816	340	442	-782	296	-29	254	112	56	254	0
1226	126	0	815	-779	-1594	-18	1204	-1186	333	-17	304	203	139	366	0
1227	126	0	679	-779	-1458	50	1068	-1118	349	7	327	93	98	329	0
1228	126	0	-294	-777	-483	535	94	-630	201	27	353	106	114	118	0
1229	126	0	-1460	-754	706	1107	-1083	-24	11	112	323	95	-64	-194	0
1230	126	0	-2818	-688	2130	1753	-2474	721	-172	27	277	79	-97	-399	0
1231	126	0	-3526	-613	2913	2069	-3219	1150	-322	-48	223	46	-279	-529	0
1232	126	0	-3284	-613	2671	1948	-2977	1029	-252	-56	388	93	-149	-366	0
1233	126	0	-2379	-630	1749	1504	-2064	559	-87	89	413	159	-9	-97	0
1234	126	0	-1099	-694	405	896	-752	-144	151	40	428	273	17	145	0
1235	126	0	64	-774	-838	355	451	-806	312	32	556	252	256	314	0
1236	126	0	860	-810	-1670	-25	1265	-1240	502	46	620	349	273	405	0
1237	126	0	739	-855	-1594	58	1166	-1224	382	75	634	310	203	355	0
1238	126	0	-157	-824	-667	490	255	-745	341	64	587	310	240	213	0
1239	126	0	-1424	-810	614	1117	-1019	-98	77	25	558	271	7	-112	0
1240	126	0	-2700	-807	1893	1753	-2296	543	-178	15	531	178	-64	-409	0
1241	126	0	-3460	-810	2650	2135	-3055	920	-164	29	568	236	-104	-378	0
1242	126	0	-3344	-805	2539	2074	-2941	867	-192	19	514	277	-112	-312	0
1243	126	0	-2319	-814	1505	1566	-1912	345	-13	98	533	289	48	-93	0
1244	126	0	-1177	-801	376	989	-776	-212	159	64	549	430	69	228	0
1245	126	0	163	-779	-942	308	552	-860	289	91	539	393	259	327	0
1246	126	0	864	-785	-1649	-39	1256	-1217	413	137	616	378	384	564	0
1247	126	0	764	-772	-1536	4	1150	-1154	368	131	506	426	265	446	0
1248	126	0	-182	-746	-564	464	191	-655	343	36	547	463	149	252	0
1249	126	0	-1330	-733	597	1031	-963	-68	44	60	512	368	122	-64	0
1250	126	0	-2692	-723	1969	1707	-2330	623	-180	91	420	325	0	-279	0
1251	126	0	-3482	-737	2745	2109	-3113	1004	-211	38	409	279	13	-322	0
1252	126	0	-3324	-737	2587	2030	-2955	925	-207	79	401	304	11	-289	0
1253	126	0	-2401	-760	1641	1580	-2021	440	-42	83	331	434	120	-31	0
1254	126	0	-1171	-758	413	964	-792	-172	201	116	386	401	246	273	0
1255	126	0	163	-768	-931	302	547	-849	360	180	440	521	368	560	0
1256	126	0	873	-752	-1625	-60	1249	-1188	467	143	467	531	508	646	0
1257	126	0	774	-721	-1495	-26	1134	-1108	399	120	386	566	382	572	0
1258	126	0	-175	-741	-566	458	195	-653	306	168	446	471	374	407	0
1259	126	0	-1339	-719	620	1029	-979	-49	133	110	358	477	120	89	0
1260	126	0	-2633	-715	1918	1674	-2275	601	-77	114	289	453	77	-184	0
1261	126	0	-3431	-729	2702	2080	-3066	986	-209	56	277	452	-23	-197	0
1262	126	0	-3202	-735	2467	1968	-2834	866	-186	137	306	409	85	-124	0
1263	126	0	-2295	-711	1584	1503	-1939	436	27	128	320	477	203	180	0
1264	126	0	-1095	-721	374	908	-734	-173	153	102	325	442	291	424	0
1265	126	0	287	-665	-952	189	619	-808	362	209	382	543	473	647	0
1266	126	0	976	-698	-1674	-139	1325	-1186	424	129	362	510	488	630	0
1267	126	0	866	-717	-1583	-74	1224	-1150	473	145	424	564	516	605	0
1268	126	0	-22	-710	-688	366	333	-699	399	145	358	537	325	370	0
1269	126	0	-1204	-708	496	956	-850	-106	104	129	450	401	172	129	0
1270	126	0	-2510	-702	1808	1606	-2159	553	-77	147	294	393	89	-122	0
1271	126	0	-3278	-710	2568	1994	-2923	929	-162	64	341	378	1	-242	0
1272	126	0	-3177	-768	2409	1972	-2793	820	-190	83	388	393	-5	-164	0
1273	126	0	-2238	-785	1453	1511	-1845	334	21	85	426	376	180	23	0
1274	126	0	-953	-783	170	868	-561	-306	244	180	479	490	277	335	0
1275	126	0	248	-795	-1043	273	645	-919	376	120	502	488	351	533	0
1276	126	0	1094	-803	-1897	-145	1495	-1350	547	159	591	595	533	593	0
1277	126	0	902	-770	-1672	-66	1287	-1221	438	64	562	543	376	550	0
1278	126	0	76	-752	-828	338	452	-790	382	73	696	545	226	329	0
1279	126	0	-1062	-721	341	891	-701	-190	246	131	647	517	240	17	0
1280	126	0	-2406	-616	1790	1511	-2098	587	-131	69	455	477	-3	-244	0
1281	126	0	-3019	-585	2434	1802	-2726	924	-95	104	583	481	-17	-312	0
1282	126	0	-3072	-595	2477	1833	-2774	941	-139	100	585	461	89	-178	0
1283	126	0	-2108	-644	1464	1376	-1786	410	-85	85	506	417	32	-85	0
1284	126	0	-953	-723	230	838	-591	-246	217	164	700	537	289	292	0
1285	126	0	190	-789	-979	299	584	-884	353	166	576	500	302	457	0
1286	126	0	1106	-830	-1936	-138	1521	-1383	457	205	677	552	362	611	0
1287	126	0	848	-826	-1674	-11	1261	-1250	461	194	692	570	452	578	0
1288	126	0	-105	-840	-735	472	315	-787	259	52	554	463	120	279	0
1289	126	0	-1170	-843	327	1006	-748	-258	172	126	661	510	135	110	0
1290	126	0	-2591	-797	1794	1694	-2192	498	-98	104	558	424	-13	-157	0
1291	126	0	-3285	-762	2523	2023	-2904	880	-238	62	504	335	-48	-267	0
1292	126	0	-3261	-743	2518	2002	-2889	887	-221	166	543	370	54	-139	0
1293	126	0	-2282	-721	1561	1501	-1921	420	-27	162	490	471	112	91	0
1294	126	0	-1077	-711	366	894	-721	-172	174	108	467	485	122	331	0
1295	126	0	196	-723	-919	263	557	-821	349	151	568	521	256	516	0
1296	126	0	871	-713	-1584	-79	1227	-1148	351	95	535	498	289	595	0
1297	126	0	780	-735	-1515	-22	1147	-1125	405	114	504	521	258	541	0
1298	126	0	-88	-774	-686	431	299	-730	300	199	529	453	234	376	0
1299	126	0	-1394	-785	609	1089	-1001	-88	-3	89	432	360	104	31	0
1300	126	0	-2678	-793	1885	1735	-2281	546	-139	79	483	302	-34	-137	0
1301	126	0	-3453	-774	2679	2113	-3066	952	-238	122	329	197	-60	-244	0
1302	126	0	-3357	-744	2613	2050	-2985	934	-151	83	384	283	-77	-147	0
1303	126	0	-2414	-746	1668	1580	-2041	461	-71	170	479	248	36	67	0
1304	126	0	-1214	-735	479	974	-846	-128	129	143	389	322	199	397	0
1305	126	0	185	-746	-931	280	558	-838	407	153	492	349	318	601	0
1306	126	0	881	-752	-1633	-64	1257	-1192	413	141	481	333	376	787	0
1307	126	0	776	-754	-1530	-11	1153	-1142	343	157	519	304	250	649	0
1308	126	0	-169	-774	-605	471	218	-689	314	73	618	294	209	467	0
1309	126	0	-1288	-776	512	1032	-900	-132	64	75	504	289	52	143	0
1310	126	0	-2700	-739	1961	1719	-2330	611	-195	69	436	194	0	-81	0
1311	126	0	-3357	-737	2620	2047	-2988	941	-213	50	457	166	-75	-170	0
1312	126	0	-3225	-758	2467	1991	-2846	854	-221	97	413	256	-54	-122	0
1313	126	0	-2244	-729	1515	1486	-1879	393	-40	40	564	285	102	83	0
1314	126	0	-1002	-741	261	871	-631	-240	170	44	558	211	194	358	0
1315	126	0	258	-746	-1004	244	631	-875	308	129	599	287	378	533	0
1316	126	0	1059	-710	-1769	-174	1414	-1239	401	56	585	294	353	578	0
1317	126	0	1053	-700	-1753	-176	1403	-1226	420	133	688	322	355	564	0
1318	126	0	-11	-746	-735	378	362	-740	221	64	514	265	122	195	0
1319	126	0	-1134	-748	386	941	-760	-181	64	34	525	294	3	-34	0
1320	126	0	-2499	-777	1722	1638	-2110	472	-190	87	481	161	-40	-289	0
1321	126	0	-3189	-764	2425	1976	-2807	830	-306	77	485	120	-129	-388	0
1322	126	0	-3099	-719	2380	1909	-2739	830	-291	54	432	176	-114	-211	0
1323	126	0	-2108	-677	1431	1392	-1769	377	-34	69	461	232	40	-91	0
1324	126	0	-896	-638	258	767	-577	-190	104	-23	554	226	71	116	0
1325	126	0	498	-613	-1111	57	804	-862	240	118	622	271	248	457	0
1326	126	0	1164	-607	-1771	-278	1467	-1189	339	17	651	298	312	438	0
1327	126	0	1094	-597	-1691	-248	1392	-1144	337	-34	640	252	194	314	0
1328	126	0	223	-500	-723	138	473	-611	289	83	653	333	128	186	0
1329	126	0	-1004	-388	616	696	-810	114	0	1	512	166	-58	-252	0
1330	126	0	-2362	-388	1974	1375	-2168	793	-240	-17	461	64	-182	-483	0
1331	126	0	-3183	-473	2710	1828	-2946	1118	-331	-5	419	143	-162	-566	0
1332	126	0	-3144	-605	2539	1874	-2841	967	-432	13	356	21	-240	-481	0
1333	126	0	-2251	-760	1491	1505	-1871	365	-137	-31	467	128	-85	-194	0
1334	126	0	-1188	-828	360	1008	-774	-234	-44	-1	343	85	-58	54	0
1335	126	0	173	-781	-954	304	563	-867	199	21	417	112	46	366	0
1336	126	0	858	-752	-1610	-53	1234	-1181	252	56	407	129	155	428	0
1337	126	0	807	-702	-1509	-52	1158	-1105	162	38	283	73	56	273	0
1338	126	0	-197	-713	-516	455	159	-614	155	27	442	85	46	60	0
1339	126	0	-1468	-675	793	1071	-1130	59	-100	27	199	-13	-172	-166	0
1340	126	0	-2754	-609	2145	1681	-2449	768	-298	-46	256	-91	-258	-440	0
1341	126	0	-3619	-599	3020	2109	-3319	1210	-465	-17	246	-172	-343	-446	0
1342	126	0	-3532	-624	2908	2078	-3220	1142	-395	50	131	-155	-195	-432	0
1343	126	0	-2580	-644	1936	1612	-2258	646	-209	-29	201	-131	-137	-166	0
1344	126	0	-1382	-603	779	992	-1080	88	32	-19	244	1	5	85	0
1345	126	0	-68	-603	-535	335	233	-569	172	79	296	-21	44	358	0
1346	126	0	656	-587	-1243	-34	949	-915	265	65	258	46	166	426	0
1347	126	0	574	-611	-1185	18	879	-898	219	79	269	108	116	358	0
1348	126	0	-431	-613	-182	522	-124	-397	131	91	223	27	56	126	0
1349	126	0	-1560	-583	977	1071	-1268	197	-36	110	234	-11	-65	-95	0
1350	126	0	-2981	-622	2359	1801	-2670	868	-355	97	149	-34	-207	-364	0
1351	126	0	-3726	-622	3104	2174	-3415	1241	-457	5	143	-139	-221	-467	0
1352	126	0	-3577	-613	2964	2095	-3270	1175	-353	-11	83	0	-217	-358	0
1353	126	0	-2602	-624	1978	1613	-2290	677	-184	89	143	50	-65	-27	0
1354	126	0	-1434	-624	810	1029	-1122	93	-9	40	161	87	23	180	0
1355	126	0	-29	-636	-607	332	289	-621	223	89	190	100	162	368	0
1356	126	0	778	-618	-1396	-80	1087	-1007	314	168	250	182	277	552	0
1357	126	0	597	-613	-1210	8	903	-911	230	-9	217	89	197	308	0
1358	126	0	-254	-589	-335	421	40	-462	149	190	221	129	188	207	0
1359	126	0	-1520	-603	917	1061	-1218	157	-87	58	192	104	-19	-89	0
1360	126	0	-2872	-663	2209	1767	-2540	773	-320	85	71	-60	-161	-397	0
1361	126	0	-3637	-708	2929	2172	-3283	1110	-302	89	184	19	-192	-419	0
1362	126	0	-3581	-770	2811	2175	-3196	1020	-376	0	131	-29	-93	-426	0
1363	126	0	-2513	-777	1736	1645	-2124	479	-162	73	174	95	-100	-250	0
1364	126	0	-1320	-768	552	1044	-936	-108	-34	97	234	120	15	32	0
1365	126	0	-24	-739	-715	381	345	-727	246	42	211	141	133	190	0
1366	126	0	855	-710	-1565	-72	1210	-1137	292	93	252	149	217	244	0
1367	126	0	700	-710	-1410	5	1055	-1060	248	-13	308	184	143	149	0
1368	126	0	-232	-715	-483	473	125	-599	170	-69	151	147	-1	-128	0
1369	126	0	-1378	-750	628	1064	-1003	-61	-15	-5	131	100	-131	-401	0
1370	126	0	-2759	-781	1978	1770	-2368	598	-308	-95	75	9	-157	-772	0
1371	126	0	-3413	-791	2622	2102	-3017	915	-362	-62	128	21	-221	-737	0
1372	126	0	-3477	-814	2663	2145	-3070	924	-432	-133	25	17	-296	-770	0
1373	126	0	-2422	-789	1633	1605	-2027	422	-116	-44	81	-34	-188	-432	0
1374	126	0	-1202	-801	401	1001	-801	-200	25	-52	131	32	5	-203	0
1375	126	0	72	-781	-853	354	462	-817	172	-27	97	54	85	-1	0
1376	126	0	819	-700	-1519	-59	1169	-1109	263	-73	159	133	27	188	0
1377	126	0	772	-675	-1447	-48	1109	-1061	289	3	128	114	110	44	0
1378	126	0	-198	-688	-490	443	146	-589	112	40	116	40	-62	-145	0
1379	126	0	-1431	-700	731	1065	-1081	15	-89	25	124	21	-124	-388	0
1380	126	0	-2761	-748	2013	1754	-2387	632	-291	-27	79	-87	-228	-665	0
1381	126	0	-3551	-762	2789	2156	-3170	1013	-296	-44	40	-73	-252	-713	0
1382	126	0	-3475	-779	2696	2127	-3085	958	-322	-114	118	-32	-225	-653	0
1383	126	0	-2492	-750	1742	1621	-2117	496	-159	-44	62	-31	-126	-450	0
1384	126	0	-1296	-713	583	1004	-939	-65	27	-29	207	31	-7	-184	0
1385	126	0	2	-692	-694	345	348	-693	273	-31	128	58	83	56	0
1386	126	0	794	-717	-1511	-38	1152	-1114	356	-1	238	69	157	131	0
1387	126	0	580	-733	-1313	76	946	-1023	252	-42	217	157	102	108	0
1388	126	0	-312	-748	-436	530	62	-592	104	-42	248	-5	15	-52	0
1389	126	0	-1443	-741	702	1092	-1072	-19	54	-9	211	106	-87	-271	0
1390	126	0	-2864	-754	2110	1809	-2487	678	-300	-69	188	7	-236	-595	0
1391	126	0	-3575	-772	2803	2173	-3189	1015	-318	-27	252	15	-248	-603	0
1392	126	0	-3611	-814	2797	2212	-3204	991	-393	11	114	-13	-244	-521	0
1393	126	0	-2564	-776	1788	1670	-2176	506	-195	-69	203	3	-157	-310	0
1394	126	0	-1274	-677	597	975	-935	-40	85	62	298	133	64	62	0
1395	126	0	8	-593	-601	292	304	-597	223	19	275	69	122	250	0
1396	126	0	887	-463	-1350	-212	1118	-906	366	100	281	192	250	422	0
1397	126	0	851	-347	-1198	-252	1024	-772	267	58	223	104	157	333	0
1398	126	0	-39	-225	-186	132	73	-205	188	-9	238	112	56	128	0
1399	126	0	-1140	-48	1092	594	-1116	522	-67	110	182	-7	-62	-89	0
1400	126	0	-2444	207	2651	1118	-2547	1429	-291	-27	42	-21	-176	-376	0
1401	126	0	-2978	490	3468	1244	-3223	1979	-343	69	34	-7	-162	-469	0
1402	126	0	-2762	873	3635	944	-3198	2254	-325	17	17	-102	-145	-294	0
1403	126	0	-1624	1216	2840	204	-2232	2028	-151	36	13	-54	-77	-159	0
1404	126	0	-254	1612	1866	-679	-1060	1739	83	52	73	19	106	215	0
1405	126	0	1313	2108	795	-1710	259	1451	197	83	77	129	166	419	0
1406	126	0	2233	2454	221	-2343	1006	1337	296	128	98	137	269	552	0
1407	126	0	2258	2558	300	-2408	979	1429	269	106	97	77	205	366	0
1408	126	0	1197	2393	1196	-1795	0	1794	188	75	170	102	162	302	0
1409	126	0	-140	2015	2155	-937	-1147	2085	44	13	54	85	-73	-25	0
1410	126	0	-1533	1811	3344	-139	-2438	2577	-106	71	85	89	-67	-230	0
1411	126	0	-2489	1685	4174	402	-3331	2929	-401	11	15	-56	-135	-353	1
1412	126	0	-2376	1515	3891	430	-3133	2703	-265	60	13	110	-124	-271	0
1413	126	0	-1653	1204	2857	224	-2255	2030	-120	1	48	172	-19	-54	0
1414	126	0	-532	913	1445	-190	-988	1179	93	83	137	133	100	174	0
1415	126	0	585	582	-3	-583	294	289	310	95	129	184	230	353	0
1416	126	0	1231	351	-880	-791	1055	-264	380	108	161	265	246	430	0
1417	107	0	1048	46	-1002	-547	1025	-478	405	-21	145	291	238	388	0
1418	107	0	-60	-186	-126	123	33	-156	292	-36	135	217	122	85	0
1419	107	0	-1260	-310	950	785	-1105	320	23	-17	102	195	34	-230	0
1420	107	0	-2595	-384	2211	1489	-2403	913	-186	-9	100	153	-97	-376	0
1421	107	0	-3249	-378	2871	1813	-3060	1246	-263	-9	67	120	-157	-490	0
1422	107	0	-3320	-368	2952	1844	-3136	1292	-254	11	135	137	-124	-351	0
1423	107	0	-2381	-372	2009	1376	-2195	818	-172	5	29	155	-73	-298	0
1424	107	0	-1126	-362	764	744	-945	201	147	15	182	250	195	15	0
1425	107	0	114	-407	-521	146	317	-464	310	46	95	209	168	228	0
1426	107	0	887	-432	-1319	-227	1103	-875	355	27	244	306	199	405	0
1427	107	0	749	-455	-1204	-147	976	-829	345	56	178	329	252	271	0
1428	107	0	-198	-479	-281	338	41	-380	234	-83	149	228	40	-5	0
1429	107	0	-1344	-539	805	941	-1074	133	97	32	149	258	5	-230	0
1430	107	0	-2791	-560	2231	1675	-2511	835	-240	-60	11	110	-176	-475	0
1431	107	0	-3450	-589	2861	2019	-3155	1136	-226	5	98	184	-128	-483	0
1432	107	0	-3445	-611	2834	2028	-3139	1111	-267	-5	23	176	-102	-428	0
1433	107	0	-2498	-591	1907	1544	-2202	658	-77	-9	85	192	-73	-265	0
1434	107	0	-1289	-583	706	936	-997	61	178	106	126	314	186	79	0
1435	107	0	-41	-572	-531	306	245	-551	261	23	128	219	258	261	0
1436	107	0	854	-583	-1437	-135	1145	-1010	485	116	110	397	358	389	0
1437	107	0	586	-622	-1208	18	897	-915	388	-7	114	384	318	226	0
1438	107	0	-262	-655	-393	458	65	-524	283	-9	131	292	157	48	0
1439	107	0	-1376	-657	719	1016	-1047	31	97	112	110	420	89	-75	0
1440	107	0	-2725	-677	2048	1701	-2386	685	-207	1	19	174	-34	-448	0
1441	107	0	-3416	-640	2776	2028	-3096	1068	-254	25	25	256	-141	-475	0
1442	107	0	-3308	-622	2686	1965	-2997	1032	-261	56	17	283	-38	-351	0
1443	107	0	-2366	-626	1740	1496	-2053	557	-29	-19	71	320	13	-145	0
1444	107	0	-1157	-574	583	865	-870	4	178	40	161	279	248	87	0
1445	107	0	104	-510	-614	203	359	-562	269	46	34	259	238	310	0
1446	107	0	946	-477	-1423	-234	1184	-950	356	100	133	405	304	467	0
1447	107	0	863	-469	-1332	-197	1097	-900	376	-19	137	364	246	347	0
1448	107	0	-46	-457	-411	251	182	-434	281	11	120	250	199	100	0
1449	107	0	-1175	-465	710	820	-942	122	42	60	110	252	46	-112	0
1450	107	0	-2503	-521	1982	1512	-2242	730	-110	56	58	225	-15	-314	0
1451	107	0	-3322	-564	2758	1943	-3040	1097	-298	25	17	143	-108	-452	0
1452	107	0	-3229	-642	2587	1935	-2908	972	-213	67	102	182	-7	-248	0
1453	107	0	-2416	-744	1672	1580	-2044	464	-100	-17	93	209	38	-149	0
1454	107	0	-1266	-743	523	1004	-894	-110	155	56	201	238	153	226	0
1455	107	0	-2	-692	-690	347	344	-691	343	81	215	259	269	469	0
1456	107	0	772	-706	-1478	-33	1125	-1092	395	135	211	285	411	465	0
1457	107	0	626	-667	-1293	20	959	-980	413	128	267	339	376	496	0
1458	107	0	-204	-628	-424	416	110	-526	190	98	213	261	205	258	0
1459	107	0	-1431	-624	807	1027	-1119	91	60	100	197	252	87	-5	0
1460	107	0	-2698	-609	2089	1653	-2393	740	-108	128	190	283	67	-178	0
1461	107	0	-3557	-613	2944	2085	-3250	1165	-302	-9	25	207	-112	-370	0
1462	107	0	-3340	-611	2729	1975	-3034	1059	-126	211	141	240	118	-201	0
1463	107	0	-2558	-611	1947	1584	-2252	668	-85	52	13	219	64	-56	0
1464	107	0	-1293	-585	708	939	-1000	61	192	135	135	331	277	225	0
1465	107	0	-74	-568	-494	321	210	-531	302	56	106	356	240	428	0
1466	107	0	720	-533	-1253	-93	986	-893	457	93	124	356	287	510	0
1467	107	0	650	-554	-1204	-48	927	-879	448	52	77	403	364	422	0
1468	107	0	-270	-582	-312	426	21	-447	201	62	-21	263	226	135	0
1469	107	0	-1376	-568	808	972	-1092	120	91	58	-3	263	194	-100	0
1470	107	0	-2707	-589	2118	1648	-2412	764	-112	-32	-102	246	31	-320	0
1471	107	0	-3369	-572	2797	1970	-3083	1112	-310	31	-147	170	-46	-440	0
1472	107	0	-3309	-564	2745	1936	-3027	1090	-211	5	-162	250	58	-292	0
1473	107	0	-2416	-566	1850	1491	-2133	642	-157	-32	-226	230	38	-273	0
1474	107	0	-1115	-537	578	826	-846	20	195	-50	-137	289	195	67	0
1475	107	0	80	-525	-605	222	342	-565	265	-11	-199	292	265	234	0
1476	107	0	897	-523	-1420	-187	1158	-971	308	25	-137	248	292	335	0
1477	107	0	801	-502	-1303	-149	1052	-902	320	-13	-162	221	250	275	0
1478	107	0	21	-473	-494	226	257	-483	225	-44	-215	153	36	31	0
1479	107	0	-1225	-457	768	841	-996	155	11	23	-368	145	-25	-192	0
1480	107	0	-2496	-448	2048	1472	-2272	800	-207	-23	-341	-27	-248	-529	0
1481	107	0	-3311	-469	2842	1890	-3076	1186	-312	-3	-523	-50	-240	-624	0
1482	107	0	-3204	-488	2716	1846	-2960	1114	-281	-11	-403	-42	-238	-463	0
1483	107	0	-2393	-490	1903	1441	-2148	706	-192	-52	-463	-56	-199	-368	0
1484	107	0	-1196	-498	698	847	-947	100	64	-1	-389	-75	-75	-13	0
1485	107	0	81	-479	-560	199	320	-519	261	11	-362	17	48	184	0
1486	107	0	702	-512	-1214	-95	958	-863	246	-42	-413	-64	46	186	0
1487	107	0	661	-508	-1169	-76	915	-838	327	48	-432	-48	98	205	0
1488	107	0	-327	-488	-161	407	-83	-324	195	-40	-490	-85	-69	-48	0
1489	107	0	-1551	-461	1090	1006	-1320	314	-79	-15	-597	-164	-141	-347	0
1490	107	0	-2809	-452	2357	1630	-2583	952	-209	-48	-640	-116	-269	-519	0
1491	107	0	-3598	-450	3148	2024	-3373	1349	-335	-7	-547	-161	-277	-512	0
1492	107	0	-3572	-430	3142	2001	-3357	1356	-403	19	-494	-141	-199	-360	0
1493	107	0	-2651	-368	2283	1509	-2467	957	-184	17	-417	-143	-64	-141	0
1494	107	0	-1448	-341	1107	894	-1277	383	40	54	-300	-62	75	110	0
1495	107	0	-185	-318	-133	251	-26	-225	240	79	-337	44	161	308	0
1496	107	0	594	-310	-904	-142	749	-607	355	54	-143	97	246	393	0
1497	107	0	536	-323	-859	-106	697	-591	389	81	-100	137	236	358	0
1498	107	0	-490	-368	122	429	-306	-123	176	-9	-40	69	122	104	0
1499	107	0	-1573	-386	1187	979	-1380	400	32	48	52	147	0	-145	0
1500	107	0	-3005	-388	2617	1696	-2811	1114	-244	64	32	91	-120	-355	0
1501	107	0	-3662	-388	3274	2025	-3468	1443	-211	-23	38	110	-143	-568	0
1502	107	0	-3679	-376	3303	2027	-3491	1463	-250	0	87	112	-71	-455	0
1503	107	0	-2754	-370	2384	1562	-2569	1007	-124	-7	29	135	-48	-240	0
1504	107	0	-1477	-376	1101	926	-1289	362	166	48	252	203	172	-3	0
1505	107	0	-223	-345	-122	284	-50	-233	195	34	122	228	188	190	0
1506	107	0	630	-318	-948	-156	789	-633	372	153	223	291	333	368	0
1507	107	0	406	-296	-702	-55	554	-499	289	0	234	129	287	279	0
1508	107	0	-385	-285	100	335	-242	-92	275	62	238	213	126	98	0
1509	107	0	-1661	-238	1423	949	-1542	592	-42	25	141	69	38	-252	0
1510	107	0	-2999	-190	2809	1594	-2904	1309	-190	23	67	42	-95	-329	0
1511	107	0	-3751	-151	3600	1951	-3675	1724	-364	50	40	-19	-178	-448	0
1512	107	0	-3586	-143	3443	1864	-3514	1650	-292	65	32	-38	-124	-323	0
1513	107	0	-2660	-162	2498	1411	-2579	1168	-108	62	5	52	-69	-172	0
1514	107	0	-1485	-190	1295	837	-1390	552	48	71	60	75	48	164	0
1515	107	0	-161	-209	-48	185	-56	-128	271	-13	98	65	106	289	0
1516	107	0	646	-195	-841	-225	743	-518	292	29	131	15	205	393	0
1517	107	0	510	-186	-696	-162	603	-441	250	-29	-15	-31	106	217	0
1518	107	0	-401	-182	219	291	-310	18	225	-25	-38	7	-32	50	0
1519	107	0	-1604	-190	1414	897	-1509	612	-7	0	-56	-108	-112	-281	0
1520	107	0	-2920	-162	2758	1541	-2839	1298	-300	-9	-102	-213	-289	-580	0
1521	107	0	-3727	-129	3598	1928	-3662	1734	-448	-31	-178	-199	-362	-698	0
1522	107	0	-3619	-89	3530	1854	-3574	1720	-405	-64	-180	-199	-355	-562	0
1523	107	0	-2634	-50	2584	1342	-2609	1267	-172	-31	-118	-184	-180	-302	0
1524	107	0	-1369	-77	1292	723	-1330	607	-15	32	-102	-188	-93	-161	0
1525	107	0	-191	-106	85	148	-138	-10	135	-38	-102	-129	-65	79	0
1526	107	0	716	-81	-797	-317	756	-439	285	32	-97	-60	13	201	0
1527	107	0	605	-79	-684	-263	644	-381	248	38	-48	-91	-13	106	0
1528	107	0	-383	-52	331	217	-357	139	114	21	-106	-128	-93	-118	0
1529	107	0	-1580	-40	1540	810	-1560	750	-32	-50	-114	-164	-221	-341	0
1530	107	0	-2937	-29	2908	1483	-2922	1439	-327	95	-141	-172	-320	-614	0
1531	107	0	-3813	-11	3802	1912	-3807	1895	-469	-62	-203	-285	-430	-725	0
1532	107	0	-3510	69	3579	1720	-3544	1824	-345	3	-215	-118	-358	-616	0
1533	107	0	-2706	118	2824	1294	-2765	1471	-267	-40	-256	-166	-217	-438	0
1534	107	0	-1373	93	1466	640	-1419	779	-17	31	-213	-129	-116	-131	0
1535	107	0	-85	95	180	-5	-132	137	186	-23	-135	-27	23	126	0
1536	107	0	653	75	-578	-364	615	-251	184	-15	-209	-54	5	137	0
1537	107	0	569	15	-554	-292	561	-269	261	56	-143	5	126	153	0
1538	107	0	-503	5	508	249	-505	256	-7	-46	-225	-143	-116	-139	0
1539	107	0	-1606	13	1619	796	-1612	816	-122	13	-157	-110	-114	-380	0
1540	107	0	-3025	-3	3022	1514	-3023	1509	-380	-3	-230	-118	-296	-560	0
1541	107	0	-3767	23	3790	1872	-3778	1906	-411	-64	-256	-118	-318	-634	0
1542	107	0	-3622	52	3674	1785	-3648	1863	-391	-64	-318	-118	-273	-630	0
1543	107	0	-2626	27	2653	1299	-2639	1340	-259	-32	-164	-81	-83	-353	0
1544	107	0	-1488	9	1497	739	-1492	753	11	-50	-207	-79	69	-87	0
1545	107	0	21	0	-21	-10	21	-10	207	60	-164	32	131	217	0
1546	107	0	679	-31	-710	-324	694	-370	228	65	-122	48	135	355	0
1547	107	0	631	-40	-671	-295	651	-355	242	32	-162	1	98	207	0
1548	107	0	-352	-75	277	213	-314	101	199	-19	-242	17	7	13	0
1549	107	0	-1535	-106	1429	820	-1482	661	-85	-11	-312	-79	-131	-248	0
1550	107	0	-2886	-110	2776	1498	-2831	1333	-300	-7	-316	-106	-197	-547	0
1551	107	0	-3592	-120	3472	1856	-3532	1676	-333	17	-230	-73	-248	-533	0
1552	107	0	-3551	-124	3427	1837	-3489	1651	-388	29	-341	-95	-215	-494	0
1553	107	0	-2539	-122	2417	1330	-2478	1147	-242	27	-256	-77	-155	-265	0
1554	107	0	-1266	-139	1127	702	-1196	494	73	44	-188	19	50	29	0
1555	107	0	39	-180	-219	70	129	-199	162	42	-238	9	129	223	0
1556	107	0	778	-217	-995	-280	886	-606	298	3	-141	7	205	407	0
1557	107	0	681	-283	-964	-199	822	-623	261	34	-122	-31	137	302	0
1558	107	0	-237	-374	-137	305	-50	-255	215	48	-153	-36	73	65	0
1559	107	0	-1514	-438	1076	976	-1295	319	-44	83	-149	-48	-60	-178	0
1560	107	0	-2841	-448	2393	1644	-2617	972	-219	-44	-205	-137	-170	-388	0
1561	107	0	-3561	-457	3104	2009	-3332	1323	-360	87	-232	-71	-225	-401	0
1562	107	0	-3454	-455	2999	1954	-3226	1272	-269	34	-166	-60	-184	-343	0
1563	107	0	-2522	-420	2102	1471	-2312	841	-104	-3	-95	-91	-87	-102	0
1564	107	0	-1269	-426	843	847	-1056	208	102	81	-56	19	112	128	0
1565	107	0	53	-453	-506	200	279	-479	289	46	-67	38	166	409	0
1566	107	0	774	-467	-1241	-153	1007	-854	333	95	44	75	250	486	0
1567	107	0	749	-508	-1257	-120	1003	-882	347	40	46	56	232	409	0
1568	107	0	-184	-525	-341	354	78	-433	279	64	77	58	139	279	0
1569	107	0	-1396	-562	834	979	-1115	136	-5	44	52	27	32	-48	0
1570	107	0	-2760	-597	2163	1678	-2461	783	-232	27	-31	32	-89	-259	0
1571	107	0	-3464	-620	2844	2042	-3154	1112	-298	73	87	64	-38	-323	0
1572	107	0	-3334	-626	2708	1980	-3021	1041	-236	69	46	60	-11	-192	0
1573	107	0	-2403	-636	1767	1519	-2085	565	-56	9	67	98	91	-73	0
1574	107	0	-1138	-644	494	891	-816	-75	178	62	180	126	252	259	0
1575	107	0	136	-636	-772	250	454	-704	333	29	217	259	296	486	0
1576	107	0	989	-636	-1625	-176	1307	-1130	434	122	197	337	370	597	0
1577	107	0	947	-605	-1552	-171	1249	-1078	432	75	325	372	432	566	0
1578	107	0	80	-587	-667	253	373	-627	333	100	304	358	304	291	0
1579	107	0	-1152	-582	570	867	-861	-6	38	89	246	281	42	-13	0
1580	107	0	-2432	-574	1858	1503	-2145	642	-106	48	289	318	36	-149	0
1581	107	0	-3215	-554	2661	1884	-2938	1053	-283	5	219	143	-32	-360	0
1582	107	0	-3033	-560	2473	1796	-2753	956	-153	32	215	298	25	-180	0
1583	107	0	-2077	-572	1505	1324	-1791	466	-36	11	304	279	139	7	0
1584	107	0	-781	-545	236	663	-508	-154	250	46	327	294	294	209	0
1585	107	0	520	-517	-1037	-1	778	-777	415	128	325	426	341	508	0
1586	107	0	1209	-537	-1746	-336	1477	-1141	320	62	252	281	335	564	0
1587	107	0	1354	-535	-1889	-409	1621	-1212	488	104	388	415	368	531	0
1588	107	0	322	-539	-861	108	591	-700	291	69	258	322	292	246	0
1589	107	0	-837	-556	281	696	-559	-137	75	5	197	186	27	-56	0
1590	107	0	-2129	-568	1561	1348	-1845	496	-168	83	188	209	-31	-194	0
1591	107	0	-2923	-601	2322	1762	-2622	860	-265	48	164	118	-42	-310	0
1592	107	0	-2849	-630	2219	1739	-2534	794	-228	-126	147	65	-89	-329	0
1593	107	0	-1860	-634	1226	1247	-1543	296	-25	1	176	137	106	106	0
1594	107	0	-700	-642	58	671	-379	-292	122	-36	128	0	112	184	0
1595	107	0	654	-655	-1309	0	981	-982	403	159	230	207	306	570	0
1596	107	0	1321	-638	-1959	-341	1640	-1298	465	11	174	73	271	500	0
1597	107	0	1377	-632	-2009	-372	1693	-1320	467	58	213	128	291	550	0
1598	107	0	417	-593	-1010	88	713	-801	341	-9	228	139	110	322	0
1599	107	0	-693	-562	131	627	-412	-215	112	32	174	48	93	5	0
1600	107	0	-2081	-516	1565	1298	-1823	524	-34	32	197	54	-65	-203	0
1601	107	0	-2868	-498	2370	1683	-2619	936	-213	36	15	-67	-149	-376	0
1602	107	0	-2736	-525	2211	1630	-2473	843	-102	9	168	48	-46	-225	0
1603	107	0	-1904	-556	1348	1230	-1626	396	-95	7	190	32	-85	-60	0
1604	107	0	-614	-611	3	612	-308	-304	211	85	277	126	104	180	0
1605	107	0	529	-667	-1196	69	862	-931	341	36	347	184	256	386	0
1606	107	0	1309	-677	-1986	-316	1647	-1331	483	-34	312	219	308	465	0
1607	107	0	1248	-651	-1899	-298	1573	-1275	469	128	382	203	339	504	0
1608	107	0	332	-626	-958	147	645	-792	364	11	345	190	199	221	0
1609	107	0	-814	-636	178	725	-496	-229	149	46	263	143	104	-65	0
1610	107	0	-2143	-630	1513	1386	-1828	441	-110	87	256	97	-9	-300	0
1611	107	0	-3001	-613	2388	1807	-2694	887	-238	-95	219	85	-141	-386	0
1612	107	0	-2855	-607	2248	1731	-2551	820	-157	48	211	100	-3	-358	0
1613	107	0	-1870	-611	1259	1240	-1564	324	27	52	246	221	77	-75	0
1614	107	0	-707	-614	93	660	-400	-260	151	133	269	194	238	172	0
1615	107	0	609	-601	-1210	-4	909	-905	376	97	275	261	281	430	0
1616	107	0	1470	-580	-2050	-445	1760	-1315	481	149	327	355	372	510	0
1617	107	0	1276	-568	-1844	-354	1560	-1206	432	100	250	302	300	407	0
1618	107	0	415	-562	-977	73	696	-769	292	23	164	226	178	201	0
1619	107	0	-643	-570	73	606	-358	-248	161	81	126	256	93	-62	0
1620	107	0	-2077	-572	1505	1324	-1791	466	-170	46	44	182	-15	-329	0
1621	107	0	-2761	-595	2166	1678	-2463	785	-217	38	34	89	-93	-525	0
1622	107	0	-2800	-587	2213	1693	-2506	813	-228	-19	-5	131	-89	-422	0
1623	107	0	-1772	-583	1189	1177	-1480	303	-73	-7	-15	75	15	-261	0
1624	107	0	-647	-564	83	605	-365	-240	186	87	3	141	219	27	0
1625	107	0	657	-582	-1239	-37	948	-910	310	116	-17	141	242	226	0
1626	107	0	1325	-572	-1897	-376	1611	-1234	329	56	-69	180	207	244	0
1627	107	0	1298	-585	-1883	-356	1590	-1234	347	77	54	77	133	296	0
1628	107	0	320	-597	-917	138	618	-757	236	81	-69	85	112	147	0
1629	107	0	-899	-585	314	742	-606	-135	64	-58	-201	19	-69	-341	0
1630	107	0	-2161	-580	1581	1370	-1871	500	-172	-11	-176	-38	-172	-488	0
1631	107	0	-2986	-554	2432	1770	-2709	939	-248	-52	-287	-65	-252	-609	0
1632	107	0	-2882	-564	2318	1723	-2600	877	-225	9	-294	-44	-240	-517	0
1633	107	0	-2052	-570	1482	1311	-1767	456	-182	-25	-331	-120	-205	-323	0
1634	107	0	-868	-572	296	720	-582	-138	100	31	-256	-64	-48	32	0
1635	107	0	404	-562	-966	79	685	-764	238	13	-240	-60	54	197	0
1636	107	0	1154	-570	-1724	-292	1439	-1147	339	9	-201	-38	75	325	0
1637	107	0	1011	-597	-1608	-207	1309	-1102	304	-7	-236	-83	73	211	0
1638	107	0	56	-640	-696	292	376	-668	108	11	-248	-190	-67	17	0
1639	107	0	-998	-642	356	820	-677	-143	-5	-1	-265	-168	-149	-203	0
1640	107	0	-2331	-622	1709	1476	-2020	543	-291	-38	-329	-184	-211	-465	0
1641	107	0	-3048	-618	2430	1833	-2739	906	-256	25	-213	-201	-172	-446	0
1642	107	0	-3047	-595	2452	1821	-2749	928	-294	29	-250	-205	-197	-477	0
1643	107	0	-2065	-566	1499	1315	-1782	466	-122	38	-141	-44	-54	-143	0
1644	107	0	-896	-578	318	737	-607	-130	108	62	-87	-48	-34	116	0
1645	107	0	367	-550	-917	91	642	-733	291	31	19	38	182	376	0
1646	107	0	1182	-531	-1713	-325	1447	-1122	322	77	100	62	180	356	0
1647	107	0	1073	-537	-1610	-268	1341	-1073	358	122	129	83	164	240	0
1648	107	0	91	-566	-657	237	374	-611	217	60	194	98	126	106	0
1649	107	0	-1019	-589	430	804	-724	-79	29	1	151	-46	23	-269	0
1650	107	0	-2257	-593	1664	1425	-1960	535	-151	67	162	-15	-71	-382	0
1651	107	0	-3140	-605	2535	1872	-2837	965	-310	-29	118	-46	-166	-558	0
1652	107	0	-2890	-603	2287	1746	-2588	842	-211	11	126	75	-190	-453	0
1653	107	0	-2073	-595	1478	1334	-1775	441	-62	52	85	27	-58	-306	0
1654	107	0	-891	-599	292	745	-591	-153	62	-42	65	85	15	-42	0
1655	107	0	394	-624	-1018	115	706	-821	267	75	112	126	242	97	0
1656	107	0	1116	-624	-1740	-246	1428	-1182	265	19	62	48	236	234	0
1657	107	0	1104	-620	-1724	-242	1414	-1172	289	46	131	56	122	234	0
1658	107	0	264	-614	-878	175	571	-746	217	100	25	126	120	58	0
1659	107	0	-973	-603	370	788	-671	-116	-25	-32	0	-48	-58	-271	0
1660	107	0	-2222	-591	1631	1406	-1926	520	-223	11	-36	-83	-199	-492	0
1661	107	0	-2917	-558	2359	1737	-2638	900	-289	-52	36	-145	-133	-525	0
1662	107	0	-2913	-531	2382	1722	-2647	925	-353	-58	-3	-133	-129	-562	0
1663	107	0	-1870	-514	1356	1192	-1613	421	-147	-34	-36	-79	-129	-298	0
1664	107	0	-757	-529	228	643	-492	-150	106	9	21	71	73	36	0
1665	107	0	427	-572	-999	72	713	-785	161	-25	-46	-5	71	104	0
1666	107	0	1318	-651	-1969	-333	1643	-1310	372	83	67	73	236	320	0
1667	107	0	1043	-677	-1720	-183	1381	-1198	215	50	-11	23	97	174	0
1668	107	0	243	-725	-968	241	605	-846	168	15	19	9	34	40	0
1669	107	0	-933	-708	225	820	-579	-241	-13	-3	-81	-15	-42	-234	0
1670	107	0	-2179	-690	1489	1434	-1834	399	-215	-67	-5	-128	-122	-395	0
1671	107	0	-2909	-669	2240	1789	-2574	785	-378	29	-29	-178	-207	-481	0
1672	107	0	-2839	-651	2188	1745	-2513	768	-310	42	3	-95	-188	-393	0
1673	107	0	-1897	-671	1226	1284	-1561	277	-85	62	-1	-21	-112	-98	0
1674	107	0	-831	-669	162	750	-496	-253	3	36	-56	-58	9	42	0
1675	107	0	566	-642	-1208	38	887	-925	226	67	174	-40	73	353	0
1676	107	0	1265	-630	-1895	-317	1580	-1262	318	95	151	48	246	473	0
1677	107	0	1172	-634	-1806	-269	1489	-1220	302	3	124	-3	153	339	0
1678	107	0	419	-651	-1070	116	744	-860	275	32	164	48	182	170	0
1679	107	0	-918	-653	265	785	-591	-194	-42	42	135	56	46	-58	0
1680	107	0	-2166	-655	1511	1410	-1838	428	-263	19	15	-7	-219	-384	0
1681	107	0	-2935	-644	2291	1789	-2613	823	-358	52	75	98	-50	-440	0
1682	107	0	-2968	-644	2324	1806	-2646	840	-323	-31	1	5	-34	-395	0
1683	107	0	-2003	-632	1371	1317	-1687	369	-168	129	65	75	52	-114	0
1684	107	0	-914	-618	296	766	-605	-161	9	54	106	182	139	114	0
1685	107	0	394	-626	-1020	116	707	-823	232	46	145	147	232	405	0
1686	107	0	1077	-616	-1693	-230	1385	-1154	322	48	207	285	302	521	0
1687	107	0	979	-640	-1619	-169	1299	-1129	325	58	182	207	271	471	0
1688	107	0	143	-634	-777	245	460	-705	244	73	234	217	246	228	0
1689	107	0	-1124	-616	508	870	-816	-54	34	19	170	166	60	-73	0
1690	107	0	-2441	-597	1844	1519	-2142	623	-205	128	141	151	-56	-228	0
1691	107	0	-3208	-568	2640	1888	-2924	1036	-232	83	164	87	-52	-236	0
1692	107	0	-3132	-554	2578	1843	-2855	1012	-308	38	135	36	-77	-254	0
1693	107	0	-2137	-556	1581	1346	-1859	512	-100	153	269	102	97	-36	0
1694	107	0	-1138	-599	539	868	-838	-30	67	100	153	118	128	258	0
1695	107	0	229	-630	-859	200	544	-744	215	128	225	129	289	424	0
1696	107	0	960	-593	-1553	-183	1256	-1073	333	104	238	176	287	644	0
1697	107	0	912	-599	-1511	-156	1211	-1055	378	87	166	71	273	438	0
1698	107	0	17	-613	-630	298	323	-621	294	116	120	128	145	298	0
1699	107	0	-1248	-665	583	956	-915	-41	-9	120	46	31	42	-102	0
1700	107	0	-2581	-698	1883	1639	-2232	592	-273	29	-5	7	-38	-343	0
1701	107	0	-3444	-680	2764	2062	-3104	1042	-294	-7	-64	-65	-126	-388	0
1702	107	0	-3330	-667	2663	1998	-2996	998	-294	3	-135	-112	-106	-339	0
1703	107	0	-2360	-644	1716	1502	-2038	536	-77	52	-73	13	-7	-60	0
1704	107	0	-1128	-583	545	855	-836	-19	95	9	-42	34	79	244	0
1705	107	0	194	-566	-760	186	477	-663	271	67	-52	34	215	345	0
1706	107	0	902	-562	-1464	-170	1183	-1013	318	40	-67	91	170	529	0
1707	107	0	877	-597	-1474	-140	1175	-1035	335	46	-32	1	172	457	0
1708	107	0	-25	-638	-613	331	294	-625	287	32	32	42	137	211	0
1709	107	0	-1225	-694	531	959	-878	-81	27	15	-1	-23	-17	-67	0
1710	107	0	-2605	-706	1899	1655	-2252	596	-242	13	-46	-118	-124	-279	0
1711	107	0	-3316	-659	2657	1987	-2986	999	-306	52	69	-147	-155	-395	0
1712	107	0	-3237	-622	2615	1929	-2926	996	-331	91	44	-122	-128	-217	0
1713	107	0	-2294	-628	1666	1461	-1980	519	-184	7	73	-114	-137	-64	0
1714	107	0	-1053	-636	417	844	-735	-109	149	77	155	81	27	225	0
1715	107	0	217	-661	-878	222	547	-769	291	110	172	46	192	395	0
1716	107	0	994	-686	-1680	-154	1337	-1183	312	56	168	58	182	541	0
1717	107	0	954	-702	-1656	-126	1305	-1179	384	97	339	110	215	481	0
1718	107	0	-73	-686	-613	379	270	-649	213	122	234	71	108	174	0
1719	107	0	-1179	-638	541	908	-860	-48	25	62	166	75	-110	-54	0
1720	107	0	-2515	-589	1926	1552	-2220	668	-170	32	219	-42	-161	-292	0
1721	107	0	-3342	-570	2772	1956	-3057	1101	-345	85	73	-7	-192	-461	0
1722	107	0	-3210	-580	2630	1895	-2920	1025	-215	93	168	-5	-104	-331	0
1723	107	0	-2357	-613	1744	1485	-2050	565	-192	29	170	-118	-15	-180	0
1724	107	0	-1072	-622	450	847	-761	-86	100	137	223	36	122	197	0
1725	107	0	124	-665	-789	270	456	-727	312	89	168	60	172	316	0
1726	107	0	925	-667	-1592	-129	1258	-1129	337	197	201	77	259	461	0
1727	107	0	816	-679	-1495	-68	1155	-1087	329	108	254	44	225	442	0
1728	107	0	-101	-661	-560	381	229	-610	244	44	170	56	108	168	0
1729	107	0	-1330	-702	628	1016	-979	-37	11	93	178	-25	-29	-120	0
1730	107	0	-2709	-737	1972	1723	-2340	617	-267	81	133	11	-112	-364	0
1731	107	0	-3513	-741	2772	2127	-3142	1015	-306	19	98	-133	-162	-486	0
1732	107	0	-3388	-704	2684	2046	-3036	990	-294	40	131	-31	-159	-320	0
1733	107	0	-2505	-686	1819	1595	-2162	566	-124	27	60	11	-42	-246	0
1734	107	0	-1187	-644	543	915	-865	-50	145	161	223	9	149	180	0
1735	107	0	56	-613	-669	278	362	-641	248	93	135	112	203	271	0
1736	107	0	970	-568	-1538	-201	1254	-1053	415	93	238	190	240	393	0
1737	107	0	793	-568	-1361	-112	1077	-964	453	87	250	124	217	389	0
1738	107	0	-165	-589	-424	377	129	-506	219	17	162	15	122	129	0
1739	107	0	-1322	-663	659	992	-990	-2	13	118	207	56	46	-71	0
1740	107	0	-2711	-694	2017	1702	-2364	661	-215	36	97	-13	-81	-461	0
1741	107	0	-3453	-706	2747	2079	-3100	1020	-296	75	29	-9	-182	-455	0
1742	107	0	-3454	-663	2791	2058	-3122	1064	-287	67	-46	-13	-145	-477	0
1743	107	0	-2363	-616	1747	1489	-2055	565	-79	44	110	-7	-58	-186	0
1744	107	0	-1228	-614	614	921	-921	0	172	3	174	17	54	89	0
1745	107	0	138	-638	-776	250	457	-707	287	93	174	75	197	380	0
1746	107	0	910	-673	-1583	-118	1246	-1128	403	-9	155	89	180	442	0
1747	107	0	902	-715	-1617	-93	1259	-1166	374	147	135	143	287	393	0
1748	107	0	-106	-713	-607	409	250	-660	219	44	75	19	71	102	0
1749	107	0	-1204	-692	512	948	-858	-90	116	97	95	40	-21	-71	0
1750	107	0	-2624	-663	1961	1643	-2292	649	-271	34	-17	-87	-98	-341	0
1751	107	0	-3324	-680	2644	2002	-2984	982	-285	34	-25	-89	-176	-424	0
1752	107	0	-3301	-669	2632	1985	-2966	981	-294	36	1	-15	-161	-314	0
1753	107	0	-2308	-673	1635	1490	-1971	481	-135	62	29	-131	-106	-161	0
1754	107	0	-1196	-669	527	932	-861	-71	104	50	64	-11	19	215	0
1755	107	0	150	-655	-805	252	477	-730	259	27	81	13	157	364	0
1756	107	0	999	-659	-1658	-170	1328	-1158	426	79	186	54	194	527	0
1757	107	0	822	-677	-1499	-72	1160	-1088	401	42	166	100	172	463	0
1758	107	0	-116	-663	-547	389	215	-605	176	75	161	-9	73	168	0
1759	107	0	-1302	-616	686	959	-994	35	-3	75	225	1	-48	5	0
1760	107	0	-2564	-601	1963	1582	-2263	681	-244	42	139	-73	-215	-256	0
1761	107	0	-3315	-541	2774	1928	-3044	1116	-238	89	215	42	-164	-347	0
1762	107	0	-3291	-533	2758	1912	-3024	1112	-230	71	207	-97	-122	-335	0
1763	107	0	-2332	-550	1782	1441	-2057	616	-162	106	259	32	-25	-60	0
1764	107	0	-1198	-574	624	886	-911	25	147	104	283	40	128	246	0
1765	107	0	84	-647	-731	281	407	-689	308	85	322	58	291	417	0
1766	107	0	976	-653	-1629	-161	1302	-1141	399	108	500	184	248	574	0
1767	107	0	792	-647	-1439	-72	1115	-1043	393	145	438	155	281	533	0
1768	107	0	-120	-688	-568	404	224	-628	238	79	356	116	137	112	0
1769	107	0	-1258	-671	587	964	-922	-42	139	180	494	159	161	11	0
1770	107	0	-2721	-657	2064	1689	-2392	703	-273	31	279	9	-118	-389	0
1771	107	0	-3303	-634	2669	1968	-2986	1017	-281	126	411	87	-54	-323	0
1772	107	0	-3318	-620	2698	1969	-3008	1039	-240	50	364	9	-60	-194	0
1773	107	0	-2253	-585	1668	1419	-1960	541	-69	114	376	100	-3	-31	0
1774	107	0	-1052	-550	502	801	-777	-24	234	85	471	221	164	291	0
1775	107	0	277	-504	-781	113	529	-642	331	56	405	211	285	372	0
1776	107	0	1044	-500	-1544	-272	1294	-1022	370	174	455	199	399	463	0
1777	107	0	952	-514	-1466	-219	1209	-990	364	98	440	188	283	483	0
1778	107	0	17	-537	-554	260	285	-545	275	73	399	153	162	219	0
1779	107	0	-1188	-572	616	880	-902	22	95	100	308	124	17	-102	0
1780	107	0	-2608	-595	2013	1601	-2310	709	-219	64	339	15	-87	-292	0
1781	107	0	-3314	-556	2758	1935	-3036	1101	-258	15	279	-17	-221	-465	0
1782	107	0	-3158	-545	2613	1851	-2885	1034	-213	83	261	79	-143	-300	0
1783	107	0	-2273	-562	1711	1417	-1992	574	-197	32	209	-3	13	-182	0
1784	107	0	-979	-545	434	762	-706	-55	170	184	263	137	137	97	0
1785	107	0	244	-537	-781	146	512	-659	308	157	298	162	230	358	0
1786	107	0	1044	-535	-1579	-254	1311	-1057	358	62	283	147	242	358	0
1787	107	0	1044	-539	-1583	-252	1313	-1061	399	98	316	285	325	345	0
1788	107	0	87	-564	-651	238	369	-607	289	-48	226	201	100	104	0
1789	107	0	-1099	-566	533	832	-816	-16	120	77	209	190	56	-168	0
1790	107	0	-2476	-562	1914	1519	-2195	676	-217	44	75	122	-122	-419	0
1791	107	0	-3218	-539	2679	1878	-2948	1070	-168	-32	159	199	-153	-500	0
1792	107	0	-3160	-541	2619	1850	-2889	1039	-192	52	34	116	-44	-502	0
1793	107	0	-2110	-500	1610	1305	-1860	555	-52	69	44	195	29	-203	0
1794	107	0	-988	-519	469	753	-728	-25	139	11	120	221	145	-34	0
1795	107	0	328	-525	-853	98	590	-689	298	0	166	277	182	85	0
1796	107	0	1057	-535	-1592	-261	1324	-1063	415	73	143	302	325	289	0
1797	107	0	986	-552	-1538	-217	1262	-1045	308	25	110	263	182	199	0
1798	107	0	93	-574	-667	240	380	-620	294	67	36	265	133	-81	0
1799	107	0	-1161	-587	574	874	-867	-6	29	-36	-25	164	-62	-355	0
1800	107	0	-2443	-620	1823	1531	-2133	601	-133	-25	-25	205	-186	-492	0
1801	107	0	-3291	-628	2663	1959	-2977	1017	-236	-21	-124	75	-246	-618	0
1802	107	0	-3171	-634	2537	1902	-2854	951	-258	-15	-149	120	-203	-521	0
1803	107	0	-2248	-640	1608	1444	-1928	484	-122	-11	-120	153	-129	-329	0
1804	107	0	-975	-638	337	806	-656	-150	153	87	-56	176	91	-19	0
1805	107	0	227	-647	-874	210	550	-760	242	67	-46	161	219	221	0
1806	107	0	1043	-673	-1716	-185	1379	-1194	358	108	31	129	194	382	0
1807	107	0	863	-659	-1522	-102	1192	-1090	323	58	27	203	215	345	0
1808	107	0	-52	-655	-603	353	275	-629	159	64	-58	83	98	40	0
1809	107	0	-1293	-657	636	975	-964	-10	5	34	25	131	-13	-62	0
1810	107	0	-2599	-659	1940	1629	-2269	640	-209	-25	-81	11	-162	-432	0
1811	107	0	-3448	-663	2785	2055	-3116	1061	-269	73	5	38	-64	-380	0
1812	107	0	-3306	-647	2659	1976	-2982	1006	-275	81	-110	58	-184	-316	0
1813	107	0	-2410	-649	1761	1529	-2085	556	11	9	13	97	62	-67	0
1814	107	0	-1202	-659	543	930	-872	-58	131	89	71	180	120	254	0
1815	107	0	101	-686	-787	292	444	-736	409	87	124	246	263	475	0
1816	107	0	844	-706	-1550	-69	1197	-1128	409	65	166	133	283	510	0
1817	107	0	734	-686	-1420	-24	1077	-1053	388	104	232	194	287	543	0
1818	107	0	-209	-661	-452	435	121	-556	203	120	108	139	77	242	0
1819	107	0	-1373	-667	706	1020	-1039	19	32	75	199	124	44	-9	0
1820	107	0	-2631	-622	2009	1626	-2320	693	-161	128	207	38	-5	-226	0
1821	107	0	-3493	-585	2908	2039	-3200	1161	-279	11	124	67	-195	-345	0
1822	107	0	-3324	-618	2706	1971	-3015	1044	-242	145	240	32	-32	-248	0
1823	107	0	-2506	-605	1901	1555	-2203	648	-79	19	203	161	-32	-25	0
1824	107	0	-1218	-582	636	900	-927	27	172	124	265	151	143	213	0
1825	107	0	115	-618	-733	251	424	-675	351	147	471	170	310	496	0
1826	107	0	858	-651	-1509	-103	1183	-1080	485	69	401	180	325	502	0
1827	107	0	776	-640	-1416	-68	1096	-1028	448	108	465	242	294	481	0
1828	107	0	-130	-620	-490	375	180	-555	296	95	430	287	182	238	0
1829	107	0	-1276	-576	700	926	-988	62	98	91	289	151	54	-48	0
1830	107	0	-2576	-574	2002	1575	-2289	714	-118	131	358	157	-98	-211	0
1831	107	0	-3409	-591	2818	2000	-3113	1113	-244	32	294	178	-65	-335	0
1832	107	0	-3334	-630	2704	1982	-3019	1037	-203	77	281	120	-29	-323	0
1833	107	0	-2464	-686	1778	1575	-2121	546	-81	102	316	174	77	-77	0
1834	107	0	-1232	-713	519	972	-875	-97	178	100	287	259	147	269	0
1835	107	0	159	-700	-859	270	509	-779	304	79	378	234	252	351	0
1836	107	0	877	-711	-1588	-83	1232	-1149	415	110	397	263	378	525	0
1837	107	0	728	-711	-1439	-8	1083	-1075	355	54	261	225	139	455	0
1838	107	0	-99	-646	-547	372	224	-596	320	25	331	186	197	215	0
1839	107	0	-1351	-603	748	977	-1049	72	29	40	108	102	42	-95	0
1840	107	0	-2544	-556	1988	1550	-2266	716	-118	104	95	133	-38	-254	0
1841	107	0	-3301	-457	2844	1879	-3072	1193	-203	11	36	-11	-77	-366	0
1842	107	0	-3117	-353	2764	1735	-2940	1205	-294	77	36	52	-161	-275	0
1843	107	0	-2114	-184	1930	1149	-2022	873	-83	13	21	34	-23	-32	0
1844	107	0	-763	65	828	349	-795	446	36	118	-52	23	131	147	0
1845	107	0	690	368	-322	-529	506	23	236	95	-15	126	190	494	0
1846	107	0	1681	665	-1016	-1173	1348	-175	306	21	-44	1	244	516	0
1847	107	0	1801	1045	-756	-1423	1278	144	300	56	-42	11	199	483	0
1848	107	0	1047	1365	318	-1206	364	841	194	75	-75	58	83	308	0
1849	107	0	19	1784	1765	-901	-873	1774	-11	5	-186	-139	-34	-64	0
1850	107	0	-1042	2188	3230	-573	-2136	2709	-135	46	-199	-40	-172	-318	0
1851	107	0	-1733	2490	4223	-378	-2978	3356	-279	3	-349	-164	-215	-386	0
1852	107	0	-1708	2463	4171	-377	-2939	3317	-316	-62	-333	-168	-194	-327	0
1853	107	0	-873	2234	3107	-680	-1990	2670	-172	36	-316	-137	-67	-104	0
1854	107	0	233	1920	1687	-1076	-727	1803	73	-11	-184	-91	48	201	0
1855	107	0	1440	1831	391	-1635	524	1111	197	54	-180	15	110	531	1
1856	107	0	2253	1780	-473	-2016	1363	653	329	67	-58	1	267	582	0
1857	107	0	2016	1619	-397	-1817	1206	611	254	50	-108	-60	161	428	0
1858	107	0	957	1195	238	-1076	359	716	155	11	-102	-17	60	174	0
1859	107	0	-511	845	1356	-167	-933	1100	-58	-56	-95	-21	-1	-164	0
1860	107	0	-1952	453	2405	749	-2178	1429	-269	7	-122	-29	-67	-388	0
1861	97	0	-2947	178	3125	1384	-3036	1651	-263	25	-147	1	-104	-366	0
1862	97	0	-2886	-42	2844	1464	-2865	1401	-234	85	-104	13	-52	-261	0
1863	97	0	-2036	-263	1773	1149	-1904	755	-95	54	-29	60	-21	-83	0
1864	97	0	-850	-298	552	574	-701	127	133	73	69	180	201	162	0
1865	97	0	491	-304	-795	-93	643	-549	364	25	172	188	201	411	0
1866	97	0	1265	-281	-1546	-492	1405	-913	391	141	226	265	364	531	0
1867	97	0	1189	-300	-1489	-444	1339	-894	422	98	230	215	304	481	0
1868	97	0	241	-259	-500	9	370	-379	234	118	244	246	161	242	0
1869	97	0	-969	-226	743	597	-856	258	21	64	277	174	87	-69	0
1870	97	0	-2292	-221	2071	1256	-2181	925	-186	31	254	238	-3	-331	0
1871	97	0	-3132	-259	2873	1695	-3002	1307	-232	36	244	155	-52	-391	0
1872	97	0	-3036	-291	2745	1663	-2890	1227	-170	-3	265	248	-81	-252	0
1873	97	0	-2042	-339	1703	1190	-1872	682	-29	118	285	289	64	-79	0
1874	97	0	-901	-438	463	669	-682	12	248	147	388	368	256	180	0
1875	97	0	328	-529	-857	100	592	-693	325	83	465	358	333	428	0
1876	97	0	1135	-603	-1738	-266	1436	-1170	442	75	492	380	405	578	0
1877	97	0	1065	-572	-1637	-246	1351	-1104	397	116	481	355	378	490	0
1878	97	0	194	-547	-741	176	467	-644	314	52	512	345	273	236	0
1879	97	0	-1010	-525	485	767	-747	-20	56	91	372	306	118	-97	0
1880	97	0	-2335	-578	1757	1456	-2046	589	-219	106	351	230	1	-316	0
1881	97	0	-3198	-632	2566	1915	-2882	967	-331	32	306	201	-81	-389	0
1882	97	0	-3029	-661	2368	1845	-2698	853	-263	27	261	199	-15	-296	0
1883	97	0	-2118	-644	1474	1381	-1796	415	-93	29	292	162	79	-54	0
1884	97	0	-747	-649	98	698	-422	-275	195	64	419	232	178	325	0
1885	97	0	520	-642	-1162	61	841	-902	316	71	291	184	201	422	0
1886	97	0	1377	-632	-2009	-372	1693	-1320	358	110	463	190	302	657	0
1887	97	0	1245	-613	-1858	-316	1551	-1235	372	31	362	155	242	486	0
1888	97	0	368	-607	-975	119	671	-791	238	67	275	104	95	166	0
1889	97	0	-890	-607	283	748	-586	-162	-13	23	190	65	-34	-104	0
1890	97	0	-2218	-616	1602	1417	-1910	493	-166	25	137	-34	-199	-314	0
1891	97	0	-3079	-618	2461	1848	-2770	921	-275	-27	199	-135	-195	-411	0
1892	97	0	-2965	-603	2362	1784	-2663	879	-240	38	126	-116	-213	-292	0
1893	97	0	-1994	-547	1447	1270	-1720	450	-91	-9	176	-122	-44	-112	0
1894	97	0	-761	-517	244	639	-502	-136	122	3	98	-112	7	128	0
1895	97	0	551	-525	-1076	-13	813	-800	304	58	312	67	91	473	0
1896	97	0	1265	-535	-1800	-365	1532	-1167	376	32	225	0	133	494	0
1897	97	0	1202	-545	-1747	-328	1474	-1146	291	137	252	11	215	411	0
1898	97	0	231	-558	-789	163	510	-673	273	58	254	-77	42	242	0
1899	97	0	-1101	-552	549	826	-825	-1	-38	21	209	-64	-139	-60	0
1900	97	0	-2436	-543	1893	1489	-2164	675	-250	44	172	-159	-170	-267	0
1901	97	0	-3322	-537	2785	1929	-3053	1124	-366	25	124	-188	-172	-323	0
1902	97	0	-3134	-502	2632	1818	-2883	1065	-314	89	228	-81	-133	-217	0
1903	97	0	-2244	-467	1777	1355	-2010	655	-153	54	201	3	-44	11	0
1904	97	0	-956	-450	506	703	-731	28	143	149	273	36	159	291	0
1905	97	0	334	-525	-859	95	596	-692	259	155	312	178	190	585	0
1906	97	0	1043	-545	-1588	-249	1315	-1066	335	122	411	182	287	673	0
1907	97	0	1048	-552	-1600	-248	1324	-1076	333	213	424	197	325	500	0
1908	97	0	80	-552	-632	236	356	-592	271	120	426	145	292	339	0
1909	97	0	-1103	-527	576	815	-839	24	5	89	343	129	77	87	0
1910	97	0	-2401	-514	1887	1457	-2144	686	-137	64	306	186	-5	-261	0
1911	97	0	-3305	-479	2826	1892	-3065	1173	-347	147	271	141	-69	-244	0
1912	97	0	-3113	-448	2665	1780	-2889	1108	-252	104	289	124	-29	-217	0
1913	97	0	-2081	-450	1631	1265	-1856	590	-40	153	304	277	85	38	0
1914	97	0	-917	-444	473	680	-695	14	118	83	306	269	211	201	0
1915	97	0	460	-471	-931	5	695	-701	322	85	417	228	289	457	0
1916	97	0	1224	-527	-1751	-348	1487	-1139	403	89	440	304	329	642	0
1917	97	0	1112	-558	-1670	-277	1391	-1114	358	122	465	211	322	533	0
1918	97	0	143	-580	-723	218	433	-651	209	128	356	256	194	256	0
1919	97	0	-994	-552	442	773	-718	-55	25	147	389	180	104	-83	0
1920	97	0	-2414	-521	1893	1467	-2153	686	-155	13	376	79	-31	-298	0
1921	97	0	-3122	-502	2620	1812	-2871	1059	-306	56	291	85	-135	-358	0
1922	97	0	-3055	-481	2574	1768	-2814	1046	-252	46	386	52	-149	-186	0
1923	97	0	-2061	-463	1598	1262	-1829	567	-31	62	337	71	38	-65	0
1924	97	0	-784	-453	331	618	-557	-61	197	31	434	79	250	226	0
1925	97	0	549	-436	-985	-56	767	-710	236	116	453	62	258	448	0
1926	97	0	1363	-417	-1780	-473	1571	-1098	417	65	486	174	221	589	0
1927	97	0	1286	-409	-1695	-438	1490	-1052	339	114	380	75	254	440	0
1928	97	0	320	-411	-731	45	525	-571	225	170	419	116	100	308	0
1929	97	0	-854	-424	430	639	-642	3	9	73	391	-75	42	-64	0
1930	97	0	-2222	-444	1778	1333	-2000	667	-159	54	446	25	-131	-199	0
1931	97	0	-3128	-430	2698	1779	-2913	1134	-327	32	269	-98	-172	-351	0
1932	97	0	-2927	-411	2516	1669	-2721	1052	-304	32	329	-93	-108	-343	0
1933	97	0	-2091	-386	1705	1238	-1898	659	-114	1	368	-31	-32	-11	0
1934	97	0	-763	-356	407	559	-585	25	131	128	343	42	106	234	0
1935	97	0	476	-323	-799	-76	637	-561	281	19	465	9	190	485	0
1936	97	0	1354	-275	-1629	-539	1491	-952	389	-29	471	85	149	572	0
1937	97	0	1164	-277	-1441	-443	1302	-859	349	44	434	5	205	502	0
1938	97	0	179	-300	-479	60	329	-389	170	27	419	-19	120	232	0
1939	97	0	-1022	-312	710	667	-866	199	-11	48	362	-38	-13	-54	0
1940	97	0	-2457	-362	2095	1409	-2276	866	-219	-34	393	-40	-184	-182	0
1941	97	0	-3240	-393	2847	1816	-3043	1227	-364	38	333	-93	-145	-331	0
1942	97	0	-3192	-397	2795	1794	-2993	1199	-275	32	351	-98	-120	-168	0
1943	97	0	-2230	-389	1841	1309	-2035	726	-149	100	370	-23	-23	36	0
1944	97	0	-1045	-378	667	711	-856	144	178	95	417	131	89	376	0
1945	97	0	221	-376	-597	77	409	-486	320	40	508	81	283	554	0
1946	97	0	1104	-337	-1441	-383	1272	-889	382	147	510	172	345	665	0
1947	97	0	974	-306	-1280	-334	1127	-793	409	120	496	244	388	642	0
1948	97	0	31	-298	-329	133	180	-313	240	83	504	151	221	388	0
1949	97	0	-1136	-236	900	686	-1018	332	77	139	450	199	162	174	0
1950	97	0	-2514	-192	2322	1353	-2418	1065	-153	23	455	128	93	-133	0
1951	97	0	-3184	-162	3022	1673	-3103	1430	-240	213	517	100	15	-135	0
1952	97	0	-3083	-172	2911	1627	-2997	1369	-221	114	442	236	54	-102	0
1953	97	0	-2207	-190	2017	1198	-2112	913	-34	71	292	267	126	64	0
1954	97	0	-969	-242	727	605	-848	242	174	217	481	294	322	417	0
1955	97	0	335	-285	-620	-25	477	-452	358	153	440	345	366	572	0
1956	97	0	1113	-283	-1396	-415	1254	-839	300	100	481	291	399	710	0
1957	97	0	1079	-238	-1317	-420	1198	-777	378	131	376	308	368	599	0
1958	97	0	148	-197	-345	24	246	-271	236	85	386	298	265	399	0
1959	97	0	-897	-133	764	515	-830	315	85	71	413	256	81	69	0
1960	97	0	-2313	-112	2201	1212	-2257	1044	-207	97	304	199	1	-162	0
1961	97	0	-3064	-65	2999	1564	-3031	1467	-287	34	145	159	-83	-283	0
1962	97	0	-2930	-79	2851	1504	-2890	1386	-254	48	203	135	-64	-164	0
1963	97	0	-1965	-64	1901	1014	-1933	918	-85	-3	161	155	52	-11	0
1964	97	0	-724	-5	719	364	-721	357	149	62	234	190	137	289	0
1965	97	0	620	27	-593	-323	606	-283	240	124	207	182	281	444	0
1966	97	0	1423	29	-1394	-726	1408	-682	438	141	199	242	281	566	0
1967	97	0	1394	0	-1394	-697	1394	-697	409	46	248	213	225	510	0
1968	97	0	365	-71	-436	-147	400	-253	256	52	110	151	120	186	0
1969	97	0	-796	-98	698	447	-747	300	65	100	118	69	65	-75	0
1970	97	0	-2110	-97	2013	1103	-2061	958	-190	34	73	-9	-147	-378	0
1971	97	0	-2944	-42	2902	1493	-2923	1430	-289	91	-34	71	-126	-411	0
1972	97	0	-2798	-38	2760	1418	-2779	1361	-318	-38	15	-3	-252	-380	0
1973	97	0	-1789	9	1798	890	-1793	903	-38	73	213	81	15	-21	0
1974	97	0	-621	38	659	291	-640	348	108	-9	176	67	48	108	0
1975	97	0	795	62	-733	-428	764	-335	327	87	285	147	223	415	0
1976	97	0	1555	52	-1503	-803	1529	-725	450	128	242	261	294	576	0
1977	97	0	1464	95	-1369	-779	1416	-637	291	65	273	190	225	339	0
1978	97	0	626	153	-473	-389	549	-160	304	-5	302	192	108	161	0
1979	97	0	-638	219	857	209	-747	538	114	-36	302	170	56	-97	0
1980	97	0	-1861	271	2132	795	-1996	1201	-190	-1	174	83	-116	-287	0
1981	97	0	-2742	259	3001	1241	-2871	1630	-258	27	217	195	-71	-362	0
1982	97	0	-2739	225	2964	1257	-2851	1594	-304	-67	141	75	-145	-409	0
1983	97	0	-1785	131	1916	827	-1850	1023	-131	91	259	225	50	-17	0
1984	97	0	-693	42	735	325	-714	388	137	23	137	287	81	188	0
1985	97	0	682	64	-618	-373	650	-277	351	118	314	285	256	413	0
1986	97	0	1403	77	-1326	-740	1364	-624	360	116	271	308	285	537	0
1987	97	0	1262	58	-1204	-660	1233	-573	351	46	207	250	304	380	0
1988	97	0	449	29	-420	-239	434	-195	242	65	325	250	164	240	0
1989	97	0	-868	-9	859	438	-863	425	-21	52	203	166	87	-98	0
1990	97	0	-2189	-50	2139	1119	-2164	1044	-155	75	122	131	-75	-242	0
1991	97	0	-3070	-89	2981	1579	-3025	1446	-333	-27	100	9	-112	-403	0
1992	97	0	-2937	-97	2840	1517	-2888	1371	-228	44	48	79	-58	-275	0
1993	97	0	-1990	-95	1895	1042	-1942	900	-42	97	209	168	-1	93	0
1994	97	0	-812	-60	752	436	-782	346	98	91	122	157	124	228	0
1995	97	0	512	-73	-585	-219	548	-329	273	151	172	190	261	521	0
1996	97	0	1232	-87	-1319	-572	1275	-703	422	91	195	209	316	547	0
1997	97	0	1102	-133	-1235	-484	1168	-684	370	114	98	188	263	519	0
1998	97	0	87	-174	-261	43	174	-217	207	87	155	139	176	291	0
1999	97	0	-1062	-217	845	639	-953	314	13	85	104	29	40	-34	0
[truncated: 32,141 more rows]
