# Supplementary material for: A Robust and Real-Time Capable Envelope-Based Algorithm for Heart Sound Classification: Validation under Different Physiological Conditions
Source: Sensors (Basel). 2020 Feb 11;20(4):972. doi: 10.3390/s20040972 (PMC7070375; doi:10.3390/s20040972)
Supplement: Supplementary file 1 [file sensors-20-00972-s001.zip › Messungen/sz/sz10_unfiltered.csv]

Dataset No.	Pulse (bpm)	Pacer Bit	leadI (�V)	leadII (�V)	leadIII (�V)	lead_avR (�V)	lead_avL (�V)	lead_avF (�V)	V1 (�V)	V2 (�V)	V3 (�V)	V4 (�V)	V5 (�V)	V6 (�V)	R-Wave
1	0	0	-74	-644	-570	359	248	-607	44	378	271	591	-32	114	0
2	0	0	210	-647	-857	218	533	-752	56	426	287	785	195	360	0
3	0	0	954	-644	-1598	-155	1276	-1121	545	521	677	1330	587	919	0
4	0	0	1253	-634	-1887	-309	1570	-1260	789	560	886	1623	898	1251	0
5	0	0	1350	-646	-1996	-352	1673	-1321	867	580	921	1782	944	1323	0
6	0	0	1188	-649	-1837	-269	1512	-1243	1020	634	1008	1714	975	1216	0
7	0	0	696	-669	-1365	-13	1030	-1017	772	552	853	1280	710	795	0
8	0	0	51	-686	-737	317	394	-711	475	419	541	890	283	327	0
9	0	0	-425	-675	-250	550	-87	-462	166	345	294	347	-124	-135	1
10	0	0	-592	-690	-98	641	-247	-394	-40	391	201	269	-153	-87	0
11	0	0	-367	-694	-327	530	-20	-510	-54	397	178	407	-83	58	0
12	0	0	45	-694	-739	324	392	-716	211	422	287	686	71	393	0
13	0	0	572	-698	-1270	63	921	-984	465	587	545	1231	566	886	0
14	0	0	1005	-686	-1691	-159	1348	-1188	795	663	752	1590	843	1162	0
15	0	0	1133	-696	-1829	-218	1481	-1262	1004	632	888	1746	973	1315	0
16	0	0	801	-702	-1503	-49	1152	-1102	946	694	898	1536	950	1109	0
17	0	0	451	-711	-1162	130	806	-936	810	568	725	1222	696	708	0
18	0	0	-159	-713	-554	436	197	-633	545	545	512	727	353	273	0
19	0	0	-728	-741	-13	734	-357	-377	147	318	250	275	-182	-126	0
20	0	0	-781	-733	48	757	-414	-342	-83	372	89	194	-298	-232	0
21	0	0	-625	-706	-81	665	-272	-393	21	388	122	323	-81	25	0
22	0	0	-105	-665	-560	385	227	-612	149	403	226	519	122	238	0
23	0	0	533	-613	-1146	40	839	-879	597	502	477	1237	545	832	0
24	0	0	957	-595	-1552	-181	1254	-1073	741	640	743	1503	801	1212	0
25	0	0	1016	-609	-1625	-203	1320	-1117	1030	576	785	1641	913	1216	0
26	0	0	817	-638	-1455	-89	1136	-1046	964	597	863	1487	894	1045	0
27	0	0	384	-657	-1041	136	712	-849	725	583	739	1082	638	754	0
28	0	0	-254	-696	-442	475	94	-569	438	347	523	618	120	207	0
29	0	0	-699	-692	7	695	-353	-342	93	370	242	211	-159	-178	0
30	0	0	-817	-688	129	752	-473	-279	-21	242	73	27	-320	-267	0
31	0	0	-505	-675	-170	590	-167	-422	-17	331	36	201	-141	-40	0
32	0	0	-124	-640	-516	382	196	-578	133	281	215	419	42	228	0
33	0	0	574	-630	-1204	28	889	-917	550	419	490	1004	481	758	0
34	0	0	1094	-607	-1701	-243	1397	-1154	785	494	754	1297	764	1086	0
35	0	0	1158	-574	-1732	-292	1445	-1153	878	556	779	1499	902	1113	0
36	0	0	885	-562	-1447	-161	1166	-1004	921	473	795	1336	708	938	0
37	0	0	654	-529	-1183	-62	918	-856	791	440	688	1045	502	611	0
38	0	0	-10	-527	-517	268	253	-522	419	366	471	506	178	137	0
39	0	0	-565	-527	38	546	-301	-244	-65	248	133	-3	-314	-312	0
40	0	0	-546	-543	3	544	-274	-270	-75	310	104	5	-389	-269	0
41	0	0	-419	-580	-161	499	-129	-370	-159	197	120	42	-246	-209	0
42	0	0	126	-582	-708	228	417	-645	48	364	221	386	-34	97	0
43	0	0	694	-580	-1274	-57	984	-927	384	353	510	871	335	673	0
44	0	0	1156	-580	-1736	-288	1446	-1158	723	494	673	1301	680	1004	0
45	0	0	1286	-564	-1850	-361	1568	-1207	826	450	853	1358	777	1043	0
46	0	0	1034	-574	-1608	-230	1321	-1091	791	504	902	1293	710	921	0
47	0	0	556	-582	-1138	13	847	-860	552	407	717	836	374	506	0
48	0	0	-27	-583	-556	305	264	-569	254	327	516	368	112	-29	0
49	0	0	-512	-587	-75	549	-218	-331	-129	230	223	17	-283	-393	0
50	0	0	-721	-609	112	665	-416	-248	-403	291	56	-246	-475	-477	0
51	0	0	-448	-616	-168	532	-140	-392	-263	269	83	65	-355	-300	0
52	0	0	-64	-618	-554	341	245	-586	-95	322	137	368	-114	9	0
53	0	0	526	-620	-1146	47	836	-883	240	364	479	814	267	607	0
54	0	0	1034	-587	-1621	-223	1327	-1104	628	453	651	1257	646	919	0
55	0	0	1031	-583	-1614	-224	1322	-1098	762	483	795	1365	783	1022	0
56	0	0	793	-597	-1390	-98	1091	-993	673	514	682	1224	636	785	0
57	0	0	349	-543	-892	97	620	-717	516	479	570	954	467	500	0
58	0	0	-250	-486	-236	368	-7	-361	228	310	294	401	42	-83	0
59	0	0	-776	-453	323	614	-549	-65	-176	238	9	48	-343	-438	0
60	0	0	-909	-463	446	686	-677	-8	-364	254	-87	-149	-405	-450	0
61	0	0	-709	-471	238	590	-473	-116	-353	271	-83	120	-355	-283	0
62	0	0	-316	-461	-145	388	-85	-303	-155	325	-38	440	-106	46	0
63	0	0	246	-516	-762	135	504	-639	192	378	316	937	294	587	0
64	0	0	633	-595	-1228	-19	930	-911	535	552	510	1387	680	981	0
65	0	0	613	-661	-1274	24	943	-967	611	494	580	1487	756	944	0
66	0	0	347	-673	-1020	163	683	-846	558	485	616	1389	686	812	0
67	0	0	-173	-673	-500	423	163	-586	399	525	417	1043	438	517	0
68	0	0	-763	-628	135	695	-449	-246	124	325	230	479	34	-54	0
69	0	0	-1248	-566	682	907	-965	58	-172	327	-21	162	-221	-372	0
70	0	0	-1431	-516	915	973	-1173	199	-446	252	-207	-58	-411	-428	0
71	0	0	-1151	-465	686	808	-918	110	-409	327	-129	29	-205	-298	0
72	0	0	-684	-409	275	546	-479	-67	-108	345	27	492	60	36	0
73	0	0	-88	-384	-296	236	104	-340	153	440	254	950	389	583	0
74	0	0	351	-384	-735	16	543	-559	494	510	504	1420	686	882	0
75	0	0	254	-355	-609	50	431	-482	547	479	597	1476	760	977	0
76	0	0	158	-325	-483	83	320	-404	550	463	628	1348	725	808	0
77	0	0	-372	-318	54	345	-213	-132	388	473	448	1020	386	469	0
78	0	0	-957	-335	622	646	-789	143	50	355	333	453	100	-60	0
79	0	0	-1518	-353	1165	935	-1341	406	-310	333	5	-34	-252	-568	0
80	0	0	-1632	-339	1293	985	-1462	477	-446	287	-133	-87	-415	-607	0
81	0	0	-1446	-366	1080	906	-1263	357	-391	252	-151	62	-329	-413	0
82	0	0	-940	-403	537	671	-738	67	-164	376	17	411	-118	1	0
83	0	0	-339	-393	-54	366	-142	-223	178	393	178	830	283	440	0
84	0	0	147	-409	-556	131	351	-482	496	568	574	1272	659	857	0
85	0	0	139	-444	-583	152	361	-513	552	539	665	1266	675	913	0
86	0	0	-18	-446	-428	232	205	-437	642	570	628	1187	630	711	0
87	0	0	-484	-440	44	462	-264	-198	413	438	521	776	407	417	0
88	0	0	-1048	-453	595	750	-821	71	46	424	281	263	-3	-110	0
89	0	0	-1599	-459	1140	1029	-1369	340	-302	269	29	-192	-428	-570	0
90	0	0	-1648	-444	1204	1046	-1426	380	-399	322	-226	-267	-541	-589	0
91	0	0	-1443	-481	962	962	-1202	240	-426	308	-147	-190	-452	-378	0
92	0	0	-1021	-519	502	770	-761	-8	-254	322	-81	83	-223	-100	0
93	0	0	-229	-564	-335	396	53	-449	308	502	300	669	292	465	0
94	0	0	35	-589	-624	277	329	-606	391	467	341	845	490	791	0
95	0	0	278	-622	-900	172	589	-761	597	486	527	1094	680	894	0
96	0	0	-38	-682	-644	360	303	-663	568	486	564	948	549	760	0
97	0	0	-427	-688	-261	557	-83	-474	411	382	339	498	252	366	0
98	0	0	-1074	-733	341	903	-707	-196	60	364	85	36	-67	-203	0
99	0	0	-1571	-741	830	1156	-1200	44	-265	199	-188	-485	-490	-541	0
100	0	0	-1621	-748	873	1184	-1247	62	-388	192	-325	-591	-622	-657	0
101	0	0	-1405	-746	659	1075	-1032	-43	-397	190	-333	-477	-566	-426	0
102	0	0	-911	-743	168	827	-539	-287	-228	194	-258	-182	-331	-128	0
103	0	0	-286	-743	-457	514	85	-600	89	296	67	248	122	386	0
104	0	0	153	-735	-888	291	520	-811	372	399	300	669	384	776	0
105	0	0	322	-768	-1090	223	706	-929	517	448	349	774	486	838	0
106	0	0	44	-770	-814	363	429	-792	490	461	323	605	419	634	0
107	0	0	-357	-777	-420	567	31	-598	314	296	256	228	176	287	0
108	0	0	-1046	-808	238	927	-642	-285	-110	271	-114	-372	-258	-360	0
109	0	0	-1463	-777	686	1120	-1074	-45	-374	135	-269	-764	-618	-638	0
110	0	0	-1605	-785	820	1195	-1212	17	-566	95	-459	-909	-710	-746	0
111	0	0	-1344	-768	576	1056	-960	-96	-473	120	-345	-737	-642	-486	0
112	0	0	-839	-762	77	800	-458	-342	-351	108	-298	-452	-432	-300	0
113	0	0	-227	-777	-550	502	161	-663	-15	306	-95	81	-52	322	0
114	0	0	260	-783	-1043	261	651	-913	320	322	124	488	300	721	0
115	0	0	400	-791	-1191	195	795	-991	475	446	351	603	504	667	0
116	0	0	101	-814	-915	356	508	-864	430	389	347	397	291	545	0
117	0	0	-322	-841	-519	581	98	-680	203	347	133	91	67	139	0
118	0	0	-949	-849	100	899	-524	-374	-83	184	-15	-422	-368	-279	0
119	0	0	-1425	-851	574	1138	-999	-138	-442	93	-341	-853	-746	-772	0
120	0	0	-1624	-880	744	1252	-1184	-68	-694	135	-471	-1022	-867	-834	0
121	0	0	-1404	-937	467	1170	-935	-235	-618	135	-424	-909	-711	-661	0
122	0	0	-920	-1018	-98	969	-411	-558	-409	219	-279	-601	-428	-325	0
123	0	0	-366	-1103	-737	734	185	-920	-64	329	-69	40	-56	289	0
124	0	0	111	-1200	-1311	544	711	-1255	240	318	141	376	265	578	0
125	0	0	235	-1245	-1480	505	857	-1362	401	440	347	646	397	644	0
126	0	0	-136	-1247	-1111	691	487	-1179	287	372	271	428	236	471	0
127	0	0	-498	-1204	-706	851	104	-955	159	310	129	9	25	93	0
128	0	0	-1063	-1072	-9	1067	-527	-540	-223	244	-141	-475	-294	-486	0
129	0	0	-1565	-931	634	1248	-1099	-148	-523	114	-452	-900	-719	-878	0
130	0	0	-1634	-721	913	1177	-1273	96	-735	71	-552	-1034	-909	-921	0
131	0	0	-1232	-519	713	875	-972	97	-597	56	-566	-838	-752	-653	0
132	0	0	-604	-205	399	404	-501	97	-523	129	-469	-605	-444	-405	0
133	0	0	234	137	-97	-185	165	20	-110	242	-172	-11	-54	129	0
134	0	0	835	492	-343	-663	589	74	128	323	42	275	320	488	0
135	0	0	1105	853	-252	-979	678	300	310	325	108	455	382	622	0
136	0	0	1122	1319	197	-1220	462	758	300	283	108	356	252	477	0
137	0	0	866	1775	909	-1320	-21	1342	145	294	11	-40	-21	100	0
138	0	0	351	2044	1693	-1197	-671	1868	-199	188	-291	-552	-362	-459	0
139	0	0	-64	2153	2217	-1044	-1140	2185	-560	52	-479	-948	-743	-832	0
140	0	0	-289	2019	2308	-865	-1298	2163	-744	29	-622	-1148	-830	-904	0
141	0	0	-89	1903	1992	-907	-1040	1947	-702	44	-673	-946	-731	-764	0
142	0	0	304	1714	1410	-1009	-553	1562	-558	164	-529	-607	-583	-380	1
143	0	0	844	1552	708	-1198	68	1130	-145	283	-213	-40	-64	118	0
144	0	0	1125	1247	122	-1186	501	684	71	331	40	325	209	494	0
145	0	0	975	686	-289	-830	632	198	223	351	60	358	322	537	0
146	0	0	513	261	-252	-387	382	4	225	370	133	341	287	386	0
147	0	0	-204	-197	7	200	-105	-95	-17	291	-75	-69	-46	11	0
148	0	0	-1022	-543	479	782	-750	-32	-296	190	-316	-558	-446	-481	0
149	0	0	-1666	-762	904	1214	-1285	71	-640	93	-651	-1018	-808	-814	0
150	0	0	-1797	-841	956	1319	-1376	57	-814	67	-704	-1136	-968	-956	0
151	0	0	-1592	-915	677	1253	-1134	-119	-737	77	-614	-975	-680	-754	0
152	0	0	-1109	-958	151	1033	-630	-403	-496	108	-490	-622	-601	-430	0
153	0	0	-512	-973	-461	742	-25	-717	-128	205	-186	-77	-135	112	0
154	0	0	16	-954	-970	469	493	-962	161	347	7	343	240	446	0
155	0	0	102	-933	-1035	415	568	-984	258	310	172	407	376	539	0
156	0	0	-109	-952	-843	530	367	-897	349	341	178	310	244	422	0
157	0	0	-574	-958	-384	766	-95	-671	129	310	27	38	27	122	0
158	0	0	-1192	-954	238	1073	-715	-358	-258	79	-186	-552	-519	-403	0
159	0	0	-1661	-940	721	1300	-1191	-109	-558	161	-430	-962	-725	-826	0
160	0	0	-1842	-919	923	1380	-1382	2	-758	77	-628	-1189	-896	-913	0
161	0	0	-1518	-938	580	1228	-1049	-179	-644	151	-580	-971	-776	-711	0
162	0	0	-1091	-929	162	1010	-626	-383	-500	149	-471	-574	-570	-349	0
163	0	0	-353	-927	-574	640	110	-750	-77	223	-114	-50	-120	178	0
164	0	0	76	-925	-1001	424	538	-963	155	258	137	312	194	517	0
165	0	0	150	-913	-1063	381	606	-988	331	345	143	453	322	616	0
166	0	0	6	-927	-933	460	469	-930	304	372	254	314	300	438	0
167	0	0	-456	-923	-467	689	5	-695	151	143	174	-50	-32	124	0
168	0	0	-1060	-923	137	991	-598	-393	-234	116	-209	-616	-479	-413	0
169	0	0	-1572	-911	661	1241	-1116	-125	-535	40	-407	-999	-772	-719	0
170	0	0	-1719	-911	808	1315	-1263	-51	-756	29	-552	-1222	-859	-863	0
171	0	0	-1369	-925	444	1147	-906	-240	-582	106	-583	-940	-760	-642	0
172	0	0	-973	-923	50	948	-511	-436	-463	52	-448	-642	-477	-331	0
173	0	0	-304	-911	-607	607	151	-759	-73	182	-93	-87	-133	203	0
174	0	0	214	-917	-1131	351	672	-1024	238	279	104	265	291	593	0
175	0	0	381	-880	-1261	249	821	-1070	440	327	261	450	413	671	0
176	0	0	64	-874	-938	405	501	-906	343	291	118	269	273	560	0
177	0	0	-318	-876	-558	597	120	-717	194	219	50	-11	-46	250	0
178	0	0	-996	-886	110	941	-553	-388	-242	129	-261	-533	-424	-424	0
179	0	0	-1438	-847	591	1142	-1014	-128	-463	102	-467	-1018	-743	-820	0
180	0	0	-1601	-841	760	1221	-1180	-40	-698	-40	-630	-1183	-907	-863	0
181	0	0	-1265	-841	424	1053	-844	-208	-607	23	-535	-944	-743	-634	0
182	0	0	-818	-843	-25	830	-396	-434	-465	48	-475	-698	-512	-323	0
183	0	0	-74	-851	-777	462	351	-814	-13	166	-102	3	-133	226	0
184	0	0	326	-843	-1169	258	747	-1006	248	275	65	356	314	552	0
185	0	0	498	-803	-1301	152	899	-1052	401	298	190	494	335	669	0
186	0	0	285	-743	-1028	229	656	-885	403	320	225	353	296	508	0
187	0	0	-214	-735	-521	474	153	-628	263	300	120	38	69	170	0
188	0	0	-860	-717	143	788	-501	-287	-230	124	-259	-539	-417	-473	0
189	0	0	-1316	-688	628	1002	-972	-30	-494	124	-455	-867	-787	-795	0
190	0	0	-1440	-711	729	1075	-1084	9	-675	97	-607	-1030	-857	-849	0
191	0	0	-1214	-731	483	972	-848	-124	-605	77	-539	-799	-684	-642	0
192	0	0	-724	-743	-19	733	-352	-381	-461	207	-403	-547	-442	-275	0
193	0	0	-37	-733	-696	385	329	-714	-3	283	-102	89	-17	289	0
194	0	0	441	-746	-1187	152	814	-966	248	341	195	457	298	624	0
195	0	0	590	-748	-1338	79	964	-1043	446	444	291	630	434	756	0
196	0	0	271	-735	-1006	232	638	-870	388	325	242	411	322	432	0
197	0	0	-138	-692	-554	415	208	-623	275	281	236	129	149	195	0
198	0	0	-856	-657	199	756	-527	-229	-170	159	-100	-463	-329	-386	0
199	0	0	-1287	-688	599	987	-943	-44	-384	157	-362	-843	-624	-744	0
200	0	0	-1464	-696	768	1080	-1116	36	-578	71	-465	-1032	-807	-779	0
201	0	0	-1258	-717	541	987	-899	-88	-585	58	-360	-791	-696	-572	0
202	0	0	-736	-735	1	735	-368	-367	-372	182	-308	-496	-413	-308	0
203	0	0	-87	-744	-657	415	285	-700	-17	256	3	31	81	277	0
204	0	0	359	-752	-1111	196	735	-931	302	341	195	475	343	698	0
205	0	0	532	-750	-1282	109	907	-1016	471	335	407	671	424	818	0
206	0	0	231	-737	-968	253	599	-852	537	308	310	508	364	519	0
207	0	0	-204	-733	-529	468	162	-631	275	316	184	223	174	306	0
208	0	0	-852	-717	135	784	-493	-291	-56	137	-32	-430	-314	-341	0
209	0	0	-1289	-688	601	988	-945	-43	-358	174	-368	-719	-531	-731	0
210	0	0	-1475	-694	781	1084	-1128	43	-684	91	-537	-956	-851	-861	0
211	0	0	-1226	-710	516	968	-871	-97	-517	128	-496	-744	-706	-578	0
212	0	0	-710	-721	-11	715	-349	-366	-356	234	-327	-405	-397	-322	0
213	0	0	-29	-715	-686	372	328	-700	42	275	-42	234	11	267	0
214	0	0	353	-748	-1101	197	727	-924	269	386	180	547	457	644	0
215	0	0	536	-746	-1282	105	909	-1014	465	461	271	711	535	756	0
216	0	0	285	-760	-1045	237	665	-902	523	403	221	646	444	595	0
217	0	0	-169	-743	-574	456	202	-658	271	368	116	263	98	238	0
218	0	0	-823	-752	71	787	-447	-340	-69	244	-162	-190	-289	-283	0
219	0	0	-1430	-750	680	1090	-1055	-35	-488	108	-405	-746	-607	-717	0
220	0	0	-1417	-737	680	1077	-1048	-28	-541	110	-471	-793	-818	-688	0
221	0	0	-1206	-698	508	952	-857	-95	-523	182	-498	-611	-582	-531	0
222	0	0	-736	-692	44	714	-390	-324	-310	195	-343	-306	-356	-271	0
223	0	0	-70	-669	-599	369	264	-634	64	203	-64	275	-1	341	0
224	0	0	419	-659	-1078	120	748	-868	345	382	203	682	453	704	0
225	0	0	508	-630	-1138	61	823	-884	529	327	384	892	547	832	0
226	0	0	266	-649	-915	191	590	-782	473	349	322	675	378	616	0
227	0	0	-134	-646	-512	390	189	-579	322	355	250	362	194	368	0
228	0	0	-817	-616	201	716	-509	-207	-85	269	-139	-228	-180	-382	0
229	0	0	-1369	-599	770	984	-1069	85	-426	67	-298	-698	-603	-754	0
230	0	0	-1452	-587	865	1019	-1158	139	-535	120	-407	-832	-756	-677	0
231	0	0	-1146	-570	576	858	-861	3	-531	201	-378	-647	-558	-486	0
232	0	0	-667	-611	56	639	-361	-277	-279	161	-258	-312	-289	-306	0
233	0	0	35	-624	-659	294	347	-641	147	308	112	263	186	300	0
234	0	0	419	-636	-1055	108	737	-845	374	292	254	677	453	638	0
235	0	0	643	-614	-1257	-14	950	-935	539	403	397	880	539	750	0
236	0	0	307	-630	-937	161	622	-783	572	230	419	700	395	589	0
237	0	0	-105	-603	-498	354	196	-550	339	250	374	300	205	273	0
238	0	0	-775	-591	184	683	-479	-203	-46	161	34	-333	-236	-294	0
239	0	0	-1283	-585	698	934	-990	56	-405	93	-192	-713	-657	-700	0
240	0	0	-1392	-587	805	989	-1098	109	-547	62	-316	-871	-729	-774	0
241	0	0	-1211	-585	626	898	-918	20	-595	116	-308	-644	-616	-646	0
242	0	0	-694	-582	112	638	-403	-235	-291	135	-137	-331	-333	-209	0
243	0	0	-91	-568	-477	329	193	-522	-7	203	110	129	34	223	0
244	0	0	424	-580	-1004	78	714	-792	358	323	355	607	391	673	0
245	0	0	495	-568	-1063	36	779	-815	496	380	413	793	438	686	0
246	0	0	307	-562	-869	127	588	-715	485	360	442	599	333	514	0
247	0	0	-165	-560	-395	362	115	-477	347	205	323	343	184	254	0
248	0	0	-890	-611	279	750	-584	-166	-50	164	-40	-273	-380	-320	0
249	0	0	-1351	-607	744	979	-1047	68	-318	65	-170	-686	-614	-723	0
250	0	0	-1641	-609	1032	1125	-1336	211	-580	29	-426	-890	-838	-824	0
251	0	0	-1380	-572	808	976	-1094	118	-564	1	-393	-777	-715	-677	0
252	0	0	-820	-537	283	678	-551	-127	-296	197	-273	-358	-374	-250	0
253	0	0	-297	-512	-215	404	-41	-363	-36	170	-54	126	15	162	0
254	0	0	312	-481	-793	84	552	-637	378	353	178	554	333	651	0
255	0	0	377	-488	-865	55	621	-676	426	380	343	803	488	787	0
256	0	0	85	-502	-587	208	336	-544	453	269	248	539	366	434	0
257	0	0	-339	-490	-151	414	-94	-320	285	269	190	285	182	153	0
258	0	0	-1134	-537	597	835	-865	30	-188	151	-192	-343	-320	-463	0
259	0	0	-1558	-554	1004	1056	-1281	225	-452	126	-323	-715	-667	-816	0
260	0	0	-1823	-580	1243	1201	-1533	331	-713	106	-549	-855	-783	-882	0
261	0	0	-1530	-582	948	1056	-1239	183	-603	60	-479	-684	-624	-671	0
262	0	0	-1056	-603	453	829	-754	-75	-403	172	-428	-217	-420	-349	0
263	0	0	-377	-547	-170	462	-103	-358	-58	207	-126	265	25	139	0
264	0	0	58	-549	-607	245	332	-578	316	356	137	748	409	611	0
265	0	0	147	-500	-647	176	397	-573	386	399	145	816	481	651	0
266	0	0	-74	-527	-453	300	189	-490	419	395	190	717	436	455	0
267	0	0	-602	-488	114	545	-358	-187	195	327	122	355	256	128	0
268	0	0	-1272	-485	787	878	-1029	151	-219	195	-201	-246	-287	-453	0
269	0	0	-1772	-461	1311	1116	-1541	425	-485	106	-355	-578	-599	-719	0
270	0	0	-1894	-424	1470	1159	-1682	523	-680	85	-483	-838	-733	-925	0
271	0	0	-1685	-436	1249	1060	-1467	406	-550	164	-471	-564	-560	-679	0
272	0	0	-1258	-430	828	844	-1043	199	-424	139	-395	-320	-393	-467	0
273	0	0	-513	-407	106	460	-309	-150	-32	331	-11	343	73	137	0
274	0	0	-97	-393	-296	245	99	-344	263	393	194	731	417	601	0
275	0	0	-10	-407	-397	208	193	-402	438	372	389	919	465	642	0
276	0	0	-188	-413	-225	300	18	-319	459	384	438	711	444	442	0
277	0	0	-770	-419	351	594	-560	-34	188	323	258	388	178	129	0
278	0	0	-1394	-405	989	899	-1191	292	-236	199	-73	-240	-308	-541	0
279	0	0	-1864	-382	1482	1123	-1673	550	-422	149	-225	-609	-554	-768	0
280	0	0	-2020	-422	1598	1221	-1809	588	-618	81	-389	-853	-739	-1001	0
281	0	0	-1827	-411	1416	1119	-1621	502	-543	75	-335	-587	-582	-746	0
282	0	0	-1321	-417	904	869	-1112	243	-347	157	-244	-250	-345	-444	0
283	0	0	-627	-420	207	523	-417	-106	-29	265	60	267	-31	141	0
284	0	0	-140	-409	-269	274	64	-339	356	275	374	680	355	529	0
285	0	0	29	-424	-453	197	241	-438	496	335	494	785	574	624	0
286	0	0	-233	-415	-182	324	-25	-298	459	345	461	727	389	461	0
287	0	0	-604	-395	209	499	-406	-93	308	211	343	380	87	106	0
288	0	0	-1336	-432	904	884	-1120	236	-40	164	42	-120	-287	-415	0
289	0	0	-1864	-452	1412	1158	-1638	480	-432	85	-306	-679	-597	-847	0
290	0	0	-1974	-475	1499	1224	-1736	512	-541	104	-360	-797	-750	-970	0
291	0	0	-1741	-523	1218	1132	-1479	347	-475	108	-362	-607	-630	-655	0
292	0	0	-1286	-543	743	914	-1014	100	-331	164	-265	-281	-424	-353	0
293	0	0	-534	-566	-32	550	-251	-299	118	281	114	242	174	221	0
294	0	0	-76	-595	-519	335	221	-557	353	355	376	723	397	644	0
295	0	0	83	-611	-694	264	388	-652	585	339	430	919	533	713	0
296	0	0	-89	-657	-568	373	239	-612	609	364	471	768	457	583	0
297	0	0	-703	-706	-3	704	-350	-354	395	219	337	376	194	188	0
298	0	0	-1293	-725	568	1009	-930	-78	-9	205	44	-211	-188	-356	0
299	0	0	-1865	-760	1105	1312	-1485	172	-337	161	-205	-609	-549	-694	0
300	0	0	-1997	-748	1249	1372	-1623	250	-461	-38	-351	-841	-744	-882	0
301	0	0	-1755	-785	970	1270	-1362	92	-448	135	-316	-552	-547	-651	0
302	0	0	-1285	-797	488	1041	-886	-154	-327	161	-273	-298	-325	-335	0
303	0	0	-512	-808	-296	660	-108	-552	153	294	65	256	157	168	0
304	0	0	-102	-781	-679	441	288	-730	395	380	298	758	440	708	0
305	0	0	121	-777	-898	328	509	-837	620	415	413	888	568	760	0
306	0	0	-111	-768	-657	439	273	-712	616	422	405	741	459	591	0
307	0	0	-667	-785	-118	726	-274	-451	403	238	287	337	281	184	0
308	0	0	-1219	-795	424	1007	-821	-185	58	188	-79	-170	-223	-362	0
309	0	0	-1826	-818	1008	1322	-1417	95	-349	147	-254	-673	-533	-750	0
310	0	0	-1902	-830	1072	1366	-1487	121	-473	87	-409	-807	-723	-836	0
311	0	0	-1714	-814	900	1264	-1307	43	-465	164	-455	-618	-618	-517	0
312	0	0	-1145	-787	358	966	-751	-214	-246	116	-322	-327	-426	-304	0
313	0	0	-350	-743	-393	546	21	-568	155	368	50	232	116	345	0
314	0	0	48	-741	-789	346	418	-765	457	323	302	717	457	776	0
315	0	0	266	-725	-991	229	628	-858	587	341	467	816	537	791	0
316	0	0	12	-750	-762	369	387	-756	568	356	432	636	477	543	0
317	0	0	-498	-750	-252	624	-123	-501	358	275	333	345	194	265	0
318	0	0	-1152	-764	388	958	-770	-188	-65	131	-13	-261	-277	-351	0
319	0	0	-1636	-810	826	1223	-1231	8	-345	118	-199	-690	-587	-661	0
320	0	0	-1906	-905	1001	1405	-1453	48	-473	65	-325	-884	-694	-787	0
321	0	0	-1639	-995	644	1317	-1141	-175	-463	48	-417	-677	-589	-649	0
322	0	0	-1235	-1115	120	1175	-677	-497	-314	170	-265	-386	-327	-355	0
323	0	0	-582	-1162	-580	872	-1	-871	44	248	-62	166	64	225	0
324	0	0	-109	-1210	-1101	659	496	-1155	428	304	269	618	448	669	0
325	0	0	13	-1162	-1175	574	594	-1168	430	430	312	822	498	752	0
326	0	0	-178	-1051	-873	614	347	-962	467	292	370	554	382	556	0
327	0	0	-555	-923	-368	739	-93	-645	327	300	172	355	168	199	0
328	0	0	-1097	-754	343	925	-720	-205	-75	197	-93	-312	-259	-355	0
329	0	0	-1510	-558	952	1034	-1231	197	-411	106	-296	-667	-642	-671	0
330	0	0	-1566	-331	1235	948	-1400	452	-618	87	-535	-853	-690	-836	0
331	0	0	-1109	-25	1084	567	-1096	529	-479	106	-473	-582	-605	-636	0
332	0	0	-448	291	739	78	-593	515	-347	178	-265	-318	-356	-225	0
333	0	0	511	640	129	-575	191	384	38	308	-9	320	126	283	0
334	0	0	1074	1030	-44	-1052	559	493	275	283	203	649	424	611	0
335	0	0	1512	1505	-7	-1508	759	749	473	452	378	929	550	828	0
336	0	0	1480	1910	430	-1695	525	1170	403	333	271	717	407	634	0
337	0	0	1131	2199	1068	-1665	31	1633	258	304	174	426	161	267	0
338	0	0	508	2254	1746	-1381	-619	2000	-124	182	-54	-211	-182	-291	0
339	0	0	-13	2124	2137	-1055	-1075	2130	-434	118	-320	-582	-601	-671	0
340	0	0	-218	1978	2196	-880	-1207	2087	-547	139	-411	-721	-647	-713	0
341	0	0	-229	1765	1994	-768	-1111	1879	-702	95	-463	-667	-599	-587	1
342	0	0	301	1583	1282	-942	-490	1432	-420	195	-292	-141	-320	-205	0
343	0	0	818	1196	378	-1007	220	787	17	294	21	370	120	341	0
344	0	0	1037	667	-370	-852	703	148	329	302	320	832	438	812	0
345	0	0	926	195	-731	-560	828	-268	465	376	351	1001	603	803	0
346	0	0	466	-277	-743	-94	604	-510	391	380	331	789	502	603	0
347	0	0	-186	-599	-413	392	113	-506	291	341	238	453	254	304	0
348	0	0	-912	-777	135	844	-523	-321	-106	168	3	-31	-164	-211	0
349	0	0	-1520	-867	653	1193	-1086	-107	-442	50	-188	-541	-521	-657	0
350	0	0	-1646	-923	723	1284	-1184	-100	-667	81	-465	-591	-669	-748	0
351	0	0	-1406	-956	450	1181	-928	-253	-525	118	-296	-455	-554	-465	0
352	0	0	-939	-970	-31	954	-454	-500	-337	161	-323	-21	-325	-213	0
353	0	0	-217	-954	-737	585	260	-845	15	281	7	415	114	401	0
354	0	0	316	-933	-1249	308	782	-1091	362	378	267	921	572	816	0
355	0	0	458	-931	-1389	236	923	-1160	537	432	409	1065	675	948	0
356	0	0	307	-917	-1224	305	765	-1070	529	409	407	880	618	696	0
357	0	0	-171	-894	-723	532	276	-808	343	325	277	684	335	444	0
358	0	0	-885	-921	-36	903	-424	-478	-83	258	1	17	-174	-166	0
359	0	0	-1312	-923	389	1117	-850	-267	-345	141	-186	-376	-448	-506	0
360	0	0	-1493	-913	580	1203	-1036	-166	-564	85	-405	-558	-651	-680	0
361	0	0	-1192	-892	300	1042	-746	-296	-496	248	-391	-316	-453	-327	0
362	0	0	-598	-865	-267	731	-165	-566	-269	277	-199	9	-155	-71	0
363	0	0	107	-861	-968	377	537	-914	168	279	168	552	261	521	0
364	0	0	666	-843	-1509	88	1087	-1176	457	452	397	1057	611	900	0
365	0	0	788	-847	-1635	29	1211	-1241	603	411	452	1167	680	968	0
366	0	0	622	-865	-1487	121	1054	-1176	682	471	496	1063	647	876	0
367	0	0	77	-898	-975	410	526	-936	424	345	300	715	356	527	0
368	0	0	-523	-907	-384	715	-69	-645	91	271	120	147	-17	-21	0
369	0	0	-1070	-915	155	992	-612	-380	-337	166	-182	-300	-485	-426	0
370	0	0	-1138	-935	203	1036	-670	-366	-399	215	-335	-467	-517	-514	0
371	0	0	-940	-940	0	940	-470	-470	-459	203	-265	-327	-366	-310	0
372	0	0	-351	-946	-595	648	122	-770	-199	242	-143	-1	-139	31	0
373	0	0	344	-915	-1259	285	801	-1087	178	355	168	587	246	684	0
374	0	0	894	-873	-1767	-10	1330	-1320	566	370	386	1022	609	999	0
375	0	0	1145	-843	-1988	-151	1566	-1415	675	415	512	1208	758	1088	0
376	0	0	910	-861	-1771	-24	1340	-1316	675	405	496	1030	694	917	0
377	0	0	419	-863	-1282	222	850	-1072	531	391	302	710	372	597	0
378	0	0	-209	-855	-646	532	218	-750	131	217	197	36	-100	83	0
379	0	0	-747	-855	-108	801	-319	-481	-186	188	-128	-292	-335	-296	0
380	0	0	-895	-861	34	878	-464	-413	-430	137	-325	-541	-603	-461	0
381	0	0	-613	-865	-252	739	-180	-558	-353	186	-199	-302	-378	-261	0
382	0	0	-107	-853	-746	480	319	-799	-195	236	-102	17	-203	143	0
383	0	0	549	-847	-1396	149	972	-1121	166	300	215	632	252	686	0
384	0	0	1026	-822	-1848	-102	1437	-1335	516	360	393	1105	574	1006	0
385	0	0	1216	-824	-2040	-196	1628	-1432	688	401	463	1183	758	1125	0
386	0	0	970	-822	-1792	-74	1381	-1307	620	417	498	1035	609	956	0
387	0	0	386	-803	-1189	208	787	-996	517	477	323	808	502	679	0
388	0	0	-210	-776	-566	493	178	-671	23	190	77	62	-133	-67	0
389	0	0	-661	-783	-122	722	-269	-452	-186	298	-46	-238	-345	-236	0
390	0	0	-997	-776	221	886	-609	-277	-543	116	-368	-527	-552	-525	0
391	0	0	-629	-762	-133	695	-248	-447	-430	201	-207	-281	-401	-314	0
392	0	0	-200	-754	-554	477	177	-654	-201	184	-126	87	-168	-27	0
393	0	0	531	-739	-1270	104	900	-1004	250	331	203	587	323	587	0
394	0	0	1026	-729	-1755	-148	1390	-1242	492	413	438	1010	601	950	0
395	0	0	1142	-735	-1877	-203	1509	-1306	663	432	599	1198	717	1080	0
396	0	0	927	-735	-1662	-96	1294	-1198	671	452	578	1034	636	937	0
397	0	0	394	-719	-1113	162	753	-916	446	347	428	661	356	492	0
398	0	0	-293	-700	-407	496	57	-553	48	314	217	5	34	-17	0
399	0	0	-858	-715	143	786	-500	-286	-252	162	-69	-411	-483	-424	0
400	0	0	-996	-719	277	857	-636	-221	-434	128	-155	-574	-506	-521	0
401	0	0	-827	-694	133	760	-480	-280	-389	190	-292	-343	-486	-316	0
402	0	0	-372	-717	-345	544	-13	-531	-174	106	-81	-56	-258	-46	0
403	0	0	297	-721	-1018	212	657	-869	207	291	217	510	306	496	0
404	0	0	743	-715	-1458	-14	1100	-1086	436	308	409	902	543	888	0
405	0	0	943	-686	-1629	-128	1286	-1157	655	473	510	1092	807	966	0
406	0	0	648	-669	-1317	10	982	-993	539	428	450	900	607	766	0
407	0	0	163	-690	-853	263	508	-771	393	329	318	562	345	510	0
408	0	0	-450	-692	-242	571	-104	-467	34	292	46	110	-153	-129	0
409	0	0	-1085	-688	397	886	-741	-145	-294	192	-287	-386	-450	-525	0
410	0	0	-1255	-710	545	982	-900	-82	-570	122	-483	-609	-669	-632	0
411	0	0	-1043	-731	312	887	-677	-209	-452	182	-426	-362	-488	-335	0
412	0	0	-524	-729	-205	626	-159	-467	-310	250	-323	-40	-267	-128	0
413	0	0	151	-737	-888	293	519	-812	122	413	-58	514	199	420	0
414	0	0	537	-739	-1276	101	906	-1007	364	422	118	894	490	855	0
415	0	0	809	-737	-1546	-36	1177	-1141	580	541	258	1171	710	954	0
416	0	0	467	-733	-1200	133	833	-966	494	479	197	1001	576	803	0
417	0	0	115	-692	-807	288	461	-749	426	391	166	719	294	533	0
418	0	0	-642	-698	-56	670	-293	-377	-97	327	-194	23	-108	-131	0
419	0	0	-1200	-715	485	957	-842	-115	-388	180	-374	-434	-475	-486	0
420	0	0	-1436	-715	721	1075	-1078	3	-624	174	-583	-607	-576	-624	0
421	0	0	-1246	-744	502	995	-874	-121	-539	50	-537	-459	-519	-467	0
422	0	0	-722	-729	-7	725	-357	-368	-322	230	-471	-98	-217	-62	0
423	0	0	-26	-708	-682	367	328	-695	11	294	-95	453	199	463	0
424	0	0	514	-688	-1202	87	858	-945	407	355	110	925	613	807	0
425	0	0	565	-686	-1251	60	908	-968	529	366	226	1039	715	1084	0
426	0	0	458	-665	-1123	103	790	-894	481	415	273	923	620	750	0
427	0	0	-62	-649	-587	355	262	-618	252	327	256	535	364	438	0
428	0	0	-681	-647	34	664	-357	-306	-67	174	-71	17	-182	-203	0
429	0	0	-1201	-651	550	926	-875	-50	-405	192	-285	-399	-417	-453	0
430	0	0	-1467	-647	820	1057	-1143	86	-620	44	-401	-729	-609	-638	0
431	0	0	-1196	-638	558	917	-877	-40	-516	153	-452	-517	-438	-521	0
432	0	0	-742	-642	100	692	-421	-271	-397	176	-294	-248	-320	-137	0
433	0	0	-21	-647	-626	334	302	-636	29	283	-25	341	201	337	0
434	0	0	462	-618	-1080	78	771	-849	374	304	267	729	550	682	0
435	0	0	749	-630	-1379	-59	1064	-1004	578	442	529	997	743	933	0
436	0	0	443	-624	-1067	90	755	-845	457	345	413	791	455	655	0
437	0	0	-207	-754	-547	480	170	-650	194	265	225	325	139	230	0
438	0	0	-1380	-909	471	1144	-925	-219	-583	-188	-314	-585	-616	-622	0
439	0	0	-2020	-1107	913	1563	-1466	-97	-766	-89	-457	-840	-764	-964	0
440	0	0	-1945	-1288	657	1616	-1301	-315	-737	83	-372	-931	-715	-832	0
441	0	0	-1745	-1387	358	1566	-1051	-514	-574	108	-401	-785	-630	-719	0
442	0	0	-1288	-1472	-184	1380	-552	-828	-389	223	-232	-434	-382	-316	0
443	0	0	-778	-1503	-725	1140	-26	-1114	-27	236	97	77	5	265	0
444	0	0	-268	-1552	-1284	910	508	-1418	275	343	304	521	351	673	0
445	0	0	-79	-1557	-1478	818	699	-1517	529	347	471	746	566	754	0
446	0	0	-251	-1544	-1293	897	521	-1418	521	366	455	735	407	607	0
447	0	0	-785	-1495	-710	1140	-37	-1102	259	188	322	291	93	273	0
448	0	0	-1537	-1458	79	1497	-808	-689	-170	91	-69	-323	-325	-467	0
449	0	0	-2175	-1396	779	1785	-1477	-308	-570	11	-356	-741	-688	-849	0
450	0	0	-2241	-1390	851	1815	-1546	-269	-684	-32	-397	-841	-777	-898	0
451	0	0	-1964	-1367	597	1665	-1280	-385	-545	-29	-343	-541	-638	-601	0
452	0	0	-1520	-1352	168	1436	-844	-592	-407	110	-203	-254	-337	-318	0
453	0	0	-739	-1303	-564	1021	-87	-933	93	259	23	407	46	271	0
454	0	0	-267	-1328	-1061	797	397	-1194	306	279	294	739	393	663	0
455	0	0	-105	-1356	-1251	730	573	-1303	550	386	318	1014	622	743	0
456	0	0	-342	-1389	-1047	865	352	-1218	420	294	320	851	428	541	0
457	0	0	-737	-1373	-636	1055	-50	-1004	298	252	221	504	273	170	0
458	0	0	-1405	-1369	36	1387	-720	-666	-11	122	-48	-89	-213	-403	0
459	0	0	-1952	-1365	587	1658	-1269	-389	-393	71	-399	-614	-560	-785	0
460	0	0	-2124	-1321	803	1722	-1463	-259	-545	48	-578	-762	-737	-958	0
461	0	0	-1983	-1336	647	1659	-1315	-344	-589	3	-572	-723	-632	-774	0
462	0	0	-1520	-1326	194	1423	-857	-566	-457	52	-545	-452	-461	-417	0
463	0	0	-810	-1295	-485	1052	-162	-890	-1	174	-246	178	23	221	0
464	0	0	-208	-1253	-1045	730	418	-1149	302	219	-19	504	310	576	0
465	0	0	-80	-1222	-1142	651	531	-1182	444	254	161	694	521	727	0
466	0	0	-260	-1206	-946	733	343	-1076	399	221	110	508	310	488	0
467	0	0	-791	-1167	-376	979	-207	-771	151	151	-19	162	188	133	0
468	0	0	-1395	-1132	263	1263	-829	-434	-203	62	-207	-374	-205	-419	0
469	0	0	-1902	-1072	830	1487	-1366	-121	-502	-29	-434	-808	-531	-822	0
470	0	0	-2040	-1006	1034	1523	-1537	14	-632	-17	-618	-890	-715	-840	0
471	0	0	-1829	-964	865	1396	-1347	-49	-587	-11	-564	-752	-688	-680	0
472	0	0	-1272	-917	355	1094	-813	-281	-453	89	-457	-347	-417	-384	0
473	0	0	-572	-849	-277	710	-147	-563	-98	164	-42	195	42	197	0
474	0	0	160	-841	-1001	340	580	-921	360	310	180	715	430	653	0
475	0	0	399	-805	-1204	203	801	-1004	512	292	333	861	599	762	0
476	0	0	389	-776	-1165	193	777	-970	574	337	428	841	523	605	0
477	0	0	144	-849	-993	352	568	-921	549	411	364	616	413	405	0
478	0	0	-376	-905	-529	640	76	-717	325	279	155	-9	-21	-93	0
479	0	0	-1032	-904	128	968	-580	-388	-320	93	-254	-554	-535	-659	0
480	0	0	-1107	-824	283	965	-695	-270	-345	71	-426	-843	-776	-799	0
481	0	0	-882	-764	118	823	-500	-323	-475	44	-479	-748	-628	-657	0
482	0	0	-223	-719	-496	471	136	-607	-258	97	-386	-535	-426	-393	0
483	0	0	390	-702	-1092	156	741	-897	178	100	-65	73	29	283	0
484	0	0	879	-698	-1577	-90	1228	-1137	413	304	143	310	312	578	0
485	0	0	1164	-655	-1819	-254	1491	-1237	680	228	353	537	448	715	0
486	0	0	925	-646	-1571	-139	1248	-1108	547	275	279	291	438	549	0
487	0	0	332	-692	-1024	180	678	-858	384	157	151	-114	87	304	0
488	0	0	-362	-746	-384	554	11	-565	-44	31	-85	-770	-277	-389	0
489	0	0	-940	-797	143	868	-541	-327	-296	-81	-285	-1200	-568	-750	0
490	0	0	-1227	-820	407	1023	-817	-206	-510	-100	-465	-1458	-824	-793	0
491	0	0	-1095	-855	240	975	-667	-307	-533	-201	-432	-1410	-774	-657	0
492	0	0	-673	-884	-211	778	-231	-547	-322	-164	-269	-911	-527	-378	0
493	0	0	-49	-896	-847	472	399	-871	11	89	-1	-453	-25	207	0
494	0	0	520	-931	-1451	205	985	-1191	409	114	318	145	261	582	0
495	0	0	625	-956	-1581	165	1103	-1268	523	291	483	364	500	787	0
496	0	0	411	-979	-1390	284	900	-1184	599	192	558	291	413	589	0
497	0	0	-121	-995	-874	558	376	-934	343	246	405	42	221	267	0
498	0	0	-693	-1030	-337	861	-178	-683	29	153	151	-500	-248	-273	0
499	0	0	-1196	-1055	141	1125	-668	-457	-279	112	-54	-820	-547	-663	0
500	0	0	-1436	-1035	401	1235	-918	-317	-488	98	-306	-944	-739	-810	0
501	0	0	-1142	-1026	116	1084	-629	-455	-304	192	-192	-750	-539	-607	0
502	0	0	-659	-1008	-349	833	-155	-678	-188	143	-65	-422	-351	-294	0
503	0	0	-42	-1002	-960	522	459	-981	201	329	85	180	106	271	0
504	0	0	449	-973	-1422	262	935	-1197	529	360	362	659	397	677	0
505	0	0	584	-981	-1565	198	1074	-1273	682	347	514	894	626	808	0
506	0	0	338	-987	-1325	324	831	-1156	634	450	467	706	521	616	0
507	0	0	-145	-1006	-861	575	358	-933	516	362	364	444	314	320	0
508	0	0	-870	-1001	-131	935	-369	-566	42	283	13	-50	-155	-271	0
509	0	0	-1340	-991	349	1165	-844	-321	-192	164	-178	-533	-492	-640	0
510	0	0	-1611	-1004	607	1307	-1109	-198	-424	161	-426	-684	-684	-688	0
511	0	0	-1421	-995	426	1208	-923	-284	-461	180	-510	-597	-603	-529	0
512	0	0	-805	-997	-192	901	-306	-594	-155	275	-327	-118	-248	-172	0
513	0	0	-289	-1008	-719	648	215	-863	112	302	-73	399	203	376	0
514	0	0	388	-983	-1371	297	879	-1177	479	434	143	898	494	814	0
515	0	0	460	-983	-1443	261	951	-1213	636	389	314	1078	698	1053	0
516	0	0	399	-993	-1392	297	895	-1192	624	382	232	1012	585	814	0
517	0	0	-60	-1004	-944	532	442	-974	523	364	161	737	420	613	0
518	0	0	-714	-1072	-358	893	-178	-715	116	166	-124	79	-48	67	0
519	0	0	-1249	-1162	87	1205	-668	-537	-289	149	-407	-349	-298	-446	0
520	0	0	-1402	-1241	161	1321	-781	-540	-485	104	-574	-459	-535	-446	0
521	0	0	-1170	-1356	-186	1263	-492	-771	-488	129	-527	-360	-444	-331	0
522	0	0	-625	-1406	-781	1015	78	-1093	-269	159	-320	-48	-168	-13	0
523	0	0	127	-1425	-1552	649	839	-1488	145	291	-23	568	279	649	0
524	0	0	729	-1389	-2118	330	1423	-1753	438	327	164	1008	634	952	0
525	0	0	1032	-1319	-2351	143	1691	-1835	628	378	372	1247	748	1131	0
526	0	0	935	-1181	-2116	123	1525	-1648	574	389	296	1107	642	977	0
527	0	0	561	-1004	-1565	221	1063	-1284	366	341	265	741	384	640	0
528	0	0	130	-750	-880	310	505	-815	-13	269	-102	223	-29	42	0
529	0	0	-253	-415	-162	334	-45	-288	-259	194	-194	-279	-281	-397	0
530	0	0	-234	-91	143	162	-188	26	-529	143	-397	-419	-508	-597	0
531	0	0	111	291	180	-201	-34	235	-574	217	-403	-322	-457	-325	0
532	0	0	837	717	-120	-777	478	298	-384	213	-164	-11	-232	-118	0
533	0	0	1756	1198	-558	-1477	1157	320	-25	329	128	543	124	562	0
534	0	0	2395	1639	-756	-2017	1575	441	240	366	349	952	549	923	0
535	0	0	2703	1957	-746	-2330	1724	605	442	438	622	1067	737	1070	0
536	0	0	2575	2071	-504	-2323	1539	783	450	391	611	919	580	933	0
537	0	0	1890	1924	34	-1907	928	979	271	327	500	550	393	566	0
538	0	0	1125	1815	690	-1470	217	1252	-48	151	215	-29	-114	-98	0
539	0	0	-140	1724	1864	-792	-1002	1794	-989	-436	-556	-1156	-1125	-1241	1
540	0	0	-20	2308	2328	-1144	-1174	2318	-1049	-285	-452	-970	-987	-948	0
541	0	0	221	929	708	-575	-243	818	-543	230	13	-314	-444	-341	0
542	0	0	-220	131	351	44	-285	241	-777	-126	-194	-322	-339	-141	0
543	0	0	211	-663	-874	226	542	-768	-102	129	135	329	19	415	0
544	0	0	292	-1455	-1747	581	1019	-1601	1	289	424	706	312	733	0
545	0	0	200	-2143	-2343	971	1271	-2243	337	275	605	1078	583	853	0
546	0	0	-242	-2601	-2359	1421	1058	-2480	259	269	533	851	506	675	0
547	0	0	-956	-2915	-1959	1935	501	-2437	114	215	386	450	320	419	0
548	0	0	-1786	-3076	-1290	2431	-248	-2183	-226	62	77	-67	-240	-242	0
549	0	0	-2406	-3187	-781	2796	-812	-1984	-570	87	-228	-475	-510	-626	0
550	0	0	-2644	-3268	-624	2956	-1010	-1946	-688	85	-413	-620	-640	-781	0
551	0	0	-2559	-3311	-752	2935	-903	-2031	-727	67	-483	-479	-479	-618	0
552	0	0	-2076	-3350	-1274	2713	-401	-2312	-533	203	-347	-161	-333	-141	0
553	0	0	-1503	-3371	-1868	2437	182	-2619	-141	310	-120	420	159	360	0
554	0	0	-1107	-3398	-2291	2252	592	-2844	118	347	21	931	409	696	0
555	0	0	-974	-3385	-2411	2179	718	-2898	366	374	155	1098	702	840	0
556	0	0	-1272	-3406	-2134	2339	431	-2770	292	409	-1	1037	537	679	0
557	0	0	-1771	-3416	-1645	2593	-63	-2530	147	337	-44	766	355	353	0
558	0	0	-2435	-3420	-985	2927	-725	-2202	-190	281	-312	120	-75	-135	0
559	0	0	-3149	-3408	-259	3278	-1445	-1833	-603	168	-667	-376	-407	-653	0
560	0	0	-3267	-3418	-151	3342	-1558	-1784	-679	168	-874	-483	-580	-721	0
561	0	0	-3214	-3398	-184	3306	-1515	-1791	-706	64	-847	-364	-543	-510	0
562	0	0	-2526	-3389	-863	2957	-831	-2126	-450	269	-684	50	-242	-166	0
563	0	0	-1878	-3391	-1513	2634	-182	-2452	-67	376	-444	572	246	337	0
564	0	0	-1331	-3395	-2064	2363	366	-2729	302	420	-162	1035	529	832	0
565	0	0	-1100	-3375	-2275	2237	587	-2825	453	452	3	1113	688	873	0
566	0	0	-1305	-3367	-2062	2336	378	-2714	488	397	-58	1057	628	733	0
567	0	0	-1690	-3358	-1668	2524	-11	-2513	300	374	-95	560	310	420	0
568	0	0	-2283	-3346	-1063	2814	-610	-2204	-36	281	-300	-23	-48	-124	0
569	0	0	-2836	-3309	-473	3072	-1181	-1891	-374	157	-566	-339	-469	-483	0
570	0	0	-2898	-3270	-372	3084	-1263	-1821	-537	91	-675	-653	-665	-708	0
571	0	0	-2708	-3222	-514	2965	-1097	-1868	-547	65	-605	-607	-469	-554	0
572	0	0	-2049	-3191	-1142	2620	-453	-2166	-306	89	-461	-182	-333	-192	0
573	0	0	-1352	-3185	-1833	2268	240	-2509	87	240	-139	349	131	335	0
574	0	0	-804	-3164	-2360	1984	778	-2762	395	271	102	727	486	725	0
575	0	0	-452	-3166	-2714	1809	1131	-2940	599	320	325	863	568	942	0
576	0	0	-696	-3142	-2446	1919	875	-2794	564	273	376	799	531	774	0
577	0	0	-1061	-3125	-2064	2093	501	-2594	364	240	259	292	291	368	0
578	0	0	-1609	-3100	-1491	2354	-59	-2295	95	182	58	-145	-135	-118	0
579	0	0	-2182	-3084	-902	2633	-640	-1993	-310	-11	-250	-624	-570	-552	0
580	0	0	-2235	-3080	-845	2657	-695	-1962	-533	-21	-180	-867	-663	-731	0
581	0	0	-1921	-3020	-1099	2470	-411	-2059	-362	64	-203	-644	-576	-397	0
582	0	0	-1439	-2958	-1519	2198	40	-2238	-168	157	-124	-378	-316	-120	0
583	0	0	-487	-2855	-2368	1671	940	-2611	291	308	323	209	199	591	0
584	0	0	89	-2729	-2818	1320	1453	-2773	500	345	527	613	539	917	0
585	0	0	474	-2587	-3061	1056	1767	-2824	820	419	828	867	741	1220	0
586	0	0	460	-2308	-2768	924	1614	-2538	822	440	789	783	719	1030	0
587	0	0	155	-2037	-2192	941	1173	-2114	622	285	630	426	355	655	0
588	0	0	-537	-1908	-1371	1222	417	-1639	236	180	302	-201	-67	54	0
589	0	0	-1114	-1839	-725	1476	-194	-1282	-153	71	-23	-777	-512	-453	0
590	0	0	-1301	-1811	-510	1556	-395	-1160	-349	32	-133	-890	-622	-618	0
591	0	0	-1135	-1765	-630	1450	-252	-1197	-349	42	-190	-785	-568	-420	0
592	0	0	-622	-1716	-1094	1169	236	-1405	-141	44	-116	-467	-355	-203	0
593	0	0	35	-1662	-1697	813	866	-1679	232	114	161	122	15	393	0
594	0	0	547	-1616	-2163	534	1355	-1889	527	230	314	461	349	700	0
595	0	0	763	-1588	-2351	412	1557	-1969	665	302	519	642	593	830	0
596	0	0	410	-1586	-1996	588	1203	-1791	673	157	461	461	459	601	0
597	0	0	-45	-1575	-1530	810	742	-1552	552	240	343	157	316	393	0
598	0	0	-776	-1571	-795	1173	9	-1183	112	69	34	-424	-192	-223	0
599	0	0	-1333	-1550	-217	1441	-558	-883	-166	73	-199	-847	-483	-587	0
600	0	0	-1594	-1515	79	1554	-836	-718	-358	93	-304	-1080	-636	-669	0
601	0	0	-1518	-1499	19	1508	-768	-740	-446	97	-378	-1047	-550	-597	0
602	0	0	-1030	-1489	-459	1259	-285	-974	-112	108	-323	-570	-314	-192	0
603	0	0	-434	-1487	-1053	960	309	-1270	162	230	-7	13	195	333	0
604	0	0	6	-1513	-1519	753	762	-1516	415	248	141	382	380	607	0
605	0	0	254	-1538	-1792	642	1023	-1665	624	356	271	665	605	783	0
606	0	0	-78	-1519	-1441	798	681	-1480	613	325	248	543	446	696	0
607	0	0	-441	-1482	-1041	961	300	-1261	442	302	106	211	246	314	0
608	0	0	-1079	-1509	-430	1294	-324	-969	-34	285	-226	-407	-147	-296	0
609	0	0	-1623	-1544	79	1583	-851	-732	-331	186	-444	-743	-510	-651	0
610	0	0	-1814	-1555	259	1684	-1036	-648	-547	64	-659	-1034	-772	-816	0
611	0	0	-1570	-1561	9	1565	-789	-776	-547	122	-766	-843	-665	-729	0
612	0	0	-1009	-1567	-558	1288	-225	-1062	-388	230	-644	-471	-405	-417	0
613	0	0	-409	-1540	-1131	974	361	-1335	-42	285	-376	116	-64	184	0
614	0	0	141	-1511	-1652	685	896	-1581	265	323	-73	506	267	593	0
615	0	0	324	-1524	-1848	600	1086	-1686	438	419	-11	731	481	799	0
616	0	0	27	-1534	-1561	753	794	-1547	347	312	-102	510	457	519	0
617	0	0	-433	-1548	-1115	990	341	-1331	133	259	-118	240	184	221	0
618	0	0	-1135	-1569	-434	1352	-350	-1001	-213	143	-428	-333	-242	-362	0
619	0	0	-1653	-1520	133	1586	-893	-693	-564	50	-741	-781	-605	-816	0
620	0	0	-1774	-1505	269	1639	-1021	-618	-791	-38	-861	-1020	-731	-900	0
621	0	0	-1572	-1493	79	1532	-825	-707	-711	1	-851	-824	-723	-624	0
622	0	0	-980	-1466	-486	1223	-247	-976	-550	-1	-677	-539	-459	-335	0
623	0	0	-305	-1437	-1132	871	413	-1284	-199	157	-428	135	-19	277	0
624	0	0	264	-1406	-1670	571	967	-1538	46	180	-145	479	329	613	0
625	0	0	536	-1392	-1928	428	1232	-1660	252	242	-44	764	519	785	0
626	0	0	404	-1365	-1769	480	1086	-1567	275	178	75	640	516	682	0
627	0	0	-23	-1340	-1317	681	647	-1328	85	89	-98	298	244	349	0
628	0	0	-551	-1336	-785	943	117	-1060	-242	34	-269	-213	-145	-184	0
629	0	0	-1102	-1321	-219	1211	-441	-770	-605	-126	-523	-739	-550	-665	0
630	0	0	-1178	-1311	-133	1244	-522	-722	-776	-71	-616	-894	-692	-770	0
631	0	0	-983	-1299	-316	1141	-333	-807	-682	-73	-595	-725	-622	-632	0
632	0	0	-367	-1305	-938	836	285	-1121	-541	9	-413	-436	-393	-289	0
633	0	0	196	-1305	-1501	554	848	-1403	-263	23	-157	124	21	211	0
634	0	0	820	-1290	-2110	235	1465	-1700	83	207	81	646	360	719	0
635	0	0	1015	-1276	-2291	130	1653	-1783	300	221	217	861	485	781	0
636	0	0	830	-1282	-2112	226	1471	-1697	267	248	291	783	450	667	0
637	0	0	310	-1276	-1586	483	948	-1431	133	155	219	358	236	302	0
638	0	0	-294	-1293	-999	793	352	-1146	-194	141	-27	-118	-93	-248	0
639	0	0	-1025	-1286	-261	1155	-382	-773	-616	32	-316	-620	-552	-657	0
640	0	0	-1187	-1270	-83	1228	-552	-676	-762	32	-424	-711	-743	-770	0
641	0	0	-1162	-1280	-118	1221	-522	-699	-739	-1	-426	-673	-564	-537	0
642	0	0	-646	-1292	-646	969	0	-969	-517	128	-316	-312	-339	-258	0
643	0	0	-104	-1268	-1164	686	530	-1216	-133	291	11	285	15	364	0
644	0	0	345	-1257	-1602	456	973	-1429	137	320	294	669	382	715	0
645	0	0	541	-1245	-1786	352	1163	-1515	409	325	411	991	541	812	0
646	0	0	142	-1229	-1371	543	756	-1300	358	209	360	805	415	682	0
647	0	0	-357	-1268	-911	812	277	-1089	201	318	263	531	306	370	0
648	0	0	-949	-1249	-300	1099	-324	-774	-161	120	-1	-56	-174	-232	0
649	0	0	-1673	-1272	401	1472	-1037	-435	-560	65	-238	-479	-521	-630	0
650	0	0	-1827	-1278	549	1552	-1188	-364	-746	-34	-397	-739	-721	-812	0
651	0	0	-1608	-1257	351	1432	-979	-453	-671	145	-415	-506	-533	-500	0
652	0	0	-1201	-1257	-56	1229	-572	-656	-531	149	-358	-250	-393	-199	0
653	0	0	-399	-1235	-836	817	218	-1035	-110	279	-91	434	87	225	0
654	0	0	4	-1235	-1239	615	621	-1237	242	304	149	911	446	748	0
655	0	0	194	-1212	-1406	509	800	-1309	376	322	277	1026	667	772	0
656	0	0	29	-1179	-1208	575	618	-1193	519	331	323	989	514	764	0
657	0	0	-522	-1164	-642	843	60	-903	240	281	128	593	322	370	0
658	0	0	-1125	-1187	-62	1156	-531	-624	-128	221	-184	135	-110	-178	0
659	0	0	-1687	-1179	508	1433	-1097	-335	-401	143	-411	-337	-450	-527	0
660	0	0	-1952	-1171	781	1561	-1366	-195	-651	34	-630	-535	-649	-646	0
661	0	0	-1772	-1189	583	1480	-1177	-303	-568	64	-665	-490	-554	-576	0
662	0	0	-1277	-1080	197	1178	-737	-441	-378	44	-587	-226	-467	-399	0
663	0	0	-1491	-374	1117	932	-1304	371	-682	-223	-419	322	-159	15	0
664	0	0	-541	-1854	-1313	1197	386	-1583	285	562	98	824	603	1152	0
665	0	0	-705	-2037	-1332	1371	313	-1684	211	89	-194	812	403	630	0
666	0	0	-512	-1887	-1375	1199	431	-1631	479	339	124	958	591	746	0
667	0	0	-1358	-2198	-840	1778	-259	-1519	91	226	-162	469	358	308	0
668	0	0	-1957	-2335	-378	2146	-789	-1356	-133	135	-356	-87	-162	-186	0
669	0	0	-2605	-2454	151	2529	-1378	-1151	-465	11	-550	-469	-516	-578	0
670	0	0	-2789	-2537	252	2663	-1520	-1142	-743	-11	-768	-801	-679	-828	0
671	0	0	-2567	-2613	-46	2590	-1260	-1329	-583	112	-713	-593	-595	-595	0
672	0	0	-2206	-2663	-457	2434	-874	-1560	-405	91	-613	-409	-343	-337	0
673	0	0	-1579	-2729	-1150	2154	-214	-1939	-95	180	-310	164	3	217	1
674	0	0	-1071	-2768	-1697	1919	313	-2232	318	302	29	725	461	642	0
675	0	0	-801	-2764	-1963	1782	581	-2363	549	190	259	880	527	807	0
676	0	0	-997	-2781	-1784	1889	393	-2282	467	356	131	795	502	661	0
677	0	0	-1404	-2785	-1381	2094	-11	-2083	322	252	137	500	314	360	0
678	0	0	-1973	-2789	-816	2381	-578	-1802	-120	174	-87	-131	-166	-279	0
679	0	0	-2475	-2793	-318	2634	-1078	-1555	-323	112	-258	-562	-486	-686	0
680	0	0	-2714	-2797	-83	2755	-1315	-1440	-603	5	-514	-857	-692	-840	0
681	0	0	-2448	-2789	-341	2618	-1053	-1565	-614	71	-409	-721	-673	-708	0
682	0	0	-1882	-2787	-905	2334	-488	-1846	-368	104	-310	-403	-494	-442	0
683	0	0	-1259	-2774	-1515	2016	128	-2144	-13	201	-7	-48	-21	25	0
684	0	0	-660	-2772	-2112	1716	726	-2442	353	254	258	566	277	519	0
685	180	0	-452	-2733	-2281	1592	914	-2507	547	292	432	628	444	673	0
686	180	0	-652	-2725	-2073	1688	710	-2399	539	162	405	455	331	366	0
687	180	0	-1067	-2725	-1658	1896	295	-2191	417	139	335	91	205	118	0
688	180	0	-1725	-2743	-1018	2234	-353	-1880	19	48	19	-521	-312	-388	0
689	180	0	-2386	-2748	-362	2567	-1012	-1555	-393	-178	-219	-1094	-698	-843	0
690	180	0	-2502	-2727	-225	2614	-1138	-1476	-624	-137	-337	-1237	-882	-1014	0
691	180	0	-2435	-2745	-310	2590	-1062	-1527	-611	-139	-372	-1150	-793	-929	0
692	180	0	-1845	-2739	-894	2292	-475	-1816	-554	-116	-277	-884	-642	-628	0
693	180	0	-1239	-2686	-1447	1962	104	-2066	0	1	42	-298	-71	25	0
694	180	0	-582	-2665	-2083	1623	750	-2374	184	85	275	93	194	380	0
695	180	0	-295	-2619	-2324	1457	1014	-2471	442	248	521	436	463	521	0
696	180	0	-510	-2595	-2085	1552	787	-2340	434	128	453	393	360	380	0
697	180	0	-890	-2554	-1664	1722	387	-2109	358	161	335	85	250	168	0
698	180	0	-1441	-2457	-1016	1949	-212	-1736	65	172	131	-500	-129	-376	0
699	180	0	-1893	-2329	-436	2111	-728	-1382	-201	65	-19	-754	-498	-636	0
700	180	0	-1913	-2151	-238	2032	-837	-1194	-351	89	-195	-1014	-651	-841	0
701	180	0	-1742	-2027	-285	1884	-728	-1156	-409	81	-360	-898	-632	-673	0
702	180	0	-1275	-1924	-649	1599	-313	-1286	-345	73	-337	-647	-479	-455	0
703	180	0	-635	-1833	-1198	1234	281	-1515	19	60	-85	-89	-67	91	0
704	180	0	-176	-1753	-1577	964	700	-1665	267	157	79	422	263	450	0
705	180	0	128	-1693	-1821	782	974	-1757	465	188	219	587	401	708	0
706	180	0	-12	-1664	-1652	838	820	-1658	479	238	192	647	384	523	0
707	180	0	-512	-1625	-1113	1068	300	-1369	261	151	17	162	161	242	0
708	180	0	-1146	-1596	-450	1371	-348	-1023	-98	0	-271	-312	-298	-360	0
709	180	0	-1782	-1573	209	1677	-995	-682	-465	-29	-601	-725	-663	-836	0
710	180	0	-1981	-1555	426	1768	-1203	-564	-607	-143	-735	-913	-861	-935	0
711	180	0	-1821	-1546	275	1683	-1048	-635	-679	-25	-828	-832	-743	-789	0
712	180	0	-1327	-1561	-234	1444	-546	-897	-442	62	-690	-440	-469	-564	0
713	180	0	-706	-1546	-840	1126	67	-1193	-44	153	-345	137	-42	128	0
714	180	0	-250	-1586	-1336	918	543	-1461	308	221	-155	564	298	436	0
715	180	0	7	-1610	-1617	801	812	-1613	572	360	85	968	486	690	0
716	180	0	-289	-1645	-1356	967	533	-1500	523	391	9	801	547	475	0
717	180	0	-782	-1701	-919	1241	68	-1310	444	318	36	440	285	215	0
718	180	0	-1564	-1777	-213	1670	-675	-995	-23	232	-323	-162	-162	-347	0
719	180	0	-2237	-1881	356	2059	-1296	-762	-366	176	-570	-646	-488	-762	0
720	180	0	-2521	-1951	570	2236	-1545	-690	-582	155	-737	-892	-706	-871	0
721	180	0	-2495	-2009	486	2252	-1490	-761	-605	40	-744	-896	-686	-849	0
722	180	0	-2004	-2021	-17	2012	-993	-1019	-368	128	-541	-566	-436	-488	0
723	180	0	-1375	-1945	-570	1660	-402	-1257	-27	238	-347	-67	-36	-25	0
724	180	0	-804	-1841	-1037	1322	116	-1439	248	294	-87	362	300	422	0
725	180	0	-629	-1701	-1072	1165	221	-1386	430	306	81	461	413	531	0
726	180	0	-693	-1511	-818	1102	62	-1164	329	289	184	323	407	358	0
727	180	0	-1098	-1237	-139	1167	-479	-688	188	197	44	-62	139	-48	0
728	180	0	-1584	-921	663	1252	-1123	-129	-327	106	-174	-754	-382	-560	0
729	180	0	-2027	-543	1484	1285	-1755	470	-616	-116	-405	-1231	-735	-1105	0
730	180	0	-2114	-159	1955	1136	-2034	898	-808	-135	-523	-1476	-913	-1185	0
731	180	0	-1746	294	2040	726	-1893	1167	-898	-139	-599	-1392	-927	-1061	0
732	180	0	-1026	789	1815	118	-1420	1302	-653	-67	-537	-1099	-679	-824	0
733	180	0	-291	1175	1466	-442	-878	1320	-349	-50	-228	-566	-308	-244	0
734	180	0	381	1480	1099	-930	-359	1289	-112	64	-40	-83	81	46	0
735	180	0	664	1513	849	-1088	-92	1181	81	151	223	192	236	316	0
736	180	0	369	1325	956	-847	-293	1140	95	153	209	110	139	118	0
737	180	0	-175	1183	1358	-504	-766	1270	3	46	67	-195	-38	-162	0
738	180	0	-868	1039	1907	-85	-1387	1473	-436	-29	-248	-785	-508	-713	0
739	180	0	-1552	828	2380	362	-1966	1604	-777	-129	-516	-1191	-892	-1004	0
740	180	0	-1933	486	2419	723	-2176	1452	-1034	-102	-760	-1348	-952	-1206	0
741	180	0	-2059	-40	2019	1049	-2039	989	-1041	-182	-801	-1264	-931	-1113	0
742	180	0	-1734	-485	1249	1109	-1491	382	-888	-75	-729	-938	-743	-822	0
743	180	0	-1326	-884	442	1105	-884	-221	-502	5	-479	-366	-267	-221	0
744	180	0	-873	-1264	-391	1068	-241	-827	-192	69	-230	192	31	159	0
745	180	0	-785	-1487	-702	1136	-41	-1094	114	81	-81	343	238	370	0
746	180	0	-1044	-1596	-552	1320	-246	-1074	17	120	-190	351	230	228	0
747	180	0	-1367	-1617	-250	1492	-558	-933	-27	93	-306	48	114	-21	0
748	180	0	-2011	-1637	374	1824	-1192	-631	-389	-62	-595	-407	-403	-531	0
749	180	0	-2427	-1619	808	2023	-1617	-405	-750	-87	-841	-923	-700	-1024	0
750	180	0	-2668	-1592	1076	2130	-1872	-258	-1001	-102	-960	-1154	-797	-1094	0
751	180	0	-2379	-1567	812	1973	-1595	-377	-966	-120	-1006	-977	-779	-938	0
752	180	0	-1801	-1584	217	1692	-1009	-683	-706	-15	-890	-568	-525	-465	0
753	180	0	-1249	-1590	-341	1419	-454	-965	-351	102	-647	-1	-106	38	0
754	180	0	-533	-1555	-1022	1044	244	-1288	38	195	-353	459	285	549	0
755	180	0	-311	-1550	-1239	930	464	-1394	199	236	-186	677	483	593	0
756	180	0	-405	-1534	-1129	969	362	-1331	232	292	-110	638	453	537	0
757	180	0	-958	-1565	-607	1261	-175	-1086	5	131	-192	269	178	126	0
758	180	0	-1470	-1594	-124	1532	-673	-859	-320	139	-469	-207	-118	-368	0
759	180	0	-2034	-1590	444	1812	-1239	-573	-572	44	-688	-688	-463	-684	0
760	180	0	-2117	-1592	525	1854	-1321	-533	-772	13	-764	-797	-719	-900	0
761	180	0	-1966	-1577	389	1771	-1177	-594	-840	54	-785	-783	-570	-743	0
762	180	0	-1308	-1546	-238	1427	-535	-892	-572	137	-550	-386	-374	-351	0
763	180	0	-722	-1550	-828	1136	53	-1189	-246	252	-277	201	27	211	0
764	180	0	-141	-1530	-1389	835	624	-1459	147	225	-11	646	314	514	0
765	180	0	194	-1511	-1705	658	949	-1608	325	438	207	873	613	810	0
766	180	0	88	-1491	-1579	701	833	-1535	298	384	199	766	459	618	0
767	180	0	-390	-1470	-1080	930	345	-1275	190	287	186	405	296	347	0
768	180	0	-924	-1474	-550	1199	-187	-1012	-178	91	-34	-203	-215	-252	0
769	180	0	-1356	-1480	-124	1418	-616	-802	-417	201	-135	-620	-463	-634	0
770	180	0	-1654	-1437	217	1545	-935	-610	-713	-44	-378	-933	-801	-797	0
771	180	0	-1350	-1412	-62	1381	-644	-737	-638	34	-380	-857	-669	-665	0
772	180	0	-909	-1425	-516	1167	-196	-970	-452	122	-174	-535	-434	-323	0
773	180	0	-254	-1418	-1164	836	455	-1291	-120	89	106	1	-106	205	0
774	180	0	363	-1435	-1798	536	1080	-1616	242	265	329	500	322	603	0
775	180	0	477	-1406	-1883	464	1180	-1644	386	199	407	636	459	787	0
776	180	0	432	-1387	-1819	477	1125	-1603	485	207	475	607	378	682	0
777	180	0	-172	-1390	-1218	781	523	-1304	300	106	285	213	162	285	0
778	180	0	-679	-1416	-737	1047	29	-1076	5	42	67	-314	-213	-209	0
779	180	0	-1381	-1425	-44	1403	-668	-734	-382	-46	-240	-787	-562	-630	0
780	180	0	-1520	-1361	159	1440	-839	-601	-572	-100	-393	-997	-756	-818	0
781	180	0	-1425	-1334	91	1379	-758	-621	-576	-143	-473	-985	-739	-679	0
782	180	0	-966	-1307	-341	1136	-312	-824	-417	-17	-391	-599	-504	-298	0
783	180	0	-339	-1330	-991	834	326	-1160	-29	46	-174	-13	-1	149	0
784	180	0	155	-1309	-1464	577	809	-1386	259	157	79	407	308	514	0
785	180	0	332	-1280	-1612	474	972	-1446	525	168	267	715	485	816	0
786	180	0	260	-1282	-1542	511	901	-1412	568	230	283	644	485	620	0
787	180	0	-307	-1286	-979	796	336	-1132	362	230	97	329	298	358	0
788	180	0	-961	-1286	-325	1123	-318	-805	29	139	-195	-306	-128	-318	0
789	180	0	-1579	-1323	256	1451	-917	-533	-279	19	-426	-717	-453	-671	0
790	180	0	-1830	-1303	527	1566	-1178	-388	-475	-36	-543	-905	-605	-766	0
791	180	0	-1660	-1282	378	1471	-1019	-452	-452	-62	-620	-766	-554	-661	0
792	180	0	-1124	-1253	-129	1188	-497	-691	-248	126	-498	-397	-355	-236	0
793	180	0	-636	-1247	-611	941	-12	-929	93	95	-226	149	34	269	0
794	180	0	6	-1220	-1226	607	616	-1223	438	298	114	541	490	605	0
795	180	0	278	-1196	-1474	459	876	-1335	692	337	292	884	618	865	0
796	180	0	79	-1183	-1262	552	670	-1222	611	339	337	756	609	680	0
797	180	0	-400	-1191	-791	795	195	-991	473	254	223	380	388	287	0
798	180	0	-1005	-1220	-215	1112	-395	-717	83	223	36	-83	-1	-174	0
799	180	0	-1582	-1257	325	1419	-953	-466	-192	69	-271	-477	-506	-525	0
800	180	0	-1768	-1274	494	1521	-1131	-390	-409	116	-415	-702	-572	-733	0
801	180	0	-1654	-1282	372	1468	-1013	-455	-426	40	-372	-609	-545	-642	0
802	180	0	-1089	-1255	-166	1172	-461	-710	-244	34	-292	-382	-388	-331	0
803	180	0	-417	-1245	-828	831	205	-1036	178	283	83	275	100	322	0
804	180	0	83	-1220	-1303	568	693	-1261	399	322	298	572	436	599	0
805	180	0	390	-1208	-1598	409	994	-1403	708	320	552	880	663	878	0
806	180	0	235	-1196	-1431	480	833	-1313	607	271	508	750	502	677	0
807	180	0	-142	-1154	-1012	648	435	-1083	475	215	426	434	316	417	0
808	180	0	-716	-1123	-407	919	-154	-765	184	95	209	-97	-118	-118	0
809	180	0	-1280	-1090	190	1185	-735	-450	-157	27	-124	-568	-409	-539	0
810	180	0	-1473	-1084	389	1278	-931	-347	-469	-19	-263	-822	-680	-713	0
811	180	0	-1328	-1061	267	1194	-797	-397	-504	-44	-376	-752	-591	-605	0
812	180	0	-759	-1061	-302	910	-228	-681	-228	-9	-131	-401	-331	-254	0
813	180	0	-143	-1111	-968	627	412	-1039	110	29	44	157	36	331	0
814	180	0	382	-1164	-1546	391	964	-1355	432	261	386	614	473	791	0
815	180	0	539	-1218	-1757	339	1148	-1487	547	172	452	748	580	867	0
816	180	0	471	-1255	-1726	392	1098	-1490	688	275	504	832	634	816	0
817	180	0	-83	-1270	-1187	676	552	-1228	440	205	440	572	364	611	0
818	180	0	-628	-1301	-673	964	22	-987	52	79	95	-71	-77	-58	0
819	180	0	-1176	-1274	-98	1225	-539	-686	-211	62	-190	-465	-407	-399	0
820	180	0	-1388	-1247	141	1317	-764	-553	-422	-15	-343	-622	-566	-580	0
821	180	0	-1279	-1231	48	1255	-663	-591	-490	-42	-467	-653	-547	-531	0
822	180	0	-642	-1224	-582	933	-30	-903	-151	164	-199	-128	-248	-32	0
823	180	0	-107	-1189	-1082	648	487	-1135	104	91	-25	327	110	403	0
824	180	0	588	-1150	-1738	281	1163	-1444	448	294	298	853	564	902	0
825	180	0	722	-1146	-1868	212	1295	-1507	624	339	374	1121	766	1035	0
826	180	0	685	-1123	-1808	219	1246	-1465	640	329	434	985	630	894	0
827	180	0	161	-1125	-1286	482	723	-1205	496	380	331	715	477	644	0
828	180	0	-392	-1086	-694	739	151	-890	131	213	-13	174	13	-83	0
829	180	0	-939	-1082	-143	1010	-398	-612	-174	186	-159	-207	-261	-294	0
830	180	0	-1124	-1068	56	1096	-590	-506	-360	85	-374	-523	-494	-580	0
831	180	0	-984	-1051	-67	1017	-458	-559	-428	145	-349	-411	-389	-397	0
832	180	0	-510	-1057	-547	783	18	-802	-277	159	-308	-118	-271	-192	0
833	180	0	145	-1090	-1235	472	690	-1162	172	331	36	498	261	424	0
834	180	0	667	-1094	-1761	213	1214	-1427	391	308	256	907	475	830	0
835	180	0	947	-1078	-2025	65	1486	-1551	614	413	519	1165	779	1030	0
836	180	0	798	-1072	-1870	137	1334	-1471	661	335	547	1053	704	888	0
837	180	0	343	-1051	-1394	354	868	-1222	432	306	436	723	473	554	0
838	180	0	-254	-1049	-795	651	270	-922	114	254	153	174	87	23	0
839	180	0	-863	-1037	-174	950	-344	-605	-223	145	-73	-292	-294	-376	0
840	180	0	-1070	-1034	36	1052	-553	-499	-533	3	-287	-547	-531	-583	0
841	180	0	-859	-1020	-161	939	-349	-590	-411	-1	-259	-420	-481	-424	0
842	180	0	-421	-1032	-611	726	95	-821	-287	46	-170	-106	-292	-151	0
843	180	0	223	-1051	-1274	414	748	-1162	58	236	87	473	194	417	0
844	180	0	706	-1055	-1761	174	1233	-1408	341	244	294	861	539	787	0
845	180	0	959	-1035	-1994	38	1476	-1514	585	310	568	1146	706	1045	0
846	180	0	830	-1032	-1862	101	1346	-1447	516	269	473	1057	638	946	0
847	180	0	450	-1018	-1468	284	959	-1243	426	335	469	748	570	618	0
848	180	0	-218	-1032	-814	625	298	-923	54	124	71	215	11	11	0
849	180	0	-786	-1026	-240	906	-273	-633	-225	-11	-190	-259	-323	-362	0
850	180	0	-1051	-1032	19	1041	-535	-506	-479	7	-351	-552	-498	-516	0
851	180	0	-962	-1022	-60	992	-451	-541	-587	-13	-378	-471	-512	-434	0
852	180	0	-364	-1004	-640	684	138	-822	-366	118	-294	-149	-219	-29	0
853	180	0	122	-995	-1117	436	619	-1056	52	133	-50	446	124	525	0
854	180	0	801	-987	-1788	93	1294	-1387	353	287	197	981	572	851	0
855	180	0	976	-989	-1965	6	1470	-1477	589	308	353	1173	777	1078	0
856	180	0	889	-979	-1868	45	1378	-1423	599	368	374	1183	696	1006	0
857	180	0	437	-981	-1418	272	927	-1199	448	333	310	818	531	686	0
858	180	0	-299	-983	-684	641	192	-833	38	120	3	238	65	71	0
859	180	0	-697	-958	-261	827	-218	-609	-207	192	-201	-91	-186	-236	0
860	180	0	-1014	-950	64	982	-539	-443	-397	65	-424	-432	-366	-436	0
861	180	0	-873	-948	-75	910	-399	-511	-442	116	-388	-291	-355	-349	0
862	180	0	-370	-942	-572	656	101	-757	-259	211	-310	-23	-159	-34	0
863	180	0	181	-938	-1119	378	650	-1028	81	252	46	498	368	529	0
864	180	0	757	-917	-1674	80	1215	-1295	395	360	259	956	624	896	0
865	180	0	1036	-911	-1947	-62	1491	-1429	651	450	453	1214	867	1098	0
866	180	0	855	-898	-1753	21	1304	-1325	694	380	502	1148	818	944	0
867	180	0	388	-871	-1259	241	823	-1065	481	347	417	834	591	638	0
868	180	0	-178	-847	-669	512	245	-758	155	269	188	300	164	93	0
869	180	0	-743	-824	-81	783	-331	-452	-228	157	-71	-211	-242	-401	0
870	180	0	-932	-824	108	878	-520	-358	-356	195	-219	-368	-355	-490	0
871	180	0	-886	-795	91	840	-488	-352	-463	69	-360	-409	-475	-525	0
872	180	0	-217	-756	-539	486	161	-647	-153	238	-32	-11	-77	25	0
873	180	0	213	-774	-987	280	600	-880	79	188	108	368	194	351	0
874	180	0	875	-789	-1664	-43	1269	-1226	444	450	428	923	591	814	0
875	180	0	1042	-789	-1831	-126	1436	-1310	649	389	597	1146	702	1028	0
876	180	0	959	-779	-1738	-90	1348	-1258	663	289	669	958	591	871	0
877	180	0	421	-797	-1218	188	819	-1007	549	209	510	741	481	537	0
878	180	0	-236	-818	-582	527	173	-700	188	100	162	192	-44	27	0
879	180	0	-723	-816	-93	769	-315	-454	-176	65	-36	-327	-378	-452	0
880	180	0	-998	-830	168	914	-583	-331	-407	83	-254	-611	-545	-512	0
881	180	0	-946	-861	85	903	-515	-388	-490	-13	-300	-644	-473	-541	0
882	180	0	-496	-882	-386	689	-55	-634	-384	-7	-151	-248	-403	-180	0
883	180	0	157	-878	-1035	360	596	-956	64	149	91	234	77	366	0
884	180	0	652	-855	-1507	101	1079	-1181	388	180	366	723	457	805	0
885	180	0	852	-855	-1707	1	1279	-1281	585	168	455	865	574	921	0
886	180	0	818	-865	-1683	23	1250	-1274	715	322	514	907	688	929	0
887	180	0	161	-898	-1059	368	610	-978	417	184	300	537	405	494	0
888	180	0	-285	-925	-640	605	177	-782	166	122	135	-27	48	-73	0
889	180	0	-1002	-958	44	980	-523	-457	-172	11	-170	-436	-353	-419	0
890	180	0	-1272	-956	316	1114	-794	-320	-485	-23	-403	-690	-605	-587	0
891	180	0	-1217	-981	236	1099	-726	-372	-481	-64	-457	-675	-512	-570	0
892	180	0	-710	-1012	-302	861	-204	-657	-254	40	-283	-322	-331	-192	0
893	180	0	-175	-1055	-880	615	352	-967	122	161	-89	308	128	374	0
894	180	0	444	-1057	-1501	306	972	-1279	502	234	194	756	525	783	0
895	180	0	689	-1084	-1773	197	1231	-1428	661	322	419	964	708	944	0
896	180	0	417	-1117	-1534	350	975	-1325	624	250	411	950	723	805	0
897	180	0	-15	-1134	-1119	574	552	-1126	558	261	252	690	475	531	0
898	180	0	-646	-1177	-531	911	-57	-854	209	219	71	180	120	40	0
899	180	0	-1208	-1181	27	1194	-617	-577	-172	164	-170	-292	-356	-413	0
900	180	0	-1516	-1187	329	1351	-922	-429	-405	176	-388	-603	-452	-595	0
901	180	0	-1388	-1196	192	1292	-790	-502	-403	118	-426	-506	-417	-485	0
902	180	0	-879	-1189	-310	1034	-284	-749	-219	157	-219	-213	-217	-197	0
903	180	0	-351	-1177	-826	764	237	-1001	98	298	-21	399	159	318	0
904	180	0	217	-1162	-1379	472	798	-1270	477	347	283	841	556	721	0
905	180	0	471	-1162	-1633	345	1052	-1397	698	434	453	1037	770	991	0
906	180	0	300	-1187	-1487	443	893	-1337	684	388	512	1035	675	828	0
907	180	0	-192	-1183	-991	687	399	-1087	550	393	401	711	506	512	0
908	180	0	-831	-1191	-360	1011	-235	-775	180	236	161	164	46	-79	0
909	180	0	-1377	-1187	190	1282	-783	-498	-122	129	-126	-343	-271	-517	0
910	180	0	-1668	-1183	485	1425	-1076	-349	-391	120	-277	-591	-547	-688	0
911	180	0	-1624	-1171	453	1397	-1038	-359	-397	17	-234	-490	-475	-578	0
912	180	0	-1190	-1167	23	1178	-606	-572	-318	112	-166	-209	-310	-267	0
913	180	0	-588	-1162	-574	875	-7	-868	139	201	139	341	71	329	0
914	180	0	-64	-1148	-1084	606	510	-1116	374	308	366	768	403	684	0
915	180	0	177	-1169	-1346	496	761	-1257	665	320	580	1006	649	849	0
916	180	0	46	-1183	-1229	568	637	-1206	711	283	549	999	609	760	0
917	180	0	-428	-1231	-803	829	187	-1017	500	258	420	609	413	393	0
918	180	0	-1073	-1301	-228	1187	-422	-764	145	147	219	85	56	-38	0
919	180	0	-1729	-1365	364	1547	-1046	-500	-240	89	-120	-448	-314	-527	0
920	180	0	-2003	-1476	527	1739	-1265	-474	-481	17	-318	-686	-580	-746	0
921	180	0	-2024	-1526	498	1775	-1261	-514	-498	-25	-339	-649	-506	-618	0
922	180	0	-1521	-1534	-13	1527	-754	-773	-351	100	-236	-347	-294	-302	0
923	180	0	-980	-1505	-525	1242	-227	-1015	60	91	-25	161	60	114	0
924	180	0	-460	-1435	-975	947	257	-1205	329	246	225	560	453	576	0
925	180	0	-192	-1293	-1101	742	454	-1197	529	192	333	752	508	686	0
926	180	0	-223	-1101	-878	662	327	-989	558	157	376	568	583	556	0
927	180	0	-631	-865	-234	748	-198	-549	386	56	228	265	277	258	0
928	180	0	-1056	-597	459	826	-757	-69	29	69	-75	-358	-151	-281	0
929	180	0	-1642	-269	1373	955	-1507	552	-339	-97	-368	-814	-500	-715	0
930	180	0	-1666	91	1757	787	-1711	924	-554	-166	-576	-1094	-719	-927	0
931	180	0	-1288	512	1800	388	-1544	1156	-558	-62	-549	-1039	-673	-816	0
932	180	0	-595	997	1592	-201	-1093	1294	-356	-38	-465	-622	-485	-417	0
933	180	0	262	1439	1177	-850	-457	1308	-91	89	-240	-85	21	58	0
934	180	0	945	1699	754	-1322	95	1226	228	248	0	380	331	471	0
935	180	0	1277	1897	620	-1587	328	1258	461	236	225	651	628	702	0
936	180	0	1164	1645	481	-1404	341	1063	504	304	246	657	673	614	0
937	180	0	655	1458	803	-1056	-74	1130	420	300	180	554	446	380	0
938	180	0	109	1338	1229	-723	-560	1283	161	236	23	98	67	-40	1
939	180	0	-486	1195	1681	-354	-1083	1438	-203	184	-256	-197	-281	-444	0
940	180	0	-739	898	1637	-79	-1188	1267	-296	135	-265	-197	-407	-517	0
941	180	0	-774	446	1220	164	-997	833	-384	215	-174	-11	-228	-353	0
942	180	0	-445	-75	370	260	-407	147	-120	347	-71	506	9	-21	0
943	180	0	43	-461	-504	209	273	-482	230	453	289	1245	500	564	0
944	180	0	541	-801	-1342	130	941	-1071	663	589	657	1887	956	1090	0
945	180	0	692	-1057	-1749	182	1220	-1403	890	620	880	2163	1131	1268	0
946	180	0	602	-1198	-1800	298	1201	-1499	873	702	937	2308	1160	1255	0
947	180	0	82	-1262	-1344	590	713	-1303	671	539	892	1938	927	952	0
948	180	0	-472	-1286	-814	879	171	-1050	389	576	680	1524	585	488	0
949	162	0	-1051	-1293	-242	1172	-404	-767	52	568	477	1105	256	89	0
950	162	0	-1343	-1297	46	1320	-694	-625	-155	335	347	898	-60	-135	0
951	162	0	-1220	-1305	-85	1262	-567	-695	-195	403	273	1002	11	42	0
952	162	0	-741	-1309	-568	1025	-86	-938	-27	490	376	1344	226	335	0
953	162	0	-143	-1301	-1158	722	507	-1229	329	638	743	1905	711	927	0
954	162	0	466	-1295	-1761	414	1113	-1528	739	632	1035	2440	1032	1249	0
955	162	0	625	-1278	-1903	326	1264	-1590	832	657	1152	2605	1233	1497	0
956	162	0	586	-1282	-1868	348	1227	-1575	882	702	1129	2504	1158	1334	0
957	162	0	85	-1290	-1375	602	730	-1332	671	626	1053	2134	1024	1039	0
958	162	0	-526	-1307	-781	916	127	-1044	244	452	684	1383	469	281	0
959	162	0	-1170	-1299	-129	1234	-520	-714	-126	452	488	867	114	-32	0
960	162	0	-1408	-1290	118	1349	-763	-586	-275	265	141	502	-168	-275	0
961	162	0	-1281	-1276	5	1278	-643	-635	-298	217	122	488	-159	-178	0
962	162	0	-826	-1272	-446	1049	-190	-859	-195	291	205	706	-3	114	0
963	162	0	-256	-1278	-1022	767	383	-1150	133	364	345	1162	353	675	0
964	162	0	388	-1276	-1664	444	1026	-1470	550	399	560	1497	686	907	0
965	162	0	658	-1280	-1938	311	1298	-1609	680	529	768	1678	1014	1109	0
966	162	0	423	-1266	-1689	421	1056	-1477	583	430	636	1482	884	1006	0
967	162	0	58	-1274	-1332	608	695	-1303	481	465	500	1200	659	680	0
968	162	0	-582	-1286	-704	934	61	-995	139	223	248	508	139	79	0
969	162	0	-1168	-1284	-116	1226	-526	-700	-207	106	-97	98	-228	-370	0
970	162	0	-1394	-1276	118	1335	-756	-579	-450	89	-259	-265	-593	-510	0
971	162	0	-1330	-1272	58	1301	-694	-607	-533	73	-306	-287	-467	-420	0
972	162	0	-768	-1266	-498	1017	-135	-882	-291	153	-287	-27	-182	-162	0
973	162	0	-223	-1255	-1032	739	404	-1143	-7	258	11	417	190	353	0
974	162	0	338	-1241	-1579	451	958	-1410	273	294	124	859	393	661	0
975	162	0	675	-1243	-1918	284	1296	-1580	611	401	393	1164	748	997	0
976	162	0	516	-1222	-1738	353	1127	-1480	527	380	397	970	640	797	0
977	162	0	72	-1202	-1274	565	673	-1238	467	223	219	702	403	564	0
978	162	0	-464	-1210	-746	837	141	-978	7	221	-25	69	-46	-17	0
979	162	0	-1134	-1196	-62	1165	-536	-629	-292	-7	-320	-459	-370	-486	0
980	162	0	-1361	-1191	170	1276	-765	-510	-519	34	-529	-741	-605	-686	0
981	162	0	-1322	-1181	141	1251	-731	-520	-576	-25	-490	-727	-618	-562	0
982	162	0	-817	-1183	-366	1000	-225	-774	-444	85	-440	-384	-455	-267	0
983	162	0	-219	-1173	-954	696	367	-1063	-112	172	-161	188	69	244	0
984	162	0	310	-1160	-1470	425	890	-1315	283	265	106	624	351	667	0
985	162	0	516	-1148	-1664	316	1090	-1406	442	333	292	904	599	801	0
986	162	0	531	-1123	-1654	296	1092	-1388	525	372	388	944	595	764	0
987	162	0	4	-1115	-1119	555	561	-1117	463	263	378	622	432	483	0
988	162	0	-578	-1107	-529	842	-24	-818	164	166	161	75	3	-32	0
989	162	0	-1289	-1105	184	1197	-736	-460	-271	149	-147	-370	-380	-455	0
990	162	0	-1510	-1103	407	1306	-958	-348	-510	128	-271	-541	-587	-651	0
991	162	0	-1493	-1092	401	1292	-947	-345	-547	54	-337	-498	-564	-568	0
992	162	0	-869	-1078	-209	973	-330	-643	-267	168	-110	-211	-292	-205	0
993	162	0	-403	-1076	-673	739	135	-874	-25	190	194	335	118	316	0
994	162	0	211	-1057	-1268	423	739	-1162	337	378	488	888	473	694	0
995	162	0	380	-1047	-1427	333	903	-1237	605	417	680	1181	768	938	0
996	162	0	320	-1067	-1387	373	853	-1227	607	382	741	1092	719	795	0
997	162	0	-52	-1043	-991	547	469	-1017	570	372	632	902	448	605	0
998	162	0	-725	-1039	-314	882	-205	-676	116	300	453	355	131	58	0
999	162	0	-1293	-1035	258	1164	-775	-388	-213	116	172	-161	-269	-481	0
1000	162	0	-1475	-1012	463	1243	-969	-274	-356	128	85	-422	-424	-574	0
1001	162	0	-1503	-1024	479	1263	-991	-272	-500	83	-79	-362	-473	-483	0
1002	162	0	-902	-1010	-108	956	-397	-559	-269	116	75	-48	-246	-188	0
1003	162	0	-366	-1010	-644	688	139	-827	114	296	399	539	219	413	0
1004	162	0	204	-1008	-1212	402	708	-1110	440	335	541	940	523	770	0
1005	162	0	515	-1004	-1519	244	1017	-1261	708	444	717	1272	797	1001	0
1006	162	0	324	-1022	-1346	349	835	-1184	679	341	702	1185	818	888	0
1007	162	0	-4	-1018	-1014	511	505	-1016	597	417	638	911	603	644	0
1008	162	0	-632	-1020	-388	826	-122	-704	223	327	331	358	102	155	0
1009	162	0	-1293	-1020	273	1156	-783	-373	-232	221	-42	-194	-287	-318	0
1010	162	0	-1473	-1045	428	1259	-950	-308	-279	141	-162	-356	-388	-525	0
1011	162	0	-1524	-1041	483	1282	-1003	-279	-446	34	-279	-395	-477	-438	0
1012	162	0	-883	-1059	-176	971	-353	-617	-176	143	-250	-11	-294	-122	0
1013	162	0	-437	-1067	-630	752	96	-848	108	240	46	434	195	405	0
1014	162	0	159	-1057	-1216	449	687	-1136	463	217	248	896	395	727	0
1015	162	0	582	-1032	-1614	225	1098	-1323	744	479	488	1270	791	1096	0
1016	162	0	363	-1053	-1416	345	889	-1234	731	426	473	1154	688	1045	0
1017	162	0	45	-1070	-1115	512	580	-1092	659	376	395	865	533	752	0
1018	162	0	-565	-1086	-521	825	-22	-803	323	341	95	347	114	149	0
1019	162	0	-1091	-1082	9	1086	-550	-536	-3	195	-106	-106	-195	-217	0
1020	162	0	-1417	-1070	347	1243	-882	-361	-320	95	-351	-405	-517	-514	0
1021	162	0	-1140	-1049	91	1094	-615	-479	-267	151	-358	-318	-436	-389	0
1022	162	0	-736	-1030	-294	883	-221	-662	-135	232	-283	25	-186	-91	0
1023	162	0	-47	-1018	-971	532	462	-994	254	240	50	512	190	512	0
1024	162	0	525	-1001	-1526	238	1025	-1263	607	353	327	1049	516	954	0
1025	162	0	848	-993	-1841	72	1344	-1417	851	407	537	1342	760	1235	0
1026	162	0	730	-977	-1707	123	1218	-1342	832	393	688	1297	735	1165	0
1027	162	0	403	-966	-1369	281	886	-1167	679	409	589	1037	549	820	0
1028	162	0	-190	-973	-783	581	296	-878	446	312	422	457	170	271	0
1029	162	0	-792	-966	-174	879	-309	-570	1	131	120	0	-201	-250	0
1030	162	0	-1055	-958	97	1006	-576	-430	-215	58	44	-331	-417	-407	0
1031	162	0	-883	-962	-79	922	-402	-520	-184	120	-34	-259	-360	-308	0
1032	162	0	-452	-981	-529	716	38	-755	-95	190	174	36	-209	-1	0
1033	162	0	141	-970	-1111	414	626	-1040	223	236	440	578	238	438	0
1034	162	0	788	-950	-1738	81	1263	-1344	494	345	702	1043	576	880	0
1035	162	0	1028	-966	-1994	-31	1511	-1480	748	413	933	1334	892	1096	0
1036	162	0	917	-958	-1875	20	1396	-1416	838	356	991	1226	779	977	0
1037	162	0	469	-958	-1427	244	948	-1192	667	310	940	913	595	710	0
1038	162	0	-97	-956	-859	526	381	-907	399	304	711	386	211	170	0
1039	162	0	-774	-962	-188	868	-293	-575	-17	157	341	-65	-221	-287	0
1040	162	0	-1062	-960	102	1011	-582	-429	-327	91	139	-320	-508	-576	0
1041	162	0	-998	-964	34	981	-516	-465	-368	137	133	-250	-440	-465	0
1042	162	0	-545	-950	-405	747	-70	-677	-207	174	186	34	-226	-122	0
1043	162	0	-60	-942	-882	501	411	-912	124	259	382	583	180	277	0
1044	162	0	582	-942	-1524	180	1053	-1233	498	380	640	1115	523	768	0
1045	162	0	745	-962	-1707	108	1226	-1334	715	471	855	1336	843	1008	0
1046	162	0	489	-960	-1449	235	969	-1204	607	343	721	1198	593	820	0
1047	162	0	76	-956	-1032	440	554	-994	411	413	731	933	545	628	0
1048	162	0	-621	-950	-329	785	-146	-639	151	213	331	356	77	-77	0
1049	162	0	-1262	-952	310	1107	-786	-321	-178	129	36	-60	-294	-527	0
1050	162	0	-1594	-954	640	1274	-1117	-157	-455	58	-168	-415	-533	-710	0
1051	162	0	-1529	-944	585	1236	-1057	-179	-500	50	-287	-366	-533	-655	0
1052	162	0	-1037	-929	108	983	-572	-410	-362	174	-285	-52	-362	-401	0
1053	162	0	-613	-929	-316	771	-148	-622	-81	252	-77	452	27	159	0
1054	162	0	-18	-923	-905	470	443	-914	275	283	159	871	366	508	0
1055	162	0	177	-915	-1092	369	634	-1003	455	372	273	1125	651	698	0
1056	162	0	-23	-894	-871	458	424	-882	496	211	234	1041	537	583	0
1057	162	0	-462	-892	-430	677	-16	-661	325	234	139	760	384	298	0
1058	162	0	-1059	-898	161	978	-610	-368	31	131	-108	155	-42	-244	0
1059	162	0	-1708	-886	822	1297	-1265	-32	-355	-15	-378	-382	-479	-723	0
1060	162	0	-2019	-900	1119	1459	-1569	109	-572	-40	-554	-692	-665	-904	0
1061	162	0	-1916	-888	1028	1402	-1472	70	-626	-81	-529	-659	-649	-812	0
1062	162	0	-1508	-907	601	1207	-1054	-153	-512	-13	-527	-327	-438	-576	0
1063	162	0	-936	-898	38	917	-487	-430	-209	128	-201	106	-21	-11	0
1064	162	0	-361	-878	-517	619	78	-697	168	186	54	661	386	364	0
1065	162	0	-62	-865	-803	463	370	-834	438	205	211	878	527	554	0
1066	162	0	-132	-871	-739	501	303	-805	521	240	380	915	537	613	0
1067	162	0	-559	-869	-310	714	-124	-589	308	153	302	512	296	209	0
1068	162	0	-1082	-838	244	960	-663	-297	64	112	108	5	-46	-322	0
1069	162	0	-1690	-816	874	1253	-1282	29	-325	29	-124	-519	-434	-708	0
1070	162	0	-1914	-791	1123	1352	-1518	166	-543	-36	-325	-793	-702	-869	0
1071	162	0	-1853	-783	1070	1318	-1461	143	-570	-42	-333	-706	-682	-843	0
1072	162	0	-1357	-737	620	1047	-988	-58	-364	-25	-190	-378	-446	-502	0
1073	162	0	-760	-710	50	735	-405	-330	-17	38	201	83	-93	19	0
1074	162	0	-128	-686	-558	407	215	-622	413	234	411	628	384	442	0
1075	162	0	81	-698	-779	308	430	-738	523	345	638	886	616	667	0
1076	162	0	-130	-704	-574	417	222	-639	603	217	698	779	506	492	0
1077	162	0	-696	-711	-15	703	-340	-363	448	248	640	504	347	267	0
1078	162	0	-1444	-725	719	1084	-1081	-3	112	122	389	-17	-141	-240	0
1079	162	0	-2011	-741	1270	1376	-1640	264	-199	-36	197	-591	-469	-688	0
1080	162	0	-2498	-764	1734	1631	-2116	485	-349	-108	15	-810	-729	-919	0
1081	162	0	-2523	-770	1753	1646	-2138	491	-453	-69	-50	-865	-721	-845	0
1082	162	0	-2110	-774	1336	1442	-1723	281	-349	-13	5	-552	-550	-640	0
1083	162	0	-1615	-779	836	1197	-1225	28	19	-5	250	-15	-89	-112	0
1084	162	0	-1013	-779	234	896	-623	-272	399	143	566	490	188	391	0
1085	162	0	-704	-787	-83	745	-310	-435	582	292	611	750	527	607	0
1086	162	0	-693	-795	-102	744	-295	-448	632	250	737	688	547	576	0
1087	162	0	-1075	-808	267	941	-671	-270	519	166	585	422	345	248	0
1088	162	0	-1398	-820	578	1109	-988	-121	323	97	399	-40	-13	-174	0
1089	162	0	-1989	-849	1140	1419	-1564	145	-110	-9	93	-512	-386	-611	0
1090	162	0	-2058	-865	1193	1461	-1625	164	-238	-11	-143	-828	-651	-812	0
1091	162	0	-1906	-878	1028	1392	-1467	75	-372	-15	-151	-741	-640	-642	0
1092	162	0	-1291	-894	397	1092	-844	-248	-164	116	-83	-401	-382	-376	0
1093	162	0	-536	-937	-401	736	-67	-669	294	162	114	226	110	252	0
1094	162	0	-20	-968	-948	494	464	-958	545	182	353	607	374	711	0
1095	162	0	326	-1016	-1342	345	834	-1179	708	306	455	896	591	865	0
1096	162	0	262	-1055	-1317	396	789	-1186	843	285	510	882	630	826	0
1097	162	0	-173	-1090	-917	631	372	-1003	704	279	360	568	469	512	0
1098	162	0	-702	-1107	-405	904	-148	-756	372	114	159	38	42	-67	0
1099	162	0	-1310	-1105	205	1207	-757	-450	-9	91	-162	-389	-358	-469	0
1100	162	0	-1664	-1123	541	1393	-1102	-291	-335	-38	-358	-770	-657	-762	0
1101	162	0	-1635	-1127	508	1381	-1071	-309	-353	85	-420	-640	-554	-613	0
1102	162	0	-1169	-1127	42	1148	-605	-542	-244	34	-405	-386	-378	-304	0
1103	162	0	-598	-1125	-527	861	-35	-826	89	180	-168	170	85	176	0
1104	162	0	-72	-1158	-1086	615	507	-1122	461	269	180	603	428	694	0
1105	162	0	202	-1156	-1358	477	780	-1257	636	356	285	869	634	824	0
1106	162	0	50	-1152	-1202	551	626	-1177	669	259	417	863	628	797	0
1107	162	0	-355	-1150	-795	752	220	-972	552	236	368	599	362	570	0
1108	162	0	-947	-1154	-207	1050	-370	-680	223	197	159	58	54	-48	0
1109	162	0	-1611	-1173	438	1392	-1024	-367	-116	69	-213	-430	-428	-525	0
1110	162	0	-1906	-1179	727	1542	-1316	-226	-490	-40	-380	-812	-589	-754	0
1111	162	0	-1671	-1152	519	1411	-1095	-316	-444	58	-351	-646	-481	-715	0
1112	162	0	-1293	-1148	145	1220	-719	-501	-337	40	-285	-407	-364	-325	0
1113	162	0	-603	-1144	-541	873	-31	-842	64	197	-64	178	40	145	0
1114	162	0	-97	-1162	-1065	629	484	-1113	271	244	287	601	362	644	0
1115	162	0	217	-1154	-1371	468	794	-1262	560	226	483	845	597	758	0
1116	162	0	235	-1148	-1383	456	809	-1265	680	329	535	956	580	744	0
1117	162	0	-357	-1162	-805	759	224	-983	389	207	360	554	353	364	0
1118	162	0	-774	-1206	-432	990	-171	-819	194	232	225	-48	15	-155	0
1119	162	0	-1532	-1276	256	1404	-894	-510	-269	75	-29	-502	-395	-550	0
1120	162	0	-1809	-1319	490	1564	-1149	-414	-545	9	-325	-787	-663	-915	0
1121	162	0	-1771	-1449	322	1610	-1046	-563	-543	69	-240	-764	-585	-636	0
1122	162	0	-1255	-1524	-269	1389	-493	-896	-327	27	-157	-420	-444	-448	0
1123	162	0	-757	-1581	-824	1169	33	-1202	23	141	143	151	-71	102	0
1124	162	0	-150	-1546	-1396	848	623	-1471	285	314	296	583	279	572	0
1125	162	0	201	-1484	-1685	641	943	-1584	502	355	539	873	638	758	0
1126	162	0	157	-1356	-1513	599	835	-1434	543	314	597	859	613	741	0
1127	162	0	-192	-1204	-1012	698	410	-1108	434	176	554	521	436	370	0
1128	162	0	-611	-977	-366	794	-122	-671	149	145	226	11	-17	-98	0
1129	162	0	-1088	-733	355	910	-721	-189	-285	79	-85	-374	-436	-483	0
1130	162	0	-1246	-395	851	820	-1048	228	-529	1	-285	-700	-554	-774	0
1131	162	0	-957	-42	915	499	-936	436	-613	-32	-312	-669	-661	-665	0
1132	162	0	-320	322	642	-1	-481	482	-469	83	-261	-308	-397	-366	0
1133	162	0	547	744	197	-645	175	470	-89	201	31	252	23	230	0
1134	162	0	1321	1226	-95	-1273	708	565	213	248	228	694	345	655	0
1135	162	0	1838	1606	-232	-1722	1035	687	446	298	461	1022	638	923	0
1136	162	0	1826	1815	-11	-1820	918	902	537	314	494	1014	642	841	0
1137	162	0	1350	1825	475	-1587	437	1150	294	250	322	570	450	380	0
1138	162	0	832	1683	851	-1257	-9	1267	174	126	223	254	23	38	0
1139	162	0	-6	1559	1565	-776	-785	1562	-343	77	-209	-331	-413	-426	0
1140	162	0	-324	1373	1697	-524	-1010	1535	-527	29	-378	-601	-547	-704	1
1141	159	0	-405	1189	1594	-392	-999	1391	-698	79	-490	-547	-622	-634	0
1142	159	0	-157	754	911	-298	-534	832	-543	129	-372	-232	-329	-306	0
1143	159	0	116	197	81	-156	17	139	-186	186	-98	259	-11	182	0
1144	159	0	316	-248	-564	-34	440	-406	106	232	75	719	388	665	0
1145	159	0	432	-702	-1134	135	783	-918	333	333	335	999	614	840	0
1146	159	0	167	-1004	-1171	418	669	-1087	403	318	434	1043	593	836	0
1147	159	0	-456	-1173	-717	814	130	-945	277	298	283	741	393	496	0
1148	159	0	-1020	-1239	-219	1129	-400	-729	23	252	-42	314	-3	-79	0
1149	159	0	-1807	-1297	510	1552	-1158	-393	-461	106	-302	-271	-314	-481	0
1150	159	0	-2125	-1313	812	1719	-1468	-250	-642	64	-481	-552	-614	-754	0
1151	159	0	-2065	-1311	754	1688	-1409	-278	-634	93	-486	-500	-576	-647	0
1152	159	0	-1700	-1303	397	1501	-1048	-453	-519	124	-401	-265	-331	-366	0
1153	159	0	-1073	-1284	-211	1178	-431	-747	-122	242	-75	351	104	244	0
1154	159	0	-615	-1288	-673	951	29	-980	143	325	201	752	409	611	0
1155	159	0	-293	-1278	-985	785	346	-1131	376	397	353	1074	630	861	0
1156	159	0	-485	-1261	-776	873	145	-1018	391	388	353	1067	710	768	0
1157	159	0	-858	-1249	-391	1053	-233	-820	225	401	285	779	438	459	0
1158	159	0	-1435	-1255	180	1345	-807	-537	44	188	166	258	91	-54	0
1159	159	0	-2163	-1261	902	1712	-1532	-179	-407	188	-215	-316	-275	-467	0
1160	159	0	-2426	-1262	1164	1844	-1795	-49	-616	141	-411	-481	-488	-750	0
1161	159	0	-2351	-1253	1098	1802	-1724	-77	-593	128	-316	-467	-537	-616	0
1162	159	0	-1899	-1257	642	1578	-1270	-307	-494	159	-327	-151	-374	-318	0
1163	159	0	-1352	-1261	91	1306	-721	-585	-159	296	-65	360	116	60	0
1164	159	0	-776	-1266	-490	1021	-143	-878	180	345	226	820	399	521	0
1165	159	0	-491	-1270	-779	880	144	-1024	419	409	384	1047	642	808	0
1166	159	0	-549	-1262	-713	905	82	-987	463	380	409	1049	624	768	0
1167	159	0	-1001	-1255	-254	1128	-373	-754	281	368	372	770	455	440	0
1168	159	0	-1502	-1276	226	1389	-864	-525	23	161	102	162	-56	-133	0
1169	159	0	-2168	-1282	886	1725	-1527	-198	-380	155	-203	-310	-316	-558	0
1170	159	0	-2424	-1272	1152	1848	-1788	-60	-552	25	-415	-632	-622	-824	0
1171	159	0	-2239	-1262	977	1750	-1608	-142	-529	75	-291	-626	-599	-624	0
1172	159	0	-1885	-1278	607	1581	-1246	-335	-467	73	-306	-335	-420	-444	0
1173	159	0	-1190	-1259	-69	1224	-560	-664	-52	155	-17	180	-42	108	0
1174	159	0	-712	-1235	-523	973	-94	-879	221	291	168	655	341	585	0
1175	159	0	-183	-1224	-1041	703	429	-1132	574	254	436	960	564	808	0
1176	159	0	-357	-1206	-849	781	246	-1027	607	265	488	919	564	702	0
1177	159	0	-811	-1210	-399	1010	-206	-804	405	143	372	543	347	358	0
1178	159	0	-1203	-1208	-5	1205	-599	-606	60	178	112	15	15	-174	0
1179	159	0	-1885	-1189	696	1537	-1290	-246	-306	56	-145	-444	-353	-473	0
1180	159	0	-2090	-1179	911	1634	-1500	-134	-556	-116	-420	-805	-708	-824	0
1181	159	0	-2017	-1152	865	1584	-1441	-143	-558	-64	-407	-744	-607	-766	0
1182	159	0	-1510	-1138	372	1324	-941	-383	-486	46	-388	-438	-465	-452	0
1183	159	0	-910	-1138	-228	1024	-341	-683	-15	104	-91	133	-21	102	0
1184	159	0	-359	-1125	-766	742	203	-945	244	207	52	564	333	471	0
1185	159	0	-44	-1134	-1090	589	523	-1112	492	281	327	863	599	741	0
1186	159	0	-128	-1121	-993	624	432	-1057	508	333	399	832	549	636	0
1187	159	0	-518	-1127	-609	822	45	-868	395	201	283	488	345	411	0
1188	159	0	-1020	-1111	-91	1065	-464	-601	106	197	157	-25	-21	-174	0
1189	159	0	-1694	-1101	593	1397	-1143	-254	-217	56	-205	-494	-395	-591	0
1190	159	0	-1954	-1080	874	1517	-1414	-103	-467	42	-386	-715	-653	-830	0
1191	159	0	-1817	-1061	756	1439	-1286	-152	-516	5	-419	-715	-642	-700	0
1192	159	0	-1357	-1055	302	1206	-829	-376	-403	-11	-316	-426	-405	-438	0
1193	159	0	-695	-1063	-368	879	-163	-715	58	135	5	98	34	58	0
1194	159	0	-161	-1059	-898	610	368	-978	351	195	376	646	366	634	0
1195	159	0	227	-1061	-1288	417	757	-1174	609	236	467	832	547	764	0
1196	159	0	212	-1068	-1280	428	746	-1174	717	308	651	909	671	859	0
1197	159	0	-241	-1065	-824	653	291	-944	570	184	516	585	407	436	0
1198	159	0	-737	-1080	-343	908	-197	-711	347	159	331	131	83	15	0
1199	159	0	-1379	-1067	312	1223	-845	-377	-56	29	11	-442	-339	-440	0
1200	159	0	-1586	-1047	539	1316	-1062	-254	-279	9	-75	-727	-521	-690	0
1201	159	0	-1586	-1059	527	1322	-1056	-266	-407	-69	-192	-677	-572	-609	0
1202	159	0	-1070	-1065	5	1067	-537	-530	-240	36	-73	-411	-304	-374	0
1203	159	0	-491	-1024	-533	757	21	-778	139	104	155	141	15	226	0
1204	159	0	132	-1006	-1138	437	635	-1072	504	240	424	677	483	646	0
1205	159	0	357	-995	-1352	319	854	-1173	516	318	531	935	614	849	0
1206	159	0	394	-1008	-1402	307	898	-1205	737	327	708	942	702	826	0
1207	159	0	-130	-1014	-884	572	377	-949	564	271	566	636	450	535	0
1208	159	0	-602	-1028	-426	815	-88	-727	333	207	320	126	75	3	0
1209	159	0	-1256	-1028	228	1142	-742	-400	-64	89	44	-308	-323	-436	0
1210	159	0	-1580	-1030	550	1305	-1065	-240	-382	34	-124	-647	-514	-677	0
1211	159	0	-1501	-1016	485	1258	-993	-265	-374	-3	-261	-599	-560	-669	0
1212	159	0	-1027	-1018	9	1022	-518	-504	-143	97	-155	-215	-291	-258	0
1213	159	0	-493	-1012	-519	752	13	-765	56	211	21	242	104	194	0
1214	159	0	192	-1032	-1224	420	708	-1128	453	364	384	805	514	659	0
1215	159	0	400	-1049	-1449	324	924	-1249	647	345	488	1063	700	919	0
1216	159	0	357	-1053	-1410	348	883	-1231	717	349	529	1051	692	840	0
1217	159	0	-99	-1037	-938	568	419	-987	527	339	407	748	506	570	0
1218	159	0	-673	-1049	-376	861	-148	-712	252	211	203	283	102	85	0
1219	159	0	-1229	-1041	188	1135	-708	-426	-36	87	-106	-240	-291	-378	0
1220	159	0	-1573	-1024	549	1298	-1061	-237	-333	50	-292	-486	-531	-622	0
1221	159	0	-1536	-1026	510	1281	-1023	-258	-424	25	-386	-504	-475	-585	0
1222	159	0	-988	-995	-7	991	-490	-501	-271	133	-221	-180	-291	-289	0
1223	159	0	-408	-993	-585	700	88	-789	21	312	56	413	188	337	0
1224	159	0	155	-1001	-1156	423	655	-1078	469	292	259	909	481	711	0
1225	159	0	532	-1008	-1540	238	1036	-1274	686	372	488	1220	711	898	0
1226	159	0	380	-989	-1369	304	874	-1179	719	259	566	1196	752	892	0
1227	159	0	13	-966	-979	476	496	-972	642	244	483	840	549	585	0
1228	159	0	-485	-956	-471	720	-7	-713	273	184	292	300	143	81	0
1229	159	0	-1058	-950	108	1004	-583	-421	-48	89	25	-87	-238	-364	0
1230	159	0	-1349	-938	411	1143	-880	-263	-376	42	-174	-419	-485	-525	0
1231	159	0	-1324	-931	393	1127	-858	-269	-498	52	-265	-452	-556	-547	0
1232	159	0	-811	-913	-102	862	-354	-507	-331	122	-151	-58	-294	-230	0
1233	159	0	-279	-886	-607	582	164	-746	-27	145	75	380	11	236	0
1234	159	0	371	-882	-1253	255	812	-1067	407	294	415	832	485	729	0
1235	159	0	727	-890	-1617	81	1172	-1253	622	380	653	1169	741	935	0
1236	159	0	609	-896	-1505	143	1057	-1200	628	325	692	1057	735	871	0
1237	159	0	152	-909	-1061	378	606	-985	450	296	549	814	512	531	0
1238	159	0	-322	-915	-593	618	135	-754	190	186	306	285	85	0	0
1239	159	0	-961	-907	54	934	-507	-426	-147	91	118	-285	-285	-420	0
1240	159	0	-1239	-890	349	1064	-794	-270	-395	-91	-31	-479	-611	-560	0
1241	159	0	-1200	-886	314	1043	-757	-286	-432	46	-203	-485	-531	-576	0
1242	159	0	-710	-892	-182	801	-264	-537	-291	81	-21	-215	-349	-310	0
1243	159	0	-181	-894	-713	537	266	-803	11	199	139	271	81	312	0
1244	159	0	350	-905	-1255	277	802	-1080	316	180	419	814	368	632	0
1245	159	0	726	-919	-1645	96	1185	-1282	593	370	545	1078	646	950	0
1246	159	0	591	-933	-1524	171	1057	-1228	582	364	642	1053	692	900	0
1247	159	0	181	-913	-1094	366	637	-1003	483	339	572	737	512	657	0
1248	159	0	-336	-919	-583	627	123	-751	273	168	221	331	62	42	0
1249	159	0	-992	-905	87	948	-539	-409	-159	128	42	-265	-302	-401	0
1250	159	0	-1314	-923	391	1118	-852	-266	-426	-5	-263	-535	-554	-510	0
1251	159	0	-1247	-898	349	1072	-798	-274	-502	-42	-314	-574	-558	-640	0
1252	159	0	-815	-886	-71	850	-372	-478	-366	46	-217	-207	-382	-267	0
1253	159	0	-258	-882	-624	570	183	-753	-7	190	-89	294	25	221	0
1254	159	0	348	-874	-1222	263	785	-1048	296	226	250	679	436	638	0
1255	159	0	679	-857	-1536	89	1107	-1196	646	296	407	1022	655	865	0
1256	159	0	628	-869	-1497	120	1062	-1183	708	279	486	999	733	892	0
1257	159	0	185	-880	-1065	347	625	-972	450	273	372	766	492	589	0
1258	159	0	-328	-871	-543	599	107	-707	226	131	153	178	77	36	0
1259	159	0	-938	-896	42	917	-490	-427	-98	91	-120	-308	-281	-388	0
1260	159	0	-1348	-898	450	1123	-899	-224	-498	-38	-378	-665	-539	-694	0
1261	159	0	-1200	-871	329	1035	-764	-271	-477	73	-372	-560	-516	-523	0
1262	159	0	-766	-853	-87	809	-339	-470	-355	58	-292	-287	-413	-201	0
1263	159	0	-241	-828	-587	534	173	-707	-32	159	-116	248	48	219	0
1264	159	0	361	-797	-1158	218	759	-977	341	256	149	706	488	682	0
1265	159	0	702	-805	-1507	51	1104	-1156	609	296	523	966	729	993	0
1266	159	0	561	-820	-1381	129	971	-1100	607	341	401	991	665	861	0
1267	159	0	167	-810	-977	321	572	-893	486	294	426	655	459	535	0
1268	159	0	-370	-783	-413	576	21	-598	168	164	182	170	83	42	0
1269	159	0	-992	-729	263	860	-627	-233	-170	64	-77	-314	-308	-384	0
1270	159	0	-1337	-715	622	1026	-979	-46	-397	-9	-355	-593	-630	-682	0
1271	159	0	-1274	-710	564	992	-919	-73	-510	1	-393	-651	-601	-688	0
1272	159	0	-835	-719	116	777	-475	-301	-335	69	-228	-261	-306	-298	0
1273	159	0	-305	-675	-370	490	32	-522	-71	147	-5	81	-5	180	0
1274	159	0	328	-688	-1016	180	672	-852	351	244	322	638	481	564	0
1275	159	0	644	-665	-1309	10	976	-987	564	318	405	1010	661	847	0
1276	159	0	621	-690	-1311	34	966	-1000	651	310	582	1020	647	874	0
1277	159	0	132	-673	-805	270	468	-739	455	236	436	647	417	490	0
1278	159	0	-346	-673	-327	509	-9	-500	244	164	275	161	27	5	0
1279	159	0	-1052	-682	370	867	-711	-156	-180	5	-9	-419	-403	-485	0
1280	159	0	-1373	-696	677	1034	-1025	-9	-351	-25	-226	-616	-527	-673	0
1281	159	0	-1400	-710	690	1055	-1045	-10	-568	-62	-327	-723	-601	-762	0
1282	159	0	-874	-743	131	808	-502	-306	-325	81	-192	-331	-420	-358	0
1283	159	0	-321	-774	-453	547	66	-613	38	141	81	215	-38	170	0
1284	159	0	163	-808	-971	322	567	-889	370	201	318	587	374	587	0
1285	159	0	588	-791	-1379	101	983	-1085	570	329	539	923	558	814	0
1286	159	0	487	-772	-1259	142	873	-1015	731	228	601	956	673	836	0
1287	159	0	7	-772	-779	382	393	-775	477	209	455	591	450	521	0
1288	159	0	-390	-758	-368	574	-11	-563	232	182	223	135	100	-79	0
1289	159	0	-1072	-774	298	923	-685	-238	-170	112	-1	-341	-298	-461	0
1290	159	0	-1419	-810	609	1114	-1014	-100	-391	-23	-211	-644	-541	-711	0
1291	159	0	-1322	-836	486	1079	-904	-175	-438	67	-312	-613	-492	-597	0
1292	159	0	-840	-840	0	840	-420	-420	-213	77	-194	-347	-294	-337	0
1293	159	0	-283	-845	-562	564	139	-703	110	186	52	236	137	265	0
1294	159	0	304	-867	-1171	281	737	-1019	432	320	207	686	529	642	0
1295	159	0	621	-896	-1517	137	1069	-1206	661	323	541	1008	669	942	0
1296	159	0	516	-946	-1462	215	989	-1204	677	341	492	1037	719	882	0
1297	159	0	93	-981	-1074	444	583	-1027	582	304	399	723	490	642	0
1298	159	0	-443	-1001	-558	722	57	-779	265	166	238	242	65	56	0
1299	159	0	-1014	-1014	0	1014	-507	-507	9	116	0	-178	-306	-289	0
1300	159	0	-1394	-1063	331	1228	-862	-366	-376	89	-238	-566	-504	-690	0
1301	159	0	-1396	-1082	314	1239	-855	-384	-438	93	-281	-582	-500	-578	0
1302	159	0	-878	-1101	-223	989	-327	-662	-209	137	-126	-199	-275	-221	0
1303	159	0	-343	-1111	-768	727	212	-939	81	184	29	256	91	221	0
1304	159	0	291	-1123	-1414	416	852	-1268	457	306	314	762	519	634	0
1305	159	0	508	-1125	-1633	308	1070	-1379	609	341	547	1080	711	970	0
1306	159	0	458	-1134	-1592	338	1025	-1363	729	399	537	1140	671	822	0
1307	159	0	89	-1117	-1206	514	647	-1161	593	318	500	822	521	558	0
1308	159	0	-514	-1103	-589	808	37	-846	234	180	289	172	97	137	0
1309	159	0	-1028	-1111	-83	1069	-472	-597	-17	141	3	-215	-271	-405	0
1310	159	0	-1487	-1132	355	1309	-921	-388	-393	15	-213	-597	-533	-562	0
1311	159	0	-1338	-1121	217	1229	-777	-452	-440	15	-256	-564	-616	-533	0
1312	159	0	-912	-1088	-176	1000	-368	-632	-215	69	-95	-269	-304	-254	0
1313	159	0	-336	-1094	-758	715	211	-926	56	83	75	194	34	201	0
1314	159	0	243	-1082	-1325	419	784	-1203	320	294	316	702	459	669	0
1315	159	0	491	-1061	-1552	285	1021	-1306	583	312	535	993	692	894	0
1316	159	0	485	-1082	-1567	298	1026	-1324	682	300	570	1022	638	865	0
1317	159	0	76	-1101	-1177	512	626	-1139	550	259	560	752	527	502	0
1318	159	0	-477	-1121	-644	799	83	-882	283	164	335	180	161	67	0
1319	159	0	-1155	-1156	-1	1155	-577	-578	-172	122	31	-395	-341	-347	0
1320	159	0	-1437	-1222	215	1329	-826	-503	-389	-1	-149	-609	-506	-669	0
1321	159	0	-1495	-1321	174	1408	-834	-573	-490	15	-271	-554	-583	-597	0
1322	159	0	-1170	-1464	-294	1317	-438	-879	-337	17	-190	-370	-382	-308	0
1323	159	0	-677	-1505	-828	1091	75	-1166	23	129	19	194	36	226	0
1324	159	0	-157	-1540	-1383	848	613	-1461	265	213	207	673	355	636	0
1325	159	0	309	-1464	-1773	577	1041	-1618	554	316	576	942	727	907	0
1326	159	0	173	-1359	-1532	593	852	-1445	603	265	506	950	715	754	0
1327	159	0	-144	-1249	-1105	696	480	-1177	500	258	465	653	457	519	0
1328	159	0	-665	-1041	-376	853	-144	-708	184	197	203	159	69	-23	0
1329	159	0	-1186	-853	333	1019	-759	-260	-226	95	-42	-300	-279	-422	0
1330	159	0	-1487	-603	884	1045	-1185	140	-463	9	-323	-611	-578	-766	0
1331	159	0	-1252	-306	946	779	-1099	320	-535	-56	-386	-589	-667	-667	0
1332	159	0	-660	81	741	289	-700	411	-388	133	-271	-322	-314	-300	0
1333	159	0	44	461	417	-252	-186	439	-44	135	-40	254	-85	161	0
1334	159	0	836	911	75	-873	380	493	242	285	133	636	432	533	0
1335	159	0	1399	1402	3	-1400	698	702	450	292	358	989	527	818	0
1336	159	0	1418	1778	360	-1598	529	1069	529	374	477	991	653	803	0
1337	159	0	1117	2038	921	-1577	98	1479	397	285	296	711	395	465	0
1338	159	0	603	2042	1439	-1322	-418	1740	207	135	149	176	-9	-62	0
1339	159	0	-112	1932	2044	-910	-1078	1988	-273	85	-114	-405	-374	-506	0
1340	159	0	-563	1782	2345	-609	-1454	2063	-550	-32	-325	-620	-595	-733	0
1341	159	0	-572	1577	2149	-502	-1360	1863	-547	-42	-467	-647	-651	-711	1
1342	159	0	-239	1369	1608	-565	-923	1488	-438	77	-256	-362	-325	-477	0
1343	159	0	-47	917	964	-435	-505	940	-159	153	-162	104	-60	48	0
1344	159	0	444	388	-56	-416	250	166	234	333	180	647	426	547	0
1345	157	0	459	-128	-587	-165	523	-357	457	302	362	911	669	741	0
1346	157	0	97	-657	-754	280	425	-705	496	294	432	911	638	737	0
1347	157	0	-417	-964	-547	690	65	-755	389	308	327	653	486	440	0
1348	157	0	-1059	-1119	-60	1089	-499	-589	50	151	116	60	44	-64	0
1349	157	0	-1753	-1222	531	1487	-1142	-345	-302	23	-215	-417	-333	-545	0
1350	157	0	-2063	-1278	785	1670	-1424	-246	-533	-1	-490	-737	-597	-770	0
1351	157	0	-1991	-1305	686	1648	-1338	-309	-578	-85	-419	-686	-642	-741	0
1352	157	0	-1516	-1278	238	1397	-877	-520	-360	17	-370	-422	-356	-378	0
1353	157	0	-972	-1264	-292	1118	-340	-778	-151	100	-124	73	-27	97	0
1354	157	0	-280	-1255	-975	767	347	-1115	353	254	110	644	388	595	0
1355	157	0	31	-1253	-1284	611	657	-1268	479	281	316	861	583	880	0
1356	157	0	22	-1237	-1259	607	640	-1248	646	277	378	911	688	766	0
1357	157	0	-328	-1216	-888	772	280	-1052	457	215	351	595	519	525	0
1358	157	0	-807	-1169	-362	988	-222	-765	135	102	172	97	17	161	0
1359	157	0	-1382	-1229	153	1305	-767	-538	-230	135	-203	-401	-261	-461	0
1360	157	0	-1722	-1212	510	1467	-1116	-351	-457	1	-351	-688	-582	-688	0
1361	157	0	-1595	-1231	364	1413	-979	-433	-488	-32	-430	-680	-614	-657	0
1362	157	0	-1140	-1264	-124	1202	-508	-694	-339	-15	-300	-403	-391	-329	0
1363	157	0	-585	-1264	-679	924	47	-971	-46	110	-81	100	21	180	0
1364	157	0	68	-1286	-1354	609	711	-1320	306	190	172	587	341	605	0
1365	157	0	528	-1262	-1790	367	1159	-1526	640	310	436	925	663	993	0
1366	157	0	522	-1243	-1765	360	1143	-1504	711	316	512	942	741	960	0
1367	157	0	138	-1237	-1375	549	756	-1306	568	242	391	601	483	504	0
1368	157	0	-346	-1261	-915	803	284	-1088	302	178	265	135	147	110	0
1369	157	0	-930	-1255	-325	1092	-302	-790	-38	9	21	-374	-320	-335	0
1370	157	0	-1349	-1282	67	1315	-708	-607	-395	-36	-236	-756	-506	-638	0
1371	157	0	-1216	-1262	-46	1239	-585	-654	-440	0	-327	-682	-591	-611	0
1372	157	0	-697	-1261	-564	979	-66	-912	-221	58	-188	-341	-389	-228	0
1373	157	0	-200	-1239	-1039	719	419	-1139	-19	87	48	85	13	223	0
1374	157	0	497	-1214	-1711	358	1104	-1462	452	265	353	591	517	708	0
1375	157	0	859	-1162	-2021	151	1440	-1591	605	242	512	888	585	1018	0
1376	157	0	820	-1162	-1982	171	1401	-1572	719	225	595	861	663	836	0
1377	157	0	408	-1175	-1583	383	995	-1379	580	248	529	696	473	642	0
1378	157	0	-72	-1111	-1039	591	483	-1075	236	145	312	114	38	79	0
1379	157	0	-656	-1152	-496	904	-80	-824	-62	-11	13	-345	-240	-287	0
1380	157	0	-1015	-1146	-131	1080	-442	-638	-323	42	-161	-607	-558	-616	0
1381	157	0	-1007	-1177	-170	1092	-418	-673	-438	-93	-256	-688	-607	-595	0
1382	157	0	-552	-1165	-613	858	30	-889	-273	97	-147	-314	-327	-267	0
1383	157	0	-25	-1144	-1119	584	547	-1131	32	172	98	190	32	258	0
1384	157	0	559	-1134	-1693	287	1126	-1413	337	176	327	614	389	651	0
1385	157	0	936	-1099	-2035	81	1485	-1567	601	254	521	1008	636	919	0
1386	157	0	825	-1109	-1934	142	1379	-1521	721	298	562	954	711	937	0
1387	157	0	366	-1096	-1462	365	914	-1279	455	195	436	585	432	543	0
1388	157	0	-131	-1099	-968	615	418	-1033	252	190	294	300	118	133	0
1389	157	0	-850	-1125	-275	987	-287	-700	-188	40	-93	-353	-289	-420	0
1390	157	0	-1181	-1123	58	1152	-619	-532	-370	7	-298	-583	-533	-628	0
1391	157	0	-1188	-1103	85	1145	-636	-509	-529	40	-386	-733	-574	-597	0
1392	157	0	-782	-1088	-306	935	-238	-697	-335	-31	-213	-364	-424	-254	0
1393	157	0	-312	-1078	-766	695	227	-922	-31	83	-5	124	73	77	0
1394	157	0	326	-1059	-1385	366	855	-1222	337	209	188	702	355	636	0
1395	157	0	623	-1041	-1664	209	1143	-1352	570	333	467	880	642	931	0
1396	157	0	521	-1063	-1584	271	1052	-1323	574	225	492	927	634	805	0
1397	157	0	163	-1035	-1198	436	680	-1116	531	279	382	723	496	516	0
1398	157	0	-396	-1061	-665	728	134	-863	234	147	217	149	71	69	0
1399	157	0	-1036	-1061	-25	1048	-505	-543	-124	83	-122	-265	-283	-452	0
1400	157	0	-1454	-1070	384	1262	-919	-343	-455	1	-372	-665	-583	-677	0
1401	157	0	-1307	-1049	258	1178	-782	-395	-409	-38	-316	-609	-601	-663	0
1402	157	0	-996	-1065	-69	1030	-463	-567	-399	-21	-292	-349	-395	-370	0
1403	157	0	-404	-1055	-651	729	123	-853	-34	128	71	135	-19	209	0
1404	157	0	229	-1020	-1249	395	739	-1134	411	298	221	748	504	653	0
1405	157	0	456	-1022	-1478	283	967	-1250	583	162	407	966	568	845	0
1406	157	0	450	-1022	-1472	286	961	-1247	611	335	485	979	766	847	0
1407	157	0	-10	-1030	-1020	520	505	-1025	560	300	420	779	523	630	0
1408	157	0	-578	-1014	-436	796	-71	-725	161	195	182	194	67	85	0
1409	157	0	-1153	-1010	143	1081	-648	-433	-178	157	-126	-261	-327	-413	0
1410	157	0	-1601	-1076	525	1338	-1063	-275	-444	102	-419	-549	-523	-661	0
1411	157	0	-1484	-1065	419	1274	-951	-323	-496	3	-366	-636	-597	-591	0
1412	157	0	-1128	-1074	54	1101	-591	-510	-358	42	-327	-333	-343	-341	0
1413	157	0	-634	-1045	-411	839	-111	-728	-100	261	-91	168	-1	242	0
1414	157	0	-4	-1055	-1051	529	523	-1053	294	273	161	669	360	651	0
1415	157	0	281	-1067	-1348	393	814	-1207	496	300	343	966	622	801	0
1416	157	0	280	-1078	-1358	399	819	-1218	669	405	492	1035	706	884	0
1417	157	0	-188	-1074	-886	631	349	-980	452	265	345	704	455	549	0
1418	157	0	-631	-1063	-432	847	-99	-747	289	201	176	277	172	114	0
1419	157	0	-1425	-1061	364	1243	-894	-348	-188	7	-126	-401	-238	-386	0
1420	157	0	-1677	-1020	657	1348	-1167	-181	-409	0	-325	-616	-587	-708	0
1421	157	0	-1644	-991	653	1317	-1148	-169	-512	1	-304	-651	-550	-589	0
1422	157	0	-1215	-971	244	1093	-729	-363	-399	15	-339	-347	-376	-296	0
1423	157	0	-687	-1053	-366	870	-160	-709	-75	139	-100	184	23	221	0
1424	157	0	-64	-989	-925	526	430	-957	331	139	300	560	372	688	0
1425	157	0	355	-1014	-1369	329	862	-1191	537	337	384	942	626	902	0
1426	157	0	295	-985	-1280	345	787	-1132	638	265	545	1006	746	913	0
1427	157	0	-122	-960	-838	541	358	-899	393	186	397	587	486	527	0
1428	157	0	-487	-954	-467	720	-10	-710	267	157	271	289	91	137	0
1429	157	0	-1217	-956	261	1086	-739	-347	-219	44	-73	-409	-320	-469	0
1430	157	0	-1456	-954	502	1205	-979	-226	-459	-46	-228	-698	-552	-704	0
1431	157	0	-1421	-935	486	1178	-953	-224	-510	17	-323	-673	-543	-529	0
1432	157	0	-908	-915	-7	911	-450	-461	-362	-34	-318	-370	-436	-349	0
1433	157	0	-384	-892	-508	638	62	-700	-38	141	-36	118	-1	157	0
1434	157	0	283	-871	-1154	294	718	-1012	306	157	221	589	333	651	0
1435	157	0	690	-900	-1590	105	1140	-1245	566	258	496	896	618	909	0
1436	157	0	555	-880	-1435	162	995	-1157	552	226	585	859	562	847	0
1437	157	0	172	-902	-1074	365	623	-988	467	178	444	537	356	527	0
1438	157	0	-279	-886	-607	582	164	-746	296	131	186	155	77	85	0
1439	157	0	-926	-843	83	884	-504	-380	-194	-17	-126	-461	-413	-494	0
1440	157	0	-1264	-851	413	1057	-838	-219	-519	-64	-267	-826	-636	-737	0
1441	157	0	-1217	-859	358	1038	-787	-250	-580	21	-483	-768	-624	-675	0
1442	157	0	-780	-869	-89	824	-345	-479	-453	-7	-256	-508	-452	-420	0
1443	157	0	-266	-871	-605	568	169	-738	-110	147	-31	27	-29	182	0
1444	157	0	280	-882	-1162	301	721	-1022	213	32	108	465	203	556	0
1445	157	0	671	-919	-1590	124	1130	-1254	444	292	362	836	547	884	0
1446	157	0	529	-958	-1487	214	1008	-1222	535	207	389	795	587	762	0
1447	157	0	180	-958	-1138	389	659	-1048	453	182	370	605	409	558	0
1448	157	0	-386	-938	-552	662	83	-745	95	98	50	19	-54	-11	0
1449	157	0	-1018	-954	64	986	-541	-445	-242	50	-157	-467	-380	-395	0
1450	157	0	-1439	-935	504	1187	-971	-215	-552	-102	-434	-822	-680	-731	0
1451	157	0	-1412	-931	481	1171	-946	-225	-684	-29	-611	-840	-688	-785	0
1452	157	0	-955	-888	67	921	-511	-410	-436	13	-409	-549	-430	-376	0
1453	157	0	-481	-851	-370	666	-55	-610	-145	25	-186	-77	-122	52	0
1454	157	0	177	-855	-1032	339	604	-943	258	133	129	475	378	502	0
1455	157	0	501	-818	-1319	158	910	-1068	380	228	265	764	527	779	0
1456	157	0	452	-857	-1309	202	880	-1083	537	217	356	760	628	717	0
1457	157	0	-14	-867	-853	440	419	-860	389	197	254	576	405	436	0
1458	157	0	-470	-832	-362	651	-54	-597	145	21	3	58	-40	-81	0
1459	157	0	-1132	-841	291	986	-711	-275	-256	58	-258	-395	-339	-560	0
1460	157	0	-1491	-853	638	1172	-1064	-107	-498	-38	-428	-779	-609	-857	0
1461	157	0	-1479	-845	634	1162	-1056	-105	-614	-65	-498	-812	-591	-807	0
1462	157	0	-1043	-824	219	933	-631	-302	-432	-60	-432	-580	-490	-502	0
1463	157	0	-518	-818	-300	668	-109	-559	-230	164	-118	-46	-25	60	0
1464	157	0	70	-787	-857	358	463	-822	133	126	139	481	316	477	0
1465	157	0	518	-781	-1299	131	908	-1040	488	308	323	814	529	760	0
1466	157	0	428	-768	-1196	170	812	-982	550	269	424	892	613	756	0
1467	157	0	10	-746	-756	368	383	-751	294	240	360	580	403	448	0
1468	157	0	-386	-772	-386	579	0	-579	124	168	161	98	34	36	0
1469	157	0	-1076	-762	314	919	-695	-224	-203	116	-190	-380	-267	-519	0
1470	157	0	-1418	-743	675	1080	-1046	-34	-525	0	-397	-807	-552	-841	0
1471	157	0	-1303	-708	595	1005	-949	-56	-506	-46	-389	-684	-618	-812	0
1472	157	0	-922	-696	226	809	-574	-235	-450	11	-238	-432	-426	-438	0
1473	157	0	-364	-713	-349	538	-7	-531	-139	162	-95	54	-77	13	0
1474	157	0	246	-659	-905	206	575	-782	263	211	209	582	356	572	0
1475	157	0	652	-634	-1286	-9	969	-960	504	242	452	896	591	744	0
1476	157	0	572	-671	-1243	49	907	-957	580	267	457	830	649	772	0
1477	157	0	183	-684	-867	250	525	-775	483	176	411	684	393	486	0
1478	157	0	-355	-688	-333	521	-11	-510	213	143	166	168	62	-36	0
1479	157	0	-995	-677	318	836	-656	-179	-238	40	-182	-393	-403	-549	0
1480	157	0	-1289	-675	614	982	-951	-30	-440	29	-292	-686	-607	-741	0
1481	157	0	-1326	-700	626	1013	-976	-37	-593	-32	-374	-727	-607	-729	0
1482	157	0	-818	-694	124	756	-471	-285	-358	-5	-186	-463	-411	-434	0
1483	157	0	-341	-692	-351	516	5	-521	-122	54	11	36	1	73	0
1484	157	0	209	-704	-913	247	561	-808	259	116	168	481	277	537	0
1485	157	0	652	-733	-1385	40	1018	-1059	649	197	485	896	614	799	0
1486	157	0	460	-735	-1195	137	827	-965	644	221	399	919	642	768	0
1487	157	0	142	-746	-888	302	515	-817	483	155	380	597	405	500	0
1488	157	0	-377	-766	-389	571	6	-577	252	71	273	124	32	38	0
1489	157	0	-1073	-814	259	943	-666	-277	-207	19	-124	-432	-314	-448	0
1490	157	0	-1363	-828	535	1095	-949	-146	-331	-13	-292	-679	-642	-682	0
1491	157	0	-1420	-840	580	1130	-1000	-130	-430	-29	-333	-684	-564	-669	0
1492	157	0	-983	-830	153	906	-568	-338	-306	-11	-248	-481	-401	-372	0
1493	157	0	-483	-832	-349	657	-67	-590	-25	91	25	52	21	137	0
1494	157	0	91	-847	-938	378	514	-892	378	97	223	603	333	620	0
1495	157	0	483	-851	-1334	184	908	-1092	628	281	463	888	597	826	0
1496	157	0	287	-902	-1189	307	738	-1045	651	267	517	873	702	807	0
1497	157	0	-95	-942	-847	518	376	-894	494	225	407	642	395	490	0
1498	157	0	-580	-962	-382	771	-99	-672	316	166	258	256	141	3	0
1499	157	0	-1298	-1006	292	1152	-795	-357	-122	-1	40	-395	-310	-444	0
1500	157	0	-1665	-1035	630	1350	-1147	-202	-448	21	-194	-669	-589	-700	0
1501	157	0	-1691	-1049	642	1370	-1166	-203	-446	7	-358	-746	-593	-744	0
1502	157	0	-1272	-1047	225	1159	-748	-411	-308	77	-186	-353	-422	-360	0
1503	157	0	-798	-1032	-234	915	-282	-633	-67	159	17	108	-71	83	0
1504	157	0	-183	-1067	-884	625	350	-975	327	221	291	566	417	508	0
1505	157	0	202	-1070	-1272	434	737	-1171	576	316	537	950	663	799	0
1506	157	0	51	-1076	-1127	512	589	-1101	593	258	529	923	642	774	0
1507	157	0	-295	-1051	-756	673	230	-903	529	261	405	665	370	498	0
1508	157	0	-825	-1061	-236	943	-294	-648	194	133	122	205	27	-64	0
1509	157	0	-1396	-1082	314	1239	-855	-384	-118	58	-77	-285	-261	-473	0
1510	157	0	-1855	-1068	787	1461	-1321	-140	-479	-21	-289	-680	-531	-764	0
1511	157	0	-1761	-1067	694	1414	-1227	-186	-517	-19	-376	-739	-587	-725	0
1512	157	0	-1348	-1067	281	1207	-814	-393	-343	27	-320	-399	-459	-411	0
1513	157	0	-898	-1082	-184	990	-357	-633	-122	120	-97	11	-1	116	0
1514	157	0	-241	-1065	-824	653	291	-944	226	162	180	618	248	512	0
1515	157	0	194	-1072	-1266	439	730	-1169	554	217	374	886	587	803	0
1516	157	0	48	-1094	-1142	523	595	-1118	525	300	424	933	644	770	0
1517	157	0	-262	-1072	-810	667	274	-941	405	176	331	613	366	399	0
1518	157	0	-753	-1098	-345	925	-204	-721	182	131	95	225	34	-34	0
1519	157	0	-1440	-1101	339	1270	-889	-381	-291	40	-271	-401	-364	-566	0
1520	157	0	-1753	-1158	595	1455	-1174	-281	-479	32	-386	-620	-599	-762	0
1521	157	0	-1784	-1202	582	1493	-1183	-310	-607	-52	-517	-694	-698	-725	0
1522	157	0	-1337	-1305	32	1321	-684	-636	-453	38	-393	-382	-428	-424	0
1523	157	0	-955	-1416	-461	1185	-247	-938	-159	114	-213	100	-46	42	0
1524	157	0	-341	-1472	-1131	906	395	-1301	168	184	83	560	323	477	0
1525	157	0	76	-1468	-1544	696	810	-1506	453	294	333	900	644	785	0
1526	157	0	-13	-1396	-1383	704	685	-1389	467	271	312	915	593	760	0
1527	157	0	-262	-1282	-1020	772	379	-1151	393	300	335	725	475	446	0
1528	157	0	-735	-1140	-405	937	-165	-772	46	122	139	194	31	1	0
1529	157	0	-1252	-960	292	1106	-772	-334	-228	15	-184	-331	-325	-595	0
1530	157	0	-1508	-721	787	1114	-1147	33	-580	65	-426	-638	-566	-787	0
1531	157	0	-1368	-430	938	899	-1153	254	-616	-23	-417	-748	-669	-758	0
1532	157	0	-730	-71	659	400	-694	294	-450	21	-432	-358	-485	-523	0
1533	157	0	16	351	335	-183	-159	343	-97	234	-93	172	25	102	0
1534	157	0	767	772	5	-769	381	388	71	178	118	607	292	442	0
1535	157	0	1479	1241	-238	-1360	858	501	432	310	341	935	591	725	0
1536	157	0	1614	1676	62	-1645	776	869	535	296	488	973	680	797	0
1537	157	0	1379	2050	671	-1714	354	1360	294	226	356	599	461	471	0
1538	157	0	1051	2279	1228	-1665	-88	1753	159	145	147	201	102	-7	0
1539	157	0	405	2207	1802	-1306	-698	2004	-246	143	-64	-349	-275	-477	0
1540	157	0	-111	2054	2165	-971	-1138	2109	-593	-15	-304	-731	-611	-762	0
1541	157	0	-70	1899	1969	-914	-1019	1934	-628	19	-325	-717	-597	-744	1
1542	157	0	192	1631	1439	-911	-623	1535	-494	42	-252	-355	-467	-397	0
1543	157	0	607	1313	706	-960	-49	1009	-221	209	-120	159	-65	54	0
1544	157	0	940	754	-186	-847	563	284	122	213	219	597	374	601	0
1545	157	0	1134	246	-888	-690	1011	-321	531	221	424	964	647	929	0
1546	157	0	792	-275	-1067	-258	929	-671	504	263	485	964	618	816	0
1547	157	0	311	-684	-995	186	653	-839	477	294	327	706	479	539	0
1548	157	0	-337	-917	-580	627	121	-748	199	186	174	246	110	124	0
1549	157	0	-1062	-1051	11	1056	-536	-520	-323	15	-184	-405	-335	-467	0
1550	157	0	-1400	-1127	273	1263	-836	-427	-517	21	-349	-622	-521	-601	0
1551	157	0	-1423	-1164	259	1293	-841	-452	-597	-83	-496	-671	-642	-661	0
1552	157	0	-986	-1195	-209	1090	-388	-702	-442	-25	-380	-405	-401	-294	0
1553	157	0	-455	-1198	-743	826	144	-970	-141	100	-147	67	-40	170	0
1554	157	0	268	-1183	-1451	457	859	-1317	296	174	87	516	302	618	0
1555	157	0	578	-1171	-1749	296	1163	-1460	570	259	316	911	673	948	0
1556	157	0	628	-1189	-1817	280	1222	-1503	624	203	351	867	611	861	0
1557	157	0	223	-1171	-1394	474	808	-1282	500	259	287	719	545	679	0
1558	157	0	-264	-1158	-894	711	315	-1026	248	69	64	137	145	126	0
1559	157	0	-807	-1214	-407	1010	-200	-810	-129	75	-114	-308	-287	-292	0
1560	157	0	-1235	-1208	27	1221	-631	-590	-420	-85	-401	-649	-516	-599	0
1561	157	0	-1156	-1216	-60	1186	-548	-638	-547	-64	-570	-711	-632	-605	0
1562	157	0	-679	-1224	-545	951	-67	-884	-302	56	-343	-355	-391	-201	0
1563	157	0	-214	-1218	-1004	716	395	-1111	-75	48	-168	46	-34	126	0
1564	157	0	481	-1233	-1714	376	1097	-1473	372	248	131	682	417	651	0
1565	157	0	807	-1251	-2058	222	1432	-1654	591	223	420	886	748	931	0
1566	157	0	801	-1243	-2044	221	1422	-1643	706	304	426	944	717	977	0
1567	157	0	429	-1245	-1674	408	1051	-1459	568	259	409	684	574	624	0
1568	157	0	-40	-1235	-1195	637	577	-1215	358	122	221	157	137	176	0
1569	157	0	-690	-1237	-547	963	-71	-892	-5	27	36	-345	-271	-316	0
1570	157	0	-1088	-1216	-128	1152	-480	-672	-323	-52	-252	-646	-545	-589	0
1571	157	0	-956	-1202	-246	1079	-355	-724	-347	-52	-360	-669	-587	-527	0
1572	157	0	-609	-1181	-572	895	-18	-876	-258	-50	-122	-452	-356	-289	0
1573	157	0	-118	-1179	-1061	648	471	-1120	13	-3	93	-46	-40	153	0
1574	157	0	536	-1173	-1709	318	1122	-1441	432	176	358	514	331	673	0
1575	157	0	888	-1162	-2050	137	1469	-1606	679	153	589	874	566	1008	0
1576	157	0	853	-1158	-2011	152	1432	-1584	710	240	696	861	649	902	0
1577	157	0	407	-1160	-1567	376	987	-1363	663	137	651	613	483	632	0
1578	157	0	-46	-1173	-1127	609	540	-1150	285	106	405	40	139	192	0
1579	157	0	-784	-1179	-395	981	-194	-787	-58	-54	81	-481	-327	-424	0
1580	157	0	-1186	-1167	19	1176	-602	-574	-300	-118	-164	-776	-543	-585	0
1581	157	0	-1212	-1150	62	1181	-637	-544	-430	-106	-250	-838	-653	-711	0
1582	157	0	-764	-1142	-378	953	-193	-760	-263	-52	-147	-455	-430	-382	0
1583	157	0	-348	-1127	-779	737	215	-953	-34	-3	75	-73	-83	114	0
1584	157	0	262	-1105	-1367	421	814	-1236	300	174	285	399	271	609	0
1585	157	0	616	-1098	-1714	241	1165	-1406	607	213	444	807	541	859	0
1586	157	0	531	-1092	-1623	280	1077	-1357	638	240	566	874	673	828	0
1587	157	0	111	-1099	-1210	494	660	-1154	463	225	438	533	438	533	0
1588	157	0	-361	-1082	-721	721	180	-901	256	145	190	116	100	29	0
1589	157	0	-1155	-1076	79	1115	-617	-498	-147	13	-100	-403	-337	-485	0
1590	157	0	-1446	-1043	403	1244	-924	-320	-386	-25	-341	-783	-582	-698	0
1591	157	0	-1456	-1055	401	1255	-928	-327	-459	-29	-395	-764	-638	-634	0
1592	157	0	-1013	-1047	-34	1030	-489	-540	-386	25	-422	-467	-448	-415	0
1593	157	0	-613	-1039	-426	826	-93	-732	-81	64	-170	-60	-52	54	0
1594	157	0	68	-1022	-1090	477	579	-1056	289	188	118	475	335	580	0
1595	157	0	413	-1020	-1433	303	923	-1226	591	213	325	838	580	880	0
1596	157	0	377	-1012	-1389	317	883	-1200	688	263	285	789	638	779	0
1597	157	0	8	-1004	-1012	498	510	-1008	525	277	271	570	523	549	0
1598	157	0	-481	-1008	-527	744	23	-767	244	5	52	81	135	54	0
1599	157	0	-1047	-1028	19	1037	-533	-504	-139	31	-118	-411	-261	-401	0
1600	157	0	-1577	-1032	545	1304	-1061	-243	-477	-128	-475	-762	-609	-725	0
1601	157	0	-1377	-1034	343	1205	-860	-345	-494	-48	-519	-779	-713	-680	0
1602	157	0	-1039	-1034	5	1036	-522	-514	-372	-19	-436	-469	-393	-312	0
1603	157	0	-498	-1041	-543	769	22	-792	-120	95	-267	-11	-54	42	0
1604	157	0	87	-1016	-1103	464	595	-1059	292	213	73	566	318	624	0
1605	157	0	574	-1010	-1584	218	1079	-1297	523	259	306	855	611	853	0
1606	157	0	460	-1014	-1474	277	967	-1244	512	263	364	937	673	863	0
1607	157	0	170	-1028	-1198	429	684	-1113	477	221	345	669	485	589	0
1608	157	0	-264	-1018	-754	641	245	-886	263	153	87	265	112	147	0
1609	157	0	-954	-1016	-62	985	-446	-539	-141	38	-135	-242	-323	-355	0
1610	157	0	-1404	-1016	388	1210	-896	-314	-558	23	-467	-628	-572	-752	0
1611	157	0	-1293	-1008	285	1150	-789	-361	-547	52	-453	-616	-638	-698	0
1612	157	0	-928	-1028	-100	978	-414	-564	-417	7	-341	-413	-436	-298	0
1613	157	0	-450	-1032	-582	741	66	-807	-166	56	-153	137	-133	50	0
1614	157	0	250	-1051	-1301	400	775	-1176	199	209	194	613	395	585	0
1615	157	0	591	-1059	-1650	234	1120	-1354	452	322	376	971	601	859	0
1616	157	0	578	-1051	-1629	236	1103	-1340	490	314	517	942	696	853	0
1617	157	0	140	-1037	-1177	448	658	-1107	343	261	374	721	479	502	0
1618	157	0	-361	-1047	-686	704	162	-866	129	205	199	289	207	40	0
1619	157	0	-1072	-1053	19	1062	-545	-517	-215	-56	44	-331	-285	-461	0
1620	157	0	-1473	-1047	426	1260	-949	-310	-549	-15	-267	-632	-582	-626	0
1621	157	0	-1430	-1039	391	1234	-910	-324	-601	-13	-364	-667	-620	-667	0
1622	157	0	-1026	-1037	-11	1031	-507	-524	-419	-44	-234	-358	-432	-393	0
1623	157	0	-564	-1035	-471	799	-46	-753	-197	77	11	95	-87	141	0
1624	157	0	49	-1016	-1065	483	557	-1040	95	209	124	488	378	539	0
1625	157	0	536	-971	-1507	217	1021	-1239	455	261	552	950	679	931	0
1626	157	0	423	-956	-1379	266	901	-1167	488	254	463	1014	657	820	0
1627	157	0	181	-915	-1096	367	638	-1005	457	254	461	727	424	587	0
1628	157	0	-324	-913	-589	618	132	-751	157	124	199	273	114	91	0
1629	157	0	-945	-905	40	925	-492	-432	-178	7	-81	-291	-302	-393	0
1630	157	0	-1368	-909	459	1138	-913	-225	-473	-83	-234	-593	-516	-618	0
1631	157	0	-1289	-892	397	1090	-843	-247	-572	-54	-407	-634	-585	-669	0
1632	157	0	-932	-884	48	908	-490	-418	-467	-11	-316	-339	-432	-351	0
1633	157	0	-345	-907	-562	626	108	-734	-118	143	-98	54	13	120	0
1634	157	0	229	-859	-1088	315	658	-973	207	192	122	611	382	642	0
1635	157	0	690	-867	-1557	88	1123	-1212	446	289	386	966	601	873	0
1636	157	0	635	-876	-1511	120	1073	-1193	558	291	384	966	632	867	0
1637	157	0	173	-878	-1051	352	612	-964	403	236	318	713	463	601	0
1638	157	0	-289	-863	-574	576	142	-718	192	62	56	238	48	75	0
1639	157	0	-899	-859	40	879	-469	-409	-238	128	-205	-308	-322	-331	0
1640	157	0	-1373	-871	502	1122	-937	-184	-541	-32	-564	-638	-628	-706	0
1641	157	0	-1328	-880	448	1104	-888	-216	-589	-23	-609	-733	-626	-688	0
1642	157	0	-957	-880	77	918	-517	-401	-500	-11	-483	-386	-413	-358	0
1643	157	0	-427	-867	-440	647	6	-653	-213	100	-335	-25	-77	44	0
1644	157	0	154	-876	-1030	361	592	-953	223	124	-48	486	248	587	0
1645	157	0	531	-867	-1398	168	964	-1132	444	135	188	820	566	832	0
1646	157	0	495	-857	-1352	181	923	-1104	473	240	228	865	585	890	0
1647	157	0	86	-851	-937	382	511	-894	453	186	139	595	459	512	0
1648	157	0	-374	-841	-467	607	46	-654	178	62	-9	40	67	60	0
1649	157	0	-1004	-830	174	917	-589	-328	-225	44	-287	-417	-312	-397	0
1650	157	0	-1406	-830	576	1118	-991	-127	-523	-56	-578	-810	-673	-733	0
1651	157	0	-1384	-812	572	1098	-978	-120	-614	-126	-653	-898	-772	-812	0
1652	157	0	-1138	-834	304	986	-721	-265	-576	-93	-587	-665	-459	-444	0
1653	157	0	-480	-840	-360	660	-60	-600	-265	34	-261	-141	-139	27	0
1654	157	0	130	-834	-964	352	547	-899	201	114	1	397	250	574	0
1655	157	0	630	-807	-1437	88	1033	-1122	349	265	153	667	593	754	0
1656	157	0	592	-789	-1381	98	986	-1085	519	232	322	805	616	812	0
1657	157	0	202	-812	-1014	305	608	-913	438	137	199	471	312	419	0
1658	157	0	-289	-797	-508	543	109	-652	114	62	5	-64	32	-27	0
1659	157	0	-948	-801	147	874	-547	-327	-275	-9	-244	-595	-428	-465	0
1660	157	0	-1284	-774	510	1029	-897	-132	-587	-118	-521	-960	-679	-816	0
1661	157	0	-1221	-779	442	1000	-831	-168	-599	-102	-465	-900	-737	-774	0
1662	157	0	-880	-770	110	825	-495	-330	-514	1	-424	-684	-510	-525	0
1663	157	0	-263	-744	-481	503	109	-612	-186	54	-157	-256	-162	-9	0
1664	157	0	274	-744	-1018	235	646	-881	114	124	29	310	203	432	0
1665	157	0	753	-748	-1501	-2	1127	-1124	399	230	267	624	496	735	0
1666	157	0	729	-737	-1466	4	1097	-1101	473	159	415	680	541	735	0
1667	157	0	358	-743	-1101	192	729	-922	384	131	337	407	351	384	0
1668	157	0	-105	-735	-630	420	262	-682	149	46	238	-73	-31	52	0
1669	157	0	-792	-713	79	752	-435	-317	-287	-27	-164	-628	-432	-543	0
1670	157	0	-1136	-694	442	915	-789	-126	-517	-164	-391	-987	-675	-874	0
1671	157	0	-1074	-673	401	873	-737	-136	-566	-128	-432	-995	-735	-805	0
1672	157	0	-644	-651	-7	647	-318	-329	-504	-89	-331	-675	-562	-498	0
1673	157	0	-132	-630	-498	381	183	-564	-244	36	-122	-252	-205	-64	0
1674	157	0	485	-634	-1119	74	802	-876	166	-11	114	250	184	422	0
1675	157	0	949	-626	-1575	-161	1262	-1100	360	176	353	671	428	789	0
1676	157	0	939	-599	-1538	-170	1238	-1068	517	116	399	688	543	698	0
1677	157	0	525	-580	-1105	27	815	-842	403	234	223	417	413	467	0
1678	157	0	47	-597	-644	275	345	-620	197	1	98	-124	-13	21	0
1679	157	0	-615	-614	1	614	-308	-306	-190	-58	-147	-547	-388	-500	0
1680	157	0	-1064	-618	446	841	-755	-86	-525	-102	-452	-894	-673	-750	0
1681	157	0	-1017	-620	397	818	-707	-111	-554	-166	-599	-1008	-696	-898	0
1682	157	0	-648	-614	34	631	-341	-290	-370	-67	-413	-711	-494	-428	0
1683	157	0	-180	-630	-450	405	135	-540	-106	17	-213	-217	-161	21	0
1684	157	0	398	-630	-1028	116	713	-829	162	65	-71	298	182	459	0
1685	157	0	811	-647	-1458	-82	1134	-1052	519	164	259	694	560	843	0
1686	157	0	774	-677	-1451	-48	1112	-1064	591	219	320	746	605	805	0
1687	157	0	380	-675	-1055	147	717	-865	461	182	199	461	405	461	0
1688	157	0	-130	-669	-539	399	204	-604	261	108	64	-46	81	46	0
1689	157	0	-775	-657	118	716	-446	-269	-147	36	-333	-465	-356	-547	0
1690	157	0	-1212	-679	533	945	-872	-73	-479	-56	-483	-840	-671	-679	0
1691	157	0	-1225	-692	533	958	-879	-79	-492	-116	-549	-874	-671	-725	0
1692	157	0	-856	-713	143	784	-499	-285	-374	-42	-384	-611	-413	-457	0
1693	157	0	-475	-752	-277	613	-99	-514	-149	93	-327	-143	-162	48	0
1694	157	0	188	-766	-954	289	571	-860	223	182	27	364	283	479	0
1695	157	0	577	-777	-1354	100	965	-1065	578	244	287	803	539	847	0
1696	157	0	423	-818	-1241	197	832	-1029	572	232	339	776	611	853	0
1697	157	0	84	-845	-929	380	506	-887	415	265	322	481	399	469	0
1698	157	0	-504	-890	-386	697	-59	-638	149	97	139	112	64	112	0
1699	157	0	-1192	-907	285	1049	-738	-311	-166	-29	-164	-547	-405	-488	0
1700	157	0	-1578	-940	638	1259	-1108	-151	-419	0	-322	-764	-611	-758	0
1701	157	0	-1576	-958	618	1267	-1097	-170	-488	-25	-541	-770	-675	-795	0
1702	157	0	-1260	-983	277	1121	-768	-353	-428	-17	-333	-591	-488	-490	0
1703	157	0	-833	-997	-164	915	-334	-580	-161	17	-236	-120	-182	-54	0
1704	157	0	-139	-1002	-863	570	362	-932	265	168	141	337	277	407	0
1705	157	0	167	-1024	-1191	428	679	-1107	405	234	320	735	504	752	0
1706	157	0	210	-1004	-1214	397	712	-1109	525	269	450	789	622	758	0
1707	157	0	-227	-1012	-785	619	279	-898	368	201	259	448	417	405	0
1708	157	0	-593	-1006	-413	799	-90	-709	159	118	62	15	31	-50	0
1709	157	0	-1365	-999	366	1182	-865	-316	-277	-48	-199	-533	-331	-552	0
1710	157	0	-1642	-993	649	1317	-1145	-172	-504	-19	-401	-836	-737	-799	0
1711	157	0	-1697	-997	700	1347	-1198	-148	-628	-133	-486	-956	-679	-874	0
1712	157	0	-1266	-1008	258	1137	-762	-375	-562	-102	-405	-715	-545	-527	0
1713	157	0	-761	-999	-238	880	-261	-618	-285	38	-306	-159	-192	-79	0
1714	157	0	-122	-1004	-882	563	380	-943	23	102	-29	314	225	378	0
1715	157	0	267	-997	-1264	365	765	-1130	320	85	277	663	471	686	0
1716	157	0	246	-991	-1237	372	741	-1114	457	215	267	692	603	739	0
1717	157	0	-126	-1008	-882	567	378	-945	310	110	215	463	320	413	0
1718	157	0	-540	-1028	-488	784	-26	-758	77	102	-32	-34	15	-29	0
1719	157	0	-1248	-1049	199	1148	-723	-425	-368	-7	-258	-547	-455	-459	0
1720	157	0	-1706	-1049	657	1377	-1181	-196	-682	-135	-653	-894	-690	-902	0
1721	157	0	-1659	-1076	583	1367	-1121	-246	-708	-89	-688	-919	-783	-917	0
1722	157	0	-1353	-1148	205	1250	-779	-471	-647	-122	-529	-675	-547	-611	0
1723	157	0	-937	-1224	-287	1080	-325	-755	-407	-36	-407	-190	-217	-219	0
1724	157	0	-256	-1330	-1074	793	409	-1202	52	124	-157	318	192	407	0
1725	157	0	44	-1389	-1433	672	738	-1411	269	180	141	744	533	698	0
1726	157	0	16	-1425	-1441	704	728	-1433	422	184	267	756	554	706	0
1727	157	0	-342	-1412	-1070	877	364	-1241	304	120	221	407	384	436	0
1728	157	0	-787	-1361	-574	1074	-106	-967	60	112	42	60	71	5	0
1729	157	0	-1476	-1226	250	1351	-863	-488	-420	-67	-261	-545	-353	-541	0
1730	157	0	-1681	-1068	613	1374	-1147	-227	-657	62	-475	-851	-653	-741	0
1731	157	0	-1723	-874	849	1298	-1286	-12	-677	-147	-680	-859	-733	-915	0
1732	157	0	-1123	-611	512	867	-817	-49	-543	-13	-486	-630	-508	-560	0
1733	157	0	-617	-292	325	454	-471	16	-356	64	-339	-137	-162	-97	0
1734	157	0	284	65	-219	-174	251	-77	23	112	-21	316	192	360	0
1735	157	0	850	461	-389	-655	619	36	370	232	281	748	603	698	0
1736	157	0	1012	892	-120	-952	566	386	368	232	279	723	535	692	0
1737	157	0	921	1363	442	-1142	239	902	403	300	292	560	411	475	0
1738	157	0	555	1765	1210	-1160	-327	1487	7	104	21	-40	3	-54	0
1739	157	0	115	2031	1916	-1073	-900	1973	-225	40	-201	-448	-362	-583	0
1740	157	0	-308	2095	2403	-893	-1355	2249	-585	-3	-442	-746	-698	-733	0
1741	157	0	-372	1996	2368	-812	-1370	2182	-667	-129	-550	-905	-791	-917	0
1742	157	0	20	1864	1844	-942	-912	1854	-525	31	-403	-529	-461	-566	0
1743	157	0	378	1693	1315	-1035	-468	1504	-275	60	-215	-126	-164	-95	1
1744	157	0	904	1466	562	-1185	171	1014	38	162	34	300	273	351	0
1745	157	0	1107	1020	-87	-1063	597	466	395	225	327	797	521	684	0
1746	157	0	800	463	-337	-631	568	63	448	201	312	737	554	756	0
1747	157	0	198	-32	-230	-83	214	-131	380	195	316	512	430	417	0
1748	157	0	-452	-535	-83	493	-184	-309	97	120	116	27	31	-21	0
1749	157	0	-1349	-890	459	1119	-904	-215	-331	64	-176	-531	-401	-533	0
1750	157	0	-1753	-1063	690	1408	-1221	-186	-560	-110	-393	-927	-682	-840	0
1751	157	0	-1838	-1150	688	1494	-1263	-231	-698	-116	-543	-902	-704	-861	0
1752	157	0	-1302	-1173	129	1237	-715	-522	-486	-54	-457	-626	-549	-492	0
1753	150	0	-858	-1183	-325	1020	-266	-754	-184	3	-259	-259	-151	-40	0
1754	150	0	-194	-1177	-983	685	394	-1080	98	145	-31	320	192	525	0
1755	150	0	302	-1125	-1427	411	864	-1276	453	182	232	620	531	824	0
1756	150	0	311	-1138	-1449	413	880	-1293	613	217	285	733	582	874	0
1757	150	0	-74	-1144	-1070	609	498	-1107	403	60	159	444	314	496	0
1758	150	0	-378	-1132	-754	755	188	-943	259	174	19	67	110	151	0
1759	150	0	-1132	-1121	11	1126	-571	-555	-157	-15	-403	-527	-345	-446	0
1760	150	0	-1367	-1115	252	1241	-809	-431	-473	7	-521	-871	-680	-638	0
1761	150	0	-1506	-1146	360	1326	-933	-393	-531	-168	-622	-935	-789	-675	0
1762	150	0	-974	-1148	-174	1061	-400	-661	-417	-100	-504	-661	-562	-409	0
1763	150	0	-491	-1138	-647	814	78	-892	-108	17	-347	-180	-128	60	0
1764	150	0	152	-1140	-1292	494	722	-1216	174	166	-48	277	323	490	0
1765	150	0	603	-1150	-1753	273	1178	-1451	504	195	162	686	550	805	0
1766	150	0	664	-1144	-1808	240	1236	-1476	599	232	289	768	614	894	0
1767	150	0	349	-1146	-1495	398	922	-1320	582	207	226	527	492	591	0
1768	150	0	-145	-1144	-999	644	427	-1071	275	116	34	-11	97	98	0
1769	150	0	-879	-1146	-267	1012	-306	-706	-238	-106	-246	-646	-409	-448	0
1770	150	0	-1119	-1148	-29	1133	-545	-588	-347	-69	-331	-890	-611	-609	0
1771	150	0	-1179	-1131	48	1155	-613	-541	-488	-143	-549	-838	-772	-754	0
1772	150	0	-842	-1119	-277	980	-282	-698	-444	-58	-424	-772	-432	-360	0
1773	150	0	-297	-1140	-843	718	273	-991	-69	31	-225	-244	-161	-25	0
1774	150	0	256	-1129	-1385	436	820	-1257	203	95	60	203	221	500	0
1775	150	0	782	-1117	-1899	167	1340	-1508	533	170	331	655	508	818	0
1776	150	0	716	-1117	-1833	200	1274	-1475	568	184	422	702	636	801	0
1777	150	0	326	-1103	-1429	388	877	-1266	442	71	275	422	347	500	0
1778	150	0	-59	-1094	-1035	576	488	-1064	271	73	151	-91	36	87	0
1779	150	0	-805	-1082	-277	943	-264	-679	-159	-73	-89	-562	-411	-434	0
1780	150	0	-1145	-1074	71	1109	-608	-501	-457	-69	-331	-1002	-653	-733	0
1781	150	0	-1192	-1059	133	1125	-662	-463	-473	-161	-389	-1047	-696	-764	0
1782	150	0	-795	-1043	-248	919	-273	-645	-409	-98	-335	-710	-583	-514	0
1783	150	0	-421	-1043	-622	732	100	-832	-275	-67	-124	-322	-180	-44	0
1784	150	0	247	-1043	-1290	398	768	-1166	172	73	73	261	219	465	0
1785	150	0	720	-1037	-1757	158	1238	-1397	525	186	327	708	517	816	0
1786	150	0	625	-1020	-1645	197	1135	-1332	537	157	452	711	603	791	0
1787	150	0	266	-1010	-1276	372	771	-1143	473	137	343	488	395	492	0
1788	150	0	-217	-1002	-785	609	284	-893	161	128	95	15	116	38	0
1789	150	0	-1009	-1008	1	1008	-505	-503	-304	-9	-263	-630	-356	-556	0
1790	150	0	-1326	-1016	310	1171	-818	-353	-448	-40	-376	-828	-624	-733	0
1791	150	0	-1479	-981	498	1230	-988	-241	-607	-108	-616	-966	-733	-847	0
1792	150	0	-1037	-950	87	993	-562	-431	-500	-23	-409	-616	-537	-459	0
1793	150	0	-607	-956	-349	781	-129	-652	-240	7	-279	-159	-256	-65	0
1794	150	0	49	-950	-999	450	524	-974	217	102	50	380	261	463	0
1795	150	0	345	-962	-1307	308	826	-1134	434	211	242	715	572	721	0
1796	150	0	376	-958	-1334	291	855	-1146	576	170	397	746	657	727	0
1797	150	0	4	-931	-935	463	469	-933	409	162	263	587	432	453	0
1798	150	0	-441	-935	-494	688	26	-714	244	81	129	106	44	100	0
1799	150	0	-1093	-923	170	1008	-631	-376	-209	-21	-215	-422	-339	-463	0
1800	150	0	-1598	-933	665	1265	-1131	-134	-521	3	-488	-777	-638	-816	0
1801	150	0	-1582	-919	663	1250	-1122	-128	-632	-65	-512	-919	-669	-814	0
1802	150	0	-1154	-902	252	1028	-703	-325	-527	-7	-413	-531	-452	-490	0
1803	150	0	-737	-888	-151	812	-293	-519	-267	34	-271	-164	-211	-9	0
1804	150	0	-21	-884	-863	452	421	-873	232	153	9	393	261	426	0
1805	150	0	347	-892	-1239	272	793	-1065	463	195	327	752	587	805	0
1806	150	0	374	-896	-1270	261	822	-1083	595	188	409	799	585	840	0
1807	150	0	-72	-900	-828	486	378	-864	355	126	265	560	395	465	0
1808	150	0	-485	-917	-432	701	-26	-674	250	108	159	184	58	42	0
1809	150	0	-1235	-935	300	1085	-767	-317	-182	-3	-230	-388	-403	-490	0
1810	150	0	-1595	-909	686	1252	-1140	-111	-453	-102	-374	-766	-611	-727	0
1811	150	0	-1510	-907	603	1208	-1056	-152	-537	-60	-490	-785	-661	-789	0
1812	150	0	-1206	-898	308	1052	-757	-295	-580	34	-395	-597	-558	-465	0
1813	150	0	-702	-894	-192	798	-255	-543	-242	110	-217	-40	-162	-50	0
1814	150	0	-118	-890	-772	504	327	-831	145	100	67	393	213	471	0
1815	150	0	404	-888	-1292	242	848	-1090	436	182	285	777	494	739	0
1816	150	0	378	-921	-1299	271	838	-1110	568	306	397	917	653	884	0
1817	150	0	-4	-937	-933	470	464	-935	422	240	345	582	486	599	0
1818	150	0	-433	-952	-519	692	43	-735	157	151	67	190	73	85	0
1819	150	0	-1130	-950	180	1040	-655	-385	-219	98	-133	-331	-285	-329	0
1820	150	0	-1579	-966	613	1272	-1096	-176	-525	-54	-523	-750	-644	-756	0
1821	150	0	-1579	-966	613	1272	-1096	-176	-649	-5	-485	-779	-630	-717	0
1822	150	0	-1194	-954	240	1074	-717	-357	-479	69	-413	-477	-446	-380	0
1823	150	0	-755	-937	-182	846	-286	-559	-259	38	-275	-91	-100	-17	0
1824	150	0	-37	-921	-884	479	423	-902	159	186	0	492	331	537	0
1825	150	0	353	-892	-1245	269	799	-1068	422	279	209	793	630	849	0
1826	150	0	382	-871	-1253	244	817	-1062	547	164	355	911	630	954	0
1827	150	0	75	-871	-946	398	510	-908	471	234	199	636	459	593	0
1828	150	0	-304	-853	-549	578	122	-701	176	143	60	168	180	129	0
1829	150	0	-1033	-857	176	945	-604	-340	-226	60	-223	-325	-248	-285	0
1830	150	0	-1342	-828	514	1085	-928	-157	-469	-40	-436	-731	-562	-630	0
1831	150	0	-1378	-808	570	1093	-974	-119	-620	-98	-554	-836	-634	-665	0
1832	150	0	-940	-791	149	865	-544	-321	-409	-3	-452	-517	-351	-386	0
1833	150	0	-504	-812	-308	658	-98	-560	-240	79	-349	-73	-75	-42	0
1834	150	0	280	-810	-1090	265	685	-950	236	170	11	490	360	479	0
1835	150	0	712	-785	-1497	36	1104	-1141	473	176	291	876	630	878	0
1836	150	0	780	-772	-1552	-4	1166	-1162	504	320	285	820	630	919	0
1837	150	0	436	-764	-1200	164	818	-982	514	244	306	719	547	696	0
1838	150	0	-21	-744	-723	382	351	-733	195	108	19	135	93	64	0
1839	150	0	-656	-754	-98	705	-279	-426	-178	50	-155	-376	-318	-306	0
1840	150	0	-1105	-758	347	931	-726	-205	-380	-60	-386	-787	-506	-669	0
1841	150	0	-1044	-748	296	896	-670	-226	-547	-36	-570	-760	-704	-737	0
1842	150	0	-690	-748	-58	719	-316	-403	-391	1	-417	-475	-465	-296	0
1843	150	0	-203	-744	-541	473	169	-642	-213	-17	-174	-97	-219	40	0
1844	150	0	491	-756	-1247	132	869	-1001	209	184	77	496	279	519	0
1845	150	0	774	-735	-1509	-19	1141	-1122	452	230	275	816	601	840	0
1846	150	0	883	-752	-1635	-65	1259	-1193	583	226	368	878	564	865	0
1847	150	0	483	-772	-1255	144	869	-1013	516	168	417	661	523	620	0
1848	150	0	-14	-758	-744	386	365	-751	194	151	157	184	75	168	0
1849	150	0	-718	-764	-46	741	-336	-405	-170	7	-141	-432	-314	-362	0
1850	150	0	-1051	-760	291	905	-671	-234	-465	-32	-345	-704	-533	-599	0
1851	150	0	-1118	-760	358	939	-738	-201	-535	-153	-434	-810	-663	-729	0
1852	150	0	-677	-731	-54	704	-311	-392	-490	-58	-333	-582	-469	-382	0
1853	150	0	-242	-750	-508	496	133	-629	-172	71	-157	-60	-172	79	0
1854	150	0	396	-768	-1164	186	780	-966	194	135	75	440	217	498	0
1855	150	0	815	-752	-1567	-31	1191	-1159	502	192	366	859	570	845	0
1856	150	0	796	-752	-1548	-22	1172	-1150	543	128	374	810	564	876	0
1857	150	0	534	-721	-1255	93	894	-988	485	254	364	568	521	572	0
1858	150	0	47	-713	-760	333	403	-736	258	64	234	159	131	162	0
1859	150	0	-557	-688	-131	622	-213	-409	-77	3	-114	-393	-242	-382	0
1860	150	0	-1019	-692	327	855	-673	-182	-517	-40	-339	-744	-585	-686	0
1861	150	0	-1046	-690	356	868	-701	-167	-549	-69	-473	-818	-686	-675	0
1862	150	0	-669	-694	-25	681	-322	-359	-415	-17	-327	-595	-436	-339	0
1863	150	0	-292	-680	-388	486	48	-534	-254	-32	-226	-114	-213	-13	0
1864	150	0	418	-680	-1098	131	758	-889	223	124	0	376	337	523	0
1865	150	0	785	-671	-1456	-57	1120	-1063	436	234	230	746	549	845	0
1866	150	0	849	-679	-1528	-85	1188	-1103	587	226	356	863	634	849	0
1867	150	0	468	-659	-1127	95	797	-893	514	135	283	609	438	537	0
1868	150	0	117	-659	-776	271	446	-717	314	118	213	184	195	174	0
1869	150	0	-646	-673	-27	659	-309	-350	-162	-15	-145	-417	-258	-362	0
1870	150	0	-1008	-640	368	824	-688	-136	-473	-50	-413	-719	-630	-713	0
1871	150	0	-1035	-642	393	838	-714	-124	-519	-91	-380	-863	-618	-640	0
1872	150	0	-628	-613	15	620	-321	-299	-475	-60	-434	-587	-566	-432	0
1873	150	0	-130	-593	-463	361	166	-528	-197	135	-219	-147	-36	-5	0
1874	150	0	450	-558	-1008	54	729	-783	145	133	52	310	302	475	0
1875	150	0	1005	-539	-1544	-233	1274	-1041	453	248	244	799	572	843	0
1876	150	0	933	-525	-1458	-204	1195	-991	582	166	356	871	622	849	0
1877	150	0	615	-527	-1142	-44	878	-834	488	118	250	550	442	572	0
1878	150	0	249	-492	-741	121	495	-616	302	118	164	100	149	176	0
1879	150	0	-517	-514	3	515	-260	-255	-133	-36	-223	-452	-316	-337	0
1880	150	0	-819	-523	296	671	-557	-113	-372	-23	-372	-758	-549	-708	0
1881	150	0	-889	-519	370	704	-629	-74	-473	-97	-442	-828	-601	-711	0
1882	150	0	-561	-517	44	539	-302	-236	-393	-44	-403	-583	-545	-395	0
1883	150	0	-116	-517	-401	316	142	-459	-195	0	-176	-118	-188	50	0
1884	150	0	537	-545	-1082	4	809	-813	71	219	50	289	265	473	0
1885	150	0	980	-525	-1505	-227	1242	-1015	471	197	300	704	595	830	0
1886	150	0	962	-535	-1497	-213	1229	-1016	574	201	411	836	611	935	0
1887	150	0	570	-574	-1144	2	857	-859	444	120	314	496	420	508	0
1888	150	0	192	-558	-750	183	471	-654	238	124	188	178	95	137	0
1889	150	0	-579	-578	1	578	-290	-288	-164	-44	-155	-417	-327	-306	0
1890	150	0	-973	-601	372	787	-672	-114	-419	-170	-403	-836	-640	-717	0
1891	150	0	-1011	-591	420	801	-715	-85	-570	-85	-438	-805	-719	-715	0
1892	150	0	-697	-597	100	647	-398	-248	-500	-64	-409	-576	-521	-485	0
1893	150	0	-215	-616	-401	415	93	-508	-184	-29	-213	-157	-178	-3	0
1894	150	0	433	-657	-1090	112	761	-873	213	89	97	430	236	545	0
1895	150	0	780	-653	-1433	-63	1106	-1043	508	135	283	667	508	812	0
1896	150	0	747	-694	-1441	-26	1094	-1067	554	221	442	779	622	890	0
1897	150	0	306	-731	-1037	212	671	-884	430	139	310	527	395	558	0
1898	150	0	-85	-758	-673	421	294	-715	287	85	194	133	153	98	0
1899	150	0	-872	-787	85	829	-478	-351	-112	-93	-108	-382	-302	-388	0
1900	150	0	-1262	-816	446	1039	-854	-185	-453	-36	-401	-760	-661	-715	0
1901	150	0	-1361	-830	531	1095	-946	-149	-541	-137	-448	-849	-684	-715	0
1902	150	0	-1097	-845	252	971	-674	-296	-488	-102	-419	-624	-523	-494	0
1903	150	0	-603	-857	-254	730	-174	-555	-244	27	-194	-170	-147	-50	0
1904	150	0	-17	-878	-861	447	422	-869	102	159	-3	397	205	467	0
1905	150	0	458	-876	-1334	209	896	-1105	415	283	314	760	624	799	0
1906	150	0	369	-886	-1255	258	812	-1070	562	234	395	752	659	807	0
1907	150	0	68	-886	-954	409	511	-920	541	195	403	684	502	554	0
1908	150	0	-524	-898	-374	711	-75	-636	170	46	102	143	89	56	0
1909	150	0	-1132	-902	230	1017	-681	-336	-129	1	-118	-368	-287	-477	0
1910	150	0	-1615	-913	702	1264	-1158	-105	-506	29	-356	-760	-566	-727	0
1911	150	0	-1642	-907	735	1274	-1188	-86	-624	-42	-510	-836	-684	-822	0
1912	150	0	-1234	-907	327	1070	-780	-290	-419	5	-349	-521	-473	-475	0
1913	150	0	-931	-900	31	915	-481	-434	-343	38	-300	-178	-201	-118	0
1914	150	0	-202	-898	-696	550	247	-797	137	110	32	333	201	386	0
1915	150	0	213	-902	-1115	344	664	-1008	428	236	356	797	512	803	0
1916	150	0	221	-902	-1123	340	672	-1012	556	225	341	810	647	725	0
1917	150	0	-146	-894	-748	520	301	-821	386	197	275	514	483	477	0
1918	150	0	-504	-911	-407	707	-48	-659	234	180	131	219	114	137	0
1919	150	0	-1254	-907	347	1080	-800	-280	-240	56	-182	-481	-355	-438	0
1920	150	0	-1633	-898	735	1265	-1184	-81	-521	-42	-442	-836	-624	-787	0
1921	150	0	-1708	-931	777	1319	-1242	-77	-644	-145	-479	-855	-684	-803	0
1922	150	0	-1359	-956	403	1157	-881	-276	-510	-73	-525	-601	-578	-525	0
1923	150	0	-897	-966	-69	931	-414	-517	-271	52	-316	-184	-164	-108	0
1924	150	0	-270	-1032	-762	651	246	-897	116	79	-110	322	213	298	0
1925	150	0	118	-1119	-1237	500	677	-1178	391	180	207	729	570	663	0
1926	150	0	73	-1222	-1295	574	684	-1258	508	170	291	867	537	772	0
1927	150	0	-225	-1299	-1074	762	424	-1186	411	168	228	568	389	535	0
1928	150	0	-731	-1390	-659	1060	-36	-1024	230	83	-29	159	89	1	0
1929	150	0	-1433	-1406	27	1419	-730	-689	-244	-58	-232	-504	-339	-438	0
1930	150	0	-1735	-1305	430	1520	-1082	-437	-519	-32	-467	-744	-591	-812	0
1931	150	0	-1688	-1200	488	1444	-1088	-356	-686	-95	-516	-874	-682	-851	0
1932	150	0	-1239	-1016	223	1127	-731	-396	-550	-118	-492	-694	-543	-566	0
1933	150	0	-660	-799	-139	729	-260	-469	-258	31	-263	-234	-162	-95	0
1934	150	0	33	-533	-566	250	299	-549	91	91	-31	271	162	366	0
1935	150	0	752	-190	-942	-281	847	-566	401	203	184	702	481	692	0
1936	150	0	888	184	-704	-536	796	-260	479	168	343	760	541	733	0
1937	150	0	791	572	-219	-681	505	176	401	195	279	523	438	527	0
1938	150	0	543	1039	496	-791	23	767	236	106	100	97	133	62	0
1939	150	0	115	1505	1390	-810	-637	1447	-159	-34	-225	-446	-351	-527	0
1940	150	0	-132	1877	2009	-872	-1070	1943	-514	-38	-399	-841	-611	-832	0
1941	150	0	-25	2163	2188	-1069	-1106	2175	-593	-48	-529	-890	-727	-876	0
1942	150	0	345	2180	1835	-1262	-745	2007	-469	-97	-494	-597	-560	-541	0
1943	150	0	720	2037	1317	-1378	-298	1677	-279	3	-269	-275	-244	-203	0
1944	150	0	1286	1893	607	-1589	339	1250	83	100	77	320	240	374	0
1945	150	0	1684	1734	50	-1709	817	892	345	256	341	694	543	770	1
1946	150	0	1545	1437	-108	-1491	826	664	549	178	337	727	574	721	0
1947	150	0	946	1039	93	-992	426	566	378	133	242	500	335	430	0
1948	150	0	258	459	201	-358	28	330	161	62	162	65	114	75	0
1949	150	0	-639	40	679	299	-659	359	-258	-3	-149	-521	-345	-490	0
1950	150	0	-1229	-432	797	830	-1013	182	-587	-50	-393	-795	-583	-805	0
1951	150	0	-1407	-779	628	1093	-1017	-75	-653	-71	-529	-927	-680	-832	0
1952	150	0	-1148	-937	211	1042	-679	-363	-514	-27	-366	-605	-517	-556	0
1953	150	0	-847	-1006	-159	926	-344	-582	-430	19	-391	-259	-291	-135	0
1954	150	0	-6	-1018	-1012	512	503	-1015	98	162	42	333	190	419	0
1955	150	0	227	-1030	-1257	401	742	-1143	316	114	207	663	496	680	0
1956	150	0	415	-1024	-1439	304	927	-1231	512	186	347	797	535	758	0
1957	150	0	23	-995	-1018	486	520	-1006	364	201	267	527	419	510	0
1958	150	0	-421	-1018	-597	719	88	-807	128	64	54	129	42	36	0
1959	150	0	-1011	-1022	-11	1016	-500	-516	-205	-11	-184	-409	-236	-455	0
1960	150	0	-1493	-997	496	1245	-994	-250	-576	-44	-486	-869	-682	-779	0
1961	150	0	-1523	-1004	519	1263	-1021	-242	-626	-192	-630	-876	-754	-874	0
1962	150	0	-1142	-997	145	1069	-643	-426	-490	-89	-533	-659	-477	-609	0
1963	150	0	-657	-973	-316	815	-170	-644	-265	-19	-333	-300	-174	-102	0
1964	150	0	135	-997	-1132	431	633	-1064	162	112	7	333	252	442	0
1965	150	0	404	-1008	-1412	302	908	-1210	362	190	161	609	562	777	0
1966	150	0	628	-989	-1617	180	1122	-1303	661	182	327	770	680	832	0
1967	150	0	134	-1014	-1148	440	641	-1081	432	128	162	500	368	521	0
1968	150	0	-188	-1014	-826	601	319	-920	259	112	89	248	120	155	0
1969	150	0	-904	-997	-93	950	-405	-545	-157	-23	-256	-438	-236	-384	0
1970	150	0	-1278	-989	289	1133	-783	-350	-475	-106	-481	-803	-647	-741	0
1971	150	0	-1270	-985	285	1127	-777	-350	-508	-93	-545	-799	-653	-725	0
1972	150	0	-990	-983	7	986	-498	-488	-508	-75	-455	-684	-560	-496	0
1973	150	0	-518	-1001	-483	759	-17	-742	-201	-9	-306	-153	-155	-50	0
1974	150	0	126	-1016	-1142	445	634	-1079	102	75	29	291	221	422	0
1975	150	0	659	-962	-1621	151	1140	-1291	465	232	322	783	583	845	0
1976	150	0	653	-968	-1621	157	1137	-1294	576	162	382	795	583	849	0
1977	150	0	328	-944	-1272	308	800	-1108	498	161	306	620	479	549	0
1978	150	0	-118	-948	-830	533	356	-889	271	102	168	211	116	178	0
1979	150	0	-782	-964	-182	873	-300	-573	-147	-32	-67	-446	-318	-327	0
1980	150	0	-1293	-940	353	1116	-823	-293	-475	-62	-388	-859	-614	-667	0
1981	150	0	-1328	-935	393	1131	-860	-271	-545	-151	-417	-898	-768	-721	0
1982	150	0	-909	-904	5	906	-457	-449	-335	-98	-347	-576	-517	-461	0
1983	150	0	-549	-925	-376	737	-86	-650	-285	-36	-178	-306	-207	-93	0
1984	150	0	159	-921	-1080	381	619	-1000	166	83	102	298	186	463	0
1985	150	0	514	-911	-1425	198	969	-1168	434	89	329	642	504	807	0
1986	150	0	619	-894	-1513	137	1066	-1203	576	199	471	704	634	805	0
1987	150	0	240	-869	-1109	314	674	-989	428	106	323	537	467	508	0
1988	150	0	-167	-859	-692	513	262	-775	242	71	129	145	112	64	0
1989	150	0	-895	-849	46	872	-470	-401	-120	-50	-116	-409	-333	-463	0
1990	150	0	-1404	-867	537	1135	-970	-165	-481	-143	-481	-822	-628	-795	0
1991	150	0	-1402	-824	578	1113	-990	-123	-574	-100	-485	-865	-684	-779	0
1992	150	0	-1068	-836	232	952	-650	-302	-527	-42	-430	-564	-448	-488	0
1993	150	0	-561	-836	-275	698	-143	-555	-225	58	-172	-133	-211	-81	0
1994	150	0	56	-795	-851	369	453	-823	145	89	50	322	226	388	0
1995	150	0	425	-783	-1208	179	816	-995	448	120	219	698	500	772	0
1996	150	0	528	-781	-1309	126	918	-1045	543	250	337	867	682	841	0
1997	150	0	153	-768	-921	307	537	-844	446	89	322	552	397	543	0
1998	150	0	-239	-797	-558	518	159	-677	273	141	246	248	201	213	0
1999	150	0	-919	-770	149	844	-534	-310	-145	-50	-226	-391	-281	-360	0
[truncated: 30,797 more rows]
