# Supplementary material for: A Robust and Real-Time Capable Envelope-Based Algorithm for Heart Sound Classification: Validation under Different Physiological Conditions
Source: Sensors (Basel). 2020 Feb 11;20(4):972. doi: 10.3390/s20040972 (PMC7070375; doi:10.3390/s20040972)
Supplement: Supplementary file 1 [file sensors-20-00972-s001.zip › Messungen/tz/tz01_unfiltered.csv]

Dataset No.	Pulse (bpm)	Pacer Bit	leadI (�V)	leadII (�V)	leadIII (�V)	lead_avR (�V)	lead_avL (�V)	lead_avF (�V)	V1 (�V)	V2 (�V)	V3 (�V)	V4 (�V)	V5 (�V)	V6 (�V)	R-Wave
1	0	0	58	440	382	-249	-162	411	-622	-977	-1811	-845	-580	-659	0
2	0	0	-6	442	448	-218	-227	445	-523	-816	-1548	-744	-490	-556	0
3	0	0	155	428	273	-291	-59	350	-422	-624	-1383	-510	-333	-463	0
4	0	0	86	446	360	-266	-137	403	-341	-572	-1185	-440	-269	-388	0
5	0	0	122	434	312	-278	-95	373	-322	-591	-1261	-438	-391	-407	0
6	0	0	145	434	289	-289	-72	361	-366	-603	-1268	-506	-409	-479	0
7	0	0	95	434	339	-264	-122	386	-545	-657	-1458	-638	-438	-591	0
8	0	0	-16	430	446	-207	-231	438	-554	-824	-1571	-805	-541	-690	0
9	0	0	-16	422	438	-203	-227	430	-618	-888	-1794	-810	-632	-772	1
10	0	0	-41	422	463	-190	-252	442	-680	-948	-1790	-873	-622	-721	0
11	0	0	12	417	405	-214	-196	411	-576	-818	-1641	-756	-492	-620	0
12	0	0	-12	420	432	-204	-222	426	-469	-752	-1499	-593	-463	-519	0
13	0	0	97	424	327	-260	-115	375	-296	-585	-1272	-403	-339	-403	0
14	0	0	105	428	323	-266	-109	375	-197	-461	-1119	-308	-242	-306	0
15	0	0	110	430	320	-270	-105	375	-298	-471	-1169	-349	-300	-417	0
16	0	0	144	419	275	-281	-65	347	-269	-419	-1119	-411	-287	-393	0
17	0	0	125	419	294	-272	-84	356	-353	-566	-1255	-593	-386	-508	0
18	0	0	70	428	358	-249	-144	393	-450	-723	-1422	-618	-517	-543	0
19	0	0	42	420	378	-231	-168	399	-564	-754	-1654	-781	-490	-710	0
20	0	0	-7	417	424	-205	-215	420	-552	-902	-1658	-779	-647	-704	0
21	0	0	85	397	312	-241	-113	354	-407	-729	-1577	-572	-382	-564	0
22	0	0	-6	391	397	-192	-201	394	-405	-663	-1367	-525	-409	-496	0
23	0	0	155	399	244	-277	-44	321	-176	-562	-1070	-300	-296	-388	0
24	0	0	170	393	223	-281	-26	308	-145	-281	-956	-246	-151	-331	0
25	0	0	116	401	285	-258	-84	343	-263	-349	-1012	-382	-256	-440	0
26	0	0	236	422	186	-329	25	304	-199	-353	-921	-306	-256	-389	0
27	0	0	149	432	283	-290	-67	357	-364	-535	-1076	-440	-349	-465	0
28	0	0	100	391	291	-245	-95	341	-430	-673	-1323	-541	-450	-659	0
29	0	0	68	397	329	-232	-130	363	-469	-680	-1433	-613	-531	-657	0
30	0	0	-16	401	417	-192	-216	409	-514	-777	-1458	-642	-517	-661	0
31	0	0	-21	399	420	-189	-220	409	-494	-737	-1466	-616	-450	-607	0
32	0	0	132	409	277	-270	-72	343	-201	-535	-1059	-452	-242	-355	0
33	0	0	99	386	287	-242	-94	336	-271	-409	-962	-349	-242	-322	0
34	0	0	229	401	172	-315	28	286	-126	-259	-733	-225	-182	-207	0
35	0	0	88	386	298	-237	-105	342	-265	-327	-776	-279	-271	-261	0
36	0	0	241	407	166	-324	37	286	-153	-349	-807	-275	-238	-322	0
37	0	0	126	405	279	-265	-76	342	-294	-426	-882	-355	-322	-384	0
38	0	0	178	391	213	-284	-17	302	-341	-554	-1076	-564	-407	-473	0
39	0	0	88	411	323	-249	-117	367	-467	-541	-1307	-572	-407	-519	0
40	0	0	-58	388	446	-165	-252	417	-512	-760	-1385	-620	-574	-655	0
41	0	0	33	382	349	-207	-158	365	-461	-556	-1228	-496	-391	-448	0
42	0	0	29	382	353	-205	-162	367	-244	-523	-937	-360	-275	-376	0
43	0	0	173	376	203	-274	-15	289	-184	-271	-807	-184	-197	-168	0
44	0	0	109	374	265	-241	-78	319	-112	-201	-640	-133	-129	-201	0
45	0	0	103	384	281	-243	-89	332	-141	-273	-702	-188	-186	-248	0
46	0	0	148	380	232	-264	-42	306	-186	-228	-595	-242	-184	-221	0
47	0	0	95	374	279	-234	-92	326	-225	-403	-805	-426	-289	-448	0
48	0	0	93	374	281	-233	-94	327	-322	-477	-940	-457	-378	-535	0
49	0	0	-31	370	401	-169	-216	385	-463	-640	-1154	-599	-459	-545	0
50	0	0	-51	393	444	-171	-247	418	-552	-634	-1261	-659	-477	-529	0
51	0	0	10	368	358	-189	-174	363	-401	-525	-1103	-453	-364	-417	0
52	0	0	-29	378	407	-174	-218	392	-384	-401	-948	-434	-329	-312	0
53	0	0	167	382	215	-274	-24	298	-112	-308	-589	-145	-166	-178	0
54	0	0	60	370	310	-215	-125	340	-104	-180	-556	-139	-180	-102	0
55	0	0	72	399	327	-235	-127	363	-190	-221	-531	-256	-176	-244	0
56	0	0	185	382	197	-283	-6	289	-85	-178	-516	-166	-194	-162	0
57	0	0	26	384	358	-205	-166	371	-287	-337	-735	-386	-248	-312	0
58	0	0	145	391	246	-268	-50	318	-298	-442	-921	-446	-351	-477	0
59	0	0	-62	378	440	-158	-251	409	-422	-622	-1034	-533	-432	-527	0
60	0	0	-70	380	450	-155	-260	415	-446	-675	-1171	-611	-500	-589	0
61	0	0	-56	384	440	-164	-248	412	-353	-564	-1004	-459	-366	-428	0
62	0	0	93	382	289	-237	-98	335	-238	-360	-838	-294	-223	-277	0
63	0	0	20	380	360	-200	-170	370	-188	-209	-624	-188	-186	-211	0
64	0	0	144	380	236	-262	-46	308	-157	-87	-453	-106	-131	-184	0
65	0	0	142	382	240	-262	-49	311	-95	-149	-475	-122	-120	-149	0
66	0	0	167	370	203	-268	-18	286	-110	-174	-481	-254	-157	-209	0
67	0	0	112	366	254	-239	-71	310	-252	-300	-669	-250	-195	-355	0
68	0	0	117	378	261	-247	-72	319	-339	-382	-807	-422	-397	-422	0
69	0	0	33	368	335	-200	-151	351	-459	-417	-1002	-434	-409	-531	0
70	0	0	-62	380	442	-159	-252	411	-411	-547	-1148	-574	-405	-519	0
71	0	0	10	374	364	-192	-177	369	-407	-481	-929	-424	-306	-382	0
72	0	0	-2	368	370	-183	-186	369	-360	-329	-756	-333	-246	-273	0
73	0	0	105	372	267	-238	-81	319	-153	-194	-500	-180	-128	-192	0
74	0	0	97	376	279	-236	-91	327	-62	-100	-419	-98	-36	-199	0
75	0	0	53	382	329	-217	-138	355	-137	-67	-438	-128	-93	-265	0
76	0	0	27	376	349	-201	-161	362	-147	-192	-430	-238	-128	-221	0
77	0	0	25	372	347	-198	-161	359	-194	-308	-599	-314	-225	-339	0
78	0	0	6	364	358	-185	-176	361	-292	-343	-776	-440	-225	-374	0
79	0	0	-117	368	485	-125	-301	426	-411	-531	-886	-471	-374	-440	0
80	0	0	-159	376	535	-108	-347	455	-475	-572	-1101	-589	-432	-527	0
81	0	0	-105	362	467	-128	-286	414	-368	-498	-923	-428	-399	-419	0
82	0	0	-147	372	519	-112	-333	445	-265	-296	-710	-331	-161	-199	0
83	0	0	19	403	384	-211	-182	393	-124	-194	-572	-178	-128	-176	0
84	0	0	57	384	327	-220	-135	355	19	-48	-345	-71	-11	-52	0
85	0	0	-29	395	424	-183	-226	409	-102	-137	-351	-77	-120	-98	0
86	0	0	-3	419	422	-208	-212	420	-77	-135	-386	-164	-85	-186	0
87	0	0	35	413	378	-224	-171	395	-195	-205	-469	-234	-172	-281	0
88	0	0	-50	415	465	-182	-257	440	-316	-374	-706	-391	-312	-358	0
89	0	0	-91	411	502	-160	-296	456	-399	-455	-871	-448	-296	-413	0
90	0	0	-209	446	655	-118	-432	550	-442	-533	-1061	-525	-358	-508	0
91	0	0	-84	457	541	-186	-312	499	-327	-386	-841	-434	-261	-281	0
92	0	0	-136	428	564	-146	-350	496	-296	-314	-620	-267	-238	-149	0
93	0	0	4	432	428	-218	-212	430	-118	-203	-407	-135	-135	-71	0
94	0	0	46	428	382	-237	-168	405	-52	-32	-296	-50	-56	-25	0
95	0	0	23	432	409	-227	-193	420	-56	-155	-252	-60	-139	-31	0
96	0	0	126	444	318	-285	-96	381	-40	-85	-291	-131	-73	-52	0
97	0	0	58	440	382	-249	-162	411	-203	-162	-508	-226	-145	-199	0
98	0	0	56	453	397	-254	-170	425	-289	-275	-692	-300	-242	-292	0
99	0	0	-11	479	490	-234	-250	484	-322	-519	-838	-432	-337	-374	0
100	0	0	-5	512	517	-253	-261	514	-411	-492	-865	-473	-333	-388	0
101	0	0	-6	523	529	-258	-267	526	-325	-450	-801	-310	-273	-261	0
102	0	0	-11	514	525	-251	-268	519	-236	-277	-636	-291	-178	-178	0
103	0	0	179	539	360	-359	-90	449	-71	-32	-378	-64	-36	3	0
104	0	0	132	533	401	-332	-134	467	-120	-21	-244	-29	-29	25	0
105	0	0	192	541	349	-366	-78	445	-36	-58	-261	-38	-42	-98	0
106	0	0	161	550	389	-355	-114	469	-159	-98	-242	-91	-81	-81	0
107	0	0	99	566	467	-332	-184	516	-248	-153	-407	-250	-190	-230	0
108	0	0	98	550	452	-324	-177	501	-254	-356	-585	-378	-279	-285	0
109	0	0	45	547	502	-296	-228	524	-364	-436	-774	-403	-273	-389	0
110	0	0	47	549	502	-298	-227	525	-372	-450	-942	-475	-320	-356	0
111	0	0	12	537	525	-274	-256	531	-337	-403	-826	-434	-287	-283	0
112	0	0	70	529	459	-299	-194	494	-275	-271	-549	-211	-143	-149	0
113	0	0	154	514	360	-334	-103	437	-139	-131	-355	-95	-108	-95	0
114	0	0	202	494	292	-348	-45	393	-29	-32	-195	46	-11	31	0
115	0	0	175	485	310	-330	-67	397	-102	-100	-306	-71	-120	-172	0
116	0	0	227	486	259	-356	-16	372	-98	-104	-267	-77	-95	-108	0
117	0	0	174	494	320	-334	-73	407	-236	-275	-463	-273	-256	-211	0
118	0	0	171	479	308	-325	-68	393	-287	-291	-605	-292	-312	-277	0
119	0	0	94	483	389	-288	-147	436	-417	-479	-882	-570	-467	-531	0
120	0	0	84	485	401	-284	-158	443	-331	-517	-904	-463	-386	-339	0
121	0	0	116	498	382	-307	-133	440	-417	-479	-855	-500	-285	-382	0
122	0	0	177	444	267	-310	-45	355	-201	-300	-653	-244	-129	-168	0
123	0	0	285	432	147	-358	69	289	-135	-120	-388	-137	-108	-65	0
124	0	0	274	436	162	-355	56	299	-85	-25	-300	7	-87	-73	0
125	0	0	287	426	139	-356	74	282	-60	-62	-316	-56	-124	-91	0
126	0	0	297	428	131	-362	83	279	-112	-83	-296	-170	-48	-157	0
127	0	0	311	413	102	-362	104	257	-190	-252	-405	-248	-170	-209	0
128	0	0	309	407	98	-358	105	252	-312	-343	-640	-422	-327	-355	0
129	0	0	221	393	172	-307	24	282	-345	-494	-731	-442	-325	-395	0
130	0	0	150	386	236	-268	-43	311	-455	-477	-933	-523	-353	-422	0
131	0	0	267	356	89	-311	89	222	-347	-358	-762	-362	-291	-277	0
132	0	0	225	343	118	-284	53	230	-176	-261	-574	-230	-155	-155	0
133	0	0	299	345	46	-322	126	195	-164	-95	-395	-131	-75	-186	0
134	0	0	324	349	25	-336	149	187	-25	-52	-137	73	-85	-19	0
135	0	0	287	335	48	-311	119	191	-54	-9	-244	-64	-38	-155	0
136	0	0	364	339	-25	-351	194	157	-52	13	-225	-54	-29	-118	0
137	0	0	307	341	34	-324	136	187	-139	-219	-298	-143	-151	-172	0
138	0	0	370	345	-25	-357	197	160	-230	-244	-473	-320	-217	-244	0
139	0	0	219	312	93	-265	63	202	-240	-337	-642	-360	-252	-323	0
140	0	0	173	304	131	-238	21	217	-345	-424	-758	-436	-322	-395	0
141	0	0	277	302	25	-289	126	163	-258	-306	-582	-283	-238	-258	0
142	0	0	210	308	98	-259	56	203	-180	-230	-386	-147	-25	-126	0
143	0	0	385	306	-79	-345	232	113	5	-83	-186	-23	-19	-52	0
144	0	0	347	287	-60	-317	203	113	44	77	-1	69	81	83	0
145	0	0	281	312	31	-296	125	171	65	75	-44	60	27	5	0
146	0	0	459	310	-149	-384	304	80	34	11	-29	69	-36	42	0
147	0	0	393	306	-87	-349	240	109	-21	7	-157	15	-73	3	0
148	0	0	311	312	1	-311	155	156	-184	-232	-407	-147	-135	-213	0
149	0	0	278	320	42	-299	118	181	-201	-252	-486	-275	-194	-267	0
150	0	0	171	314	143	-242	14	228	-273	-298	-692	-337	-213	-388	0
151	0	0	258	304	46	-281	106	175	-207	-254	-510	-250	-151	-143	0
152	0	0	268	312	44	-290	112	178	-174	-114	-232	-81	-34	9	0
153	0	0	381	306	-75	-343	228	115	5	97	-106	91	29	79	0
154	0	0	362	302	-60	-332	211	121	62	176	97	131	162	112	0
155	0	0	352	314	-38	-333	195	138	75	38	54	108	64	58	0
156	0	0	431	298	-133	-364	282	82	124	102	83	102	102	58	0
157	0	0	329	316	-13	-322	171	151	3	-21	-102	17	-17	-42	0
158	0	0	309	312	3	-310	153	157	-93	-135	-343	-135	-128	-184	0
159	0	0	279	331	52	-305	113	191	-176	-147	-519	-225	-153	-192	0
160	0	0	157	316	159	-236	-1	237	-302	-300	-607	-314	-126	-318	0
161	0	0	260	300	40	-280	110	170	-83	-186	-485	-147	-69	-217	0
162	0	0	301	302	1	-301	150	151	-5	-17	-226	23	21	23	0
163	0	0	225	298	73	-261	76	185	29	32	-108	85	52	5	0
164	0	0	322	291	-31	-306	176	130	157	178	106	128	153	128	0
165	0	0	270	314	44	-292	113	179	85	135	65	89	100	128	0
166	0	0	410	403	-7	-406	208	198	116	133	67	93	69	21	0
167	0	0	380	558	178	-469	101	368	-23	56	-122	-15	-62	-102	0
168	0	0	447	739	292	-593	77	515	7	-97	-254	-135	-97	-95	0
169	0	0	479	909	430	-694	24	669	-209	-194	-547	-242	-178	-291	0
170	0	0	557	1119	562	-838	-2	840	-149	-213	-564	-287	-108	-285	0
171	0	0	642	1392	750	-1017	-54	1071	-128	-190	-508	-145	-65	-168	0
172	0	0	941	1724	783	-1332	79	1253	-62	-9	-294	-36	19	-50	0
173	0	0	1226	2196	970	-1711	128	1583	194	131	34	190	141	114	0
174	0	0	1427	2622	1195	-2024	116	1908	244	114	97	180	176	87	0
175	0	0	1742	3020	1278	-2381	232	2149	209	186	135	230	128	133	0
176	0	0	1827	3404	1577	-2615	125	2490	143	122	60	161	141	36	0
177	0	0	1989	3684	1695	-2836	147	2689	-19	1	-38	19	-27	-100	0
178	0	0	2072	3876	1804	-2974	134	2840	3	11	-287	-75	42	-133	0
179	0	0	2075	3982	1907	-3028	84	2944	-172	-139	-438	-194	-151	-232	0
180	0	0	2000	3940	1940	-2970	30	2940	-164	-228	-455	-225	-91	-226	0
181	0	0	1991	3773	1782	-2882	104	2777	-114	-102	-364	-73	-50	-122	1
182	0	0	1798	3342	1544	-2570	127	2443	5	21	-110	48	50	79	0
183	0	0	1634	2768	1134	-2201	250	1951	186	129	62	230	137	159	0
184	0	0	1366	2157	791	-1761	287	1474	256	269	314	298	322	252	0
185	0	0	983	1392	409	-1187	287	900	192	211	271	192	162	162	0
186	0	0	554	498	-56	-526	305	221	137	283	248	287	166	213	0
187	0	0	389	201	-188	-295	288	6	93	97	110	129	77	110	0
188	0	0	249	116	-133	-182	191	-8	-46	62	-85	17	19	31	0
189	0	0	160	69	-91	-114	125	-11	-112	-195	-252	-149	-110	-102	0
190	0	0	92	56	-36	-74	64	10	-164	-137	-351	-128	-106	-110	0
191	0	0	16	56	40	-36	-12	48	-48	-110	-296	-50	-5	-1	0
192	0	0	148	50	-98	-99	123	-24	106	108	-15	159	190	135	0
193	0	0	156	-1	-157	-77	156	-79	195	285	166	316	207	250	0
194	0	0	122	-50	-172	-36	147	-111	168	223	339	306	207	258	0
195	0	0	169	-77	-246	-46	207	-161	378	323	366	434	263	349	0
196	0	0	90	-38	-128	-26	109	-83	166	219	197	238	157	143	0
197	0	0	191	15	-176	-103	183	-80	161	139	182	172	155	153	0
198	0	0	63	46	-17	-54	40	14	25	71	-60	44	-3	38	0
199	0	0	107	104	-3	-105	55	50	-54	-81	-302	-60	-48	-69	0
200	0	0	78	149	71	-113	3	110	-95	-168	-279	-73	-77	42	0
201	0	0	14	194	180	-104	-83	187	-40	-168	-240	-9	-27	-44	0
202	0	0	234	209	-25	-221	129	92	116	64	-19	133	116	149	0
203	0	0	227	256	29	-241	99	142	188	215	168	258	333	269	0
204	0	0	269	240	-29	-254	149	105	273	275	322	364	248	318	0
205	0	0	280	242	-38	-261	159	102	230	388	325	358	230	323	0
206	0	0	265	250	-15	-257	140	117	194	244	205	238	174	205	0
207	0	0	308	279	-29	-293	168	125	184	149	190	129	108	159	0
208	0	0	258	298	40	-278	109	169	23	19	-85	23	-1	73	0
209	0	0	221	300	79	-260	71	189	-46	-31	-287	-65	31	-64	0
210	0	0	126	304	178	-215	-26	241	-176	-170	-382	-124	-69	-87	0
211	0	0	155	300	145	-227	5	222	-36	-64	-343	-110	32	-27	0
212	0	0	177	314	137	-245	20	225	42	83	-87	79	149	139	0
213	0	0	248	333	85	-290	81	209	199	225	139	292	190	291	0
214	0	0	381	339	-42	-360	211	148	258	331	223	289	230	277	0
215	0	0	307	322	15	-314	146	168	225	298	289	325	209	337	0
216	0	0	389	327	-62	-358	225	132	192	207	250	238	180	228	0
217	0	0	302	325	23	-313	139	174	143	118	34	182	97	135	0
218	0	0	227	302	75	-264	76	188	-46	-1	-137	-48	64	-62	0
219	0	0	204	312	108	-258	48	210	-67	-102	-261	-176	13	-97	0
220	0	0	124	327	203	-225	-39	265	-131	-153	-428	-147	-122	-133	0
221	0	0	223	335	112	-279	55	223	-38	-31	-291	-69	67	-9	0
222	0	0	222	322	100	-272	61	211	17	67	-67	118	97	129	0
223	0	0	360	335	-25	-347	192	155	217	147	120	302	215	195	0
224	0	0	295	329	34	-312	130	181	135	316	292	230	232	259	0
225	0	0	387	335	-52	-361	219	141	261	298	261	320	240	230	0
226	0	0	370	349	-21	-359	195	164	203	205	230	211	159	236	0
227	0	0	289	339	50	-314	119	194	52	60	3	46	56	31	0
228	0	0	295	349	54	-322	120	201	-36	19	-83	-15	-58	36	0
229	0	0	175	351	176	-263	0	263	-192	-159	-285	-184	-73	-151	0
230	0	0	234	358	124	-296	55	241	-168	-209	-415	-221	-106	-217	0
231	0	0	184	366	182	-275	1	274	-131	-157	-353	-85	-31	-65	0
232	0	0	249	353	104	-301	72	228	7	23	-128	52	108	69	0
233	0	0	306	335	29	-320	138	182	180	149	128	147	145	242	0
234	0	0	316	341	25	-328	145	183	225	248	279	258	225	256	0
235	0	0	358	355	-3	-356	180	176	145	242	306	263	133	159	0
236	0	0	355	366	11	-360	172	188	188	221	298	194	190	147	0
237	0	0	320	384	64	-352	128	224	104	32	81	95	36	38	0
238	0	0	309	380	71	-344	119	225	-9	5	-91	29	9	-56	0
239	0	0	194	386	192	-290	1	289	-155	-151	-302	-112	-122	-112	0
240	0	0	225	401	176	-313	24	288	-133	-207	-360	-186	-102	-141	0
241	0	0	149	397	248	-273	-49	322	-21	-97	-273	-52	-46	9	0
242	0	0	291	380	89	-335	101	234	29	31	-64	87	89	87	0
243	0	0	318	382	64	-350	127	223	162	139	265	277	157	252	0
244	0	0	353	403	50	-378	151	226	186	250	322	256	234	176	0
245	0	0	365	403	38	-384	163	220	259	228	366	248	188	176	0
246	0	0	332	413	81	-372	125	247	157	172	254	164	131	147	0
247	0	0	373	415	42	-394	165	228	114	162	106	157	81	77	0
248	0	0	235	417	182	-326	26	299	-108	-38	-98	-77	-44	-91	0
249	0	0	302	424	122	-363	90	273	-71	-102	-201	-133	-29	-174	0
250	0	0	203	422	219	-312	-8	320	-252	-159	-434	-279	-120	-213	0
251	0	0	248	426	178	-337	35	302	-106	-34	-318	-65	-21	-110	0
252	0	0	320	432	112	-376	104	272	36	27	-133	104	44	27	0
253	0	0	396	436	40	-416	178	238	197	250	102	240	221	234	0
254	0	0	394	446	52	-420	171	249	131	201	182	265	120	199	0
255	0	0	530	457	-73	-493	301	192	351	271	273	242	176	155	0
256	0	0	384	475	91	-429	146	283	102	259	161	161	199	133	0
257	0	0	460	469	9	-464	225	239	95	128	-23	116	52	62	0
258	0	0	386	471	85	-428	150	278	-3	46	-223	0	-38	-34	0
259	0	0	297	473	176	-385	60	324	-153	-112	-353	-186	-137	-151	0
260	0	0	291	486	195	-388	48	340	-85	-161	-500	-184	-87	-151	0
261	0	0	308	500	192	-404	58	346	-75	-32	-407	-120	-29	-38	0
262	0	0	363	504	141	-433	111	322	15	85	-60	65	147	95	0
263	0	0	339	519	180	-429	79	349	64	159	29	133	129	81	0
264	0	0	461	523	62	-492	199	292	250	250	273	287	182	186	0
265	0	0	415	531	116	-473	149	323	250	250	221	248	195	252	0
266	0	0	427	541	114	-484	156	327	106	201	162	145	133	135	0
267	0	0	444	537	93	-490	175	315	81	195	-9	71	87	65	0
268	0	0	335	556	221	-445	57	388	-34	1	-176	-46	0	-46	0
269	0	0	340	582	242	-461	49	412	-122	-162	-331	-139	-116	-122	0
270	0	0	229	597	368	-413	-69	482	-184	-226	-436	-199	-106	-141	0
271	0	0	313	580	267	-446	23	423	-75	-83	-325	-73	-19	-48	0
272	0	0	272	603	331	-437	-29	467	-69	137	-172	36	122	97	0
273	0	0	426	620	194	-523	116	407	211	98	139	221	176	246	0
274	0	0	314	630	316	-472	-1	473	170	232	238	308	199	215	0
275	0	0	423	644	221	-533	101	432	184	225	234	226	131	240	0
276	0	0	326	663	337	-494	-5	500	139	188	252	232	120	223	0
277	0	0	371	677	306	-524	32	491	93	112	5	29	97	44	0
278	0	0	371	702	331	-536	20	516	-1	9	-93	3	11	-36	0
279	0	0	161	715	554	-438	-196	634	-232	-157	-405	-170	-145	-178	0
280	0	0	186	727	541	-456	-177	634	-197	-190	-510	-195	-89	-157	0
281	0	0	205	748	543	-476	-169	645	-97	-64	-370	-104	-5	-48	0
282	0	0	237	756	519	-496	-141	637	-15	-13	-161	36	52	106	0
283	0	0	279	760	481	-519	-101	620	85	112	87	225	137	164	0
284	0	0	421	791	370	-606	25	580	190	277	298	283	192	323	0
285	0	0	332	801	469	-566	-68	635	190	230	133	267	149	178	0
286	0	0	376	814	438	-595	-31	626	124	267	172	174	147	207	0
287	0	0	311	838	527	-574	-108	682	23	108	3	25	13	108	0
288	0	0	303	855	552	-579	-124	703	-38	-83	-161	-114	15	-36	0
289	0	0	314	876	562	-595	-124	719	-81	-161	-312	-124	-89	-81	0
290	0	0	199	907	708	-553	-254	807	-180	-236	-490	-213	-170	-91	0
291	0	0	264	923	659	-593	-197	791	-126	-232	-411	-122	-71	-29	0
292	0	0	320	938	618	-629	-149	778	17	46	-236	87	48	162	0
293	0	0	442	938	496	-690	-27	717	126	128	3	126	155	248	0
294	0	0	437	962	525	-699	-44	743	164	195	195	248	176	228	0
295	0	0	456	975	519	-715	-31	747	176	157	221	197	126	244	0
296	0	0	475	975	500	-725	-12	737	65	114	87	178	56	219	0
297	0	0	430	977	547	-703	-58	762	3	40	-44	54	1	129	0
298	0	0	476	995	519	-735	-21	757	-110	-3	-157	-54	-85	-21	0
299	0	0	297	993	696	-645	-199	844	-182	-217	-453	-197	-143	-195	0
300	0	0	313	1001	688	-657	-187	844	-192	-269	-463	-176	-141	-164	0
301	0	0	324	1008	684	-666	-180	846	-114	-248	-411	-126	-112	-34	0
302	0	0	375	1001	626	-688	-125	813	-56	11	-279	23	32	32	0
303	0	0	518	1004	486	-761	16	745	122	131	-15	195	143	188	0
304	0	0	436	1006	570	-721	-67	788	153	151	102	226	145	250	0
305	0	0	496	1008	512	-752	-8	760	116	143	110	176	102	108	0
306	0	0	446	1016	570	-731	-62	793	98	147	58	143	118	209	0
307	0	0	522	1012	490	-767	16	751	21	15	-98	-9	23	-46	0
308	0	0	526	1020	494	-773	16	757	-60	-23	-190	-62	-21	-48	0
309	0	0	363	1012	649	-687	-143	830	-195	-252	-488	-215	-161	-252	0
310	0	0	384	1006	622	-695	-119	814	-207	-275	-504	-318	-120	-128	0
311	0	0	413	993	580	-703	-83	786	-65	-238	-368	-157	-97	-67	0
312	0	0	483	979	496	-731	-6	737	5	-48	-195	1	56	166	0
313	0	0	479	960	481	-719	-1	720	143	64	-11	240	75	143	0
314	0	0	491	958	467	-724	12	712	157	168	147	118	178	174	0
315	0	0	578	946	368	-762	105	657	254	122	201	211	102	250	0
316	0	0	508	925	417	-716	45	671	13	114	91	95	42	195	0
317	0	0	596	890	294	-743	151	592	31	79	40	38	31	122	0
318	0	0	433	853	420	-643	6	636	-118	-141	-261	-102	-135	-93	0
319	0	0	462	822	360	-642	51	591	-153	-155	-364	-194	-75	-118	0
320	0	0	297	789	492	-543	-97	640	-261	-312	-506	-277	-230	-159	0
321	0	0	464	768	304	-616	80	536	-56	-166	-378	-69	-34	-32	0
322	0	0	293	733	440	-513	-73	586	-64	-120	-151	0	-23	110	0
323	0	0	471	715	244	-593	113	479	143	100	25	184	36	147	0
324	0	0	526	706	180	-616	173	443	273	215	186	331	153	283	0
325	0	0	484	679	195	-581	144	437	217	203	186	199	143	223	0
326	0	0	485	659	174	-572	155	416	102	141	141	151	108	71	0
327	0	0	482	644	162	-563	160	403	48	42	60	56	-29	95	0
328	0	0	426	614	188	-520	119	401	-65	-77	-166	-124	-69	-97	0
329	0	0	365	597	232	-481	66	414	-91	-162	-388	-162	-143	-122	0
330	0	0	313	572	259	-442	27	415	-207	-265	-467	-240	-128	-137	0
331	0	0	393	552	159	-472	117	355	-110	-95	-351	-108	-42	-104	0
332	0	0	404	537	133	-470	135	335	0	-56	-133	64	56	149	0
333	0	0	486	517	31	-501	227	274	124	172	60	192	91	166	0
334	0	0	469	498	29	-483	220	263	174	219	234	203	207	242	0
335	0	0	475	488	13	-481	231	250	192	263	199	234	137	203	0
336	0	0	521	473	-48	-497	284	212	133	174	232	168	69	197	0
337	0	0	491	488	-3	-489	247	242	38	98	27	46	25	38	0
338	0	0	472	479	7	-475	232	243	-36	-17	-240	-40	-29	-93	0
339	0	0	369	471	102	-420	133	286	-93	-118	-405	-155	-42	-97	0
340	0	0	390	455	65	-422	162	260	-124	-209	-512	-170	-120	-153	0
341	0	0	345	461	116	-403	114	288	-83	-137	-343	-104	-15	-104	0
342	0	0	498	450	-48	-474	273	201	91	32	-161	122	116	60	0
343	0	0	417	424	7	-420	205	215	83	97	36	141	213	147	0
344	0	0	513	401	-112	-457	312	144	168	281	186	298	182	207	0
345	0	0	524	389	-135	-456	329	127	250	256	246	267	234	164	0
346	0	0	488	399	-89	-443	288	155	81	190	102	203	65	83	0
347	0	0	510	386	-124	-448	317	131	116	126	5	91	135	81	0
348	0	0	433	391	-42	-412	237	174	-60	-5	-157	-48	1	-44	0
349	0	0	405	384	-21	-394	213	181	-159	-122	-366	-180	-104	-182	0
350	0	0	318	368	50	-343	134	209	-100	-234	-459	-250	-114	-129	0
351	0	0	306	370	64	-338	121	217	-79	-178	-356	-143	-60	-54	0
352	0	0	422	374	-48	-398	235	163	62	11	-141	54	126	83	0
353	0	0	451	362	-89	-406	270	136	178	116	38	162	197	93	0
354	0	0	463	370	-93	-416	278	138	172	275	203	265	161	219	0
355	0	0	445	372	-73	-408	259	149	172	174	238	195	116	147	0
356	0	0	426	364	-62	-395	244	151	110	168	104	182	44	64	0
357	0	0	430	355	-75	-392	252	140	3	139	-25	13	29	29	0
358	0	0	375	341	-34	-358	204	153	-69	-75	-209	-120	-91	-75	0
359	0	0	348	339	-9	-343	178	165	-120	-145	-399	-225	-64	-199	0
360	0	0	239	341	102	-290	68	221	-219	-279	-537	-287	-178	-205	0
361	0	0	309	343	34	-326	137	188	-162	-176	-417	-93	-67	-65	0
362	0	0	314	329	15	-321	149	172	-89	-110	-180	-5	-5	-34	0
363	0	0	441	331	-110	-386	275	110	108	93	31	93	168	153	0
364	0	0	393	322	-71	-357	232	125	102	182	149	155	120	225	0
365	0	0	521	341	-180	-431	350	80	168	184	159	209	135	192	0
366	0	0	447	339	-108	-393	277	115	108	110	58	118	100	174	0
367	0	0	476	337	-139	-406	307	99	9	11	-60	13	13	11	0
368	0	0	414	327	-87	-370	250	120	-69	-100	-238	-52	-102	-17	0
369	0	0	330	325	-5	-327	167	160	-254	-213	-430	-283	-184	-135	0
370	0	0	335	312	-23	-323	179	144	-197	-226	-496	-232	-112	-97	0
371	0	0	264	304	40	-284	112	172	-244	-219	-519	-159	-118	-58	0
372	0	0	407	322	-85	-364	246	118	-17	-25	-215	67	69	93	0
373	0	0	383	304	-79	-343	231	112	65	25	-38	108	85	230	0
374	0	0	472	325	-147	-398	309	89	91	234	104	230	192	180	0
375	0	0	432	304	-128	-368	280	88	137	145	122	139	124	178	0
376	0	0	424	318	-106	-371	265	106	64	139	77	64	110	180	0
377	0	0	426	320	-106	-373	266	107	50	34	-106	69	-19	95	0
378	0	0	358	318	-40	-338	199	139	-48	-129	-240	-131	-60	-9	0
379	0	0	345	318	-27	-331	186	145	-221	-178	-463	-209	-195	-143	0
380	0	0	237	320	83	-278	77	201	-256	-211	-535	-254	-201	-106	0
381	0	0	327	312	-15	-319	171	148	-118	-199	-411	-102	-71	-50	0
382	0	0	385	306	-79	-345	232	113	3	-15	-176	106	50	188	0
383	0	0	364	322	-42	-343	203	140	13	62	25	110	100	238	0
384	0	0	528	329	-199	-428	363	65	139	205	162	240	141	211	0
385	0	0	486	341	-145	-413	315	98	203	145	209	252	106	320	0
386	0	0	558	345	-213	-451	385	66	157	1	159	151	91	139	0
387	0	0	486	353	-133	-419	309	110	36	38	1	110	38	65	0
388	0	0	461	343	-118	-402	289	112	-120	-75	-194	-93	-73	-3	0
389	0	0	457	343	-114	-400	285	114	-176	-172	-341	-170	-155	-44	0
390	0	0	389	343	-46	-366	217	148	-128	-215	-481	-197	-139	-64	0
391	0	0	407	353	-54	-380	230	149	-145	-213	-417	-71	-131	-40	0
392	0	0	492	351	-141	-421	316	105	0	-9	-166	3	17	104	0
393	0	0	618	351	-267	-484	442	42	129	172	13	164	149	122	0
394	0	0	546	360	-186	-453	366	87	137	215	161	199	186	230	0
395	0	0	693	366	-327	-529	510	19	197	145	228	230	102	197	0
396	0	0	699	360	-339	-529	519	10	190	221	195	153	176	178	0
397	0	0	610	364	-246	-487	428	59	-29	60	-124	50	-15	-1	0
398	0	0	653	384	-269	-518	461	57	9	-31	-211	-5	-19	-62	0
399	0	0	556	384	-172	-470	364	106	-180	-213	-415	-166	-188	-153	0
400	0	0	554	384	-170	-469	362	107	-226	-230	-494	-194	-203	-128	0
401	0	0	523	380	-143	-451	333	118	-161	-166	-391	-217	-110	-116	0
402	0	0	642	384	-258	-513	450	63	23	13	-174	48	21	91	0
403	0	0	691	395	-296	-543	493	49	98	102	-65	151	56	104	0
404	0	0	756	403	-353	-579	554	25	184	199	137	244	182	184	0
405	0	0	733	378	-355	-555	544	11	124	195	131	141	65	75	0
406	0	0	746	372	-374	-559	560	-1	97	89	100	100	73	95	0
407	0	0	691	366	-325	-528	508	20	5	3	-75	-15	-42	-1	0
408	0	0	712	356	-356	-534	534	0	9	-44	-221	-71	-44	-97	0
409	0	0	604	374	-230	-489	417	72	-217	-248	-413	-188	-199	-170	0
410	0	0	640	382	-258	-511	449	62	-188	-263	-601	-273	-230	-273	0
411	0	0	595	384	-211	-489	403	86	-143	-176	-457	-112	-48	-98	0
412	0	0	691	399	-292	-545	491	53	-32	-114	-256	-114	-64	-3	0
413	0	0	845	397	-448	-621	646	-25	149	97	81	178	118	217	0
414	0	0	765	401	-364	-583	564	18	93	194	100	225	131	174	0
415	0	0	862	393	-469	-627	665	-38	147	83	195	143	-13	234	0
416	0	0	926	407	-519	-666	722	-56	159	151	91	209	73	213	0
417	0	0	861	409	-452	-635	656	-21	-15	1	-71	-42	-44	13	0
418	0	0	787	405	-382	-596	584	11	-83	-27	-285	-122	-71	-71	0
419	0	0	769	401	-368	-585	568	16	-186	-186	-494	-269	-81	-178	0
420	0	0	759	393	-366	-576	562	13	-178	-366	-531	-248	-219	-240	0
421	0	0	715	378	-337	-546	526	20	-205	-217	-446	-242	-128	-40	0
422	0	0	775	384	-391	-579	583	-3	-73	-73	-254	-62	-23	44	0
423	0	0	804	372	-432	-588	618	-30	-7	38	-81	122	21	69	0
424	0	0	833	362	-471	-597	652	-54	97	131	58	226	69	114	0
425	0	0	858	362	-496	-610	677	-67	139	149	135	46	128	128	0
426	0	0	893	364	-529	-628	711	-82	104	122	11	153	19	137	0
427	0	0	831	378	-453	-604	642	-37	-23	19	-139	-48	75	3	0
428	0	0	766	355	-411	-560	588	-28	-98	-159	-356	-124	-124	-155	0
429	0	0	655	355	-300	-505	477	27	-236	-271	-580	-252	-213	-269	0
430	0	0	741	355	-386	-548	563	-15	-244	-213	-580	-267	-168	-118	0
431	0	0	649	355	-294	-502	471	30	-205	-234	-547	-166	-122	-50	0
432	0	0	722	364	-358	-543	540	3	-17	-126	-310	-1	-60	65	0
433	0	0	769	364	-405	-566	587	-20	-1	69	-38	118	48	161	0
434	0	0	821	362	-459	-591	640	-48	108	145	95	139	50	225	0
435	0	0	788	366	-422	-577	605	-28	120	91	139	139	79	159	0
436	0	0	882	378	-504	-630	693	-63	116	129	38	161	75	95	0
437	0	0	759	368	-391	-563	575	-11	19	32	-129	-29	-46	13	0
438	0	0	770	355	-415	-562	592	-30	-98	-172	-322	-100	-126	-75	0
439	0	0	694	339	-355	-516	524	-8	-190	-166	-475	-151	-172	-195	0
440	0	0	647	345	-302	-496	474	21	-238	-252	-626	-304	-162	-195	0
441	0	0	678	329	-349	-503	513	-10	-259	-252	-459	-205	-108	-128	0
442	0	0	762	316	-446	-539	604	-65	-3	-17	-275	11	17	100	0
443	0	0	831	314	-517	-572	674	-101	31	91	-120	139	25	143	0
444	0	0	973	329	-644	-651	808	-157	161	159	64	221	139	256	0
445	0	0	884	320	-564	-602	724	-122	126	149	19	246	56	213	0
446	0	0	1033	329	-704	-681	868	-187	79	137	85	118	-7	168	0
447	0	0	936	320	-616	-628	776	-148	-79	40	-62	-15	-15	52	0
448	0	0	1031	327	-704	-679	867	-188	-83	-85	-252	-114	-120	-40	0
449	0	0	1009	323	-686	-666	847	-181	-184	-178	-401	-195	-95	-128	0
450	0	0	944	320	-624	-632	784	-152	-285	-308	-549	-285	-219	-137	0
451	0	0	994	331	-663	-662	828	-166	-104	-194	-407	-85	-112	-85	0
452	0	0	1033	320	-713	-676	873	-196	17	1	-197	85	-25	112	0
453	0	0	1045	322	-723	-683	884	-200	34	108	42	95	95	110	0
454	0	0	1061	318	-743	-689	902	-212	149	162	178	186	97	250	0
455	0	0	1161	323	-838	-742	999	-257	188	234	194	254	170	234	0
456	0	0	1093	323	-770	-708	931	-223	108	174	131	157	60	104	0
457	0	0	998	329	-669	-663	833	-170	-17	29	-38	11	-15	-40	0
458	0	0	1081	331	-750	-706	915	-209	-114	-5	-176	-58	-11	-161	0
459	0	0	860	331	-529	-595	694	-99	-201	-201	-399	-176	-180	-211	0
460	0	0	856	333	-523	-594	689	-95	-192	-217	-609	-226	-201	-223	0
461	0	0	874	325	-549	-599	711	-112	-155	-87	-405	-67	-131	-65	0
462	0	0	837	329	-508	-583	672	-89	-73	-56	-207	-31	15	1	0
463	0	0	956	322	-634	-639	795	-156	116	166	46	149	118	176	0
464	0	0	870	312	-558	-591	714	-123	161	263	228	258	211	133	0
465	0	0	859	318	-541	-588	700	-111	95	250	164	135	180	54	0
466	0	0	872	320	-552	-596	712	-116	151	180	170	195	118	85	0
467	0	0	775	300	-475	-537	625	-87	9	21	67	13	9	-25	0
468	0	0	760	310	-450	-535	605	-70	-23	-7	-145	-36	-19	-104	0
469	0	0	660	296	-364	-478	512	-34	-151	-139	-355	-201	-195	-192	0
470	0	0	606	294	-312	-450	459	-9	-226	-97	-440	-223	-124	-166	0
471	0	0	633	323	-310	-478	471	6	-228	-149	-397	-143	-133	-118	0
472	0	0	742	310	-432	-526	587	-61	-13	116	-114	77	46	116	0
473	0	0	655	308	-347	-481	501	-19	-5	110	5	85	44	240	0
474	0	0	763	308	-455	-535	609	-73	168	279	213	217	182	211	0
475	0	0	690	308	-382	-499	536	-37	194	176	199	223	153	186	0
476	0	0	672	316	-356	-494	514	-20	91	155	147	143	85	98	0
477	0	0	531	316	-215	-423	373	50	-31	48	3	56	83	-1	0
478	0	0	494	312	-182	-403	338	65	-143	-64	-265	-114	-108	-87	0
479	0	0	373	308	-65	-340	219	121	-221	-155	-366	-213	-143	-135	0
480	0	0	313	300	-13	-306	163	143	-201	-207	-498	-258	-161	-151	0
481	0	0	283	312	29	-297	127	170	-209	-172	-432	-259	-38	-114	0
482	0	0	362	310	-52	-336	207	129	-27	64	-236	56	48	23	0
483	0	0	336	292	-44	-314	190	124	69	100	-11	197	65	159	0
484	0	0	304	291	-13	-297	158	139	106	203	58	139	129	178	0
485	0	0	313	298	-15	-305	164	141	114	194	188	157	114	162	0
486	0	0	227	304	77	-265	75	190	98	186	50	207	182	67	0
487	0	0	200	300	100	-250	50	200	-40	11	-95	-11	-46	15	0
488	0	0	89	298	209	-193	-60	253	-104	-25	-312	-29	-79	11	0
489	0	0	37	298	261	-167	-112	279	-188	-213	-512	-205	-104	-238	0
490	0	0	-58	287	345	-114	-201	316	-263	-242	-564	-230	-157	-223	0
491	0	0	-20	300	320	-140	-170	310	-151	-164	-436	-170	-106	-46	0
492	0	0	29	296	267	-162	-119	281	60	-23	-277	38	19	110	0
493	0	0	-22	298	320	-138	-171	309	133	110	-85	178	157	139	0
494	0	0	9	294	285	-151	-138	289	116	164	9	207	83	155	0
495	0	0	0	298	298	-149	-149	298	188	180	194	230	195	273	0
496	0	0	-60	300	360	-120	-210	330	52	100	-31	112	56	137	0
497	0	0	-44	314	358	-135	-201	336	31	91	-108	69	64	77	0
498	0	0	-159	312	471	-76	-315	391	-135	-7	-329	-38	46	-52	0
499	0	0	-254	337	591	-41	-422	464	-159	-238	-488	-195	-215	-118	0
500	0	0	-343	353	696	-5	-519	524	-236	-228	-541	-182	-153	-114	0
501	0	0	-297	360	657	-31	-477	508	-244	-201	-457	-129	-79	-75	0
502	0	0	-291	353	644	-31	-467	498	75	-13	-238	95	124	118	0
503	0	0	-254	351	605	-48	-429	478	97	137	-42	228	120	226	0
504	0	0	-239	360	599	-60	-419	479	174	190	153	225	221	225	0
505	0	0	-293	351	644	-29	-468	497	131	221	153	234	124	166	0
506	0	0	-326	341	667	-7	-496	504	73	147	95	178	114	168	0
507	0	0	-374	355	729	9	-551	542	-27	0	-60	58	-25	62	0
508	0	0	-363	366	729	-1	-546	547	5	-11	-194	-17	-1	-50	0
509	0	0	-500	374	874	63	-687	624	-164	-131	-483	-129	-102	-157	0
510	0	0	-487	401	888	43	-687	644	-195	-203	-549	-197	-91	-209	0
511	0	0	-506	411	917	47	-711	664	-97	-108	-477	-60	-110	-52	0
512	0	0	-361	413	774	-26	-567	593	85	60	-172	44	75	164	0
513	0	0	-450	415	865	17	-657	640	157	75	13	192	137	219	0
514	0	0	-392	432	824	-20	-608	628	139	143	97	184	145	234	0
515	0	0	-337	446	783	-54	-560	614	215	180	133	259	199	197	0
516	0	0	-431	459	890	-14	-660	674	89	161	54	97	95	199	0
517	0	0	-335	475	810	-70	-572	642	56	19	19	83	73	27	0
518	0	0	-417	488	905	-35	-661	696	-207	-89	-283	-100	-32	-52	0
519	0	0	-452	477	929	-12	-690	703	-157	-192	-434	-199	-56	-157	0
520	0	0	-528	492	1020	18	-774	756	-207	-219	-578	-228	-170	-131	0
521	0	0	-481	502	983	-10	-732	742	-192	-172	-506	-112	-77	-64	0
522	0	0	-386	506	892	-60	-639	699	-23	9	-240	31	15	151	0
523	0	0	-349	492	841	-71	-595	666	102	67	-25	133	108	174	0
524	0	0	-357	492	849	-67	-603	670	153	91	190	194	172	225	0
525	0	0	-338	486	824	-74	-581	655	149	133	178	199	211	213	0
526	0	0	-231	465	696	-117	-463	580	186	114	77	174	97	143	0
527	0	0	-433	438	871	-2	-652	654	-15	-19	-116	-1	9	3	0
528	0	0	-432	411	843	10	-637	627	-116	-129	-331	-120	-120	-194	0
529	0	0	-553	411	964	71	-758	687	-182	-259	-473	-215	-110	-215	0
530	0	0	-547	407	954	70	-750	680	-294	-356	-545	-318	-159	-199	0
531	0	0	-481	393	874	44	-677	633	-131	-296	-428	-85	-133	-52	0
532	0	0	-412	391	803	10	-607	597	-31	-56	-289	-65	32	67	0
533	0	0	-361	393	754	-16	-557	573	69	56	-97	114	129	155	0
534	0	0	-284	393	677	-54	-480	535	98	128	46	236	137	114	0
535	0	0	-285	384	669	-49	-477	526	116	155	120	230	135	162	0
536	0	0	-272	364	636	-46	-454	500	54	50	62	31	65	131	0
537	0	0	-231	339	570	-54	-400	454	32	29	-29	19	42	-13	0
538	0	0	-392	339	731	26	-561	535	-73	-170	-316	-172	-97	-97	0
539	0	0	-312	353	665	-20	-488	509	-155	-258	-494	-197	-104	-294	0
540	0	0	-464	341	805	61	-634	573	-261	-347	-597	-294	-180	-267	0
541	0	0	-328	345	673	-8	-500	509	-157	-201	-471	-197	-89	-176	0
542	0	0	-349	339	688	5	-518	513	-85	-75	-296	7	-7	46	0
543	0	0	-225	325	550	-50	-387	437	25	83	-129	93	73	23	0
544	0	0	-136	310	446	-87	-291	378	182	159	149	217	157	172	0
545	0	0	-204	292	496	-44	-350	394	79	91	13	178	83	137	0
546	0	0	-153	287	440	-67	-296	363	52	65	15	67	100	93	0
547	0	0	-215	275	490	-30	-352	382	-23	0	-176	46	-44	-21	0
548	0	0	-293	265	558	14	-425	411	-157	-164	-292	-261	-147	-188	0
549	0	0	-198	265	463	-33	-330	364	-188	-236	-475	-226	-139	-174	0
550	0	0	-349	254	603	47	-476	428	-355	-362	-657	-370	-205	-289	0
551	0	0	-267	250	517	8	-392	383	-157	-298	-496	-234	-89	-236	0
552	0	0	-246	242	488	2	-367	365	-60	-159	-347	-89	-3	-67	0
553	0	0	-143	248	391	-52	-267	319	44	-17	-65	87	104	108	0
554	0	0	-69	254	323	-92	-196	288	126	108	-15	122	120	38	0
555	0	0	-53	263	316	-105	-184	289	97	100	87	135	108	164	0
556	0	0	-45	242	287	-98	-166	264	40	79	13	36	87	77	0
557	0	0	-23	246	269	-111	-146	257	-58	-52	-93	-25	-25	-11	0
558	0	0	-126	250	376	-62	-251	313	-194	-149	-356	-155	-155	-126	0
559	0	0	-157	258	415	-50	-286	336	-287	-331	-529	-302	-221	-320	0
560	0	0	-130	259	389	-64	-259	324	-258	-339	-525	-275	-164	-225	0
561	0	0	-211	254	465	-21	-338	359	-302	-248	-589	-281	-118	-238	0
562	0	0	-86	267	353	-90	-219	310	-98	-95	-329	-81	25	-120	0
563	0	0	-23	252	275	-114	-149	263	48	19	-145	112	48	-1	0
564	0	0	29	238	209	-133	-90	223	75	118	62	141	83	106	0
565	0	0	33	240	207	-136	-87	223	69	40	104	104	31	32	0
566	0	0	50	240	190	-145	-70	215	19	67	23	40	81	67	0
567	0	0	60	242	182	-151	-61	212	-48	-95	-118	-34	-42	-3	0
568	0	0	70	246	176	-158	-53	211	-100	-147	-376	-141	-180	-238	0
569	0	0	-62	240	302	-89	-182	271	-217	-269	-521	-271	-133	-306	0
570	0	0	-70	242	312	-86	-191	277	-306	-415	-527	-372	-259	-269	0
571	0	0	-33	259	292	-113	-162	275	-252	-236	-549	-240	-147	-143	0
572	0	0	95	252	157	-173	-31	204	-54	-128	-304	-42	-25	-31	0
573	0	0	83	244	161	-163	-39	202	11	23	-71	48	73	77	0
574	0	0	157	240	83	-198	37	161	21	133	9	149	77	137	0
575	0	0	175	225	50	-200	62	137	83	112	95	62	128	75	0
576	0	0	189	221	32	-205	78	126	-11	79	-11	17	27	102	0
577	0	0	138	225	87	-181	25	156	-73	-3	-108	-85	11	-93	0
578	0	0	83	234	151	-158	-34	192	-174	-153	-322	-153	-118	-197	0
579	0	0	37	279	242	-158	-102	260	-269	-308	-504	-292	-240	-306	0
580	0	0	72	372	300	-222	-114	336	-244	-327	-603	-337	-215	-232	0
581	0	0	135	552	417	-343	-141	484	-228	-246	-552	-318	-137	-166	0
582	0	0	355	708	353	-531	1	530	-56	-102	-269	-67	-11	-5	0
583	0	0	442	888	446	-665	-2	667	-11	9	-50	34	89	170	0
584	0	0	692	1134	442	-913	125	788	120	56	56	106	129	139	0
585	0	0	792	1482	690	-1137	51	1086	135	153	65	106	112	153	0
586	0	0	1004	1877	873	-1440	65	1375	-21	77	3	65	23	44	0
587	0	0	1224	2341	1117	-1782	53	1729	-32	-9	-128	-71	-62	-7	0
588	0	0	1386	2712	1326	-2049	30	2019	-91	-155	-287	-149	-81	-135	0
589	0	0	1486	3135	1649	-2310	-81	2392	-302	-279	-523	-256	-258	-252	0
590	0	0	1628	3457	1829	-2542	-100	2643	-242	-320	-663	-316	-213	-225	0
591	0	0	1755	3695	1940	-2725	-92	2817	-226	-291	-477	-205	-95	-133	0
592	0	0	1901	3839	1938	-2870	-18	2888	-131	-124	-242	-95	-9	-7	0
593	0	0	1983	3897	1914	-2940	34	2905	19	64	-52	93	46	149	0
594	0	0	1977	3825	1848	-2901	64	2836	102	122	110	209	83	192	0
595	0	0	1921	3550	1629	-2735	146	2589	93	100	97	129	1	114	1
596	0	0	1589	3100	1511	-2344	39	2305	89	153	34	81	85	133	0
597	0	0	1337	2483	1146	-1910	95	1814	-71	11	-36	-93	-29	-11	0
598	0	0	1039	1875	836	-1457	101	1355	-108	-79	-232	-166	-73	-87	0
599	0	0	442	956	514	-699	-36	735	-285	-230	-469	-188	-211	-162	0
600	0	0	48	271	223	-159	-87	247	-329	-302	-545	-318	-203	-259	0
601	0	0	-14	77	91	-31	-52	84	-261	-180	-471	-209	-112	-153	0
602	0	0	-60	0	60	30	-60	30	-149	-79	-244	-13	-5	23	0
603	0	0	60	-23	-83	-18	71	-53	5	69	9	38	149	147	0
604	0	0	15	-21	-36	3	25	-28	11	77	95	194	29	133	0
605	0	0	60	-17	-77	-21	68	-47	110	122	149	184	56	128	0
606	0	0	23	-46	-69	11	46	-57	27	46	93	93	44	38	0
607	0	0	-6	-93	-87	49	40	-90	-73	52	-11	-32	42	-27	0
608	0	0	-97	-126	-29	111	-34	-77	-139	-188	-238	-131	-110	-114	0
609	0	0	-110	-129	-19	119	-45	-74	-215	-203	-417	-145	-242	-147	0
610	0	0	-181	-77	104	129	-142	13	-265	-316	-547	-221	-250	-153	0
611	0	0	-112	-21	91	66	-101	35	-143	-215	-413	-180	-112	-85	0
612	0	0	-112	27	139	42	-125	83	-48	-77	-211	-15	11	32	0
613	0	0	-43	73	116	-15	-79	94	40	32	-38	46	13	104	0
614	0	0	89	120	31	-104	29	75	211	139	145	312	110	300	0
615	0	0	14	147	133	-80	-59	140	48	102	126	81	73	129	0
616	0	0	146	178	32	-162	57	105	97	195	79	174	91	128	0
617	0	0	2	194	192	-98	-95	193	11	32	-32	91	7	77	0
618	0	0	25	207	182	-116	-78	194	-85	-110	-318	-155	-133	-116	0
619	0	0	-70	205	275	-67	-172	240	-128	-240	-378	-164	-151	-192	0
620	0	0	-81	217	298	-68	-189	257	-267	-298	-504	-178	-203	-186	0
621	0	0	-70	238	308	-84	-189	273	-178	-211	-434	-186	-85	-110	0
622	0	0	-55	232	287	-88	-171	259	-13	-85	-226	5	-29	31	0
623	0	0	-10	213	223	-101	-116	218	83	69	-46	122	89	124	0
624	0	0	33	228	195	-130	-81	211	143	149	162	184	201	205	0
625	0	0	15	232	217	-123	-101	224	114	174	100	162	93	157	0
626	0	0	7	230	223	-118	-108	226	98	38	27	133	85	46	0
627	0	0	-8	240	248	-116	-128	244	44	-17	-23	75	83	-27	0
628	0	0	-146	242	388	-48	-267	315	-36	-133	-273	-112	-69	-112	0
629	0	0	-89	252	341	-81	-215	296	-122	-226	-419	-186	-184	-215	0
630	0	0	-254	242	496	6	-375	369	-246	-287	-556	-250	-145	-209	0
631	0	0	-190	256	446	-33	-318	351	-151	-279	-500	-201	-190	-122	0
632	0	0	-110	254	364	-72	-237	309	50	-69	-168	69	67	34	0
633	0	0	-106	254	360	-74	-233	307	52	25	-60	75	52	0	0
634	0	0	-29	252	281	-111	-155	266	166	194	91	230	172	155	0
635	0	0	-30	261	291	-115	-160	276	114	207	118	267	139	122	0
636	0	0	4	256	252	-130	-124	254	69	199	3	153	97	87	0
637	0	0	-13	256	269	-121	-141	262	40	50	-40	34	83	31	0
638	0	0	-41	265	306	-112	-173	285	-77	-97	-256	-75	-108	-114	0
639	0	0	-82	269	351	-93	-216	310	-203	-116	-477	-153	-172	-159	0
640	0	0	-124	275	399	-75	-261	337	-238	-312	-547	-283	-164	-211	0
641	0	0	-118	285	403	-83	-260	344	-129	-250	-459	-93	-114	-50	0
642	0	0	-56	285	341	-114	-198	313	-81	-40	-258	-31	81	-13	0
643	0	0	31	277	246	-154	-107	261	69	85	25	217	60	135	0
644	0	0	70	277	207	-173	-68	242	207	162	166	273	234	170	0
645	0	0	57	283	226	-170	-84	254	118	182	100	201	128	104	0
646	0	0	134	283	149	-208	-7	216	118	114	192	137	120	162	0
647	0	0	58	281	223	-169	-82	252	-56	42	-42	50	-3	52	0
648	0	0	75	298	223	-186	-74	260	-32	-100	-182	-48	-58	-77	0
649	0	0	-49	300	349	-125	-199	324	-151	-180	-419	-256	-100	-100	0
650	0	0	-55	298	353	-121	-204	325	-271	-277	-407	-234	-184	-139	0
651	0	0	-10	294	304	-142	-157	299	-81	-201	-436	-89	-124	-58	0
652	0	0	48	300	252	-174	-102	276	46	-79	-172	56	21	100	0
653	0	0	73	298	225	-185	-76	261	64	95	3	87	110	98	0
654	0	0	157	308	151	-232	3	229	157	172	211	178	133	223	0
655	0	0	140	318	178	-229	-19	248	166	141	254	192	141	195	0
656	0	0	206	322	116	-264	45	219	65	133	188	102	145	87	0
657	0	0	157	325	168	-241	-5	246	89	5	13	36	60	3	0
658	0	0	134	337	203	-235	-34	270	-100	-153	-162	-104	-124	-11	0
659	0	0	99	339	240	-219	-70	289	-157	-135	-407	-129	-128	-172	0
660	0	0	154	351	197	-252	-21	274	-174	-228	-465	-248	-147	-108	0
661	0	0	77	356	279	-216	-101	317	-178	-248	-372	-139	-155	-56	0
662	0	0	245	355	110	-300	67	232	-38	-46	-153	0	-13	54	0
663	0	0	304	356	52	-330	126	204	162	75	118	162	85	248	0
664	0	0	304	358	54	-331	125	206	147	102	155	176	81	246	0
665	0	0	500	372	-128	-436	314	122	195	320	201	275	203	180	0
666	0	0	342	378	36	-360	153	207	83	102	112	87	65	58	0
667	0	0	349	372	23	-360	163	197	-19	36	-27	58	-40	-60	0
668	0	0	375	364	-11	-369	193	176	-21	-93	-97	-29	-9	-31	0
669	0	0	310	366	56	-338	127	211	-141	-263	-384	-194	-139	-131	0
670	0	0	291	374	83	-332	104	228	-236	-234	-504	-201	-170	-153	0
671	0	0	275	370	95	-322	90	232	-120	-217	-343	-104	-67	-69	0
672	0	0	393	380	-13	-386	203	183	65	-54	-162	69	38	54	0
673	0	0	376	393	17	-384	179	205	102	32	48	67	195	157	0
674	0	0	457	415	-42	-436	249	186	157	230	151	232	145	226	0
675	0	0	505	428	-77	-466	291	175	176	250	201	199	178	192	0
676	0	0	507	457	-50	-482	278	203	48	209	133	164	157	106	0
677	0	0	552	461	-91	-506	321	185	64	106	46	13	110	60	0
678	0	0	423	465	42	-444	190	253	-31	-133	-168	-100	-104	-58	0
679	0	0	421	465	44	-443	188	254	-159	-162	-380	-133	-131	-194	0
680	0	0	326	485	159	-405	83	322	-151	-236	-523	-211	-145	-131	0
681	0	0	395	486	91	-440	152	288	-114	-176	-498	-164	-110	-162	0
682	0	0	442	502	60	-472	191	281	9	19	-166	50	93	-15	0
683	0	0	456	496	40	-476	208	268	102	56	131	162	112	248	0
684	0	0	500	500	0	-500	250	250	162	174	178	211	137	106	0
685	0	0	512	517	5	-514	253	261	166	258	230	246	157	215	0
686	0	0	459	517	58	-488	200	287	118	211	141	168	98	98	0
687	0	0	438	533	95	-485	171	314	-83	89	67	29	29	1	0
688	0	0	445	543	98	-494	173	320	-69	-44	-164	-75	7	-129	0
689	0	0	285	566	281	-425	2	423	-188	-199	-374	-124	-188	-126	0
690	0	0	266	591	325	-428	-29	458	-195	-256	-459	-259	-159	-194	0
691	0	0	326	597	271	-461	27	434	-141	-194	-318	-153	-100	-87	0
692	0	0	293	613	320	-453	-13	466	-32	-89	-139	29	60	1	0
693	0	0	413	630	217	-521	98	423	27	85	73	131	149	162	0
694	0	0	534	636	102	-585	216	369	143	232	217	209	197	203	0
695	0	0	429	661	232	-545	98	446	118	139	197	170	73	201	0
696	0	0	553	686	133	-619	210	409	129	199	201	151	129	155	0
697	0	0	458	696	238	-577	110	467	15	95	-46	77	-44	60	0
698	0	0	432	715	283	-573	74	499	-75	-75	-178	11	-87	-67	0
699	0	0	318	733	415	-525	-48	574	-128	-186	-337	-203	-112	-161	0
700	0	0	355	748	393	-551	-19	570	-184	-215	-500	-151	-164	-75	0
701	0	0	388	766	378	-577	5	572	-77	-182	-323	-93	-102	44	0
702	0	0	417	785	368	-601	24	576	13	-36	-139	9	15	147	0
703	0	0	500	808	308	-654	96	558	102	81	67	162	54	182	0
704	0	0	481	830	349	-655	66	589	168	174	261	228	203	271	0
705	0	0	511	840	329	-675	91	584	141	157	240	162	131	248	0
706	0	0	552	843	291	-697	130	567	195	128	223	116	161	199	0
707	0	0	468	861	393	-664	37	627	25	40	17	83	17	120	0
708	0	0	500	876	376	-688	62	626	-98	-23	-133	-27	-32	-73	0
709	0	0	479	878	399	-678	40	638	-135	-116	-314	-110	-64	-102	0
710	0	0	417	898	481	-657	-32	689	-168	-166	-452	-145	-114	-93	0
711	0	0	450	898	448	-674	1	673	-157	-155	-329	-106	-58	-19	0
712	0	0	535	913	378	-724	78	645	56	0	-67	46	27	79	0
713	0	0	549	921	372	-735	88	646	145	118	91	211	190	221	0
714	0	0	557	935	378	-746	89	656	178	207	221	221	209	225	0
715	0	0	584	931	347	-757	118	639	168	203	308	215	139	298	0
716	0	0	582	927	345	-754	118	636	195	157	217	199	104	209	0
717	0	0	642	938	296	-790	173	617	65	98	77	58	97	62	0
718	0	0	534	929	395	-731	69	662	-32	21	-83	-40	52	40	0
719	0	0	460	929	469	-694	-4	699	-151	-131	-327	-174	-124	-114	0
720	0	0	474	933	459	-703	7	696	-226	-93	-413	-147	-128	-46	0
721	0	0	388	927	539	-657	-75	733	-104	-151	-320	-65	-87	-29	0
722	0	0	456	931	475	-693	-9	703	-64	1	-149	65	42	120	0
723	0	0	596	935	339	-765	128	637	197	192	221	244	238	271	0
724	0	0	487	913	426	-700	30	669	110	236	211	244	122	190	0
725	0	0	662	892	230	-777	216	561	236	271	298	329	170	273	0
726	0	0	534	865	331	-699	101	598	62	273	209	223	166	205	0
727	0	0	558	845	287	-701	135	566	56	91	38	95	60	95	0
728	0	0	576	834	258	-705	159	546	42	65	-65	131	-29	38	0
729	0	0	361	807	446	-584	-42	626	-98	-192	-300	-174	-21	-137	0
730	0	0	440	791	351	-615	44	571	-100	-143	-415	-128	-151	-93	0
731	0	0	399	777	378	-588	10	577	-40	-93	-213	17	27	56	0
732	0	0	369	739	370	-554	0	554	42	52	-161	112	56	97	0
733	0	0	523	713	190	-618	166	451	217	147	162	246	137	194	0
734	0	0	421	700	279	-560	71	489	147	178	184	292	164	195	0
735	0	0	538	679	141	-608	198	410	252	308	310	277	207	314	0
736	0	0	446	640	194	-543	126	417	151	164	225	232	112	166	0
737	0	0	450	634	184	-542	133	409	79	58	143	85	102	104	0
738	0	0	363	611	248	-487	57	429	15	-98	-79	-128	-42	-54	0
739	0	0	308	589	281	-448	13	435	-110	-87	-242	-137	-60	-36	0
740	0	0	255	580	325	-417	-35	452	-149	-178	-420	-178	-139	-98	0
741	0	0	260	554	294	-407	-17	424	-133	-120	-287	-81	-1	-56	0
742	0	0	250	531	281	-390	-15	406	54	-42	-137	19	50	75	0
743	0	0	379	508	129	-443	125	318	184	215	83	269	226	258	0
744	0	0	343	488	145	-415	99	316	188	244	248	287	161	209	0
745	0	0	260	467	207	-363	26	337	217	234	271	259	149	174	0
746	0	0	283	461	178	-372	52	319	161	180	199	199	128	83	0
747	0	0	266	448	182	-357	42	315	75	95	-5	143	64	11	0
748	0	0	233	444	211	-338	11	327	-34	25	-124	-13	-38	-87	0
749	0	0	203	424	221	-313	-9	322	-46	-83	-339	-71	-91	-118	0
750	0	0	133	420	287	-276	-77	353	-124	-157	-378	-97	-151	-153	0
751	0	0	83	401	318	-242	-117	359	-38	-135	-353	-106	-19	-89	0
752	0	0	267	395	128	-331	69	261	104	98	-9	32	106	110	0
753	0	0	249	380	131	-314	59	255	238	147	54	298	157	166	0
754	0	0	260	370	110	-315	75	240	223	194	221	166	190	197	0
755	0	0	262	368	106	-315	78	237	254	256	281	258	197	170	0
756	0	0	316	372	56	-344	130	214	258	174	219	248	56	159	0
757	0	0	299	372	73	-335	113	222	141	221	89	85	114	73	0
758	0	0	236	360	124	-298	56	242	15	38	-73	-19	58	-120	0
759	0	0	161	355	194	-258	-16	274	-75	-79	-242	-143	-64	-102	0
760	0	0	151	343	192	-247	-20	267	-100	-166	-364	-174	-180	-64	0
761	0	0	179	341	162	-260	8	251	-42	-52	-232	-64	44	44	0
762	0	0	277	323	46	-300	115	184	91	62	-38	56	118	133	0
763	0	0	361	296	-65	-328	213	115	219	209	178	225	190	259	0
764	0	0	306	283	-23	-294	164	130	285	197	347	320	221	306	0
765	0	0	379	279	-100	-329	239	89	240	275	271	287	194	246	0
766	0	0	346	279	-67	-312	206	106	254	265	190	252	188	176	0
767	0	0	306	291	-15	-298	160	138	89	139	25	114	25	56	0
768	0	0	323	267	-56	-295	189	105	81	46	-9	64	7	85	0
769	0	0	165	277	112	-221	26	194	-60	-195	-306	-131	-83	-155	0
770	0	0	219	277	58	-248	80	167	-31	-112	-353	-133	-58	-75	0
771	0	0	157	277	120	-217	18	198	-54	-79	-240	-83	15	31	0
772	0	0	188	265	77	-226	55	171	19	7	-46	71	108	62	0
773	0	0	373	271	-102	-322	237	84	254	174	256	275	242	240	0
774	0	0	261	261	0	-261	130	130	195	197	236	287	203	248	0
775	0	0	331	267	-64	-299	197	101	219	225	279	283	201	207	0
776	0	0	290	267	-23	-278	156	122	186	265	306	275	166	236	0
777	0	0	283	256	-27	-269	155	114	104	93	-19	114	-5	98	0
778	0	0	223	238	15	-230	104	126	-1	73	-83	54	-27	58	0
779	0	0	91	246	155	-168	-32	200	-182	-89	-430	-135	-79	-149	0
780	0	0	109	244	135	-176	-13	189	-172	-161	-399	-143	-87	-75	0
781	0	0	10	236	226	-123	-108	231	-85	-166	-382	-38	-54	-7	0
782	0	0	159	236	77	-197	41	156	75	19	-120	27	89	91	0
783	0	0	155	226	71	-190	42	148	192	180	112	265	219	261	0
784	0	0	248	221	-27	-234	137	97	194	261	252	275	118	339	0
785	0	0	249	228	-21	-238	135	103	213	246	246	265	168	285	0
786	0	0	212	225	13	-218	99	119	188	194	209	261	176	273	0
787	0	0	225	238	13	-231	106	125	110	62	48	108	56	46	0
788	0	0	159	238	79	-198	40	158	-21	13	-159	-29	17	-15	0
789	0	0	68	250	182	-159	-57	216	-135	-199	-339	-174	-120	-110	0
790	0	0	123	254	131	-188	-4	192	-56	-166	-448	-157	-50	-65	0
791	0	0	91	242	151	-166	-30	196	-124	-112	-434	-31	-44	-54	0
792	0	0	144	248	104	-196	20	176	13	62	-162	50	129	133	0
793	0	0	234	234	0	-234	117	117	159	209	69	213	186	232	0
794	0	0	245	252	7	-248	119	129	195	157	207	292	190	221	0
795	0	0	273	252	-21	-262	147	115	232	281	195	228	232	232	0
796	0	0	254	263	9	-258	122	136	174	176	133	170	139	172	0
797	0	0	265	254	-11	-259	138	121	32	139	40	93	58	116	0
798	0	0	183	254	71	-218	56	162	-3	-65	-236	-62	36	-108	0
799	0	0	211	265	54	-238	78	159	-48	-162	-341	-108	-135	-29	0
800	0	0	186	261	75	-223	55	168	-108	-178	-436	-116	-133	-98	0
801	0	0	176	261	85	-218	45	173	-77	-174	-393	-89	-15	-97	0
802	0	0	254	271	17	-262	118	144	52	11	-100	64	97	104	0
803	0	0	288	275	-13	-281	150	131	124	147	75	149	155	190	0
804	0	0	346	267	-79	-306	212	94	275	221	273	259	186	238	0
805	0	0	323	279	-44	-301	183	117	230	168	236	225	162	172	0
806	0	0	351	287	-64	-319	207	111	153	215	155	120	211	87	0
807	0	0	352	298	-54	-325	203	122	32	62	38	58	23	100	0
808	0	0	349	287	-62	-318	205	112	11	-17	-120	-106	-7	-64	0
809	0	0	207	298	91	-252	58	194	-133	-151	-308	-197	-67	-242	0
810	0	0	377	294	-83	-335	230	105	-91	-75	-415	-168	-7	-166	0
811	0	0	208	308	100	-258	54	204	-116	-108	-393	-77	-93	-46	0
812	0	0	387	302	-85	-344	236	108	97	-36	-23	32	34	157	0
813	0	0	448	289	-159	-368	303	65	178	139	118	221	192	178	0
814	0	0	522	296	-226	-409	374	35	242	258	215	306	225	248	0
815	0	0	463	302	-161	-382	312	70	211	221	186	232	141	184	0
816	0	0	517	294	-223	-405	370	35	263	199	221	178	162	141	0
817	0	0	437	306	-131	-371	284	87	40	128	1	64	32	31	0
818	0	0	426	318	-108	-372	267	105	46	13	-137	-21	-60	-69	0
819	0	0	293	314	21	-303	136	167	-147	-151	-289	-178	-104	-128	0
820	0	0	297	312	15	-304	141	163	-161	-211	-444	-172	-147	-102	0
821	0	0	333	304	-29	-318	181	137	-81	-93	-289	-118	-50	0	0
822	0	0	336	327	-9	-331	172	159	-38	27	-129	54	29	-5	0
823	0	0	432	320	-112	-376	272	104	145	141	155	221	197	155	0
824	0	0	430	314	-116	-372	273	99	285	161	250	273	174	184	0
825	0	0	457	310	-147	-383	302	81	195	205	230	250	143	186	0
826	0	0	439	308	-131	-373	285	88	162	236	277	213	81	221	0
827	0	0	465	316	-149	-390	307	83	91	137	126	95	60	83	0
828	0	0	352	312	-40	-332	196	136	-40	-110	-118	-34	-147	-104	0
829	0	0	319	314	-5	-316	162	154	-102	-128	-256	-93	-106	-38	0
830	0	0	224	322	98	-273	63	210	-197	-246	-432	-228	-149	-128	0
831	0	0	343	320	-23	-331	183	148	-75	-139	-226	-75	-83	-21	0
832	0	0	374	314	-60	-344	217	127	46	54	-100	50	139	38	0
833	0	0	366	314	-52	-340	209	131	147	135	60	192	118	170	0
834	0	0	471	314	-157	-392	314	78	269	223	291	316	162	285	0
835	0	0	420	314	-106	-367	263	104	221	228	223	250	182	211	0
836	0	0	466	302	-164	-384	315	69	174	168	190	195	81	168	0
837	0	0	372	314	-58	-343	215	128	36	89	-17	145	48	-11	0
838	0	0	385	312	-73	-348	229	119	-50	-60	-131	-46	-36	-106	0
839	0	0	281	296	15	-288	133	155	-180	-110	-302	-153	-87	-236	0
840	0	0	213	292	79	-252	67	185	-151	-228	-419	-182	-207	-129	0
841	0	0	289	289	0	-289	144	144	-102	-110	-325	-106	-100	-50	0
842	0	0	302	289	-13	-295	157	138	52	11	-67	75	40	161	0
843	0	0	307	269	-38	-288	172	115	98	112	52	205	27	190	0
844	0	0	389	277	-112	-333	250	82	248	265	199	265	168	207	0
845	0	0	366	285	-81	-325	223	102	182	238	230	242	153	186	0
846	0	0	370	287	-83	-328	226	102	97	155	201	141	67	149	0
847	0	0	393	298	-95	-345	244	101	124	91	159	131	36	110	0
848	0	0	231	275	44	-253	93	159	-81	-73	-174	-67	-122	-139	0
849	0	0	306	283	-23	-294	164	130	-108	-116	-246	-137	-100	-95	0
850	0	0	108	267	159	-187	-25	213	-213	-226	-477	-170	-141	-161	0
851	0	0	239	273	34	-256	102	153	-32	-135	-250	-50	5	-46	0
852	0	0	147	267	120	-207	13	193	11	50	-153	42	93	83	0
853	0	0	304	258	-46	-281	175	106	172	170	104	192	122	95	0
854	0	0	270	263	-7	-266	138	128	242	240	209	275	194	308	0
855	0	0	285	256	-29	-270	157	113	203	265	223	325	128	232	0
856	0	0	223	265	42	-244	90	153	135	197	271	174	137	116	0
857	0	0	268	263	-5	-265	136	129	85	137	71	62	126	69	0
858	0	0	161	259	98	-210	31	178	-36	-27	-93	-116	3	-23	0
859	0	0	176	267	91	-221	42	179	-93	-159	-223	-149	-91	-149	0
860	0	0	108	265	157	-186	-24	211	-143	-153	-415	-211	-137	-69	0
861	0	0	77	271	194	-174	-58	232	-64	-141	-271	13	-52	-23	0
862	0	0	157	281	124	-219	16	202	62	73	-145	67	54	128	0
863	0	0	227	275	48	-251	89	161	172	149	104	207	143	118	0
864	0	0	276	279	3	-277	136	141	296	234	273	312	176	300	0
865	0	0	262	267	5	-264	128	136	234	238	310	203	159	248	0
866	0	0	202	267	65	-234	68	166	116	248	230	223	139	240	0
867	0	0	180	259	79	-219	50	169	-23	89	23	15	58	-11	0
868	0	0	179	244	65	-211	57	154	-25	62	-89	38	-11	-5	0
869	0	0	44	232	188	-138	-72	210	-174	-149	-291	-186	-133	-112	0
870	0	0	109	217	108	-163	0	162	-79	-192	-292	-131	-155	-19	0
871	0	0	99	234	135	-166	-18	184	-87	-77	-267	-112	1	-32	0
872	0	0	217	242	25	-229	96	133	75	42	-32	114	87	139	0
873	0	0	240	240	0	-240	120	120	93	192	188	252	180	209	0
874	0	0	269	250	-19	-259	144	115	252	164	318	197	246	122	0
875	0	0	341	244	-97	-292	219	73	192	370	329	308	273	254	0
876	0	0	323	254	-69	-288	196	92	201	157	310	157	108	178	0
877	0	0	282	240	-42	-261	162	99	100	91	91	133	91	114	0
878	0	0	175	242	67	-208	54	154	-21	21	-67	5	-11	-25	0
879	0	0	184	240	56	-212	64	148	-44	-153	-271	-118	-79	-85	0
880	0	0	140	242	102	-191	19	172	-188	-147	-411	-195	-143	-114	0
881	0	0	140	238	98	-189	21	168	-44	-102	-271	-67	-52	91	0
882	0	0	190	230	40	-210	75	135	-3	64	-56	64	71	69	0
883	0	0	227	232	5	-229	111	118	190	85	188	201	81	271	0
884	0	0	278	236	-42	-257	160	97	240	258	197	337	209	219	0
885	0	0	285	225	-60	-255	172	82	263	240	281	302	126	203	0
886	0	0	307	238	-69	-272	188	84	155	203	256	205	164	162	0
887	0	0	292	248	-44	-270	168	102	95	176	25	89	98	60	0
888	0	0	271	240	-31	-255	151	104	-60	19	-29	-77	-69	44	0
889	0	0	155	236	81	-195	37	158	-81	-170	-277	-145	-77	-95	0
890	0	0	120	232	112	-176	4	172	-176	-174	-393	-195	-137	-145	0
891	0	0	153	228	75	-190	39	151	9	-81	-294	65	-5	-44	0
892	0	0	187	221	34	-204	76	127	13	23	-112	-17	95	23	0
893	0	0	259	232	-27	-245	143	102	151	159	129	174	141	190	0
894	0	0	176	226	50	-201	63	138	129	228	197	219	164	168	0
895	0	0	359	226	-133	-292	246	46	259	287	279	269	192	221	0
896	0	0	327	219	-108	-273	217	55	174	263	184	186	232	145	0
897	0	0	354	223	-131	-288	242	46	151	104	124	122	62	89	0
898	0	0	251	230	-21	-240	136	104	-32	-15	-93	-62	-15	-34	0
899	0	0	231	228	-3	-229	117	112	-108	-166	-333	-145	-133	-166	0
900	0	0	145	232	87	-188	29	159	-114	-197	-415	-124	-118	-118	0
901	0	0	209	236	27	-222	91	131	-79	-79	-341	-60	-79	-52	0
902	0	0	247	226	-21	-236	134	102	13	40	-104	25	87	60	0
903	0	0	280	228	-52	-254	166	88	128	139	95	207	141	161	0
904	0	0	352	236	-116	-294	234	60	172	287	240	304	190	242	0
905	0	0	373	234	-139	-303	256	47	242	261	298	294	172	238	0
906	0	0	385	232	-153	-308	269	39	161	207	194	129	162	85	0
907	0	0	373	230	-143	-301	258	43	139	102	137	131	114	54	0
908	0	0	229	232	3	-230	113	117	-75	-46	-124	-38	-97	-77	0
909	0	0	225	226	1	-225	112	113	-126	-145	-252	-217	-62	-194	0
910	0	0	175	223	48	-199	63	135	-157	-161	-428	-124	-139	-110	0
911	0	0	174	226	52	-200	61	139	-139	-87	-323	-118	-23	-75	0
912	0	0	203	234	31	-218	86	132	31	0	-114	73	36	85	0
913	0	0	292	234	-58	-263	175	88	180	184	108	192	219	102	0
914	0	0	327	223	-104	-275	215	59	203	254	258	228	240	207	0
915	0	0	309	226	-83	-267	196	71	226	265	281	236	178	192	0
916	0	0	300	219	-81	-259	190	69	170	203	285	213	153	172	0
917	0	0	313	226	-87	-269	200	69	91	114	46	93	44	23	0
918	0	0	290	234	-56	-262	173	89	19	65	-67	21	54	54	0
919	0	0	182	228	46	-205	68	137	-100	-172	-259	-110	-122	-174	0
920	0	0	141	226	85	-183	28	155	-112	-162	-345	-122	-126	-124	0
921	0	0	149	213	64	-181	42	138	21	-137	-289	-46	-29	-7	0
922	0	0	187	219	32	-203	77	125	31	50	-91	48	-9	139	0
923	0	0	244	223	-21	-233	132	101	172	166	155	174	211	192	0
924	0	0	259	228	-31	-243	145	98	203	195	184	242	201	151	0
925	0	0	332	228	-104	-280	218	62	236	304	300	279	234	209	0
926	0	0	309	238	-71	-273	190	83	157	184	232	162	102	186	0
927	0	0	260	226	-34	-243	147	96	64	89	87	100	65	-3	0
928	0	0	181	221	40	-201	70	130	-3	23	-69	-1	-17	-54	0
929	0	0	107	221	114	-164	-3	167	-135	-65	-329	-128	-65	-137	0
930	0	0	130	221	91	-175	19	156	-141	-129	-325	-172	-100	-110	0
931	0	0	103	211	108	-157	-2	159	-112	-67	-331	-114	-75	-50	0
932	0	0	206	211	5	-208	100	108	83	153	-73	155	77	157	0
933	0	0	212	209	-3	-210	107	103	166	108	108	232	100	143	0
934	0	0	259	197	-62	-228	160	67	203	213	300	339	170	240	0
935	0	0	263	205	-58	-234	160	73	271	300	329	213	234	228	0
936	0	0	220	219	-1	-219	110	109	97	294	230	180	87	172	0
937	0	0	234	225	-9	-229	121	108	65	110	153	11	83	129	0
938	0	0	159	234	75	-196	42	154	0	40	-104	-54	60	29	0
939	0	0	159	242	83	-200	38	162	-104	-106	-263	-178	-102	-29	0
940	0	0	145	236	91	-190	27	163	-120	-122	-368	-168	5	-129	0
941	0	0	112	234	122	-173	-5	178	-69	-120	-279	-83	-40	65	0
942	0	0	182	230	48	-206	67	139	40	17	-71	44	104	120	0
943	0	0	253	232	-21	-242	137	105	219	178	161	273	149	240	0
944	0	0	186	228	42	-207	72	135	203	240	242	285	112	252	0
945	0	0	314	225	-89	-269	201	68	256	320	355	304	234	228	0
946	0	0	290	219	-71	-254	180	74	178	258	232	182	143	186	0
947	0	0	303	236	-67	-269	185	84	139	139	164	112	23	186	0
948	0	0	190	246	56	-218	67	151	-23	-9	-98	-77	-11	-151	0
949	0	0	158	258	100	-208	29	179	-87	-64	-261	-93	-104	-52	0
950	0	0	112	267	155	-189	-21	211	-151	-194	-347	-159	-128	-155	0
951	0	0	163	269	106	-216	28	187	-21	-120	-308	-50	-65	-95	0
952	0	0	210	289	79	-249	65	184	73	67	1	44	87	106	0
953	0	0	271	298	27	-284	122	162	93	230	97	190	106	180	0
954	0	0	331	300	-31	-315	181	134	151	242	277	275	178	240	0
955	0	0	391	318	-73	-354	232	122	232	296	362	259	116	312	0
956	0	0	303	316	13	-309	145	164	184	178	190	186	110	194	0
957	0	0	276	322	46	-299	115	184	67	108	62	104	-13	69	0
958	0	0	264	316	52	-290	106	184	17	-23	-85	-9	-65	-9	0
959	0	0	215	312	97	-263	59	204	-100	-164	-254	-162	-131	-120	0
960	0	0	196	318	122	-257	37	220	-153	-192	-372	-194	-112	-95	0
961	0	0	180	325	145	-252	17	235	-124	-104	-275	-168	-40	-58	0
962	0	0	229	335	106	-282	61	220	19	62	-124	73	3	56	0
963	0	0	278	343	65	-310	106	204	110	118	54	166	73	131	0
964	0	0	391	372	-19	-381	205	176	254	287	287	279	230	256	0
965	0	0	382	389	7	-385	187	198	178	234	271	256	180	174	0
966	0	0	438	413	-25	-425	231	194	149	244	230	240	89	164	0
967	0	0	404	415	11	-409	196	213	87	83	25	81	-19	9	0
968	0	0	390	422	32	-406	179	227	-64	89	-112	-23	7	-65	0
969	0	0	252	428	176	-340	38	302	-172	-184	-246	-250	-104	-170	0
970	0	0	310	405	95	-357	107	250	-60	-199	-323	-184	-153	-199	0
971	0	0	227	374	147	-300	40	260	-97	-129	-322	-97	-46	-42	0
972	0	0	322	376	54	-349	134	215	-7	62	-178	54	7	15	0
973	0	0	381	376	-5	-378	193	185	153	161	87	201	93	128	0
974	0	0	375	384	9	-379	183	196	194	254	213	275	195	110	0
975	0	0	408	356	-52	-382	230	152	203	242	279	281	151	213	0
976	0	0	430	339	-91	-384	260	124	168	320	225	248	176	168	0
977	0	0	383	335	-48	-359	215	143	50	120	122	71	106	-40	0
978	0	0	387	318	-69	-352	228	124	81	89	-100	-29	48	-85	0
979	0	0	277	323	46	-300	115	184	-91	-128	-259	-126	-114	-122	0
980	0	0	223	329	106	-276	58	217	-203	-157	-384	-149	-137	-166	0
981	0	0	281	327	46	-304	117	186	-81	-108	-256	-52	-42	-124	0
982	0	0	314	335	21	-324	146	178	104	56	-62	75	100	89	0
983	0	0	350	302	-48	-326	199	127	174	186	143	213	195	118	0
984	0	0	354	283	-71	-318	212	106	246	296	254	271	219	194	0
985	0	0	416	281	-135	-348	275	73	170	292	322	333	226	246	0
986	0	0	459	279	-180	-369	319	49	215	217	213	180	137	149	0
987	0	0	428	287	-141	-357	284	73	159	226	162	180	97	143	0
988	0	0	258	271	13	-264	122	142	-32	-27	-135	-75	11	-145	0
989	0	0	281	254	-27	-267	154	113	-110	-56	-314	-143	25	-139	0
990	0	0	202	246	44	-224	79	145	-192	-174	-345	-228	-54	-122	0
991	0	0	243	244	1	-243	121	122	-25	-32	-353	-17	-15	-31	0
992	0	0	208	211	3	-209	102	107	17	27	-15	81	54	122	0
993	0	0	302	186	-116	-244	209	35	166	122	97	197	133	178	0
994	0	0	377	180	-197	-278	287	-8	294	273	291	316	285	201	0
995	0	0	279	188	-91	-233	185	48	232	209	271	230	139	122	0
996	0	0	304	180	-124	-242	214	28	162	236	267	192	182	137	0
997	0	0	269	180	-89	-224	179	45	73	71	106	54	89	38	0
998	0	0	292	192	-100	-242	196	46	23	27	-11	25	27	-3	0
999	0	0	130	192	62	-161	34	127	-143	-194	-271	-153	-122	-141	0
1000	0	0	159	195	36	-177	61	115	-172	-230	-372	-209	-102	-135	0
1001	0	0	163	201	38	-182	62	119	32	-56	-279	-120	-25	19	0
1002	0	0	182	199	17	-190	82	108	79	31	-100	40	64	106	0
1003	0	0	230	203	-27	-216	128	88	143	164	67	145	139	153	0
1004	0	0	325	186	-139	-255	232	23	225	294	275	364	199	269	0
1005	0	0	253	172	-81	-212	167	45	211	203	291	250	112	188	0
1006	0	0	274	162	-112	-218	193	25	153	215	258	197	151	143	0
1007	0	0	245	164	-81	-204	163	41	36	122	77	-42	89	-1	0
1008	0	0	207	157	-50	-182	128	53	1	13	-71	9	-52	-112	0
1009	0	0	85	149	64	-117	10	106	-71	-194	-296	-133	-192	-95	0
1010	0	0	66	145	79	-105	-6	112	-232	-147	-467	-225	-143	-209	0
1011	0	0	76	151	75	-113	0	113	-46	-128	-329	-81	-100	-32	0
1012	0	0	158	153	-5	-155	81	74	50	-31	-104	81	58	34	0
1013	0	0	222	157	-65	-189	143	46	155	172	60	192	95	180	0
1014	0	0	276	162	-114	-219	195	24	188	162	182	283	145	180	0
1015	0	0	251	180	-71	-215	161	54	226	228	228	279	114	213	0
1016	0	0	298	172	-126	-235	212	23	192	162	194	182	155	52	0
1017	0	0	262	162	-100	-212	181	31	95	98	60	114	13	19	0
1018	0	0	185	162	-23	-173	104	69	-11	7	-141	17	17	-15	0
1019	0	0	156	161	5	-158	75	83	-184	-141	-384	-98	-141	-161	0
1020	0	0	88	153	65	-120	11	109	-176	-151	-378	-135	-95	-118	0
1021	0	0	132	151	19	-141	56	85	-87	-151	-310	-83	-73	-110	0
1022	0	0	117	155	38	-136	39	96	40	11	-116	124	25	67	0
1023	0	0	166	147	-19	-156	92	64	108	147	141	116	205	164	0
1024	0	0	328	133	-195	-230	261	-31	267	287	230	292	162	157	0
1025	0	0	168	151	-17	-159	92	67	258	263	221	329	205	215	0
1026	0	0	290	170	-120	-230	205	25	155	139	246	184	25	93	0
1027	0	0	290	230	-60	-260	175	85	54	145	52	77	83	170	0
1028	0	0	244	391	147	-317	48	269	-69	19	-106	-81	27	-75	0
1029	0	0	365	568	203	-466	81	385	-141	-100	-236	-180	-77	-186	0
1030	0	0	306	756	450	-531	-72	603	-172	-129	-349	-174	-44	-159	0
1031	0	0	471	1006	535	-738	-32	770	-118	-69	-232	-135	-19	-75	0
1032	0	0	679	1311	632	-995	23	971	69	32	-122	114	97	65	0
1033	0	0	925	1691	766	-1308	79	1228	159	141	128	155	116	180	0
1034	0	0	1149	2155	1006	-1652	71	1580	223	192	219	279	190	205	0
1035	0	0	1443	2560	1117	-2001	163	1838	197	236	195	250	166	236	0
1036	0	0	1752	2993	1241	-2372	255	2117	225	265	246	180	137	261	0
1037	0	0	1800	3346	1546	-2573	127	2446	124	17	-13	65	60	-34	0
1038	0	0	1911	3625	1714	-2768	98	2669	36	-46	-7	-44	9	-23	0
1039	0	0	1928	3817	1889	-2872	19	2853	-83	-122	-306	-153	-93	-168	0
1040	0	0	1987	3905	1918	-2946	34	2911	-81	-124	-401	-170	-89	-104	0
1041	0	0	1868	3889	2021	-2878	-76	2955	-114	-110	-351	-102	-108	0	0
1042	0	0	1953	3724	1771	-2838	91	2747	100	19	-98	-34	128	77	1
1043	0	0	1799	3329	1530	-2564	134	2429	129	219	145	223	194	188	0
1044	0	0	1517	2783	1266	-2150	125	2024	201	170	205	246	178	174	0
1045	0	0	1296	2155	859	-1725	218	1507	207	256	360	275	172	209	0
1046	0	0	905	1455	550	-1180	177	1002	178	188	162	194	89	174	0
1047	0	0	402	539	137	-470	132	338	29	98	-1	168	50	27	0
1048	0	0	144	100	-44	-122	94	28	-40	-48	-122	-3	-31	-73	0
1049	0	0	54	-19	-73	-17	63	-46	-118	-129	-279	-106	-97	-100	0
1050	0	0	-62	-77	-15	69	-23	-46	-209	-126	-420	-192	-95	-137	0
1051	0	0	-87	-104	-17	95	-35	-60	-77	-188	-409	-60	-67	-91	0
1052	0	0	-11	-104	-93	57	41	-98	79	-7	-110	81	65	87	0
1053	0	0	-27	-135	-108	81	40	-121	129	131	46	199	159	170	0
1054	0	0	-19	-178	-159	98	70	-168	234	213	164	234	180	228	0
1055	0	0	0	-203	-203	101	101	-203	170	306	304	221	164	320	0
1056	0	0	-84	-192	-108	138	12	-150	164	62	168	221	98	112	0
1057	0	0	-46	-133	-87	89	20	-110	48	118	112	42	15	56	0
1058	0	0	-70	-83	-13	76	-28	-48	1	-3	-56	-75	-29	13	0
1059	0	0	-141	-31	110	86	-125	39	-131	-120	-372	-162	-157	-131	0
1060	0	0	-175	19	194	78	-184	106	-199	-223	-403	-203	-102	-98	0
1061	0	0	-49	73	122	-12	-85	97	11	-112	-217	-9	-60	65	0
1062	0	0	-149	89	238	30	-193	163	21	-29	-126	31	9	71	0
1063	0	0	10	95	85	-52	-37	90	199	164	110	250	73	238	0
1064	0	0	43	116	73	-79	-15	94	178	246	250	223	195	279	0
1065	0	0	15	106	91	-60	-38	98	213	259	310	190	258	217	0
1066	0	0	53	97	44	-75	4	70	203	238	269	174	151	194	0
1067	0	0	25	112	87	-68	-31	99	112	98	112	87	36	122	0
1068	0	0	-45	129	174	-42	-109	151	-62	31	-62	-31	50	-21	0
1069	0	0	-95	151	246	-28	-170	198	-180	-137	-312	-236	-157	-147	0
1070	0	0	-118	147	265	-14	-191	206	-77	-153	-380	-135	-60	-128	0
1071	0	0	-141	153	294	-6	-217	223	-201	-149	-335	-98	-79	-60	0
1072	0	0	-51	162	213	-55	-132	187	46	83	-153	137	73	81	0
1073	0	0	14	161	147	-87	-66	154	112	223	102	215	145	186	0
1074	0	0	78	153	75	-115	1	114	211	199	277	223	143	182	0
1075	0	0	37	170	133	-103	-48	151	271	291	287	281	225	215	0
1076	0	0	71	162	91	-116	-10	126	151	195	192	213	81	180	0
1077	0	0	93	168	75	-130	9	121	89	151	85	159	106	38	0
1078	0	0	-8	147	155	-69	-81	151	-23	15	-164	-71	52	-87	0
1079	0	0	25	151	126	-88	-50	138	-48	-207	-277	-85	-188	-112	0
1080	0	0	-23	180	203	-78	-113	191	-106	-190	-442	-122	-91	-176	0
1081	0	0	-29	190	219	-80	-124	204	-161	-104	-353	-135	-58	-161	0
1082	0	0	87	182	95	-134	-4	138	93	23	-108	54	38	48	0
1083	0	0	134	180	46	-157	44	113	131	182	95	221	128	120	0
1084	0	0	192	192	0	-192	96	96	263	271	254	271	137	162	0
1085	0	0	192	197	5	-194	93	101	221	256	279	217	178	153	0
1086	0	0	286	201	-85	-243	185	58	151	273	201	195	131	85	0
1087	0	0	192	201	9	-196	91	105	116	116	34	100	87	3	0
1088	0	0	177	209	32	-193	72	120	11	0	-81	-58	-3	-159	0
1089	0	0	60	207	147	-133	-43	177	-124	-114	-296	-168	-133	-184	0
1090	0	0	27	201	174	-114	-73	187	-168	-234	-426	-205	-203	-331	0
1091	0	0	89	213	124	-151	-17	168	-54	-124	-322	-79	-83	-135	0
1092	0	0	177	215	38	-196	69	126	62	-27	-91	9	60	-1	0
1093	0	0	176	207	31	-191	72	119	133	151	129	182	108	65	0
1094	0	0	237	232	-5	-234	121	113	225	217	300	234	199	151	0
1095	0	0	251	242	-9	-246	130	116	172	190	283	201	159	23	0
1096	0	0	306	221	-85	-263	195	68	178	180	242	176	98	73	0
1097	0	0	273	215	-58	-244	165	78	87	75	114	108	0	17	0
1098	0	0	184	207	23	-195	80	115	-13	-19	-97	-97	-91	-164	0
1099	0	0	181	221	40	-201	70	130	-52	-128	-234	-153	-120	-217	0
1100	0	0	29	230	201	-129	-86	215	-209	-232	-409	-221	-164	-230	0
1101	0	0	198	223	25	-210	86	124	-27	-137	-223	-98	-29	-58	0
1102	0	0	204	236	32	-220	86	134	40	-3	-15	27	25	69	0
1103	0	0	226	221	-5	-223	115	108	100	56	161	87	32	77	0
1104	0	0	323	219	-104	-271	213	57	205	258	292	240	151	203	0
1105	0	0	381	238	-143	-309	262	47	174	302	234	219	172	126	0
1106	0	0	276	226	-50	-251	163	88	91	153	155	126	44	64	0
1107	0	0	321	248	-73	-284	197	87	116	29	38	60	17	-54	0
1108	0	0	298	269	-29	-283	163	120	-15	-15	-64	-77	-52	-32	0
1109	0	0	215	267	52	-241	81	159	-190	-116	-323	-256	-52	-228	0
1110	0	0	239	285	46	-262	96	165	-153	-256	-422	-195	-267	-172	0
1111	0	0	260	283	23	-271	118	153	-114	-71	-331	-79	-64	-83	0
1112	0	0	182	277	95	-229	43	186	-40	-87	-219	-67	-15	-81	0
1113	0	0	444	283	-161	-363	302	61	176	182	87	192	180	137	0
1114	0	0	369	296	-73	-332	221	111	213	221	195	178	139	194	0
1115	0	0	408	292	-116	-350	262	88	244	157	217	139	95	71	0
1116	0	0	404	306	-98	-355	251	104	188	157	139	110	77	83	0
1117	0	0	340	302	-38	-321	189	132	17	62	-31	-21	7	-95	0
1118	0	0	360	322	-38	-341	199	142	-52	15	-126	-100	-56	-149	0
1119	0	0	297	333	36	-315	130	184	-211	-182	-273	-246	-116	-203	0
1120	0	0	262	329	67	-295	97	198	-178	-205	-519	-250	-149	-232	0
1121	0	0	281	339	58	-310	111	198	-108	-143	-358	-122	-98	-118	0
1122	0	0	265	362	97	-313	84	229	-56	-25	-223	23	-1	-23	0
1123	0	0	393	366	-27	-379	210	169	139	153	11	151	153	95	0
1124	0	0	396	360	-36	-378	216	162	230	172	221	230	128	124	0
1125	0	0	387	374	-13	-380	200	180	104	159	223	157	77	106	0
1126	0	0	451	389	-62	-420	256	163	118	176	129	122	48	98	0
1127	0	0	349	395	46	-372	151	220	83	23	-13	52	5	64	0
1128	0	0	369	401	32	-385	168	216	-73	-48	-197	-124	-89	-161	0
1129	0	0	269	391	122	-330	73	256	-190	-98	-389	-228	-120	-194	0
1130	0	0	196	405	209	-300	-6	307	-174	-236	-432	-267	-153	-201	0
1131	0	0	206	407	201	-306	2	304	-93	-161	-411	-161	-91	-124	0
1132	0	0	234	428	194	-331	20	311	-44	-58	-106	-42	-46	50	0
1133	0	0	441	440	-1	-440	221	219	133	178	126	172	102	221	0
1134	0	0	332	473	141	-402	95	307	102	215	182	172	192	143	0
1135	0	0	421	492	71	-456	175	281	166	178	128	223	65	129	0
1136	0	0	324	502	178	-413	73	340	81	164	161	194	128	135	0
1137	0	0	411	519	108	-465	151	313	77	85	13	58	56	9	0
1138	0	0	360	519	159	-439	100	339	-3	-89	-77	-102	-67	-15	0
1139	0	0	204	531	327	-367	-61	429	-221	-176	-335	-149	-197	-162	0
1140	0	0	262	547	285	-404	-11	416	-93	-256	-419	-157	-236	-197	0
1141	0	0	176	564	388	-370	-106	476	-122	-180	-331	-108	-95	5	0
1142	0	0	289	570	281	-429	4	425	-34	-36	-122	25	21	98	0
1143	0	0	376	587	211	-481	82	399	108	192	25	166	159	120	0
1144	0	0	314	587	273	-450	20	430	166	126	128	228	98	174	0
1145	0	0	392	609	217	-500	87	413	211	211	271	221	176	238	0
1146	0	0	413	618	205	-515	104	411	129	102	95	199	-3	203	0
1147	0	0	450	659	209	-554	120	434	81	34	54	83	29	91	0
1148	0	0	386	688	302	-537	42	495	-52	-60	-124	-48	-52	-5	0
1149	0	0	336	710	374	-523	-19	542	-73	-151	-358	-81	-155	-85	0
1150	0	0	275	721	446	-498	-85	583	-194	-254	-426	-120	-135	-98	0
1151	0	0	295	731	436	-513	-70	583	-157	-147	-360	-100	-58	1	0
1152	0	0	361	756	395	-558	-17	575	-21	-83	-155	56	3	91	0
1153	0	0	359	764	405	-561	-23	584	83	48	52	147	102	213	0
1154	0	0	483	783	300	-633	91	541	195	205	194	195	129	250	0
1155	0	0	472	799	327	-635	72	563	151	250	135	252	106	275	0
1156	0	0	445	805	360	-625	42	582	77	124	180	180	87	126	0
1157	0	0	432	814	382	-623	25	598	81	46	-31	54	5	17	0
1158	0	0	384	820	436	-602	-26	628	34	-23	-164	-3	-112	52	0
1159	0	0	398	832	434	-615	-18	633	-139	-73	-364	-174	-95	-153	0
1160	0	0	272	832	560	-552	-144	696	-194	-190	-488	-159	-120	-108	0
1161	0	0	289	843	554	-566	-132	698	-164	-228	-444	-215	-110	-122	0
1162	0	0	431	855	424	-643	3	639	124	-50	-77	110	60	60	0
1163	0	0	427	867	440	-647	-6	653	120	174	65	145	87	195	0
1164	0	0	502	886	384	-694	59	635	182	246	275	190	225	166	0
1165	0	0	464	884	420	-674	22	652	151	248	263	221	133	226	0
1166	0	0	512	890	378	-701	67	634	170	149	182	205	104	87	0
1167	0	0	516	892	376	-704	70	634	27	157	67	79	42	32	0
1168	0	0	392	894	502	-643	-55	698	-79	13	-126	-98	3	27	0
1169	0	0	404	863	459	-633	-27	661	-71	-124	-259	-170	-98	-112	0
1170	0	0	297	869	572	-583	-137	720	-120	-254	-337	-215	-195	-102	0
1171	0	0	339	855	516	-597	-88	685	-56	-110	-335	-56	-52	-1	0
1172	0	0	343	851	508	-597	-82	679	56	-60	-79	54	-34	95	0
1173	0	0	445	836	391	-640	27	613	244	234	207	197	137	211	0
1174	0	0	378	820	442	-599	-32	631	81	226	256	149	180	199	0
1175	0	0	452	814	362	-633	45	588	236	269	287	273	176	221	0
1176	0	0	419	808	389	-613	15	598	168	207	228	205	77	120	0
1177	0	0	386	787	401	-586	-7	594	71	162	149	85	40	64	0
1178	0	0	320	760	440	-540	-60	600	-29	40	-98	-17	42	-147	0
1179	0	0	212	737	525	-474	-156	631	-114	-180	-213	-120	-98	-184	0
1180	0	0	211	711	500	-461	-144	605	-112	-155	-378	-75	-172	-197	0
1181	0	0	212	677	465	-444	-126	571	-3	-147	-215	-38	-29	-87	0
1182	0	0	310	653	343	-481	-16	498	32	85	29	87	79	120	0
1183	0	0	279	626	347	-452	-34	486	141	166	155	254	110	186	0
1184	0	0	365	607	242	-486	61	424	174	271	358	265	195	172	0
1185	0	0	300	587	287	-443	6	437	226	265	304	256	217	205	0
1186	0	0	398	570	172	-484	113	371	182	259	292	190	186	151	0
1187	0	0	315	543	228	-429	43	385	170	131	122	151	95	58	0
1188	0	0	230	519	289	-374	-29	404	-85	-44	-131	-5	-108	-104	0
1189	0	0	183	508	325	-345	-71	416	-106	-19	-225	-89	-73	-71	0
1190	0	0	48	488	440	-268	-196	464	-236	-166	-393	-246	-79	-114	0
1191	0	0	114	469	355	-291	-120	412	-36	-79	-236	-58	-32	-71	0
1192	0	0	120	459	339	-289	-109	399	31	15	-145	85	40	48	0
1193	0	0	221	438	217	-329	2	327	170	184	131	236	159	87	0
1194	0	0	168	426	258	-297	-45	342	207	254	291	292	176	186	0
1195	0	0	211	426	215	-318	-2	320	209	261	275	246	137	182	0
1196	0	0	252	399	147	-325	52	273	141	192	209	186	162	135	0
1197	0	0	165	395	230	-280	-32	312	91	81	100	91	36	-11	0
1198	0	0	138	378	240	-258	-51	309	-40	91	-95	19	-46	-13	0
1199	0	0	21	376	355	-198	-167	365	-168	-143	-339	-226	-166	-157	0
1200	0	0	23	327	304	-175	-140	315	-135	-153	-364	-128	-151	-182	0
1201	0	0	29	325	296	-177	-133	310	-29	-149	-300	-62	-67	-58	0
1202	0	0	64	306	242	-185	-89	274	79	50	-100	32	75	5	0
1203	0	0	116	300	184	-208	-34	242	192	178	83	269	186	40	0
1204	0	0	114	306	192	-210	-39	249	219	195	259	277	91	60	0
1205	0	0	90	289	199	-189	-54	244	225	205	248	190	211	135	0
1206	0	0	140	306	166	-223	-13	236	240	223	199	114	186	44	0
1207	0	0	114	302	188	-208	-37	245	62	93	58	-34	32	-38	0
1208	0	0	62	283	221	-172	-79	252	64	32	-32	40	9	-89	0
1209	0	0	39	277	238	-158	-99	257	-153	-108	-329	-221	-137	-242	0
1210	0	0	-83	281	364	-99	-223	322	-102	-223	-411	-178	-129	-213	0
1211	0	0	14	279	265	-146	-125	272	-65	-100	-337	-98	-69	-73	0
1212	0	0	-19	244	263	-112	-141	253	62	-27	-120	48	5	56	0
1213	0	0	13	259	246	-136	-116	252	135	155	60	161	97	104	0
1214	0	0	87	215	128	-151	-20	171	199	265	244	209	159	147	0
1215	0	0	87	236	149	-161	-31	192	213	211	271	205	157	197	0
1216	0	0	150	252	102	-201	24	177	137	228	232	110	126	62	0
1217	0	0	68	244	176	-156	-54	210	145	46	87	77	-31	48	0
1218	0	0	31	236	205	-133	-87	220	-83	48	-159	-98	1	-122	0
1219	0	0	26	225	199	-125	-86	212	-100	-110	-323	-149	-114	-126	0
1220	0	0	-95	203	298	-54	-196	250	-234	-157	-382	-190	-137	-155	0
1221	0	0	-72	207	279	-67	-175	243	-48	-190	-269	-83	-102	-112	0
1222	0	0	-56	203	259	-73	-157	231	1	-9	-131	46	7	27	0
1223	0	0	55	186	131	-120	-38	158	114	139	95	213	85	164	0
1224	0	0	56	203	147	-129	-45	175	139	170	298	215	118	240	0
1225	0	0	99	223	124	-161	-12	173	246	269	226	254	162	166	0
1226	0	0	107	215	108	-161	0	161	129	168	168	226	69	166	0
1227	0	0	14	219	205	-116	-95	212	13	54	31	91	-42	-40	0
1228	0	0	-4	211	215	-103	-109	213	-27	-91	-97	-93	-27	-44	0
1229	0	0	-49	199	248	-75	-148	223	-89	-164	-273	-186	-89	-110	0
1230	0	0	-116	186	302	-35	-209	244	-145	-201	-407	-180	-100	-73	0
1231	0	0	-41	199	240	-79	-140	219	-108	-141	-327	-139	-19	-87	0
1232	0	0	-54	192	246	-69	-150	219	-62	5	-153	102	15	65	0
1233	0	0	2	180	178	-91	-88	179	164	116	116	217	118	137	0
1234	0	0	24	194	170	-109	-73	182	166	188	230	246	182	226	0
1235	0	0	113	184	71	-148	21	127	155	292	296	226	174	306	0
1236	0	0	64	182	118	-123	-27	150	81	234	120	124	44	157	0
1237	0	0	87	180	93	-133	-3	136	122	93	77	75	5	71	0
1238	0	0	12	184	172	-98	-80	178	-83	31	-170	27	-98	-31	0
1239	0	0	24	194	170	-109	-73	182	-85	-118	-302	-108	-108	-180	0
1240	0	0	-52	190	242	-69	-147	216	-143	-215	-438	-182	-143	-153	0
1241	0	0	19	199	180	-109	-80	189	-73	-122	-335	-97	-67	-120	0
1242	0	0	70	190	120	-130	-25	155	44	-36	-122	67	77	9	0
1243	0	0	240	182	-58	-211	149	62	170	159	98	223	128	182	0
1244	0	0	267	192	-75	-229	171	58	226	271	261	289	192	246	0
1245	0	0	242	184	-58	-213	150	63	137	228	170	240	98	129	0
1246	0	0	350	195	-155	-272	252	20	199	269	263	232	166	116	0
1247	0	0	228	190	-38	-209	133	76	7	52	95	65	77	-9	0
1248	0	0	278	207	-71	-242	174	68	-93	-110	-182	-122	-108	-174	0
1249	0	0	226	203	-23	-214	124	90	-79	-122	-273	-133	-89	-133	0
1250	0	0	104	199	95	-151	4	147	-238	-252	-442	-289	-118	-211	0
1251	0	0	309	201	-108	-255	208	46	-81	-67	-325	-155	-139	-58	0
1252	0	0	297	199	-98	-248	197	50	-23	65	-159	102	13	67	0
1253	0	0	371	197	-174	-284	272	11	151	104	44	141	128	120	0
1254	0	0	480	186	-294	-333	387	-54	188	199	244	215	69	184	0
1255	0	0	413	188	-225	-300	319	-18	170	219	223	201	114	112	0
1256	0	0	455	186	-269	-320	362	-41	93	168	192	89	133	100	0
1257	0	0	493	195	-298	-344	395	-51	25	182	5	-29	79	-102	0
1258	0	0	408	209	-199	-308	303	5	-15	23	-201	-40	-118	-122	0
1259	0	0	343	221	-122	-282	232	49	-176	-155	-343	-327	-128	-248	0
1260	0	0	374	221	-153	-297	263	34	-145	-203	-399	-186	-166	-157	0
1261	0	0	300	236	-64	-268	182	86	-172	-203	-428	-207	-195	-203	0
1262	0	0	434	242	-192	-338	313	25	50	1	-141	32	56	17	0
1263	0	0	406	236	-170	-321	288	33	116	40	-15	69	62	44	0
1264	0	0	517	240	-277	-378	397	-18	192	256	234	226	141	178	0
1265	0	0	500	215	-285	-357	392	-35	128	203	147	161	62	89	0
1266	0	0	494	209	-285	-351	389	-38	89	164	164	205	97	36	0
1267	0	0	482	228	-254	-355	368	-13	21	17	-7	15	-65	-25	0
1268	0	0	497	232	-265	-364	381	-16	7	-34	-137	-83	-62	-159	0
1269	0	0	381	215	-166	-298	273	24	-157	-114	-372	-199	-124	-192	0
1270	0	0	352	238	-114	-295	233	62	-188	-273	-419	-230	-219	-259	0
1271	0	0	414	232	-182	-323	298	25	-108	-112	-335	-87	-108	-81	0
1272	0	0	397	223	-174	-310	285	24	-32	-40	-143	-46	-25	1	0
1273	0	0	496	240	-256	-368	376	-8	100	112	85	50	93	122	0
1274	0	0	581	250	-331	-415	456	-40	162	188	215	199	131	159	0
1275	0	0	502	252	-250	-377	376	1	102	164	190	166	122	159	0
1276	0	0	555	232	-323	-393	439	-45	87	135	184	98	15	104	0
1277	0	0	523	246	-277	-384	400	-15	79	81	60	-1	15	-52	0
1278	0	0	469	225	-244	-347	356	-9	-52	-100	-147	-54	-87	-135	0
1279	0	0	418	226	-192	-322	305	17	-178	-168	-287	-223	-155	-151	0
1280	0	0	346	244	-102	-295	224	71	-182	-230	-428	-195	-166	-230	0
1281	0	0	449	238	-211	-343	330	13	-139	-93	-306	-108	-71	-129	0
1282	0	0	428	221	-207	-324	317	7	-48	-34	-141	89	-19	3	0
1283	0	0	509	213	-296	-361	402	-41	116	133	168	126	98	126	0
1284	0	0	478	211	-267	-344	372	-28	151	137	228	223	151	120	0
1285	0	0	558	225	-333	-391	445	-54	195	265	246	223	155	221	0
1286	0	0	480	221	-259	-350	369	-19	131	201	178	166	38	118	0
1287	0	0	527	221	-306	-374	416	-42	-9	102	31	15	-29	-21	0
1288	0	0	445	250	-195	-347	320	27	-58	-29	-106	-17	-60	-48	0
1289	0	0	404	234	-170	-319	287	32	-141	-129	-273	-205	-135	-139	0
1290	0	0	348	246	-102	-297	225	72	-223	-190	-413	-197	-161	-199	0
1291	0	0	267	238	-29	-252	148	104	-83	-256	-347	-186	-147	-91	0
1292	0	0	426	242	-184	-334	305	29	0	-31	-81	7	23	29	0
1293	0	0	480	221	-259	-350	369	-19	124	195	91	203	112	254	0
1294	0	0	459	221	-238	-340	348	-8	157	211	201	238	81	207	0
1295	0	0	443	217	-226	-330	334	-4	184	225	246	234	135	176	0
1296	0	0	447	215	-232	-331	339	-8	137	151	122	73	60	62	0
1297	0	0	445	211	-234	-328	339	-11	81	112	112	34	95	-9	0
1298	0	0	305	199	-106	-252	205	46	-46	-58	-128	-110	-56	-147	0
1299	0	0	336	205	-131	-270	233	37	-120	-65	-341	-153	-217	-236	0
1300	0	0	226	209	-17	-217	121	96	-201	-153	-415	-178	-164	-217	0
1301	0	0	243	199	-44	-221	143	77	-79	-161	-335	-170	-79	-120	0
1302	0	0	323	207	-116	-265	219	45	3	-3	-176	23	40	-31	0
1303	0	0	372	215	-157	-293	264	29	135	93	102	194	120	64	0
1304	0	0	385	207	-178	-296	281	14	201	240	250	248	110	217	0
1305	0	0	366	205	-161	-285	263	22	83	331	188	221	151	170	0
1306	0	0	416	217	-199	-316	307	9	120	221	228	161	143	126	0
1307	0	0	346	201	-145	-273	245	28	15	64	50	40	-31	29	0
1308	0	0	292	188	-104	-240	198	42	56	9	-110	-44	-9	-50	0
1309	0	0	195	176	-19	-185	107	78	-124	-157	-386	-149	-151	-168	0
1310	0	0	187	190	3	-188	92	96	-182	-114	-417	-188	-112	-161	0
1311	0	0	91	180	89	-135	1	134	-75	-128	-351	-93	-65	-108	0
1312	0	0	215	194	-21	-204	118	86	-1	52	-143	36	17	-5	0
1313	0	0	208	215	7	-211	100	111	153	62	65	176	73	122	0
1314	0	0	292	194	-98	-243	195	48	258	250	281	292	244	223	0
1315	0	0	273	182	-91	-227	182	45	209	234	209	207	157	186	0
1316	0	0	304	194	-110	-249	207	42	126	234	223	269	116	143	0
1317	0	0	222	184	-38	-203	130	73	89	97	98	71	50	100	0
1318	0	0	179	194	15	-186	82	104	3	-15	-97	-40	-50	-11	0
1319	0	0	114	205	91	-159	11	148	-36	-116	-267	-147	-87	-128	0
1320	0	0	-17	192	209	-87	-113	200	-178	-250	-378	-162	-215	-135	0
1321	0	0	32	194	162	-113	-65	178	-116	-106	-289	-118	-38	-149	0
1322	0	0	60	178	118	-119	-29	148	-32	34	-131	40	-21	21	0
1323	0	0	70	184	114	-127	-22	149	151	137	118	195	159	172	0
1324	0	0	161	178	17	-169	72	97	190	213	155	240	83	108	0
1325	0	0	118	180	62	-149	28	121	221	267	271	287	170	225	0
1326	0	0	144	186	42	-165	51	114	95	197	145	197	83	93	0
1327	0	0	69	166	97	-117	-14	131	62	81	52	64	13	42	0
1328	0	0	-25	172	197	-73	-111	184	-85	-50	-133	-106	-93	-98	0
1329	0	0	-5	157	162	-76	-83	159	-143	-93	-221	-164	-58	-184	0
1330	0	0	-144	166	310	-11	-227	238	-240	-275	-432	-271	-225	-180	0
1331	0	0	-66	184	250	-59	-158	217	-83	-44	-325	-128	-32	-73	0
1332	0	0	-41	170	211	-64	-126	190	-3	-21	-153	38	3	9	0
1333	0	0	8	184	176	-96	-84	180	135	135	62	87	120	124	0
1334	0	0	66	192	126	-129	-30	159	190	234	176	250	124	128	0
1335	0	0	18	182	164	-100	-73	173	91	256	207	226	118	85	0
1336	0	0	22	186	164	-104	-71	175	69	188	192	129	124	87	0
1337	0	0	-43	168	211	-62	-127	189	15	38	19	23	-69	-3	0
1338	0	0	-19	182	201	-81	-110	191	-29	-75	-106	-56	-15	-122	0
1339	0	0	-91	186	277	-47	-184	231	-143	-151	-327	-128	-153	-162	0
1340	0	0	-188	178	366	5	-277	272	-174	-170	-516	-180	-234	-164	0
1341	0	0	-136	182	318	-23	-227	250	-89	-153	-368	-81	-141	-69	0
1342	0	0	-171	162	333	4	-252	247	11	-62	-135	79	-73	89	0
1343	0	0	-37	172	209	-67	-123	190	73	184	58	149	85	141	0
1344	0	0	-43	166	209	-61	-126	187	122	226	236	287	128	166	0
1345	0	0	-13	153	166	-70	-89	159	184	213	252	135	120	95	0
1346	0	0	-23	155	178	-66	-100	166	149	209	207	176	118	139	0
1347	0	0	-59	162	221	-51	-140	191	50	93	-1	85	11	0	0
1348	0	0	-93	170	263	-38	-178	216	-89	-116	-104	-104	-67	-50	0
1349	0	0	-153	172	325	-9	-239	248	-151	-108	-349	-172	-98	-131	0
1350	0	0	-161	184	345	-11	-253	264	-126	-209	-486	-135	-192	-112	0
1351	0	0	-229	176	405	26	-317	290	-98	-182	-298	-48	-114	1	0
1352	0	0	-111	180	291	-34	-201	235	69	19	-192	56	-13	52	0
1353	0	0	-64	155	219	-45	-141	187	124	100	100	252	151	207	0
1354	0	0	23	184	161	-103	-69	172	203	199	230	246	135	203	0
1355	0	0	88	159	71	-123	8	115	244	209	329	294	194	263	0
1356	0	0	2	166	164	-84	-81	165	159	217	211	131	153	153	0
1357	0	0	44	172	128	-108	-42	150	42	100	29	71	50	52	0
1358	0	0	-49	170	219	-60	-134	194	-15	-36	-145	0	-52	-69	0
1359	0	0	-60	178	238	-59	-149	208	-110	-151	-279	-166	-67	-98	0
1360	0	0	-146	172	318	-13	-232	245	-122	-172	-436	-159	-162	-95	0
1361	0	0	-62	176	238	-57	-150	207	-124	-106	-263	-85	-83	-32	0
1362	0	0	-52	178	230	-63	-141	204	42	32	-122	112	52	62	0
1363	0	0	-2	176	178	-87	-90	177	128	124	77	203	118	131	0
1364	0	0	58	182	124	-120	-33	153	242	271	263	258	195	248	0
1365	0	0	25	186	161	-105	-68	173	147	285	296	225	203	159	0
1366	0	0	35	164	129	-99	-47	146	131	197	153	172	128	71	0
1367	0	0	13	162	149	-87	-68	155	42	145	67	89	95	29	0
1368	0	0	-54	159	213	-52	-133	186	-27	-81	-69	-56	-58	-110	0
1369	0	0	-95	168	263	-36	-179	215	-89	-184	-252	-122	-106	-151	0
1370	0	0	-89	174	263	-42	-176	218	-157	-197	-407	-197	-143	-219	0
1371	0	0	-107	166	273	-29	-190	219	-114	-83	-360	-46	-54	-44	0
1372	0	0	-17	182	199	-82	-108	190	60	-32	-116	-11	75	-56	0
1373	0	0	47	194	147	-120	-50	170	118	116	56	141	120	79	0
1374	0	0	96	161	65	-128	15	113	184	269	174	225	174	161	0
1375	0	0	85	164	79	-124	3	121	217	184	190	205	178	143	0
1376	0	0	111	157	46	-134	32	101	122	168	213	184	120	188	0
1377	0	0	97	170	73	-133	12	121	-11	95	25	1	19	50	0
1378	0	0	72	161	89	-116	-8	125	-65	-58	-172	-81	-75	-108	0
1379	0	0	-2	164	166	-81	-84	165	-118	-168	-358	-176	-120	-174	0
1380	0	0	-99	155	254	-28	-176	204	-211	-172	-440	-256	-141	-226	0
1381	0	0	-17	153	170	-68	-93	161	-89	-172	-318	-122	-126	-54	0
1382	0	0	2	164	162	-83	-80	163	11	5	-143	-17	50	-9	0
1383	0	0	42	166	124	-104	-41	145	100	40	-83	71	108	27	0
1384	0	0	125	161	36	-143	44	98	131	217	207	267	133	161	0
1385	0	0	126	164	38	-145	44	101	197	225	170	225	62	116	0
1386	0	0	145	162	17	-153	64	89	100	178	75	118	48	98	0
1387	0	0	57	161	104	-109	-23	132	15	31	42	-64	44	-27	0
1388	0	0	80	155	75	-117	2	115	-126	-69	-161	-110	-48	-129	0
1389	0	0	60	153	93	-106	-16	123	-98	-139	-413	-211	-223	-184	0
1390	0	0	-66	155	221	-44	-143	188	-168	-192	-442	-256	-151	-190	0
1391	0	0	22	153	131	-87	-54	142	-124	-112	-401	-178	-120	-124	0
1392	0	0	47	149	102	-98	-27	125	-19	-34	-151	-58	38	-31	0
1393	0	0	164	147	-17	-155	90	65	147	104	31	116	122	137	0
1394	0	0	185	162	-23	-173	104	69	203	133	221	230	124	120	0
1395	0	0	189	162	-27	-175	108	67	188	182	244	199	153	135	0
1396	0	0	203	161	-42	-182	122	59	77	131	126	104	3	0	0
1397	0	0	234	161	-73	-197	153	44	75	38	102	-3	-13	42	0
1398	0	0	135	162	27	-148	54	94	-79	-93	-114	-151	-79	-83	0
1399	0	0	124	162	38	-143	43	100	-226	-215	-382	-240	-201	-291	0
1400	0	0	58	170	112	-114	-27	141	-228	-219	-527	-238	-98	-197	0
1401	0	0	91	178	87	-134	2	132	-155	-232	-391	-207	-128	-155	0
1402	0	0	154	188	34	-171	60	111	-21	-73	-164	13	-11	-60	0
1403	0	0	265	207	-58	-236	161	74	100	69	60	133	98	139	0
1404	0	0	339	215	-124	-277	231	45	137	137	170	141	81	83	0
1405	0	0	305	205	-100	-255	202	52	168	186	205	162	118	182	0
1406	0	0	288	223	-65	-255	176	79	95	126	122	141	79	60	0
1407	0	0	362	205	-157	-283	259	24	31	118	-25	-1	-42	-19	0
1408	0	0	222	211	-11	-216	116	100	-87	-69	-226	-98	-141	-137	0
1409	0	0	219	228	9	-223	105	118	-116	-151	-337	-190	-139	-192	0
1410	0	0	128	230	102	-179	13	166	-244	-259	-479	-294	-192	-246	0
1411	0	0	267	248	-19	-257	143	114	-153	-166	-355	-159	-128	-128	0
1412	0	0	194	250	56	-222	69	153	-15	-52	-139	-13	31	-5	0
1413	0	0	257	248	-9	-252	133	119	62	85	-25	135	65	-9	0
1414	0	0	339	254	-85	-296	212	84	166	137	180	230	164	139	0
1415	0	0	306	244	-62	-275	184	91	139	176	182	168	102	114	0
1416	0	0	300	250	-50	-275	175	100	31	184	98	133	114	5	0
1417	0	0	342	242	-100	-292	221	71	50	79	11	19	23	-50	0
1418	0	0	157	269	112	-213	22	190	-116	-85	-149	-120	-100	-87	0
1419	0	0	219	273	54	-246	82	163	-164	-225	-370	-232	-209	-273	0
1420	0	0	179	287	108	-233	35	197	-195	-172	-378	-211	-159	-168	0
1421	0	0	93	318	225	-205	-66	271	-199	-258	-393	-172	-135	-186	0
1422	0	0	270	320	50	-295	110	185	5	-17	-108	50	34	-7	0
1423	0	0	272	345	73	-308	99	209	79	46	32	89	108	79	0
1424	0	0	317	349	32	-333	142	190	118	161	161	180	73	97	0
1425	0	0	316	347	31	-331	142	189	118	190	215	188	79	137	0
1426	0	0	281	325	44	-303	118	184	65	135	104	83	21	62	0
1427	0	0	290	322	32	-306	129	177	7	38	21	-19	17	-3	0
1428	0	0	252	331	79	-291	86	205	-97	-75	-172	-85	-64	-128	0
1429	0	0	219	314	95	-266	62	204	-147	-223	-364	-250	-203	-182	0
1430	0	0	138	320	182	-229	-22	251	-291	-273	-475	-296	-287	-155	0
1431	0	0	151	312	161	-231	-5	236	-174	-182	-384	-145	-108	-93	0
1432	0	0	238	298	60	-268	89	179	15	-40	-190	19	-3	9	0
1433	0	0	237	279	42	-258	97	160	56	31	69	104	15	188	0
1434	0	0	356	281	-75	-318	215	103	118	211	209	199	159	124	0
1435	0	0	230	259	29	-244	100	144	126	155	122	135	89	147	0
1436	0	0	298	254	-44	-276	171	105	56	62	234	120	40	85	0
1437	0	0	196	250	54	-223	71	152	27	-5	31	-42	-19	-13	0
1438	0	0	139	236	97	-187	21	166	-122	-93	-221	-100	-141	-60	0
1439	0	0	91	219	128	-155	-18	173	-194	-199	-312	-285	-98	-221	0
1440	0	0	43	215	172	-129	-64	193	-194	-283	-401	-325	-168	-197	0
1441	0	0	62	223	161	-142	-49	192	-114	-201	-327	-192	-75	-122	0
1442	0	0	103	223	120	-163	-8	171	-31	-60	-172	-17	19	9	0
1443	0	0	147	240	93	-193	27	166	42	118	60	141	87	95	0
1444	0	0	184	238	54	-211	65	146	153	161	199	197	62	159	0
1445	0	0	173	207	34	-190	69	120	170	217	267	182	122	182	0
1446	0	0	139	203	64	-171	37	133	32	161	168	69	17	29	0
1447	0	0	155	184	29	-169	63	106	124	-11	124	73	-65	102	0
1448	0	0	82	161	79	-121	1	120	-67	-110	-153	-75	-112	-52	0
1449	0	0	35	139	104	-87	-34	121	-168	-168	-353	-228	-81	-215	0
1450	0	0	-60	128	188	-34	-124	158	-203	-164	-430	-234	-135	-162	0
1451	0	0	-76	118	194	-21	-135	156	-207	-168	-409	-168	-194	-62	0
1452	0	0	66	114	48	-90	9	81	42	3	-97	64	11	87	0
1453	0	0	43	118	75	-80	-16	96	141	143	17	164	98	126	0
1454	0	0	160	122	-38	-141	99	42	159	184	168	238	135	137	0
1455	0	0	116	131	15	-123	50	73	182	234	285	232	194	232	0
1456	0	0	121	120	-1	-120	61	59	81	114	194	122	40	129	0
1457	0	0	143	124	-19	-133	81	52	116	145	97	77	44	85	0
1458	0	0	26	128	102	-77	-38	115	-124	-83	-166	-104	-114	-149	0
1459	0	0	55	124	69	-89	-7	96	-164	-135	-236	-157	-147	-81	0
1460	0	0	-107	112	219	-2	-163	165	-287	-248	-459	-261	-256	-228	0
1461	0	0	101	128	27	-114	37	77	-42	-81	-356	-102	-73	-81	0
1462	0	0	-21	124	145	-51	-83	134	-36	-34	-131	-11	19	36	0
1463	0	0	219	126	-93	-172	156	16	102	131	95	137	71	172	0
1464	0	0	188	126	-62	-157	125	32	215	283	246	287	174	242	0
1465	0	0	107	124	17	-115	45	70	147	118	166	143	65	128	0
1466	0	0	226	114	-112	-170	169	1	162	232	201	199	192	73	0
1467	0	0	117	110	-7	-113	62	51	97	11	79	58	54	38	0
1468	0	0	101	106	5	-103	48	55	-97	-11	-65	-159	-81	-64	0
1469	0	0	31	124	93	-77	-31	108	-174	-184	-310	-186	-85	-178	0
1470	0	0	-15	114	129	-49	-72	121	-207	-234	-469	-259	-114	-236	0
1471	0	0	-48	126	174	-39	-111	150	-116	-201	-320	-110	-133	-81	0
1472	0	0	103	118	15	-110	44	66	-42	-23	-145	-9	3	-23	0
1473	0	0	17	131	114	-74	-48	122	135	46	31	159	75	106	0
1474	0	0	131	114	-17	-122	74	48	172	170	211	215	120	201	0
1475	0	0	62	106	44	-84	9	75	83	180	147	141	137	161	0
1476	0	0	33	93	60	-63	-13	76	50	166	79	98	79	87	0
1477	0	0	92	89	-3	-90	47	43	44	97	-15	-21	34	-7	0
1478	0	0	-37	87	124	-25	-80	105	-129	-65	-209	-124	-83	-145	0
1479	0	0	-99	79	178	10	-138	128	-180	-215	-374	-236	-151	-230	0
1480	0	0	-93	102	195	-4	-144	148	-131	-238	-411	-228	-87	-201	0
1481	0	0	-122	120	242	1	-182	181	-89	-252	-322	-161	-153	-164	0
1482	0	0	-51	168	219	-58	-135	193	-46	-23	-155	27	19	1	0
1483	0	0	115	258	143	-186	-14	200	126	180	112	170	133	91	0
1484	0	0	157	432	275	-294	-59	353	188	164	238	211	151	147	0
1485	0	0	241	611	370	-426	-64	490	182	110	211	147	106	106	0
1486	0	0	403	810	407	-606	-2	608	164	195	170	166	155	69	0
1487	0	0	420	1067	647	-743	-113	857	-5	38	50	-7	17	81	0
1488	0	0	689	1416	727	-1052	-19	1071	23	-122	-100	-95	-58	-139	0
1489	0	0	836	1846	1010	-1341	-87	1428	-97	-143	-331	-114	-91	-131	0
1490	0	0	939	2298	1359	-1618	-210	1828	-172	-230	-469	-244	-186	-168	0
1491	0	0	1168	2677	1509	-1922	-170	2093	-108	-207	-411	-153	-124	-91	0
1492	0	0	1379	3086	1707	-2232	-164	2396	-5	-81	-135	-40	56	40	0
1493	0	0	1682	3383	1701	-2532	-9	2542	141	62	75	137	69	155	0
1494	0	0	1789	3618	1829	-2703	-20	2723	236	166	159	250	149	248	0
1495	0	0	1902	3750	1848	-2826	27	2799	157	143	194	195	116	194	0
1496	0	0	1930	3788	1858	-2859	36	2823	116	199	145	128	126	77	0
1497	0	0	1841	3699	1858	-2770	-8	2778	56	27	50	141	32	64	0
1498	0	0	1682	3375	1693	-2528	-5	2534	-40	-65	-155	-56	-85	-71	1
1499	0	0	1348	2915	1567	-2131	-109	2241	-250	-155	-358	-244	-89	-207	0
1500	0	0	970	2275	1305	-1622	-167	1790	-238	-188	-407	-277	-184	-230	0
1501	80	0	761	1649	888	-1205	-63	1268	-143	-172	-339	-141	-151	-73	0
1502	80	0	390	686	296	-538	47	491	-40	-50	-65	23	23	46	0
1503	80	0	65	97	32	-81	16	64	36	46	69	178	126	52	0
1504	80	0	126	-44	-170	-41	148	-107	155	228	219	215	116	199	0
1505	80	0	51	-135	-186	42	118	-160	159	131	223	195	114	151	0
1506	80	0	84	-129	-213	22	148	-171	120	108	128	93	69	91	0
1507	80	0	35	-122	-157	43	96	-139	32	40	17	52	-21	29	0
1508	80	0	3	-128	-131	62	67	-129	-106	-65	-166	-162	-54	-116	0
1509	80	0	-88	-155	-67	121	-10	-111	-258	-172	-343	-248	-147	-273	0
1510	80	0	-138	-205	-67	171	-35	-136	-199	-223	-378	-205	-258	-97	0
1511	80	0	-161	-240	-79	200	-41	-159	-199	-240	-409	-242	-133	-106	0
1512	80	0	-87	-228	-141	157	27	-184	27	-116	-192	-60	-5	-71	0
1513	80	0	35	-190	-225	77	130	-207	87	67	48	143	38	135	0
1514	80	0	-25	-131	-106	78	40	-118	89	91	147	145	95	112	0
1515	80	0	86	-75	-161	-5	123	-118	151	151	147	126	87	77	0
1516	80	0	79	-27	-106	-26	92	-66	83	207	126	65	36	128	0
1517	80	0	18	-1	-19	-8	18	-10	-71	9	-5	-42	-65	-58	0
1518	80	0	131	38	-93	-84	112	-27	-44	-50	-166	-114	-85	-116	0
1519	80	0	-62	50	112	6	-87	81	-223	-273	-368	-215	-240	-114	0
1520	80	0	-62	64	126	-1	-94	95	-201	-337	-529	-259	-259	-236	0
1521	80	0	22	60	38	-41	-8	49	-97	-147	-391	-182	-56	-126	0
1522	80	0	0	69	69	-34	-34	69	-159	-98	-298	-64	-83	-83	0
1523	80	0	117	71	-46	-94	81	12	147	83	-13	120	110	56	0
1524	80	0	45	93	48	-69	-1	70	89	71	124	98	32	106	0
1525	80	0	117	100	-17	-108	67	41	131	145	178	128	118	89	0
1526	80	0	95	122	27	-108	34	74	58	81	95	34	29	87	0
1527	80	0	91	122	31	-106	30	76	7	60	-112	-48	-52	-69	0
1528	80	0	-18	135	153	-58	-85	144	-106	-147	-261	-149	-155	-188	0
1529	80	0	-84	129	213	-22	-148	171	-190	-267	-490	-248	-197	-294	0
1530	80	0	-27	116	143	-44	-85	129	-226	-248	-516	-267	-164	-271	0
1531	80	0	-95	124	219	-14	-157	171	-238	-174	-512	-172	-122	-139	0
1532	80	0	-31	139	170	-54	-100	154	-67	-46	-294	-23	-83	-29	0
1533	80	0	42	129	87	-85	-22	108	19	118	-102	58	23	52	0
1534	80	0	97	131	34	-114	31	82	161	174	114	182	79	151	0
1535	80	0	64	122	58	-93	3	90	97	102	52	87	77	64	0
1536	80	0	43	114	71	-78	-14	92	21	176	5	124	52	1	0
1537	80	0	62	118	56	-90	3	87	-27	11	-38	-27	-27	-104	0
1538	80	0	44	131	87	-87	-21	109	-65	-19	-261	-95	-85	-184	0
1539	80	0	-95	139	234	-22	-164	186	-203	-263	-448	-269	-195	-281	0
1540	80	0	-97	161	258	-32	-177	209	-203	-277	-566	-281	-258	-285	0
1541	80	0	-41	164	205	-61	-123	184	-153	-176	-442	-161	-98	-228	0
1542	80	0	-47	170	217	-61	-132	193	-27	-161	-252	-23	-65	5	0
1543	80	0	99	164	65	-131	17	114	71	133	-5	71	128	62	0
1544	80	0	119	159	40	-139	39	99	145	126	188	203	83	151	0
1545	80	0	138	157	19	-147	59	88	108	166	149	128	36	42	0
1546	80	0	193	161	-32	-177	112	64	93	133	283	129	108	128	0
1547	80	0	78	155	77	-116	0	116	0	1	-46	-62	-36	50	0
1548	80	0	87	164	77	-125	5	120	-93	-56	-199	-77	-155	-58	0
1549	80	0	-19	155	174	-68	-96	164	-137	-265	-320	-194	-143	-176	0
1550	80	0	-93	166	259	-36	-176	212	-223	-223	-521	-294	-166	-242	0
1551	80	0	-14	174	188	-80	-101	181	-135	-188	-339	-151	-83	-131	0
1552	80	0	0	182	182	-91	-91	182	-32	-89	-81	-25	7	52	0
1553	80	0	6	186	180	-96	-87	183	-42	75	71	34	77	118	0
1554	80	0	124	186	62	-155	31	124	137	256	221	197	186	131	0
1555	80	0	29	197	168	-113	-69	182	126	217	250	124	174	166	0
1556	80	0	122	203	81	-162	20	142	168	151	194	201	50	133	0
1557	80	0	145	207	62	-176	41	134	81	52	75	19	-65	46	0
1558	80	0	27	201	174	-114	-73	187	-77	-40	-29	-56	-135	-69	0
1559	80	0	-6	199	205	-96	-105	202	-194	-180	-296	-242	-164	-151	0
1560	80	0	-12	211	223	-99	-117	217	-197	-246	-382	-238	-168	-188	0
1561	80	0	-2	219	221	-108	-111	220	-102	-207	-310	-172	-112	-135	0
1562	80	0	119	225	106	-172	6	165	32	-73	-149	85	-50	77	0
1563	80	0	231	234	3	-232	114	118	149	112	81	139	79	162	0
1564	80	0	268	230	-38	-249	153	96	178	157	178	273	91	147	0
1565	80	0	278	228	-50	-253	164	89	108	238	238	182	126	201	0
1566	80	0	365	228	-137	-296	251	45	180	182	164	162	87	62	0
1567	80	0	321	244	-77	-282	199	83	27	162	-23	52	75	-27	0
1568	80	0	253	242	-11	-247	132	115	-71	-118	-133	-137	-108	-122	0
1569	80	0	294	269	-25	-281	159	122	-83	-161	-302	-170	-85	-279	0
1570	80	0	213	269	56	-241	78	162	-164	-194	-490	-186	-149	-186	0
1571	80	0	227	269	42	-248	92	155	-137	-120	-360	-182	-116	-100	0
1572	80	0	381	265	-116	-323	248	74	77	11	-95	46	75	71	0
1573	80	0	319	281	-38	-300	178	121	67	62	60	155	71	170	0
1574	80	0	455	285	-170	-370	312	57	176	221	161	131	172	190	0
1575	80	0	416	302	-114	-359	265	94	213	238	186	234	164	131	0
1576	80	0	441	304	-137	-372	289	83	42	199	128	124	149	56	0
1577	80	0	443	306	-137	-374	290	84	13	102	-7	40	13	-13	0
1578	80	0	430	308	-122	-369	276	93	-3	0	-131	-52	-15	-7	0
1579	80	0	303	320	17	-311	143	168	-217	-110	-407	-149	-137	-176	0
1580	80	0	318	331	13	-324	152	172	-135	-234	-413	-240	-178	-178	0
1581	80	0	416	325	-91	-370	253	117	-75	-155	-269	-104	-93	-19	0
1582	80	0	341	341	0	-341	170	170	0	-3	-184	83	-29	19	0
1583	80	0	540	358	-182	-449	361	88	203	133	56	221	120	182	0
1584	80	0	441	362	-79	-401	260	141	131	159	192	273	110	258	0
1585	80	0	494	386	-108	-440	301	139	201	172	228	186	56	131	0
1586	80	0	517	391	-126	-454	321	132	69	203	215	162	98	151	0
1587	80	0	404	405	1	-404	201	203	21	38	17	21	-54	34	0
1588	80	0	427	420	-7	-423	217	206	11	-15	-131	-95	-64	-9	0
1589	80	0	318	415	97	-366	110	256	-172	-217	-323	-226	-182	-71	0
1590	80	0	327	424	97	-375	115	260	-194	-194	-370	-180	-116	-122	0
1591	80	0	213	424	211	-318	1	317	-192	-209	-378	-197	-85	-95	0
1592	80	0	441	450	9	-445	216	229	29	-25	-52	65	56	54	0
1593	80	0	364	453	89	-408	137	271	97	102	38	226	102	164	0
1594	80	0	471	486	15	-478	228	250	129	213	211	192	120	172	0
1595	80	0	454	504	50	-479	202	277	116	174	325	207	102	292	0
1596	80	0	489	516	27	-502	231	271	110	174	195	190	106	153	0
1597	80	0	477	539	62	-508	207	300	98	97	52	81	-1	3	0
1598	80	0	370	562	192	-466	89	377	-64	-1	-129	-67	-48	-60	0
1599	80	0	359	566	207	-462	76	386	-157	-211	-376	-147	-149	-190	0
1600	80	0	277	589	312	-433	-17	450	-184	-182	-444	-147	-104	-149	0
1601	80	0	329	618	289	-473	20	453	-77	-176	-360	-129	-190	-13	0
1602	80	0	357	611	254	-484	51	432	-62	1	-164	15	38	98	0
1603	80	0	495	628	133	-561	181	380	102	137	97	186	128	161	0
1604	80	0	499	673	174	-586	162	423	174	192	186	261	157	223	0
1605	80	0	540	679	139	-609	200	409	141	194	300	159	151	283	0
1606	80	0	533	692	159	-612	187	425	106	159	188	159	122	166	0
1607	80	0	540	704	164	-622	188	434	42	93	31	71	25	79	0
1608	80	0	564	723	159	-643	202	441	-40	-17	-129	-56	1	-31	0
1609	80	0	452	744	292	-598	80	518	-124	-248	-380	-145	-211	-106	0
1610	80	0	402	743	341	-572	30	542	-151	-161	-430	-225	-133	-135	0
1611	80	0	468	764	296	-616	86	530	-137	-153	-364	-157	-58	-31	0
1612	80	0	555	783	228	-669	163	505	34	5	-141	102	48	110	0
1613	80	0	590	797	207	-693	191	502	147	188	64	166	153	129	0
1614	80	0	607	799	192	-703	207	495	110	180	203	211	104	199	0
1615	80	0	651	812	161	-731	245	486	195	265	248	199	166	197	0
1616	80	0	553	814	261	-683	146	537	50	205	182	143	62	129	0
1617	80	0	607	820	213	-713	197	516	1	104	23	48	7	0	0
1618	80	0	506	826	320	-666	93	573	-77	9	-120	-46	-116	-65	0
1619	80	0	477	826	349	-651	64	587	-131	-174	-240	-161	-170	-65	0
1620	80	0	456	820	364	-638	46	592	-186	-162	-428	-180	-141	-128	0
1621	80	0	427	830	403	-628	12	616	-137	-108	-339	-42	-128	-60	0
1622	80	0	499	830	331	-664	84	580	-17	3	-116	73	31	62	0
1623	80	0	501	828	327	-664	87	577	172	141	-1	172	126	118	0
1624	80	0	516	818	302	-667	107	560	170	162	256	230	137	221	0
1625	80	0	508	826	318	-667	95	572	170	217	281	226	139	186	0
1626	80	0	490	812	322	-651	84	567	112	223	141	170	114	73	0
1627	80	0	487	805	318	-646	84	561	79	95	118	38	87	31	0
1628	80	0	424	808	384	-616	20	596	-34	-54	-98	-56	-71	-65	0
1629	80	0	361	781	420	-571	-29	600	-65	-168	-258	-139	-42	-159	0
1630	80	0	235	762	527	-498	-146	644	-133	-259	-417	-172	-159	-176	0
1631	80	0	300	750	450	-525	-75	600	-108	-128	-318	-73	-85	-124	0
1632	80	0	279	746	467	-512	-94	606	-9	-58	-50	-56	11	31	0
1633	80	0	248	715	467	-481	-109	591	44	166	0	91	98	112	0
1634	80	0	394	702	308	-548	43	505	143	273	211	226	143	149	0
1635	80	0	310	682	372	-496	-31	527	102	186	232	192	161	124	0
1636	80	0	357	671	314	-514	21	492	147	197	166	87	114	104	0
1637	80	0	301	644	343	-472	-21	493	64	93	64	50	89	-31	0
1638	80	0	110	614	504	-362	-197	559	-180	-102	-166	-77	-135	-129	0
1639	80	0	212	607	395	-409	-91	501	-120	-116	-409	-120	-104	-242	0
1640	80	0	48	585	537	-316	-244	561	-273	-207	-453	-300	-120	-217	0
1641	80	0	110	560	450	-335	-170	505	-56	-168	-323	-168	-46	-124	0
1642	80	0	116	535	419	-325	-151	477	23	-50	-170	-32	1	0	0
1643	80	0	151	506	355	-328	-102	430	135	135	17	197	145	131	0
1644	80	0	159	481	322	-320	-81	401	143	164	137	223	128	62	0
1645	80	0	168	459	291	-313	-61	375	209	209	238	275	108	176	0
1646	80	0	97	432	335	-264	-119	383	83	116	108	89	17	21	0
1647	80	0	105	411	306	-258	-100	358	50	93	21	9	75	-48	0
1648	80	0	-6	397	403	-195	-204	400	-133	-108	-195	-170	-38	-215	0
1649	80	0	-38	382	420	-172	-229	401	-161	-197	-351	-211	-131	-256	0
1650	80	0	-159	374	533	-107	-346	453	-232	-199	-483	-269	-116	-180	0
1651	80	0	-37	372	409	-167	-223	390	-153	-159	-362	-178	-157	-178	0
1652	80	0	-22	356	378	-167	-200	367	32	36	-143	48	36	69	0
1653	80	0	-29	335	364	-153	-196	349	27	87	-9	60	44	-31	0
1654	80	0	24	318	294	-171	-135	306	141	197	228	211	98	166	0
1655	80	0	14	308	294	-161	-140	301	164	246	157	176	85	114	0
1656	80	0	-64	298	362	-117	-213	330	48	128	102	79	73	19	0
1657	80	0	-10	294	304	-142	-157	299	38	42	-19	54	1	29	0
1658	80	0	-78	294	372	-108	-225	333	-52	-100	-192	-38	-95	-102	0
1659	80	0	-149	275	424	-63	-286	349	-157	-217	-335	-162	-162	-143	0
1660	80	0	-182	271	453	-44	-317	362	-192	-225	-463	-287	-188	-256	0
1661	80	0	-206	277	483	-35	-344	380	-155	-161	-415	-145	-87	-56	0
1662	80	0	-112	250	362	-69	-237	306	15	-129	-194	11	-3	98	0
1663	80	0	2	234	232	-118	-115	233	207	161	-7	180	141	139	0
1664	80	0	-93	244	337	-75	-215	290	81	118	118	184	147	174	0
1665	80	0	14	217	203	-115	-94	210	201	226	236	217	102	267	0
1666	80	0	-51	207	258	-78	-154	232	104	126	170	155	52	129	0
1667	80	0	0	207	207	-103	-103	207	104	62	-31	50	-1	-1	0
1668	80	0	-122	203	325	-40	-223	264	-120	34	-155	-98	1	-77	0
1669	80	0	-112	188	300	-38	-206	244	-98	-221	-415	-242	-153	-281	0
1670	80	0	-281	182	463	49	-372	322	-211	-261	-521	-254	-174	-174	0
1671	80	0	-225	172	397	26	-311	284	-147	-221	-386	-199	-77	-120	0
1672	80	0	-101	174	275	-36	-188	224	34	-36	-162	65	-1	95	0
1673	80	0	-82	170	252	-44	-167	211	65	34	3	172	36	143	0
1674	80	0	10	180	170	-95	-80	175	166	192	188	197	180	256	0
1675	80	0	-29	186	215	-78	-122	200	151	124	203	141	106	192	0
1676	80	0	2	180	178	-91	-88	179	149	159	128	178	64	182	0
1677	80	0	-21	184	205	-81	-113	194	21	65	-34	50	-1	-46	0
1678	80	0	-60	178	238	-59	-149	208	-73	-62	-194	-5	-32	-44	0
1679	80	0	-181	172	353	4	-267	262	-112	-188	-364	-207	-85	-161	0
1680	80	0	-205	161	366	22	-285	263	-223	-234	-481	-287	-190	-232	0
1681	80	0	-229	151	380	39	-304	265	-126	-194	-403	-77	-34	-60	0
1682	80	0	-190	141	331	24	-260	236	1	-67	-232	-27	11	29	0
1683	80	0	-115	143	258	-14	-186	200	106	124	42	141	126	87	0
1684	80	0	-60	151	211	-45	-135	181	141	157	116	195	83	211	0
1685	80	0	-37	145	182	-54	-109	163	252	182	164	221	168	161	0
1686	80	0	-35	157	192	-61	-113	174	60	135	83	79	38	38	0
1687	80	0	-33	162	195	-64	-114	178	34	75	58	-5	58	69	0
1688	80	0	-64	168	232	-52	-148	200	-40	-54	-157	-151	-9	-139	0
1689	80	0	-142	162	304	-10	-223	233	-211	-147	-384	-279	-73	-221	0
1690	80	0	-72	168	240	-48	-156	204	-139	-137	-481	-149	-129	-122	0
1691	80	0	-217	174	391	21	-304	282	-188	-182	-469	-170	-126	-102	0
1692	80	0	14	176	162	-95	-74	169	-21	-21	-128	-1	-32	15	0
1693	80	0	35	182	147	-108	-56	164	122	162	93	141	139	254	0
1694	80	0	21	168	147	-94	-63	157	102	87	131	137	65	209	0
1695	80	0	37	172	135	-104	-49	153	186	194	174	230	81	141	0
1696	80	0	27	143	116	-85	-44	129	69	100	83	153	97	77	0
1697	80	0	51	153	102	-102	-25	127	42	17	-93	106	-60	-17	0
1698	80	0	-19	151	170	-66	-94	160	-100	-81	-217	-114	-79	-73	0
1699	80	0	-9	155	164	-73	-86	159	-124	-246	-403	-226	-225	-166	0
1700	80	0	-25	184	209	-79	-117	196	-124	-238	-422	-203	-118	-184	0
1701	80	0	-72	166	238	-47	-155	202	-166	-153	-378	-170	-120	-97	0
1702	80	0	27	172	145	-99	-59	158	-7	-129	-176	-81	-42	-19	0
1703	80	0	70	172	102	-121	-16	137	102	128	62	176	118	184	0
1704	80	0	151	174	23	-162	64	98	153	164	141	219	133	79	0
1705	80	0	148	180	32	-164	58	106	114	197	162	137	77	153	0
1706	80	0	167	184	17	-175	75	100	104	211	203	120	110	170	0
1707	80	0	148	192	44	-170	52	118	5	34	32	21	-73	50	0
1708	80	0	224	184	-40	-204	132	72	-1	-27	-153	-50	-65	-93	0
1709	80	0	22	190	168	-106	-73	179	-217	-122	-329	-180	-112	-176	0
1710	80	0	29	190	161	-109	-66	175	-164	-178	-486	-244	-91	-215	0
1711	80	0	64	184	120	-124	-28	152	-157	-180	-345	-133	-97	-98	0
1712	80	0	109	186	77	-147	16	131	5	-50	-188	38	-64	48	0
1713	80	0	149	178	29	-163	60	103	87	60	-21	162	36	69	0
1714	80	0	214	197	-17	-205	115	90	161	213	226	207	164	168	0
1715	80	0	174	197	23	-185	75	110	102	155	161	174	168	64	0
1716	80	0	226	199	-27	-212	126	86	155	178	100	166	98	58	0
1717	80	0	208	199	-9	-203	108	95	46	122	31	3	52	34	0
1718	80	0	189	221	32	-205	78	126	-141	-11	-203	-95	-116	-106	0
1719	80	0	134	205	71	-169	31	138	-176	-120	-372	-151	-205	-114	0
1720	80	0	25	213	188	-119	-81	200	-263	-320	-452	-240	-234	-201	0
1721	80	0	128	199	71	-163	28	135	-164	-133	-339	-118	-69	-75	0
1722	80	0	157	209	52	-183	52	130	-7	-17	-201	-36	-58	-17	0
1723	80	0	222	213	-9	-217	115	102	102	108	73	122	153	151	0
1724	80	0	277	215	-62	-246	169	76	129	155	133	157	73	161	0
1725	80	0	314	217	-97	-265	205	60	225	221	225	277	166	195	0
1726	80	0	350	207	-143	-278	246	32	137	137	197	104	89	120	0
1727	80	0	298	238	-60	-268	179	89	15	139	11	44	9	0	0
1728	80	0	269	254	-15	-261	142	119	-9	-1	-153	-77	-21	-98	0
1729	80	0	194	248	54	-221	70	151	-186	-69	-335	-215	-106	-269	0
1730	80	0	168	232	64	-200	52	148	-166	-195	-477	-217	-168	-217	0
1731	80	0	197	228	31	-212	83	129	-135	-106	-364	-60	-110	-71	0
1732	80	0	206	219	13	-212	96	116	-17	-40	-164	27	-48	60	0
1733	80	0	304	217	-87	-260	195	65	97	126	31	126	73	124	0
1734	80	0	352	209	-143	-280	247	33	225	242	225	230	162	217	0
1735	80	0	356	194	-162	-275	259	16	159	137	186	201	31	145	0
1736	80	0	352	195	-157	-273	254	19	91	203	118	112	91	62	0
1737	80	0	404	197	-207	-300	305	-5	93	65	-5	83	17	58	0
1738	80	0	271	192	-79	-231	175	56	-108	-36	-190	-161	-32	-116	0
1739	80	0	296	217	-79	-256	187	69	-166	-141	-292	-219	-172	-203	0
1740	80	0	247	232	-15	-239	131	108	-232	-242	-372	-263	-104	-259	0
1741	80	0	290	219	-71	-254	180	74	-147	-166	-376	-184	-128	-135	0
1742	80	0	396	226	-170	-311	283	28	100	9	-65	17	50	83	0
1743	80	0	376	223	-153	-299	264	35	69	110	32	75	87	83	0
1744	80	0	492	221	-271	-356	381	-25	188	69	300	162	141	60	0
1745	80	0	482	219	-263	-350	372	-22	180	213	219	300	93	180	0
1746	80	0	455	203	-252	-329	353	-24	25	114	162	102	48	153	0
1747	80	0	540	207	-333	-373	436	-63	15	151	3	-13	81	13	0
1748	80	0	472	205	-267	-338	369	-31	-73	-13	-139	-31	-65	-77	0
1749	80	0	333	190	-143	-261	238	23	-182	-137	-333	-271	-143	-215	0
1750	80	0	412	180	-232	-296	322	-26	-182	-157	-351	-190	-188	-143	0
1751	80	0	375	168	-207	-271	291	-19	-122	-133	-277	-139	-36	-159	0
1752	80	0	445	178	-267	-311	356	-44	-11	-11	-153	19	0	-54	0
1753	80	0	530	174	-356	-352	443	-91	93	75	97	157	19	110	0
1754	80	0	534	162	-372	-348	453	-105	172	240	244	234	176	145	0
1755	80	0	513	166	-347	-339	430	-90	64	190	246	128	56	122	0
1756	80	0	626	157	-469	-391	547	-156	129	139	242	133	62	104	0
1757	80	0	550	166	-384	-358	467	-109	31	-15	108	-7	-23	42	0
1758	80	0	505	164	-341	-334	423	-88	-176	-89	-98	-174	-91	-141	0
1759	80	0	571	162	-409	-366	490	-123	-77	-83	-258	-159	-166	-91	0
1760	80	0	507	164	-343	-335	425	-89	-195	-205	-413	-238	-192	-195	0
1761	80	0	536	170	-366	-353	451	-98	-162	-151	-316	-97	-116	-139	0
1762	80	0	587	176	-411	-381	499	-117	-9	27	-98	-1	-5	50	0
1763	80	0	637	162	-475	-399	556	-156	199	29	178	124	129	85	0
1764	80	0	746	168	-578	-457	662	-205	188	230	232	209	151	128	0
1765	80	0	727	178	-549	-452	638	-185	155	131	259	159	85	110	0
1766	80	0	750	157	-593	-453	671	-218	155	161	190	164	36	145	0
1767	80	0	711	151	-560	-431	635	-204	5	75	25	15	0	13	0
1768	80	0	674	153	-521	-413	597	-184	-69	-17	-172	-110	-58	-108	0
1769	80	0	645	162	-483	-403	564	-160	-112	-228	-306	-180	-129	-215	0
1770	80	0	547	161	-386	-354	466	-112	-258	-234	-384	-248	-176	-192	0
1771	80	0	665	155	-510	-410	587	-177	-122	-133	-358	-172	-77	-139	0
1772	80	0	605	159	-446	-382	525	-143	-36	25	-184	102	32	-25	0
1773	80	0	678	164	-514	-421	596	-175	131	85	77	98	116	81	0
1774	80	0	713	176	-537	-444	625	-180	141	221	194	178	147	197	0
1775	80	0	707	170	-537	-438	622	-183	170	155	232	180	122	95	0
1776	80	0	701	176	-525	-438	613	-174	108	129	207	155	60	114	0
1777	80	0	711	151	-560	-431	635	-204	58	31	15	21	-3	-36	0
1778	80	0	641	164	-477	-402	559	-156	5	-60	-110	-27	-42	-50	0
1779	80	0	527	161	-366	-344	446	-102	-91	-203	-259	-190	-188	-182	0
1780	80	0	476	149	-327	-312	401	-89	-139	-296	-389	-197	-180	-178	0
1781	80	0	521	143	-378	-332	449	-117	-139	-164	-283	-139	-77	-79	0
1782	80	0	608	145	-463	-376	535	-159	38	-11	-166	54	-17	36	0
1783	80	0	581	151	-430	-366	505	-139	106	124	1	131	126	73	0
1784	80	0	637	162	-475	-399	556	-156	168	192	223	168	184	112	0
1785	80	0	568	161	-407	-364	487	-123	205	168	194	157	89	149	0
1786	80	0	610	164	-446	-387	528	-141	129	180	197	128	93	143	0
1787	80	0	517	162	-355	-339	436	-96	25	27	-9	-21	-15	-65	0
1788	80	0	488	166	-322	-327	405	-78	-21	-52	-64	-100	-97	-7	0
1789	80	0	340	166	-174	-253	257	-4	-131	-194	-362	-199	-174	-236	0
1790	80	0	288	151	-137	-219	212	7	-143	-188	-448	-201	-149	-250	0
1791	80	0	338	162	-176	-250	257	-7	-98	-151	-316	-114	-112	-172	0
1792	80	0	349	155	-194	-252	271	-19	7	-13	-81	38	3	56	0
1793	80	0	344	145	-199	-244	271	-27	116	64	89	75	85	71	0
1794	80	0	416	147	-269	-281	342	-61	205	194	256	197	137	54	0
1795	80	0	410	141	-269	-275	339	-64	91	244	252	242	122	110	0
1796	80	0	343	155	-188	-249	265	-16	73	120	162	133	46	62	0
1797	80	0	420	151	-269	-285	344	-59	67	133	104	75	34	-54	0
1798	80	0	321	145	-176	-233	248	-15	-29	-128	-128	-58	-91	-161	0
1799	80	0	239	137	-102	-188	170	17	-164	-106	-358	-221	-69	-201	0
1800	80	0	220	147	-73	-183	146	37	-147	-217	-391	-236	-139	-238	0
1801	80	0	219	157	-62	-188	140	47	-112	-172	-291	-155	-118	-91	0
1802	80	0	266	166	-100	-216	183	33	7	-17	-129	-29	52	-67	0
1803	80	0	258	161	-97	-209	177	32	54	97	91	155	112	52	0
1804	80	0	343	157	-186	-250	264	-14	166	161	203	283	106	145	0
1805	80	0	253	155	-98	-204	175	28	143	159	302	188	128	143	0
1806	80	0	251	153	-98	-202	174	27	157	168	182	172	71	58	0
1807	80	0	257	133	-124	-195	190	4	83	87	52	36	100	-60	0
1808	80	0	116	135	19	-125	48	77	-114	-9	-162	-108	-114	-129	0
1809	80	0	85	129	44	-107	20	86	-168	-161	-331	-162	-95	-248	0
1810	80	0	-12	147	159	-67	-85	153	-137	-201	-380	-248	-67	-203	0
1811	80	0	-27	174	201	-73	-114	187	-116	-221	-335	-143	-106	-153	0
1812	80	0	69	162	93	-115	-12	127	114	-21	-44	97	77	110	0
1813	80	0	4	155	151	-79	-73	153	50	143	48	157	106	83	0
1814	80	0	52	139	87	-95	-17	113	238	128	281	211	133	215	0
1815	80	0	4	133	129	-68	-62	131	192	238	155	256	201	122	0
1816	80	0	6	126	120	-66	-57	123	116	108	195	149	11	143	0
1817	80	0	-14	129	143	-57	-78	136	54	46	128	29	54	62	0
1818	80	0	-148	133	281	7	-214	207	-42	-77	-112	-65	-52	-139	0
1819	80	0	-161	128	289	16	-225	208	-190	-153	-314	-141	-128	-180	0
1820	80	0	-285	128	413	78	-349	270	-246	-223	-320	-209	-149	-100	0
1821	80	0	-258	139	397	59	-327	268	-120	-211	-322	-141	-114	-42	0
1822	80	0	-145	122	267	11	-206	194	15	19	-87	36	108	85	0
1823	80	0	-165	133	298	16	-231	215	170	29	93	153	54	186	0
1824	80	0	-93	147	240	-27	-166	193	162	209	145	291	201	244	0
1825	80	0	-66	137	203	-35	-134	170	197	161	230	248	172	190	0
1826	80	0	-68	151	219	-41	-143	185	211	203	240	228	180	172	0
1827	80	0	-171	149	320	11	-245	234	5	-1	27	27	-19	19	0
1828	80	0	-166	128	294	19	-230	211	-5	-9	-112	-11	11	-73	0
1829	80	0	-269	126	395	71	-332	260	-129	-151	-325	-73	-122	-149	0
1830	80	0	-285	126	411	79	-348	268	-143	-234	-382	-201	-153	-137	0
1831	80	0	-351	124	475	113	-413	299	-75	-164	-271	-108	-31	17	0
1832	80	0	-244	128	372	58	-308	250	-13	42	-120	17	77	64	0
1833	80	0	-249	135	384	57	-316	259	126	102	151	178	172	137	0
1834	80	0	-267	128	395	69	-331	261	128	205	93	230	159	161	0
1835	80	0	-161	155	316	3	-238	235	190	244	234	265	161	246	0
1836	80	0	-243	141	384	51	-313	262	93	118	213	122	168	149	0
1837	80	0	-237	141	378	48	-307	259	50	15	31	-27	71	32	0
1838	80	0	-313	135	448	89	-380	291	-40	-50	-98	-34	62	-19	0
1839	80	0	-330	143	473	93	-401	308	-159	-199	-302	-201	-114	-114	0
1840	80	0	-396	149	545	123	-470	347	-159	-217	-347	-166	-110	-79	0
1841	80	0	-396	149	545	123	-470	347	-126	-209	-327	-120	-79	-3	0
1842	80	0	-347	155	502	96	-424	328	-25	-5	-36	71	143	126	0
1843	80	0	-326	157	483	84	-404	320	112	77	155	178	67	195	0
1844	80	0	-306	149	455	78	-380	302	149	168	199	225	166	209	0
1845	80	0	-274	143	417	65	-345	280	256	188	287	261	157	261	0
1846	80	0	-318	147	465	85	-391	306	162	135	186	211	95	215	0
1847	80	0	-336	135	471	100	-403	303	48	87	15	69	102	-5	0
1848	80	0	-448	147	595	150	-521	371	-65	-21	-110	-89	31	-83	0
1849	80	0	-531	159	690	186	-610	424	-180	-219	-370	-259	-168	-205	0
1850	80	0	-568	157	725	205	-646	441	-182	-137	-380	-215	-64	-102	0
1851	80	0	-545	159	704	193	-624	431	-131	-207	-345	-98	-97	-73	0
1852	80	0	-454	143	597	155	-525	370	-17	1	-137	-3	0	87	0
1853	80	0	-474	135	609	169	-541	372	102	87	27	192	60	234	0
1854	80	0	-357	157	514	100	-435	335	178	201	240	225	162	192	0
1855	80	0	-382	157	539	112	-460	348	108	157	223	209	159	192	0
1856	80	0	-299	151	450	74	-374	300	164	207	213	201	153	143	0
1857	80	0	-398	141	539	128	-468	340	54	9	60	7	48	27	0
1858	80	0	-347	128	475	109	-411	301	-73	-21	-77	-69	-50	-34	0
1859	80	0	-466	135	601	165	-533	368	-157	-95	-316	-149	-98	-166	0
1860	80	0	-527	126	653	200	-590	389	-240	-215	-405	-259	-139	-155	0
1861	80	0	-405	112	517	146	-461	314	-34	-137	-306	-31	-38	-36	0
1862	80	0	-478	102	580	188	-529	341	1	-60	-135	46	17	73	0
1863	80	0	-347	110	457	118	-402	283	100	116	77	112	60	110	0
1864	80	0	-326	124	450	101	-388	287	201	172	217	242	182	151	0
1865	80	0	-328	145	473	91	-400	309	100	228	219	118	174	116	0
1866	80	0	-210	141	351	34	-280	246	93	153	213	131	95	93	0
1867	80	0	-264	139	403	62	-333	271	106	56	91	89	17	64	0
1868	80	0	-312	151	463	80	-387	307	-116	-46	-100	-108	-108	-97	0
1869	80	0	-370	161	531	104	-450	346	-170	-149	-285	-166	-149	-201	0
1870	80	0	-413	153	566	130	-489	359	-254	-215	-422	-205	-195	-153	0
1871	80	0	-280	168	448	56	-364	308	-108	-91	-349	-141	-73	-91	0
1872	80	0	-262	190	452	36	-357	321	-48	-31	-137	13	34	5	0
1873	80	0	-178	180	358	-1	-268	269	217	95	65	155	87	153	0
1874	80	0	-198	186	384	6	-291	285	81	203	137	110	122	149	0
1875	80	0	-41	199	240	-79	-140	219	223	195	199	207	182	145	0
1876	80	0	-75	223	298	-74	-186	260	60	137	207	122	85	50	0
1877	80	0	-114	215	329	-50	-221	272	15	5	-17	-29	-5	-17	0
1878	80	0	-140	230	370	-45	-255	300	-71	-25	-157	-100	-19	-102	0
1879	80	0	-111	226	337	-57	-224	281	-203	-122	-283	-271	-147	-170	0
1880	80	0	-186	236	422	-25	-304	329	-211	-141	-494	-209	-157	-162	0
1881	80	0	-159	234	393	-37	-276	313	-162	-131	-407	-161	-85	-98	0
1882	80	0	-105	240	345	-67	-225	292	-50	0	-131	110	1	-7	0
1883	80	0	-60	232	292	-86	-176	262	104	168	15	124	81	122	0
1884	80	0	20	246	226	-133	-103	236	108	195	226	205	159	131	0
1885	80	0	51	246	195	-148	-72	220	226	259	248	164	172	166	0
1886	80	0	79	269	190	-174	-55	229	182	129	228	161	122	168	0
1887	80	0	48	273	225	-160	-88	249	-11	36	25	71	-106	-64	0
1888	80	0	-3	289	292	-143	-147	290	-69	-32	-67	-91	-9	-75	0
1889	80	0	-4	296	300	-146	-152	298	-143	-186	-292	-213	-188	-291	0
1890	80	0	-54	314	368	-130	-211	341	-186	-176	-283	-203	-131	-149	0
1891	80	0	0	320	320	-160	-160	320	-60	-151	-316	-126	-145	-114	0
1892	80	0	57	320	263	-188	-103	291	-1	-15	-89	65	52	77	0
1893	80	0	151	310	159	-230	-4	234	124	116	153	108	77	139	0
1894	80	0	178	302	124	-240	27	213	184	157	230	277	118	184	0
1895	80	0	199	294	95	-246	52	194	162	147	250	184	93	172	0
1896	80	0	231	302	71	-266	80	186	83	182	199	192	83	186	0
1897	80	0	204	285	81	-244	61	183	64	65	40	48	-23	85	0
1898	80	0	186	273	87	-229	49	180	17	-25	-102	-32	-52	38	0
1899	80	0	41	256	215	-148	-87	235	-161	-186	-306	-211	-141	-81	0
1900	80	0	88	252	164	-170	-38	208	-226	-230	-364	-250	-161	-114	0
1901	80	0	85	234	149	-159	-32	191	-98	-164	-234	-58	-89	48	0
1902	80	0	98	226	128	-162	-15	177	-52	-52	-98	-54	1	93	0
1903	80	0	221	226	5	-223	108	115	149	139	129	166	102	199	0
1904	80	0	207	230	23	-218	92	126	126	246	236	182	149	217	0
1905	80	0	284	211	-73	-247	178	69	157	263	275	147	159	190	0
1906	80	0	284	203	-81	-243	182	61	194	205	252	230	133	265	0
1907	80	0	173	192	19	-182	77	105	-25	29	48	-3	-3	-44	0
1908	80	0	218	180	-38	-199	128	71	1	19	-83	-60	-89	-5	0
1909	80	0	116	203	87	-159	14	145	-168	-166	-246	-149	-153	-129	0
1910	80	0	81	207	126	-144	-22	166	-228	-226	-300	-230	-174	-110	0
1911	80	0	33	195	162	-114	-64	178	-182	-104	-327	-164	-106	-116	0
1912	80	0	210	195	-15	-202	112	90	34	58	-73	104	95	69	0
1913	80	0	173	192	19	-182	77	105	50	65	46	170	0	129	0
1914	80	0	189	176	-13	-182	101	81	141	184	207	126	151	147	0
1915	80	0	256	161	-95	-208	175	33	244	209	283	155	141	166	0
1916	80	0	251	139	-112	-195	181	13	104	219	207	95	124	102	0
1917	80	0	158	108	-50	-133	104	29	21	36	32	13	65	-25	0
1918	80	0	187	110	-77	-148	132	16	-60	-15	-151	-95	-120	-114	0
1919	80	0	77	100	23	-88	27	61	-155	-112	-395	-141	-151	-133	0
1920	80	0	84	93	9	-88	37	51	-164	-215	-461	-292	-145	-172	0
1921	80	0	94	81	-13	-87	53	34	-83	-73	-298	-104	-11	-106	0
1922	80	0	110	85	-25	-97	67	30	17	-62	-147	-11	-1	56	0
1923	80	0	224	87	-137	-155	180	-25	192	131	56	203	56	81	0
1924	80	0	233	98	-135	-165	184	-18	182	157	259	174	201	195	0
1925	80	0	268	106	-162	-187	215	-28	155	236	207	199	81	145	0
1926	80	0	292	100	-192	-196	242	-46	95	238	211	203	126	112	0
1927	80	0	219	93	-126	-156	172	-16	60	116	23	44	27	-15	0
1928	80	0	178	83	-95	-130	136	-6	-21	-36	-116	-161	-69	-65	0
1929	80	0	180	83	-97	-131	138	-7	-64	-133	-341	-97	-116	-271	0
1930	80	0	55	87	32	-71	11	59	-172	-213	-358	-223	-114	-182	0
1931	80	0	220	89	-131	-154	175	-21	-129	-64	-347	-64	-85	-77	0
1932	80	0	150	102	-48	-126	99	27	-102	-19	-98	-44	3	-46	0
1933	80	0	179	106	-73	-142	126	16	100	77	48	180	104	46	0
1934	80	0	319	114	-205	-216	262	-45	162	190	244	190	104	131	0
1935	80	0	302	112	-190	-207	246	-39	149	199	250	188	151	199	0
1936	80	0	354	118	-236	-236	295	-59	114	135	172	71	75	69	0
1937	80	0	319	114	-205	-216	262	-45	64	85	114	34	9	44	0
1938	80	0	216	108	-108	-162	162	0	-157	-118	-164	-157	-126	-112	0
1939	80	0	276	102	-174	-189	225	-36	-137	-149	-291	-128	-141	-225	0
1940	80	0	168	95	-73	-131	120	11	-147	-228	-401	-211	-155	-178	0
1941	80	0	238	95	-143	-166	190	-24	-114	-209	-327	-106	-126	-131	0
1942	80	0	240	91	-149	-165	194	-29	-7	-21	-87	23	3	52	0
1943	80	0	309	75	-234	-192	271	-79	89	128	104	122	104	106	0
1944	80	0	338	65	-273	-201	305	-104	166	199	234	219	77	85	0
1945	80	0	312	64	-248	-188	280	-92	145	230	261	161	139	114	0
1946	80	0	408	79	-329	-243	368	-125	139	139	219	91	40	124	0
1947	80	0	358	93	-265	-225	311	-86	-13	13	23	40	-56	-9	0
1948	80	0	298	120	-178	-209	238	-29	-147	-104	-106	-161	-54	-143	0
1949	80	0	399	207	-192	-303	295	7	-112	-139	-267	-153	-110	-124	0
1950	80	0	389	368	-21	-378	205	173	-161	-226	-358	-217	-176	-199	0
1951	80	0	539	558	19	-548	260	288	-129	-215	-298	-155	-77	-131	0
1952	80	0	687	727	40	-707	323	383	36	7	-133	31	-46	75	0
1953	80	0	865	971	106	-918	379	538	87	64	29	129	36	52	0
1954	80	0	1056	1315	259	-1185	398	787	164	221	240	205	197	161	0
1955	80	0	1243	1728	485	-1485	379	1106	186	161	201	116	71	155	0
1956	80	0	1538	2176	638	-1857	450	1407	137	157	151	133	31	98	0
1957	80	0	1656	2587	931	-2121	362	1759	54	58	-9	71	-58	-19	0
1958	80	0	1849	3003	1154	-2426	347	2078	-65	-62	-153	-91	-34	-131	0
1959	80	0	1998	3323	1325	-2660	336	2324	-75	-242	-217	-186	-137	-194	0
1960	80	0	1954	3550	1596	-2752	179	2573	-197	-246	-477	-250	-194	-149	0
1961	80	0	2084	3709	1625	-2896	229	2667	-100	-209	-362	-172	-87	-151	0
1962	80	0	2205	3753	1548	-2979	328	2650	19	-71	-135	-5	79	48	0
1963	80	0	2172	3691	1519	-2931	326	2605	83	52	3	98	93	-11	0
1964	80	0	2175	3414	1239	-2794	468	2326	197	201	172	246	147	114	1
1965	80	0	1886	2956	1070	-2421	408	2013	221	151	279	178	139	147	0
1966	80	0	1635	2337	702	-1986	466	1519	108	176	197	69	91	40	0
1967	80	0	1292	1724	432	-1508	430	1078	7	13	40	89	-3	-34	0
1968	80	0	847	818	-29	-832	438	394	-97	15	-122	-102	3	-120	0
1969	76	0	410	133	-277	-271	343	-72	-221	-98	-329	-131	-174	-170	0
1970	76	0	229	-69	-298	-80	263	-183	-225	-236	-471	-236	-164	-240	0
1971	76	0	235	-133	-368	-51	301	-250	-155	-141	-298	-87	-27	-34	0
1972	76	0	218	-168	-386	-25	302	-277	-9	-34	-149	71	-40	71	0
1973	76	0	324	-159	-483	-82	403	-321	62	54	149	147	42	137	0
1974	76	0	284	-162	-446	-61	365	-304	114	194	285	178	128	209	0
1975	76	0	357	-166	-523	-95	440	-344	110	201	213	201	95	155	0
1976	76	0	311	-226	-537	-42	424	-381	151	242	203	143	164	149	0
1977	76	0	231	-263	-494	16	362	-378	73	36	95	17	-3	17	0
1978	76	0	217	-269	-486	26	351	-377	3	7	-97	-32	40	-106	0
1979	76	0	107	-228	-335	60	221	-281	-182	-178	-294	-232	-108	-199	0
1980	76	0	134	-166	-300	16	217	-233	-100	-172	-300	-195	-178	-131	0
1981	76	0	74	-133	-207	29	140	-170	-141	-149	-273	-137	-64	-71	0
1982	76	0	231	-85	-316	-73	273	-200	42	31	-87	34	44	48	0
1983	76	0	206	-40	-246	-83	226	-143	106	199	145	161	118	240	0
1984	76	0	235	-13	-248	-111	241	-130	178	166	242	157	176	197	0
1985	76	0	270	5	-265	-137	267	-130	194	275	281	143	195	151	0
1986	76	0	271	27	-244	-149	257	-108	159	213	283	131	188	170	0
1987	76	0	192	31	-161	-111	176	-65	9	133	38	34	67	-17	0
1988	76	0	145	25	-120	-85	132	-47	-44	9	-44	-104	-124	-52	0
1989	76	0	52	31	-21	-41	36	5	-174	-73	-283	-203	-147	-106	0
1990	76	0	-60	38	98	11	-79	68	-118	-298	-395	-242	-157	-122	0
1991	76	0	33	52	19	-42	7	35	-60	-155	-263	-168	-65	-110	0
1992	76	0	-70	40	110	15	-90	75	40	0	-149	89	13	110	0
1993	76	0	68	65	-3	-66	35	31	166	116	81	164	120	85	0
1994	76	0	27	81	54	-54	-13	67	182	157	252	192	149	194	0
1995	76	0	137	83	-54	-110	95	14	258	236	254	337	143	143	0
1996	76	0	-67	64	131	1	-99	97	97	155	145	151	77	77	0
1997	76	0	17	73	56	-45	-19	64	85	58	93	50	31	91	0
1998	76	0	-130	67	197	31	-163	132	-31	-73	-205	-34	-91	-85	0
1999	76	0	-237	65	302	86	-269	183	-116	-162	-341	-164	-133	-205	0
[truncated: 31,613 more rows]
