# Supplementary material for: A Robust and Real-Time Capable Envelope-Based Algorithm for Heart Sound Classification: Validation under Different Physiological Conditions
Source: Sensors (Basel). 2020 Feb 11;20(4):972. doi: 10.3390/s20040972 (PMC7070375; doi:10.3390/s20040972)
Supplement: Supplementary file 1 [file sensors-20-00972-s001.zip › Messungen/tz/tz02_unfiltered.csv]

Dataset No.	Pulse (bpm)	Pacer Bit	leadI (�V)	leadII (�V)	leadIII (�V)	lead_avR (�V)	lead_avL (�V)	lead_avF (�V)	V1 (�V)	V2 (�V)	V3 (�V)	V4 (�V)	V5 (�V)	V6 (�V)	R-Wave
1	0	0	201	748	547	-474	-173	647	-256	-444	-710	-335	-322	-322	0
2	0	0	322	1074	752	-698	-215	913	-285	-481	-754	-453	-269	-316	0
3	0	0	386	1284	898	-835	-256	1091	-358	-547	-774	-475	-345	-312	0
4	0	0	493	1437	944	-965	-225	1190	-186	-500	-756	-300	-279	-259	0
5	0	0	504	1468	964	-986	-230	1216	-188	-479	-616	-337	-186	-176	0
6	0	0	570	1371	801	-970	-115	1086	-34	-316	-576	-124	-137	-133	0
7	0	0	359	1001	642	-680	-141	821	-139	-323	-556	-166	-135	-157	0
8	0	0	126	504	378	-315	-126	441	-137	-388	-560	-221	-184	-174	0
9	0	0	-170	-153	17	161	-93	-68	-201	-356	-620	-285	-145	-259	0
10	0	0	-574	-795	-221	684	-176	-508	-273	-388	-704	-380	-219	-306	0
11	0	0	-999	-1722	-723	1360	-138	-1222	-329	-465	-808	-401	-226	-397	0
12	0	0	-1333	-2221	-888	1777	-222	-1554	-337	-500	-911	-409	-333	-411	0
13	0	0	-1426	-2351	-925	1888	-250	-1638	-304	-504	-871	-360	-215	-347	0
14	0	0	-1401	-2419	-1018	1910	-191	-1718	-248	-450	-791	-291	-225	-353	0
15	0	0	-1409	-2425	-1016	1917	-196	-1720	-221	-374	-715	-269	-120	-242	0
16	0	0	-1324	-2423	-1099	1873	-112	-1761	-120	-370	-601	-120	-106	-120	0
17	0	0	-1378	-2425	-1047	1901	-165	-1736	-29	-380	-554	-182	-174	-180	0
18	0	0	-1298	-2465	-1167	1881	-65	-1816	-50	-345	-510	-205	-116	-192	1
19	0	0	-1455	-2514	-1059	1984	-198	-1786	-161	-339	-531	-291	-153	-267	0
20	0	0	-1424	-2535	-1111	1979	-156	-1823	-116	-401	-696	-318	-162	-312	0
21	0	0	-1404	-2494	-1090	1949	-157	-1792	-151	-376	-715	-382	-145	-384	0
22	0	0	-1501	-2438	-937	1969	-282	-1687	-195	-562	-762	-419	-199	-341	0
23	0	0	-1451	-2378	-927	1914	-262	-1652	-205	-558	-805	-378	-277	-380	0
24	0	0	-1339	-2322	-983	1830	-178	-1652	-106	-366	-754	-289	-137	-279	0
25	0	0	-1461	-2275	-814	1868	-323	-1544	-137	-368	-646	-225	-83	-225	0
26	0	0	-1356	-2242	-886	1799	-235	-1564	-29	-331	-599	-201	-120	-203	0
27	0	0	-1329	-2209	-880	1769	-224	-1544	-31	-273	-486	-112	-11	-151	0
28	0	0	-1277	-2190	-913	1733	-182	-1551	-100	-294	-477	-201	-100	-248	0
29	0	0	-1237	-2170	-933	1703	-152	-1551	7	-304	-494	-207	-124	-226	0
30	0	0	-1304	-2163	-859	1733	-222	-1511	-85	-323	-545	-230	-180	-277	0
31	0	0	-1319	-2157	-838	1738	-240	-1497	-168	-455	-688	-343	-236	-432	0
32	0	0	-1285	-2130	-845	1707	-220	-1487	-131	-389	-710	-353	-194	-391	0
33	0	0	-1341	-2101	-760	1721	-290	-1430	-277	-426	-793	-353	-248	-426	0
34	0	0	-1284	-2083	-799	1683	-242	-1441	-104	-389	-651	-242	-151	-292	0
35	0	0	-1296	-2064	-768	1680	-264	-1416	-71	-283	-620	-238	-60	-162	0
36	0	0	-1232	-2068	-836	1650	-198	-1452	-21	-263	-523	-170	-108	-120	0
37	0	0	-1244	-2068	-824	1656	-210	-1446	-3	-238	-436	-106	-15	-182	0
38	0	0	-1232	-2075	-843	1653	-194	-1459	-21	-289	-469	-110	-131	-108	0
39	0	0	-1306	-2087	-781	1696	-262	-1434	-104	-364	-578	-242	-106	-269	0
40	0	0	-1302	-2110	-808	1706	-247	-1459	-145	-356	-533	-281	-106	-318	0
41	0	0	-1337	-2122	-785	1729	-276	-1453	-236	-386	-694	-331	-195	-339	0
42	0	0	-1296	-2124	-828	1710	-234	-1476	-207	-395	-694	-343	-199	-372	0
43	0	0	-1393	-2116	-723	1754	-335	-1419	-159	-531	-649	-287	-213	-355	0
44	0	0	-1378	-2095	-717	1736	-330	-1406	-242	-450	-587	-318	-141	-351	0
45	0	0	-1245	-2081	-836	1663	-204	-1458	-58	-265	-496	-248	5	-143	0
46	0	0	-1267	-2068	-801	1667	-233	-1434	-27	-294	-467	-56	-17	-186	0
47	0	0	-1164	-2066	-902	1615	-131	-1484	102	-252	-388	-25	32	-135	0
48	0	0	-1248	-2062	-814	1655	-217	-1438	-52	-294	-370	-129	-69	-161	0
49	0	0	-1211	-2060	-849	1635	-181	-1454	-3	-265	-386	-58	-38	-192	0
50	0	0	-1189	-2069	-880	1629	-154	-1474	-106	-291	-432	-273	-102	-256	0
51	0	0	-1302	-2081	-779	1691	-261	-1430	-95	-399	-609	-230	-178	-323	0
52	0	0	-1181	-2081	-900	1631	-140	-1490	-87	-378	-580	-225	-118	-281	0
53	0	0	-1284	-2081	-797	1682	-243	-1439	-192	-335	-547	-267	-164	-254	0
54	0	0	-1253	-2054	-801	1653	-226	-1427	-65	-331	-488	-209	-77	-194	0
55	0	0	-1170	-2029	-859	1599	-155	-1444	-31	-300	-405	-162	1	-97	0
56	0	0	-1123	-2007	-884	1565	-119	-1445	65	-197	-277	32	-42	-21	0
57	0	0	-1129	-2009	-880	1569	-124	-1444	46	-182	-273	-11	-19	-31	0
58	0	0	-1088	-2017	-929	1552	-79	-1473	81	-114	-172	-13	-5	-79	0
59	0	0	-1081	-2025	-944	1553	-68	-1484	11	-230	-269	-65	25	-147	0
60	0	0	-1124	-2033	-909	1578	-107	-1471	5	-252	-298	-143	0	-207	0
61	0	0	-1121	-2046	-925	1583	-98	-1485	-71	-230	-395	-209	-147	-230	0
62	0	0	-1135	-2054	-919	1594	-108	-1486	-139	-314	-339	-242	-129	-207	0
63	0	0	-1152	-2038	-886	1595	-133	-1462	-153	-308	-368	-259	-153	-215	0
64	0	0	-1123	-2017	-894	1570	-114	-1455	-15	-261	-304	-112	-62	-182	0
65	0	0	-1100	-2009	-909	1554	-95	-1459	0	-155	-271	1	15	-48	0
66	0	0	-1003	-1992	-989	1497	-7	-1490	60	-128	-131	42	32	-83	0
67	0	0	-983	-1980	-997	1481	7	-1488	98	-126	-151	108	25	25	0
68	0	0	-962	-1982	-1020	1472	29	-1501	77	-38	-161	23	52	-38	0
69	0	0	-908	-1978	-1070	1443	81	-1524	64	-102	-34	-71	79	-95	0
70	0	0	-1069	-1967	-898	1518	-85	-1432	-60	-250	-159	-172	-73	-126	0
71	0	0	-894	-1951	-1057	1422	81	-1504	5	-203	-256	-133	-106	-236	0
72	0	0	-975	-1945	-970	1460	-2	-1457	-42	-207	-310	-128	-73	-162	0
73	0	0	-986	-1930	-944	1458	-21	-1437	-135	-252	-356	-271	-85	-230	0
74	0	0	-1001	-1912	-911	1456	-45	-1411	23	-234	-267	-120	-13	-73	0
75	0	0	-970	-1907	-937	1438	-16	-1422	-36	-151	-194	-93	27	-162	0
76	0	0	-900	-1926	-1026	1413	63	-1476	145	-75	-31	75	83	-5	0
77	0	0	-914	-1938	-1024	1426	55	-1481	137	-106	-143	87	56	-79	0
78	0	0	-848	-1940	-1092	1394	122	-1516	58	-75	-34	44	23	-17	0
79	0	0	-873	-1945	-1072	1409	99	-1508	58	-155	-56	-5	15	-100	0
80	0	0	-887	-1940	-1053	1413	83	-1496	-21	-215	-145	-164	-83	-252	0
81	0	0	-929	-1920	-991	1424	31	-1455	-31	-205	-269	-120	-73	-126	0
82	0	0	-912	-1914	-1002	1413	45	-1458	-178	-351	-401	-242	-114	-345	0
83	0	0	-961	-1907	-946	1434	-7	-1426	-34	-345	-335	-180	-129	-151	0
84	0	0	-980	-1895	-915	1437	-32	-1405	-133	-302	-366	-197	-98	-116	0
85	0	0	-844	-1887	-1043	1365	99	-1465	40	-211	-209	-79	-52	-21	0
86	0	0	-929	-1866	-937	1397	4	-1401	38	-153	-159	-5	29	62	0
87	0	0	-829	-1841	-1012	1335	91	-1426	71	-164	-162	-17	-52	-65	0
88	0	0	-757	-1829	-1072	1293	157	-1450	50	-50	-110	11	25	7	0
89	0	0	-840	-1833	-993	1336	76	-1413	-48	-209	-190	-89	-71	-102	0
90	0	0	-857	-1823	-966	1340	54	-1394	-122	-164	-221	-166	-126	-170	0
91	0	0	-906	-1823	-917	1364	5	-1370	-155	-201	-438	-226	-48	-248	0
92	0	0	-827	-1806	-979	1316	76	-1392	-97	-320	-364	-209	-155	-155	0
93	0	0	-879	-1800	-921	1339	21	-1360	-124	-356	-430	-236	-128	-139	0
94	0	0	-902	-1800	-898	1351	-2	-1349	-98	-291	-395	-155	-100	-149	0
95	0	0	-853	-1778	-925	1315	36	-1351	-54	-223	-374	-147	-98	0	0
96	0	0	-879	-1773	-894	1326	7	-1333	52	-174	-252	-44	5	-25	0
97	0	0	-840	-1747	-907	1293	33	-1327	40	-112	-174	-3	3	32	0
98	0	0	-807	-1724	-917	1265	55	-1320	56	-104	-166	-25	1	-19	0
99	0	0	-798	-1713	-915	1255	58	-1314	-32	-139	-188	-178	-58	-71	0
100	0	0	-772	-1701	-929	1236	78	-1315	-126	-159	-258	-168	-124	-126	0
101	0	0	-880	-1683	-803	1281	-38	-1243	-170	-190	-347	-203	-145	-195	0
102	0	0	-982	-1680	-698	1331	-142	-1189	-238	-389	-467	-279	-240	-194	0
103	0	0	-799	-1656	-857	1227	29	-1256	-143	-285	-353	-238	-176	-194	0
104	0	0	-962	-1625	-663	1293	-149	-1144	-155	-254	-486	-135	-122	-166	0
105	0	0	-852	-1604	-752	1228	-50	-1178	-34	-174	-263	-95	-81	-95	0
106	0	0	-814	-1590	-776	1202	-19	-1183	-32	-98	-155	-56	-11	-5	0
107	0	0	-784	-1567	-783	1175	0	-1175	-3	-106	-122	-77	54	48	0
108	0	0	-790	-1550	-760	1170	-15	-1155	-58	-91	-128	-65	-9	5	0
109	0	0	-784	-1534	-750	1159	-17	-1142	-93	-126	-139	-42	-104	-112	0
110	0	0	-822	-1526	-704	1174	-59	-1115	-104	-219	-228	-223	-77	-153	0
111	0	0	-770	-1507	-737	1138	-16	-1122	-100	-199	-291	-205	-147	-176	0
112	0	0	-840	-1497	-657	1168	-91	-1077	-161	-320	-360	-271	-238	-180	0
113	0	0	-844	-1501	-657	1172	-93	-1079	-184	-271	-378	-236	-120	-188	0
114	0	0	-840	-1495	-655	1167	-92	-1075	-149	-242	-325	-176	-128	-91	0
115	0	0	-768	-1458	-690	1113	-39	-1074	-67	-161	-244	-69	-32	-67	0
116	0	0	-797	-1441	-644	1119	-76	-1042	-73	-114	-211	-13	-31	19	0
117	0	0	-739	-1427	-688	1083	-25	-1057	-25	-46	-128	67	32	-1	0
118	0	0	-702	-1408	-706	1055	2	-1057	-9	-108	-81	-1	-5	-67	0
119	0	0	-708	-1398	-690	1053	-9	-1044	3	-159	-50	-46	-54	31	0
120	0	0	-700	-1379	-679	1039	-10	-1029	-122	-118	-141	-149	-114	-97	0
121	0	0	-759	-1377	-618	1068	-70	-997	-151	-149	-197	-186	-162	-201	0
122	0	0	-791	-1373	-582	1082	-104	-977	-133	-213	-343	-246	-145	-248	0
123	0	0	-790	-1379	-589	1084	-100	-984	-139	-221	-345	-164	-98	-176	0
124	0	0	-873	-1400	-527	1136	-173	-963	-143	-197	-261	-215	-62	-153	0
125	0	0	-778	-1398	-620	1088	-79	-1009	0	-114	-205	-42	60	-27	0
126	0	0	-817	-1383	-566	1100	-125	-974	-32	-128	-91	-60	-44	23	0
127	0	0	-753	-1375	-622	1064	-65	-998	50	-56	-69	73	-21	-29	0
128	0	0	-786	-1383	-597	1084	-94	-990	-11	-5	-38	-13	52	36	0
129	0	0	-710	-1377	-667	1043	-21	-1022	-7	-31	-64	-56	-9	-64	0
130	0	0	-782	-1367	-585	1074	-98	-976	-17	-81	-114	-21	-81	-133	0
131	0	0	-910	-1369	-459	1139	-225	-914	-120	-176	-164	-153	-118	-176	0
132	0	0	-840	-1365	-525	1102	-157	-945	-95	-201	-259	-131	-155	-155	0
133	0	0	-866	-1387	-521	1126	-172	-954	-209	-162	-273	-114	-122	-128	0
134	0	0	-869	-1406	-537	1137	-166	-971	-89	-116	-207	-50	-85	-87	0
135	0	0	-886	-1429	-543	1157	-171	-986	38	-120	-114	23	-13	-25	0
136	0	0	-933	-1458	-525	1195	-204	-991	-9	-17	-48	71	27	98	0
137	0	0	-844	-1491	-647	1167	-98	-1069	95	19	-9	25	85	44	0
138	0	0	-895	-1509	-614	1202	-140	-1061	-9	7	89	38	-1	69	0
139	0	0	-858	-1507	-649	1182	-104	-1078	42	0	17	-50	38	-52	0
140	0	0	-892	-1524	-632	1208	-130	-1078	-15	-50	-25	-9	-21	-17	0
141	0	0	-931	-1536	-605	1233	-163	-1070	-65	-161	-77	-110	-67	-116	0
142	0	0	-877	-1563	-686	1220	-95	-1124	-44	-172	-116	-147	-87	-69	0
143	0	0	-1077	-1600	-523	1338	-277	-1061	-112	-166	-126	-172	-124	-108	0
144	0	0	-1028	-1641	-613	1334	-207	-1127	-58	-182	-147	-122	-69	-133	0
145	0	0	-1007	-1674	-667	1340	-170	-1170	31	-31	25	-13	13	102	0
146	0	0	-1065	-1699	-634	1382	-215	-1166	-15	-31	-17	19	-21	15	0
147	0	0	-897	-1711	-814	1304	-41	-1262	174	69	95	182	100	147	0
148	0	0	-935	-1722	-787	1328	-74	-1254	124	97	124	9	122	153	0
149	0	0	-885	-1742	-857	1313	-14	-1299	56	19	98	-19	-7	5	0
150	0	0	-947	-1755	-808	1351	-69	-1281	-69	44	21	-56	-46	-11	0
151	0	0	-964	-1771	-807	1367	-78	-1289	-81	-7	-40	-118	-62	-79	0
152	0	0	-1015	-1798	-783	1406	-116	-1290	-104	-83	-83	-108	-79	-168	0
153	0	0	-1014	-1811	-797	1412	-108	-1304	-21	-124	-122	-11	-147	-95	0
154	0	0	-1048	-1839	-791	1443	-128	-1315	1	-9	-54	-46	36	-21	0
155	0	0	-1080	-1854	-774	1467	-153	-1314	-67	-69	-48	1	-38	-31	0
156	0	0	-933	-1864	-931	1398	-1	-1397	100	114	236	13	192	77	0
157	0	0	-1054	-1874	-820	1464	-117	-1347	108	27	153	131	75	93	0
158	0	0	-929	-1891	-962	1410	16	-1426	67	195	226	71	116	83	0
159	0	0	-972	-1910	-938	1441	-17	-1424	31	141	238	38	124	-9	0
160	0	0	-937	-1918	-981	1427	22	-1449	29	81	143	36	13	-56	0
161	0	0	-1009	-1932	-923	1470	-43	-1427	-54	0	32	0	-13	-89	0
162	0	0	-999	-1943	-944	1471	-27	-1443	-85	17	29	-112	-1	-79	0
163	0	0	-1127	-1951	-824	1539	-151	-1387	-116	-29	-23	-133	-15	-67	0
164	0	0	-1080	-1941	-861	1510	-109	-1401	-54	48	19	-48	32	-54	0
165	0	0	-1049	-1947	-898	1498	-75	-1422	122	128	135	135	102	124	0
166	0	0	-991	-1951	-960	1471	-15	-1455	135	139	219	93	124	116	0
167	0	0	-987	-1957	-970	1472	-8	-1463	153	139	236	151	104	114	0
168	0	0	-960	-1955	-995	1457	17	-1475	176	116	364	157	141	141	0
169	0	0	-964	-1959	-995	1461	15	-1477	83	124	279	159	64	85	0
170	0	0	-984	-1963	-979	1473	-2	-1471	69	1	223	-23	32	3	0
171	0	0	-963	-1971	-1008	1467	22	-1489	56	77	129	9	34	-13	0
172	0	0	-1028	-1984	-956	1506	-36	-1470	-5	-23	50	-7	-40	-75	0
173	0	0	-1032	-1996	-964	1514	-34	-1480	-11	-54	3	3	-79	0	0
174	0	0	-1054	-1992	-938	1523	-58	-1465	46	42	100	11	79	36	0
175	0	0	-991	-1988	-997	1489	3	-1492	81	73	135	118	139	75	0
176	0	0	-988	-2002	-1014	1495	13	-1508	124	131	221	215	161	217	0
177	0	0	-974	-2000	-1026	1487	26	-1513	139	213	254	258	147	180	0
178	0	0	-898	-1986	-1088	1442	95	-1537	139	207	343	219	195	159	0
179	0	0	-935	-1982	-1047	1458	56	-1514	85	213	294	137	153	69	0
180	0	0	-981	-1980	-999	1480	9	-1489	1	91	211	52	27	25	0
181	0	0	-895	-2002	-1107	1448	106	-1554	81	102	145	102	62	3	0
182	0	0	-1023	-1996	-973	1509	-25	-1484	-11	9	71	5	9	-40	0
183	0	0	-1008	-2007	-999	1507	-4	-1503	-27	-52	7	-42	3	-27	0
184	0	0	-941	-2025	-1084	1483	71	-1554	104	73	137	71	93	108	0
185	0	0	-963	-2033	-1070	1498	53	-1551	87	153	98	186	98	106	0
186	0	0	-941	-2042	-1101	1491	80	-1571	186	141	252	129	153	168	0
187	0	0	-947	-2025	-1078	1486	65	-1551	159	215	267	287	135	195	0
188	0	0	-848	-2019	-1171	1433	161	-1595	162	197	355	126	215	110	0
189	0	0	-910	-2019	-1109	1464	99	-1564	93	186	256	157	110	75	0
190	0	0	-812	-2005	-1193	1408	190	-1599	79	129	242	42	60	13	0
191	0	0	-920	-2000	-1080	1460	80	-1540	-1	44	178	42	-23	-1	0
192	0	0	-902	-1988	-1086	1445	92	-1537	-19	69	112	-48	-58	-5	0
193	0	0	-912	-2004	-1092	1458	90	-1548	19	31	73	-65	-15	42	0
194	0	0	-825	-2004	-1179	1414	177	-1591	32	52	151	34	-3	67	0
195	0	0	-789	-2009	-1220	1399	215	-1614	98	159	223	97	197	124	0
196	0	0	-838	-2015	-1177	1426	169	-1596	65	182	197	161	128	151	0
197	0	0	-782	-2023	-1241	1402	229	-1632	190	197	343	228	133	223	0
198	0	0	-786	-2019	-1233	1402	223	-1626	168	215	337	213	184	182	0
199	0	0	-813	-2015	-1202	1414	194	-1608	93	106	362	23	116	91	0
200	0	0	-770	-1990	-1220	1380	225	-1605	124	131	225	133	32	52	0
201	0	0	-842	-1978	-1136	1410	147	-1557	-11	29	166	23	11	52	0
202	0	0	-747	-1957	-1210	1352	231	-1583	15	13	122	-9	-9	15	0
203	0	0	-860	-1959	-1099	1409	119	-1529	-79	-7	7	-67	1	-32	0
204	0	0	-865	-1959	-1094	1412	114	-1526	31	-25	85	7	23	40	0
205	0	0	-809	-1955	-1146	1382	168	-1550	102	77	184	106	13	194	0
206	0	0	-752	-1945	-1193	1348	220	-1569	190	157	213	197	155	234	0
207	0	0	-761	-1963	-1202	1362	220	-1582	157	180	265	192	108	221	0
208	0	0	-763	-1963	-1200	1363	218	-1581	172	87	298	195	174	102	0
209	0	0	-807	-1980	-1173	1393	183	-1576	155	147	351	133	95	166	0
210	0	0	-797	-1982	-1185	1389	194	-1583	29	65	176	67	52	-48	0
211	0	0	-831	-1998	-1167	1414	168	-1582	-9	56	104	-17	7	-34	0
212	0	0	-829	-2002	-1173	1415	172	-1587	-64	-9	65	-85	21	-27	0
213	0	0	-823	-1990	-1167	1406	172	-1578	32	-79	89	0	-46	23	0
214	0	0	-836	-1974	-1138	1405	151	-1556	-29	79	29	3	77	44	0
215	0	0	-834	-1965	-1131	1399	148	-1548	114	50	97	128	60	69	0
216	0	0	-751	-1955	-1204	1353	226	-1579	85	128	205	174	116	145	0
217	0	0	-817	-1940	-1123	1378	153	-1531	58	129	263	100	118	201	0
218	0	0	-677	-1932	-1255	1304	289	-1593	147	172	322	207	69	128	0
219	0	0	-770	-1930	-1160	1350	195	-1545	106	133	244	106	38	116	0
220	0	0	-784	-1928	-1144	1356	180	-1536	-3	40	184	19	0	40	0
221	0	0	-782	-1936	-1154	1359	186	-1545	-71	36	104	-15	-11	-46	0
222	0	0	-825	-1934	-1109	1379	142	-1521	-5	-11	17	-19	-60	23	0
223	0	0	-867	-1926	-1059	1396	96	-1492	-129	-71	-29	-83	-102	-15	0
224	0	0	-758	-1916	-1158	1337	200	-1537	69	-23	60	48	25	42	0
225	0	0	-857	-1912	-1055	1384	99	-1483	-3	91	77	81	13	13	0
226	0	0	-759	-1905	-1146	1332	193	-1525	102	120	141	131	56	188	0
227	0	0	-723	-1908	-1185	1315	231	-1546	141	155	213	162	122	197	0
228	0	0	-778	-1914	-1136	1346	179	-1525	77	147	254	124	71	192	0
229	0	0	-712	-1912	-1200	1312	244	-1556	69	102	170	89	-31	34	0
230	0	0	-836	-1916	-1080	1376	122	-1498	13	21	199	-27	21	-3	0
231	0	0	-829	-1928	-1099	1378	135	-1513	-5	27	-23	-27	-48	-114	0
232	0	0	-794	-1934	-1140	1364	173	-1537	-38	17	9	-137	-7	-46	0
233	0	0	-871	-1932	-1061	1401	95	-1496	-65	-116	15	-126	-36	-36	0
234	0	0	-817	-1926	-1109	1371	146	-1517	11	-44	133	-17	23	0	0
235	0	0	-857	-1916	-1059	1386	101	-1487	-3	60	48	42	-21	137	0
236	0	0	-799	-1916	-1117	1357	159	-1516	128	108	176	149	62	129	0
237	0	0	-805	-1920	-1115	1362	155	-1517	71	147	250	124	54	225	0
238	0	0	-797	-1928	-1131	1362	167	-1529	147	129	194	145	62	149	0
239	0	0	-822	-1912	-1090	1367	134	-1501	91	81	244	34	62	-1	0
240	0	0	-897	-1903	-1006	1400	54	-1454	46	5	-1	36	-40	-46	0
241	0	0	-884	-1908	-1024	1396	70	-1466	-11	56	23	19	-21	-102	0
242	0	0	-953	-1901	-948	1427	-2	-1424	-81	-46	-17	-124	-73	-168	0
243	0	0	-858	-1901	-1043	1379	92	-1472	-114	-9	-64	-108	-11	-46	0
244	0	0	-1010	-1914	-904	1462	-53	-1409	-102	19	-31	-54	44	-25	0
245	0	0	-898	-1918	-1020	1408	61	-1469	46	-38	81	31	-54	11	0
246	0	0	-877	-1936	-1059	1406	91	-1497	131	62	188	89	137	97	0
247	0	0	-867	-1932	-1065	1399	99	-1498	100	112	203	104	87	161	0
248	0	0	-902	-1945	-1043	1423	70	-1494	65	155	182	131	145	44	0
249	0	0	-894	-1947	-1053	1420	79	-1500	-7	27	219	73	7	46	0
250	0	0	-830	-1947	-1117	1388	143	-1532	34	17	135	-65	-17	-93	0
251	0	0	-895	-1940	-1045	1417	75	-1492	-48	-52	48	-29	-83	-32	0
252	0	0	-1018	-1943	-925	1480	-46	-1434	-166	-155	-29	-190	-73	-75	0
253	0	0	-978	-1959	-981	1468	1	-1470	-102	-102	-120	-102	-54	-166	0
254	0	0	-997	-1953	-956	1475	-20	-1454	-58	-104	19	-50	-73	40	0
255	0	0	-961	-1963	-1002	1462	20	-1482	34	-25	-29	17	60	17	0
256	0	0	-947	-1957	-1010	1452	31	-1483	85	54	98	116	42	164	0
257	0	0	-865	-1945	-1080	1405	107	-1512	65	77	186	116	85	69	0
258	0	0	-889	-1940	-1051	1414	81	-1495	93	112	201	122	162	102	0
259	0	0	-895	-1963	-1068	1429	86	-1515	-7	56	230	-23	38	-5	0
260	0	0	-848	-1963	-1115	1405	133	-1539	128	77	95	52	-42	-19	0
261	0	0	-935	-1949	-1014	1442	39	-1481	-50	-15	50	-25	1	-25	0
262	0	0	-961	-1938	-977	1449	8	-1457	-126	-122	-17	-172	-71	-106	0
263	0	0	-979	-1943	-964	1461	-7	-1453	-75	-93	-122	-73	-110	-108	0
264	0	0	-1012	-1941	-929	1476	-41	-1435	-67	-133	-27	-69	-93	-1	0
265	0	0	-936	-1940	-1004	1438	34	-1472	1	58	31	-9	-7	36	0
266	0	0	-921	-1949	-1028	1435	53	-1488	54	97	71	98	48	73	0
267	0	0	-873	-1947	-1074	1410	100	-1510	143	120	240	151	147	124	0
268	0	0	-921	-1955	-1034	1438	56	-1494	116	19	164	34	106	13	0
269	0	0	-918	-1961	-1043	1439	62	-1502	21	36	188	67	1	40	0
270	0	0	-829	-1961	-1132	1395	151	-1546	56	11	135	-15	0	-27	0
271	0	0	-992	-1967	-975	1479	-8	-1471	-81	-129	65	-89	-60	-65	0
272	0	0	-955	-1971	-1016	1463	30	-1493	-23	-124	-89	-110	-104	-137	0
273	0	0	-939	-1971	-1032	1455	46	-1501	-31	-73	-42	-112	-23	-19	0
274	0	0	-1053	-1957	-904	1505	-74	-1430	-161	-116	-147	-69	-116	-62	0
275	0	0	-900	-1963	-1063	1431	81	-1513	1	15	56	1	81	-5	0
276	0	0	-933	-1959	-1026	1446	46	-1492	87	120	104	98	36	122	0
277	0	0	-929	-1963	-1034	1446	52	-1498	1	97	197	17	40	151	0
278	0	0	-867	-1957	-1090	1412	111	-1523	48	85	184	83	65	40	0
279	0	0	-984	-1959	-975	1471	-4	-1467	69	52	176	7	89	1	0
280	0	0	-861	-1955	-1094	1408	116	-1524	-17	9	60	-42	5	-168	0
281	0	0	-906	-1943	-1037	1424	65	-1490	-64	-34	110	-62	-46	-102	0
282	0	0	-939	-1930	-991	1434	26	-1460	-114	-98	-40	-155	-79	-129	0
283	0	0	-931	-1932	-1001	1431	35	-1466	-184	-87	-79	-137	-114	-155	0
284	0	0	-906	-1932	-1026	1419	60	-1479	-9	-40	-21	19	-5	-58	0
285	0	0	-894	-1914	-1020	1404	63	-1467	-31	29	46	65	-52	102	0
286	0	0	-884	-1916	-1032	1400	74	-1474	17	91	157	3	52	112	0
287	0	0	-842	-1910	-1068	1376	113	-1489	118	48	230	67	98	139	0
288	0	0	-904	-1920	-1016	1412	56	-1468	-38	120	172	0	93	40	0
289	0	0	-941	-1934	-993	1437	26	-1463	21	36	124	9	13	-3	0
290	0	0	-880	-1943	-1063	1411	91	-1503	-75	42	184	-19	-9	-52	0
291	0	0	-912	-1953	-1041	1432	64	-1497	-56	-23	1	-170	-38	-108	0
292	0	0	-1009	-1961	-952	1485	-28	-1456	-178	-73	-73	-176	-116	-98	0
293	0	0	-951	-1969	-1018	1460	33	-1493	-151	-58	-145	-145	-104	-139	0
294	0	0	-959	-1971	-1012	1465	26	-1491	-31	-64	-23	-27	-36	-112	0
295	0	0	-958	-1947	-989	1452	15	-1468	-64	-58	95	-3	1	-44	0
296	0	0	-912	-1914	-1002	1413	45	-1458	-36	58	102	9	31	1	0
297	0	0	-865	-1885	-1020	1375	77	-1452	42	129	108	135	65	147	0
298	0	0	-809	-1868	-1059	1338	125	-1463	36	65	155	48	79	-44	0
299	0	0	-809	-1881	-1072	1345	131	-1476	83	50	205	32	69	52	0
300	0	0	-865	-1881	-1016	1373	75	-1448	-40	-9	64	-153	-27	-120	0
301	0	0	-882	-1875	-993	1378	55	-1434	-97	-89	13	-116	-100	-31	0
302	0	0	-860	-1866	-1006	1363	73	-1436	-102	-151	-93	-129	-159	-182	0
303	0	0	-844	-1852	-1008	1348	82	-1430	-85	-100	-50	-110	-93	-31	0
304	0	0	-917	-1854	-937	1385	10	-1395	-87	-114	-157	-161	-110	-135	0
305	0	0	-834	-1833	-999	1333	82	-1416	87	36	102	52	69	81	0
306	0	0	-805	-1819	-1014	1312	104	-1416	31	-21	58	40	27	13	0
307	0	0	-791	-1813	-1022	1302	115	-1417	209	100	162	122	69	147	0
308	0	0	-747	-1808	-1061	1277	157	-1434	42	91	110	64	79	83	0
309	0	0	-702	-1792	-1090	1247	194	-1441	50	128	219	52	29	27	0
310	0	0	-794	-1767	-973	1280	89	-1370	-77	19	83	-73	-27	-34	0
311	0	0	-733	-1749	-1016	1241	141	-1382	-46	-54	25	-67	-77	-46	0
312	0	0	-840	-1736	-896	1288	28	-1316	-95	-124	-32	-151	-102	-77	0
313	0	0	-803	-1720	-917	1261	57	-1318	-118	-131	-81	-141	-116	-60	0
314	0	0	-809	-1709	-900	1259	45	-1304	-108	-54	-25	-98	-32	11	0
315	0	0	-811	-1716	-905	1263	47	-1310	-1	-58	52	32	-13	81	0
316	0	0	-745	-1718	-973	1231	114	-1345	34	1	83	112	19	97	0
317	0	0	-706	-1728	-1022	1217	158	-1375	116	151	201	118	81	157	0
318	0	0	-718	-1728	-1010	1223	146	-1369	15	60	221	54	9	67	0
319	0	0	-716	-1718	-1002	1217	143	-1360	60	91	166	40	36	29	0
320	0	0	-759	-1742	-983	1250	112	-1362	25	-31	97	-1	-50	19	0
321	0	0	-807	-1757	-950	1282	71	-1353	-75	-42	1	-110	-69	25	0
322	0	0	-821	-1775	-954	1298	66	-1364	-95	-118	-38	-153	-56	-112	0
323	0	0	-879	-1784	-905	1331	13	-1344	-116	-147	-29	-85	-106	-38	0
324	0	0	-822	-1784	-962	1303	70	-1373	-69	-89	-95	-32	-38	-25	0
325	0	0	-770	-1788	-1018	1279	124	-1403	67	-7	46	23	15	46	0
326	0	0	-879	-1794	-915	1336	18	-1354	42	-19	50	67	87	69	0
327	0	0	-772	-1786	-1014	1279	121	-1400	93	25	104	112	23	149	0
328	0	0	-735	-1784	-1049	1259	157	-1416	122	108	168	131	31	157	0
329	0	0	-775	-1777	-1002	1276	113	-1389	15	3	172	87	27	44	0
330	0	0	-782	-1796	-1014	1289	116	-1405	-98	29	153	-62	-54	0	0
331	0	0	-813	-1831	-1018	1322	102	-1424	-106	-81	42	-87	-58	-3	0
332	0	0	-780	-1856	-1076	1318	148	-1466	-91	-79	-62	-106	-120	-102	0
333	0	0	-879	-1860	-981	1369	51	-1420	-98	-162	-98	-77	-126	-65	0
334	0	0	-908	-1872	-964	1390	28	-1418	-155	-100	-108	-97	-97	-42	0
335	0	0	-848	-1883	-1035	1365	93	-1459	-46	-62	79	-13	-25	97	0
336	0	0	-876	-1910	-1034	1393	79	-1472	-5	0	106	69	91	114	0
337	0	0	-790	-1903	-1113	1346	161	-1508	58	36	147	-3	97	93	0
338	0	0	-803	-1910	-1107	1356	152	-1508	112	85	143	131	75	44	0
339	0	0	-863	-1918	-1055	1390	96	-1486	-40	34	25	7	-56	-13	0
340	0	0	-805	-1930	-1125	1367	160	-1527	54	-29	100	40	-77	-97	0
341	0	0	-943	-1934	-991	1438	24	-1462	-137	-93	-48	-184	-139	-153	0
342	0	0	-882	-1947	-1065	1414	91	-1506	-155	-62	-77	-128	-77	-100	0
343	0	0	-908	-1969	-1061	1438	76	-1515	-120	-153	-155	-223	-91	-145	0
344	0	0	-972	-1984	-1012	1478	20	-1498	-85	-135	-110	-168	-83	-93	0
345	0	0	-916	-1992	-1076	1454	80	-1534	-34	-52	-42	-21	-75	5	0
346	0	0	-821	-1992	-1171	1406	175	-1581	11	19	95	15	89	-11	0
347	0	0	-917	-1974	-1057	1445	70	-1515	-11	-5	81	52	3	42	0
348	0	0	-718	-1965	-1247	1341	264	-1606	97	36	176	40	5	32	0
349	0	0	-892	-1951	-1059	1421	83	-1505	-42	-58	93	-46	-32	31	0
350	0	0	-713	-1941	-1228	1327	257	-1584	-56	36	54	-56	-29	-62	0
351	0	0	-890	-1949	-1059	1419	84	-1504	-75	-73	-27	-182	-58	-131	0
352	0	0	-904	-1949	-1045	1426	70	-1497	-102	-151	-159	-201	-213	-135	0
353	0	0	-838	-1959	-1121	1398	141	-1540	-97	-114	-110	-192	-83	-126	0
354	0	0	-904	-1953	-1049	1428	72	-1501	-161	-83	-81	-186	-143	-98	0
355	0	0	-829	-1967	-1138	1398	154	-1552	-32	-17	7	-13	0	9	0
356	0	0	-792	-1996	-1204	1394	206	-1600	0	-13	64	44	1	29	0
357	0	0	-768	-2017	-1249	1392	240	-1633	54	60	157	19	93	48	0
358	0	0	-749	-2027	-1278	1388	264	-1652	147	46	155	44	64	108	0
359	0	0	-763	-2002	-1239	1382	238	-1620	69	-9	104	-29	-13	-77	0
360	0	0	-795	-1988	-1193	1391	199	-1590	-54	11	97	-77	-15	-32	0
361	0	0	-747	-1969	-1222	1358	237	-1595	-104	-77	-32	-197	-67	-178	0
362	0	0	-840	-1957	-1117	1398	138	-1537	-197	-141	-133	-166	-141	-168	0
363	0	0	-813	-1969	-1156	1391	171	-1562	-157	-170	-120	-215	-110	-172	0
364	0	0	-848	-1992	-1144	1420	148	-1568	-124	-126	-126	-100	-54	-164	0
365	0	0	-761	-1994	-1233	1377	236	-1613	-75	32	-29	-48	1	-81	0
366	0	0	-754	-2009	-1255	1381	250	-1632	36	-52	110	11	5	95	0
367	0	0	-760	-2009	-1249	1384	244	-1629	71	9	159	40	31	36	0
368	0	0	-741	-2007	-1266	1374	262	-1636	17	69	141	-7	65	-23	0
369	0	0	-724	-1996	-1272	1360	274	-1634	13	27	161	3	-71	-67	0
370	0	0	-741	-1994	-1253	1367	256	-1623	58	-29	85	-60	-54	-23	0
371	0	0	-700	-1988	-1288	1344	294	-1638	-46	-67	54	-155	-143	-166	0
372	0	0	-778	-1976	-1198	1377	210	-1587	-100	-69	-102	-221	-81	-176	0
373	0	0	-844	-1949	-1105	1396	130	-1527	-157	-139	-135	-164	-128	-197	0
374	0	0	-751	-1872	-1121	1311	185	-1496	-36	-110	-100	-141	-56	-194	0
375	0	0	-646	-1718	-1072	1182	213	-1395	-44	-34	34	-56	-54	-19	0
376	0	0	-535	-1555	-1020	1045	242	-1287	56	5	64	7	58	-32	0
377	0	0	-359	-1356	-997	857	319	-1176	116	89	178	126	40	69	0
378	0	0	-262	-1094	-832	678	285	-963	62	58	215	75	25	77	0
379	0	0	-8	-727	-719	367	355	-723	77	56	75	0	-31	-1	0
380	0	0	99	-327	-426	114	262	-376	19	79	190	-32	54	23	0
381	0	0	325	168	-157	-246	241	5	-67	-44	15	-164	-124	-153	0
382	0	0	559	580	21	-569	269	300	-97	-31	-50	-97	-100	-153	0
383	0	0	681	1004	323	-842	179	663	-89	-108	-108	-147	-81	-139	0
384	0	0	866	1319	453	-1092	206	886	-89	-65	-52	-89	-95	-91	0
385	0	0	947	1577	630	-1262	158	1103	-50	-13	62	-67	27	7	0
386	0	0	1153	1705	552	-1429	300	1128	79	93	168	62	69	75	0
387	0	0	1177	1747	570	-1462	303	1158	87	112	250	98	42	139	0
388	0	0	1141	1666	525	-1403	308	1095	23	85	281	69	48	128	0
389	0	0	1021	1387	366	-1204	327	876	21	102	219	31	-31	65	1
390	0	0	788	931	143	-859	322	537	11	42	106	-11	-15	-21	0
391	0	0	439	300	-139	-369	289	80	-87	-42	60	-40	-172	-1	0
392	0	0	60	-343	-403	141	231	-373	-104	-21	-60	-147	-102	-89	0
393	0	0	-312	-1206	-894	759	291	-1050	-124	0	11	-120	-31	-62	0
394	0	0	-776	-1910	-1134	1343	179	-1522	-186	-73	-32	-44	-83	-13	0
395	0	0	-794	-2163	-1369	1478	287	-1766	-5	23	65	65	-27	36	0
396	0	0	-908	-2281	-1373	1594	232	-1827	48	100	102	114	69	95	0
397	0	0	-887	-2279	-1392	1583	252	-1835	-1	15	170	98	48	122	0
398	0	0	-819	-2262	-1443	1540	312	-1852	129	97	199	155	112	97	0
399	0	0	-805	-2250	-1445	1527	320	-1847	64	31	203	106	91	58	0
400	0	0	-908	-2293	-1385	1600	238	-1839	-64	-25	120	-48	-62	-79	0
401	0	0	-927	-2329	-1402	1628	237	-1865	-42	-19	42	-25	-29	-46	0
402	0	0	-945	-2339	-1394	1642	224	-1866	-89	-98	5	-93	-100	-36	0
403	0	0	-947	-2283	-1336	1615	194	-1809	-95	-44	-91	-104	-25	-81	0
404	0	0	-900	-2211	-1311	1555	205	-1761	-73	-54	-17	-122	-64	58	0
405	0	0	-875	-2137	-1262	1506	193	-1699	65	21	13	54	36	56	0
406	0	0	-865	-2077	-1212	1471	173	-1644	25	17	75	64	38	184	0
407	0	0	-768	-2007	-1239	1387	235	-1623	116	48	230	164	23	192	0
408	0	0	-780	-1961	-1181	1370	200	-1571	133	97	234	145	67	182	0
409	0	0	-854	-1955	-1101	1404	123	-1528	-3	0	180	60	-83	40	0
410	0	0	-822	-1949	-1127	1385	152	-1538	-21	40	161	-27	7	3	0
411	0	0	-795	-1941	-1146	1368	175	-1543	-73	-34	85	-34	-58	-32	0
412	0	0	-823	-1936	-1113	1379	145	-1524	-87	-81	-13	-87	-129	-32	0
413	0	0	-914	-1930	-1016	1422	51	-1473	-143	-141	-60	-139	-141	-48	0
414	0	0	-827	-1926	-1099	1376	136	-1512	-62	-7	-21	-48	-15	-11	0
415	0	0	-887	-1928	-1041	1407	77	-1484	23	19	69	5	17	120	0
416	0	0	-829	-1930	-1101	1379	136	-1515	95	19	58	106	-112	114	0
417	0	0	-822	-1920	-1098	1371	138	-1509	149	17	151	174	135	122	0
418	0	0	-820	-1914	-1094	1367	137	-1504	60	60	244	54	97	159	0
419	0	0	-790	-1903	-1113	1346	161	-1508	79	-31	174	69	34	3	0
420	0	0	-919	-1887	-968	1403	24	-1427	-116	-69	44	-38	-98	-40	0
421	0	0	-856	-1899	-1043	1377	93	-1471	-11	-62	85	-21	-81	-7	0
422	0	0	-926	-1901	-975	1413	24	-1438	-97	-145	-95	-108	-143	-97	0
423	0	0	-893	-1907	-1014	1400	60	-1460	-79	-116	-38	-108	-97	-77	0
424	0	0	-995	-1914	-919	1454	-38	-1416	-122	-131	-104	-102	-67	-48	0
425	0	0	-943	-1920	-977	1431	17	-1448	-44	-21	-31	19	-11	5	0
426	0	0	-874	-1908	-1034	1391	80	-1471	116	-9	126	104	54	52	0
427	0	0	-927	-1885	-958	1406	15	-1421	58	32	81	89	-13	118	0
428	0	0	-875	-1862	-987	1368	56	-1424	15	29	118	50	-25	56	0
429	0	0	-935	-1860	-925	1397	-5	-1392	44	40	131	3	9	75	0
430	0	0	-896	-1854	-958	1375	31	-1406	7	-58	48	-65	-75	-9	0
431	0	0	-873	-1854	-981	1363	54	-1417	1	-91	1	-85	-71	-31	0
432	0	0	-970	-1843	-873	1406	-48	-1358	-166	-141	-81	-211	-131	-93	0
433	0	0	-970	-1831	-861	1400	-54	-1346	-120	-126	-93	-93	-114	-81	0
434	0	0	-995	-1848	-853	1421	-71	-1350	-118	-116	-147	-137	-64	-89	0
435	0	0	-977	-1848	-871	1412	-53	-1359	0	-110	-25	-40	46	13	0
436	0	0	-968	-1856	-888	1412	-40	-1372	-7	-27	50	44	-65	58	0
437	0	0	-989	-1854	-865	1421	-62	-1359	97	15	69	114	71	83	0
438	0	0	-962	-1854	-892	1408	-35	-1373	87	-34	149	36	19	42	0
439	0	0	-939	-1837	-898	1388	-20	-1367	34	-1	87	-13	29	1	0
440	0	0	-924	-1831	-907	1377	-8	-1369	5	-38	48	-54	36	-17	0
441	0	0	-976	-1827	-851	1401	-62	-1339	-129	-129	-21	-87	-178	-73	0
442	0	0	-993	-1827	-834	1410	-79	-1330	-126	-162	-161	-126	-95	-104	0
443	0	0	-1040	-1825	-785	1432	-127	-1305	-71	-131	-149	-112	-157	-93	0
444	0	0	-1041	-1817	-776	1429	-132	-1296	-42	-155	-62	-145	-3	-32	0
445	0	0	-1005	-1819	-814	1412	-95	-1316	58	-67	36	-1	-25	-11	0
446	0	0	-1061	-1815	-754	1438	-153	-1284	0	58	81	71	-15	50	0
447	0	0	-989	-1813	-824	1401	-82	-1318	7	118	58	143	87	54	0
448	0	0	-973	-1811	-838	1392	-67	-1324	44	67	209	98	83	178	0
449	0	0	-996	-1808	-812	1402	-92	-1310	1	-38	161	-11	-7	17	0
450	0	0	-953	-1802	-849	1377	-52	-1325	11	40	129	27	17	-17	0
451	0	0	-1026	-1786	-760	1406	-133	-1273	-27	-62	104	-98	-48	-54	0
452	0	0	-966	-1780	-814	1373	-76	-1297	-203	-114	38	-147	-81	-149	0
453	0	0	-1053	-1786	-733	1419	-160	-1259	-81	-155	-60	-81	-67	-87	0
454	0	0	-1048	-1773	-725	1410	-161	-1249	-75	-69	-64	-56	-64	-83	0
455	0	0	-989	-1753	-764	1371	-112	-1258	3	-64	75	31	-15	-21	0
456	0	0	-923	-1751	-828	1337	-47	-1289	145	147	133	184	133	85	0
457	0	0	-990	-1742	-752	1366	-119	-1247	50	23	182	151	32	120	0
458	0	0	-941	-1734	-793	1337	-74	-1263	75	81	240	77	79	102	0
459	0	0	-999	-1714	-715	1356	-142	-1214	27	3	184	27	46	3	0
460	0	0	-999	-1716	-717	1357	-141	-1216	-7	-31	116	-58	-38	-62	0
461	0	0	-1050	-1707	-657	1378	-196	-1182	-91	-56	36	-161	-67	-112	0
462	0	0	-1089	-1711	-622	1400	-233	-1166	-131	-114	5	-124	-114	-155	0
463	0	0	-1102	-1707	-605	1404	-248	-1156	-147	-133	-32	-176	-52	-87	0
464	0	0	-1113	-1722	-609	1417	-252	-1165	-102	-44	-52	-75	-58	-89	0
465	0	0	-1125	-1722	-597	1423	-264	-1159	-21	-93	40	32	-44	89	0
466	0	0	-1069	-1699	-630	1384	-219	-1164	87	-21	87	128	19	106	0
467	0	0	-968	-1699	-731	1333	-118	-1215	122	29	143	95	38	89	0
468	0	0	-1051	-1697	-646	1374	-202	-1171	73	38	254	108	120	71	0
469	0	0	-1009	-1676	-667	1342	-171	-1171	40	17	182	-13	-64	-25	0
470	0	0	-1030	-1672	-642	1351	-194	-1157	25	13	159	31	-1	-15	0
471	0	0	-1084	-1656	-572	1370	-256	-1114	-23	-133	67	-89	-128	-155	0
472	0	0	-1047	-1629	-582	1338	-232	-1105	-108	-129	-13	-129	-98	-77	0
473	0	0	-1087	-1612	-525	1349	-281	-1068	-91	-122	-60	-73	-98	-97	0
474	0	0	-1143	-1600	-457	1371	-343	-1028	-112	-71	-50	-87	-48	-114	0
475	0	0	-1139	-1581	-442	1360	-348	-1011	21	-69	56	-34	-3	27	0
476	0	0	-1018	-1555	-537	1286	-240	-1046	36	9	104	17	25	-11	0
477	0	0	-1071	-1548	-477	1309	-297	-1012	118	19	197	137	106	118	0
478	0	0	-991	-1532	-541	1261	-225	-1036	52	5	192	79	-40	-29	0
479	0	0	-1009	-1511	-502	1260	-253	-1006	54	46	164	116	-11	75	0
480	0	0	-1085	-1505	-420	1295	-332	-962	-75	-95	83	15	-73	-95	0
481	0	0	-1016	-1501	-485	1258	-265	-993	-31	-54	32	-36	-44	-147	0
482	0	0	-1067	-1495	-428	1281	-319	-961	-157	-104	48	-143	-67	-149	0
483	0	0	-1135	-1480	-345	1307	-395	-912	-131	-81	-112	-133	-9	-178	0
484	0	0	-1066	-1486	-420	1276	-323	-953	-71	-46	27	-36	-46	-31	0
485	0	0	-1147	-1478	-331	1312	-408	-904	-9	11	0	77	-21	15	0
486	0	0	-1063	-1460	-397	1261	-333	-928	95	11	100	83	-23	64	0
487	0	0	-1023	-1445	-422	1234	-300	-933	129	83	265	192	139	112	0
488	0	0	-1038	-1418	-380	1228	-329	-899	75	38	252	100	60	5	0
489	0	0	-968	-1394	-426	1181	-271	-910	89	64	291	205	-9	89	0
490	0	0	-1071	-1367	-296	1219	-387	-831	-91	-31	153	-5	-83	-34	0
491	0	0	-1017	-1354	-337	1185	-340	-845	-54	-7	67	27	-81	-79	0
492	0	0	-1081	-1356	-275	1218	-403	-815	-128	-100	46	-40	-102	-32	0
493	0	0	-1063	-1336	-273	1199	-395	-804	-131	-161	54	-36	-83	-112	0
494	0	0	-1016	-1299	-283	1157	-366	-791	-62	-52	27	0	-11	-42	0
495	0	0	-1061	-1276	-215	1168	-423	-745	1	-21	176	75	31	91	0
496	0	0	-948	-1264	-316	1106	-316	-790	29	124	155	133	77	87	0
497	0	0	-926	-1257	-331	1091	-297	-794	100	153	335	215	139	184	0
498	0	0	-953	-1257	-304	1105	-324	-780	73	97	223	192	54	46	0
499	0	0	-853	-1231	-378	1042	-237	-804	106	95	296	192	85	97	0
500	0	0	-923	-1212	-289	1067	-317	-750	7	40	296	64	42	97	0
501	0	0	-906	-1222	-316	1064	-295	-769	-17	5	159	-21	-81	-83	0
502	0	0	-908	-1210	-302	1059	-303	-756	-19	17	137	3	50	-34	0
503	0	0	-953	-1187	-234	1070	-359	-710	-98	-64	42	-77	-40	-104	0
504	0	0	-891	-1193	-302	1042	-294	-747	-19	0	153	31	-5	31	0
505	0	0	-957	-1187	-230	1072	-363	-708	60	-17	226	126	36	64	0
506	0	0	-881	-1181	-300	1031	-290	-740	83	48	232	139	0	91	0
507	0	0	-828	-1165	-337	996	-245	-751	102	172	397	230	118	211	0
508	0	0	-839	-1164	-325	1001	-257	-744	73	112	256	112	73	85	0
509	0	0	-759	-1156	-397	957	-181	-776	54	112	281	81	98	19	0
510	0	0	-825	-1148	-323	986	-251	-735	46	137	327	126	56	11	0
511	0	0	-836	-1150	-314	993	-261	-732	-9	-54	147	-3	-108	-110	0
512	0	0	-792	-1154	-362	973	-215	-758	-71	46	106	-13	0	-58	0
513	0	0	-911	-1165	-254	1038	-328	-709	-108	-75	91	-36	-60	-40	0
514	0	0	-803	-1173	-370	988	-216	-771	-56	-11	42	-36	-81	-36	0
515	0	0	-822	-1175	-353	998	-234	-764	64	21	153	104	36	89	0
516	0	0	-848	-1179	-331	1013	-258	-755	19	58	254	56	83	79	0
517	0	0	-741	-1179	-438	960	-151	-808	157	166	327	194	201	188	0
518	0	0	-703	-1193	-490	948	-106	-841	120	100	285	149	120	87	0
519	0	0	-737	-1214	-477	975	-130	-845	137	166	261	98	137	91	0
520	0	0	-749	-1243	-494	996	-127	-868	50	27	250	27	13	40	0
521	0	0	-748	-1264	-516	1006	-116	-890	23	15	190	-29	-5	31	0
522	0	0	-801	-1301	-500	1051	-150	-900	-73	-40	83	-67	-31	-71	0
523	0	0	-827	-1325	-498	1076	-164	-911	-64	1	60	-32	-89	-1	0
524	0	0	-910	-1354	-444	1132	-233	-899	-44	-56	19	-44	-62	-23	0
525	0	0	-900	-1379	-479	1139	-210	-929	-19	19	139	73	69	87	0
526	0	0	-811	-1396	-585	1103	-113	-990	85	116	267	143	112	149	0
527	0	0	-858	-1420	-562	1139	-148	-991	44	112	292	151	42	147	0
528	0	0	-881	-1447	-566	1164	-157	-1006	104	58	310	106	46	83	0
529	0	0	-827	-1476	-649	1151	-89	-1062	52	186	322	129	89	122	0
530	0	0	-910	-1503	-593	1206	-158	-1048	-23	-1	269	-1	0	-5	0
531	0	0	-896	-1534	-638	1215	-129	-1086	-65	31	75	7	-60	-75	0
532	0	0	-939	-1557	-618	1248	-160	-1087	-64	-11	129	-81	27	-60	0
533	0	0	-1049	-1594	-545	1321	-252	-1069	-188	-184	56	-174	-159	-124	0
534	0	0	-994	-1608	-614	1301	-190	-1111	-9	19	31	34	-52	-65	0
535	0	0	-1005	-1633	-628	1319	-188	-1130	-69	108	190	27	77	48	0
536	0	0	-897	-1641	-744	1269	-76	-1192	110	56	285	95	1	110	0
537	0	0	-954	-1652	-698	1303	-128	-1175	34	128	300	141	42	128	0
538	0	0	-911	-1650	-739	1280	-86	-1194	75	240	331	118	102	143	0
539	0	0	-873	-1662	-789	1267	-42	-1225	95	71	362	108	3	67	0
540	0	0	-865	-1681	-816	1273	-24	-1248	42	58	236	44	46	-15	0
541	0	0	-964	-1681	-717	1322	-123	-1199	-56	23	102	3	50	-91	0
542	0	0	-904	-1701	-797	1302	-53	-1249	-97	1	188	-85	-38	-89	0
543	0	0	-1046	-1711	-665	1378	-190	-1188	-147	-69	40	-124	-34	-122	0
544	0	0	-919	-1726	-807	1322	-56	-1266	-71	-3	118	13	-3	-104	0
545	0	0	-933	-1734	-801	1333	-66	-1267	38	97	190	81	73	7	0
546	0	0	-937	-1732	-795	1334	-71	-1263	83	106	215	64	75	-27	0
547	0	0	-866	-1740	-874	1303	4	-1307	118	145	285	114	190	83	0
548	0	0	-893	-1742	-849	1317	-22	-1295	106	166	347	110	131	65	0
549	0	0	-836	-1747	-911	1291	37	-1329	91	149	308	75	-9	25	0
550	0	0	-857	-1749	-892	1303	17	-1320	93	48	194	-17	64	-81	0
551	0	0	-941	-1761	-820	1351	-60	-1290	-56	13	151	-81	31	-98	0
552	0	0	-881	-1769	-888	1325	3	-1328	-67	-50	126	-108	-42	-168	0
553	0	0	-943	-1775	-832	1359	-55	-1303	-64	-64	62	-83	13	-56	0
554	0	0	-970	-1769	-799	1369	-85	-1284	-79	-85	36	-116	-147	-143	0
555	0	0	-861	-1761	-900	1311	19	-1330	104	58	225	85	89	50	0
556	0	0	-896	-1757	-861	1326	-17	-1309	19	34	178	110	7	32	0
557	0	0	-778	-1746	-968	1262	95	-1357	129	201	291	126	180	100	0
558	0	0	-854	-1738	-884	1296	15	-1311	89	133	308	209	93	58	0
559	0	0	-788	-1746	-958	1267	85	-1352	38	77	277	54	69	-52	0
560	0	0	-790	-1771	-981	1280	95	-1376	60	120	240	126	-1	38	0
561	0	0	-804	-1777	-973	1290	84	-1375	-52	11	149	-56	-11	-188	0
562	0	0	-855	-1778	-923	1316	34	-1350	-91	-5	137	-56	-81	-13	0
563	0	0	-917	-1778	-861	1347	-28	-1319	-162	-116	91	-153	-65	-118	0
564	0	0	-819	-1775	-956	1297	68	-1365	50	-13	118	52	-19	3	0
565	0	0	-925	-1786	-861	1355	-32	-1323	-60	-1	124	-7	50	11	0
566	0	0	-795	-1786	-991	1290	98	-1388	104	172	207	182	83	34	0
567	0	0	-780	-1784	-1004	1282	112	-1394	166	145	314	168	166	182	0
568	0	0	-778	-1775	-997	1276	109	-1386	110	164	292	147	89	67	0
569	0	0	-721	-1784	-1063	1252	171	-1423	151	149	343	159	67	62	0
570	0	0	-844	-1796	-952	1320	54	-1374	-32	75	164	3	9	-114	0
571	0	0	-769	-1804	-1035	1286	133	-1419	-27	36	178	13	13	-104	0
572	0	0	-844	-1804	-960	1324	58	-1382	-64	-34	79	-141	-38	-71	0
573	0	0	-896	-1800	-904	1348	4	-1352	-89	-95	64	-108	-69	-89	0
574	0	0	-836	-1806	-970	1321	67	-1388	-13	-40	83	-11	25	-19	0
575	0	0	-770	-1790	-1020	1280	125	-1405	98	52	149	153	62	34	0
576	0	0	-778	-1790	-1012	1284	117	-1401	65	97	184	131	97	110	0
577	0	0	-710	-1792	-1082	1251	186	-1437	128	176	366	153	161	89	0
578	0	0	-751	-1802	-1051	1276	150	-1426	98	182	277	174	143	95	0
579	0	0	-762	-1817	-1055	1289	146	-1436	87	137	267	110	38	52	0
580	0	0	-727	-1817	-1090	1272	181	-1453	91	135	285	81	5	46	0
581	0	0	-811	-1813	-1002	1312	95	-1407	-27	60	124	-97	11	-3	0
582	0	0	-782	-1804	-1022	1293	120	-1413	-38	-32	71	-60	23	-91	0
583	0	0	-857	-1792	-935	1324	39	-1363	-83	-34	54	-85	-54	-23	0
584	0	0	-828	-1792	-964	1310	68	-1378	-75	-5	21	-62	5	-52	0
585	0	0	-787	-1786	-999	1286	106	-1392	15	31	97	73	122	50	0
586	0	0	-762	-1786	-1024	1274	131	-1405	124	129	194	178	71	131	0
587	0	0	-776	-1782	-1006	1279	115	-1394	124	170	232	168	104	161	0
588	0	0	-751	-1767	-1016	1259	132	-1391	36	174	322	141	112	87	0
589	0	0	-739	-1765	-1026	1252	143	-1395	31	110	318	75	7	54	0
590	0	0	-710	-1771	-1061	1240	175	-1416	62	143	226	97	31	50	0
591	0	0	-819	-1763	-944	1291	62	-1353	-54	-69	79	-100	-21	-89	0
592	0	0	-761	-1763	-1002	1262	120	-1382	-54	32	128	-172	-52	-69	0
593	0	0	-838	-1755	-917	1296	39	-1336	-128	-71	62	-147	-48	-44	0
594	0	0	-842	-1747	-905	1294	31	-1326	-17	-11	7	-100	-34	-89	0
595	0	0	-758	-1749	-991	1253	116	-1370	52	29	87	40	135	15	0
596	0	0	-747	-1759	-1012	1253	132	-1385	81	102	219	64	108	116	0
597	0	0	-687	-1767	-1080	1227	196	-1423	116	128	215	141	102	81	0
598	0	0	-745	-1759	-1014	1252	134	-1386	122	139	209	153	106	62	0
599	0	0	-722	-1761	-1039	1241	158	-1400	112	104	131	93	65	62	0
600	0	0	-726	-1742	-1016	1234	145	-1379	83	19	161	1	60	-7	0
601	0	0	-724	-1732	-1008	1228	142	-1370	-13	19	69	-48	-31	-65	0
602	0	0	-793	-1720	-927	1256	67	-1323	-89	-3	-19	-110	-83	-108	0
603	0	0	-788	-1728	-940	1258	76	-1334	-58	-75	-25	-114	-87	-102	0
604	0	0	-793	-1724	-931	1258	69	-1327	-106	-60	27	-62	-9	-110	0
605	0	0	-759	-1730	-971	1244	106	-1350	19	58	98	50	7	98	0
606	0	0	-803	-1726	-923	1264	60	-1324	42	32	157	34	48	40	0
607	0	0	-695	-1734	-1039	1214	172	-1386	168	168	184	166	110	195	0
608	0	0	-788	-1734	-946	1261	79	-1340	36	79	221	71	38	38	0
609	0	0	-700	-1730	-1030	1215	165	-1380	42	155	261	40	73	44	0
610	0	0	-784	-1730	-946	1257	81	-1338	3	104	116	-23	36	-36	0
611	0	0	-739	-1736	-997	1237	129	-1366	-50	13	71	-50	-36	-87	0
612	0	0	-819	-1726	-907	1272	44	-1316	-34	-104	-5	-153	-77	-67	0
613	0	0	-803	-1722	-919	1262	58	-1320	-91	-36	-11	-124	-97	-120	0
614	0	0	-832	-1724	-892	1278	30	-1308	-60	-87	-46	-69	-71	-87	0
615	0	0	-849	-1720	-871	1284	11	-1295	-1	-44	87	-29	-27	3	0
616	0	0	-725	-1720	-995	1222	135	-1357	58	106	223	77	87	145	0
617	0	0	-741	-1711	-970	1226	114	-1340	11	155	275	137	79	85	0
618	0	0	-759	-1707	-948	1233	94	-1327	15	124	178	69	7	104	0
619	0	0	-728	-1703	-975	1215	123	-1339	46	164	238	75	71	21	0
620	0	0	-737	-1720	-983	1228	123	-1351	32	128	209	62	-38	-73	0
621	0	0	-830	-1722	-892	1276	31	-1307	-87	-25	110	-75	-29	-151	0
622	0	0	-745	-1718	-973	1231	114	-1345	-110	-64	32	-207	-25	-170	0
623	0	0	-872	-1713	-841	1292	-15	-1277	-65	-161	-23	-69	-135	-118	0
624	0	0	-865	-1718	-853	1291	-6	-1285	-106	-67	-29	-159	-118	-58	0
625	0	0	-733	-1703	-970	1218	118	-1336	29	69	60	52	34	58	0
626	0	0	-854	-1705	-851	1279	-1	-1278	60	-13	75	11	-9	54	0
627	0	0	-656	-1713	-1057	1184	200	-1385	108	124	236	118	120	162	0
628	0	0	-765	-1709	-944	1237	89	-1326	110	145	141	79	95	131	0
629	0	0	-731	-1691	-960	1211	114	-1325	-17	75	97	52	9	-69	0
630	0	0	-675	-1687	-1012	1181	168	-1349	36	17	180	13	-29	31	0
631	0	0	-788	-1695	-907	1241	59	-1301	-98	-54	-44	-170	-91	-95	0
632	0	0	-721	-1691	-970	1206	124	-1330	-112	-102	-38	-164	-85	-83	0
633	0	0	-757	-1701	-944	1229	93	-1322	-129	-137	-25	-145	-135	-69	0
634	0	0	-864	-1709	-845	1286	-9	-1277	-65	-118	-135	-52	-112	-34	0
635	0	0	-780	-1711	-931	1245	75	-1321	-48	-85	-9	-17	-79	19	0
636	0	0	-791	-1718	-927	1254	68	-1322	56	46	135	67	58	73	0
637	0	0	-799	-1722	-923	1260	62	-1322	11	48	153	46	42	110	0
638	0	0	-717	-1716	-999	1216	141	-1357	54	77	178	79	44	87	0
639	0	0	-762	-1722	-960	1242	99	-1341	7	40	244	-31	21	58	0
640	0	0	-823	-1740	-917	1281	47	-1328	-23	-79	81	-100	-3	-89	0
641	0	0	-817	-1746	-929	1281	56	-1337	-67	-54	31	-85	-69	-100	0
642	0	0	-850	-1746	-896	1298	23	-1321	-100	-106	-100	-172	-164	-118	0
643	0	0	-852	-1738	-886	1295	17	-1312	-110	-128	-129	-118	-85	-98	0
644	0	0	-863	-1732	-869	1297	3	-1300	-34	-98	-25	-108	-114	-60	0
645	0	0	-862	-1736	-874	1299	6	-1305	-19	25	17	-17	3	36	0
646	0	0	-830	-1749	-919	1289	44	-1334	114	-40	83	36	0	112	0
647	0	0	-776	-1753	-977	1264	100	-1365	98	19	116	129	9	110	0
648	0	0	-844	-1773	-929	1308	42	-1351	97	98	188	93	38	133	0
649	0	0	-849	-1751	-902	1300	26	-1326	-50	60	93	-93	48	-58	0
650	0	0	-860	-1746	-886	1303	13	-1316	-42	71	64	-69	23	11	0
651	0	0	-879	-1738	-859	1308	-10	-1298	-129	-31	-34	-184	-89	-168	0
652	0	0	-863	-1718	-855	1290	-4	-1286	-108	-126	25	-159	-110	-139	0
653	0	0	-943	-1722	-779	1332	-82	-1250	-240	-126	-124	-153	-75	-161	0
654	0	0	-925	-1716	-791	1320	-67	-1253	-98	-77	-143	-129	-149	-118	0
655	0	0	-1009	-1724	-715	1366	-147	-1219	-116	-95	11	-151	-52	-36	0
656	0	0	-900	-1753	-853	1326	-23	-1303	50	17	91	19	23	27	0
657	0	0	-911	-1751	-840	1331	-35	-1295	34	83	110	52	69	23	0
658	0	0	-879	-1736	-857	1307	-11	-1296	50	124	195	1	95	23	0
659	0	0	-921	-1728	-807	1324	-57	-1267	-19	50	166	-19	25	-69	0
660	0	0	-935	-1726	-791	1330	-72	-1258	-40	-21	83	-15	-67	-120	0
661	0	0	-918	-1736	-818	1327	-50	-1277	-60	-75	42	-128	-81	-135	0
662	0	0	-932	-1746	-814	1339	-59	-1280	-98	-27	-73	-139	-120	-133	0
663	0	0	-1051	-1757	-706	1404	-172	-1231	-137	-155	-73	-199	-141	-176	0
664	0	0	-991	-1759	-768	1375	-111	-1263	-62	-36	-67	-85	7	-122	0
665	0	0	-981	-1753	-772	1367	-104	-1262	19	23	73	52	15	-50	0
666	0	0	-948	-1755	-807	1351	-70	-1281	46	79	87	58	17	91	0
667	0	0	-906	-1746	-840	1326	-33	-1293	38	69	211	69	73	19	0
668	0	0	-877	-1744	-867	1310	-5	-1305	129	213	246	128	91	161	0
669	0	0	-919	-1747	-828	1333	-45	-1287	-25	87	166	9	60	-48	0
670	0	0	-846	-1740	-894	1293	24	-1317	17	108	190	-21	40	-29	0
671	0	0	-896	-1730	-834	1313	-31	-1282	-36	11	118	-98	-73	-60	0
672	0	0	-861	-1726	-865	1293	2	-1295	-46	-52	104	-89	-97	-143	0
673	0	0	-947	-1728	-781	1337	-83	-1254	-65	-122	42	-143	-32	-100	0
674	0	0	-935	-1738	-803	1336	-66	-1270	-110	-5	-77	-56	-110	-29	0
675	0	0	-898	-1730	-832	1314	-33	-1281	27	0	89	-58	52	-17	0
676	0	0	-902	-1728	-826	1315	-38	-1277	15	64	213	54	118	46	0
677	0	0	-847	-1714	-867	1280	10	-1290	98	162	174	93	81	77	0
678	0	0	-817	-1709	-892	1263	37	-1300	91	168	209	118	73	83	0
679	0	0	-828	-1691	-863	1259	17	-1277	98	5	215	-1	50	17	0
680	0	0	-769	-1674	-905	1221	68	-1289	77	110	145	42	-38	-13	0
681	0	0	-840	-1666	-826	1253	-7	-1246	-25	17	73	-73	-75	-60	0
682	0	0	-846	-1668	-822	1257	-12	-1245	-85	-21	21	-89	-75	-104	0
683	0	0	-896	-1666	-770	1281	-63	-1218	-52	-75	69	-129	-56	-25	0
684	0	0	-898	-1650	-752	1274	-73	-1201	-95	-36	-27	-114	-77	-58	0
685	0	0	-836	-1637	-801	1236	-17	-1219	95	52	73	40	-3	89	0
686	0	0	-842	-1660	-818	1251	-12	-1239	62	77	149	32	122	36	0
687	0	0	-780	-1645	-865	1212	42	-1255	137	56	215	176	91	116	0
688	0	0	-778	-1627	-849	1202	35	-1238	112	69	292	118	56	100	0
689	0	0	-830	-1625	-795	1227	-17	-1210	3	52	166	42	36	32	0
690	0	0	-719	-1617	-898	1168	89	-1257	29	129	207	44	21	-5	0
691	0	0	-832	-1600	-768	1216	-32	-1184	-102	-5	116	-95	-98	-38	0
692	0	0	-896	-1573	-677	1234	-109	-1125	-118	-106	-1	-112	-118	-116	0
693	0	0	-844	-1552	-708	1198	-68	-1130	-58	-75	-32	-93	-100	-91	0
694	0	0	-825	-1542	-717	1183	-54	-1129	-40	-32	36	-54	9	-27	0
695	0	0	-826	-1536	-710	1181	-58	-1123	52	64	62	60	65	93	0
696	0	0	-805	-1526	-721	1165	-42	-1123	56	65	98	100	40	87	0
697	0	0	-697	-1517	-820	1107	61	-1168	135	184	259	131	153	182	0
698	0	0	-809	-1517	-708	1163	-50	-1112	93	85	219	98	95	89	0
699	0	0	-631	-1509	-878	1070	123	-1193	122	98	269	129	79	50	0
700	0	0	-822	-1524	-702	1173	-60	-1113	-1	60	176	11	11	13	0
701	0	0	-778	-1513	-735	1145	-21	-1124	13	13	100	-29	-81	-9	0
702	0	0	-890	-1503	-613	1196	-138	-1058	-128	-87	-31	-137	-83	-118	0
703	0	0	-795	-1505	-710	1150	-42	-1107	-5	-64	7	-34	-54	-31	0
704	0	0	-856	-1513	-657	1184	-99	-1085	-58	-100	-54	-50	-5	-91	0
705	0	0	-788	-1534	-746	1161	-21	-1140	31	69	95	13	81	81	0
706	0	0	-794	-1548	-754	1171	-20	-1151	54	97	145	116	75	64	0
707	0	0	-724	-1577	-853	1150	64	-1215	182	149	261	180	98	141	0
708	0	0	-766	-1592	-826	1179	30	-1209	60	159	273	114	73	118	0
709	0	0	-712	-1588	-876	1150	82	-1232	54	201	228	128	60	64	0
710	0	0	-790	-1602	-812	1196	11	-1207	29	120	259	46	23	65	0
711	0	0	-842	-1612	-770	1227	-36	-1191	-40	3	56	-29	-11	-93	0
712	0	0	-751	-1600	-849	1175	49	-1224	31	48	100	7	34	-3	0
713	0	0	-861	-1596	-735	1228	-63	-1165	-128	-73	11	-48	-126	-52	0
714	0	0	-832	-1621	-789	1226	-21	-1205	-56	-48	7	-52	-29	-65	0
715	0	0	-889	-1633	-744	1261	-72	-1188	-11	95	129	102	91	118	0
716	0	0	-850	-1639	-789	1244	-30	-1214	67	48	139	87	-19	42	0
717	0	0	-831	-1639	-808	1235	-11	-1223	164	155	368	195	230	157	0
718	0	0	-813	-1649	-836	1231	11	-1242	114	135	238	162	40	145	0
719	0	0	-787	-1687	-900	1237	56	-1293	133	149	261	118	106	126	0
720	0	0	-892	-1697	-805	1294	-43	-1251	-5	46	161	-38	0	-7	0
721	0	0	-857	-1722	-865	1289	4	-1293	-3	71	135	-25	5	-29	0
722	0	0	-916	-1746	-830	1331	-43	-1288	-52	-29	-21	-128	-56	-97	0
723	0	0	-913	-1751	-838	1332	-37	-1294	-108	-29	17	-95	-40	-19	0
724	0	0	-956	-1757	-801	1356	-77	-1279	-42	-73	9	-34	-1	3	0
725	0	0	-869	-1759	-890	1314	10	-1324	-27	67	46	40	38	29	0
726	0	0	-859	-1763	-904	1311	22	-1333	110	87	221	114	155	164	0
727	0	0	-873	-1759	-886	1316	6	-1322	98	52	263	69	77	131	0
728	0	0	-811	-1761	-950	1286	69	-1355	166	73	285	168	73	133	0
729	0	0	-890	-1763	-873	1326	-8	-1318	-36	126	209	38	64	100	0
730	0	0	-782	-1775	-993	1278	105	-1384	65	73	246	7	5	-5	0
731	0	0	-879	-1773	-894	1326	7	-1333	-54	91	56	-52	-38	-9	0
732	0	0	-861	-1778	-917	1319	28	-1347	-42	-120	128	-137	-79	-65	0
733	0	0	-899	-1777	-878	1338	-10	-1327	-62	-131	11	-52	-133	-38	0
734	0	0	-887	-1773	-886	1330	0	-1329	-29	-11	5	-36	62	-27	0
735	0	0	-889	-1771	-882	1330	-3	-1326	77	3	58	-9	95	60	0
736	0	0	-883	-1773	-890	1328	3	-1331	73	102	120	100	124	149	0
737	0	0	-898	-1769	-871	1333	-13	-1320	38	54	170	112	31	164	0
738	0	0	-827	-1775	-948	1301	60	-1361	56	157	252	108	178	89	0
739	0	0	-850	-1788	-938	1319	44	-1363	95	122	209	42	71	40	0
740	0	0	-906	-1798	-892	1352	-7	-1345	1	122	147	64	46	-31	0
741	0	0	-848	-1792	-944	1320	48	-1368	21	-40	106	-77	-15	-93	0
742	0	0	-966	-1784	-818	1375	-74	-1301	-120	-56	-29	-91	-9	-122	0
743	0	0	-886	-1788	-902	1337	8	-1345	-129	-42	-13	-112	-29	-95	0
744	0	0	-862	-1777	-915	1319	26	-1346	60	-31	23	13	-11	11	0
745	0	0	-960	-1780	-820	1370	-70	-1300	-21	29	42	-15	-21	44	0
746	0	0	-842	-1775	-933	1308	45	-1354	60	145	157	128	65	145	0
747	0	0	-860	-1773	-913	1316	26	-1343	147	91	219	228	151	147	0
748	0	0	-841	-1778	-937	1309	48	-1357	56	102	155	79	120	-15	0
749	0	0	-795	-1784	-989	1289	97	-1386	73	128	345	77	83	182	0
750	0	0	-843	-1778	-935	1310	46	-1356	27	97	135	31	36	-97	0
751	0	0	-823	-1769	-946	1296	61	-1357	3	60	67	-77	-31	-25	0
752	0	0	-916	-1765	-849	1340	-33	-1307	-60	19	-5	-19	-106	-71	0
753	0	0	-896	-1769	-873	1332	-11	-1321	-27	-85	-13	-141	-67	-83	0
754	0	0	-911	-1780	-869	1345	-21	-1324	-11	-64	-21	-15	-73	-9	0
755	0	0	-889	-1769	-880	1329	-4	-1324	69	0	126	9	36	36	0
756	0	0	-811	-1761	-950	1286	69	-1355	79	114	145	58	91	95	0
757	0	0	-898	-1724	-826	1311	-36	-1275	87	106	211	83	122	38	0
758	0	0	-718	-1625	-907	1171	94	-1266	104	215	261	149	75	89	0
759	0	0	-697	-1451	-754	1074	28	-1102	64	108	176	85	73	-42	0
760	0	0	-538	-1255	-717	896	89	-986	75	100	137	48	36	-40	0
761	0	0	-489	-1028	-539	758	25	-783	-42	-38	174	-36	-64	-58	0
762	0	0	-293	-721	-428	507	67	-574	-54	0	29	-11	-69	9	0
763	0	0	-171	-337	-166	254	-2	-251	21	-104	5	-104	-116	-108	0
764	0	0	52	131	79	-91	-13	105	17	-52	21	-13	-46	-36	0
765	0	0	307	603	296	-455	5	449	-17	38	-31	62	-32	29	0
766	0	0	547	1039	492	-793	27	765	83	98	145	38	100	17	0
767	0	0	762	1404	642	-1083	60	1023	126	147	180	93	91	102	0
768	0	0	929	1716	787	-1322	71	1251	65	71	271	69	106	135	0
769	0	0	1001	1924	923	-1462	39	1423	48	87	221	46	-5	-11	0
770	0	0	1042	2023	981	-1532	30	1502	3	32	143	-29	11	-17	0
771	0	0	1086	2019	933	-1552	76	1476	-69	29	89	-79	-44	-106	0
772	0	0	912	1860	948	-1386	-18	1404	-104	-50	-65	-58	-56	-129	1
773	0	0	786	1478	692	-1132	47	1085	-29	-97	5	-157	-52	-133	0
774	0	0	425	935	510	-680	-42	722	-56	-106	-13	-36	-19	-38	0
775	0	0	89	271	182	-180	-46	226	-58	-34	-29	-52	7	-60	0
776	0	0	-215	-422	-207	318	-4	-314	-15	114	137	46	75	75	0
777	0	0	-685	-1369	-684	1027	0	-1026	-50	100	205	122	71	129	0
778	0	0	-904	-1854	-950	1379	23	-1402	54	81	168	161	44	85	0
779	0	0	-960	-2019	-1059	1489	49	-1539	-7	129	203	95	27	5	0
780	0	0	-1039	-2071	-1032	1555	-3	-1551	-62	40	126	-32	-3	-46	0
781	0	0	-1013	-2064	-1051	1538	19	-1557	-29	3	67	-64	-46	-118	0
782	0	0	-1088	-2054	-966	1571	-61	-1510	-213	-89	21	-126	-118	-131	0
783	0	0	-1082	-2077	-995	1579	-43	-1536	-126	-100	-100	-162	-62	-131	0
784	0	0	-1069	-2120	-1051	1594	-9	-1585	5	-97	-5	-60	-87	64	0
785	0	0	-1065	-2126	-1061	1595	-2	-1593	-15	-32	56	-31	11	73	0
786	0	0	-1007	-2083	-1076	1545	34	-1579	87	64	139	97	62	188	0
787	0	0	-1001	-2029	-1028	1515	13	-1528	67	62	151	46	98	139	0
788	0	0	-877	-1982	-1105	1429	114	-1543	201	95	184	161	98	141	0
789	0	0	-849	-1914	-1065	1381	108	-1489	97	180	178	67	54	95	0
790	0	0	-883	-1860	-977	1371	47	-1418	-21	-13	135	-56	-64	7	0
791	0	0	-836	-1794	-958	1315	61	-1376	-9	-27	108	-79	-17	3	0
792	0	0	-840	-1753	-913	1296	36	-1333	-52	-62	-13	-52	-108	-95	0
793	0	0	-877	-1732	-855	1304	-11	-1293	-153	-112	9	-178	-50	-141	0
794	0	0	-867	-1724	-857	1295	-5	-1290	-67	-7	38	1	-40	-25	0
795	0	0	-815	-1713	-898	1264	41	-1305	19	-5	87	48	-83	36	0
796	0	0	-824	-1716	-892	1270	34	-1304	108	32	102	65	21	122	0
797	0	0	-783	-1720	-937	1251	77	-1328	168	114	176	97	118	129	0
798	0	0	-850	-1740	-890	1295	20	-1315	23	126	178	36	73	67	0
799	0	0	-737	-1728	-991	1232	127	-1359	135	122	186	81	69	17	0
800	0	0	-792	-1705	-913	1248	60	-1309	100	67	149	75	-17	7	0
801	0	0	-825	-1703	-878	1264	26	-1290	-48	-32	44	-54	-67	-151	0
802	0	0	-803	-1703	-900	1253	48	-1301	-50	-36	34	-106	-64	-15	0
803	0	0	-877	-1703	-826	1290	-25	-1264	-40	-93	-95	-135	-21	-126	0
804	0	0	-928	-1709	-781	1318	-73	-1245	-27	-65	-31	-133	-38	-126	0
805	0	0	-900	-1718	-818	1309	-41	-1268	0	31	27	44	31	36	0
806	0	0	-896	-1714	-818	1305	-39	-1266	21	9	89	23	-11	98	0
807	0	0	-846	-1709	-863	1277	8	-1286	124	89	147	83	25	110	0
808	0	0	-813	-1699	-886	1256	36	-1292	77	77	149	91	44	118	0
809	0	0	-781	-1683	-902	1232	60	-1292	38	149	205	44	-5	110	0
810	0	0	-756	-1687	-931	1221	87	-1309	69	83	108	56	-69	34	0
811	0	0	-786	-1678	-892	1232	53	-1285	3	19	27	-48	-23	-25	0
812	0	0	-873	-1676	-803	1274	-35	-1239	-65	-87	-3	-168	-17	-64	0
813	0	0	-865	-1693	-828	1279	-18	-1260	-143	-31	-44	-112	-89	-95	0
814	0	0	-941	-1703	-762	1322	-89	-1232	-56	-114	-36	-7	-108	9	0
815	0	0	-848	-1697	-849	1272	0	-1273	25	-40	34	13	9	122	0
816	0	0	-890	-1681	-791	1285	-49	-1236	0	50	104	62	91	102	0
817	0	0	-811	-1674	-863	1242	26	-1268	29	64	180	95	67	97	0
818	0	0	-722	-1664	-942	1193	110	-1303	106	91	205	131	77	122	0
819	0	0	-851	-1658	-807	1254	-22	-1232	29	-9	81	104	15	23	0
820	0	0	-712	-1660	-948	1186	118	-1304	79	69	168	1	65	46	0
821	0	0	-800	-1645	-845	1222	22	-1245	-38	-29	120	-97	-69	-27	0
822	0	0	-863	-1662	-799	1262	-32	-1230	-157	-81	-36	-133	-102	-65	0
823	0	0	-838	-1652	-814	1245	-12	-1233	-120	-40	-50	-89	-52	-89	0
824	0	0	-838	-1650	-812	1244	-13	-1231	-38	-85	-38	0	-73	-135	0
825	0	0	-887	-1643	-756	1265	-65	-1199	17	-3	3	-40	93	-67	0
826	0	0	-838	-1625	-787	1231	-25	-1206	46	69	56	95	21	25	0
827	0	0	-778	-1621	-843	1199	32	-1232	110	137	182	242	98	149	0
828	0	0	-780	-1606	-826	1193	23	-1216	69	50	211	153	79	114	0
829	0	0	-838	-1600	-762	1219	-38	-1181	29	85	164	60	38	-19	0
830	0	0	-794	-1606	-812	1200	9	-1209	-17	25	164	1	-42	-75	0
831	0	0	-807	-1612	-805	1209	-1	-1208	81	-13	168	-79	5	-75	0
832	0	0	-824	-1600	-776	1212	-24	-1188	-131	-81	-31	-118	-50	-209	0
833	0	0	-803	-1598	-795	1200	-4	-1196	-98	-106	-46	-71	-110	-67	0
834	0	0	-826	-1598	-772	1212	-27	-1185	-118	-69	-3	-56	-46	-48	0
835	0	0	-825	-1612	-787	1218	-19	-1199	5	-56	65	13	-40	-58	0
836	0	0	-677	-1586	-909	1131	116	-1247	120	129	139	69	91	62	0
837	0	0	-708	-1581	-873	1144	82	-1227	46	114	180	67	77	145	0
838	0	0	-681	-1579	-898	1130	108	-1238	65	77	186	114	-21	73	0
839	0	0	-650	-1565	-915	1107	132	-1240	40	153	254	65	38	-11	0
840	0	0	-699	-1552	-853	1125	77	-1202	-25	75	147	-38	9	-108	0
841	0	0	-677	-1544	-867	1110	95	-1205	-93	-40	141	-50	-126	-79	0
842	0	0	-691	-1536	-845	1113	77	-1190	-38	-27	21	-161	-98	-128	0
843	0	0	-768	-1530	-762	1149	-3	-1146	-89	-137	-36	-192	-81	-176	0
844	0	0	-689	-1509	-820	1099	65	-1164	-3	-87	-19	-89	-133	-120	0
845	0	0	-743	-1513	-770	1128	13	-1141	23	-44	-31	-34	5	-75	0
846	0	0	-666	-1517	-851	1091	92	-1184	46	116	98	23	89	27	0
847	0	0	-687	-1501	-814	1094	63	-1157	42	58	205	85	60	46	0
848	0	0	-607	-1493	-886	1050	139	-1189	75	133	110	89	75	-7	0
849	0	0	-591	-1487	-896	1039	152	-1191	67	97	219	93	79	27	0
850	0	0	-624	-1495	-871	1059	123	-1183	40	87	153	-29	-38	-3	0
851	0	0	-627	-1482	-855	1054	114	-1168	-31	5	29	-147	-91	-145	0
852	0	0	-652	-1486	-834	1069	91	-1160	-89	-62	-52	-159	-95	-166	0
853	0	0	-694	-1497	-803	1095	54	-1150	-102	-129	-100	-95	-81	-190	0
854	0	0	-683	-1482	-799	1082	58	-1140	-124	-108	-133	-159	-64	-174	0
855	0	0	-620	-1460	-840	1040	110	-1150	-50	-7	-1	-27	11	-38	0
856	0	0	-576	-1435	-859	1005	141	-1147	-9	77	71	-67	100	-15	0
857	0	0	-547	-1416	-869	981	161	-1142	114	34	215	97	116	71	0
858	0	0	-605	-1408	-803	1006	99	-1105	34	50	162	7	17	11	0
859	0	0	-529	-1390	-861	959	166	-1125	71	44	166	79	-62	-44	0
860	0	0	-501	-1375	-874	938	186	-1124	62	7	114	-29	23	-98	0
861	0	0	-565	-1356	-791	960	113	-1073	-85	-48	13	-155	-50	-112	0
862	0	0	-569	-1354	-785	961	108	-1069	-162	-15	-97	-166	-58	-168	0
863	0	0	-578	-1342	-764	960	93	-1053	-95	-112	-87	-91	-102	-254	0
864	0	0	-588	-1334	-746	961	79	-1040	-77	-67	-71	-124	-85	-110	0
865	0	0	-544	-1323	-779	933	117	-1051	7	9	-3	-29	-9	-36	0
866	0	0	-559	-1307	-748	933	94	-1027	23	58	54	-27	40	25	0
867	0	0	-527	-1301	-774	914	123	-1037	7	50	195	100	27	11	0
868	0	0	-530	-1282	-752	906	111	-1017	75	65	126	98	25	44	0
869	0	0	-495	-1255	-760	875	132	-1007	-44	67	120	50	-42	15	0
870	0	0	-502	-1239	-737	870	117	-988	-15	-50	147	-5	-81	3	0
871	0	0	-499	-1228	-729	863	115	-978	-48	36	81	-87	-21	-77	0
872	0	0	-541	-1212	-671	876	65	-941	-42	-133	-21	-141	-129	-155	0
873	0	0	-538	-1189	-651	863	56	-920	-116	-93	-71	-149	-143	-81	0
874	0	0	-506	-1171	-665	838	79	-918	-54	5	-3	-40	-62	-60	0
875	0	0	-593	-1167	-574	880	-9	-870	-56	-62	-23	-98	-23	19	0
876	0	0	-499	-1148	-649	823	75	-898	5	58	75	25	27	13	0
877	0	0	-545	-1117	-572	831	13	-844	46	85	180	93	44	159	0
878	0	0	-452	-1092	-640	772	94	-866	34	141	141	102	29	67	0
879	0	0	-411	-1080	-669	745	129	-874	91	89	195	71	58	-9	0
880	0	0	-523	-1072	-549	797	13	-810	-29	143	100	31	15	56	0
881	0	0	-524	-1047	-523	785	0	-785	-50	-69	71	-46	-128	-110	0
882	0	0	-511	-1034	-523	772	6	-778	-48	-60	50	-56	-93	-69	0
883	0	0	-592	-1012	-420	802	-86	-716	-153	-141	-34	-161	-67	-129	0
884	0	0	-485	-1006	-521	745	18	-763	-36	-114	31	-32	-56	7	0
885	0	0	-474	-995	-521	734	23	-758	62	-3	87	64	58	31	0
886	0	0	-557	-993	-436	775	-60	-714	1	50	93	62	81	161	0
887	0	0	-425	-977	-552	701	63	-764	129	131	199	194	155	143	0
888	0	0	-465	-971	-506	718	20	-738	42	46	223	56	149	73	0
889	0	0	-417	-966	-549	691	66	-757	48	77	147	100	60	81	0
890	0	0	-508	-946	-438	727	-35	-692	0	11	145	3	-1	83	0
891	0	0	-482	-935	-453	708	-14	-694	-29	-38	85	-1	-91	17	0
892	0	0	-553	-942	-389	747	-82	-665	-89	-126	-1	-56	-60	-34	0
893	0	0	-526	-966	-440	746	-43	-703	-73	-98	-54	-77	-91	-21	0
894	0	0	-652	-977	-325	814	-163	-651	-83	-128	-97	-126	-98	5	0
895	0	0	-624	-979	-355	801	-134	-667	9	-36	7	-32	38	118	0
896	0	0	-582	-975	-393	778	-94	-684	42	48	114	89	31	162	0
897	0	0	-602	-993	-391	797	-105	-692	122	71	180	87	93	141	0
898	0	0	-613	-1006	-393	809	-110	-699	69	31	201	122	65	178	0
899	0	0	-624	-1004	-380	814	-122	-692	40	69	149	97	31	122	0
900	0	0	-597	-1002	-405	799	-96	-703	13	34	114	98	-23	52	0
901	0	0	-648	-1016	-368	832	-140	-692	-34	-32	-5	-97	11	-34	0
902	0	0	-691	-1047	-356	869	-167	-701	-153	-65	15	-87	-98	19	0
903	0	0	-738	-1063	-325	900	-206	-694	-112	-149	-95	-110	-75	-71	0
904	0	0	-788	-1082	-294	935	-247	-688	-93	-95	-98	-97	-100	-27	0
905	0	0	-741	-1121	-380	931	-180	-750	-36	-25	7	-50	-9	91	0
906	0	0	-807	-1138	-331	972	-238	-734	-15	11	133	83	1	209	0
907	0	0	-772	-1169	-397	970	-187	-783	19	85	98	83	65	153	0
908	0	0	-673	-1189	-516	931	-78	-852	149	186	157	168	50	192	0
909	0	0	-784	-1208	-424	996	-180	-816	15	44	126	-11	9	95	0
910	0	0	-753	-1224	-471	988	-141	-847	-19	-1	151	-56	5	38	0
911	0	0	-842	-1255	-413	1048	-214	-834	-62	-50	0	-52	-91	-42	0
912	0	0	-860	-1288	-428	1074	-216	-858	-89	-93	-102	-172	-137	-83	0
913	0	0	-821	-1288	-467	1054	-177	-877	-54	-100	-50	-77	-56	-145	0
914	0	0	-966	-1305	-339	1135	-313	-822	-122	-131	-77	-145	-91	-95	0
915	0	0	-877	-1338	-461	1107	-208	-899	-38	-65	-3	-60	-79	32	0
916	0	0	-900	-1383	-483	1141	-208	-933	126	-13	95	34	52	75	0
917	0	0	-906	-1414	-508	1160	-199	-961	34	15	122	23	34	145	0
918	0	0	-863	-1445	-582	1154	-140	-1013	40	32	159	36	0	71	0
919	0	0	-846	-1443	-597	1144	-124	-1020	11	23	172	23	-9	-3	0
920	0	0	-898	-1460	-562	1179	-168	-1011	-23	-27	149	-100	25	-95	0
921	0	0	-861	-1474	-613	1167	-124	-1043	-69	-54	11	-89	-120	-151	0
922	0	0	-854	-1482	-628	1168	-113	-1055	-81	-50	25	-151	-3	-178	0
923	0	0	-981	-1491	-510	1236	-235	-1000	-95	-128	-77	-79	-129	-147	0
924	0	0	-952	-1489	-537	1220	-207	-1013	-79	-98	-147	-131	-83	-207	0
925	0	0	-972	-1507	-535	1239	-218	-1021	-5	-50	-13	-40	-3	-52	0
926	0	0	-871	-1517	-646	1194	-112	-1081	102	-3	44	-21	-29	-3	0
927	0	0	-892	-1530	-638	1211	-127	-1084	65	122	143	129	133	29	0
928	0	0	-914	-1546	-632	1230	-141	-1089	27	91	50	40	97	-52	0
929	0	0	-842	-1550	-708	1196	-67	-1129	85	98	230	48	36	-36	0
930	0	0	-873	-1538	-665	1205	-104	-1101	15	27	128	-50	-1	-143	0
931	0	0	-976	-1538	-562	1257	-207	-1050	-27	-95	69	-168	-56	-221	0
932	0	0	-887	-1552	-665	1219	-111	-1108	-81	-29	-3	-223	-73	-155	0
933	0	0	-912	-1583	-671	1247	-120	-1127	-65	-100	-25	-104	-108	-203	0
934	0	0	-1015	-1579	-564	1297	-225	-1071	-135	-209	-112	-122	-112	-192	0
935	0	0	-840	-1577	-737	1208	-51	-1157	19	-21	36	19	-36	-21	0
936	0	0	-903	-1583	-680	1243	-111	-1131	36	81	97	95	25	40	0
937	0	0	-846	-1590	-744	1218	-51	-1167	36	128	112	69	62	62	0
938	0	0	-782	-1598	-816	1190	17	-1207	79	129	215	64	97	93	0
939	0	0	-794	-1612	-818	1203	12	-1215	97	15	221	62	79	-13	0
940	0	0	-802	-1612	-810	1207	4	-1211	-42	85	120	-21	-19	-17	0
941	0	0	-829	-1606	-777	1217	-26	-1191	-38	-54	81	-162	-15	-133	0
942	0	0	-846	-1614	-768	1230	-39	-1191	-116	-69	-58	-221	-102	-197	0
943	0	0	-829	-1606	-777	1217	-26	-1191	-85	-87	-29	-124	-81	-97	0
944	0	0	-902	-1600	-698	1251	-102	-1149	-73	-108	-67	-128	-120	-104	0
945	0	0	-864	-1616	-752	1240	-56	-1184	-13	-64	23	5	11	-3	0
946	0	0	-807	-1631	-824	1219	8	-1227	34	48	73	52	21	42	0
947	0	0	-834	-1619	-785	1226	-24	-1202	42	-7	192	67	9	65	0
948	0	0	-781	-1617	-836	1199	27	-1226	93	81	184	87	32	75	0
949	0	0	-748	-1621	-873	1184	62	-1247	36	129	145	79	73	-5	0
950	0	0	-788	-1637	-849	1212	30	-1243	32	15	131	-38	9	-89	0
951	0	0	-840	-1633	-793	1236	-23	-1213	-71	-5	75	-36	-85	-102	0
952	0	0	-798	-1614	-816	1206	9	-1215	-159	-95	-44	-201	-97	-197	0
953	0	0	-820	-1619	-799	1219	-10	-1209	-112	-79	-118	-186	-50	-97	0
954	0	0	-842	-1635	-793	1238	-24	-1214	-64	-91	-114	-141	-131	-81	0
955	0	0	-780	-1633	-853	1206	36	-1243	-13	-11	19	-110	-23	31	0
956	0	0	-786	-1633	-847	1209	30	-1240	56	34	91	75	52	29	0
957	0	0	-743	-1639	-896	1191	76	-1267	64	44	192	112	27	116	0
958	0	0	-762	-1635	-873	1198	55	-1254	48	110	219	60	79	71	0
959	0	0	-675	-1629	-954	1152	139	-1291	137	81	182	46	97	40	0
960	0	0	-712	-1639	-927	1175	107	-1283	54	52	168	-32	50	-5	0
961	0	0	-741	-1645	-904	1193	81	-1274	-87	-32	79	-97	-9	-67	0
962	0	0	-774	-1652	-878	1213	52	-1265	-120	-95	-114	-87	-93	-194	0
963	0	0	-741	-1643	-902	1192	80	-1272	-42	-104	-71	-81	-77	-122	0
964	0	0	-852	-1647	-795	1249	-28	-1221	-124	-71	-75	-124	-98	-112	0
965	0	0	-840	-1635	-795	1237	-22	-1215	-23	-48	-81	-50	-9	-40	0
966	0	0	-813	-1629	-816	1221	1	-1222	13	-19	108	60	-21	110	0
967	0	0	-718	-1627	-909	1172	95	-1268	79	25	129	54	71	32	0
968	0	0	-702	-1633	-931	1167	114	-1282	124	122	252	135	126	149	0
969	0	0	-752	-1625	-873	1188	60	-1249	15	56	106	13	29	7	0
970	0	0	-717	-1619	-902	1168	92	-1260	-32	128	168	-69	21	50	0
971	0	0	-764	-1619	-855	1191	45	-1237	-52	17	17	-54	-100	-34	0
972	0	0	-773	-1616	-843	1194	35	-1229	-118	-100	36	-122	-81	-139	0
973	0	0	-786	-1594	-808	1190	11	-1201	-48	-110	-62	-108	-40	-85	0
974	0	0	-832	-1598	-766	1215	-33	-1182	-135	-102	-71	-131	-25	-126	0
975	0	0	-784	-1604	-820	1194	18	-1212	31	-25	17	7	31	38	0
976	0	0	-764	-1600	-836	1182	36	-1218	-19	44	102	-7	46	3	0
977	0	0	-683	-1598	-915	1140	116	-1256	54	89	129	83	95	23	0
978	0	0	-715	-1588	-873	1151	79	-1230	114	19	168	67	85	87	0
979	0	0	-734	-1577	-843	1155	54	-1210	44	-54	143	7	-75	15	0
980	0	0	-652	-1596	-944	1124	146	-1270	56	42	184	-25	7	11	0
981	0	0	-739	-1596	-857	1167	59	-1226	-44	-23	71	-89	-7	-56	0
982	0	0	-743	-1586	-843	1164	50	-1214	-19	-98	-32	-157	-67	-184	0
983	0	0	-669	-1598	-929	1133	130	-1263	-21	-44	-44	-87	-13	-124	0
984	0	0	-796	-1606	-810	1201	7	-1208	-98	-54	-87	-104	-54	-25	0
985	0	0	-712	-1612	-900	1162	94	-1256	65	-34	46	69	-21	-62	0
986	0	0	-764	-1604	-840	1184	38	-1222	32	87	-7	46	79	0	0
987	0	0	-723	-1592	-869	1157	73	-1230	110	147	155	151	104	162	0
988	0	0	-683	-1590	-907	1136	112	-1248	81	62	213	120	108	15	0
989	0	0	-702	-1575	-873	1138	85	-1224	29	102	178	71	25	52	0
990	0	0	-652	-1563	-911	1107	129	-1237	-21	62	194	13	31	29	0
991	0	0	-733	-1567	-834	1150	50	-1200	-52	-52	-1	-44	-83	-79	0
992	0	0	-714	-1571	-857	1142	71	-1214	-42	-17	-32	-81	-19	-137	0
993	0	0	-730	-1573	-843	1151	56	-1208	-97	-71	-9	-62	-71	-62	0
994	0	0	-788	-1567	-779	1177	-4	-1173	-126	-129	-114	-67	-159	-73	0
995	0	0	-838	-1571	-733	1204	-52	-1152	-7	-7	34	3	-56	-34	0
996	0	0	-774	-1569	-795	1171	10	-1182	-5	1	54	69	48	-5	0
997	0	0	-747	-1583	-836	1165	44	-1209	129	145	174	133	155	133	0
998	0	0	-704	-1561	-857	1132	76	-1209	60	15	170	44	81	-25	0
999	0	0	-712	-1552	-840	1132	64	-1196	120	32	263	31	44	81	0
1000	0	0	-747	-1557	-810	1152	31	-1183	-1	106	161	-27	-54	-27	0
1001	0	0	-716	-1557	-841	1136	62	-1199	-114	50	60	-112	-83	-143	0
1002	0	0	-803	-1559	-756	1181	-23	-1157	-21	-85	1	-67	-95	-129	0
1003	0	0	-871	-1573	-702	1222	-84	-1137	-162	-85	-104	-166	-73	-145	0
1004	0	0	-819	-1569	-750	1194	-34	-1159	-50	-97	-29	-102	-106	-98	0
1005	0	0	-875	-1573	-698	1224	-88	-1135	-15	-29	-9	-19	-13	19	0
1006	0	0	-778	-1586	-808	1182	15	-1197	27	36	131	38	75	48	0
1007	0	0	-755	-1583	-828	1169	36	-1205	97	83	176	56	58	93	0
1008	0	0	-741	-1557	-816	1149	37	-1186	11	50	194	44	104	77	0
1009	0	0	-710	-1563	-853	1136	71	-1208	62	122	252	34	17	79	0
1010	0	0	-698	-1555	-857	1126	79	-1206	83	23	71	36	-50	-56	0
1011	0	0	-786	-1538	-752	1162	-17	-1145	-13	-79	42	-60	-73	-98	0
1012	0	0	-743	-1536	-793	1139	25	-1164	-89	-108	-46	-128	-114	-62	0
1013	0	0	-828	-1538	-710	1183	-59	-1124	-83	-135	-129	-81	-102	-174	0
1014	0	0	-858	-1546	-688	1202	-85	-1117	-67	-147	-52	-67	-197	-79	0
1015	0	0	-826	-1555	-729	1190	-48	-1142	-71	36	-23	-13	-25	-40	0
1016	0	0	-896	-1571	-675	1233	-110	-1123	-7	-5	64	19	42	-25	0
1017	0	0	-763	-1583	-820	1173	28	-1201	77	67	126	89	38	97	0
1018	0	0	-828	-1592	-764	1210	-32	-1178	65	23	248	27	75	9	0
1019	0	0	-737	-1600	-863	1168	63	-1231	46	40	162	46	9	44	0
1020	0	0	-852	-1602	-750	1227	-51	-1176	0	50	100	-34	21	11	0
1021	0	0	-803	-1592	-789	1197	-7	-1190	-93	-50	9	-114	-52	-194	0
1022	0	0	-826	-1586	-760	1206	-33	-1173	-52	-112	19	-73	-108	-135	0
1023	0	0	-919	-1598	-679	1258	-120	-1138	-159	-184	-122	-180	-205	-118	0
1024	0	0	-857	-1590	-733	1223	-62	-1161	17	-129	-36	-38	-131	-62	0
1025	0	0	-912	-1569	-657	1240	-127	-1113	-83	-108	-60	-7	-62	34	0
1026	0	0	-757	-1567	-810	1162	26	-1188	58	67	65	64	31	89	0
1027	0	0	-863	-1569	-706	1216	-78	-1137	56	65	110	83	95	56	0
1028	0	0	-790	-1583	-793	1186	1	-1188	110	79	168	81	48	95	0
1029	0	0	-817	-1602	-785	1209	-16	-1193	13	27	186	-25	-27	56	0
1030	0	0	-794	-1604	-810	1199	8	-1207	-11	17	118	11	-13	-31	0
1031	0	0	-828	-1600	-772	1214	-28	-1186	-106	-48	19	-159	-13	-137	0
1032	0	0	-822	-1594	-772	1208	-25	-1183	-116	-32	-15	-120	-87	-58	0
1033	0	0	-931	-1584	-653	1257	-139	-1118	-93	-141	-145	-100	-102	-199	0
1034	0	0	-918	-1577	-659	1247	-129	-1118	-164	-122	-133	-133	-147	-161	0
1035	0	0	-896	-1584	-688	1240	-104	-1136	-62	-60	-11	-71	-29	-67	0
1036	0	0	-922	-1577	-655	1249	-133	-1116	-25	0	52	-38	31	17	0
1037	0	0	-871	-1586	-715	1228	-78	-1150	23	27	87	19	25	60	0
1038	0	0	-865	-1608	-743	1236	-61	-1175	75	60	157	114	36	56	0
1039	0	0	-923	-1600	-677	1261	-123	-1138	13	19	168	-13	9	-25	0
1040	0	0	-912	-1600	-688	1256	-112	-1144	11	-11	79	-71	-44	-71	0
1041	0	0	-948	-1594	-646	1271	-151	-1120	-25	-44	13	-100	-58	-178	0
1042	0	0	-919	-1590	-671	1254	-124	-1130	-100	-135	-56	-124	-112	-131	0
1043	0	0	-966	-1594	-628	1280	-169	-1111	-116	-143	-87	-93	-164	-108	0
1044	0	0	-926	-1581	-655	1253	-135	-1118	-58	-168	-135	-116	-100	-133	0
1045	0	0	-908	-1567	-659	1237	-124	-1113	-13	-46	1	-73	27	-34	0
1046	0	0	-934	-1583	-649	1258	-142	-1116	-21	-75	71	-21	21	15	0
1047	0	0	-797	-1584	-787	1190	-5	-1185	73	58	194	126	15	95	0
1048	0	0	-881	-1600	-719	1240	-81	-1159	60	-3	104	34	17	36	0
1049	0	0	-838	-1592	-754	1215	-42	-1173	48	13	197	25	-9	83	0
1050	0	0	-929	-1604	-675	1266	-127	-1139	-9	-13	102	-65	-25	-62	0
1051	0	0	-871	-1610	-739	1240	-66	-1174	-83	-42	32	-157	-69	-122	0
1052	0	0	-951	-1604	-653	1277	-149	-1128	-168	-15	-32	-184	-50	-95	0
1053	0	0	-958	-1604	-646	1281	-156	-1125	-157	-151	-151	-184	-149	-155	0
1054	0	0	-951	-1616	-665	1283	-143	-1140	-34	-69	-60	-67	-17	-67	0
1055	0	0	-980	-1635	-655	1307	-162	-1145	-108	-52	15	-79	1	-7	0
1056	0	0	-867	-1625	-758	1246	-54	-1191	56	69	75	13	32	62	0
1057	0	0	-912	-1606	-694	1259	-109	-1150	75	89	155	56	50	73	0
1058	0	0	-878	-1588	-710	1233	-84	-1149	32	133	159	48	23	40	0
1059	0	0	-868	-1579	-711	1223	-78	-1145	15	56	133	0	25	42	0
1060	0	0	-830	-1573	-743	1201	-43	-1158	75	3	137	31	-48	7	0
1061	0	0	-822	-1561	-739	1191	-41	-1150	-17	-9	108	-114	-3	-54	0
1062	0	0	-879	-1581	-702	1230	-88	-1141	-85	-114	13	-143	-147	-69	0
1063	0	0	-889	-1583	-694	1236	-97	-1138	-69	-83	1	-131	-54	-60	0
1064	0	0	-921	-1600	-679	1260	-121	-1139	-104	-114	-13	-147	-56	-95	0
1065	0	0	-968	-1612	-644	1290	-162	-1128	-54	-60	-5	-36	-126	-40	0
1066	0	0	-823	-1571	-748	1197	-37	-1159	44	83	89	62	85	75	0
1067	0	0	-898	-1559	-661	1228	-118	-1110	21	69	97	46	13	87	0
1068	0	0	-805	-1538	-733	1171	-36	-1135	91	42	203	64	19	13	0
1069	0	0	-803	-1534	-731	1168	-36	-1132	77	36	223	98	54	-27	0
1070	0	0	-799	-1526	-727	1162	-36	-1126	44	29	112	-32	34	-31	0
1071	0	0	-787	-1528	-741	1157	-23	-1134	1	-5	54	-65	-31	-5	0
1072	0	0	-848	-1517	-669	1182	-89	-1093	-29	-128	42	-155	-69	-60	0
1073	0	0	-786	-1503	-717	1144	-34	-1110	-85	-54	-62	-95	-104	-85	0
1074	0	0	-883	-1503	-620	1193	-131	-1061	-93	-36	-124	-85	-79	-102	0
1075	0	0	-847	-1493	-646	1170	-100	-1069	-5	-98	-21	-58	-3	-25	0
1076	0	0	-792	-1486	-694	1139	-49	-1090	31	50	65	9	1	-9	0
1077	0	0	-786	-1484	-698	1135	-44	-1091	83	89	161	89	31	149	0
1078	0	0	-716	-1486	-770	1101	27	-1128	98	141	232	56	87	81	0
1079	0	0	-765	-1484	-719	1124	-23	-1101	29	104	221	-1	34	62	0
1080	0	0	-751	-1468	-717	1109	-17	-1092	-17	7	133	-71	27	-54	0
1081	0	0	-695	-1439	-744	1067	24	-1091	-21	79	147	-64	-27	-15	0
1082	0	0	-807	-1414	-607	1110	-100	-1010	-114	-65	-11	-131	-52	-93	0
1083	0	0	-772	-1406	-634	1089	-69	-1020	-87	-116	-48	-131	-102	-131	0
1084	0	0	-763	-1387	-624	1075	-69	-1005	-97	-25	-38	-75	-40	-50	0
1085	0	0	-737	-1367	-630	1052	-53	-998	23	-29	32	-29	-27	54	0
1086	0	0	-660	-1381	-721	1020	30	-1051	58	46	97	93	36	110	0
1087	0	0	-677	-1383	-706	1030	14	-1044	91	75	102	69	52	131	0
1088	0	0	-642	-1381	-739	1011	48	-1060	58	139	244	139	110	102	0
1089	0	0	-710	-1402	-692	1056	-9	-1047	34	19	114	87	-3	27	0
1090	0	0	-667	-1402	-735	1034	34	-1068	-13	56	106	5	11	-11	0
1091	0	0	-743	-1406	-663	1074	-40	-1034	-79	13	54	-77	-129	-7	0
1092	0	0	-700	-1398	-698	1049	-1	-1048	-97	3	-54	-139	-34	-85	0
1093	0	0	-763	-1385	-622	1074	-70	-1003	-143	-98	-40	-60	-73	-102	0
1094	0	0	-770	-1392	-622	1081	-74	-1007	-120	-118	-95	-31	-98	-54	0
1095	0	0	-739	-1408	-669	1073	-35	-1038	0	-42	48	60	-44	-56	0
1096	0	0	-745	-1404	-659	1074	-43	-1031	71	32	44	120	25	77	0
1097	0	0	-699	-1412	-713	1055	7	-1062	5	104	162	106	89	151	0
1098	0	0	-700	-1427	-727	1063	13	-1077	122	13	215	87	62	77	0
1099	0	0	-745	-1453	-708	1099	-18	-1080	75	25	205	34	9	34	0
1100	0	0	-705	-1449	-744	1077	19	-1096	32	-5	131	0	-31	-27	0
1101	0	0	-782	-1453	-671	1117	-55	-1062	-100	-46	1	-32	-87	-87	0
1102	0	0	-758	-1495	-737	1126	-10	-1116	-129	-108	19	-178	-83	-73	0
1103	0	0	-799	-1499	-700	1149	-49	-1099	-161	-133	-60	-120	-135	-98	0
1104	0	0	-838	-1493	-655	1165	-91	-1074	-131	-120	-135	-114	-102	-91	0
1105	0	0	-766	-1489	-723	1127	-21	-1106	-87	-71	-58	-69	-79	0	0
1106	0	0	-766	-1509	-743	1137	-11	-1126	15	104	36	31	48	75	0
1107	0	0	-719	-1520	-801	1119	41	-1160	79	40	54	137	42	67	0
1108	0	0	-675	-1544	-869	1109	97	-1206	54	42	128	153	0	48	0
1109	0	0	-704	-1569	-865	1136	80	-1217	7	106	124	67	-31	67	0
1110	0	0	-745	-1588	-843	1166	49	-1215	114	-25	137	-42	-67	36	0
1111	0	0	-755	-1606	-851	1180	48	-1228	-67	-79	0	-73	-93	-67	0
1112	0	0	-728	-1602	-874	1165	73	-1238	-64	-100	-40	-104	-108	-139	0
1113	0	0	-780	-1602	-822	1191	21	-1212	-42	-124	-91	-79	-104	-83	0
1114	0	0	-848	-1604	-756	1226	-46	-1180	-164	-145	-129	-230	-139	-145	0
1115	0	0	-770	-1635	-865	1202	47	-1250	-21	-3	27	0	56	-11	0
1116	0	0	-779	-1619	-840	1199	30	-1229	-3	11	-7	-17	3	77	0
1117	0	0	-726	-1616	-890	1171	82	-1253	120	54	157	116	32	93	0
1118	0	0	-749	-1612	-863	1180	57	-1237	52	73	172	143	62	98	0
1119	0	0	-667	-1598	-931	1132	132	-1264	0	54	170	7	31	-17	0
1120	0	0	-709	-1616	-907	1162	99	-1261	100	-3	153	3	-5	5	0
1121	0	0	-715	-1617	-902	1166	93	-1259	-7	3	-21	-64	-89	-104	0
1122	0	0	-706	-1623	-917	1164	105	-1270	-131	-44	-1	-141	-48	-149	0
1123	0	0	-793	-1623	-830	1208	18	-1226	-67	-112	-56	-143	-95	-100	0
1124	0	0	-809	-1623	-814	1216	2	-1218	-62	-124	-65	-89	-42	-73	0
1125	0	0	-729	-1623	-894	1176	82	-1258	-58	15	1	-34	-42	-52	0
1126	0	0	-788	-1635	-847	1211	29	-1241	42	73	60	29	104	36	0
1127	0	0	-697	-1616	-919	1156	111	-1267	112	29	151	95	15	71	0
1128	0	0	-761	-1612	-851	1186	45	-1231	23	108	168	104	-19	77	0
1129	0	0	-757	-1608	-851	1182	47	-1229	87	54	162	69	15	36	0
1130	0	0	-727	-1600	-873	1163	73	-1236	1	48	91	-38	-1	-62	0
1131	0	0	-731	-1588	-857	1159	63	-1222	-3	9	13	-87	-42	-143	0
1132	0	0	-853	-1590	-737	1221	-58	-1163	-131	-42	-48	-106	-102	-52	0
1133	0	0	-784	-1602	-818	1193	17	-1210	-102	-118	-106	-203	-157	-139	0
1134	0	0	-821	-1608	-787	1214	-17	-1197	-91	-21	-69	-15	-71	-48	0
1135	0	0	-819	-1631	-812	1225	-3	-1221	-110	-50	-89	-118	-38	-19	0
1136	0	0	-786	-1635	-849	1210	31	-1242	27	44	93	104	-5	75	0
1137	0	0	-813	-1633	-820	1223	3	-1226	15	-23	75	5	40	50	0
1138	0	0	-710	-1617	-907	1163	98	-1262	95	29	203	-3	44	54	0
1139	0	0	-794	-1610	-816	1202	11	-1213	19	0	106	1	1	0	0
1140	0	0	-786	-1608	-822	1197	18	-1215	-83	-34	161	-100	-29	-112	0
1141	0	0	-704	-1633	-929	1168	112	-1281	-44	-75	67	-69	-97	-95	0
1142	0	0	-811	-1660	-849	1235	19	-1254	-98	-124	0	-104	-116	-71	0
1143	0	0	-814	-1650	-836	1232	11	-1243	-124	-186	-186	-112	-162	-236	0
1144	0	0	-819	-1635	-816	1227	-1	-1225	-34	-135	-44	-102	-38	-93	0
1145	0	0	-848	-1610	-762	1229	-43	-1186	-9	-102	-75	-81	-112	-15	0
1146	0	0	-754	-1526	-772	1140	9	-1149	69	7	5	5	-3	9	0
1147	0	0	-640	-1365	-725	1002	42	-1045	23	58	133	29	73	34	0
1148	0	0	-562	-1171	-609	866	23	-890	40	-13	178	1	23	-34	0
1149	0	0	-452	-973	-521	712	34	-747	46	27	213	-7	65	1	0
1150	0	0	-339	-711	-372	525	16	-541	71	11	81	-65	-69	-112	0
1151	0	0	-219	-356	-137	287	-41	-246	-67	-15	56	-98	-98	-155	0
1152	0	0	-64	36	100	14	-82	68	-75	-137	-102	-128	-128	-221	0
1153	0	0	209	492	283	-350	-37	387	-73	-104	-139	-211	-157	-172	0
1154	0	0	342	869	527	-605	-92	698	-118	-89	-143	-180	-87	-141	0
1155	0	0	582	1290	708	-936	-63	999	-15	-110	-79	-89	-38	-151	0
1156	0	0	771	1614	843	-1192	-36	1228	3	46	25	17	-5	3	0
1157	0	0	934	1874	940	-1404	-3	1407	-64	126	141	29	34	42	0
1158	0	0	1025	2027	1002	-1526	11	1514	11	29	93	13	-15	-3	0
1159	0	0	1127	2064	937	-1595	95	1500	85	89	225	17	11	34	0
1160	0	0	1042	1990	948	-1516	47	1469	9	73	141	-11	-5	36	0
1161	0	0	844	1695	851	-1269	-3	1273	-73	-65	48	-149	-135	-114	1
1162	0	0	721	1231	510	-976	105	870	1	-62	52	-60	-73	-64	0
1163	0	0	194	564	370	-379	-88	467	-234	-162	-7	-265	-106	-203	0
1164	0	0	-77	-52	25	64	-51	-13	-93	-166	-44	-137	-95	-106	0
1165	0	0	-474	-970	-496	722	11	-733	-104	-13	-69	-46	-62	-1	0
1166	0	0	-793	-1592	-799	1192	3	-1195	-32	69	23	98	1	60	0
1167	0	0	-916	-1775	-859	1345	-28	-1317	-40	50	106	11	79	50	0
1168	0	0	-861	-1852	-991	1356	65	-1421	31	161	164	149	87	106	0
1169	0	0	-984	-1870	-886	1427	-49	-1378	-67	129	141	38	27	0	0
1170	0	0	-916	-1854	-938	1385	11	-1396	-36	17	155	-25	50	15	0
1171	0	0	-869	-1858	-989	1363	60	-1423	-54	21	112	-95	3	-133	0
1172	0	0	-1034	-1885	-851	1459	-91	-1368	-131	-67	-77	-122	-83	-211	0
1173	0	0	-997	-1924	-927	1460	-35	-1425	-69	-93	-27	-153	-93	-93	0
1174	0	0	-1062	-1938	-876	1500	-93	-1407	-56	-108	-52	-27	-64	-44	0
1175	0	0	-1071	-1920	-849	1495	-111	-1384	-60	-79	-52	-129	-106	-87	0
1176	0	0	-960	-1858	-898	1409	-31	-1378	97	32	170	100	44	118	0
1177	0	0	-976	-1798	-822	1387	-77	-1310	17	71	166	147	0	128	0
1178	0	0	-923	-1749	-826	1336	-48	-1287	58	29	172	65	1	42	0
1179	0	0	-815	-1720	-905	1267	45	-1312	75	128	207	98	44	32	0
1180	0	0	-900	-1668	-768	1284	-66	-1218	5	48	184	0	13	15	0
1181	0	0	-819	-1637	-818	1228	0	-1227	-77	-19	54	-89	-100	-114	0
1182	0	0	-909	-1617	-708	1263	-100	-1162	-135	3	23	-52	-85	-81	0
1183	0	0	-959	-1606	-647	1282	-156	-1126	-104	-56	-106	-137	-106	-143	0
1184	0	0	-916	-1604	-688	1260	-114	-1146	-98	-21	-100	-65	-120	-75	0
1185	0	0	-892	-1594	-702	1243	-95	-1148	13	-52	17	7	-67	67	0
1186	0	0	-918	-1583	-665	1250	-126	-1124	19	19	112	71	-11	91	0
1187	0	0	-879	-1575	-696	1227	-91	-1135	56	13	145	34	-11	77	0
1188	0	0	-877	-1557	-680	1217	-98	-1118	97	89	267	110	58	108	0
1189	0	0	-910	-1548	-638	1229	-136	-1093	-21	42	106	-1	-19	-106	0
1190	0	0	-735	-1538	-803	1136	34	-1170	73	52	223	13	-1	56	0
1191	0	0	-975	-1553	-578	1264	-198	-1065	-64	-44	69	-85	-60	-77	0
1192	0	0	-829	-1540	-711	1184	-59	-1125	-110	-73	-11	-217	-176	-131	0
1193	0	0	-877	-1538	-661	1207	-108	-1099	-17	-71	0	-85	-56	-112	0
1194	0	0	-933	-1536	-603	1234	-165	-1069	-40	-168	-104	-93	-102	-118	0
1195	0	0	-899	-1552	-653	1225	-123	-1102	-38	-73	-36	-93	-29	-3	0
1196	0	0	-916	-1548	-632	1232	-142	-1090	19	36	100	36	64	85	0
1197	0	0	-865	-1557	-692	1211	-86	-1124	87	67	145	98	29	149	0
1198	0	0	-875	-1548	-673	1211	-101	-1110	108	40	141	50	48	36	0
1199	0	0	-871	-1559	-688	1215	-91	-1123	60	108	205	34	13	40	0
1200	0	0	-869	-1565	-696	1217	-86	-1130	19	3	54	-23	-27	-97	0
1201	0	0	-782	-1540	-758	1161	-12	-1149	3	23	110	40	-3	-73	0
1202	0	0	-976	-1542	-566	1259	-205	-1054	-112	-137	-91	-153	-120	-126	0
1203	0	0	-928	-1517	-589	1222	-169	-1053	-54	-106	-73	-149	-137	-122	0
1204	0	0	-989	-1503	-514	1246	-237	-1008	-83	-131	-129	-73	-65	-141	0
1205	0	0	-937	-1489	-552	1213	-192	-1020	-81	-17	15	-75	-9	-15	0
1206	0	0	-898	-1495	-597	1196	-150	-1046	0	73	19	54	17	32	0
1207	0	0	-852	-1501	-649	1176	-101	-1075	79	95	120	-9	112	89	0
1208	0	0	-854	-1509	-655	1181	-99	-1082	46	73	112	95	129	-48	0
1209	0	0	-900	-1520	-620	1210	-140	-1070	-7	29	182	32	83	32	0
1210	0	0	-794	-1513	-719	1153	-37	-1116	93	25	161	40	27	-79	0
1211	0	0	-813	-1509	-696	1161	-58	-1102	-40	29	44	-58	-34	-7	0
1212	0	0	-830	-1509	-679	1169	-75	-1094	-93	-29	-71	-67	-64	-128	0
1213	0	0	-844	-1495	-651	1169	-96	-1073	-153	-112	-54	-157	-91	-126	0
1214	0	0	-868	-1486	-618	1177	-125	-1052	-69	-75	-32	-75	-73	-27	0
1215	0	0	-906	-1472	-566	1189	-170	-1019	-54	-89	-62	9	-56	-38	0
1216	0	0	-859	-1472	-613	1165	-123	-1042	44	38	97	36	60	46	0
1217	0	0	-747	-1466	-719	1106	-14	-1092	85	52	141	98	83	58	0
1218	0	0	-787	-1460	-673	1123	-57	-1066	83	133	186	155	162	48	0
1219	0	0	-725	-1433	-708	1079	-8	-1070	50	71	168	151	40	31	0
1220	0	0	-650	-1433	-783	1041	66	-1108	31	81	192	50	-69	-11	0
1221	0	0	-828	-1441	-613	1134	-107	-1027	-34	-36	25	-58	-29	-91	0
1222	0	0	-745	-1443	-698	1094	-23	-1070	-178	-50	-42	-128	-129	-172	0
1223	0	0	-780	-1445	-665	1112	-57	-1055	-65	-81	-1	-54	-95	-21	0
1224	0	0	-817	-1451	-634	1134	-91	-1042	-137	-217	-97	-149	-188	-155	0
1225	0	0	-736	-1447	-711	1091	-12	-1079	108	-52	60	29	-9	1	0
1226	0	0	-731	-1425	-694	1078	-18	-1059	-23	-13	58	83	21	48	0
1227	0	0	-601	-1404	-803	1002	101	-1103	97	118	151	64	81	56	0
1228	0	0	-679	-1387	-708	1033	14	-1047	42	118	197	129	71	120	0
1229	0	0	-613	-1389	-776	1001	81	-1082	48	25	153	32	-17	-42	0
1230	0	0	-563	-1381	-818	972	127	-1099	81	27	180	23	-48	3	0
1231	0	0	-648	-1371	-723	1009	37	-1047	-73	-17	31	-79	-98	-110	0
1232	0	0	-642	-1371	-729	1006	43	-1050	-110	-58	0	-217	-118	-135	0
1233	0	0	-696	-1369	-673	1032	-11	-1021	-155	-114	-85	-151	-197	-170	0
1234	0	0	-700	-1373	-673	1036	-13	-1023	-112	-75	-89	-81	-69	-89	0
1235	0	0	-687	-1373	-686	1030	0	-1029	-9	-124	-31	-71	-89	-81	0
1236	0	0	-582	-1363	-781	972	99	-1072	27	9	106	-25	32	31	0
1237	0	0	-609	-1379	-770	994	80	-1074	98	34	180	85	56	108	0
1238	0	0	-617	-1367	-750	992	66	-1058	40	19	137	69	-34	58	0
1239	0	0	-582	-1346	-764	964	91	-1055	-25	102	133	42	3	27	0
1240	0	0	-562	-1338	-776	950	107	-1057	-27	79	141	44	-34	-87	0
1241	0	0	-541	-1330	-789	935	124	-1059	-15	-21	75	-108	-5	-147	0
1242	0	0	-609	-1328	-719	968	55	-1023	-153	-95	-46	-186	-15	-176	0
1243	0	0	-539	-1307	-768	923	114	-1037	-77	-141	-110	-143	-114	-159	0
1244	0	0	-588	-1305	-717	946	64	-1011	-122	-73	-69	-44	-108	-48	0
1245	0	0	-660	-1280	-620	970	-20	-950	-141	-65	-108	-116	-97	15	0
1246	0	0	-452	-1264	-812	858	180	-1038	71	17	104	17	58	122	0
1247	0	0	-558	-1266	-708	912	75	-987	-48	27	71	48	-1	58	0
1248	0	0	-508	-1241	-733	874	112	-987	50	34	141	98	40	87	0
1249	0	0	-516	-1239	-723	877	103	-981	69	48	186	89	48	56	0
1250	0	0	-532	-1228	-696	880	82	-962	-34	54	112	-31	-19	-7	0
1251	0	0	-483	-1206	-723	844	120	-964	-7	-38	89	-79	-67	-60	0
1252	0	0	-567	-1185	-618	876	25	-901	-108	-83	-50	-155	-44	-143	0
1253	0	0	-537	-1165	-628	851	45	-896	-98	-110	-27	-151	-81	-108	0
1254	0	0	-612	-1162	-550	887	-31	-856	-50	-91	-112	-97	-118	-27	0
1255	0	0	-564	-1132	-568	848	2	-850	-38	-104	13	-64	-17	27	0
1256	0	0	-504	-1111	-607	807	51	-859	32	85	42	64	1	89	0
1257	0	0	-509	-1092	-583	800	37	-837	69	108	135	89	64	104	0
1258	0	0	-466	-1065	-599	765	66	-832	95	65	197	126	19	139	0
1259	0	0	-489	-1061	-572	775	41	-816	36	56	261	87	-1	128	0
1260	0	0	-458	-1055	-597	756	69	-826	1	29	98	27	-73	-95	0
1261	0	0	-497	-1055	-558	776	30	-806	-60	5	98	98	-71	-21	0
1262	0	0	-534	-1053	-519	793	-7	-786	-170	-50	13	-197	-106	-71	0
1263	0	0	-512	-1039	-527	775	7	-783	-102	-50	-104	-95	-54	-97	0
1264	0	0	-586	-1018	-432	802	-77	-725	-97	-128	-58	-81	-64	-77	0
1265	0	0	-490	-1004	-514	747	12	-759	-31	13	56	34	19	27	0
1266	0	0	-496	-973	-477	734	-9	-725	44	-3	67	44	44	87	0
1267	0	0	-494	-940	-446	717	-24	-693	29	42	114	137	83	133	0
1268	0	0	-402	-935	-533	668	65	-734	110	65	217	178	27	162	0
1269	0	0	-493	-896	-403	694	-45	-649	62	97	114	81	48	65	0
1270	0	0	-425	-894	-469	659	22	-681	-11	81	159	36	-17	100	0
1271	0	0	-427	-882	-455	654	14	-668	23	-46	85	-11	-54	15	0
1272	0	0	-473	-861	-388	667	-42	-624	-75	-60	-100	-60	-62	-21	0
1273	0	0	-475	-841	-366	658	-54	-603	-116	-122	-32	-184	-83	-87	0
1274	0	0	-538	-840	-302	689	-118	-571	-58	-139	-77	-104	15	11	0
1275	0	0	-538	-834	-296	686	-121	-565	-159	-124	-29	-9	-71	19	0
1276	0	0	-484	-840	-356	662	-64	-598	-29	65	44	122	54	102	0
1277	0	0	-475	-814	-339	644	-68	-576	89	27	190	79	19	149	0
1278	0	0	-462	-836	-374	649	-44	-605	-1	21	147	87	13	54	0
1279	0	0	-494	-841	-347	667	-73	-594	44	126	164	95	60	129	0
1280	0	0	-501	-832	-331	666	-85	-581	-7	-13	118	-32	11	-36	0
1281	0	0	-499	-826	-327	662	-86	-576	-50	-34	71	-93	-25	-11	0
1282	0	0	-559	-820	-261	689	-149	-540	-143	-129	-83	-157	-97	-79	0
1283	0	0	-576	-818	-242	697	-167	-530	-106	-141	-104	-118	-143	-36	0
1284	0	0	-611	-812	-201	711	-205	-506	-147	-155	-157	-93	-164	-93	0
1285	0	0	-555	-822	-267	688	-144	-544	-98	-69	-56	-40	-83	11	0
1286	0	0	-565	-836	-271	700	-147	-553	34	23	11	15	29	75	0
1287	0	0	-527	-841	-314	684	-106	-577	65	67	91	114	97	122	0
1288	0	0	-498	-853	-355	675	-71	-604	83	65	110	157	75	91	0
1289	0	0	-545	-878	-333	711	-106	-605	-7	67	110	52	3	71	0
1290	0	0	-601	-886	-285	743	-158	-585	17	46	129	-17	-31	29	0
1291	0	0	-588	-915	-327	751	-130	-621	-50	-67	-5	-75	-75	-67	0
1292	0	0	-600	-929	-329	764	-135	-629	-155	-44	-5	-133	-95	-67	0
1293	0	0	-666	-958	-292	812	-187	-625	-114	-118	-110	-164	-98	-149	0
1294	0	0	-702	-979	-277	840	-212	-628	-98	-118	-69	-104	-73	-77	0
1295	0	0	-668	-1026	-358	847	-155	-692	3	-58	-19	-85	0	62	0
1296	0	0	-706	-1051	-345	878	-180	-698	-5	-50	15	19	-23	110	0
1297	0	0	-648	-1059	-411	853	-118	-735	143	-7	108	155	-1	65	0
1298	0	0	-692	-1074	-382	883	-155	-728	46	64	116	79	69	87	0
1299	0	0	-671	-1099	-428	885	-121	-763	-1	110	122	3	64	-3	0
1300	0	0	-657	-1138	-481	897	-88	-809	-1	64	97	1	64	-52	0
1301	0	0	-640	-1132	-492	886	-74	-812	-73	-7	54	-85	-36	-48	0
1302	0	0	-735	-1136	-401	935	-167	-768	-100	-56	-85	-180	-114	-112	0
1303	0	0	-785	-1165	-380	975	-202	-772	-75	-97	-137	-162	-5	-135	0
1304	0	0	-735	-1202	-467	968	-134	-834	-87	-118	-27	-126	-122	-69	0
1305	0	0	-815	-1235	-420	1025	-197	-827	0	-69	15	17	-13	-31	0
1306	0	0	-803	-1245	-442	1024	-180	-843	23	13	46	3	-11	19	0
1307	0	0	-751	-1259	-508	1005	-121	-883	110	42	157	120	149	48	0
1308	0	0	-712	-1268	-556	990	-78	-912	77	104	178	164	64	106	0
1309	0	0	-782	-1303	-521	1042	-130	-912	21	75	98	95	23	-38	0
1310	0	0	-757	-1323	-566	1040	-95	-944	58	1	194	0	-19	-50	0
1311	0	0	-862	-1323	-461	1092	-200	-892	1	-52	36	-110	-31	-174	0
1312	0	0	-796	-1350	-554	1073	-121	-952	-93	-164	23	-120	-124	-85	0
1313	0	0	-912	-1356	-444	1134	-234	-900	-108	-161	-122	-137	-83	-172	0
1314	0	0	-829	-1385	-556	1107	-136	-970	-62	-60	-50	-52	-69	-159	0
1315	0	0	-807	-1377	-570	1092	-118	-973	11	-19	-15	-5	-17	19	0
1316	0	0	-832	-1398	-566	1115	-133	-982	3	-3	75	60	44	-38	0
1317	0	0	-745	-1383	-638	1064	-53	-1010	58	62	145	79	50	104	0
1318	0	0	-725	-1392	-667	1058	-29	-1029	124	73	279	108	56	44	0
1319	0	0	-745	-1406	-661	1075	-42	-1033	34	67	188	44	98	-81	0
1320	0	0	-805	-1414	-609	1109	-98	-1011	-44	60	141	-11	-13	-36	0
1321	0	0	-646	-1408	-762	1027	58	-1085	-25	60	118	-67	-23	-50	0
1322	0	0	-771	-1420	-649	1095	-61	-1034	-114	-40	-34	-102	-71	-129	0
1323	0	0	-813	-1427	-614	1120	-99	-1020	-64	-147	-44	-120	-112	-145	0
1324	0	0	-822	-1431	-609	1126	-106	-1020	-106	-100	-58	-102	-124	-112	0
1325	0	0	-825	-1451	-626	1138	-99	-1038	-62	-56	-44	-110	-38	-81	0
1326	0	0	-772	-1458	-686	1115	-43	-1072	29	-50	77	50	-32	46	0
1327	0	0	-741	-1456	-715	1098	-13	-1085	114	11	153	104	40	52	0
1328	0	0	-669	-1460	-791	1064	61	-1125	75	120	234	44	116	48	0
1329	0	0	-681	-1462	-781	1071	50	-1121	27	-7	172	56	-40	40	0
1330	0	0	-751	-1466	-715	1108	-18	-1090	-7	-9	188	36	-38	-3	0
1331	0	0	-704	-1478	-774	1091	35	-1126	11	-69	40	-65	-46	-133	0
1332	0	0	-698	-1474	-776	1086	39	-1125	-93	-50	-40	-67	-137	-122	0
1333	0	0	-788	-1474	-686	1131	-51	-1080	-129	-75	-149	-114	-108	-213	0
1334	0	0	-749	-1476	-727	1112	-11	-1101	-69	-112	-60	-174	-73	-128	0
1335	0	0	-737	-1464	-727	1100	-5	-1095	-110	-13	-124	-29	-3	-50	0
1336	0	0	-704	-1462	-758	1083	27	-1110	52	-48	67	9	-58	-36	0
1337	0	0	-620	-1460	-840	1040	110	-1150	95	25	98	133	52	27	0
1338	0	0	-632	-1468	-836	1050	102	-1152	75	93	213	137	79	106	0
1339	0	0	-655	-1462	-807	1058	76	-1134	1	25	137	-9	-23	-9	0
1340	0	0	-593	-1456	-863	1024	135	-1159	21	114	58	46	7	-44	0
1341	0	0	-759	-1470	-711	1114	-24	-1090	-100	-129	9	-128	-87	-102	0
1342	0	0	-652	-1480	-828	1066	88	-1154	-112	-77	-29	-149	-118	-151	0
1343	0	0	-687	-1484	-797	1085	55	-1140	-102	-116	13	-199	-15	-170	0
1344	0	0	-730	-1486	-756	1108	13	-1121	-128	-67	-133	-112	-85	-133	0
1345	0	0	-689	-1507	-818	1098	64	-1162	-1	-83	34	5	34	23	0
1346	0	0	-712	-1507	-795	1109	41	-1151	-21	27	32	11	50	23	0
1347	0	0	-593	-1497	-904	1045	155	-1200	155	120	219	106	36	157	0
1348	0	0	-673	-1509	-836	1091	81	-1172	40	54	199	102	85	50	0
1349	0	0	-654	-1499	-845	1076	95	-1172	-9	40	201	15	21	32	0
1350	0	0	-644	-1468	-824	1056	90	-1146	25	62	195	7	52	32	0
1351	0	0	-634	-1462	-828	1048	97	-1145	-71	-36	25	-120	-83	-89	0
1352	0	0	-579	-1455	-876	1017	148	-1165	-77	19	79	-89	-58	-38	0
1353	0	0	-818	-1462	-644	1140	-87	-1053	-232	-205	-95	-199	-120	-178	0
1354	0	0	-638	-1460	-822	1049	92	-1141	-85	-87	-52	-95	-54	-137	0
1355	0	0	-733	-1464	-731	1098	-1	-1097	-52	-40	-71	42	19	-38	0
1356	0	0	-674	-1484	-810	1079	68	-1147	3	38	85	97	3	75	0
1357	0	0	-636	-1474	-838	1055	101	-1156	98	93	232	135	95	194	0
1358	0	0	-650	-1445	-795	1047	72	-1120	40	83	205	56	77	122	0
1359	0	0	-564	-1456	-892	1010	164	-1174	89	135	164	128	67	23	0
1360	0	0	-603	-1458	-855	1030	126	-1156	15	89	155	62	58	32	0
1361	0	0	-615	-1453	-838	1034	111	-1145	-36	9	62	27	-48	-34	0
1362	0	0	-633	-1451	-818	1042	92	-1134	-31	-116	-11	-79	-21	-46	0
1363	0	0	-700	-1458	-758	1079	29	-1108	-124	-164	-64	-100	-145	-112	0
1364	0	0	-650	-1449	-799	1049	74	-1124	-79	-56	19	-69	-48	-56	0
1365	0	0	-687	-1449	-762	1068	37	-1105	-56	-23	-29	-52	-29	34	0
1366	0	0	-657	-1431	-774	1044	58	-1102	75	36	161	60	48	93	0
1367	0	0	-621	-1422	-801	1021	90	-1111	32	40	120	42	73	79	0
1368	0	0	-574	-1410	-836	992	131	-1123	79	98	246	100	139	64	0
1369	0	0	-599	-1423	-824	1011	112	-1123	60	122	147	40	106	-17	0
1370	0	0	-564	-1423	-859	993	147	-1141	50	13	114	27	23	23	0
1371	0	0	-567	-1408	-841	987	137	-1124	25	13	153	9	32	-29	0
1372	0	0	-685	-1408	-723	1046	19	-1065	-73	-131	-5	-98	-131	-116	0
1373	0	0	-607	-1398	-791	1002	92	-1094	-110	-98	-50	-93	-120	-116	0
1374	0	0	-689	-1389	-700	1039	5	-1044	-34	-83	-17	-44	-44	-69	0
1375	0	0	-683	-1381	-698	1032	7	-1039	-75	-46	-29	-110	13	-42	0
1376	0	0	-624	-1398	-774	1011	75	-1086	48	85	155	-5	122	145	0
1377	0	0	-647	-1390	-743	1018	48	-1066	27	58	95	50	64	79	0
1378	0	0	-623	-1400	-777	1011	77	-1088	100	108	203	73	36	89	0
1379	0	0	-650	-1404	-754	1027	52	-1079	54	56	188	143	23	71	0
1380	0	0	-659	-1400	-741	1029	41	-1070	36	31	131	-44	-9	0	0
1381	0	0	-625	-1410	-785	1017	80	-1097	17	29	124	-38	-32	-17	0
1382	0	0	-660	-1404	-744	1032	42	-1074	-65	-71	-31	-64	-135	-126	0
1383	0	0	-716	-1400	-684	1058	-16	-1042	-112	-93	-81	-126	-129	-112	0
1384	0	0	-681	-1389	-708	1035	13	-1048	-15	-50	-50	-48	-17	-122	0
1385	0	0	-704	-1373	-669	1038	-17	-1021	21	-29	34	0	11	-3	0
1386	0	0	-650	-1369	-719	1009	34	-1044	-1	46	27	34	-27	-7	0
1387	0	0	-593	-1363	-770	978	88	-1066	116	135	176	176	79	120	0
1388	0	0	-694	-1361	-667	1027	-13	-1014	85	93	149	79	62	95	0
1389	0	0	-611	-1379	-768	995	78	-1073	54	19	223	5	17	-5	0
1390	0	0	-652	-1371	-719	1011	33	-1045	67	46	275	98	44	89	0
1391	0	0	-629	-1373	-744	1001	57	-1058	-73	-34	100	-85	-60	-141	0
1392	0	0	-638	-1379	-741	1008	51	-1060	-40	17	32	-102	-21	-116	0
1393	0	0	-774	-1379	-605	1076	-84	-992	-143	-97	-81	-120	-93	-190	0
1394	0	0	-772	-1394	-622	1083	-75	-1008	-104	-79	-104	-112	-15	-166	0
1395	0	0	-749	-1398	-649	1073	-50	-1023	-75	0	-21	-9	17	-71	0
1396	0	0	-668	-1387	-719	1027	25	-1053	38	110	85	128	73	52	0
1397	0	0	-723	-1390	-667	1056	-28	-1028	13	102	162	87	85	122	0
1398	0	0	-634	-1406	-772	1020	69	-1089	151	112	164	145	93	104	0
1399	0	0	-689	-1410	-721	1049	16	-1065	1	126	199	40	77	-27	0
1400	0	0	-739	-1414	-675	1076	-32	-1044	46	128	114	-11	11	0	0
1401	0	0	-706	-1427	-721	1066	7	-1074	19	-23	89	7	-50	-77	0
1402	0	0	-819	-1443	-624	1131	-97	-1033	-89	-110	-19	-116	-58	-157	0
1403	0	0	-814	-1425	-611	1119	-101	-1018	-129	-29	-25	-102	-106	-60	0
1404	0	0	-908	-1404	-496	1156	-206	-950	-93	-62	-135	-64	-54	-77	0
1405	0	0	-822	-1396	-574	1109	-124	-985	-69	-32	0	-36	-3	-77	0
1406	0	0	-785	-1394	-609	1089	-88	-1001	145	52	124	42	126	89	0
1407	0	0	-790	-1404	-614	1097	-88	-1009	46	36	139	116	108	126	0
1408	0	0	-689	-1400	-711	1044	11	-1055	104	93	186	143	60	100	0
1409	0	0	-747	-1414	-667	1080	-40	-1040	73	114	232	44	44	73	0
1410	0	0	-751	-1408	-657	1079	-47	-1032	-60	38	168	0	21	-64	0
1411	0	0	-834	-1414	-580	1124	-127	-997	-34	-79	77	-42	-91	-27	0
1412	0	0	-819	-1422	-603	1120	-108	-1012	-75	-139	-62	-91	-137	-89	0
1413	0	0	-862	-1416	-554	1139	-154	-985	-31	-133	-13	-106	-102	-36	0
1414	0	0	-854	-1410	-556	1132	-149	-983	-168	-120	-180	-137	-102	-83	0
1415	0	0	-774	-1400	-626	1087	-74	-1013	7	7	-38	-3	67	56	0
1416	0	0	-798	-1412	-614	1105	-92	-1013	-60	-21	13	0	-17	21	0
1417	0	0	-745	-1406	-661	1075	-42	-1033	164	23	118	106	108	159	0
1418	0	0	-724	-1416	-692	1070	-16	-1054	124	133	186	137	168	108	0
1419	0	0	-755	-1420	-665	1087	-45	-1042	13	56	95	1	64	17	0
1420	0	0	-771	-1422	-651	1096	-60	-1036	60	85	116	44	21	-3	0
1421	0	0	-818	-1429	-611	1123	-103	-1020	-58	-3	44	-77	-100	-112	0
1422	0	0	-799	-1441	-642	1120	-78	-1041	-114	-48	-13	-147	-42	-110	0
1423	0	0	-918	-1439	-521	1178	-198	-980	-118	-135	-110	-172	-149	-145	0
1424	0	0	-858	-1451	-593	1154	-132	-1022	-98	-73	-67	-147	-124	-100	0
1425	0	0	-850	-1439	-589	1144	-130	-1014	-52	-85	-31	-81	-75	-3	0
1426	0	0	-792	-1420	-628	1106	-82	-1024	-23	-25	-46	58	-42	32	0
1427	0	0	-708	-1412	-704	1060	-2	-1058	120	73	85	54	64	137	0
1428	0	0	-840	-1423	-583	1131	-128	-1003	-34	69	182	19	104	97	0
1429	0	0	-749	-1433	-684	1091	-32	-1058	-7	46	190	-31	-21	27	0
1430	0	0	-750	-1423	-673	1086	-38	-1048	36	31	145	69	-85	5	0
1431	0	0	-832	-1408	-576	1120	-128	-992	-85	-83	-38	-114	-124	-69	0
1432	0	0	-733	-1398	-665	1065	-34	-1031	-9	38	-21	-83	-83	-54	0
1433	0	0	-880	-1427	-547	1153	-166	-987	-139	-157	-98	-197	-149	-174	0
1434	0	0	-826	-1433	-607	1129	-109	-1020	-62	-137	-106	-62	-114	-81	0
1435	0	0	-803	-1443	-640	1123	-81	-1041	1	-85	-27	5	-62	3	0
1436	0	0	-778	-1453	-675	1115	-51	-1064	-25	7	79	9	23	48	0
1437	0	0	-728	-1447	-719	1087	-4	-1083	110	75	122	149	75	97	0
1438	0	0	-743	-1453	-710	1098	-16	-1081	77	71	120	170	11	97	0
1439	0	0	-733	-1433	-700	1083	-16	-1066	11	100	244	-25	36	46	0
1440	0	0	-752	-1425	-673	1088	-39	-1049	11	13	151	9	-48	-19	0
1441	0	0	-691	-1412	-721	1051	15	-1066	-44	-32	60	-91	-29	-106	0
1442	0	0	-788	-1408	-620	1098	-84	-1014	-91	-44	34	-120	-54	-128	0
1443	0	0	-763	-1410	-647	1086	-58	-1028	-151	-106	-87	-141	-97	-124	0
1444	0	0	-778	-1394	-616	1086	-81	-1005	-75	-118	-17	-97	-36	-44	0
1445	0	0	-783	-1392	-609	1087	-87	-1000	-54	-9	-42	-29	-56	-21	0
1446	0	0	-664	-1381	-717	1022	26	-1049	79	48	110	60	131	81	0
1447	0	0	-726	-1373	-647	1049	-39	-1010	64	65	133	54	87	48	0
1448	0	0	-640	-1365	-725	1002	42	-1045	143	114	195	174	120	118	0
1449	0	0	-692	-1363	-671	1027	-10	-1017	71	17	228	75	1	69	0
1450	0	0	-727	-1363	-636	1045	-45	-999	19	114	102	42	44	-7	0
1451	0	0	-712	-1358	-646	1035	-33	-1002	-11	-7	131	-65	-17	-83	0
1452	0	0	-760	-1369	-609	1064	-75	-989	-89	-23	-60	-104	-75	-104	0
1453	0	0	-782	-1371	-589	1076	-96	-980	-73	-85	-46	-131	-54	-44	0
1454	0	0	-792	-1342	-550	1067	-121	-946	-114	-60	-83	-97	-64	-87	0
1455	0	0	-805	-1326	-521	1065	-142	-923	-17	-19	-73	-46	-40	-23	0
1456	0	0	-737	-1336	-599	1036	-69	-967	87	-25	52	50	52	60	0
1457	0	0	-716	-1321	-605	1018	-55	-963	58	97	110	129	73	91	0
1458	0	0	-703	-1323	-620	1013	-41	-971	69	65	199	36	69	77	0
1459	0	0	-687	-1323	-636	1005	-25	-979	83	108	213	124	42	95	0
1460	0	0	-725	-1295	-570	1010	-77	-932	-7	32	95	-38	-5	-25	0
1461	0	0	-576	-1268	-692	922	58	-980	27	17	106	19	21	-48	0
1462	0	0	-759	-1245	-486	1002	-136	-865	-85	-62	-48	-100	-71	-120	0
1463	0	0	-687	-1220	-533	953	-77	-876	-135	-85	-149	-141	-17	-133	0
1464	0	0	-687	-1224	-537	955	-75	-880	-64	-60	-25	-29	-34	-89	0
1465	0	0	-718	-1218	-500	968	-109	-859	-81	-17	-17	-27	-44	-67	0
1466	0	0	-727	-1231	-504	979	-111	-867	-15	52	13	91	64	-7	0
1467	0	0	-631	-1255	-624	943	-3	-939	52	91	122	120	27	129	0
1468	0	0	-665	-1247	-582	956	-41	-914	106	42	91	155	1	149	0
1469	0	0	-599	-1233	-634	916	17	-933	23	54	139	31	-13	9	0
1470	0	0	-657	-1231	-574	944	-41	-902	27	60	141	75	29	-36	0
1471	0	0	-677	-1233	-556	955	-60	-894	-62	-98	77	-81	-71	-23	0
1472	0	0	-602	-1257	-655	929	26	-956	3	-36	83	-108	-29	-184	0
1473	0	0	-694	-1266	-572	980	-61	-919	-172	-85	-77	-178	-97	-97	0
1474	0	0	-691	-1284	-593	987	-49	-938	-124	-100	-69	-95	-118	-25	0
1475	0	0	-662	-1290	-628	976	-17	-959	19	-46	54	-46	25	-27	0
1476	0	0	-655	-1293	-638	974	-8	-965	114	25	38	106	15	116	0
1477	0	0	-657	-1295	-638	976	-9	-966	91	56	170	100	60	194	0
1478	0	0	-670	-1319	-649	994	-10	-984	17	44	77	58	73	116	0
1479	0	0	-596	-1307	-711	951	57	-1009	114	81	151	97	3	67	0
1480	0	0	-679	-1313	-634	996	-22	-973	1	40	135	56	0	71	0
1481	0	0	-618	-1328	-710	973	46	-1019	-67	7	50	-79	-38	-110	0
1482	0	0	-710	-1352	-642	1031	-34	-997	-118	-93	0	-60	-73	-91	0
1483	0	0	-716	-1344	-628	1030	-44	-986	-166	-135	-52	-151	-166	-162	0
1484	0	0	-708	-1342	-634	1025	-37	-988	-71	-34	-73	38	-54	-54	0
1485	0	0	-739	-1361	-622	1050	-58	-991	-38	-48	-75	-89	-19	-27	0
1486	0	0	-706	-1381	-675	1043	-15	-1028	56	27	54	149	-38	27	0
1487	0	0	-632	-1394	-762	1013	65	-1078	122	83	170	137	77	170	0
1488	0	0	-720	-1400	-680	1060	-20	-1040	23	23	161	36	13	75	0
1489	0	0	-716	-1410	-694	1063	-11	-1052	32	87	166	62	-7	34	0
1490	0	0	-683	-1418	-735	1050	26	-1076	-1	52	135	13	62	38	0
1491	0	0	-678	-1422	-744	1050	33	-1083	-56	0	46	-69	-19	-75	0
1492	0	0	-719	-1425	-706	1072	-6	-1065	-133	-89	-1	-95	-44	-91	0
1493	0	0	-770	-1447	-677	1108	-46	-1062	-135	-83	-108	-79	-95	-149	0
1494	0	0	-753	-1437	-684	1095	-34	-1060	-48	-42	-58	-120	-15	-91	0
1495	0	0	-737	-1445	-708	1091	-14	-1076	17	-25	-11	17	-29	13	0
1496	0	0	-683	-1443	-760	1063	38	-1101	75	62	71	89	100	95	0
1497	0	0	-735	-1468	-733	1101	-1	-1100	65	52	116	93	56	89	0
1498	0	0	-621	-1472	-851	1046	115	-1161	124	161	230	166	102	188	0
1499	0	0	-767	-1482	-715	1124	-26	-1098	27	44	102	87	36	23	0
1500	0	0	-629	-1482	-853	1055	112	-1167	54	23	213	0	48	-1	0
1501	0	0	-697	-1480	-783	1088	43	-1131	-50	-15	112	-133	-23	-131	0
1502	0	0	-747	-1478	-731	1112	-8	-1104	-65	-36	-40	-106	-100	-87	0
1503	0	0	-761	-1480	-719	1120	-21	-1099	-153	-81	-58	-97	-79	-67	0
1504	0	0	-781	-1489	-708	1135	-36	-1098	-110	-98	-81	-104	-42	-104	0
1505	0	0	-776	-1482	-706	1129	-35	-1094	-27	-3	-19	-29	15	50	0
1506	0	0	-700	-1458	-758	1079	29	-1108	149	40	91	81	62	114	0
1507	0	0	-712	-1445	-733	1078	10	-1089	46	62	188	110	60	124	0
1508	0	0	-642	-1429	-787	1035	72	-1108	174	133	201	133	124	192	0
1509	0	0	-675	-1439	-764	1057	44	-1101	69	7	168	60	-13	52	0
1510	0	0	-710	-1435	-725	1072	7	-1080	48	52	184	-29	-1	36	0
1511	0	0	-677	-1433	-756	1055	39	-1094	-29	32	5	-44	-77	-83	0
1512	0	0	-739	-1425	-686	1082	-26	-1055	-102	-54	-11	-192	-40	-157	0
1513	0	0	-739	-1439	-700	1089	-19	-1069	-67	-73	-60	-71	-29	-110	0
1514	0	0	-762	-1470	-708	1116	-27	-1089	-98	-98	-67	-141	-128	-64	0
1515	0	0	-776	-1451	-675	1113	-50	-1063	-87	-71	-15	-60	-34	-77	0
1516	0	0	-763	-1447	-684	1105	-39	-1065	21	42	110	52	83	120	0
1517	0	0	-695	-1449	-754	1072	29	-1101	1	85	116	29	60	23	0
1518	0	0	-673	-1456	-783	1064	55	-1119	67	174	221	168	135	104	0
1519	0	0	-673	-1495	-822	1084	74	-1158	95	89	207	77	81	-31	0
1520	0	0	-702	-1503	-801	1102	49	-1152	9	64	178	19	9	-34	0
1521	0	0	-789	-1497	-708	1143	-40	-1102	-46	-31	40	-81	-58	-102	0
1522	0	0	-735	-1458	-723	1096	-6	-1090	-155	-64	52	-139	-98	-95	0
1523	0	0	-747	-1460	-713	1103	-17	-1086	-23	-139	-87	-161	-122	-153	0
1524	0	0	-741	-1410	-669	1075	-36	-1039	-93	-98	-62	-116	-83	-97	0
1525	0	0	-712	-1272	-560	992	-76	-916	-19	-85	15	-116	-7	-5	0
1526	0	0	-588	-1113	-525	850	-31	-819	-1	-25	60	21	1	21	0
1527	0	0	-429	-937	-508	683	39	-722	135	73	164	97	139	129	0
1528	0	0	-361	-743	-382	552	10	-562	52	1	164	-17	71	95	0
1529	0	0	-95	-463	-368	279	136	-415	108	143	95	29	32	-13	0
1530	0	0	-97	-135	-38	116	-29	-86	-1	52	112	-54	1	-11	0
1531	0	0	208	308	100	-258	54	204	-44	-17	-34	-93	-128	-129	0
1532	0	0	365	754	389	-559	-12	571	-89	-36	-50	-108	-46	-112	0
1533	0	0	528	1150	622	-839	-47	886	-176	-186	-225	-199	-209	-219	0
1534	0	0	718	1515	797	-1116	-39	1156	-85	-98	-46	-102	-83	-81	0
1535	0	0	848	1827	979	-1337	-65	1403	-93	-67	-25	-87	-62	-46	0
1536	0	0	1046	1986	940	-1516	53	1463	44	71	-9	11	-9	89	0
1537	0	0	1063	2114	1051	-1588	6	1582	-27	62	75	69	83	122	0
1538	0	0	1100	2114	1014	-1607	43	1564	56	13	145	48	38	17	0
1539	0	0	1011	1969	958	-1490	26	1463	3	9	139	56	-100	-1	0
1540	0	0	841	1552	711	-1196	65	1131	11	15	116	-46	-15	25	1
1541	0	0	510	962	452	-736	29	707	-29	-29	40	-31	-48	-112	0
1542	0	0	190	347	157	-268	16	252	-164	-166	-58	-240	-155	-157	0
1543	0	0	-235	-448	-213	341	-11	-330	-85	-75	-85	-85	-50	-166	0
1544	0	0	-642	-1272	-630	957	-6	-951	-174	-64	-91	-176	-100	-64	0
1545	0	0	-840	-1540	-700	1190	-70	-1120	-164	-81	-29	-166	-38	-110	0
1546	0	0	-785	-1621	-836	1203	25	-1228	5	36	3	50	-23	1	0
1547	0	0	-836	-1689	-853	1262	8	-1271	-25	60	62	38	60	83	0
1548	0	0	-752	-1687	-935	1219	91	-1311	25	108	133	40	62	67	0
1549	78	0	-838	-1689	-851	1263	6	-1270	-38	25	170	-40	17	-7	0
1550	78	0	-760	-1689	-929	1224	84	-1309	9	73	149	-23	29	-56	0
1551	78	0	-836	-1695	-859	1265	11	-1277	-25	-23	5	-56	-100	-98	0
1552	78	0	-871	-1732	-861	1301	-5	-1296	-58	-97	-77	-149	-110	-190	0
1553	78	0	-875	-1767	-892	1321	8	-1329	-77	-67	-85	-118	-29	-124	0
1554	78	0	-978	-1763	-785	1370	-96	-1274	-133	-182	-114	-137	-174	-157	0
1555	78	0	-840	-1695	-855	1267	7	-1275	31	-64	9	-40	-11	32	0
1556	78	0	-844	-1635	-791	1239	-26	-1213	-7	17	50	0	15	102	0
1557	78	0	-718	-1598	-880	1158	81	-1239	100	97	79	73	81	69	0
1558	78	0	-759	-1548	-789	1153	15	-1168	97	85	147	83	116	75	0
1559	78	0	-693	-1505	-812	1099	59	-1158	48	118	176	87	21	85	0
1560	78	0	-673	-1491	-818	1082	72	-1154	42	112	153	-3	54	60	0
1561	78	0	-730	-1474	-744	1102	7	-1109	-34	-58	44	-60	-67	-56	0
1562	78	0	-685	-1474	-789	1079	52	-1131	-48	0	9	-108	-46	-116	0
1563	78	0	-832	-1478	-646	1155	-93	-1062	-131	-135	-73	-151	-73	-137	0
1564	78	0	-792	-1441	-649	1116	-71	-1045	-91	-81	-131	-124	-120	-192	0
1565	78	0	-768	-1412	-644	1090	-62	-1028	36	-48	7	-27	-11	89	0
1566	78	0	-772	-1402	-630	1087	-71	-1016	-17	-32	31	15	-9	7	0
1567	78	0	-753	-1412	-659	1082	-47	-1035	44	69	161	114	25	97	0
1568	78	0	-756	-1390	-634	1073	-61	-1012	81	0	147	77	40	58	0
1569	78	0	-733	-1400	-667	1066	-33	-1033	73	40	178	54	-29	9	0
1570	78	0	-734	-1416	-682	1075	-26	-1049	42	40	153	25	13	9	0
1571	78	0	-781	-1423	-642	1102	-69	-1032	-38	-40	64	-114	-21	-11	0
1572	78	0	-745	-1394	-649	1069	-48	-1021	-104	-15	7	-147	-48	-77	0
1573	78	0	-812	-1390	-578	1101	-117	-984	-93	-157	-69	-176	-81	-147	0
1574	78	0	-772	-1367	-595	1069	-88	-981	-50	-13	-64	-9	-5	-122	0
1575	78	0	-840	-1375	-535	1107	-152	-955	13	-67	-106	-11	-50	-81	0
1576	78	0	-778	-1365	-587	1071	-95	-976	89	-21	29	23	19	-11	0
1577	78	0	-774	-1352	-578	1063	-98	-965	104	79	126	122	100	87	0
1578	78	0	-784	-1358	-574	1071	-105	-966	71	71	137	116	27	87	0
1579	78	0	-828	-1369	-541	1098	-143	-955	83	58	186	104	1	21	0
1580	78	0	-776	-1365	-589	1070	-93	-977	50	75	81	-27	46	-87	0
1581	78	0	-745	-1373	-628	1059	-58	-1000	77	-27	67	15	-58	-11	0
1582	78	0	-846	-1387	-541	1116	-152	-964	-131	-116	-46	-151	-98	-77	0
1583	78	0	-834	-1365	-531	1099	-151	-948	-81	-81	-67	-85	-54	-126	0
1584	78	0	-836	-1346	-510	1091	-163	-928	-52	-168	-129	-95	-69	-42	0
1585	78	0	-811	-1334	-523	1072	-144	-928	-91	-62	-62	-67	0	-95	0
1586	78	0	-731	-1344	-613	1037	-59	-978	67	48	52	71	34	112	0
1587	78	0	-780	-1334	-554	1057	-113	-944	46	58	77	42	73	112	0
1588	78	0	-712	-1328	-616	1020	-48	-972	69	83	182	48	129	98	0
1589	78	0	-679	-1301	-622	990	-28	-961	81	97	176	97	91	100	0
1590	78	0	-720	-1315	-595	1017	-62	-955	34	44	182	-32	56	36	0
1591	78	0	-683	-1288	-605	985	-39	-946	-29	-32	77	-9	-77	-50	0
1592	78	0	-733	-1278	-545	1005	-94	-911	-180	-19	9	-114	-62	-62	0
1593	78	0	-780	-1274	-494	1027	-143	-884	-95	-149	-170	-120	-131	-157	0
1594	78	0	-774	-1293	-519	1033	-127	-906	-71	-34	1	-89	-27	-69	0
1595	78	0	-794	-1288	-494	1041	-150	-891	-60	-85	-44	-17	-83	-58	0
1596	78	0	-712	-1309	-597	1010	-57	-953	73	69	98	91	97	38	0
1597	78	0	-706	-1305	-599	1005	-53	-952	32	71	104	114	73	133	0
1598	78	0	-641	-1292	-651	966	5	-971	93	56	133	151	46	108	0
1599	78	0	-635	-1286	-651	960	8	-968	122	91	182	124	42	69	0
1600	78	0	-692	-1266	-574	979	-59	-920	-48	60	122	21	-36	-71	0
1601	78	0	-615	-1257	-642	936	13	-949	19	-17	79	-52	40	-102	0
1602	78	0	-712	-1264	-552	988	-80	-908	-77	-110	9	-139	-40	-104	0
1603	78	0	-610	-1259	-649	934	19	-954	1	-50	-15	-77	-75	-89	0
1604	78	0	-694	-1270	-576	982	-59	-923	-110	-110	-60	-54	-135	-98	0
1605	78	0	-654	-1253	-599	953	-27	-926	-19	5	-50	-7	21	-27	0
1606	78	0	-632	-1264	-632	948	0	-948	122	-31	73	54	36	42	0
1607	78	0	-644	-1266	-622	955	-11	-944	75	62	188	65	75	79	0
1608	78	0	-572	-1247	-675	909	51	-961	-27	116	234	21	128	38	0
1609	78	0	-522	-1228	-706	875	92	-967	100	38	232	100	17	48	0
1610	78	0	-545	-1212	-667	878	61	-939	19	58	180	32	34	-34	0
1611	78	0	-561	-1214	-653	887	46	-933	-58	50	75	-58	-3	-106	0
1612	78	0	-547	-1202	-655	874	54	-928	-21	-120	13	-50	-19	-157	0
1613	78	0	-605	-1181	-576	893	-14	-878	-116	-62	-83	-106	-108	-192	0
1614	78	0	-617	-1183	-566	900	-25	-874	-131	-112	-133	-85	-110	-106	0
1615	78	0	-624	-1171	-547	897	-38	-859	-42	-56	-44	-11	-25	5	0
1616	78	0	-526	-1179	-653	852	63	-916	52	-31	106	73	58	31	0
1617	78	0	-450	-1183	-733	816	141	-958	112	104	149	114	122	108	0
1618	78	0	-491	-1179	-688	835	98	-933	106	85	186	114	97	71	0
1619	78	0	-474	-1158	-684	816	105	-921	60	64	217	46	79	-9	0
1620	78	0	-417	-1152	-735	784	159	-943	114	104	199	-9	104	27	0
1621	78	0	-523	-1134	-611	828	44	-872	13	-1	29	-15	-27	5	0
1622	78	0	-442	-1115	-673	778	115	-894	-15	-65	17	-95	-46	-116	0
1623	78	0	-531	-1103	-572	817	20	-837	-128	-89	-71	-149	-73	-69	0
1624	78	0	-543	-1103	-560	823	8	-831	-141	-139	-141	-217	-40	-190	0
1625	78	0	-472	-1088	-616	780	72	-852	13	-79	23	19	32	48	0
1626	78	0	-508	-1082	-574	795	33	-828	56	-46	-25	5	54	77	0
1627	78	0	-384	-1070	-686	727	151	-878	129	50	137	157	100	159	0
1628	78	0	-446	-1055	-609	750	81	-832	93	95	89	116	89	97	0
1629	78	0	-400	-1030	-630	715	115	-830	-13	128	143	67	56	64	0
1630	78	0	-394	-1022	-628	708	117	-825	21	79	143	25	91	118	0
1631	78	0	-396	-1012	-616	704	110	-814	0	-56	-27	9	-79	-114	0
1632	78	0	-487	-1012	-525	749	19	-768	-137	31	-5	-147	-19	-32	0
1633	78	0	-554	-1002	-448	778	-53	-725	-147	-118	-25	-100	-97	-64	0
1634	78	0	-510	-995	-485	752	-12	-740	-58	-155	-52	-64	-122	-58	0
1635	78	0	-555	-970	-415	762	-70	-692	-81	-29	-65	-52	25	-58	0
1636	78	0	-403	-948	-545	675	71	-746	83	81	106	151	67	188	0
1637	78	0	-468	-923	-455	695	-6	-689	69	0	108	69	65	93	0
1638	78	0	-332	-898	-566	615	117	-732	110	122	157	194	118	106	0
1639	78	0	-425	-886	-461	655	18	-673	38	83	211	73	50	110	0
1640	78	0	-427	-871	-444	649	8	-657	-17	-19	91	15	-77	98	0
1641	78	0	-378	-847	-469	612	45	-658	40	69	145	64	32	87	0
1642	78	0	-452	-830	-378	641	-37	-604	-129	-133	7	-164	-133	-141	0
1643	78	0	-384	-810	-426	597	21	-618	-64	-110	-46	-87	-60	-135	0
1644	78	0	-524	-805	-281	664	-121	-543	-128	-199	-44	-106	-131	-67	0
1645	78	0	-395	-781	-386	588	-4	-583	13	-112	-52	21	-73	9	0
1646	78	0	-418	-776	-358	597	-30	-567	48	79	58	91	112	141	0
1647	78	0	-439	-774	-335	606	-52	-554	23	73	98	116	52	135	0
1648	78	0	-294	-779	-485	536	95	-632	135	161	240	192	116	236	0
1649	78	0	-357	-754	-397	555	20	-575	21	93	180	-3	118	67	0
1650	78	0	-384	-744	-360	564	-12	-552	48	65	207	54	95	42	0
1651	78	0	-351	-729	-378	540	13	-553	-79	31	60	-31	-62	-21	0
1652	78	0	-392	-725	-333	558	-29	-529	-79	-67	27	-52	9	-25	0
1653	78	0	-477	-719	-242	598	-117	-480	-102	-124	-116	-118	-91	-106	0
1654	78	0	-465	-682	-217	573	-124	-449	-124	-141	-19	-139	-54	-44	0
1655	78	0	-452	-690	-238	571	-107	-464	-77	-25	-3	-23	-48	17	0
1656	78	0	-443	-671	-228	557	-107	-449	-3	42	32	89	71	131	0
1657	78	0	-369	-661	-292	515	-38	-476	93	67	85	166	67	133	0
1658	78	0	-282	-675	-393	478	55	-534	188	91	100	199	139	112	0
1659	78	0	-410	-675	-265	542	-72	-470	62	31	153	42	32	54	0
1660	78	0	-305	-675	-370	490	32	-522	139	81	77	114	58	91	0
1661	78	0	-413	-671	-258	542	-77	-464	-77	3	95	-54	0	21	0
1662	78	0	-341	-690	-349	515	4	-519	-64	-48	29	-48	-75	-54	0
1663	78	0	-487	-675	-188	581	-149	-431	-184	-153	-178	-166	-133	-77	0
1664	78	0	-338	-694	-356	516	9	-525	-46	-32	-98	-60	-13	-83	0
1665	78	0	-532	-702	-170	617	-181	-436	-95	-81	-135	-11	-25	58	0
1666	78	0	-422	-711	-289	566	-66	-500	36	5	0	-5	31	71	0
1667	78	0	-437	-735	-298	586	-69	-516	102	46	153	81	34	213	0
1668	78	0	-461	-750	-289	605	-86	-519	40	38	139	60	60	89	0
1669	78	0	-397	-781	-384	589	-6	-582	29	79	188	112	-1	87	0
1670	78	0	-506	-810	-304	658	-101	-557	19	17	131	-38	15	-32	0
1671	78	0	-456	-832	-376	644	-40	-604	-13	50	44	-27	-9	-17	0
1672	78	0	-537	-847	-310	692	-113	-578	-149	-108	-34	-143	-81	-124	0
1673	78	0	-527	-876	-349	701	-89	-612	-83	-133	-50	-93	-89	-153	0
1674	78	0	-551	-890	-339	720	-106	-614	-87	-75	-135	-106	-81	-81	0
1675	78	0	-607	-913	-306	760	-150	-609	-71	-122	-54	-91	-58	11	0
1676	78	0	-478	-933	-455	705	-11	-694	106	75	21	129	32	153	0
1677	78	0	-592	-968	-376	780	-108	-672	69	44	102	91	46	129	0
1678	78	0	-525	-1004	-479	764	-23	-741	69	31	205	83	23	126	0
1679	78	0	-553	-1030	-477	791	-38	-753	50	89	184	120	23	112	0
1680	78	0	-571	-1059	-488	815	-41	-773	-32	46	60	-32	-29	-32	0
1681	78	0	-589	-1070	-481	829	-54	-775	-29	38	91	-69	-15	-21	0
1682	78	0	-642	-1090	-448	866	-97	-769	-48	-97	5	-168	-93	-112	0
1683	78	0	-581	-1098	-517	839	-32	-807	-56	-48	-139	-50	-93	-172	0
1684	78	0	-762	-1113	-351	937	-205	-732	-155	-151	-194	-91	-108	-155	0
1685	78	0	-660	-1123	-463	891	-98	-793	-71	-97	-71	-100	-67	-89	0
1686	78	0	-655	-1138	-483	896	-86	-810	-3	32	62	67	-11	21	0
1687	78	0	-532	-1146	-614	839	41	-880	116	93	118	126	50	100	0
1688	78	0	-528	-1162	-634	845	53	-898	85	75	236	100	73	137	0
1689	78	0	-569	-1164	-595	866	13	-879	122	89	149	102	29	71	0
1690	78	0	-566	-1171	-605	868	19	-888	5	131	93	27	56	-1	0
1691	78	0	-652	-1191	-539	921	-56	-865	17	1	89	34	-13	-13	0
1692	78	0	-657	-1206	-549	931	-54	-877	-174	-110	-27	-168	-98	-178	0
1693	78	0	-681	-1220	-539	950	-71	-879	-85	-124	-27	-131	-83	-197	0
1694	78	0	-675	-1231	-556	953	-59	-893	-116	-104	-23	-31	-54	-120	0
1695	78	0	-704	-1253	-549	978	-77	-901	-42	-62	-50	-21	-1	-97	0
1696	78	0	-599	-1272	-673	935	37	-972	159	7	159	126	64	124	0
1697	78	0	-664	-1261	-597	962	-33	-929	-1	40	75	54	40	23	0
1698	78	0	-557	-1272	-715	914	79	-993	98	143	209	131	145	100	0
1699	78	0	-632	-1266	-634	949	1	-950	7	46	194	0	69	13	0
1700	78	0	-564	-1268	-704	916	70	-986	89	44	170	60	3	104	0
1701	78	0	-644	-1268	-624	956	-10	-946	19	-44	29	-27	-13	-29	0
1702	78	0	-613	-1276	-663	944	25	-969	-67	-52	-11	-91	-129	-131	0
1703	78	0	-617	-1292	-675	954	29	-983	-69	-104	-104	-69	-79	-106	0
1704	78	0	-649	-1293	-644	971	-2	-968	-98	-83	-137	-120	-131	-85	0
1705	78	0	-649	-1293	-644	971	-2	-968	-40	-46	-44	-9	17	-11	0
1706	78	0	-629	-1292	-663	960	17	-977	-15	-31	17	19	40	5	0
1707	78	0	-598	-1292	-694	945	48	-993	137	56	135	91	58	93	0
1708	78	0	-613	-1288	-675	950	31	-981	40	73	64	65	157	58	0
1709	78	0	-489	-1284	-795	886	153	-1039	116	81	205	126	126	42	0
1710	78	0	-601	-1307	-706	954	52	-1006	38	73	122	31	58	-5	0
1711	78	0	-629	-1309	-680	969	25	-994	-36	-44	34	-85	-23	-114	0
1712	78	0	-555	-1309	-754	932	99	-1031	27	-77	58	-97	-32	-13	0
1713	78	0	-657	-1299	-642	978	-7	-970	-143	-145	-52	-110	-69	-131	0
1714	78	0	-634	-1299	-665	966	15	-982	-89	-98	-124	-95	-97	-73	0
1715	78	0	-603	-1313	-710	958	53	-1011	-32	-9	-48	-27	19	1	0
1716	78	0	-659	-1326	-667	992	4	-996	-9	-9	73	64	52	91	0
1717	78	0	-582	-1348	-766	965	92	-1057	118	67	120	126	108	89	0
1718	78	0	-606	-1356	-750	981	72	-1053	85	149	184	106	83	129	0
1719	78	0	-546	-1356	-810	951	132	-1083	62	118	207	98	153	64	0
1720	78	0	-566	-1373	-807	969	120	-1090	5	128	161	-9	58	11	0
1721	78	0	-617	-1371	-754	994	68	-1062	-42	-95	164	-58	-60	-15	0
1722	78	0	-624	-1361	-737	992	56	-1049	-83	11	-25	-52	-42	-104	0
1723	78	0	-597	-1340	-743	968	73	-1041	-65	-95	1	-91	-89	-34	0
1724	78	0	-612	-1325	-713	968	50	-1019	-149	-120	-27	-91	-17	-83	0
1725	78	0	-532	-1317	-785	924	126	-1051	-23	-21	-46	34	-11	-27	0
1726	78	0	-564	-1330	-766	947	101	-1048	21	93	89	118	81	139	0
1727	78	0	-628	-1338	-710	983	41	-1024	69	44	79	143	54	97	0
1728	78	0	-551	-1346	-795	948	122	-1070	112	143	166	199	166	110	0
1729	78	0	-565	-1344	-779	954	107	-1061	77	11	178	135	-40	69	0
1730	78	0	-520	-1340	-820	930	150	-1080	91	29	226	40	71	71	0
1731	78	0	-577	-1325	-748	951	85	-1036	31	-89	60	-42	-62	-54	0
1732	78	0	-599	-1328	-729	963	65	-1028	-89	1	46	-81	-69	-44	0
1733	78	0	-650	-1334	-684	992	17	-1009	-38	-126	-25	-85	-108	-60	0
1734	78	0	-644	-1344	-700	994	28	-1022	-85	-85	-91	-73	-108	-87	0
1735	78	0	-582	-1336	-754	959	86	-1045	11	19	-21	-17	36	34	0
1736	78	0	-714	-1330	-616	1022	-49	-973	-7	-32	77	89	-15	69	0
1737	78	0	-582	-1326	-744	954	81	-1035	128	36	102	118	67	32	0
1738	78	0	-593	-1336	-743	964	75	-1039	48	73	126	174	128	110	0
1739	78	0	-635	-1325	-690	980	27	-1007	46	19	223	67	100	34	0
1740	78	0	-625	-1307	-682	966	28	-994	65	42	36	71	23	0	0
1741	78	0	-582	-1292	-710	937	64	-1001	0	3	100	-25	-27	-52	0
1742	78	0	-601	-1297	-696	949	47	-996	-54	-46	5	-31	-56	-69	0
1743	78	0	-675	-1297	-622	986	-26	-959	-124	-124	-89	-110	-118	-71	0
1744	78	0	-644	-1297	-653	970	4	-975	-110	-112	-126	-122	-106	-106	0
1745	78	0	-700	-1299	-599	999	-50	-949	-62	-56	-81	32	-58	-1	0
1746	78	0	-606	-1292	-686	949	40	-989	13	75	60	69	23	89	0
1747	78	0	-621	-1280	-659	950	19	-969	67	48	58	81	75	81	0
1748	78	0	-537	-1272	-735	904	99	-1003	75	83	199	129	31	155	0
1749	78	0	-543	-1276	-733	909	95	-1004	52	27	194	83	-15	54	0
1750	78	0	-596	-1278	-682	937	43	-980	36	17	141	31	42	-75	0
1751	78	0	-558	-1266	-708	912	75	-987	-21	21	46	-23	-17	-67	0
1752	78	0	-650	-1274	-624	962	-13	-949	-139	-64	-13	-170	-65	-122	0
1753	78	0	-654	-1280	-626	967	-14	-953	-149	-128	-104	-100	-62	-234	0
1754	78	0	-662	-1280	-618	971	-22	-949	-116	-174	-190	-116	-85	-194	0
1755	78	0	-636	-1262	-626	949	-5	-944	-52	7	-13	-67	-19	-44	0
1756	78	0	-694	-1266	-572	980	-61	-919	-62	-75	-31	9	-67	19	0
1757	78	0	-518	-1257	-739	887	110	-998	129	83	122	108	79	97	0
1758	78	0	-586	-1257	-671	921	42	-964	67	69	161	147	75	106	0
1759	78	0	-557	-1247	-690	902	66	-968	40	1	129	60	-1	9	0
1760	78	0	-539	-1241	-702	890	81	-971	95	25	129	83	1	48	0
1761	78	0	-598	-1253	-655	925	28	-954	-75	-54	62	-95	-56	-36	0
1762	78	0	-501	-1245	-744	873	121	-994	-40	-50	27	-65	-67	-98	0
1763	78	0	-700	-1247	-547	973	-76	-897	-157	-98	-93	-153	-126	-102	0
1764	78	0	-623	-1247	-624	935	0	-935	-98	-83	-145	-83	-110	-174	0
1765	78	0	-683	-1259	-576	971	-53	-917	-7	-19	-85	36	3	-5	0
1766	78	0	-599	-1241	-642	920	21	-941	25	50	-3	108	-23	87	0
1767	78	0	-658	-1243	-585	950	-36	-914	44	48	44	114	58	87	0
1768	78	0	-555	-1251	-696	903	70	-973	77	69	172	129	48	139	0
1769	78	0	-607	-1249	-642	928	17	-945	62	79	180	48	108	87	0
1770	78	0	-657	-1264	-607	960	-25	-935	-40	7	182	5	-5	-23	0
1771	78	0	-591	-1262	-671	926	40	-966	-32	25	46	-1	1	-87	0
1772	78	0	-634	-1266	-632	950	-1	-949	-44	-3	-7	-65	-15	-7	0
1773	78	0	-714	-1270	-556	992	-79	-913	-118	-89	-161	-91	-168	-44	0
1774	78	0	-661	-1274	-613	967	-24	-943	-133	-137	-112	-137	-108	-69	0
1775	78	0	-652	-1247	-595	949	-28	-921	-5	42	-48	1	5	83	0
1776	78	0	-689	-1245	-556	967	-66	-900	-38	52	-112	31	32	67	0
1777	78	0	-543	-1237	-694	890	75	-965	87	114	128	97	104	157	0
1778	78	0	-599	-1239	-640	919	20	-939	54	120	170	209	50	155	0
1779	78	0	-601	-1239	-638	920	18	-938	52	97	128	58	67	65	0
1780	78	0	-600	-1253	-653	926	26	-953	40	-5	141	71	-1	34	0
1781	78	0	-677	-1276	-599	976	-39	-937	-73	7	36	-56	-7	-31	0
1782	78	0	-674	-1290	-616	982	-29	-953	-60	1	-13	-52	-69	-87	0
1783	78	0	-703	-1286	-583	994	-60	-934	-102	-120	-143	-155	-85	-118	0
1784	78	0	-732	-1288	-556	1010	-88	-922	-114	-133	-114	-95	-145	-131	0
1785	78	0	-757	-1290	-533	1023	-112	-911	-67	-29	-13	58	-1	34	0
1786	78	0	-745	-1290	-545	1017	-100	-917	15	-42	42	-44	27	58	0
1787	78	0	-658	-1284	-626	971	-16	-955	62	60	137	95	40	172	0
1788	78	0	-671	-1270	-599	970	-36	-934	73	34	159	124	44	116	0
1789	78	0	-627	-1282	-655	954	14	-968	29	67	143	40	32	11	0
1790	78	0	-576	-1282	-706	929	65	-994	81	52	122	34	69	38	0
1791	78	0	-718	-1292	-574	1005	-72	-933	-67	-106	31	-89	-60	-38	0
1792	78	0	-623	-1288	-665	955	21	-976	-3	-56	-5	-71	-11	-197	0
1793	78	0	-759	-1278	-519	1018	-120	-898	-162	-139	-129	-108	-79	-153	0
1794	78	0	-710	-1272	-562	991	-74	-917	-114	-137	-108	-114	-52	-108	0
1795	78	0	-741	-1272	-531	1006	-105	-901	15	-73	-102	-29	-54	-95	0
1796	78	0	-702	-1278	-576	990	-63	-927	40	-40	65	60	25	40	0
1797	78	0	-700	-1278	-578	989	-61	-928	13	58	17	64	124	5	0
1798	78	0	-609	-1288	-679	948	35	-983	102	73	164	124	110	98	0
1799	78	0	-687	-1305	-618	996	-34	-961	-17	29	141	1	-19	-13	0
1800	78	0	-656	-1317	-661	986	2	-989	40	75	174	36	48	95	0
1801	78	0	-710	-1315	-605	1012	-52	-960	-65	-100	-46	-44	-112	-164	0
1802	78	0	-623	-1305	-682	964	29	-993	-32	1	19	-161	-32	-110	0
1803	78	0	-753	-1317	-564	1035	-94	-940	-131	-143	-108	-139	-155	-151	0
1804	78	0	-690	-1303	-613	996	-38	-958	-157	-97	-135	-162	-50	-97	0
1805	78	0	-696	-1297	-601	996	-47	-949	-87	-48	-67	-71	-27	-5	0
1806	78	0	-677	-1293	-616	985	-30	-954	38	-73	67	-1	81	40	0
1807	78	0	-620	-1297	-677	958	28	-987	87	7	93	77	34	104	0
1808	78	0	-602	-1292	-690	947	44	-991	110	104	124	168	91	124	0
1809	78	0	-660	-1284	-624	972	-18	-954	23	25	56	36	27	-1	0
1810	78	0	-584	-1288	-704	936	60	-996	97	58	131	13	-1	-3	0
1811	78	0	-677	-1290	-613	983	-32	-951	-9	36	25	-67	-36	-162	0
1812	78	0	-706	-1301	-595	1003	-55	-948	-135	-52	5	-133	-54	-116	0
1813	78	0	-650	-1303	-653	976	1	-978	-65	-95	-77	-46	-122	-129	0
1814	78	0	-698	-1295	-597	996	-50	-946	-116	-69	-131	-129	-31	-157	0
1815	78	0	-709	-1292	-583	1000	-63	-937	-75	-58	-85	-64	-60	-95	0
1816	78	0	-625	-1286	-661	955	18	-973	27	-5	25	44	46	85	0
1817	78	0	-652	-1292	-640	972	-6	-966	17	-50	124	44	-17	31	0
1818	78	0	-526	-1303	-777	914	125	-1040	114	147	203	161	102	141	0
1819	78	0	-657	-1303	-646	980	-5	-974	38	-17	112	151	71	9	0
1820	78	0	-549	-1274	-725	911	88	-999	11	3	100	100	9	-58	0
1821	78	0	-566	-1264	-698	915	66	-981	27	-17	122	56	48	-91	0
1822	78	0	-646	-1247	-601	946	-22	-924	-112	-95	23	-176	-69	-131	0
1823	78	0	-625	-1241	-616	933	-4	-928	-95	-97	-81	-128	-40	-180	0
1824	78	0	-701	-1251	-550	976	-75	-900	-122	-93	-118	-151	-65	-139	0
1825	78	0	-688	-1235	-547	961	-70	-891	-112	-52	-126	-58	-5	-89	0
1826	78	0	-607	-1231	-624	919	8	-927	34	93	52	83	27	133	0
1827	78	0	-636	-1233	-597	934	-19	-915	-50	64	71	126	131	0	0
1828	78	0	-573	-1226	-653	899	40	-939	38	77	116	106	81	60	0
1829	78	0	-532	-1226	-694	879	81	-960	3	246	186	98	124	34	0
1830	78	0	-571	-1228	-657	899	43	-942	38	40	190	-29	27	19	0
1831	78	0	-564	-1210	-646	887	41	-928	-48	-23	15	-21	21	-89	0
1832	78	0	-629	-1226	-597	927	-16	-911	-11	-106	-71	-31	-131	-73	0
1833	78	0	-599	-1210	-611	904	6	-910	-75	-54	-31	-118	-62	-129	0
1834	78	0	-654	-1189	-535	921	-59	-862	-164	-124	-157	-135	-64	-155	0
1835	78	0	-553	-1175	-622	864	34	-898	-65	19	-19	-100	-7	25	0
1836	78	0	-604	-1160	-556	882	-24	-858	-27	23	9	60	9	114	0
1837	78	0	-623	-1142	-519	882	-52	-830	-31	5	65	11	52	64	0
1838	78	0	-460	-1127	-667	793	103	-897	67	65	108	178	71	75	0
1839	78	0	-526	-1113	-587	819	30	-850	60	17	188	95	23	54	0
1840	78	0	-518	-1111	-593	814	37	-852	-11	89	128	-31	46	5	0
1841	78	0	-523	-1105	-582	814	29	-843	-71	3	75	-56	-27	-27	0
1842	78	0	-509	-1094	-585	801	38	-839	-11	-81	-58	-13	-44	-85	0
1843	78	0	-580	-1092	-512	836	-34	-802	-50	-128	-93	-106	-133	-69	0
1844	78	0	-671	-1103	-432	887	-119	-767	-188	-133	-162	-164	-100	-197	0
1845	78	0	-595	-1111	-516	853	-39	-813	7	1	-81	-13	-11	-17	0
1846	78	0	-611	-1109	-498	860	-56	-803	23	17	-13	48	-19	7	0
1847	78	0	-498	-1111	-613	804	57	-862	89	64	83	62	73	60	0
1848	78	0	-540	-1123	-583	831	21	-853	112	87	145	168	75	122	0
1849	78	0	-477	-1132	-655	804	89	-893	54	31	108	87	-3	-15	0
1850	78	0	-531	-1144	-613	837	41	-878	-40	48	157	19	34	23	0
1851	78	0	-508	-1154	-646	831	69	-900	13	9	65	-100	-44	-25	0
1852	78	0	-598	-1156	-558	877	-20	-857	-15	-77	-29	-64	-98	-50	0
1853	78	0	-584	-1152	-568	868	-8	-860	-32	-176	-65	-126	-164	-100	0
1854	78	0	-576	-1154	-578	865	1	-866	-52	-97	-114	-81	-89	-85	0
1855	78	0	-699	-1160	-461	929	-119	-810	-77	-159	-52	-81	-65	-71	0
1856	78	0	-481	-1146	-665	813	92	-905	19	69	81	31	-13	50	0
1857	78	0	-641	-1162	-521	901	-60	-841	-13	48	-15	77	46	17	0
1858	78	0	-539	-1185	-646	862	53	-915	89	87	147	116	54	104	0
1859	78	0	-555	-1187	-632	871	38	-909	67	38	166	104	60	114	0
1860	78	0	-579	-1195	-616	887	18	-905	19	25	56	21	-21	-15	0
1861	78	0	-561	-1216	-655	888	47	-935	-46	17	50	-25	-40	-13	0
1862	78	0	-645	-1228	-583	936	-31	-905	-162	-58	-50	-118	-116	-118	0
1863	78	0	-687	-1239	-552	963	-67	-895	-223	-170	-118	-97	-197	-139	0
1864	78	0	-683	-1261	-578	972	-52	-919	-162	-164	-79	-108	-87	-126	0
1865	78	0	-655	-1268	-613	961	-21	-940	-48	-75	-65	-44	-36	-21	0
1866	78	0	-640	-1284	-644	962	2	-964	15	-7	-11	48	32	-34	0
1867	78	0	-628	-1293	-665	960	18	-979	100	-5	153	91	50	114	0
1868	78	0	-624	-1295	-671	959	23	-983	67	71	168	114	32	135	0
1869	78	0	-677	-1319	-642	998	-17	-980	69	38	110	137	77	31	0
1870	78	0	-611	-1313	-702	962	45	-1007	46	50	52	-27	-13	-69	0
1871	78	0	-617	-1321	-704	969	43	-1012	34	-102	98	-27	-102	29	0
1872	78	0	-580	-1315	-735	947	77	-1025	-87	-98	-52	-149	-87	-56	0
1873	78	0	-673	-1309	-636	991	-18	-972	-122	-114	-87	-166	-97	-83	0
1874	78	0	-669	-1297	-628	983	-20	-962	-122	-98	-98	-108	-75	-44	0
1875	78	0	-683	-1292	-609	987	-37	-950	-27	-100	-122	-32	-42	44	0
1876	78	0	-613	-1307	-694	960	40	-1000	-3	-31	40	58	54	17	0
1877	78	0	-644	-1323	-679	983	17	-1001	102	60	108	145	75	73	0
1878	78	0	-615	-1321	-706	968	45	-1013	120	50	178	116	93	153	0
1879	78	0	-659	-1326	-667	992	4	-996	116	95	102	77	-1	73	0
1880	78	0	-602	-1346	-744	974	71	-1045	27	108	215	38	32	67	0
1881	78	0	-666	-1354	-688	1010	11	-1021	-56	-19	64	-56	-67	-13	0
1882	78	0	-596	-1346	-750	971	77	-1048	-27	-46	-1	-52	-56	-31	0
1883	78	0	-760	-1338	-578	1049	-91	-958	-143	-128	-118	-139	-83	-102	0
1884	78	0	-696	-1328	-632	1012	-32	-980	-98	-114	-118	-124	-75	-114	0
1885	78	0	-687	-1315	-628	1001	-29	-971	-98	-38	-60	-71	21	-38	0
1886	78	0	-672	-1319	-647	995	-12	-983	19	58	60	124	36	149	0
1887	78	0	-693	-1321	-628	1007	-32	-974	13	58	27	116	3	62	0
1888	78	0	-658	-1319	-661	988	1	-990	97	190	69	67	116	128	0
1889	78	0	-646	-1323	-677	984	15	-1000	36	65	141	112	54	46	0
1890	78	0	-655	-1328	-673	991	9	-1000	48	58	129	-1	104	56	0
1891	78	0	-642	-1330	-688	986	23	-1009	46	1	95	25	-54	-3	0
1892	78	0	-729	-1328	-599	1028	-65	-963	-87	-40	-95	-98	-79	-164	0
1893	78	0	-693	-1319	-626	1006	-33	-972	-126	-147	-54	-106	-85	-91	0
1894	78	0	-765	-1319	-554	1042	-105	-936	-102	-141	-114	-120	-93	-139	0
1895	78	0	-725	-1328	-603	1026	-61	-965	-44	-29	-60	-32	25	-62	0
1896	78	0	-691	-1342	-651	1016	-20	-996	27	31	5	40	95	79	0
1897	78	0	-700	-1336	-636	1018	-32	-986	32	71	40	71	110	48	0
1898	78	0	-672	-1354	-682	1013	5	-1018	62	87	153	122	89	110	0
1899	78	0	-626	-1330	-704	978	39	-1017	104	36	145	29	9	17	0
1900	78	0	-670	-1288	-618	979	-26	-953	56	34	89	13	13	-52	0
1901	78	0	-611	-1165	-554	888	-28	-859	91	-44	65	21	1	-52	0
1902	78	0	-580	-977	-397	778	-91	-687	-29	-104	-44	-97	-149	-147	0
1903	78	0	-394	-793	-399	593	2	-596	-50	-112	-104	-172	-40	-207	0
1904	78	0	-401	-591	-190	496	-105	-390	-95	-79	-112	-89	-29	-93	0
1905	78	0	-307	-341	-34	324	-136	-187	-58	-145	-104	-42	-5	-143	0
1906	78	0	-100	0	100	50	-100	50	-9	-44	-1	-11	-52	-29	0
1907	78	0	210	442	232	-326	-11	337	118	89	110	145	52	133	0
1908	78	0	419	880	461	-649	-21	670	93	15	120	-1	122	-50	0
1909	78	0	611	1278	667	-944	-28	972	124	34	124	29	27	-19	0
1910	78	0	761	1670	909	-1215	-74	1289	27	1	114	11	17	27	0
1911	78	0	933	1986	1053	-1459	-60	1519	-58	-87	-3	-97	-58	-225	0
1912	78	0	1003	2192	1189	-1597	-93	1690	-126	-162	-77	-170	-139	-157	0
1913	78	0	1082	2296	1214	-1689	-66	1755	-73	-112	-95	-184	-129	-64	0
1914	78	0	1016	2275	1259	-1645	-121	1767	-168	-192	-145	-195	-122	-174	0
1915	78	0	987	2151	1164	-1569	-88	1657	5	-128	-17	-62	-97	-71	0
1916	78	0	863	1757	894	-1310	-15	1325	21	-9	48	29	32	1	1
1917	78	0	603	1206	603	-904	0	904	17	-11	46	85	58	0	0
1918	78	0	343	591	248	-467	47	419	114	44	182	95	75	11	0
1919	78	0	-43	-91	-48	67	2	-69	23	19	98	23	60	1	0
1920	78	0	-478	-999	-521	738	21	-760	15	-3	190	54	0	-106	0
1921	79	0	-576	-1383	-807	979	115	-1095	-13	89	48	36	44	-60	0
1922	79	0	-679	-1480	-801	1079	61	-1140	-23	-73	38	-62	-32	-25	0
1923	79	0	-797	-1559	-762	1178	-17	-1160	-157	-89	-91	-207	-137	-166	0
1924	79	0	-766	-1555	-789	1160	11	-1172	-69	-60	-56	-58	-31	-135	0
1925	79	0	-818	-1561	-743	1189	-37	-1152	-65	-83	-48	-75	-15	-97	0
1926	79	0	-712	-1540	-828	1126	58	-1184	77	52	129	104	71	112	0
1927	79	0	-747	-1567	-820	1157	36	-1193	25	77	168	89	89	79	0
1928	79	0	-673	-1596	-923	1134	125	-1259	67	155	166	114	87	91	0
1929	79	0	-747	-1612	-865	1179	59	-1238	112	75	217	89	178	38	0
1930	79	0	-727	-1567	-840	1147	56	-1203	-23	75	110	-31	50	-69	0
1931	79	0	-584	-1499	-915	1041	165	-1207	65	93	190	-1	58	13	0
1932	79	0	-716	-1443	-727	1079	5	-1085	-97	-9	-27	-126	-79	-83	0
1933	79	0	-639	-1389	-750	1014	55	-1069	-126	-91	-21	-124	-116	-135	0
1934	79	0	-687	-1323	-636	1005	-25	-979	-64	-65	-40	-52	-83	-7	0
1935	79	0	-582	-1241	-659	911	38	-950	-38	-34	-19	-46	-71	-29	0
1936	79	0	-474	-1156	-682	815	104	-919	56	48	87	118	25	85	0
1937	79	0	-454	-1068	-614	761	80	-841	83	27	97	67	40	56	0
1938	79	0	-590	-1121	-531	855	-29	-826	-27	-44	195	58	-966	-549	0
1939	79	0	-1658	-1340	318	1499	-988	-511	25	-322	502	7	-1866	-1292	0
1940	79	0	-1786	-1418	368	1602	-1077	-525	1039	-166	-442	-289	-1699	-896	0
1941	79	0	-1956	-1460	496	1708	-1226	-482	1437	-735	-2293	-799	-632	-483	0
1942	79	0	-675	-1418	-743	1046	34	-1080	195	149	-6611	-1340	-170	-657	0
1943	79	0	299	-1470	-1769	585	1034	-1619	-647	-1134	-10373	-1119	446	-475	0
1944	79	0	-113	-1503	-1390	808	638	-1446	-1032	-2134	-13515	-537	1389	-372	0
1945	79	0	-1245	-1501	-256	1373	-494	-878	-1763	-3868	-16237	-405	1028	-1098	0
1946	79	0	-2564	-1470	1094	2017	-1829	-188	-2172	-4498	-17780	-395	-164	-1325	0
1947	79	0	-3786	-1435	2351	2610	-3068	458	-1908	-4628	-18327	-195	-1309	-970	0
1948	79	0	-5056	-1435	3621	3245	-4338	1093	-1874	-4396	-17681	259	-2106	-640	0
1949	79	0	-5970	-1423	4547	3696	-5258	1562	-1643	-3911	-16109	42	-3022	-312	0
1950	79	0	-6260	-1383	4877	3821	-5568	1747	-1850	-3738	-13849	-442	-3790	62	0
1951	79	0	-5621	-1350	4271	3485	-4946	1460	-1969	-3858	-11692	-1313	-3806	267	0
1952	79	0	-4763	-1328	3435	3045	-4099	1053	-1959	-4444	-10023	-1771	-3932	341	0
1953	79	0	-3997	-1297	2700	2647	-3348	701	-2023	-5173	-8202	-2075	-3684	351	0
1954	79	0	-3357	-1276	2081	2316	-2719	402	-2062	-5443	-5422	-2281	-3338	556	0
1955	79	0	-2713	-1235	1478	1974	-2095	121	-1759	-5045	-2231	-2159	-3305	954	0
1956	79	0	-1920	-1216	704	1568	-1312	-256	-1299	-4388	1363	-2050	-3041	1668	0
1957	79	0	-1302	-1167	135	1234	-718	-516	-923	-3852	4836	-1918	-2904	2155	0
1958	79	0	-848	-1121	-273	984	-287	-697	-644	-3614	7985	-1546	-2661	1926	0
1959	79	0	-759	-1090	-331	924	-214	-710	-424	-3348	10877	-1196	-2572	1705	0
1960	79	0	-722	-1067	-345	894	-188	-706	-226	-2745	11269	-940	-2537	1412	0
1961	79	0	-826	-1041	-215	933	-305	-628	-102	-2163	11296	-805	-2413	1200	0
1962	79	0	-833	-1032	-199	932	-317	-615	-5	-1511	11253	-797	-2263	863	0
1963	79	0	-1031	-1026	5	1028	-518	-510	178	-830	11335	-890	-1980	692	0
1964	79	0	-1056	-1012	44	1034	-550	-484	411	36	11257	-834	-1584	399	0
1965	79	0	-1024	-995	29	1009	-526	-483	469	665	11284	-857	-1218	225	0
1966	79	0	-688	-975	-287	831	-200	-631	766	1272	11298	-607	-671	217	0
1967	79	0	-510	-960	-450	735	-30	-705	968	1786	11263	-325	-178	203	0
1968	79	0	-380	-950	-570	665	95	-760	1144	2097	11317	-83	259	205	0
1969	79	0	-271	-940	-669	605	199	-804	1140	2328	11255	133	585	50	0
1970	79	0	-196	-929	-733	562	268	-831	1150	2644	11215	407	723	50	0
1971	79	0	-167	-917	-750	542	291	-833	1049	2906	11300	517	946	-58	0
1972	79	0	-219	-913	-694	566	237	-803	1070	3152	11209	743	1129	7	0
1973	79	0	-506	-913	-407	709	-49	-660	927	3268	11209	857	1249	5	0
1974	79	0	-585	-905	-320	745	-132	-612	820	3492	11222	909	1334	83	0
1975	79	0	-668	-904	-236	786	-216	-570	818	3769	10186	1103	1538	273	0
1976	79	0	-610	-904	-294	757	-158	-599	898	4058	7073	1235	1649	428	0
1977	79	0	-519	-905	-386	712	-66	-645	997	4401	3658	1317	1920	642	0
1978	79	0	-474	-900	-426	687	-24	-663	1006	4729	-219	1418	1930	793	0
1979	79	0	-196	-878	-682	537	243	-780	1014	5181	-4211	1505	2015	886	0
1980	79	0	-57	-869	-812	463	377	-840	929	5270	-7490	1602	2118	915	0
1981	79	0	192	-853	-1045	330	618	-949	867	5012	-9828	1649	2089	1049	0
1982	79	0	358	-840	-1198	241	778	-1019	680	4687	-11281	1550	2062	1041	0
1983	79	0	675	-832	-1507	78	1091	-1169	636	4306	-11480	1678	2085	1140	0
1984	79	0	894	-826	-1720	-34	1307	-1273	663	3905	-10607	1645	2007	1140	0
1985	79	0	1373	-828	-2201	-272	1787	-1514	609	3656	-8840	1732	1990	1241	0
1986	79	0	1821	-836	-2657	-492	2239	-1746	696	3447	-6751	1753	2064	1317	0
1987	79	0	2413	-834	-3247	-789	2830	-2040	616	3185	-4586	1637	1938	1268	0
1988	79	0	2996	-851	-3847	-1072	3421	-2349	690	2954	-2547	1511	1901	1272	0
1989	79	0	3422	-859	-4281	-1281	3851	-2570	622	2787	-1004	1259	1658	1148	0
1990	79	0	3874	-871	-4745	-1501	4309	-2808	599	2752	102	1024	1489	962	0
1991	79	0	4260	-855	-5115	-1702	4687	-2985	525	2613	711	859	1344	739	0
1992	79	0	4449	-841	-5290	-1804	4869	-3065	492	2341	1173	857	1082	543	0
1993	79	0	4590	-828	-5418	-1881	5004	-3123	343	2130	1301	696	902	417	0
1994	79	0	4670	-843	-5513	-1913	5091	-3178	376	1891	1264	741	857	316	0
1995	79	0	4479	-836	-5315	-1821	4897	-3075	322	1656	917	777	814	322	0
1996	79	0	4196	-822	-5018	-1687	4607	-2920	265	1328	737	715	657	320	0
1997	79	0	3909	-814	-4723	-1547	4316	-2768	273	1008	355	706	638	159	0
1998	79	0	3564	-816	-4380	-1374	3972	-2598	275	638	213	587	453	201	0
1999	79	0	3371	-801	-4172	-1285	3771	-2486	195	483	97	471	415	180	0
[truncated: 31,949 more rows]
