# Supplementary material for: A Robust and Real-Time Capable Envelope-Based Algorithm for Heart Sound Classification: Validation under Different Physiological Conditions
Source: Sensors (Basel). 2020 Feb 11;20(4):972. doi: 10.3390/s20040972 (PMC7070375; doi:10.3390/s20040972)
Supplement: Supplementary file 1 [file sensors-20-00972-s001.zip › Messungen/tz/tz03_unfiltered.csv]

Dataset No.	Pulse (bpm)	Pacer Bit	leadI (�V)	leadII (�V)	leadIII (�V)	lead_avR (�V)	lead_avL (�V)	lead_avF (�V)	V1 (�V)	V2 (�V)	V3 (�V)	V4 (�V)	V5 (�V)	V6 (�V)	R-Wave
1	0	0	-504	-188	316	346	-410	64	-145	-203	-420	-172	-182	-157	0
2	0	0	-306	-188	118	247	-212	-35	-351	-44	-5	-261	-269	-228	0
3	0	0	-836	-1198	-362	1017	-237	-780	-283	-11	5	-304	-246	-285	0
4	0	0	-933	-1220	-287	1076	-323	-753	-401	-65	-147	-302	-329	-366	0
5	0	0	-855	-1241	-386	1048	-234	-813	-355	32	1	-395	-258	-368	0
6	0	0	-890	-1266	-376	1078	-257	-821	-289	7	-65	-349	-271	-382	0
7	0	0	-912	-1292	-380	1102	-266	-836	-234	-7	-85	-287	-248	-322	0
8	0	0	-935	-1307	-372	1121	-281	-839	-259	-48	-21	-285	-250	-236	0
9	0	0	-1049	-1336	-287	1192	-381	-811	-232	-95	-56	-364	-182	-223	0
10	0	0	-987	-1361	-374	1174	-306	-867	-141	-62	34	-182	-223	-151	1
11	0	0	-1076	-1392	-316	1234	-380	-854	-238	-73	-116	-322	-281	-292	0
12	0	0	-1042	-1408	-366	1225	-338	-887	-182	15	-58	-302	-161	-343	0
13	0	0	-979	-1423	-444	1201	-267	-933	-190	-34	-36	-246	-263	-345	0
14	0	0	-1005	-1455	-450	1230	-277	-952	-259	-15	-48	-320	-388	-325	0
15	0	0	-1036	-1474	-438	1255	-299	-956	-223	-50	9	-298	-314	-331	0
16	0	0	-1036	-1491	-455	1263	-290	-973	-240	-98	-60	-287	-345	-393	0
17	0	0	-1073	-1509	-436	1291	-318	-972	-259	-1	-95	-250	-246	-347	0
18	0	0	-1053	-1536	-483	1294	-285	-1009	-139	-48	-5	-213	-232	-226	0
19	0	0	-1125	-1557	-432	1341	-346	-994	-182	-9	-58	-184	-192	-285	0
20	0	0	-1090	-1573	-483	1331	-303	-1028	-93	-81	-54	-143	-236	-221	0
21	0	0	-1148	-1590	-442	1369	-353	-1016	-184	0	-52	-186	-197	-294	0
22	0	0	-1230	-1614	-384	1422	-423	-999	-228	-93	-31	-285	-207	-455	0
23	0	0	-1139	-1625	-486	1382	-326	-1055	-194	-67	5	-263	-349	-308	0
24	0	0	-1203	-1641	-438	1422	-382	-1039	-256	-58	-62	-279	-291	-376	0
25	0	0	-1138	-1650	-512	1394	-313	-1081	-343	-21	-184	-289	-358	-494	0
26	0	0	-1110	-1662	-552	1386	-279	-1107	-246	-87	-98	-201	-382	-467	0
27	0	0	-1143	-1666	-523	1404	-310	-1094	-238	34	-126	-137	-267	-358	0
28	0	0	-1199	-1670	-471	1434	-364	-1070	-221	-73	-128	-215	-261	-355	0
29	0	0	-1196	-1681	-485	1438	-355	-1083	-225	-85	-164	-164	-236	-312	0
30	0	0	-1203	-1691	-488	1447	-357	-1089	-209	-65	-97	-155	-178	-184	0
31	0	0	-1129	-1693	-564	1411	-282	-1128	-164	-48	-93	-223	-225	-240	0
32	0	0	-1125	-1697	-572	1411	-276	-1134	-234	-5	-112	-228	-201	-240	0
33	0	0	-1176	-1703	-527	1439	-324	-1115	-289	-17	-95	-308	-230	-333	0
34	0	0	-1071	-1711	-640	1391	-215	-1175	-219	-21	-112	-283	-263	-349	0
35	0	0	-1115	-1716	-601	1415	-257	-1158	-306	-64	-62	-203	-283	-351	0
36	0	0	-1082	-1718	-636	1400	-223	-1177	-236	-69	-145	-273	-386	-403	0
37	0	0	-1080	-1724	-644	1402	-218	-1184	-176	-32	-60	-180	-254	-250	0
38	0	0	-1077	-1730	-653	1403	-212	-1191	-120	-46	-120	-256	-248	-275	0
39	0	0	-1164	-1732	-568	1448	-298	-1150	-56	-126	-21	-184	-215	-182	0
40	0	0	-1154	-1726	-572	1440	-291	-1149	-44	-114	-129	-213	-215	-226	0
41	0	0	-1125	-1724	-599	1424	-263	-1161	67	-32	-62	-143	-159	-246	0
42	0	0	-1189	-1720	-531	1454	-329	-1125	-104	-108	-126	-240	-254	-252	0
43	0	0	-1055	-1722	-667	1388	-194	-1194	-36	-112	-44	-176	-358	-279	0
44	0	0	-1090	-1730	-640	1410	-225	-1185	5	-69	-122	-145	-325	-318	0
45	0	0	-1100	-1722	-622	1411	-239	-1172	-141	-44	-87	-304	-331	-399	0
46	0	0	-1077	-1711	-634	1394	-221	-1172	-54	-91	-112	-265	-316	-362	0
47	0	0	-1047	-1718	-671	1382	-188	-1194	-34	13	-100	-145	-240	-232	0
48	0	0	-1175	-1749	-574	1462	-300	-1161	-13	-95	-102	-223	-250	-242	0
49	0	0	-1046	-1771	-725	1408	-160	-1248	87	23	-25	-110	-217	-135	0
50	0	0	-1114	-1773	-659	1443	-227	-1216	83	-25	-120	-143	-149	-135	0
51	0	0	-1091	-1775	-684	1433	-203	-1229	11	-46	-93	-248	-294	-242	0
52	0	0	-1152	-1763	-611	1457	-270	-1187	-17	19	-60	-195	-153	-174	0
53	0	0	-1116	-1773	-657	1444	-229	-1215	-23	-34	-128	-195	-347	-287	0
54	0	0	-1021	-1773	-752	1397	-134	-1262	-19	5	-42	-188	-259	-199	0
55	0	0	-1088	-1753	-665	1420	-211	-1209	-108	-73	-116	-230	-322	-263	0
56	0	0	-1007	-1753	-746	1380	-130	-1249	-100	-13	-44	-234	-236	-341	0
57	0	0	-1096	-1755	-659	1425	-218	-1207	-133	-29	-135	-228	-275	-267	0
58	0	0	-989	-1753	-764	1371	-112	-1258	58	1	-62	-83	-230	-180	0
59	0	0	-1115	-1757	-642	1436	-236	-1199	-38	-46	-170	-182	-112	-238	0
60	0	0	-995	-1757	-762	1376	-116	-1259	-7	-27	-71	-219	-112	-205	0
61	0	0	-1042	-1761	-719	1401	-161	-1240	-32	-3	-110	-178	-108	-199	0
62	0	0	-1023	-1746	-723	1384	-150	-1234	-120	25	-180	-197	-124	-287	0
63	0	0	-1012	-1720	-708	1366	-152	-1214	-128	-69	-79	-250	-178	-304	0
64	0	0	-882	-1718	-836	1300	-23	-1277	-98	-56	-100	-232	-236	-370	0
65	0	0	-904	-1726	-822	1315	-41	-1274	-133	-13	-52	-199	-149	-329	0
66	0	0	-939	-1740	-801	1339	-69	-1270	-228	-106	-85	-314	-269	-407	0
67	0	0	-856	-1738	-882	1297	13	-1310	-116	69	-97	-188	-87	-215	0
68	0	0	-941	-1744	-803	1342	-69	-1273	-195	25	-129	-238	-147	-261	0
69	0	0	-945	-1740	-795	1342	-75	-1267	-170	62	-108	-217	-5	-180	0
70	0	0	-931	-1747	-816	1339	-57	-1281	-133	-56	-52	-242	-60	-213	0
71	0	0	-971	-1747	-776	1359	-97	-1261	-112	29	-85	-192	-95	-176	0
72	0	0	-973	-1747	-774	1360	-99	-1260	-124	-71	-44	-244	-89	-240	0
73	0	0	-935	-1740	-805	1337	-65	-1272	-98	-19	-135	-209	-145	-258	0
74	0	0	-898	-1728	-830	1313	-34	-1279	-186	-11	-85	-258	-126	-302	0
75	0	0	-865	-1720	-855	1292	-5	-1287	-159	-11	-174	-236	-180	-327	0
76	0	0	-847	-1718	-871	1282	12	-1294	-116	-17	-93	-164	-149	-197	0
77	0	0	-846	-1713	-867	1279	10	-1290	-54	-48	-128	-197	-89	-234	0
78	0	0	-873	-1709	-836	1291	-18	-1272	-83	-71	-139	-155	-71	-147	0
79	0	0	-885	-1695	-810	1290	-37	-1252	-91	-50	-126	-213	23	-143	0
80	0	0	-815	-1689	-874	1252	29	-1281	-52	-31	-131	-149	-40	-27	0
81	0	0	-890	-1685	-795	1287	-47	-1240	-40	-25	-67	-234	75	-71	0
82	0	0	-855	-1693	-838	1274	-8	-1265	-75	-1	-114	-151	-38	-102	0
83	0	0	-834	-1695	-861	1264	13	-1278	-58	21	-71	-149	-46	-65	0
84	0	0	-841	-1681	-840	1261	0	-1260	-97	-25	-93	-267	-75	-79	0
85	0	0	-745	-1676	-931	1210	93	-1303	-87	52	-100	-129	-133	-64	0
86	0	0	-845	-1685	-840	1265	-2	-1262	-129	-11	-159	-242	-141	-145	0
87	0	0	-877	-1678	-801	1277	-38	-1239	-71	-19	-73	-223	-100	-36	0
88	0	0	-823	-1668	-845	1245	11	-1256	-7	19	-89	-166	-19	38	0
89	0	0	-779	-1652	-873	1215	47	-1262	-5	71	-159	-133	11	77	0
90	0	0	-850	-1643	-793	1246	-28	-1218	110	-19	-98	-58	-48	182	0
91	0	0	-811	-1652	-841	1231	15	-1246	58	15	-166	-100	-17	93	0
92	0	0	-848	-1666	-818	1257	-15	-1242	40	-17	-186	-102	-83	25	0
93	0	0	-848	-1672	-824	1260	-12	-1248	-52	25	-102	-42	-54	-7	0
94	0	0	-834	-1689	-855	1261	10	-1272	-27	-27	-100	-137	-42	-56	0
95	0	0	-822	-1689	-867	1255	22	-1278	-5	-34	-126	-141	-108	-64	0
96	0	0	-822	-1683	-861	1252	19	-1272	-38	-60	-38	-145	-46	-27	0
97	0	0	-888	-1693	-805	1290	-41	-1249	-67	0	-69	-89	-97	54	0
98	0	0	-875	-1691	-816	1283	-29	-1253	-36	-46	-81	-172	-36	112	0
99	0	0	-855	-1689	-834	1272	-10	-1261	7	34	-67	-40	65	112	0
100	0	0	-987	-1685	-698	1336	-144	-1191	-83	7	-178	-69	31	97	0
101	0	0	-879	-1693	-814	1286	-32	-1253	56	-9	-32	-46	0	129	0
102	0	0	-975	-1685	-710	1330	-132	-1197	-44	-29	-124	-129	-46	85	0
103	0	0	-960	-1687	-727	1323	-116	-1207	-89	-89	-91	-137	-27	3	0
104	0	0	-900	-1699	-799	1299	-50	-1249	-54	-67	23	-120	-60	46	0
105	0	0	-918	-1680	-762	1299	-78	-1221	-69	-38	-32	-133	-46	-17	0
106	0	0	-970	-1685	-715	1327	-127	-1200	-87	-97	-40	-162	-31	-11	0
107	0	0	-912	-1695	-783	1303	-64	-1239	-89	-32	-87	-145	-7	60	0
108	0	0	-906	-1685	-779	1295	-63	-1232	-25	-44	0	-77	95	194	0
109	0	0	-1013	-1678	-665	1345	-174	-1171	-54	-157	-129	-97	64	67	0
110	0	0	-950	-1687	-737	1318	-106	-1212	-87	-23	-87	-108	7	147	0
111	0	0	-961	-1678	-717	1319	-122	-1197	32	-23	-100	15	112	124	0
112	0	0	-988	-1678	-690	1333	-149	-1184	-129	-46	-81	-93	87	64	0
113	0	0	-974	-1680	-706	1327	-134	-1193	-106	-64	-124	-54	40	54	0
114	0	0	-972	-1687	-715	1329	-128	-1201	-129	-159	-23	-98	-7	89	0
115	0	0	-946	-1687	-741	1316	-102	-1214	-178	-126	-64	-176	-19	15	0
116	0	0	-960	-1689	-729	1324	-115	-1209	-137	-44	-7	-77	112	27	0
117	0	0	-996	-1676	-680	1336	-158	-1178	-151	-236	-147	-114	-7	36	0
118	0	0	-848	-1670	-822	1259	-13	-1246	-11	-34	71	-36	188	250	0
119	0	0	-1032	-1666	-634	1349	-199	-1150	-93	-93	-52	-73	157	240	0
120	0	0	-943	-1668	-725	1305	-109	-1196	-71	-71	-122	-3	129	223	0
121	0	0	-992	-1678	-686	1335	-153	-1182	-71	-60	-27	-23	180	244	0
122	0	0	-1005	-1674	-669	1339	-168	-1171	-217	-124	-98	-106	166	190	0
123	0	0	-912	-1676	-764	1294	-74	-1220	-56	-79	11	-77	131	291	0
124	0	0	-1048	-1674	-626	1361	-211	-1150	-141	-176	-40	-137	46	178	0
125	0	0	-889	-1678	-789	1283	-50	-1233	-126	-118	17	-102	126	209	0
126	0	0	-988	-1676	-688	1332	-150	-1182	-234	-110	-67	-48	31	164	0
127	0	0	-978	-1674	-696	1326	-141	-1185	-126	-124	-36	-64	67	178	0
128	0	0	-1030	-1683	-653	1356	-188	-1168	-83	-137	11	-65	184	226	0
129	0	0	-1034	-1687	-653	1360	-190	-1170	-143	-95	-7	-178	236	304	0
130	0	0	-1012	-1689	-677	1350	-167	-1183	-40	-186	58	-48	190	364	0
131	0	0	-1092	-1699	-607	1395	-242	-1153	-176	-102	-23	-79	195	252	0
132	0	0	-1023	-1705	-682	1364	-170	-1193	-116	-108	1	-50	131	252	0
133	0	0	-1079	-1693	-614	1386	-232	-1153	-186	-126	-13	-161	157	205	0
134	0	0	-1007	-1695	-688	1351	-159	-1191	-149	-56	19	-95	141	236	0
135	0	0	-1049	-1691	-642	1370	-203	-1166	-258	-137	-40	-182	64	190	0
136	0	0	-937	-1689	-752	1313	-92	-1220	-188	-97	-17	-112	176	186	0
137	0	0	-1051	-1685	-634	1368	-208	-1159	-157	-133	-67	-170	126	81	0
138	0	0	-1012	-1683	-671	1347	-170	-1177	-102	-108	36	-170	172	223	0
139	0	0	-1069	-1695	-626	1382	-221	-1160	-122	-145	-29	-83	225	279	0
140	0	0	-1067	-1699	-632	1383	-217	-1165	-166	-153	-56	-172	194	211	0
141	0	0	-1094	-1695	-601	1394	-246	-1148	-110	-205	-64	-62	182	226	0
142	0	0	-1038	-1693	-655	1365	-191	-1174	-180	-102	11	-182	234	172	0
143	0	0	-1010	-1689	-679	1349	-165	-1184	-176	-188	36	-174	87	217	0
144	0	0	-1036	-1691	-655	1363	-190	-1173	-225	-126	-9	-226	97	180	0
145	0	0	-1049	-1689	-640	1369	-204	-1164	-228	-203	-58	-174	91	139	0
146	0	0	-1012	-1685	-673	1348	-169	-1179	-236	-149	-17	-238	137	110	0
147	0	0	-1023	-1674	-651	1348	-186	-1162	-155	-54	-36	-128	201	207	0
148	0	0	-1025	-1678	-653	1351	-186	-1165	-166	-164	-25	-157	166	232	0
149	0	0	-1029	-1678	-649	1353	-190	-1163	-91	-149	5	-128	248	259	0
150	0	0	-1069	-1641	-572	1355	-248	-1106	-139	-118	9	-168	306	287	0
151	0	0	-1032	-1629	-597	1330	-217	-1113	-129	-116	-46	-161	246	197	0
152	0	0	-995	-1621	-626	1308	-184	-1123	-164	-122	52	-116	182	302	0
153	0	0	-1076	-1623	-547	1349	-264	-1085	-157	-197	-44	-164	211	178	0
154	0	0	-947	-1614	-667	1280	-140	-1140	-203	-143	13	-139	217	131	0
155	0	0	-975	-1617	-642	1296	-166	-1129	-207	-108	25	-116	178	166	0
156	0	0	-984	-1600	-616	1292	-184	-1108	-291	-124	5	-192	56	126	0
157	0	0	-945	-1600	-655	1272	-145	-1127	-207	-71	0	-126	199	225	0
158	0	0	-985	-1594	-609	1289	-188	-1101	-194	-102	-36	-126	223	281	0
159	0	0	-946	-1590	-644	1268	-151	-1117	-122	-56	34	-81	333	289	0
160	0	0	-1005	-1590	-585	1297	-210	-1087	-151	-118	-31	-87	248	267	0
161	0	0	-910	-1577	-667	1243	-121	-1122	-100	-157	-15	-91	281	263	0
162	0	0	-945	-1569	-624	1257	-160	-1096	-122	-67	-27	-1	277	269	0
163	0	0	-966	-1561	-595	1263	-185	-1078	-195	-203	-29	-161	195	199	0
164	0	0	-840	-1540	-700	1190	-70	-1120	-149	-69	-60	-38	139	234	0
165	0	0	-889	-1517	-628	1203	-130	-1072	-219	-106	-69	-27	176	166	0
166	0	0	-875	-1499	-624	1187	-125	-1061	-258	-91	-50	-87	102	143	0
167	0	0	-834	-1497	-663	1165	-85	-1080	-161	-112	-42	-40	162	137	0
168	0	0	-885	-1476	-591	1180	-147	-1033	-143	-149	11	-75	176	279	0
169	0	0	-881	-1470	-589	1175	-146	-1029	-65	-133	-36	-56	223	285	0
170	0	0	-863	-1472	-609	1167	-127	-1040	-38	-124	21	-36	236	337	0
171	0	0	-906	-1476	-570	1191	-168	-1023	-54	-213	-52	-126	221	234	0
172	0	0	-898	-1480	-582	1189	-158	-1031	-69	-143	-50	-52	242	219	0
173	0	0	-879	-1495	-616	1187	-131	-1055	-71	-205	13	-104	201	240	0
174	0	0	-890	-1499	-609	1194	-140	-1054	-209	-153	-32	-155	162	124	0
175	0	0	-811	-1493	-682	1152	-64	-1087	-77	-170	17	-114	166	180	0
176	0	0	-845	-1491	-646	1168	-99	-1068	-42	-100	-17	5	201	168	0
177	0	0	-834	-1497	-663	1165	-85	-1080	-25	-162	13	-44	149	259	0
178	0	0	-920	-1519	-599	1219	-160	-1059	32	-108	-32	-17	250	248	0
179	0	0	-937	-1530	-593	1233	-172	-1061	48	-71	1	-17	331	386	0
180	0	0	-945	-1536	-591	1240	-177	-1063	13	-172	-40	-31	178	356	0
181	0	0	-922	-1540	-618	1231	-152	-1079	102	-114	-44	46	240	331	0
182	0	0	-1011	-1536	-525	1273	-243	-1030	13	-151	-75	-19	223	209	0
183	0	0	-947	-1538	-591	1242	-178	-1064	27	-44	-7	-11	211	304	0
184	0	0	-879	-1552	-673	1215	-103	-1112	87	-147	-58	-83	137	223	0
185	0	0	-933	-1563	-630	1248	-151	-1096	25	-149	-17	-69	240	194	0
186	0	0	-921	-1584	-663	1252	-129	-1123	9	-120	-58	-149	56	201	0
187	0	0	-949	-1608	-659	1278	-145	-1133	81	-34	-36	5	230	333	0
188	0	0	-988	-1612	-624	1300	-182	-1118	23	-71	-81	-50	234	292	0
189	0	0	-933	-1606	-673	1269	-130	-1139	133	-100	-40	-36	217	275	0
190	0	0	-964	-1619	-655	1291	-154	-1137	157	-46	-23	-7	215	393	0
191	0	0	-964	-1629	-665	1296	-149	-1147	108	-46	-75	-19	194	238	0
192	0	0	-937	-1623	-686	1280	-125	-1154	81	-93	-52	-67	192	188	0
193	0	0	-963	-1643	-680	1303	-141	-1161	114	-85	-73	-40	168	149	0
194	0	0	-939	-1647	-708	1293	-115	-1177	-11	-83	-71	-91	69	104	0
195	0	0	-920	-1664	-744	1292	-88	-1204	-1	-128	-102	-62	58	62	0
196	0	0	-865	-1664	-799	1264	-33	-1231	-13	-79	-36	-135	91	89	0
197	0	0	-921	-1683	-762	1302	-79	-1222	13	-25	-71	-60	120	197	0
198	0	0	-902	-1691	-789	1296	-56	-1240	11	-87	-122	-128	56	188	0
199	0	0	-912	-1699	-787	1305	-62	-1243	42	-46	-95	-13	172	197	0
200	0	0	-970	-1693	-723	1331	-123	-1208	-52	-71	-126	-166	139	79	0
201	0	0	-916	-1699	-783	1307	-66	-1241	3	-65	-52	-97	211	42	0
202	0	0	-893	-1713	-820	1303	-36	-1266	-36	-36	-31	-151	114	60	0
203	0	0	-949	-1711	-762	1330	-93	-1236	-122	-98	-118	-226	46	-7	0
204	0	0	-830	-1714	-884	1272	27	-1299	-120	-54	-73	-110	77	-32	0
205	0	0	-887	-1713	-826	1300	-30	-1269	-131	-77	-128	-226	-9	-87	0
206	0	0	-808	-1681	-873	1244	32	-1277	-65	-124	-89	-157	-54	-141	0
207	0	0	-819	-1664	-845	1241	13	-1254	-79	-36	-65	-133	-31	13	0
208	0	0	-866	-1676	-810	1271	-28	-1243	-93	-139	-95	-166	-9	-65	0
209	0	0	-824	-1687	-863	1255	19	-1275	3	11	-75	-137	147	48	0
210	0	0	-949	-1703	-754	1326	-97	-1228	-153	-85	-155	-184	40	-44	0
211	0	0	-836	-1714	-878	1275	21	-1296	-46	-19	-108	-110	-42	-15	0
212	0	0	-876	-1716	-840	1296	-18	-1278	-7	-64	-131	-7	17	-17	0
213	0	0	-871	-1718	-847	1294	-12	-1282	-145	-64	-102	-197	-65	-128	0
214	0	0	-863	-1730	-867	1296	2	-1298	-155	-89	-135	-178	-97	-170	0
215	0	0	-885	-1726	-841	1305	-22	-1283	-131	-143	-11	-166	-155	-112	0
216	0	0	-859	-1722	-863	1290	2	-1292	-151	-64	-133	-205	-93	-182	0
217	0	0	-840	-1703	-863	1271	11	-1283	-44	-5	-87	-161	-89	-42	0
218	0	0	-797	-1697	-900	1247	51	-1298	-56	-75	-29	-116	13	-135	0
219	0	0	-904	-1689	-785	1296	-59	-1237	-126	-17	-182	-139	-106	-58	0
220	0	0	-904	-1693	-789	1298	-57	-1241	-48	-7	-81	-114	-58	-91	0
221	0	0	-881	-1693	-812	1287	-34	-1252	-54	32	-126	-159	-71	-137	0
222	0	0	-951	-1701	-750	1326	-100	-1225	-97	-19	-124	-168	-129	-161	0
223	0	0	-939	-1707	-768	1323	-85	-1237	-67	-65	-145	-153	-186	-110	0
224	0	0	-902	-1709	-807	1305	-47	-1258	-149	-5	-108	-223	-244	-285	0
225	0	0	-890	-1722	-832	1306	-29	-1277	-91	-83	-65	-211	-215	-226	0
226	0	0	-947	-1732	-785	1339	-81	-1258	-162	-21	-157	-186	-192	-279	0
227	0	0	-941	-1718	-777	1329	-82	-1247	-128	-34	-36	-213	-155	-182	0
228	0	0	-950	-1714	-764	1332	-93	-1239	-44	23	-60	-217	-143	-166	0
229	0	0	-908	-1649	-741	1278	-83	-1195	-32	58	-143	-114	-98	-205	0
230	0	0	-908	-1511	-603	1209	-152	-1057	-131	-15	-108	-228	-32	-205	0
231	0	0	-778	-1358	-580	1068	-99	-969	-17	-31	-58	-170	-133	-120	0
232	0	0	-780	-1191	-411	985	-184	-801	-36	-133	-131	-190	-211	-287	0
233	0	0	-661	-1008	-347	834	-157	-677	-71	-60	-81	-226	-166	-304	0
234	0	0	-522	-766	-244	644	-139	-505	-120	-13	-124	-291	-194	-248	0
235	0	0	-357	-448	-91	402	-133	-269	-97	19	-112	-201	-137	-296	0
236	0	0	-164	-44	120	104	-142	38	-126	-36	-102	-281	-248	-275	0
237	0	0	18	314	296	-166	-139	305	-54	42	-60	-225	-162	-271	0
238	0	0	142	665	523	-403	-190	594	-50	-17	-97	-141	-151	-192	0
239	0	0	363	991	628	-677	-132	809	-50	0	-112	-211	-135	-164	0
240	0	0	507	1255	748	-881	-120	1001	36	-46	-17	-54	-106	-48	0
241	0	0	514	1423	909	-968	-197	1166	-79	-64	-128	-203	-161	-168	0
242	0	0	629	1536	907	-1082	-139	1221	-1	-36	-11	-155	-137	-126	0
243	0	0	650	1524	874	-1087	-112	1199	-19	-36	-87	-120	-199	-100	0
244	0	0	640	1416	776	-1028	-68	1096	-27	-62	-73	-219	-143	-97	0
245	0	0	485	1084	599	-784	-57	841	-29	-32	-52	-170	-157	-139	1
246	0	0	205	554	349	-379	-72	451	-97	7	-36	-211	-126	-153	0
247	0	0	-100	-9	91	54	-95	41	-137	-42	-126	-195	-133	-180	0
248	0	0	-405	-688	-283	546	-61	-485	-58	-5	-71	-100	-3	-48	0
249	0	0	-759	-1387	-628	1073	-65	-1007	-60	25	-102	-147	-31	-9	0
250	0	0	-884	-1687	-803	1285	-40	-1245	-36	-34	-108	-98	1	15	0
251	0	0	-1021	-1798	-777	1409	-122	-1287	-67	-13	-85	-139	-1	11	0
252	0	0	-1038	-1870	-832	1454	-103	-1351	-89	-34	-135	-118	-65	0	0
253	0	0	-954	-1885	-931	1419	-11	-1408	-67	-11	-34	-170	-106	-11	0
254	0	0	-990	-1895	-905	1442	-42	-1400	-112	-17	-110	-100	-89	-48	0
255	0	0	-974	-1912	-938	1443	-18	-1425	-60	-1	-60	-149	-52	-89	0
256	0	0	-1040	-1959	-919	1499	-60	-1439	-106	-102	-124	-172	-129	-141	0
257	0	0	-1067	-1986	-919	1526	-74	-1452	-75	-112	-52	-151	-147	-27	0
258	0	0	-1032	-2005	-973	1518	-29	-1489	-3	-54	-50	-91	-77	3	0
259	0	0	-1017	-1969	-952	1493	-32	-1460	-9	-21	-75	-79	-32	98	0
260	0	0	-1005	-1914	-909	1459	-48	-1411	-54	-40	-149	-104	-9	-11	0
261	0	0	-992	-1870	-878	1431	-57	-1374	25	-31	-25	-87	-62	13	0
262	0	0	-1015	-1823	-808	1419	-103	-1315	-139	-75	-85	-128	-44	-40	0
263	0	0	-985	-1786	-801	1385	-92	-1293	-100	-44	-67	-219	-81	-52	0
264	0	0	-881	-1726	-845	1303	-18	-1285	-69	-29	-100	-176	-71	-133	0
265	0	0	-925	-1689	-764	1307	-80	-1226	-120	-62	-23	-219	-65	-135	0
266	0	0	-893	-1678	-785	1285	-54	-1231	-141	-36	-93	-184	-110	-110	0
267	0	0	-900	-1674	-774	1287	-63	-1224	-85	-40	-81	-170	-106	-83	0
268	0	0	-935	-1678	-743	1306	-96	-1210	-69	36	-87	-124	3	-1	0
269	0	0	-885	-1668	-783	1276	-51	-1225	27	-85	-110	-79	-29	48	0
270	0	0	-805	-1664	-859	1234	27	-1261	42	31	-19	-23	62	56	0
271	0	0	-947	-1662	-715	1304	-116	-1188	-131	1	-110	-89	-23	85	0
272	0	0	-851	-1656	-805	1253	-23	-1230	5	-31	-95	-137	-13	0	0
273	0	0	-823	-1645	-822	1234	0	-1233	0	3	-104	-56	19	25	0
274	0	0	-902	-1631	-729	1266	-86	-1180	-93	-62	-79	-166	-69	-29	0
275	0	0	-791	-1625	-834	1208	21	-1229	-31	-31	-17	-122	-64	7	0
276	0	0	-704	-1633	-929	1168	112	-1281	-3	75	-83	-71	-19	29	0
277	0	0	-864	-1614	-750	1239	-57	-1182	-122	29	-159	-126	-60	44	0
278	0	0	-784	-1614	-830	1199	23	-1222	19	0	-44	-102	79	186	0
279	0	0	-826	-1619	-793	1222	-16	-1206	34	-40	-124	21	95	141	0
280	0	0	-728	-1602	-874	1165	73	-1238	17	27	-42	-19	161	246	0
281	0	0	-766	-1606	-840	1186	37	-1223	-60	69	-11	23	116	259	0
282	0	0	-764	-1596	-832	1180	34	-1214	-106	23	-71	-77	-29	252	0
283	0	0	-708	-1608	-900	1158	96	-1254	-48	3	0	-29	31	248	0
284	0	0	-702	-1600	-898	1151	98	-1249	-133	1	-126	-91	44	240	0
285	0	0	-630	-1594	-964	1112	167	-1279	-116	75	-114	-19	100	170	0
286	0	0	-646	-1598	-952	1122	153	-1275	-65	-21	-27	-46	5	199	0
287	0	0	-677	-1579	-902	1128	112	-1240	-137	-38	-13	-120	75	195	0
288	0	0	-688	-1555	-867	1121	89	-1211	-36	40	-81	-3	129	339	0
289	0	0	-696	-1555	-859	1125	81	-1207	-32	-13	-23	-46	201	360	0
290	0	0	-619	-1590	-971	1104	176	-1280	-1	32	-32	-46	267	358	0
291	0	0	-665	-1592	-927	1128	131	-1259	-11	-1	-110	38	178	335	0
292	0	0	-669	-1588	-919	1128	125	-1253	-85	-17	-25	-34	232	259	0
293	0	0	-607	-1584	-977	1095	185	-1280	-93	5	-122	-91	116	207	0
294	0	0	-658	-1569	-911	1113	126	-1240	-172	0	-71	-40	110	236	0
295	0	0	-621	-1581	-960	1101	169	-1270	-209	-21	-77	-188	56	75	0
296	0	0	-606	-1577	-971	1091	182	-1274	-203	3	-42	-104	151	186	0
297	0	0	-621	-1565	-944	1093	161	-1254	-184	-54	-114	-159	120	162	0
298	0	0	-607	-1553	-946	1080	169	-1249	-102	-5	-95	-54	122	199	0
299	0	0	-625	-1550	-925	1087	150	-1237	-174	27	-135	-29	217	153	0
300	0	0	-588	-1542	-954	1065	183	-1248	-122	32	-79	-65	207	197	0
301	0	0	-619	-1540	-921	1079	151	-1230	-65	75	-102	-81	246	151	0
302	0	0	-667	-1538	-871	1102	102	-1204	-188	-46	-199	-155	85	-3	0
303	0	0	-566	-1532	-966	1049	200	-1249	-69	52	-77	-85	145	44	0
304	0	0	-609	-1528	-919	1068	155	-1223	-153	-58	-65	-195	81	31	0
305	0	0	-582	-1520	-938	1051	178	-1229	-275	31	-93	-226	31	-106	0
306	0	0	-613	-1511	-898	1062	142	-1204	-244	15	-21	-213	29	-71	0
307	0	0	-632	-1505	-873	1068	120	-1189	-182	-75	-54	-203	120	5	0
308	0	0	-650	-1505	-855	1077	102	-1180	-209	65	-91	-168	157	21	0
309	0	0	-617	-1497	-880	1057	131	-1188	-124	97	-108	-83	209	85	0
310	0	0	-665	-1499	-834	1082	84	-1166	-97	3	-87	-159	172	98	0
311	0	0	-615	-1493	-878	1054	131	-1185	-102	-56	15	-128	166	50	0
312	0	0	-718	-1497	-779	1107	30	-1138	-180	-56	-122	-182	110	40	0
313	0	0	-589	-1489	-900	1039	155	-1194	-69	71	-93	-129	190	67	0
314	0	0	-621	-1482	-861	1051	120	-1171	-217	69	-139	-186	133	27	0
315	0	0	-606	-1451	-845	1028	119	-1148	-157	-15	-29	-226	106	38	0
316	0	0	-592	-1433	-841	1012	124	-1137	-172	36	-120	-137	124	9	0
317	0	0	-596	-1445	-849	1020	126	-1147	-172	19	-112	-215	98	118	0
318	0	0	-617	-1437	-820	1027	101	-1128	-129	118	-108	-116	236	172	0
319	0	0	-572	-1437	-865	1004	146	-1151	-85	13	-116	-42	207	250	0
320	0	0	-590	-1422	-832	1006	121	-1127	-91	58	-93	-73	250	250	0
321	0	0	-607	-1412	-805	1009	99	-1108	-48	25	-100	-31	180	329	0
322	0	0	-552	-1423	-871	987	159	-1147	19	52	-129	-48	265	308	0
323	0	0	-600	-1418	-818	1009	109	-1118	-104	81	-139	-116	178	254	0
324	0	0	-534	-1408	-874	971	170	-1141	-137	91	-129	-102	145	201	0
325	0	0	-539	-1394	-855	966	158	-1124	-161	87	-118	-36	124	199	0
326	0	0	-528	-1375	-847	951	159	-1111	-114	151	-122	-79	124	263	0
327	0	0	-582	-1361	-779	971	98	-1070	-62	95	-124	0	126	302	0
328	0	0	-536	-1354	-818	945	141	-1086	-75	58	-79	-27	194	316	0
329	0	0	-592	-1344	-752	968	80	-1048	-62	106	-114	19	221	362	0
330	0	0	-601	-1328	-727	964	63	-1027	-106	116	-98	3	221	322	0
331	0	0	-646	-1323	-677	984	15	-1000	-124	87	-102	15	211	248	0
332	0	0	-650	-1315	-665	982	7	-990	-64	0	-141	-3	184	258	0
333	0	0	-623	-1319	-696	971	36	-1007	-102	11	-155	-29	112	223	0
334	0	0	-640	-1311	-671	975	15	-991	-122	42	-129	-73	-1	182	0
335	0	0	-618	-1295	-677	956	29	-986	-207	58	-97	-93	46	118	0
336	0	0	-623	-1286	-663	954	20	-974	-155	-54	-87	-67	27	64	0
337	0	0	-658	-1276	-618	967	-20	-947	-246	65	-124	-137	112	42	0
338	0	0	-658	-1251	-593	954	-32	-922	-190	15	-87	-122	147	104	0
339	0	0	-684	-1231	-547	957	-68	-889	-217	46	-143	-81	118	62	0
340	0	0	-667	-1208	-541	937	-63	-874	-180	65	-141	-7	176	89	0
341	0	0	-697	-1191	-494	944	-101	-842	-263	3	-199	-131	73	-15	0
342	0	0	-646	-1158	-512	902	-67	-835	-263	21	-95	-172	79	-50	0
343	0	0	-700	-1117	-417	908	-141	-767	-341	-3	-174	-182	25	-120	0
344	0	0	-580	-1113	-533	846	-23	-823	-285	36	-133	-168	-17	-131	0
345	0	0	-632	-1111	-479	871	-76	-795	-355	19	-209	-159	-46	-155	0
346	0	0	-605	-1107	-502	856	-51	-804	-386	-11	-147	-246	-23	-225	0
347	0	0	-574	-1099	-525	836	-24	-812	-296	0	-145	-102	-1	-135	0
348	0	0	-656	-1090	-434	873	-111	-762	-300	11	-188	-209	110	-77	0
349	0	0	-539	-1082	-543	810	2	-812	-201	-9	-199	-161	38	-67	0
350	0	0	-609	-1078	-469	843	-70	-773	-157	23	-126	-143	81	-9	0
351	0	0	-619	-1074	-455	846	-82	-764	-168	-65	-225	-207	7	-108	0
352	0	0	-543	-1059	-516	801	-13	-787	-122	-108	-104	-194	9	-120	0
353	0	0	-595	-1043	-448	819	-73	-745	-190	-38	-209	-151	-50	-60	0
354	0	0	-551	-1026	-475	788	-38	-750	-190	-168	-178	-157	-147	-77	0
355	0	0	-493	-1010	-517	751	12	-763	-164	-65	-170	-128	-56	-81	0
356	0	0	-545	-1002	-457	773	-44	-729	-128	-106	-186	-217	-77	-19	0
357	0	0	-537	-983	-446	760	-45	-714	-46	-46	-69	-151	-60	29	0
358	0	0	-526	-966	-440	746	-43	-703	-118	-56	-141	-97	-54	93	0
359	0	0	-483	-958	-475	720	-4	-716	19	-77	-135	-17	19	164	0
360	0	0	-531	-944	-413	737	-59	-678	-44	-75	-44	-129	17	182	0
361	0	0	-458	-933	-475	695	8	-704	-71	52	-46	-48	-1	184	0
362	0	0	-516	-935	-419	725	-48	-677	-36	-32	-38	-62	9	135	0
363	0	0	-454	-925	-471	689	8	-698	-79	13	-31	-153	19	42	0
364	0	0	-509	-935	-426	722	-41	-680	-116	42	-151	-93	-83	17	0
365	0	0	-468	-933	-465	700	-1	-699	-38	-23	-77	-97	-172	-21	0
366	0	0	-412	-935	-523	673	55	-729	-87	15	-32	-126	-56	-52	0
367	0	0	-535	-938	-403	736	-66	-670	-135	-58	-83	-203	-87	15	0
368	0	0	-491	-933	-442	712	-24	-687	-75	5	-40	-112	38	104	0
369	0	0	-512	-940	-428	726	-42	-684	-89	-15	-85	-108	-25	75	0
370	0	0	-465	-944	-479	704	7	-711	-91	58	-112	-79	71	50	0
371	0	0	-495	-950	-455	722	-20	-702	-93	-40	-58	-184	32	44	0
372	0	0	-512	-958	-446	735	-33	-702	-161	5	-97	-157	-7	-11	0
373	0	0	-408	-970	-562	689	77	-766	-149	-3	-77	-137	-38	11	0
374	0	0	-504	-1004	-500	754	-2	-752	-228	-91	-36	-263	-67	-157	0
375	0	0	-478	-1032	-554	755	38	-793	-232	42	-91	-242	-48	-147	0
376	0	0	-437	-1063	-626	750	94	-844	-259	25	-27	-211	-75	-118	0
377	0	0	-580	-1094	-514	837	-33	-804	-265	-75	-106	-164	-7	-56	0
378	0	0	-454	-1117	-663	785	104	-890	-209	19	-23	-180	29	-21	0
379	0	0	-563	-1152	-589	857	13	-870	-186	-69	-58	-172	25	44	0
380	0	0	-533	-1167	-634	850	50	-900	-126	36	-97	-162	32	-3	0
381	0	0	-574	-1187	-613	880	19	-900	-217	-29	-34	-188	69	-110	0
382	0	0	-619	-1206	-587	912	-16	-896	-197	-34	-54	-207	-9	-50	0
383	0	0	-582	-1226	-644	904	31	-935	-259	-44	-67	-252	-89	-232	0
384	0	0	-592	-1241	-649	916	28	-945	-232	-13	-25	-213	-38	-135	0
385	0	0	-549	-1274	-725	911	88	-999	-273	5	-87	-267	-89	-129	0
386	0	0	-563	-1282	-719	922	78	-1000	-209	0	-54	-168	-42	-157	0
387	0	0	-574	-1295	-721	934	73	-1008	-207	38	-54	-246	-13	-58	0
388	0	0	-588	-1307	-719	947	65	-1013	-133	25	-65	-182	67	-3	0
389	0	0	-605	-1330	-725	967	60	-1027	-102	-40	-73	-135	60	-69	0
390	0	0	-666	-1352	-686	1009	10	-1019	-73	-69	-100	-170	93	23	0
391	0	0	-636	-1361	-725	998	44	-1043	-147	19	-139	-201	69	-9	0
392	0	0	-688	-1390	-702	1039	7	-1046	-98	-19	-170	-155	21	-25	0
393	0	0	-691	-1406	-715	1048	12	-1060	-139	-11	-172	-190	29	-114	0
394	0	0	-547	-1427	-880	987	166	-1153	-77	60	-159	-151	73	-69	0
395	0	0	-679	-1458	-779	1068	50	-1118	-137	-32	-128	-151	-1	-73	0
396	0	0	-646	-1460	-814	1053	84	-1137	-108	25	-106	-174	-25	-112	0
397	0	0	-696	-1470	-774	1083	39	-1122	-83	-21	-157	-110	58	-1	0
398	0	0	-668	-1482	-814	1075	73	-1148	-9	-15	-145	-73	170	1	0
399	0	0	-662	-1484	-822	1073	80	-1153	17	9	-124	-56	128	129	0
400	0	0	-670	-1484	-814	1077	72	-1149	0	11	-162	-114	106	188	0
401	0	0	-723	-1497	-774	1110	25	-1135	-52	15	-124	-46	151	172	0
402	0	0	-650	-1480	-830	1065	90	-1155	21	-7	-137	-38	89	91	0
403	0	0	-716	-1486	-770	1101	27	-1128	-52	52	-129	-114	159	89	0
404	0	0	-650	-1499	-849	1074	99	-1174	-79	-67	-159	-89	1	-17	0
405	0	0	-580	-1509	-929	1044	174	-1219	-13	40	-104	-58	98	139	0
406	0	0	-567	-1505	-938	1036	185	-1221	-40	23	-106	-131	87	67	0
407	0	0	-586	-1507	-921	1046	167	-1214	-17	9	-126	-87	98	166	0
408	0	0	-583	-1520	-937	1051	177	-1228	25	36	-124	-104	172	162	0
409	0	0	-634	-1536	-902	1085	134	-1219	46	46	-147	5	133	258	0
410	0	0	-575	-1546	-971	1060	198	-1258	102	56	-168	-5	166	178	0
411	0	0	-646	-1555	-909	1100	131	-1232	67	-7	-93	-23	143	213	0
412	0	0	-608	-1550	-942	1079	167	-1246	1	25	-112	-13	114	155	0
413	0	0	-646	-1536	-890	1091	122	-1213	-5	11	-162	-67	67	93	0
414	0	0	-506	-1530	-1024	1018	259	-1277	95	27	-58	-50	100	91	0
415	0	0	-638	-1536	-898	1087	130	-1217	-34	17	-186	-77	21	52	0
416	0	0	-585	-1555	-970	1070	192	-1262	7	-15	-164	-129	-1	-95	0
417	0	0	-612	-1550	-938	1081	163	-1244	21	-11	-79	-38	60	145	0
418	0	0	-609	-1565	-956	1087	173	-1260	19	-5	-114	-151	89	110	0
419	0	0	-654	-1567	-913	1110	129	-1240	38	31	-67	-83	149	197	0
420	0	0	-630	-1567	-937	1098	153	-1252	52	46	-147	-91	79	120	0
421	0	0	-687	-1575	-888	1131	100	-1231	110	64	-149	-69	69	87	0
422	0	0	-666	-1571	-905	1118	119	-1238	139	-50	-52	-48	27	42	0
423	0	0	-665	-1567	-902	1116	118	-1234	50	-38	-122	-48	-56	-100	0
424	0	0	-638	-1555	-917	1096	139	-1236	-31	9	-60	-170	-29	-48	0
425	0	0	-726	-1567	-841	1146	57	-1204	-25	-36	-162	-139	-42	-139	0
426	0	0	-679	-1557	-878	1118	99	-1217	-11	-75	-48	-248	-36	-190	0
427	0	0	-686	-1553	-867	1119	90	-1210	-11	32	-135	-174	-46	-155	0
428	0	0	-757	-1552	-795	1154	19	-1173	13	-79	-143	-207	-13	-104	0
429	0	0	-681	-1536	-855	1108	87	-1195	40	-67	-50	-143	-58	-56	0
430	0	0	-735	-1542	-807	1138	36	-1174	122	-89	-81	-108	15	-108	0
431	0	0	-745	-1552	-807	1148	31	-1179	-17	-27	-174	-242	-56	-161	0
432	0	0	-712	-1544	-832	1128	60	-1188	-21	38	-106	-157	-38	-197	0
433	0	0	-737	-1557	-820	1147	41	-1188	-11	-77	-124	-190	-77	-238	0
434	0	0	-727	-1565	-838	1146	55	-1201	-60	-50	-153	-244	-145	-314	0
435	0	0	-694	-1561	-867	1127	86	-1214	1	-116	-97	-244	-164	-300	0
436	0	0	-731	-1565	-834	1148	51	-1199	-108	-85	-106	-277	-211	-252	0
437	0	0	-751	-1563	-812	1157	30	-1187	-17	-135	-36	-199	-114	-228	0
438	0	0	-737	-1565	-828	1151	45	-1196	-19	-91	-131	-219	-161	-168	0
439	0	0	-714	-1555	-841	1134	63	-1198	93	-29	-48	-135	3	-133	0
440	0	0	-800	-1546	-746	1173	-27	-1146	-62	9	-129	-203	9	-172	0
441	0	0	-722	-1546	-824	1134	51	-1185	50	-44	-31	-211	-25	-122	0
442	0	0	-802	-1519	-717	1160	-42	-1118	-97	-77	-114	-197	-129	-240	0
443	0	0	-701	-1519	-818	1110	58	-1168	19	-36	-155	-174	-71	-298	0
444	0	0	-755	-1511	-756	1133	0	-1133	-85	-60	-91	-258	-166	-259	0
445	0	0	-716	-1515	-799	1115	41	-1157	-75	-203	3	-291	-149	-275	0
446	0	0	-689	-1517	-828	1103	69	-1172	-64	-27	-102	-211	-112	-248	0
447	0	0	-720	-1509	-789	1114	34	-1149	-27	-108	-73	-161	-190	-201	0
448	0	0	-697	-1513	-816	1105	59	-1164	-48	-32	-137	-170	-85	-174	0
449	0	0	-730	-1519	-789	1124	29	-1154	-1	11	-34	-186	-21	-27	0
450	0	0	-737	-1522	-785	1129	24	-1153	32	-71	-54	-174	15	-23	0
451	0	0	-723	-1526	-803	1124	40	-1164	-64	-27	-141	-261	21	-176	0
452	0	0	-683	-1526	-843	1104	80	-1184	15	34	-100	-110	50	-81	0
453	0	0	-708	-1528	-820	1118	56	-1174	-104	9	-112	-232	-52	-104	0
454	0	0	-652	-1519	-867	1085	107	-1193	-52	64	-102	-182	-58	-98	0
455	0	0	-674	-1515	-841	1094	83	-1178	-131	-38	-131	-256	-131	-126	0
456	0	0	-718	-1501	-783	1109	32	-1142	-120	42	-87	-180	1	-178	0
457	0	0	-675	-1505	-830	1090	77	-1167	-42	-7	-42	-159	-27	-147	0
458	0	0	-757	-1503	-746	1130	-5	-1124	-7	-7	-95	-225	7	-71	0
459	0	0	-697	-1513	-816	1105	59	-1164	60	27	-60	-128	77	40	0
460	0	0	-712	-1501	-789	1106	38	-1145	17	-3	-32	-118	19	-9	0
461	0	0	-751	-1513	-762	1132	5	-1137	0	11	-46	-120	34	89	0
462	0	0	-731	-1507	-776	1119	22	-1141	-67	19	-60	-176	38	-50	0
463	0	0	-671	-1499	-828	1085	78	-1163	-58	87	-25	-128	15	25	0
464	0	0	-677	-1497	-820	1087	71	-1158	-50	38	-21	-81	-13	54	0
465	0	0	-638	-1505	-867	1071	114	-1186	-166	-7	-104	-197	-31	-114	0
466	0	0	-574	-1505	-931	1039	178	-1218	13	-25	-1	-108	-46	19	0
467	0	0	-698	-1503	-805	1100	53	-1154	-87	1	-42	-159	7	98	0
468	0	0	-582	-1497	-915	1039	166	-1206	3	13	11	-29	50	100	0
469	0	0	-693	-1501	-808	1097	57	-1154	-11	56	17	-62	102	112	0
470	0	0	-708	-1505	-797	1106	44	-1151	-23	15	40	-29	38	199	0
471	0	0	-701	-1511	-810	1106	54	-1160	-23	56	-69	-36	69	79	0
472	0	0	-661	-1528	-867	1094	103	-1197	1	89	-27	34	71	97	0
473	0	0	-646	-1509	-863	1077	108	-1186	-58	-7	19	-114	-54	34	0
474	0	0	-639	-1513	-874	1076	117	-1193	-21	17	-21	-25	15	31	0
475	0	0	-670	-1515	-845	1092	87	-1180	-52	-81	77	-168	60	-19	0
476	0	0	-751	-1515	-764	1133	6	-1139	-85	-97	40	-161	-69	-13	0
477	0	0	-619	-1517	-898	1068	139	-1207	-9	5	81	-81	81	79	0
478	0	0	-750	-1526	-776	1138	13	-1151	-23	-42	11	-48	-5	108	0
479	0	0	-754	-1522	-768	1138	7	-1145	60	-60	5	-38	5	180	0
480	0	0	-740	-1519	-779	1129	19	-1149	100	-87	-3	-1	60	162	0
481	0	0	-780	-1524	-744	1152	-18	-1134	73	-15	17	-67	87	147	0
482	0	0	-743	-1522	-779	1132	18	-1150	44	-46	-11	-54	-13	75	0
483	0	0	-811	-1495	-684	1153	-63	-1089	97	-141	64	-69	-50	75	0
484	0	0	-699	-1484	-785	1091	43	-1134	29	-56	-46	-65	-32	-7	0
485	0	0	-717	-1491	-774	1104	28	-1132	-11	-75	98	-71	-114	71	0
486	0	0	-630	-1491	-861	1060	115	-1176	7	-71	102	-69	-97	11	0
487	0	0	-743	-1503	-760	1123	8	-1131	89	-104	73	-79	-15	93	0
488	0	0	-687	-1515	-828	1101	70	-1171	110	-85	83	-120	32	31	0
489	0	0	-772	-1513	-741	1142	-15	-1127	60	-73	50	-31	-34	91	0
490	0	0	-760	-1536	-776	1148	8	-1156	128	-135	133	-116	-5	83	0
491	0	0	-811	-1530	-719	1170	-46	-1124	85	-180	129	-118	-54	27	0
492	0	0	-791	-1534	-743	1162	-24	-1138	87	-114	110	-42	-44	29	0
493	0	0	-770	-1524	-754	1147	-8	-1139	87	-201	106	-106	-128	-9	0
494	0	0	-712	-1520	-808	1116	48	-1164	89	-143	100	-137	-194	-62	0
495	0	0	-807	-1536	-729	1171	-39	-1132	34	-234	100	-157	-221	-143	0
496	0	0	-745	-1530	-785	1137	20	-1157	54	-182	73	-186	-207	-145	0
497	0	0	-813	-1534	-721	1173	-46	-1127	79	-178	116	-143	-207	-77	0
498	0	0	-801	-1520	-719	1160	-41	-1119	56	-205	139	-102	-157	-73	0
499	0	0	-762	-1528	-766	1145	2	-1147	174	-192	137	-149	-137	7	0
500	0	0	-815	-1517	-702	1166	-56	-1109	149	-153	232	-38	-104	17	0
501	0	0	-768	-1522	-754	1145	-7	-1138	114	-157	157	-122	-194	-34	0
502	0	0	-822	-1530	-708	1176	-57	-1119	122	-131	143	-137	-149	-54	0
503	0	0	-817	-1536	-719	1176	-49	-1127	137	-126	62	-95	-223	-69	0
504	0	0	-795	-1534	-739	1164	-28	-1136	100	-265	205	-186	-228	-182	0
505	0	0	-780	-1534	-754	1157	-13	-1144	122	-124	145	-145	-217	-126	0
506	0	0	-834	-1530	-696	1182	-69	-1113	40	-223	149	-236	-259	-188	0
507	0	0	-807	-1532	-725	1169	-41	-1128	129	-147	106	-97	-186	-65	0
508	0	0	-828	-1538	-710	1183	-59	-1124	199	-153	110	-83	-182	-25	0
509	0	0	-819	-1540	-721	1179	-49	-1130	180	-58	106	-42	-85	58	0
510	0	0	-850	-1542	-692	1196	-79	-1117	155	-71	64	-42	-98	31	0
511	0	0	-823	-1544	-721	1183	-51	-1132	141	-91	162	-104	-67	15	0
512	0	0	-864	-1546	-682	1205	-91	-1114	69	-56	87	-65	-133	38	0
513	0	0	-834	-1528	-694	1181	-70	-1111	143	-65	97	-141	-102	15	0
514	0	0	-785	-1528	-743	1156	-21	-1135	42	-34	114	-129	-131	23	0
515	0	0	-706	-1540	-834	1123	64	-1187	95	17	112	-67	-112	23	0
516	0	0	-821	-1532	-711	1176	-55	-1121	15	-77	5	-85	-184	27	0
517	0	0	-790	-1534	-744	1162	-23	-1139	-36	19	69	-46	-42	1	0
518	0	0	-815	-1528	-713	1171	-51	-1120	73	-3	79	-34	-5	242	0
519	0	0	-774	-1515	-741	1144	-16	-1128	81	0	-1	-1	17	172	0
520	0	0	-718	-1528	-810	1123	46	-1169	32	50	17	40	126	325	0
521	0	0	-784	-1528	-744	1156	-20	-1136	52	83	-11	0	151	337	0
522	0	0	-693	-1536	-843	1114	75	-1189	-32	131	23	9	145	281	0
523	0	0	-691	-1542	-851	1116	80	-1196	-139	108	71	65	102	271	0
524	0	0	-625	-1534	-909	1079	142	-1221	-180	155	17	32	178	323	0
525	0	0	-653	-1526	-873	1089	110	-1199	-230	54	-50	27	69	215	0
526	0	0	-570	-1536	-966	1053	198	-1251	-211	149	64	0	120	300	0
527	0	0	-666	-1542	-876	1104	105	-1209	-259	133	23	13	201	436	0
528	0	0	-568	-1526	-958	1047	195	-1242	-197	128	11	1	339	413	0
529	0	0	-535	-1522	-987	1028	226	-1254	-157	176	31	124	395	549	0
530	0	0	-561	-1519	-958	1040	198	-1238	-203	48	-40	11	327	417	0
531	0	0	-516	-1505	-989	1010	236	-1247	-273	194	60	65	442	500	0
532	0	0	-526	-1497	-971	1011	222	-1234	-378	112	-13	-5	391	446	0
533	0	0	-437	-1482	-1045	959	304	-1263	-358	62	-19	21	283	459	0
534	0	0	-448	-1466	-1018	957	285	-1242	-389	85	62	15	292	430	0
535	0	0	-405	-1464	-1059	934	327	-1261	-343	13	-60	5	322	358	0
536	0	0	-382	-1458	-1076	920	347	-1267	-370	100	29	100	407	465	0
537	0	0	-435	-1451	-1016	943	290	-1233	-436	62	-91	7	287	417	0
538	0	0	-318	-1447	-1129	882	405	-1288	-312	190	0	48	467	485	0
539	0	0	-440	-1441	-1001	940	280	-1221	-366	81	-114	124	488	492	0
540	0	0	-345	-1429	-1084	887	369	-1256	-374	141	-52	50	428	446	0
541	0	0	-377	-1422	-1045	899	334	-1233	-347	122	-11	9	500	504	0
542	0	0	-429	-1406	-977	917	274	-1191	-473	108	-98	-75	409	426	0
543	0	0	-361	-1398	-1037	879	338	-1217	-420	114	-93	-27	347	419	0
544	0	0	-369	-1389	-1020	879	325	-1204	-457	44	-174	-91	320	335	0
545	0	0	-278	-1356	-1078	817	400	-1217	-401	120	-108	-110	362	265	0
546	0	0	-378	-1332	-954	855	288	-1143	-407	34	-161	-89	261	292	0
547	0	0	-342	-1325	-983	833	320	-1154	-355	32	-87	-110	256	322	0
548	0	0	-300	-1330	-1030	815	365	-1180	-259	31	-97	32	302	403	0
549	0	0	-407	-1332	-925	869	259	-1128	-250	34	-120	-36	355	370	0
550	0	0	-468	-1323	-855	895	193	-1089	-261	-71	-221	-31	287	267	0
551	0	0	-398	-1321	-923	859	262	-1122	-207	0	-131	-3	285	277	0
552	0	0	-468	-1325	-857	896	194	-1091	-199	-13	-147	-52	273	296	0
553	0	0	-460	-1350	-890	905	215	-1120	-258	-42	-151	-108	178	194	0
554	0	0	-528	-1350	-822	939	147	-1086	-283	-87	-128	-83	195	97	0
555	0	0	-518	-1352	-834	935	158	-1093	-234	-81	-162	-131	108	36	0
556	0	0	-503	-1354	-851	928	174	-1102	-219	-31	-75	-102	104	69	0
557	0	0	-610	-1356	-746	983	68	-1051	-170	-83	-170	-100	104	-93	0
558	0	0	-561	-1375	-814	968	126	-1094	-106	-29	-104	-100	178	67	0
559	0	0	-578	-1383	-805	980	113	-1094	-100	-21	-73	-126	141	133	0
560	0	0	-605	-1369	-764	987	79	-1066	-98	-44	0	-168	254	79	0
561	0	0	-697	-1381	-684	1039	-6	-1032	-135	-58	-93	-201	81	-21	0
562	0	0	-670	-1383	-713	1026	21	-1048	-9	-137	-46	-176	58	-44	0
563	0	0	-611	-1381	-770	996	79	-1075	-85	-75	-73	-114	27	-145	0
564	0	0	-674	-1387	-713	1030	19	-1050	-93	-83	-73	-161	-40	-97	0
565	0	0	-673	-1392	-719	1032	23	-1055	-87	-102	-85	-250	-116	-221	0
566	0	0	-644	-1390	-746	1017	51	-1068	-44	-106	-42	-188	-126	-153	0
567	0	0	-706	-1408	-702	1057	-2	-1055	54	-157	-42	-166	-40	-151	0
568	0	0	-673	-1427	-754	1050	40	-1090	65	-155	27	-176	-56	-81	0
569	0	0	-687	-1453	-766	1070	39	-1109	60	-81	-36	-124	7	-91	0
570	0	0	-802	-1453	-651	1127	-75	-1052	139	-143	-52	-58	-71	-71	0
571	0	0	-712	-1464	-752	1088	20	-1108	124	-81	-64	-75	-56	-145	0
572	0	0	-803	-1458	-655	1130	-74	-1056	95	-143	52	-170	-95	-244	0
573	0	0	-751	-1470	-719	1110	-16	-1094	114	-77	-27	-186	-139	-263	0
574	0	0	-764	-1462	-698	1113	-33	-1080	126	-89	5	-199	-149	-248	0
575	0	0	-818	-1462	-644	1140	-87	-1053	7	-50	-32	-263	-174	-339	0
576	0	0	-764	-1489	-725	1126	-19	-1107	34	-27	11	-188	-174	-258	0
577	0	0	-797	-1503	-706	1150	-45	-1104	124	38	-9	-128	-143	-153	0
578	0	0	-877	-1524	-647	1200	-115	-1085	52	-13	36	-256	-207	-182	0
579	0	0	-840	-1534	-694	1187	-73	-1114	194	-29	81	-89	-75	-91	0
580	0	0	-945	-1550	-605	1247	-170	-1077	114	-40	-17	-139	-97	-133	0
581	0	0	-861	-1561	-700	1211	-80	-1130	114	-40	29	-172	-83	-203	0
582	0	0	-962	-1559	-597	1260	-182	-1078	201	-46	15	-164	-97	-223	0
583	0	0	-904	-1563	-659	1233	-122	-1111	114	-64	-106	-238	-188	-283	0
584	0	0	-859	-1557	-698	1208	-80	-1127	67	-56	31	-192	-141	-219	0
585	0	0	-908	-1555	-647	1231	-130	-1101	42	-102	-25	-265	-265	-238	0
586	0	0	-805	-1555	-750	1180	-27	-1152	93	-34	-15	-182	-221	-246	0
587	0	0	-886	-1555	-669	1220	-108	-1112	60	-85	9	-133	-161	-153	0
588	0	0	-865	-1559	-694	1212	-85	-1126	106	-75	15	-190	-139	-164	0
589	0	0	-809	-1552	-743	1180	-33	-1147	157	-23	3	-104	-71	-19	0
590	0	0	-900	-1555	-655	1227	-122	-1105	195	-91	7	-71	-118	-7	0
591	0	0	-794	-1544	-750	1169	-22	-1147	122	-69	11	-120	-87	-197	0
592	0	0	-840	-1542	-702	1191	-69	-1122	168	13	58	-21	-145	-50	0
593	0	0	-833	-1544	-711	1188	-61	-1127	69	-50	0	-131	-180	-102	0
594	0	0	-741	-1540	-799	1140	29	-1169	50	-56	52	-129	-215	-128	0
595	0	0	-788	-1550	-762	1169	-13	-1156	38	-7	54	-120	-176	-118	0
596	0	0	-793	-1559	-766	1176	-13	-1162	-29	17	-64	-93	-217	-207	0
597	0	0	-756	-1563	-807	1159	25	-1185	32	13	-27	-62	-129	-77	0
598	0	0	-881	-1563	-682	1222	-99	-1122	1	-79	-32	-159	-124	3	0
599	0	0	-777	-1553	-776	1165	0	-1164	116	29	-62	-7	-32	21	0
600	0	0	-822	-1555	-733	1188	-44	-1144	83	-1	-21	-83	-100	42	0
601	0	0	-815	-1546	-731	1180	-42	-1138	48	5	-1	-62	-79	50	0
602	0	0	-863	-1538	-675	1200	-94	-1106	1	-23	-56	-131	-110	-25	0
603	0	0	-825	-1546	-721	1185	-52	-1133	-29	31	-34	-89	-147	-52	0
604	0	0	-807	-1550	-743	1178	-32	-1146	-118	32	-81	-120	-159	-128	0
605	0	0	-784	-1567	-783	1175	0	-1175	-85	-44	9	-124	-149	-112	0
606	0	0	-846	-1569	-723	1207	-61	-1146	-205	23	-38	-164	-159	-34	0
607	0	0	-857	-1584	-727	1220	-65	-1155	-151	36	-114	-71	-182	-11	0
608	0	0	-805	-1584	-779	1194	-13	-1181	-112	42	-71	-62	-62	-19	0
609	0	0	-827	-1575	-748	1201	-39	-1161	-42	42	1	-48	11	50	0
610	0	0	-808	-1552	-744	1180	-32	-1148	-104	50	-50	-42	-67	67	0
611	0	0	-708	-1458	-750	1083	21	-1104	-56	60	-56	-73	-36	-36	0
612	0	0	-687	-1303	-616	995	-35	-959	-114	17	-77	-93	-50	-34	0
613	0	0	-601	-1136	-535	868	-33	-835	-62	1	-46	-89	-174	-77	0
614	0	0	-534	-970	-436	752	-49	-703	-168	-1	-87	-180	-81	-98	0
615	0	0	-386	-770	-384	578	-1	-577	-104	-1	-62	-182	-102	-97	0
616	0	0	-262	-483	-221	372	-20	-352	-42	38	-54	-143	-145	-137	0
617	0	0	-56	-139	-83	97	13	-111	-71	34	-40	-44	-133	-178	0
618	0	0	8	250	242	-129	-117	246	0	54	-9	-71	0	-104	0
619	0	0	169	589	420	-379	-125	504	-54	-25	-50	-170	-133	-50	0
620	0	0	458	935	477	-696	-9	706	89	60	-52	-46	-5	23	0
621	0	0	445	1228	783	-836	-169	1005	-58	23	-95	-89	-64	-32	0
622	0	0	664	1474	810	-1069	-73	1142	56	11	-69	-108	-112	-46	0
623	0	0	681	1627	946	-1154	-132	1286	7	-13	-42	-104	-108	-124	0
624	0	0	832	1722	890	-1277	-29	1306	48	-11	-29	-83	-131	-65	0
625	0	0	815	1720	905	-1267	-45	1312	-19	34	-65	-29	-149	-124	0
626	0	0	842	1561	719	-1201	61	1140	50	81	-36	-93	-44	-100	1
627	0	0	507	1154	647	-830	-70	900	73	56	21	-32	-85	54	0
628	0	0	268	599	331	-433	-31	465	75	-5	0	-58	-67	56	0
629	0	0	-52	19	71	16	-61	45	87	19	34	-9	21	122	0
630	0	0	-438	-721	-283	579	-77	-502	9	15	-3	-15	-42	54	0
631	0	0	-747	-1323	-576	1035	-85	-949	-7	1	-9	-31	0	56	0
632	0	0	-865	-1553	-688	1209	-88	-1120	-5	65	67	-83	9	143	0
633	0	0	-906	-1658	-752	1282	-77	-1205	-75	17	-102	-91	-106	-85	0
634	0	0	-902	-1697	-795	1299	-53	-1246	-36	-3	50	-52	40	0	0
635	0	0	-873	-1703	-830	1288	-21	-1266	-97	3	-1	-100	-44	-1	0
636	0	0	-916	-1701	-785	1308	-65	-1243	-11	-17	9	-91	-114	-7	0
637	0	0	-888	-1724	-836	1306	-26	-1280	13	3	11	-29	38	-5	0
638	0	0	-981	-1788	-807	1384	-87	-1297	-36	-21	-73	-71	50	-27	0
639	0	0	-962	-1833	-871	1397	-45	-1352	97	15	42	-25	110	133	0
640	0	0	-1094	-1835	-741	1464	-176	-1288	-83	-122	-48	-64	3	106	0
641	0	0	-937	-1782	-845	1359	-46	-1313	56	67	-11	15	133	65	0
642	0	0	-1067	-1740	-673	1403	-197	-1206	-9	-15	-31	-29	104	50	0
643	0	0	-972	-1685	-713	1328	-129	-1199	-13	-50	-85	-102	-7	-25	0
644	0	0	-849	-1656	-807	1252	-21	-1231	27	46	95	-98	44	79	0
645	0	0	-908	-1608	-700	1258	-104	-1154	-97	-40	-7	-118	-23	1	0
646	0	0	-747	-1565	-818	1156	35	-1191	0	27	-25	-62	-31	75	0
647	0	0	-831	-1546	-715	1188	-58	-1130	-31	56	-27	-50	3	108	0
648	0	0	-826	-1528	-702	1177	-62	-1115	27	-56	-17	-64	83	120	0
649	0	0	-780	-1519	-739	1149	-20	-1129	104	11	11	69	145	170	0
650	0	0	-885	-1519	-634	1202	-125	-1076	62	-91	-97	-7	98	166	0
651	0	0	-792	-1507	-715	1149	-38	-1111	64	-128	52	-50	56	166	0
652	0	0	-815	-1501	-686	1158	-64	-1093	79	-11	-38	5	126	135	0
653	0	0	-757	-1480	-723	1118	-17	-1101	7	-85	-1	-32	44	174	0
654	0	0	-724	-1470	-746	1097	11	-1108	21	-65	-27	-29	58	73	0
655	0	0	-718	-1474	-756	1096	19	-1115	-54	-102	-27	-48	-91	116	0
656	0	0	-691	-1480	-789	1085	49	-1134	9	-75	19	-91	46	85	0
657	0	0	-776	-1466	-690	1121	-43	-1078	-34	-98	-56	-79	54	128	0
658	0	0	-657	-1464	-807	1060	75	-1135	3	-9	9	-64	122	190	0
659	0	0	-642	-1460	-818	1051	88	-1139	73	21	-3	69	126	300	0
660	0	0	-782	-1464	-682	1123	-50	-1073	-91	-141	-73	-34	79	147	0
661	0	0	-655	-1462	-807	1058	76	-1134	21	32	-60	5	164	225	0
662	0	0	-698	-1458	-760	1078	31	-1109	-50	-13	-32	-91	180	232	0
663	0	0	-600	-1453	-853	1026	126	-1153	-64	1	-25	-13	133	133	0
664	0	0	-584	-1453	-869	1018	142	-1161	-36	29	23	-13	52	215	0
665	0	0	-545	-1435	-890	990	172	-1162	-118	-83	-21	-69	54	151	0
666	0	0	-512	-1437	-925	974	206	-1181	-118	19	-29	-62	102	230	0
667	0	0	-601	-1439	-838	1020	118	-1138	-83	-48	-77	13	110	246	0
668	0	0	-533	-1423	-890	978	178	-1156	-19	-9	21	-15	228	287	0
669	0	0	-518	-1422	-904	970	193	-1163	-5	-31	-1	40	219	329	0
670	0	0	-531	-1429	-898	980	183	-1163	-7	-1	0	46	250	366	0
671	0	0	-611	-1443	-832	1027	110	-1137	-7	-116	32	44	213	345	0
672	0	0	-566	-1431	-865	998	149	-1148	-32	-52	-52	21	124	339	0
673	0	0	-551	-1429	-878	990	163	-1153	-54	-36	0	32	178	325	0
674	0	0	-545	-1429	-884	987	169	-1156	-77	-15	17	-56	176	254	0
675	0	0	-567	-1422	-855	994	144	-1138	-27	-73	40	-25	126	228	0
676	0	0	-609	-1433	-824	1021	107	-1128	-135	-29	-19	-38	114	172	0
677	0	0	-567	-1408	-841	987	137	-1124	-7	-5	60	97	182	213	0
678	0	0	-611	-1402	-791	1006	90	-1096	27	38	3	-34	219	302	0
679	0	0	-657	-1398	-741	1027	42	-1069	73	1	-46	38	226	281	0
680	0	0	-595	-1396	-801	995	103	-1098	85	-52	7	3	184	335	0
681	0	0	-646	-1394	-748	1020	51	-1071	44	-54	38	13	190	298	0
682	0	0	-699	-1385	-686	1042	-6	-1035	-3	-85	7	-32	102	131	0
683	0	0	-668	-1385	-717	1026	24	-1051	60	-58	83	25	153	166	0
684	0	0	-638	-1377	-739	1007	50	-1058	-65	-32	25	-114	97	157	0
685	0	0	-640	-1375	-735	1007	47	-1055	-124	-15	1	-81	67	133	0
686	0	0	-661	-1371	-710	1016	24	-1040	-46	-13	-46	-77	56	58	0
687	0	0	-595	-1369	-774	982	89	-1071	27	-77	15	-9	87	104	0
688	0	0	-727	-1361	-634	1044	-46	-997	95	-89	40	44	93	172	0
689	0	0	-679	-1358	-679	1018	0	-1018	166	0	-7	64	221	213	0
690	0	0	-757	-1346	-589	1051	-84	-967	52	-40	-58	-5	205	151	0
691	0	0	-662	-1346	-684	1004	11	-1015	147	19	54	50	254	205	0
692	0	0	-766	-1328	-562	1047	-102	-945	7	-5	67	-48	124	197	0
693	0	0	-708	-1328	-620	1018	-44	-974	54	-5	23	-65	170	112	0
694	0	0	-754	-1326	-572	1040	-91	-949	13	-77	-13	-97	110	81	0
695	0	0	-598	-1309	-711	953	56	-1010	60	36	56	-40	116	77	0
696	0	0	-674	-1292	-618	983	-28	-955	13	-38	7	-25	118	147	0
697	0	0	-670	-1284	-614	977	-28	-949	-50	13	-50	-87	112	143	0
698	0	0	-687	-1288	-601	987	-43	-944	0	1	93	-29	192	261	0
699	0	0	-693	-1280	-587	986	-53	-933	38	0	56	-67	180	228	0
700	0	0	-615	-1280	-665	947	25	-972	32	71	77	15	219	333	0
701	0	0	-634	-1270	-636	952	1	-953	44	34	3	32	209	254	0
702	0	0	-631	-1253	-622	942	-4	-937	56	128	17	-36	269	221	0
703	0	0	-662	-1247	-585	954	-38	-916	-19	40	1	-23	126	211	0
704	0	0	-568	-1239	-671	903	51	-955	-17	46	46	-29	155	174	0
705	0	0	-659	-1237	-578	948	-40	-907	-19	31	85	-58	186	225	0
706	0	0	-593	-1237	-644	915	25	-940	-36	31	-17	-54	29	166	0
707	0	0	-582	-1222	-640	902	29	-931	75	131	112	31	195	306	0
708	0	0	-743	-1224	-481	983	-131	-852	31	-15	-52	50	52	302	0
709	0	0	-606	-1226	-620	916	7	-923	79	60	46	81	174	386	0
710	0	0	-778	-1220	-442	999	-168	-831	23	40	-7	110	143	337	0
711	0	0	-679	-1208	-529	943	-75	-868	79	23	17	67	164	298	0
712	0	0	-702	-1198	-496	950	-103	-847	83	79	40	112	106	327	0
713	0	0	-677	-1191	-514	934	-81	-852	-32	31	-9	-9	29	172	0
714	0	0	-694	-1169	-475	931	-109	-822	46	-13	71	23	-5	225	0
715	0	0	-742	-1164	-422	953	-160	-793	-83	-11	-75	-23	-42	40	0
716	0	0	-735	-1144	-409	939	-163	-776	-40	-15	32	-21	-32	95	0
717	0	0	-716	-1125	-409	920	-153	-767	-25	-1	-32	36	15	149	0
718	0	0	-753	-1098	-345	925	-204	-721	-87	-38	-23	17	64	87	0
719	0	0	-786	-1088	-302	937	-242	-695	1	-95	-34	21	40	44	0
720	0	0	-778	-1084	-306	931	-236	-695	38	-31	-42	71	48	112	0
721	0	0	-842	-1072	-230	957	-306	-651	-36	-77	-52	-31	-29	77	0
722	0	0	-689	-1045	-356	867	-166	-700	3	-69	36	-54	-5	42	0
723	0	0	-813	-1026	-213	919	-300	-619	-118	-178	-23	-129	-60	-112	0
724	0	0	-716	-1012	-296	864	-210	-654	-141	-75	-40	-129	-126	-133	0
725	0	0	-708	-1012	-304	860	-202	-658	-159	-58	-98	-67	-102	-116	0
726	0	0	-784	-983	-199	883	-292	-591	-147	-69	-65	-170	-108	-159	0
727	0	0	-735	-948	-213	841	-261	-580	-126	-170	11	-195	-64	-139	0
728	0	0	-757	-931	-174	844	-291	-552	-110	-79	-44	-122	-34	-11	0
729	0	0	-751	-933	-182	842	-284	-557	-188	-75	-17	-143	-17	-7	0
730	0	0	-768	-921	-153	844	-307	-537	-67	-143	-38	-133	52	25	0
731	0	0	-752	-911	-159	831	-296	-535	-116	-137	-100	-65	-62	-54	0
732	0	0	-754	-909	-155	831	-299	-532	-108	-60	0	-112	-15	-21	0
733	0	0	-728	-890	-162	809	-283	-526	-129	-108	-17	-122	-52	-62	0
734	0	0	-637	-871	-234	754	-201	-552	-112	-19	-131	-120	-48	5	0
735	0	0	-631	-865	-234	748	-198	-549	-106	-162	-60	-149	-162	-65	0
736	0	0	-619	-845	-226	732	-196	-535	-91	-81	9	-129	-112	19	0
737	0	0	-629	-836	-207	732	-211	-521	-64	-93	-108	-64	-95	29	0
738	0	0	-589	-810	-221	699	-184	-515	-3	-81	-48	-77	-29	71	0
739	0	0	-625	-797	-172	711	-226	-484	-11	-168	15	-71	-102	64	0
740	0	0	-646	-793	-147	719	-249	-470	5	-97	32	-58	-11	93	0
741	0	0	-655	-777	-122	716	-266	-449	-7	-85	-19	-79	-40	69	0
742	0	0	-586	-774	-188	680	-199	-481	-21	-98	-25	-87	-79	1	0
743	0	0	-575	-776	-201	675	-187	-488	21	-38	27	-91	-93	87	0
744	0	0	-581	-776	-195	678	-193	-485	-56	-83	-29	-203	-131	-17	0
745	0	0	-491	-772	-281	631	-105	-526	-38	13	11	-205	-56	-71	0
746	0	0	-575	-776	-201	675	-187	-488	-89	-32	-23	-97	-108	-40	0
747	0	0	-540	-766	-226	653	-157	-496	1	-120	0	-161	-131	-64	0
748	0	0	-502	-777	-275	639	-113	-526	60	-40	56	-38	-104	166	0
749	0	0	-558	-779	-221	668	-168	-500	-21	-34	0	-110	-93	85	0
750	0	0	-497	-776	-279	636	-109	-527	34	-19	34	-58	34	29	0
751	0	0	-582	-783	-201	682	-190	-492	-110	-38	31	-164	-27	-29	0
752	0	0	-512	-783	-271	647	-120	-527	-7	38	-11	-190	25	-42	0
753	0	0	-530	-789	-259	659	-135	-524	3	-3	25	-102	-60	-36	0
754	0	0	-544	-807	-263	675	-140	-535	-122	7	-98	-205	-122	-155	0
755	0	0	-499	-807	-308	653	-95	-557	-44	73	62	-209	-120	-122	0
756	0	0	-573	-834	-261	703	-156	-547	-100	-32	54	-149	-139	-166	0
757	0	0	-475	-845	-370	660	-52	-607	5	-3	75	-157	-29	-73	0
758	0	0	-563	-890	-327	726	-118	-608	-67	23	27	-164	7	-46	0
759	0	0	-541	-919	-378	730	-81	-648	46	38	13	-83	-58	83	0
760	0	0	-611	-952	-341	781	-135	-646	-31	-46	110	-168	-3	29	0
761	0	0	-549	-973	-424	761	-62	-698	64	27	40	-120	-67	-19	0
762	0	0	-660	-1001	-341	830	-159	-671	-34	-3	36	-67	-122	-19	0
763	0	0	-665	-1037	-372	851	-146	-704	-122	19	-48	-221	-62	-89	0
764	0	0	-631	-1051	-420	841	-105	-735	-120	36	65	-137	-104	-168	0
765	0	0	-590	-1061	-471	825	-59	-766	-44	-25	73	-159	-93	-172	0
766	0	0	-623	-1076	-453	849	-85	-764	0	-27	44	-162	-79	-116	0
767	0	0	-595	-1105	-510	850	-42	-807	31	38	100	-110	-27	-42	0
768	0	0	-654	-1127	-473	890	-90	-800	50	-19	38	-141	-52	-13	0
769	0	0	-631	-1148	-517	889	-57	-832	27	-48	85	-118	-7	36	0
770	0	0	-635	-1164	-529	899	-53	-846	64	-36	77	-1	-36	15	0
771	0	0	-700	-1185	-485	942	-107	-835	11	-50	56	-56	-52	27	0
772	0	0	-696	-1200	-504	948	-96	-852	-25	-3	-25	-34	-87	65	0
773	0	0	-691	-1210	-519	950	-86	-864	0	-32	-29	-34	-83	-38	0
774	0	0	-685	-1210	-525	947	-80	-867	-21	-15	-34	-133	-106	-40	0
775	0	0	-772	-1233	-461	1002	-155	-847	-71	-56	-31	-100	-188	-87	0
776	0	0	-599	-1245	-646	922	23	-945	-19	85	15	-42	-100	-62	0
777	0	0	-730	-1257	-527	993	-101	-892	46	0	52	-48	-36	48	0
778	0	0	-661	-1264	-603	962	-29	-933	106	-13	23	0	-31	102	0
779	0	0	-762	-1293	-531	1027	-115	-912	64	-75	-65	-7	-69	112	0
780	0	0	-698	-1301	-603	999	-47	-952	112	-17	-7	25	40	213	0
781	0	0	-747	-1321	-574	1034	-86	-947	75	-27	-58	-15	-11	48	0
782	0	0	-743	-1321	-578	1032	-82	-949	21	-21	-64	-25	-81	100	0
783	0	0	-706	-1317	-611	1011	-47	-964	31	-9	-56	-75	-50	162	0
784	0	0	-704	-1311	-607	1007	-48	-959	64	-46	-7	-13	-64	60	0
785	0	0	-695	-1311	-616	1003	-39	-963	-42	-15	-69	-62	-73	11	0
786	0	0	-665	-1332	-667	998	1	-999	56	-29	15	-75	-69	87	0
787	0	0	-782	-1352	-570	1067	-106	-961	58	-27	-69	17	-58	149	0
788	0	0	-691	-1375	-684	1033	-3	-1029	128	1	-52	-27	-13	184	0
789	0	0	-730	-1387	-657	1058	-36	-1022	155	7	-62	48	-36	250	0
790	0	0	-803	-1398	-595	1100	-104	-996	93	-23	-44	31	1	238	0
791	0	0	-745	-1406	-661	1075	-42	-1033	155	-38	32	65	-19	172	0
792	0	0	-877	-1418	-541	1147	-168	-979	58	-31	-34	9	-40	176	0
793	0	0	-759	-1418	-659	1088	-50	-1038	147	21	-44	54	-81	42	0
794	0	0	-793	-1406	-613	1099	-90	-1009	112	-17	-34	-31	-65	54	0
795	0	0	-759	-1410	-651	1084	-54	-1030	62	-71	-11	-11	-118	34	0
796	0	0	-780	-1416	-636	1098	-72	-1026	13	-29	-31	-31	-87	-3	0
797	0	0	-828	-1410	-582	1119	-123	-996	48	29	-40	-36	-50	69	0
798	0	0	-821	-1408	-587	1114	-117	-997	108	-77	-65	-34	-95	-7	0
799	0	0	-807	-1404	-597	1105	-105	-1000	153	-52	36	-34	34	93	0
800	0	0	-846	-1404	-558	1125	-144	-981	79	-131	-7	-48	-73	32	0
801	0	0	-761	-1412	-651	1086	-55	-1031	166	-9	89	15	-29	77	0
802	0	0	-891	-1408	-517	1149	-187	-962	36	13	-36	-67	-85	31	0
803	0	0	-809	-1414	-605	1111	-102	-1009	95	-60	50	-98	-192	-56	0
804	0	0	-815	-1414	-599	1114	-108	-1006	9	-56	54	-157	-143	-50	0
805	0	0	-780	-1416	-636	1098	-72	-1026	71	-36	-3	-108	-162	-139	0
806	0	0	-804	-1420	-616	1112	-94	-1018	38	27	-46	-36	-215	-131	0
807	0	0	-838	-1420	-582	1129	-128	-1001	50	0	-19	-153	-93	-226	0
808	0	0	-784	-1416	-632	1100	-76	-1024	120	-21	36	-71	-106	-64	0
809	0	0	-846	-1406	-560	1126	-143	-983	67	-17	-58	-65	-29	-17	0
810	0	0	-834	-1408	-574	1121	-130	-991	36	-131	1	-38	-126	-106	0
811	0	0	-883	-1412	-529	1147	-177	-970	60	-27	11	-31	-64	-85	0
812	0	0	-842	-1402	-560	1122	-141	-981	102	-106	-34	-226	-110	-207	0
813	0	0	-840	-1396	-556	1118	-142	-976	0	-17	42	-203	-46	-168	0
814	0	0	-848	-1400	-552	1124	-148	-976	-83	-120	-3	-194	-190	-190	0
815	0	0	-745	-1402	-657	1073	-44	-1029	0	-79	-36	-157	-188	-211	0
816	0	0	-766	-1392	-626	1079	-70	-1009	-3	11	-44	-157	-81	-161	0
817	0	0	-831	-1389	-558	1110	-136	-973	-67	-162	-48	-254	-180	-236	0
818	0	0	-809	-1387	-578	1098	-115	-982	-114	-29	-21	-162	-137	-184	0
819	0	0	-801	-1392	-591	1096	-105	-991	-5	-58	-31	-50	-71	-100	0
820	0	0	-793	-1390	-597	1091	-98	-993	-38	-89	-29	-228	-60	-83	0
821	0	0	-764	-1398	-634	1081	-65	-1016	-87	-36	75	-199	-27	-58	0
822	0	0	-801	-1373	-572	1087	-114	-972	-89	-54	0	-223	-42	-230	0
823	0	0	-760	-1367	-607	1063	-76	-987	-139	-89	-81	-213	-91	-195	0
824	0	0	-776	-1375	-599	1075	-88	-987	-122	-69	13	-178	-69	-98	0
825	0	0	-656	-1379	-723	1017	33	-1051	-168	-27	-79	-244	-137	-211	0
826	0	0	-674	-1387	-713	1030	19	-1050	-118	-29	15	-118	-81	-102	0
827	0	0	-751	-1389	-638	1070	-56	-1013	-219	-21	-3	-234	-81	-135	0
828	0	0	-698	-1394	-696	1046	-1	-1045	-58	-71	21	-155	-5	-64	0
829	0	0	-745	-1400	-655	1072	-45	-1027	-89	-7	-85	-153	34	1	0
830	0	0	-772	-1410	-638	1091	-67	-1024	-176	40	-34	-180	29	3	0
831	0	0	-688	-1394	-706	1041	9	-1050	-133	13	-23	-141	69	17	0
832	0	0	-720	-1389	-669	1054	-25	-1029	-209	-64	-60	-201	5	-104	0
833	0	0	-644	-1381	-737	1012	46	-1059	-184	25	-36	-164	-15	29	0
834	0	0	-656	-1375	-719	1015	31	-1047	-114	-56	-1	-128	-11	9	0
835	0	0	-646	-1375	-729	1010	41	-1052	-228	-44	-77	-153	-83	-106	0
836	0	0	-665	-1371	-706	1018	20	-1038	-151	-73	-52	-201	-48	-108	0
837	0	0	-712	-1371	-659	1041	-26	-1015	-155	-50	-71	-209	-1	-34	0
838	0	0	-617	-1365	-748	991	65	-1056	-48	19	-13	-25	108	89	0
839	0	0	-723	-1367	-644	1045	-39	-1005	-83	7	-13	-85	27	100	0
840	0	0	-638	-1365	-727	1001	44	-1046	-38	17	-31	-54	83	95	0
841	0	0	-731	-1361	-630	1046	-50	-995	-81	0	-56	-31	46	56	0
842	0	0	-676	-1356	-680	1016	2	-1018	-93	31	-46	-40	42	139	0
843	0	0	-727	-1359	-632	1043	-47	-995	-133	-5	-46	-153	-1	-69	0
844	0	0	-605	-1361	-756	983	75	-1058	-114	-13	-13	-110	128	-83	0
845	0	0	-665	-1365	-700	1015	17	-1032	-161	60	-95	-40	-48	-19	0
846	0	0	-643	-1354	-711	998	34	-1032	-141	-17	-9	-108	-42	-32	0
847	0	0	-723	-1361	-638	1042	-42	-999	-172	54	-1	-85	13	29	0
848	0	0	-722	-1348	-626	1035	-48	-987	-129	-1	-38	-118	40	60	0
849	0	0	-716	-1346	-630	1031	-43	-988	-102	0	-42	-46	-15	149	0
850	0	0	-683	-1348	-665	1015	-9	-1006	-67	98	36	-56	64	155	0
851	0	0	-782	-1336	-554	1059	-114	-945	-108	-13	-77	-54	38	7	0
852	0	0	-737	-1328	-591	1032	-73	-959	-159	29	-98	-69	21	-56	0
853	0	0	-694	-1330	-636	1012	-29	-983	-89	21	60	-25	-44	42	0
854	0	0	-753	-1338	-585	1045	-84	-961	-211	-17	-58	-128	-7	-67	0
855	0	0	-673	-1350	-677	1011	2	-1013	-81	25	-19	-98	-17	-46	0
856	0	0	-764	-1365	-601	1064	-81	-983	-139	42	-50	-50	1	-116	0
857	0	0	-688	-1359	-671	1023	-8	-1015	-141	56	-73	-114	-52	-25	0
858	0	0	-791	-1361	-570	1076	-110	-965	-77	15	23	-50	13	48	0
859	0	0	-801	-1375	-574	1088	-113	-974	-81	-9	-36	-69	0	65	0
860	0	0	-708	-1381	-673	1044	-17	-1027	42	58	52	-67	44	149	0
861	0	0	-797	-1379	-582	1088	-107	-980	-29	-77	3	-91	54	-23	0
862	0	0	-891	-1389	-498	1140	-196	-943	-62	-91	-114	-15	-77	-27	0
863	0	0	-769	-1385	-616	1077	-76	-1000	-110	27	-27	-116	-46	-69	0
864	0	0	-844	-1387	-543	1115	-150	-965	-67	-29	-32	-87	-131	-40	0
865	0	0	-798	-1381	-583	1089	-107	-982	-52	-32	-46	-91	-120	-65	0
866	0	0	-811	-1383	-572	1097	-119	-977	-135	-64	-3	-67	-174	-91	0
867	0	0	-813	-1381	-568	1097	-122	-974	-64	-7	-11	-64	-102	-17	0
868	0	0	-840	-1383	-543	1111	-148	-963	-54	9	15	-40	-17	38	0
869	0	0	-823	-1381	-558	1102	-132	-969	-31	-17	-1	-56	-50	95	0
870	0	0	-856	-1375	-519	1115	-168	-947	0	-27	17	-3	-7	100	0
871	0	0	-821	-1377	-556	1099	-132	-966	36	5	52	0	13	58	0
872	0	0	-878	-1363	-485	1120	-196	-924	-73	-48	-48	48	-98	1	0
873	0	0	-889	-1358	-469	1123	-210	-913	-95	21	-11	-124	-58	-97	0
874	0	0	-825	-1356	-531	1090	-147	-943	-126	27	25	-110	-75	-21	0
875	0	0	-822	-1363	-541	1092	-140	-952	-98	-95	-31	-114	-100	-62	0
876	0	0	-795	-1365	-570	1080	-112	-967	-106	5	31	-93	-159	-44	0
877	0	0	-788	-1371	-583	1079	-102	-977	-104	-11	-1	-23	-112	-81	0
878	0	0	-888	-1373	-485	1130	-201	-929	-50	-11	-65	-67	-118	-21	0
879	0	0	-825	-1383	-558	1104	-133	-970	-15	-46	58	-77	15	71	0
880	0	0	-880	-1390	-510	1135	-185	-950	-31	-23	-34	-83	-3	73	0
881	0	0	-831	-1383	-552	1107	-139	-967	-95	-11	23	-114	-71	-52	0
882	0	0	-817	-1383	-566	1100	-125	-974	-87	-64	58	-104	-34	3	0
883	0	0	-829	-1379	-550	1104	-139	-964	-122	-7	-34	-162	-85	-67	0
884	0	0	-815	-1387	-572	1101	-121	-979	-159	-108	27	-161	-149	-83	0
885	0	0	-790	-1381	-591	1085	-99	-986	-120	-64	32	-162	-100	-129	0
886	0	0	-741	-1381	-640	1061	-50	-1010	-67	-46	98	-93	-122	-31	0
887	0	0	-863	-1371	-508	1117	-177	-939	-129	-149	-11	-168	-159	-44	0
888	0	0	-739	-1371	-632	1055	-53	-1001	-32	-67	27	-91	-48	0	0
889	0	0	-832	-1371	-539	1101	-146	-955	-98	-114	34	-124	-65	-17	0
890	0	0	-803	-1373	-570	1088	-116	-971	-19	-106	60	-139	-81	44	0
891	0	0	-797	-1371	-574	1084	-111	-972	-36	-34	1	-135	27	-40	0
892	0	0	-882	-1367	-485	1124	-198	-926	-25	-71	0	-155	-65	-34	0
893	0	0	-789	-1359	-570	1074	-109	-964	-81	-58	1	-195	-104	-128	0
894	0	0	-797	-1371	-574	1084	-111	-972	-71	-91	65	-178	-126	-48	0
895	0	0	-830	-1379	-549	1104	-140	-964	-95	-93	-17	-226	-98	-242	0
896	0	0	-755	-1385	-630	1070	-62	-1007	-65	-44	58	-133	-69	-100	0
897	0	0	-817	-1387	-570	1102	-123	-978	-52	-114	60	-205	-77	-172	0
898	0	0	-742	-1389	-647	1065	-47	-1018	0	-67	60	-87	-13	-42	0
899	0	0	-859	-1402	-543	1130	-158	-972	-75	-102	-23	-110	21	-13	0
900	0	0	-768	-1396	-628	1082	-70	-1012	-42	-7	25	-100	48	-13	0
901	0	0	-812	-1392	-580	1102	-116	-986	-7	-77	95	-85	-9	5	0
902	0	0	-811	-1381	-570	1096	-120	-975	-87	-104	-1	-170	-34	-36	0
903	0	0	-671	-1373	-702	1022	15	-1037	-48	-25	27	-197	17	-77	0
904	0	0	-807	-1373	-566	1090	-120	-969	-141	-102	-9	-201	-77	-120	0
905	0	0	-706	-1352	-646	1029	-30	-999	-143	-31	-29	-151	-64	-170	0
906	0	0	-742	-1358	-616	1050	-63	-987	-108	-60	56	-170	0	-104	0
907	0	0	-771	-1358	-587	1064	-92	-972	-151	-104	-71	-178	0	-205	0
908	0	0	-714	-1367	-653	1040	-30	-1010	-60	5	-40	-83	48	15	0
909	0	0	-780	-1381	-601	1080	-89	-991	-73	-69	52	-164	75	-13	0
910	0	0	-761	-1381	-620	1071	-70	-1000	-104	-56	-11	-110	40	-17	0
911	0	0	-741	-1375	-634	1058	-53	-1004	-48	-9	9	-75	114	36	0
912	0	0	-798	-1387	-589	1092	-104	-988	-155	-42	-52	-199	32	-50	0
913	0	0	-750	-1390	-640	1070	-55	-1015	-126	-42	9	-91	-9	-23	0
914	0	0	-758	-1396	-638	1077	-60	-1017	-155	-85	-85	-161	-77	-58	0
915	0	0	-655	-1398	-743	1026	44	-1070	-186	-29	31	-147	-13	-95	0
916	0	0	-708	-1392	-684	1050	-12	-1038	-174	7	0	-174	-3	-48	0
917	0	0	-727	-1392	-665	1059	-31	-1028	-102	-64	29	-77	-13	-11	0
918	0	0	-738	-1389	-651	1063	-43	-1020	-128	-1	-65	-180	58	27	0
919	0	0	-707	-1389	-682	1048	-12	-1035	-48	-36	67	-40	48	89	0
920	0	0	-753	-1387	-634	1070	-59	-1010	-75	-38	69	-87	73	95	0
921	0	0	-703	-1389	-686	1046	-8	-1037	-36	-44	38	-67	79	83	0
922	0	0	-741	-1387	-646	1064	-47	-1016	-44	-81	7	-34	11	65	0
923	0	0	-782	-1381	-599	1081	-91	-990	-69	-81	-25	-126	-19	42	0
924	0	0	-823	-1377	-554	1100	-134	-965	-162	-97	13	-201	-112	-25	0
925	0	0	-691	-1379	-688	1035	-1	-1033	-106	7	65	-108	42	-46	0
926	0	0	-737	-1369	-632	1053	-52	-1000	-129	-46	-7	-44	-67	-21	0
927	0	0	-763	-1356	-593	1059	-85	-974	-133	13	19	-38	-13	-71	0
928	0	0	-788	-1356	-568	1072	-110	-962	67	-7	133	25	25	93	0
929	0	0	-751	-1325	-574	1038	-88	-949	52	-13	73	-93	11	124	0
930	0	0	-844	-1317	-473	1080	-185	-895	-67	73	-5	13	32	190	0
931	0	0	-752	-1299	-547	1025	-102	-923	40	29	19	-29	31	106	0
932	0	0	-767	-1292	-525	1029	-121	-908	81	52	50	-5	46	69	0
933	0	0	-679	-1286	-607	982	-36	-946	44	-36	-13	-104	-52	13	0
934	0	0	-696	-1293	-597	994	-49	-945	124	11	58	-27	-42	64	0
935	0	0	-760	-1297	-537	1028	-111	-917	-7	-15	50	-73	-95	44	0
936	0	0	-801	-1305	-504	1053	-148	-904	17	-17	9	-60	-65	0	0
937	0	0	-724	-1311	-587	1017	-68	-949	79	19	38	-67	3	85	0
938	0	0	-809	-1305	-496	1057	-156	-900	112	1	25	0	-34	65	0
939	0	0	-807	-1295	-488	1051	-159	-891	67	-62	-3	-112	21	93	0
940	0	0	-770	-1295	-525	1032	-122	-910	159	-46	69	-3	46	106	0
941	0	0	-794	-1284	-490	1039	-152	-887	89	54	31	9	42	95	0
942	0	0	-821	-1276	-455	1048	-183	-865	147	-7	-1	11	-77	67	0
943	0	0	-760	-1264	-504	1012	-128	-884	114	13	32	-58	-52	77	0
944	0	0	-784	-1255	-471	1019	-156	-863	62	1	-11	-5	-137	15	0
945	0	0	-737	-1239	-502	988	-117	-870	83	7	-7	-44	-162	-54	0
946	0	0	-715	-1229	-514	972	-100	-871	54	58	46	19	-98	-102	0
947	0	0	-803	-1218	-415	1010	-194	-816	91	9	36	-50	-149	42	0
948	0	0	-799	-1202	-403	1000	-198	-802	102	-27	-17	-73	-135	67	0
949	0	0	-779	-1165	-386	972	-196	-775	116	100	21	-38	-7	52	0
950	0	0	-850	-1158	-308	1004	-271	-733	71	-40	-17	-79	-44	27	0
951	0	0	-766	-1152	-386	959	-190	-769	186	-36	73	-23	-129	67	0
952	0	0	-786	-1164	-378	975	-204	-771	120	-36	9	-44	-122	23	0
953	0	0	-784	-1173	-389	978	-197	-781	180	13	19	-1	-159	-42	0
954	0	0	-807	-1187	-380	997	-213	-783	62	-5	-7	-137	-207	-149	0
955	0	0	-765	-1195	-430	980	-167	-812	54	54	42	-124	-166	-155	0
956	0	0	-826	-1206	-380	1016	-223	-793	7	11	-11	-131	-258	-188	0
957	0	0	-836	-1214	-378	1025	-229	-796	79	-5	7	-77	-197	-98	0
958	0	0	-821	-1222	-401	1021	-210	-811	34	50	-38	-114	-79	-108	0
959	0	0	-849	-1229	-380	1039	-234	-804	67	23	23	-110	-79	-46	0
960	0	0	-896	-1243	-347	1069	-274	-795	83	-65	40	-9	-100	-100	0
961	0	0	-900	-1239	-339	1069	-280	-789	106	11	29	-112	-87	-116	0
962	0	0	-854	-1251	-397	1052	-228	-824	50	17	38	-114	-166	-104	0
963	0	0	-862	-1253	-391	1057	-235	-822	27	83	-29	-131	-145	-168	0
964	0	0	-811	-1253	-442	1032	-184	-847	-19	-38	21	-228	-186	-287	0
965	0	0	-854	-1259	-405	1056	-224	-832	-27	-25	58	-141	-203	-226	0
966	0	0	-772	-1262	-490	1017	-141	-876	-23	-34	36	-155	-199	-323	0
967	0	0	-869	-1286	-417	1077	-226	-851	-46	-62	64	-153	-248	-168	0
968	0	0	-851	-1293	-442	1072	-204	-867	15	-60	0	-131	-178	-139	0
969	0	0	-852	-1290	-438	1071	-207	-864	13	-7	34	-128	-106	-122	0
970	0	0	-877	-1292	-415	1084	-231	-853	27	-38	32	-104	-81	-73	0
971	0	0	-861	-1301	-440	1081	-210	-870	-46	5	-15	-147	-108	-131	0
972	0	0	-838	-1305	-467	1071	-185	-886	32	48	54	-77	-54	-102	0
973	0	0	-877	-1319	-442	1098	-217	-880	-19	-23	54	-172	-97	-225	0
974	0	0	-790	-1342	-552	1066	-119	-947	-13	-29	36	-116	-192	-213	0
975	0	0	-926	-1358	-432	1142	-247	-895	-155	-79	7	-133	-261	-259	0
976	0	0	-822	-1361	-539	1091	-141	-950	-89	-64	-17	-215	-180	-275	0
977	0	0	-844	-1365	-521	1104	-161	-943	-42	-13	54	-87	-112	-77	0
978	0	0	-858	-1381	-523	1119	-167	-952	46	-29	-1	-137	-126	-95	0
979	0	0	-874	-1390	-516	1132	-179	-953	-1	-17	34	-64	-77	-34	0
980	0	0	-851	-1390	-539	1120	-156	-964	40	11	89	-56	21	40	0
981	0	0	-904	-1396	-492	1150	-206	-944	15	32	-29	-91	-79	-87	0
982	0	0	-886	-1394	-508	1140	-189	-951	5	23	40	-34	-87	-9	0
983	0	0	-824	-1390	-566	1107	-129	-978	23	31	-44	-62	-60	-23	0
984	0	0	-834	-1394	-560	1114	-137	-977	-42	21	69	-157	-81	-83	0
985	0	0	-855	-1398	-543	1126	-156	-970	-48	19	-13	-100	-188	-110	0
986	0	0	-861	-1398	-537	1129	-162	-967	-9	21	34	-87	-168	-79	0
987	0	0	-879	-1396	-517	1137	-181	-956	67	23	-23	-62	-48	27	0
988	0	0	-921	-1373	-452	1147	-234	-912	7	48	-46	-40	-48	-60	0
989	0	0	-854	-1371	-517	1112	-168	-944	143	-19	-3	-89	-40	5	0
990	0	0	-918	-1377	-459	1147	-229	-918	89	25	-3	38	-7	54	0
991	0	0	-904	-1390	-486	1147	-209	-938	56	-15	-21	-31	-54	40	0
992	0	0	-906	-1398	-492	1152	-207	-945	0	46	36	-100	-110	-25	0
993	0	0	-875	-1392	-517	1133	-179	-954	54	-67	79	9	-151	-7	0
994	0	0	-834	-1398	-564	1116	-135	-981	1	-44	29	-62	-221	46	0
995	0	0	-879	-1400	-521	1139	-179	-960	-29	34	67	-91	-139	-19	0
996	0	0	-804	-1389	-585	1096	-109	-987	56	29	-13	-75	-137	-69	0
997	0	0	-848	-1379	-531	1113	-158	-955	46	42	104	-67	-120	108	0
998	0	0	-824	-1367	-543	1095	-140	-955	81	42	31	-97	-85	60	0
999	0	0	-834	-1359	-525	1096	-154	-942	112	36	87	1	-34	168	0
1000	0	0	-910	-1365	-455	1137	-227	-910	81	-23	31	-60	-67	42	0
1001	0	0	-848	-1375	-527	1111	-160	-951	197	1	112	40	-91	56	0
1002	0	0	-923	-1390	-467	1156	-228	-928	89	-11	-3	-54	-126	0	0
1003	0	0	-972	-1400	-428	1186	-272	-914	19	32	34	-32	-46	-38	0
1004	0	0	-885	-1410	-525	1147	-180	-967	52	-11	60	-143	-184	-87	0
1005	0	0	-943	-1422	-479	1182	-232	-950	34	21	67	-87	-126	-50	0
1006	0	0	-923	-1425	-502	1174	-210	-963	52	-34	104	-120	-182	-71	0
1007	0	0	-909	-1423	-514	1166	-197	-968	54	38	71	-60	-159	-9	0
1008	0	0	-904	-1418	-514	1161	-195	-966	75	62	31	-48	-126	-40	0
1009	0	0	-877	-1389	-512	1133	-182	-950	83	29	77	-9	-46	40	0
1010	0	0	-933	-1336	-403	1134	-265	-869	62	54	13	21	-21	64	0
1011	0	0	-851	-1239	-388	1045	-231	-813	27	50	3	-44	-157	-38	0
1012	0	0	-768	-1105	-337	936	-215	-721	95	60	79	-110	-129	-1	0
1013	0	0	-749	-966	-217	857	-266	-591	-54	75	32	-128	-184	-116	0
1014	0	0	-650	-787	-137	718	-256	-462	-58	102	-1	-100	-201	-161	0
1015	0	0	-520	-576	-56	548	-232	-316	-65	65	40	-110	-213	-91	0
1016	0	0	-362	-277	85	319	-223	-96	-3	1	29	-133	-195	-114	0
1017	0	0	-223	97	320	63	-271	208	-38	46	17	-147	-89	-110	0
1018	0	0	-11	477	488	-233	-249	482	13	25	32	-13	-112	-50	0
1019	0	0	117	838	721	-477	-302	779	3	7	-9	-133	-114	-21	0
1020	0	0	357	1198	841	-777	-242	1019	60	133	83	-40	29	38	0
1021	0	0	448	1511	1063	-979	-307	1287	-52	34	11	-73	-58	0	0
1022	0	0	638	1730	1092	-1184	-227	1411	21	36	81	-62	-67	-54	0
1023	0	0	726	1893	1167	-1309	-220	1530	-3	75	141	-106	-85	62	0
1024	0	0	727	1945	1218	-1336	-245	1581	-79	54	40	-89	-149	-75	0
1025	0	0	749	1916	1167	-1332	-209	1541	-83	29	7	-67	-159	-104	0
1026	0	0	701	1713	1012	-1207	-155	1362	-5	32	89	-81	-71	-27	1
1027	0	0	412	1228	816	-820	-202	1022	-129	17	69	-64	-114	19	0
1028	0	0	171	669	498	-420	-163	583	-83	48	46	-5	-9	31	0
1029	0	0	-176	64	240	56	-208	152	5	17	50	-15	54	69	0
1030	0	0	-600	-766	-166	683	-217	-466	-19	52	21	-46	11	95	0
1031	0	0	-854	-1245	-391	1049	-231	-818	-93	40	32	-29	25	34	0
1032	0	0	-916	-1435	-519	1175	-198	-977	-83	85	83	23	-13	162	0
1033	0	0	-989	-1528	-539	1258	-225	-1033	-31	-27	-27	-25	-100	44	0
1034	0	0	-937	-1571	-634	1254	-151	-1102	-137	118	9	7	-23	-27	0
1035	0	0	-932	-1581	-649	1256	-141	-1115	-159	15	15	-44	-93	11	0
1036	0	0	-921	-1588	-667	1254	-127	-1127	-122	31	-5	-65	0	-48	0
1037	0	0	-943	-1616	-673	1279	-135	-1144	-118	87	44	-58	-27	77	0
1038	0	0	-1034	-1664	-630	1349	-202	-1147	-87	-3	-1	-69	-11	133	0
1039	0	0	-957	-1701	-744	1329	-106	-1222	19	60	85	-21	31	180	0
1040	0	0	-1015	-1703	-688	1359	-163	-1195	-1	23	58	-40	102	135	0
1041	0	0	-968	-1658	-690	1313	-139	-1174	-7	81	-44	-7	38	65	0
1042	0	0	-954	-1600	-646	1277	-154	-1123	7	71	62	-5	17	89	0
1043	0	0	-962	-1557	-595	1259	-183	-1076	-73	-5	17	-60	-75	40	0
1044	0	0	-870	-1519	-649	1194	-110	-1084	-64	-9	48	-75	-17	-38	0
1045	0	0	-879	-1472	-593	1175	-143	-1032	-131	29	29	-40	-56	-21	0
1046	0	0	-873	-1427	-554	1150	-159	-990	-73	1	64	-110	-58	-46	0
1047	0	0	-867	-1396	-529	1131	-169	-962	-9	3	19	-25	54	-118	0
1048	0	0	-899	-1387	-488	1143	-205	-937	-31	-3	13	-36	-17	69	0
1049	0	0	-890	-1367	-477	1128	-206	-922	48	3	1	-11	9	199	0
1050	0	0	-861	-1359	-498	1110	-181	-928	71	-1	52	27	40	122	0
1051	0	0	-862	-1356	-494	1109	-184	-925	58	-48	71	23	-23	29	0
1052	0	0	-834	-1340	-506	1087	-164	-923	79	17	54	-21	73	25	0
1053	0	0	-906	-1334	-428	1120	-239	-881	-98	17	27	-87	15	25	0
1054	0	0	-811	-1311	-500	1061	-155	-905	-3	-122	-46	-131	-128	27	0
1055	0	0	-809	-1301	-492	1055	-158	-896	-46	25	-15	5	-91	36	0
1056	0	0	-807	-1301	-494	1054	-156	-897	-100	-67	17	-151	-120	23	0
1057	0	0	-794	-1313	-519	1053	-137	-916	-67	-29	19	-50	-31	62	0
1058	0	0	-788	-1323	-535	1055	-126	-929	5	-64	75	11	9	209	0
1059	0	0	-749	-1315	-566	1032	-91	-940	50	5	29	-36	100	174	0
1060	0	0	-784	-1313	-529	1048	-127	-921	83	-1	58	-32	85	207	0
1061	0	0	-863	-1313	-450	1088	-206	-881	-71	21	46	-112	27	93	0
1062	0	0	-803	-1311	-508	1057	-147	-909	40	67	32	-46	81	77	0
1063	0	0	-823	-1309	-486	1066	-168	-897	-34	-5	-52	-38	-60	73	0
1064	0	0	-745	-1295	-550	1020	-97	-922	-40	-15	-21	-34	-62	110	0
1065	0	0	-803	-1295	-492	1049	-155	-893	-71	-15	83	-124	-31	106	0
1066	0	0	-687	-1290	-603	988	-42	-946	-54	15	0	-65	-25	52	0
1067	0	0	-710	-1282	-572	996	-69	-927	-81	-11	129	-108	27	141	0
1068	0	0	-765	-1261	-496	1013	-134	-878	-17	-85	64	-67	15	250	0
1069	0	0	-685	-1257	-572	971	-56	-914	1	5	5	-5	25	238	0
1070	0	0	-792	-1257	-465	1024	-163	-861	15	-67	-27	-3	31	226	0
1071	0	0	-743	-1259	-516	1001	-113	-887	-9	-52	81	-7	32	176	0
1072	0	0	-738	-1255	-517	996	-110	-886	-17	3	-5	-67	-7	155	0
1073	0	0	-700	-1241	-541	970	-79	-891	-50	-106	-23	-56	-97	27	0
1074	0	0	-706	-1239	-533	972	-86	-886	-67	19	89	-52	-13	29	0
1075	0	0	-753	-1247	-494	1000	-129	-870	-176	-67	-42	-122	-93	-93	0
1076	0	0	-691	-1241	-550	966	-70	-895	-114	-31	69	-62	-79	-75	0
1077	0	0	-751	-1245	-494	998	-128	-869	-75	-11	15	-83	-38	44	0
1078	0	0	-720	-1247	-527	983	-96	-887	-42	-32	-11	-102	-58	-3	0
1079	0	0	-739	-1245	-506	992	-116	-875	5	-42	38	-27	-15	71	0
1080	0	0	-832	-1251	-419	1041	-206	-835	-67	-29	-34	-124	-77	-60	0
1081	0	0	-735	-1247	-512	991	-111	-879	27	3	21	-29	-44	-56	0
1082	0	0	-879	-1251	-372	1065	-253	-811	-79	5	-29	-116	-50	-106	0
1083	0	0	-811	-1241	-430	1026	-190	-835	-58	-46	-69	-166	-178	-145	0
1084	0	0	-689	-1243	-554	966	-67	-898	-9	77	58	-73	-60	-155	0
1085	0	0	-793	-1233	-440	1013	-176	-836	-46	-85	-52	-133	-108	-209	0
1086	0	0	-794	-1214	-420	1004	-187	-817	-118	-46	-34	-153	-186	-256	0
1087	0	0	-766	-1198	-432	982	-167	-815	-31	25	-17	-135	-87	-186	0
1088	0	0	-783	-1202	-419	992	-182	-810	0	-46	11	-118	-21	-141	0
1089	0	0	-811	-1191	-380	1001	-215	-785	7	11	-32	-81	-17	-110	0
1090	0	0	-825	-1195	-370	1010	-227	-782	0	-1	38	-79	-27	-89	0
1091	0	0	-908	-1202	-294	1055	-307	-748	-29	25	-15	-104	-27	-151	0
1092	0	0	-825	-1191	-366	1008	-229	-778	-7	11	-29	-83	-52	-69	0
1093	0	0	-786	-1181	-395	983	-195	-788	52	21	48	-91	-135	-100	0
1094	0	0	-811	-1173	-362	992	-224	-767	15	65	29	-133	-120	-207	0
1095	0	0	-799	-1167	-368	983	-215	-767	-98	7	79	-87	-182	-106	0
1096	0	0	-754	-1167	-413	960	-170	-790	-29	54	7	-75	-106	-153	0
1097	0	0	-794	-1150	-356	972	-219	-753	-97	85	-9	-81	-79	-98	0
1098	0	0	-787	-1140	-353	963	-217	-746	17	13	-19	-139	-81	-29	0
1099	0	0	-771	-1129	-358	950	-206	-743	85	46	52	-32	-25	48	0
1100	0	0	-838	-1132	-294	985	-272	-713	27	-7	65	-44	-106	120	0
1101	0	0	-741	-1125	-384	933	-178	-754	54	64	11	-81	17	-27	0
1102	0	0	-807	-1121	-314	964	-246	-717	77	69	-54	-9	-44	15	0
1103	0	0	-739	-1117	-378	928	-180	-747	93	106	15	-3	-60	31	0
1104	0	0	-774	-1101	-327	937	-223	-714	-21	56	13	-69	-194	25	0
1105	0	0	-691	-1098	-407	894	-142	-752	56	116	38	-15	-104	-19	0
1106	0	0	-797	-1080	-283	938	-257	-681	40	13	11	-21	-159	-97	0
1107	0	0	-727	-1070	-343	898	-192	-706	79	40	32	-17	-139	83	0
1108	0	0	-760	-1051	-291	905	-234	-671	129	157	60	-9	62	157	0
1109	0	0	-877	-1032	-155	954	-361	-593	44	64	-1	-27	-34	110	0
1110	0	0	-710	-1001	-291	855	-209	-646	112	221	77	95	-7	162	0
1111	0	0	-881	-987	-106	934	-387	-546	-3	75	-7	29	-77	124	0
1112	0	0	-842	-973	-131	907	-355	-552	36	135	-32	38	-102	56	0
1113	0	0	-809	-983	-174	896	-317	-578	48	79	83	-1	-58	-11	0
1114	0	0	-873	-995	-122	934	-375	-558	-98	112	-23	-93	-221	-44	0
1115	0	0	-780	-999	-219	889	-280	-609	-44	120	27	-36	-192	-56	0
1116	0	0	-871	-995	-124	933	-373	-559	-67	65	0	-67	-221	-91	0
1117	0	0	-937	-989	-52	963	-442	-520	-40	36	58	-60	-145	-126	0
1118	0	0	-956	-979	-23	967	-466	-501	7	-1	60	-124	-106	-118	0
1119	0	0	-936	-970	-34	953	-451	-502	-46	56	-13	-31	-145	-38	0
1120	0	0	-993	-964	29	978	-511	-467	-69	-27	27	-42	-155	-1	0
1121	0	0	-878	-940	-62	909	-408	-501	-58	-40	62	-137	-155	-40	0
1122	0	0	-932	-919	13	925	-472	-453	-162	1	11	-147	-186	-104	0
1123	0	0	-981	-896	85	938	-533	-405	-174	-118	-31	-259	-258	-143	0
1124	0	0	-820	-880	-60	850	-380	-470	-157	-17	19	-201	-244	-281	0
1125	0	0	-861	-861	0	861	-430	-430	-128	36	-3	-110	-226	-157	0
1126	0	0	-909	-838	71	873	-490	-383	-236	-112	-75	-271	-308	-341	0
1127	0	0	-751	-818	-67	784	-342	-442	-50	95	42	-106	-145	-118	0
1128	0	0	-900	-805	95	852	-497	-355	-126	-9	-116	-100	-162	-176	0
1129	0	0	-796	-787	9	791	-402	-389	-62	17	1	-83	-157	-137	0
1130	0	0	-870	-768	102	819	-486	-333	-48	-31	-36	-108	-149	-114	0
1131	0	0	-835	-750	85	792	-460	-332	-67	-23	0	-62	-209	-32	0
1132	0	0	-831	-731	100	781	-465	-315	-100	-13	-64	-60	-192	-44	0
1133	0	0	-839	-710	129	774	-484	-290	-83	-98	7	-147	-201	-62	0
1134	0	0	-835	-702	133	768	-484	-284	-190	-67	-32	-180	-170	-172	0
1135	0	0	-773	-688	85	730	-429	-301	-149	-11	-52	-116	-203	-201	0
1136	0	0	-715	-673	42	694	-378	-315	-65	25	-65	-79	-215	-174	0
1137	0	0	-760	-665	95	712	-427	-285	-137	50	11	-73	-199	-128	0
1138	0	0	-713	-651	62	682	-387	-294	-56	40	-21	-54	-129	-34	0
1139	0	0	-736	-649	87	692	-411	-281	-50	21	-46	-75	-100	-40	0
1140	0	0	-655	-642	13	648	-334	-314	-67	23	54	-137	-71	77	0
1141	0	0	-637	-618	19	627	-328	-299	-108	60	34	-95	-73	27	0
1142	0	0	-680	-607	73	643	-376	-267	-93	-56	-13	-81	-118	-42	0
1143	0	0	-635	-601	34	618	-334	-283	-87	5	15	-108	-100	-36	0
1144	0	0	-606	-595	11	600	-308	-292	-209	-32	-32	-161	-172	-128	0
1145	0	0	-604	-595	9	599	-306	-293	-143	-38	-15	-129	-232	-98	0
1146	0	0	-594	-603	-9	598	-292	-306	-215	21	25	-120	-71	-199	0
1147	0	0	-536	-607	-71	571	-232	-339	-190	46	-50	-133	-161	-56	0
1148	0	0	-577	-613	-36	595	-270	-324	-180	-34	-52	-161	-85	-52	0
1149	0	0	-588	-630	-42	609	-273	-336	-151	-3	-50	-98	-58	25	0
1150	0	0	-536	-638	-102	587	-217	-370	-73	27	27	-17	-62	34	0
1151	0	0	-614	-646	-32	630	-291	-339	-89	-50	-29	-91	-93	-25	0
1152	0	0	-600	-646	-46	623	-277	-346	-162	-9	58	-137	-73	-91	0
1153	0	0	-595	-651	-56	623	-269	-353	-170	-27	36	-161	-98	-75	0
1154	0	0	-545	-665	-120	605	-212	-392	-147	1	-9	-114	-100	-149	0
1155	0	0	-578	-680	-102	629	-238	-391	-166	9	50	-209	-184	-104	0
1156	0	0	-613	-700	-87	656	-263	-393	-211	46	62	-161	-164	-207	0
1157	0	0	-665	-719	-54	692	-305	-386	-164	-11	-3	-192	-174	-184	0
1158	0	0	-648	-739	-91	693	-278	-415	-91	7	56	-124	-89	-54	0
1159	0	0	-701	-770	-69	735	-316	-419	-65	58	-29	-29	-83	-25	0
1160	0	0	-679	-777	-98	728	-290	-437	-60	95	19	-126	-81	56	0
1161	0	0	-751	-803	-52	777	-349	-427	-11	-11	34	-93	-48	-34	0
1162	0	0	-782	-828	-46	805	-368	-437	-116	25	32	-161	-122	-71	0
1163	0	0	-785	-845	-60	815	-362	-452	-77	118	27	-122	-114	-120	0
1164	0	0	-797	-876	-79	836	-359	-477	-112	-3	-67	-126	-226	-207	0
1165	0	0	-746	-905	-159	825	-293	-532	-56	19	50	-69	-197	-184	0
1166	0	0	-790	-929	-139	859	-325	-534	-29	27	64	-77	-131	-174	0
1167	0	0	-826	-946	-120	886	-353	-533	-32	-52	19	-135	-230	-128	0
1168	0	0	-797	-973	-176	885	-310	-574	77	52	21	-67	-65	-27	0
1169	0	0	-908	-977	-69	942	-419	-523	60	-15	38	-38	-137	58	0
1170	0	0	-852	-968	-116	910	-368	-542	-1	23	5	-64	-129	-19	0
1171	0	0	-842	-981	-139	911	-351	-560	81	56	50	-19	-62	-23	0
1172	0	0	-875	-1001	-126	938	-374	-563	65	-3	-29	-112	-141	-64	0
1173	0	0	-875	-1028	-153	951	-361	-590	-69	50	3	-129	-149	-139	0
1174	0	0	-890	-1051	-161	970	-364	-606	-36	69	19	-126	-147	-166	0
1175	0	0	-863	-1076	-213	969	-325	-644	21	15	-23	-102	-205	-221	0
1176	0	0	-935	-1101	-166	1018	-384	-633	-114	17	0	-71	-180	-190	0
1177	0	0	-883	-1125	-242	1004	-320	-683	7	-25	-3	-104	-195	-135	0
1178	0	0	-974	-1150	-176	1062	-399	-663	-5	9	9	-93	-83	-81	0
1179	0	0	-966	-1173	-207	1069	-379	-690	-52	13	-73	-128	-135	-50	0
1180	0	0	-984	-1185	-201	1084	-391	-693	-21	-50	-21	-71	-69	-100	0
1181	0	0	-931	-1179	-248	1055	-341	-713	7	-38	17	-73	-54	-114	0
1182	0	0	-938	-1196	-258	1067	-340	-727	15	-15	-44	-60	-75	-81	0
1183	0	0	-974	-1208	-234	1091	-370	-721	-62	-124	-65	-79	-176	-161	0
1184	0	0	-883	-1214	-331	1048	-276	-772	-13	-69	-52	-56	-145	-213	0
1185	0	0	-993	-1212	-219	1102	-387	-715	-85	-34	-36	-168	-157	-164	0
1186	0	0	-943	-1222	-279	1082	-332	-750	-56	3	-56	-133	-205	-151	0
1187	0	0	-918	-1212	-294	1065	-312	-753	0	-46	-36	-104	-93	-124	0
1188	0	0	-955	-1218	-263	1086	-346	-740	27	-48	-1	-87	-85	-65	0
1189	0	0	-945	-1224	-279	1084	-333	-751	9	-11	-38	-52	-31	-17	0
1190	0	0	-930	-1224	-294	1077	-318	-759	23	-65	7	-56	-85	3	0
1191	0	0	-893	-1228	-335	1060	-279	-781	102	44	-23	54	-40	-19	0
1192	0	0	-931	-1229	-298	1080	-316	-763	58	-91	-71	-114	-54	-46	0
1193	0	0	-960	-1235	-275	1097	-342	-755	23	-32	-13	-73	-126	19	0
1194	0	0	-900	-1245	-345	1072	-277	-795	42	-46	-36	-104	-164	-67	0
1195	0	0	-955	-1255	-300	1105	-327	-777	5	-50	23	-151	-153	-188	0
1196	0	0	-909	-1262	-353	1085	-278	-807	85	-19	-25	-65	-159	-137	0
1197	0	0	-949	-1259	-310	1104	-319	-784	11	-42	-29	-27	-100	-108	0
1198	0	0	-942	-1264	-322	1103	-310	-793	149	-122	-5	-42	-118	-42	0
1199	0	0	-890	-1270	-380	1080	-255	-825	155	13	65	13	-3	-5	0
1200	0	0	-1049	-1270	-221	1159	-414	-745	60	-73	1	-64	-85	-38	0
1201	0	0	-874	-1229	-355	1051	-259	-792	147	-67	77	-60	-91	-112	0
1202	0	0	-1042	-1228	-186	1135	-428	-707	54	-56	-17	-67	-149	-135	0
1203	0	0	-950	-1237	-287	1093	-331	-762	106	-11	-44	-38	-126	-159	0
1204	0	0	-972	-1241	-269	1106	-351	-755	15	-95	23	-151	-178	-203	0
1205	0	0	-887	-1253	-366	1070	-260	-809	95	-46	122	-106	-203	-166	0
1206	0	0	-956	-1264	-308	1110	-324	-786	54	-112	-19	-141	-203	-285	0
1207	0	0	-894	-1280	-386	1087	-254	-833	178	-100	15	-48	-176	-174	0
1208	0	0	-979	-1293	-314	1136	-332	-803	137	-118	-29	-54	-161	-100	0
1209	0	0	-1005	-1303	-298	1154	-353	-800	153	-162	19	-133	-87	-194	0
1210	0	0	-981	-1303	-322	1142	-329	-812	112	-44	-31	9	-65	-91	0
1211	0	0	-937	-1293	-356	1115	-290	-824	133	-40	0	-110	-110	-197	0
1212	0	0	-997	-1293	-296	1145	-350	-794	65	-108	15	-118	-83	-186	0
1213	0	0	-1007	-1276	-269	1141	-369	-772	-36	-60	-11	-164	-159	-289	0
1214	0	0	-920	-1261	-341	1090	-289	-801	36	-52	34	-164	-153	-273	0
1215	0	0	-951	-1257	-306	1104	-322	-781	-23	-42	1	-207	-147	-308	0
1216	0	0	-996	-1255	-259	1125	-368	-757	-108	-159	79	-213	-203	-331	0
1217	0	0	-867	-1255	-388	1061	-239	-821	38	9	40	-139	-116	-304	0
1218	0	0	-951	-1251	-300	1101	-325	-775	-7	-60	13	-135	-67	-145	0
1219	0	0	-922	-1259	-337	1090	-292	-798	21	-56	13	-182	-48	-174	0
1220	0	0	-920	-1255	-335	1087	-292	-795	5	48	29	-143	-56	-118	0
1221	0	0	-971	-1262	-291	1116	-340	-776	-19	-17	-23	-172	1	-230	0
1222	0	0	-974	-1272	-298	1123	-338	-785	-81	-64	-15	-190	-102	-308	0
1223	0	0	-908	-1268	-360	1088	-274	-814	-32	19	40	-217	-116	-263	0
1224	0	0	-941	-1255	-314	1098	-313	-784	-73	-21	-60	-240	-242	-166	0
1225	0	0	-856	-1251	-395	1053	-230	-823	-71	-23	44	-219	-126	-318	0
1226	0	0	-904	-1245	-341	1074	-281	-793	-58	-1	-9	-192	-102	-269	0
1227	0	0	-896	-1239	-343	1067	-276	-791	-50	-81	-44	-228	-186	-258	0
1228	0	0	-892	-1237	-345	1064	-273	-791	-36	9	-36	-83	-77	-126	0
1229	0	0	-912	-1241	-329	1076	-291	-785	-11	9	17	-147	-52	-126	0
1230	0	0	-912	-1239	-327	1075	-292	-783	-15	-13	32	-60	-112	1	0
1231	0	0	-947	-1224	-277	1085	-335	-750	7	77	-11	-95	-1	-102	0
1232	0	0	-883	-1224	-341	1053	-271	-782	15	50	52	-87	-108	-112	0
1233	0	0	-901	-1226	-325	1063	-288	-775	-31	50	17	-54	-147	-54	0
1234	0	0	-852	-1222	-370	1037	-241	-796	-42	5	-62	-122	-190	-145	0
1235	0	0	-848	-1226	-378	1037	-235	-802	-19	29	36	-180	-100	-83	0
1236	0	0	-885	-1222	-337	1053	-274	-779	-104	13	23	-102	-178	-153	0
1237	0	0	-875	-1228	-353	1051	-261	-790	15	15	40	-32	-71	-79	0
1238	0	0	-840	-1220	-380	1030	-230	-800	1	69	23	-58	-44	-62	0
1239	0	0	-838	-1214	-376	1026	-231	-795	38	126	31	-56	5	48	0
1240	0	0	-902	-1216	-314	1059	-294	-765	29	64	-23	9	-40	85	0
1241	0	0	-807	-1216	-409	1011	-199	-812	23	67	106	-36	-46	-5	0
1242	0	0	-844	-1195	-351	1019	-246	-773	7	129	42	-29	-100	91	0
1243	0	0	-826	-1196	-370	1011	-228	-783	-1	36	-3	-89	-19	-52	0
1244	0	0	-795	-1196	-401	995	-197	-798	-34	7	69	-65	-56	-67	0
1245	0	0	-873	-1214	-341	1043	-266	-777	-21	3	13	-77	-124	-38	0
1246	0	0	-815	-1216	-401	1015	-207	-808	-44	62	3	-73	-141	-141	0
1247	0	0	-848	-1212	-364	1030	-242	-788	11	36	29	48	-75	-31	0
1248	0	0	-879	-1212	-333	1045	-273	-772	17	48	67	-44	-58	98	0
1249	0	0	-912	-1218	-306	1065	-303	-762	36	-36	64	-93	-54	62	0
1250	0	0	-894	-1231	-337	1062	-278	-784	97	15	31	-19	13	97	0
1251	0	0	-916	-1239	-323	1077	-296	-781	95	56	60	13	-34	79	0
1252	0	0	-917	-1229	-312	1073	-302	-770	11	73	44	23	-102	67	0
1253	0	0	-918	-1220	-302	1069	-308	-761	-38	27	-58	-58	-81	-110	0
1254	0	0	-848	-1210	-362	1029	-243	-786	-83	95	17	-44	-69	-32	0
1255	0	0	-897	-1193	-296	1045	-300	-744	-40	48	44	-56	-42	-11	0
1256	0	0	-873	-1179	-306	1026	-283	-742	-69	-25	27	-81	-106	-85	0
1257	0	0	-903	-1195	-292	1049	-305	-743	36	71	31	-3	-38	87	0
1258	0	0	-953	-1191	-238	1072	-357	-714	-36	-65	-5	-65	-102	40	0
1259	0	0	-877	-1175	-298	1026	-289	-736	83	11	62	48	-1	75	0
1260	0	0	-951	-1189	-238	1070	-356	-713	19	56	7	42	7	178	0
1261	0	0	-939	-1200	-261	1069	-339	-730	-25	-13	5	-54	-50	54	0
1262	0	0	-939	-1228	-289	1083	-325	-758	17	93	25	31	-58	151	0
1263	0	0	-949	-1220	-271	1084	-339	-745	-38	-19	-40	-21	-52	48	0
1264	0	0	-887	-1226	-339	1056	-274	-782	-44	52	54	-62	-64	73	0
1265	0	0	-917	-1239	-322	1078	-297	-780	-52	42	48	-60	-56	17	0
1266	0	0	-904	-1251	-347	1077	-278	-799	-112	-17	23	-81	-116	-9	0
1267	0	0	-858	-1253	-395	1055	-231	-824	71	56	-64	89	-79	91	0
1268	0	0	-908	-1257	-349	1082	-279	-803	-13	23	42	-98	48	137	0
1269	0	0	-928	-1261	-333	1094	-297	-797	21	-21	25	29	-11	168	0
1270	0	0	-954	-1245	-291	1099	-331	-768	-46	-64	65	40	98	155	0
1271	0	0	-904	-1247	-343	1075	-280	-795	-19	-11	21	-21	-21	135	0
1272	0	0	-865	-1237	-372	1051	-246	-804	-60	-5	102	-106	-31	79	0
1273	0	0	-912	-1245	-333	1078	-289	-789	-36	-21	67	-15	-73	64	0
1274	0	0	-914	-1253	-339	1083	-287	-796	-71	-81	-1	-11	-87	40	0
1275	0	0	-827	-1261	-434	1044	-196	-847	-91	3	34	27	-38	-32	0
1276	0	0	-902	-1251	-349	1076	-276	-800	-131	-32	62	-102	-32	-15	0
1277	0	0	-892	-1247	-355	1069	-268	-801	-122	-31	-3	-58	-58	3	0
1278	0	0	-850	-1245	-395	1047	-227	-820	-48	-13	91	58	27	147	0
1279	0	0	-927	-1249	-322	1088	-302	-785	-32	-95	9	-27	29	98	0
1280	0	0	-859	-1243	-384	1051	-237	-813	-46	-23	83	27	56	79	0
1281	0	0	-925	-1243	-318	1084	-303	-780	-52	-64	17	-85	7	75	0
1282	0	0	-853	-1241	-388	1047	-232	-814	23	-60	128	3	-9	108	0
1283	0	0	-895	-1220	-325	1057	-285	-772	-104	-48	40	-120	-77	40	0
1284	0	0	-852	-1220	-368	1036	-242	-794	-141	-56	7	-104	-69	-48	0
1285	0	0	-849	-1229	-380	1039	-234	-804	-161	-122	7	-112	-93	-64	0
1286	0	0	-818	-1237	-419	1027	-199	-828	-143	1	34	-95	-3	-89	0
1287	0	0	-833	-1224	-391	1028	-221	-807	-89	54	7	-73	17	-34	0
1288	0	0	-885	-1216	-331	1050	-277	-773	-110	-62	56	-87	-87	25	0
1289	0	0	-838	-1220	-382	1029	-228	-801	-135	0	19	-42	29	85	0
1290	0	0	-811	-1224	-413	1017	-199	-818	-17	-65	58	-46	-13	98	0
1291	0	0	-832	-1233	-401	1032	-215	-817	1	-32	98	32	19	19	0
1292	0	0	-822	-1237	-415	1029	-203	-826	-157	44	-21	-38	-7	-56	0
1293	0	0	-832	-1239	-407	1035	-212	-823	-186	-29	32	-116	-79	-5	0
1294	0	0	-751	-1241	-490	996	-130	-865	-157	0	122	-44	-60	-17	0
1295	0	0	-863	-1241	-378	1052	-242	-809	-197	-73	38	-190	-116	-104	0
1296	0	0	-722	-1251	-529	986	-96	-890	-65	-42	52	-73	-58	-87	0
1297	0	0	-850	-1243	-393	1046	-228	-818	-122	-91	133	-131	-122	5	0
1298	0	0	-778	-1251	-473	1014	-152	-862	-128	3	21	-75	-29	13	0
1299	0	0	-829	-1255	-426	1042	-201	-840	-62	7	87	-23	-1	110	0
1300	0	0	-885	-1257	-372	1071	-256	-814	-73	-42	17	-69	-67	23	0
1301	0	0	-794	-1255	-461	1024	-166	-858	-13	56	52	-29	-58	104	0
1302	0	0	-910	-1253	-343	1081	-283	-798	-60	-81	75	-75	-64	64	0
1303	0	0	-807	-1245	-438	1026	-184	-841	-54	36	21	-31	-69	-21	0
1304	0	0	-817	-1255	-438	1036	-189	-846	-21	-102	120	-131	-137	27	0
1305	0	0	-829	-1261	-432	1045	-198	-846	-135	-52	81	-129	-133	-46	0
1306	0	0	-767	-1257	-490	1012	-138	-873	-46	-23	60	-60	-98	-27	0
1307	0	0	-875	-1257	-382	1066	-246	-819	-89	-25	13	-102	-85	52	0
1308	0	0	-763	-1255	-492	1009	-135	-873	-48	-67	38	-77	-38	67	0
1309	0	0	-798	-1257	-459	1027	-169	-858	15	52	56	-54	112	106	0
1310	0	0	-848	-1249	-401	1048	-223	-825	-89	-15	-46	-52	-46	108	0
1311	0	0	-832	-1245	-413	1038	-209	-829	-32	-1	56	-15	-7	131	0
1312	0	0	-797	-1247	-450	1022	-173	-848	-83	36	85	-44	-52	65	0
1313	0	0	-828	-1247	-419	1037	-204	-833	-54	-67	44	-54	-79	-15	0
1314	0	0	-809	-1247	-438	1028	-185	-842	-95	-5	44	-52	-143	-3	0
1315	0	0	-712	-1233	-521	972	-95	-877	-112	46	48	-73	-65	-46	0
1316	0	0	-855	-1231	-376	1043	-239	-803	-190	-34	32	-79	-139	-89	0
1317	0	0	-802	-1224	-422	1013	-190	-823	-104	42	32	-71	-52	102	0
1318	0	0	-755	-1214	-459	984	-148	-836	-50	27	91	-3	-11	122	0
1319	0	0	-844	-1185	-341	1014	-251	-763	-85	-58	19	-60	-73	97	0
1320	0	0	-733	-1179	-446	956	-143	-812	77	-7	19	48	-50	124	0
1321	0	0	-844	-1167	-323	1005	-260	-745	-97	-62	-19	-13	-25	-46	0
1322	0	0	-782	-1148	-366	965	-208	-757	7	-40	31	5	-126	31	0
1323	0	0	-828	-1148	-320	988	-254	-734	-64	29	11	-46	-97	-1	0
1324	0	0	-708	-1150	-442	929	-133	-796	-7	-23	32	-36	-114	-54	0
1325	0	0	-766	-1142	-376	954	-195	-759	-98	-7	23	-114	-155	-65	0
1326	0	0	-772	-1146	-374	959	-199	-760	-54	21	64	-56	-95	11	0
1327	0	0	-720	-1148	-428	934	-146	-788	19	7	11	-27	-102	-29	0
1328	0	0	-732	-1156	-424	944	-154	-790	73	-3	85	-23	-27	65	0
1329	0	0	-774	-1158	-384	966	-195	-771	69	-64	129	-15	-62	122	0
1330	0	0	-809	-1173	-364	991	-222	-768	93	-25	29	5	0	40	0
1331	0	0	-850	-1158	-308	1004	-271	-733	34	-77	71	-5	-81	52	0
1332	0	0	-857	-1144	-287	1000	-285	-715	21	-36	1	-42	-104	-29	0
1333	0	0	-829	-1121	-292	975	-268	-706	-13	-9	23	-54	-135	-85	0
1334	0	0	-792	-1094	-302	943	-245	-698	52	3	3	-52	-124	-91	0
1335	0	0	-813	-1072	-259	942	-277	-665	-7	-67	17	-106	-124	-166	0
1336	0	0	-803	-1072	-269	937	-267	-670	-27	-52	23	-118	-213	-149	0
1337	0	0	-795	-1049	-254	922	-270	-651	-1	50	34	-64	-114	-98	0
1338	0	0	-859	-1039	-180	949	-339	-609	60	-89	31	-87	-102	-54	0
1339	0	0	-824	-1047	-223	935	-300	-635	129	-95	50	-52	-133	-3	0
1340	0	0	-927	-1045	-118	986	-404	-581	77	-46	38	-97	-133	-48	0
1341	0	0	-798	-1067	-269	932	-264	-668	87	7	1	-23	-147	77	0
1342	0	0	-805	-1063	-258	934	-273	-660	85	-25	83	-116	-65	-32	0
1343	0	0	-772	-1063	-291	917	-240	-677	120	-50	25	-85	-166	-110	0
1344	0	0	-859	-1068	-209	963	-325	-638	25	-64	-52	-91	-192	-139	0
1345	0	0	-842	-1078	-236	960	-303	-657	87	-69	19	-89	-201	-85	0
1346	0	0	-780	-1086	-306	933	-237	-696	95	-87	56	-141	-137	-228	0
1347	0	0	-865	-1088	-223	976	-321	-655	25	-79	34	-56	-155	-184	0
1348	0	0	-894	-1105	-211	999	-341	-658	56	-29	-13	-97	-120	-128	0
1349	0	0	-861	-1115	-254	988	-303	-684	118	7	-7	-67	-112	-25	0
1350	0	0	-830	-1115	-285	972	-272	-700	186	-31	23	3	-73	-58	0
1351	0	0	-891	-1131	-240	1011	-325	-685	89	7	-52	-27	-122	-44	0
1352	0	0	-769	-1125	-356	947	-206	-740	108	9	52	-128	-79	-17	0
1353	0	0	-889	-1127	-238	1008	-325	-682	21	-17	-40	-58	-141	-118	0
1354	0	0	-811	-1131	-320	971	-245	-725	-7	-17	7	-164	-153	-166	0
1355	0	0	-773	-1131	-358	952	-207	-744	-19	31	-31	-34	-174	-184	0
1356	0	0	-813	-1154	-341	983	-236	-747	9	-5	34	-116	-164	-221	0
1357	0	0	-836	-1165	-329	1000	-253	-747	25	-44	3	-172	-174	-122	0
1358	0	0	-826	-1148	-322	987	-252	-735	56	29	-1	-69	-114	-97	0
1359	0	0	-877	-1146	-269	1011	-304	-707	50	-83	-1	-17	-79	-87	0
1360	0	0	-770	-1156	-386	963	-192	-771	85	23	-11	-38	-31	-106	0
1361	0	0	-864	-1160	-296	1012	-284	-728	64	-36	-7	-65	-85	-50	0
1362	0	0	-829	-1154	-325	991	-252	-739	42	5	29	-65	-124	-34	0
1363	0	0	-784	-1162	-378	973	-203	-770	1	15	-38	-48	-151	-108	0
1364	0	0	-782	-1183	-401	982	-190	-792	15	-42	3	-62	-133	-151	0
1365	0	0	-817	-1218	-401	1017	-208	-809	-56	-73	15	-87	-151	-182	0
1366	0	0	-805	-1245	-440	1025	-182	-842	-46	-36	-40	-102	-244	-147	0
1367	0	0	-805	-1272	-467	1038	-169	-869	27	44	-1	-108	-25	-91	0
1368	0	0	-827	-1282	-455	1054	-186	-868	-44	27	-120	-83	-58	-129	0
1369	0	0	-758	-1295	-537	1026	-110	-916	50	71	25	-65	17	1	0
1370	0	0	-869	-1295	-426	1082	-221	-860	-9	-46	-25	-73	-36	42	0
1371	0	0	-825	-1286	-461	1055	-182	-873	137	-11	-38	-93	11	-27	0
1372	0	0	-791	-1276	-485	1033	-153	-880	108	-19	17	0	-25	-23	0
1373	0	0	-838	-1278	-440	1058	-199	-859	-58	-17	-79	-79	-108	-157	0
1374	0	0	-776	-1282	-506	1029	-135	-894	-67	-54	-13	-56	-137	-151	0
1375	0	0	-803	-1280	-477	1041	-163	-878	15	-29	-87	-95	-139	-110	0
1376	0	0	-726	-1286	-560	1006	-83	-923	-7	-11	-3	-91	-135	-178	0
1377	0	0	-801	-1276	-475	1038	-163	-875	1	-62	-27	-131	-58	-213	0
1378	0	0	-795	-1272	-477	1033	-159	-874	23	15	-50	-15	-128	-75	0
1379	0	0	-780	-1266	-486	1023	-147	-876	31	-25	-42	-62	-81	-62	0
1380	0	0	-844	-1261	-417	1052	-213	-839	44	29	-71	-58	-25	-126	0
1381	0	0	-737	-1262	-525	999	-106	-893	56	46	48	-34	-5	-36	0
1382	0	0	-883	-1272	-389	1077	-247	-830	-15	-50	-15	-110	-106	-64	0
1383	0	0	-757	-1276	-519	1016	-119	-897	7	21	-62	-100	-145	-174	0
1384	0	0	-794	-1282	-488	1038	-153	-885	77	1	-9	-25	-147	-118	0
1385	0	0	-813	-1276	-463	1044	-175	-869	-64	-29	-62	-170	-248	-201	0
1386	0	0	-725	-1266	-541	995	-92	-903	104	77	40	-34	-178	-182	0
1387	0	0	-840	-1264	-424	1052	-208	-844	11	-29	-11	-114	-151	-149	0
1388	0	0	-767	-1253	-486	1010	-140	-869	40	0	-38	-67	-157	-56	0
1389	0	0	-842	-1261	-419	1051	-211	-840	102	-56	-21	-34	-75	-52	0
1390	0	0	-799	-1243	-444	1021	-177	-843	50	17	-17	-1	-15	-87	0
1391	0	0	-817	-1253	-436	1035	-190	-844	97	-15	46	-52	-120	-122	0
1392	0	0	-781	-1262	-481	1021	-150	-871	75	54	-36	-48	-135	-54	0
1393	0	0	-892	-1276	-384	1084	-254	-830	-9	-58	-93	-69	-246	-168	0
1394	0	0	-733	-1274	-541	1003	-96	-907	85	62	34	-71	-153	-110	0
1395	0	0	-842	-1284	-442	1063	-200	-863	-65	-64	-15	-190	-277	-232	0
1396	0	0	-803	-1297	-494	1050	-154	-895	-5	81	-42	-114	-197	-186	0
1397	0	0	-785	-1297	-512	1041	-136	-904	19	0	-7	-77	-230	-159	0
1398	0	0	-857	-1293	-436	1075	-210	-864	42	-13	-3	-69	-120	-93	0
1399	0	0	-785	-1237	-452	1011	-166	-844	93	-38	9	-54	-116	-19	0
1400	0	0	-793	-1107	-314	950	-239	-710	62	-13	-1	-44	-149	-40	0
1401	0	0	-733	-956	-223	844	-255	-589	27	46	-15	-27	-133	-60	0
1402	0	0	-638	-789	-151	713	-243	-470	19	-21	-48	-65	-178	-168	0
1403	0	0	-520	-585	-65	552	-227	-325	29	58	-44	-100	-145	-110	0
1404	0	0	-418	-345	73	381	-245	-136	-25	-48	-97	-162	-203	-118	0
1405	0	0	-125	-25	100	75	-112	37	19	48	3	-104	-149	-114	0
1406	0	0	-55	393	448	-169	-251	420	-52	9	15	-162	-219	-178	0
1407	0	0	155	764	609	-459	-227	686	9	-60	-50	-89	-172	-124	0
1408	0	0	386	1129	743	-757	-178	936	36	21	-36	-38	-87	-60	0
1409	0	0	522	1474	952	-998	-215	1213	-25	23	-65	-42	-46	-5	0
1410	0	0	693	1732	1039	-1212	-173	1385	100	34	-17	64	-25	60	0
1411	0	0	758	1912	1154	-1335	-198	1533	69	19	-19	-50	-62	60	0
1412	0	0	825	2025	1200	-1425	-187	1612	21	-89	-40	-19	-106	31	0
1413	0	0	879	2025	1146	-1452	-133	1585	52	11	-9	-1	-98	-42	0
1414	0	0	813	1912	1099	-1362	-143	1505	-73	48	-56	-67	-126	-114	0
1415	0	0	642	1571	929	-1106	-143	1250	-77	11	25	-124	-126	-7	1
1416	0	0	416	1034	618	-725	-101	826	-48	-7	-73	-50	-108	-95	0
1417	85	0	128	471	343	-299	-107	407	-36	-91	21	-50	-162	7	0
1418	85	0	-185	-217	-32	201	-76	-124	-75	27	42	-73	-13	19	0
1419	85	0	-560	-948	-388	754	-86	-668	27	54	9	-1	46	149	0
1420	85	0	-786	-1241	-455	1013	-165	-848	7	-27	-32	-15	19	89	0
1421	85	0	-804	-1354	-550	1079	-127	-952	-77	-1	-11	73	52	29	0
1422	85	0	-855	-1437	-582	1146	-136	-1009	-58	-38	-23	-1	-42	-25	0
1423	85	0	-821	-1451	-630	1136	-95	-1040	-64	-97	-3	-15	-79	1	0
1424	85	0	-807	-1462	-655	1134	-76	-1058	-79	-69	-1	-112	-25	-50	0
1425	85	0	-827	-1482	-655	1154	-86	-1068	-89	-79	-97	-95	-75	-122	0
1426	85	0	-809	-1497	-688	1153	-60	-1092	-93	-65	1	-98	-34	-52	0
1427	85	0	-827	-1542	-715	1184	-56	-1128	-44	-95	-13	-85	32	-83	0
1428	85	0	-789	-1557	-768	1173	-10	-1162	-81	-15	-32	-1	-29	110	0
1429	85	0	-861	-1534	-673	1197	-94	-1103	-36	-104	-27	-81	52	104	0
1430	85	0	-752	-1493	-741	1122	-5	-1117	-7	-3	-77	-83	85	89	0
1431	85	0	-784	-1464	-680	1124	-52	-1072	-81	-27	56	27	87	56	0
1432	85	0	-792	-1422	-630	1107	-81	-1026	-56	-52	-56	-52	19	23	0
1433	85	0	-668	-1385	-717	1026	24	-1051	-29	-110	79	-19	-31	5	0
1434	85	0	-723	-1336	-613	1029	-55	-974	-97	-40	-7	-129	-19	-46	0
1435	85	0	-745	-1284	-539	1014	-103	-911	-139	-128	-34	-112	-120	-29	0
1436	85	0	-623	-1253	-630	938	3	-941	-31	-83	-17	-85	-1	-31	0
1437	85	0	-601	-1247	-646	924	22	-946	-58	-17	7	-9	44	31	0
1438	85	0	-739	-1243	-504	991	-117	-873	-139	-114	-27	-126	52	81	0
1439	85	0	-615	-1239	-624	927	4	-931	-13	-98	3	-65	44	124	0
1440	85	0	-725	-1229	-504	977	-110	-866	-38	-50	-25	-21	153	133	0
1441	85	0	-631	-1220	-589	925	-21	-904	0	-102	-19	-65	58	102	0
1442	85	0	-650	-1214	-564	932	-43	-889	-32	-143	44	-65	60	137	0
1443	85	0	-644	-1208	-564	926	-40	-886	-75	-52	-7	-31	64	21	0
1444	85	0	-631	-1218	-587	924	-22	-902	-120	-93	-38	-83	38	31	0
1445	85	0	-568	-1210	-642	889	37	-926	-137	9	46	-56	15	44	0
1446	85	0	-634	-1202	-568	918	-33	-885	-213	-147	-83	-209	17	-73	0
1447	85	0	-530	-1187	-657	858	63	-922	-104	-21	9	-27	192	23	0
1448	85	0	-615	-1189	-574	902	-20	-881	-62	-46	-36	-29	151	151	0
1449	85	0	-566	-1173	-607	869	20	-890	-31	-40	-64	58	100	244	0
1450	85	0	-555	-1156	-601	855	23	-878	-38	-62	-5	32	246	230	0
1451	85	0	-617	-1156	-539	886	-39	-847	-100	-69	-38	-60	194	223	0
1452	85	0	-569	-1154	-585	861	8	-869	-116	-40	-75	-54	149	161	0
1453	85	0	-547	-1158	-611	852	32	-884	-137	1	-19	0	213	209	0
1454	85	0	-575	-1162	-587	868	6	-874	-124	-131	-58	-64	89	118	0
1455	85	0	-491	-1160	-669	825	89	-914	-133	-87	-17	-38	133	213	0
1456	85	0	-551	-1156	-605	853	27	-880	-209	-93	-27	-75	131	155	0
1457	85	0	-518	-1156	-638	837	60	-897	-106	-77	-65	23	157	292	0
1458	85	0	-546	-1164	-618	855	36	-891	-147	-108	-50	-64	234	265	0
1459	85	0	-509	-1156	-647	832	69	-901	-31	-31	-65	67	306	388	0
1460	85	0	-603	-1150	-547	876	-28	-848	-112	-147	-58	-21	236	265	0
1461	85	0	-497	-1144	-647	820	75	-895	11	-54	-42	-5	265	360	0
1462	85	0	-521	-1132	-611	826	45	-871	-95	-71	-32	0	225	384	0
1463	85	0	-580	-1125	-545	852	-17	-835	-157	-104	-128	-52	97	232	0
1464	85	0	-417	-1113	-696	765	139	-904	-98	-17	0	0	102	228	0
1465	85	0	-483	-1103	-620	793	68	-861	-162	0	-11	-29	240	267	0
1466	85	0	-417	-1105	-688	761	135	-896	-164	-65	-3	-118	217	143	0
1467	85	0	-481	-1101	-620	791	69	-860	-32	-89	-25	-19	162	215	0
1468	85	0	-521	-1103	-582	812	30	-842	-73	-17	-34	-34	172	223	0
1469	85	0	-496	-1099	-603	797	53	-851	-73	-38	-73	31	199	238	0
1470	85	0	-543	-1111	-568	827	12	-839	-64	-83	-56	-23	201	192	0
1471	85	0	-471	-1105	-634	788	81	-869	-9	11	29	40	205	225	0
1472	85	0	-516	-1099	-583	807	33	-841	-40	-95	-104	15	131	139	0
1473	85	0	-524	-1096	-572	810	24	-834	-93	-62	17	-62	48	110	0
1474	85	0	-481	-1086	-605	783	62	-845	-122	-9	-58	-48	108	25	0
1475	85	0	-547	-1068	-521	807	-13	-794	-219	-87	-38	-102	81	21	0
1476	85	0	-409	-1039	-630	724	110	-834	-174	31	5	-3	21	1	0
1477	85	0	-543	-1037	-494	790	-24	-765	-65	-31	-56	38	40	-60	0
1478	85	0	-559	-1049	-490	804	-34	-769	-83	-91	-36	-100	149	-83	0
1479	85	0	-533	-1049	-516	791	-8	-782	-91	5	-77	-48	124	34	0
1480	85	0	-608	-1061	-453	834	-77	-757	-9	-50	-131	40	126	-5	0
1481	85	0	-532	-1051	-519	791	-6	-785	-89	-42	-112	-19	34	-7	0
1482	85	0	-503	-1057	-554	780	25	-805	1	23	-19	21	124	5	0
1483	85	0	-598	-1051	-453	824	-72	-752	-118	-98	-89	-118	60	-31	0
1484	85	0	-491	-1053	-562	772	35	-807	-124	17	-95	-147	52	-93	0
1485	85	0	-545	-1049	-504	797	-20	-776	-159	3	-89	-120	75	-60	0
1486	85	0	-467	-1041	-574	754	53	-807	-188	-67	-129	-195	-54	-71	0
1487	85	0	-458	-1014	-556	736	49	-785	-100	-31	-42	-97	95	7	0
1488	85	0	-450	-1010	-560	730	55	-785	-25	-44	-58	-77	91	102	0
1489	85	0	-481	-993	-512	737	15	-752	-79	27	-126	-48	118	133	0
1490	85	0	-524	-987	-463	755	-30	-725	-48	-15	-128	-44	85	71	0
1491	85	0	-432	-975	-543	703	55	-759	-5	48	11	-13	129	190	0
1492	85	0	-529	-973	-444	751	-42	-708	-91	-89	-95	-58	64	98	0
1493	85	0	-427	-962	-535	694	54	-748	-56	-36	-27	-44	7	38	0
1494	85	0	-471	-952	-481	711	5	-716	-168	-15	-83	-52	40	54	0
1495	85	0	-424	-938	-514	681	45	-726	-36	-34	-25	-87	-13	89	0
1496	85	0	-476	-929	-453	702	-11	-691	-71	11	-75	-32	9	106	0
1497	85	0	-448	-923	-475	685	13	-699	-21	48	3	17	79	184	0
1498	85	0	-409	-907	-498	658	44	-702	11	106	-5	106	62	279	0
1499	85	0	-466	-896	-430	681	-18	-663	23	32	27	42	104	205	0
1500	85	0	-561	-892	-331	726	-115	-611	58	17	-36	54	52	238	0
1501	85	0	-481	-876	-395	678	-43	-635	-3	-23	31	31	11	178	0
1502	85	0	-514	-874	-360	694	-77	-617	19	46	31	48	129	161	0
1503	85	0	-572	-861	-289	716	-141	-575	-143	19	-120	-69	-36	42	0
1504	85	0	-428	-845	-417	636	-5	-631	-52	17	11	-13	1	46	0
1505	85	0	-512	-824	-312	668	-100	-568	-129	21	-15	-25	-87	17	0
1506	85	0	-526	-797	-271	661	-127	-534	-223	-56	-23	-159	-91	-126	0
1507	85	0	-446	-779	-333	612	-56	-556	-87	17	29	-98	-15	21	0
1508	85	0	-547	-768	-221	657	-163	-494	-131	-73	-25	-65	-54	-25	0
1509	85	0	-564	-756	-192	660	-186	-474	-85	-106	-98	-197	-79	-52	0
1510	85	0	-549	-768	-219	658	-165	-493	-73	13	-40	-21	36	15	0
1511	85	0	-636	-764	-128	700	-254	-446	-238	-100	-139	-161	-145	-122	0
1512	85	0	-467	-748	-281	607	-93	-514	-75	-5	-9	-122	-25	-75	0
1513	85	0	-594	-737	-143	665	-225	-440	-186	-62	-110	-147	-184	-71	0
1514	85	0	-477	-717	-240	597	-118	-478	-186	-95	-151	-221	-98	-306	0
1515	85	0	-487	-700	-213	593	-137	-456	-209	-54	-128	-168	-95	-153	0
1516	85	0	-522	-671	-149	596	-186	-410	-281	-131	-106	-221	-145	-283	0
1517	85	0	-451	-646	-195	548	-128	-420	-159	-54	-85	-147	-100	-97	0
1518	85	0	-419	-638	-219	528	-100	-428	-164	-98	-89	-143	-104	-153	0
1519	85	0	-529	-622	-93	575	-218	-357	-153	-77	-186	-56	-27	-62	0
1520	85	0	-480	-613	-133	546	-173	-373	-190	-27	-195	-137	-126	-85	0
1521	85	0	-509	-607	-98	558	-205	-352	-226	-64	-162	-203	3	-172	0
1522	85	0	-483	-595	-112	539	-185	-353	-209	-77	-124	-190	-79	-102	0
1523	85	0	-425	-587	-162	506	-131	-374	-135	-52	-104	-114	-23	-147	0
1524	85	0	-410	-580	-170	495	-120	-375	-230	-65	-114	-201	-114	-213	0
1525	85	0	-388	-554	-166	471	-111	-360	-207	-34	-93	-137	-129	-170	0
1526	85	0	-435	-543	-108	489	-163	-325	-310	-110	-244	-178	-155	-259	0
1527	85	0	-384	-539	-155	461	-114	-347	-188	-58	-81	-97	-67	-69	0
1528	85	0	-395	-521	-126	458	-134	-323	-190	-27	-114	-159	65	-13	0
1529	85	0	-365	-516	-151	440	-107	-333	-180	-67	-129	-118	-38	36	0
1530	85	0	-332	-504	-172	418	-80	-338	-157	23	-131	-75	38	25	0
1531	85	0	-388	-494	-106	441	-141	-300	-207	-23	-48	-118	42	-48	0
1532	85	0	-351	-494	-143	422	-104	-318	-176	-25	-108	-106	-42	-46	0
1533	85	0	-356	-485	-129	420	-113	-307	-217	-83	-170	-135	-102	-79	0
1534	85	0	-258	-486	-228	372	-15	-357	-219	-9	-157	-129	-38	-215	0
1535	85	0	-252	-490	-238	371	-7	-364	-223	-32	-100	-133	-32	-157	0
1536	85	0	-287	-469	-182	378	-52	-325	-263	-40	-93	-203	-75	-209	0
1537	85	0	-262	-467	-205	364	-28	-336	-197	-15	-79	-97	-81	-73	0
1538	85	0	-291	-469	-178	380	-56	-323	-118	3	-110	-38	5	-62	0
1539	85	0	-264	-473	-209	368	-27	-341	-199	-9	-102	-56	44	-52	0
1540	85	0	-311	-485	-174	398	-68	-329	-129	-7	-104	-81	58	1	0
1541	85	0	-295	-512	-217	403	-39	-364	-176	-25	-77	-135	60	-13	0
1542	85	0	-318	-541	-223	429	-47	-382	-188	15	-106	-151	-23	-98	0
1543	85	0	-343	-554	-211	448	-66	-382	-129	-56	-180	-120	-27	-126	0
1544	85	0	-238	-583	-345	410	53	-464	-141	-5	-106	-186	11	-71	0
1545	85	0	-268	-609	-341	438	36	-475	-161	-1	-106	-116	-98	-120	0
1546	85	0	-312	-616	-304	464	-4	-460	-172	-19	-147	-155	-93	-186	0
1547	85	0	-326	-632	-306	479	-10	-469	-137	-7	-87	-159	25	-112	0
1548	85	0	-341	-659	-318	500	-11	-488	40	-100	-128	-62	7	-106	0
1549	85	0	-335	-680	-345	507	5	-512	60	-50	-62	3	9	-36	0
1550	85	0	-458	-710	-252	584	-103	-481	-15	-81	-159	-54	7	-40	0
1551	85	0	-332	-731	-399	531	33	-565	133	-44	-9	-25	0	-87	0
1552	85	0	-483	-758	-275	620	-104	-516	56	-83	-81	-38	-32	-48	0
1553	85	0	-303	-774	-471	538	84	-622	69	-62	-31	-71	-38	-65	0
1554	85	0	-499	-795	-296	647	-101	-545	-19	-124	-65	-110	-56	-161	0
1555	85	0	-361	-801	-440	581	39	-620	3	-34	0	-89	-112	-147	0
1556	85	0	-466	-822	-356	644	-55	-589	97	-56	-54	-48	-98	-73	0
1557	85	0	-463	-847	-384	655	-39	-615	52	-23	-71	-108	-58	-87	0
1558	85	0	-494	-874	-380	684	-57	-627	98	-42	-52	-50	-36	-52	0
1559	85	0	-559	-902	-343	730	-108	-622	122	19	-122	19	64	48	0
1560	85	0	-522	-925	-403	723	-59	-664	97	-52	-116	-65	-48	-1	0
1561	85	0	-527	-944	-417	735	-55	-680	176	-3	-44	29	50	1	0
1562	85	0	-516	-968	-452	742	-32	-710	85	-58	-69	1	-1	-3	0
1563	85	0	-524	-981	-457	752	-33	-719	23	-52	-56	-50	-81	-40	0
1564	85	0	-460	-987	-527	723	33	-757	50	-27	-69	-36	-17	5	0
1565	85	0	-504	-971	-467	737	-18	-719	-48	-67	-79	-73	-67	-122	0
1566	85	0	-430	-979	-549	704	59	-764	-7	-77	-93	-58	-67	-131	0
1567	85	0	-476	-997	-521	736	22	-759	11	13	-110	9	-32	-54	0
1568	85	0	-467	-1016	-549	741	41	-782	11	-71	-67	-83	19	21	0
1569	85	0	-467	-1041	-574	754	53	-807	25	-40	-129	100	1	11	0
1570	85	0	-568	-1049	-481	808	-43	-765	-21	-122	-190	-67	-15	-19	0
1571	85	0	-470	-1055	-585	762	57	-820	-5	-11	-75	-27	52	52	0
1572	85	0	-533	-1068	-535	800	1	-801	-67	-106	-164	3	50	-44	0
1573	85	0	-395	-1074	-679	734	142	-876	23	-46	-98	-62	23	-23	0
1574	85	0	-471	-1080	-609	775	69	-844	-79	-120	-106	-73	-65	-83	0
1575	85	0	-413	-1084	-671	748	129	-877	-100	-42	-129	-46	-104	-153	0
1576	85	0	-407	-1082	-675	744	134	-878	-87	-38	-36	-58	-7	-79	0
1577	85	0	-446	-1086	-640	766	97	-863	-46	-106	-54	-85	-75	-36	0
1578	85	0	-429	-1098	-669	763	120	-883	-25	-100	-139	-44	1	-3	0
1579	85	0	-500	-1099	-599	799	49	-849	29	-36	-81	48	79	52	0
1580	85	0	-468	-1098	-630	783	81	-864	34	-122	-122	-11	5	46	0
1581	85	0	-384	-1107	-723	745	169	-915	27	5	-46	32	50	62	0
1582	85	0	-475	-1111	-636	793	80	-873	32	-58	-83	11	3	50	0
1583	85	0	-442	-1119	-677	780	117	-898	17	-62	-100	-69	-36	-5	0
1584	85	0	-464	-1119	-655	791	95	-887	-69	-71	3	-157	38	-116	0
1585	85	0	-487	-1131	-644	809	78	-887	-81	-79	-112	-122	-93	-248	0
1586	85	0	-398	-1131	-733	764	167	-932	-29	0	-71	-106	-67	-79	0
1587	85	0	-474	-1121	-647	797	86	-884	13	-44	-34	-98	-50	-50	0
1588	85	0	-483	-1127	-644	805	80	-885	-5	-34	-164	-56	-62	-100	0
1589	85	0	-490	-1132	-642	811	76	-887	44	-95	-40	17	17	-42	0
1590	85	0	-489	-1131	-642	810	76	-886	56	0	-60	5	27	52	0
1591	85	0	-470	-1129	-659	799	94	-894	32	-116	-79	-11	9	-122	0
1592	85	0	-513	-1131	-618	822	52	-874	25	-131	-58	-93	-52	-91	0
1593	85	0	-535	-1142	-607	838	36	-874	-29	-62	-112	-141	-38	-161	0
1594	85	0	-473	-1136	-663	804	95	-899	23	-58	-40	-98	-100	-180	0
1595	85	0	-514	-1140	-626	827	56	-883	-64	-120	-5	-194	-118	-205	0
1596	85	0	-434	-1138	-704	786	135	-921	-23	-114	-32	-73	-159	-172	0
1597	85	0	-561	-1127	-566	844	2	-846	9	-83	-29	-205	-25	-230	0
1598	85	0	-526	-1111	-585	818	29	-848	-34	-38	-133	-91	3	-143	0
1599	85	0	-547	-1109	-562	828	7	-835	52	-114	-87	-79	15	-81	0
1600	85	0	-526	-1115	-589	820	31	-852	64	-60	-91	-62	54	-133	0
1601	85	0	-580	-1121	-541	850	-19	-831	50	-112	-95	-29	44	-95	0
1602	85	0	-545	-1127	-582	836	18	-854	23	-143	-75	-180	31	-104	0
1603	85	0	-509	-1131	-622	820	56	-876	-48	-85	-75	-143	-5	-141	0
1604	85	0	-491	-1125	-634	808	71	-879	-27	-157	-77	-232	-62	-221	0
1605	85	0	-443	-1125	-682	784	119	-903	-46	-89	-58	-180	-1	-207	0
1606	85	0	-480	-1129	-649	804	84	-889	-44	-124	-93	-141	-32	-240	0
1607	85	0	-489	-1119	-630	804	70	-874	-69	-124	-114	-215	-93	-58	0
1608	85	0	-438	-1105	-667	771	114	-886	-34	-46	-65	-87	100	-135	0
1609	85	0	-539	-1107	-568	823	14	-837	-1	-89	-114	-176	91	-69	0
1610	85	0	-487	-1113	-626	800	69	-869	-46	-157	-50	-102	32	-62	0
1611	85	0	-553	-1111	-558	832	2	-834	-73	-153	-7	-131	75	-81	0
1612	85	0	-541	-1115	-574	828	16	-844	-64	-23	-108	-149	36	-108	0
1613	85	0	-455	-1101	-646	778	95	-873	-40	-85	-54	-129	60	-129	0
1614	85	0	-531	-1107	-576	819	22	-841	-155	-149	-62	-201	-1	-145	0
1615	85	0	-384	-1113	-729	748	172	-921	-155	-65	13	-195	25	-120	0
1616	85	0	-461	-1101	-640	781	89	-870	-102	-89	-71	-104	-32	-145	0
1617	85	0	-442	-1099	-657	770	107	-878	-104	-40	-34	-135	25	-62	0
1618	85	0	-406	-1092	-686	749	140	-889	-54	-87	-13	-106	122	75	0
1619	85	0	-454	-1107	-653	780	99	-880	-44	-118	19	-56	135	34	0
1620	85	0	-421	-1107	-686	764	132	-896	-73	0	13	-32	184	97	0
1621	85	0	-419	-1113	-694	766	137	-903	-34	-7	-40	32	180	69	0
1622	85	0	-419	-1111	-692	765	136	-901	-31	-50	-54	-50	100	46	0
1623	85	0	-312	-1119	-807	715	247	-963	-62	97	-25	-17	104	124	0
1624	85	0	-407	-1109	-702	758	147	-905	-155	9	-87	-139	23	48	0
1625	85	0	-308	-1101	-793	704	242	-947	-81	-7	-75	-87	15	67	0
1626	85	0	-441	-1092	-651	766	105	-871	-186	-71	-67	-106	17	5	0
1627	85	0	-364	-1068	-704	716	170	-886	-122	27	-60	-17	62	110	0
1628	85	0	-324	-1078	-754	701	215	-916	-89	34	-21	-69	104	145	0
1629	85	0	-349	-1068	-719	708	185	-893	-27	7	-27	48	122	215	0
1630	85	0	-403	-1068	-665	735	131	-866	-83	-11	-50	-27	162	209	0
1631	85	0	-364	-1068	-704	716	170	-886	-42	-23	-58	48	118	186	0
1632	85	0	-366	-1072	-706	719	170	-889	-75	40	-27	-5	205	178	0
1633	85	0	-370	-1072	-702	721	166	-887	-116	69	-93	-42	114	79	0
1634	85	0	-419	-1070	-651	744	116	-860	-162	-3	-23	-54	69	56	0
1635	85	0	-284	-1065	-781	674	248	-923	-77	-1	-9	-48	64	97	0
1636	85	0	-388	-1067	-679	727	145	-873	-174	40	-38	-89	153	44	0
1637	85	0	-384	-1070	-686	727	151	-878	-44	5	-31	-71	83	106	0
1638	85	0	-369	-1063	-694	716	162	-878	-64	67	27	40	122	213	0
1639	85	0	-439	-1061	-622	750	91	-841	-89	42	-44	-9	128	166	0
1640	85	0	-426	-1068	-642	747	108	-855	-42	23	-19	48	180	176	0
1641	85	0	-393	-1072	-679	732	143	-875	-69	7	60	-15	124	170	0
1642	85	0	-487	-1074	-587	780	50	-830	-112	-3	-3	34	95	271	0
1643	85	0	-373	-1059	-686	716	156	-872	-104	44	5	-48	32	71	0
1644	85	0	-450	-1051	-601	750	75	-826	-124	60	-11	-1	85	104	0
1645	85	0	-427	-1049	-622	738	97	-835	-161	-5	-40	-65	5	9	0
1646	85	0	-374	-1053	-679	713	152	-866	-95	52	0	31	54	62	0
1647	85	0	-476	-1061	-585	768	54	-823	-110	-69	-32	1	-13	133	0
1648	85	0	-411	-1078	-667	744	128	-872	-58	54	9	19	56	215	0
1649	85	0	-487	-1090	-603	788	58	-846	-54	71	-17	21	174	223	0
1650	85	0	-528	-1096	-568	812	20	-832	-36	36	-9	3	60	232	0
1651	85	0	-493	-1086	-593	789	50	-839	23	21	-31	-21	75	180	0
1652	85	0	-516	-1082	-566	799	25	-824	-32	-1	-46	-29	131	192	0
1653	85	0	-448	-1088	-640	768	96	-864	-13	-27	-23	19	-3	126	0
1654	85	0	-479	-1084	-605	781	63	-844	-128	23	-75	-36	21	60	0
1655	85	0	-495	-1090	-595	792	50	-842	-97	-34	-11	-42	-13	128	0
1656	85	0	-498	-1103	-605	800	53	-854	-108	-48	-19	-69	-27	1	0
1657	85	0	-442	-1101	-659	771	108	-880	-85	9	-25	-23	108	58	0
1658	85	0	-494	-1101	-607	797	56	-854	-42	-19	-46	15	48	155	0
1659	85	0	-547	-1107	-560	827	6	-833	-73	-54	-64	9	100	180	0
1660	85	0	-485	-1111	-626	798	70	-868	-54	54	-25	21	174	226	0
1661	85	0	-471	-1103	-632	787	80	-867	-83	36	-69	13	89	170	0
1662	85	0	-494	-1101	-607	797	56	-854	-58	-29	-67	27	104	159	0
1663	85	0	-423	-1107	-684	765	130	-895	-58	-112	36	-79	29	151	0
1664	85	0	-454	-1113	-659	783	102	-886	-71	-25	-25	11	0	128	0
1665	85	0	-474	-1098	-624	786	75	-861	-120	-29	-17	-104	-25	69	0
1666	85	0	-422	-1101	-679	761	128	-890	-104	-11	-93	-46	-19	100	0
1667	85	0	-468	-1098	-630	783	81	-864	-182	13	48	-58	40	110	0
1668	85	0	-484	-1098	-614	791	65	-856	-83	-64	7	-7	85	100	0
1669	85	0	-485	-1101	-616	793	65	-858	-64	7	-62	-9	129	153	0
1670	85	0	-545	-1113	-568	829	11	-840	-54	-38	-62	-9	147	124	0
1671	85	0	-528	-1113	-585	820	28	-849	-21	-56	-11	-19	73	60	0
1672	85	0	-514	-1115	-601	814	43	-858	-106	-36	-60	-25	15	54	0
1673	85	0	-491	-1113	-622	802	65	-867	-44	-48	-56	-7	42	128	0
1674	85	0	-489	-1107	-618	798	64	-862	-151	-62	-62	-143	11	-54	0
1675	85	0	-491	-1123	-632	807	70	-877	-164	-56	-50	-108	-19	-46	0
1676	85	0	-487	-1115	-628	801	70	-871	-155	-85	3	-126	7	-31	0
1677	85	0	-495	-1111	-616	803	60	-863	-129	-36	5	-141	58	7	0
1678	85	0	-475	-1117	-642	796	83	-879	-62	-32	50	-93	65	75	0
1679	85	0	-475	-1105	-630	790	77	-867	-71	19	-31	-64	141	91	0
1680	85	0	-465	-1101	-636	783	85	-868	-42	25	-71	-65	106	120	0
1681	85	0	-557	-1111	-554	834	-1	-832	-62	-166	3	-85	48	40	0
1682	85	0	-490	-1101	-611	795	60	-856	-139	-1	7	-131	40	75	0
1683	85	0	-487	-1084	-597	785	55	-840	-52	-83	5	-145	25	-31	0
1684	85	0	-447	-1098	-651	772	102	-874	-197	-15	-87	-149	-64	-40	0
1685	85	0	-432	-1101	-669	766	118	-885	-106	-87	-48	-157	-34	-64	0
1686	85	0	-440	-1107	-667	773	113	-887	-188	-31	-65	-112	17	-85	0
1687	85	0	-466	-1117	-651	791	92	-884	-120	-91	-21	-178	-5	-69	0
1688	85	0	-452	-1113	-661	782	104	-887	-83	-31	-100	-62	50	29	0
1689	85	0	-442	-1109	-667	775	112	-888	-44	-145	-36	-58	65	32	0
1690	85	0	-473	-1115	-642	794	84	-878	-85	-75	-31	-75	91	69	0
1691	85	0	-470	-1117	-647	793	88	-882	-104	-98	-87	-65	81	42	0
1692	85	0	-498	-1111	-613	804	57	-862	-75	-64	-56	-124	38	-23	0
1693	85	0	-456	-1111	-655	783	99	-883	-91	-54	-135	-69	62	-108	0
1694	85	0	-415	-1090	-675	752	130	-882	-58	-17	-75	-64	21	-97	0
1695	85	0	-409	-1082	-673	745	132	-877	-139	-77	-27	-102	15	-58	0
1696	85	0	-379	-1096	-717	737	169	-906	-104	-40	-25	-155	17	-50	0
1697	85	0	-410	-1096	-686	753	138	-891	-129	-102	-69	-120	-5	-69	0
1698	85	0	-440	-1105	-665	772	112	-885	-116	-32	-87	-58	69	-9	0
1699	85	0	-429	-1123	-694	776	132	-908	-15	-21	5	-67	110	102	0
1700	85	0	-473	-1138	-665	805	96	-901	-44	-23	-87	-40	151	-13	0
1701	85	0	-448	-1134	-686	791	119	-910	-38	3	-81	-7	50	104	0
1702	85	0	-513	-1129	-616	821	51	-872	-27	-170	-124	-65	71	62	0
1703	85	0	-379	-1129	-750	754	185	-939	40	0	-60	-17	27	19	0
1704	85	0	-427	-1129	-702	778	137	-915	-102	25	-73	5	87	-25	0
1705	85	0	-431	-1127	-696	779	132	-911	-153	-91	-60	-139	29	-75	0
1706	85	0	-367	-1121	-754	744	193	-937	-64	-56	-31	-65	48	-19	0
1707	85	0	-450	-1121	-671	785	110	-896	-42	-19	-79	-52	73	44	0
1708	85	0	-433	-1113	-680	773	123	-896	-3	-27	-40	-69	75	36	0
1709	85	0	-440	-1107	-667	773	113	-887	29	36	-71	9	147	246	0
1710	85	0	-493	-1109	-616	801	61	-862	-52	-52	-60	-77	69	124	0
1711	85	0	-386	-1105	-719	745	166	-912	48	29	-67	3	162	81	0
1712	85	0	-400	-1096	-696	748	148	-896	11	9	-120	-32	46	13	0
1713	85	0	-417	-1084	-667	750	125	-875	-48	32	-69	34	71	67	0
1714	85	0	-423	-1078	-655	750	116	-866	-95	-54	-67	-65	-54	-36	0
1715	85	0	-270	-1078	-808	674	269	-943	-71	48	-36	25	-9	62	0
1716	85	0	-360	-1070	-710	715	175	-890	-40	-19	-85	-31	-29	95	0
1717	85	0	-378	-1070	-692	724	157	-881	-52	-27	-50	-1	-13	83	0
1718	85	0	-334	-1059	-725	696	195	-892	17	34	-54	-13	67	126	0
1719	85	0	-434	-1041	-607	737	86	-824	-21	-38	-62	38	11	180	0
1720	85	0	-347	-1039	-692	693	172	-865	42	3	-97	-32	60	83	0
1721	85	0	-398	-1032	-634	715	118	-833	27	15	-54	-31	50	73	0
1722	85	0	-388	-1022	-634	705	123	-828	65	11	-81	-21	13	114	0
1723	85	0	-382	-1016	-634	699	126	-825	25	-58	-13	-19	29	-13	0
1724	85	0	-369	-1016	-647	692	139	-831	0	-71	25	-50	-64	-36	0
1725	85	0	-380	-1008	-628	694	124	-818	-48	-5	-91	9	-85	-58	0
1726	85	0	-402	-1018	-616	710	107	-817	-69	19	-11	-79	-106	-21	0
1727	85	0	-444	-1022	-578	733	67	-800	-67	13	-98	-54	-15	-62	0
1728	85	0	-332	-1012	-680	672	174	-846	75	60	-67	19	106	67	0
1729	85	0	-413	-993	-580	703	83	-786	91	0	-69	-34	65	110	0
1730	85	0	-382	-975	-593	678	105	-784	118	-9	7	-9	23	102	0
1731	85	0	-384	-958	-574	671	95	-766	58	54	-21	9	67	27	0
1732	85	0	-471	-956	-485	713	7	-720	-5	42	-102	-69	-15	-5	0
1733	85	0	-368	-944	-576	656	104	-760	48	13	38	-15	-54	11	0
1734	85	0	-312	-921	-609	616	148	-765	56	25	-27	17	-85	11	0
1735	85	0	-326	-919	-593	622	133	-756	13	46	11	-48	-46	9	0
1736	85	0	-357	-900	-543	628	93	-721	-9	23	-38	-56	-91	-44	0
1737	85	0	-369	-896	-527	632	79	-711	52	5	-9	-116	-17	38	0
1738	85	0	-349	-890	-541	619	96	-715	135	-13	-21	5	-11	60	0
1739	85	0	-421	-894	-473	657	26	-683	71	-36	-93	17	-32	64	0
1740	85	0	-339	-907	-568	623	114	-737	64	36	1	42	50	147	0
1741	85	0	-396	-919	-523	657	63	-721	95	13	3	-52	19	108	0
1742	85	0	-444	-940	-496	692	26	-718	7	44	-36	-29	-34	-19	0
1743	85	0	-364	-946	-582	655	109	-764	32	-40	3	-52	-56	0	0
1744	85	0	-349	-954	-605	651	128	-779	-15	34	-25	-77	11	-5	0
1745	85	0	-384	-956	-572	670	94	-764	-32	13	-34	-75	-58	-34	0
1746	85	0	-293	-966	-673	629	190	-819	60	44	29	-58	-62	-17	0
1747	85	0	-400	-983	-583	691	91	-783	-81	13	-19	-44	-25	-44	0
1748	85	0	-377	-997	-620	687	121	-808	-3	-1	-62	-120	38	42	0
1749	85	0	-437	-999	-562	718	62	-780	-1	-75	-13	-67	52	36	0
1750	85	0	-447	-1001	-554	724	53	-777	-27	-67	3	-48	42	0	0
1751	85	0	-439	-995	-556	717	58	-775	-67	-1	-65	-75	21	-1	0
1752	85	0	-351	-1016	-665	683	157	-840	62	32	-5	42	54	112	0
1753	85	0	-499	-1049	-550	774	25	-799	-124	-58	-133	-133	-58	-114	0
1754	85	0	-379	-1059	-680	719	150	-869	-54	75	-11	-73	1	-34	0
1755	85	0	-431	-1051	-620	741	94	-835	-110	-40	-95	-129	-29	-131	0
1756	85	0	-398	-1049	-651	723	126	-850	-69	31	-36	-67	11	-85	0
1757	85	0	-390	-1061	-671	725	140	-866	-77	0	-1	-122	7	-36	0
1758	85	0	-383	-1067	-684	725	150	-875	-48	-19	34	-93	17	98	0
1759	85	0	-506	-1076	-570	791	32	-823	-48	-11	-97	-21	85	15	0
1760	85	0	-384	-1092	-708	738	162	-900	-64	34	-102	-52	91	38	0
1761	85	0	-483	-1103	-620	793	68	-861	-13	50	-75	-15	104	62	0
1762	85	0	-477	-1119	-642	798	82	-880	-36	0	-83	-7	-9	19	0
1763	85	0	-415	-1123	-708	769	146	-915	-83	42	-11	-85	21	87	0
1764	85	0	-340	-1123	-783	731	221	-953	-29	0	3	-38	-7	-19	0
1765	85	0	-445	-1131	-686	788	120	-908	-126	15	-83	-64	-34	-13	0
1766	85	0	-436	-1144	-708	790	136	-926	-95	67	-77	-9	-17	-73	0
1767	85	0	-380	-1134	-754	757	187	-944	-75	44	-38	-29	73	77	0
1768	85	0	-384	-1144	-760	764	188	-952	-21	31	-60	21	42	129	0
1769	85	0	-409	-1138	-729	773	160	-933	-27	77	-65	-7	137	184	0
1770	85	0	-409	-1138	-729	773	160	-933	44	9	-40	19	106	131	0
1771	85	0	-458	-1142	-684	800	113	-913	-38	15	-62	19	73	166	0
1772	85	0	-471	-1138	-667	804	98	-902	-23	-141	-52	0	13	85	0
1773	85	0	-370	-1144	-774	757	202	-959	-58	48	-31	-75	93	13	0
1774	85	0	-458	-1142	-684	800	113	-913	-100	-13	-54	-21	-7	21	0
1775	85	0	-425	-1142	-717	783	146	-929	-153	-34	-64	-135	-79	-7	0
1776	85	0	-368	-1144	-776	756	204	-960	-93	1	-44	-21	-15	64	0
1777	85	0	-500	-1144	-644	822	72	-894	-110	-44	-73	-38	23	-23	0
1778	85	0	-374	-1136	-762	755	194	-949	62	-13	-3	-11	25	81	0
1779	85	0	-444	-1146	-702	795	129	-924	-40	-27	48	-25	58	178	0
1780	85	0	-518	-1150	-632	834	57	-891	-77	-21	-40	-89	48	73	0
1781	85	0	-472	-1152	-680	812	104	-916	65	44	25	15	114	60	0
1782	85	0	-493	-1146	-653	819	80	-899	-91	-7	50	-34	11	-21	0
1783	85	0	-427	-1142	-715	784	144	-928	36	0	-17	-29	9	-7	0
1784	85	0	-526	-1150	-624	838	49	-887	-143	-34	-71	-75	-131	-42	0
1785	85	0	-427	-1140	-713	783	143	-926	-17	-32	-9	-77	-104	-56	0
1786	85	0	-502	-1148	-646	825	72	-897	-81	-91	-13	-155	-65	-71	0
1787	85	0	-507	-1156	-649	831	71	-902	-67	7	-36	-110	-27	-95	0
1788	85	0	-520	-1162	-642	841	61	-902	9	-36	-79	-58	-71	21	0
1789	85	0	-501	-1148	-647	824	73	-897	-21	44	-97	-17	40	1	0
1790	85	0	-481	-1156	-675	818	97	-915	73	-21	-44	46	87	64	0
1791	85	0	-479	-1177	-698	828	109	-937	-9	-62	-104	-93	-69	5	0
1792	85	0	-541	-1175	-634	858	46	-904	-46	54	-3	-1	13	71	0
1793	85	0	-574	-1171	-597	872	11	-884	-108	-95	-65	-139	-126	-85	0
1794	85	0	-436	-1134	-698	785	131	-916	9	3	-38	-98	-5	-97	0
1795	85	0	-508	-1090	-582	799	37	-836	-58	-27	-56	-87	-122	-104	0
1796	85	0	-413	-991	-578	702	82	-784	-102	-56	-7	-79	-102	-83	0
1797	85	0	-341	-853	-512	597	85	-682	58	69	-64	-54	13	11	0
1798	85	0	-339	-713	-374	526	17	-543	-7	-81	-36	-81	11	-25	0
1799	85	0	-289	-537	-248	413	-20	-392	104	-56	11	-60	-15	52	0
1800	85	0	-231	-347	-116	289	-57	-231	-62	-108	27	-104	-11	38	0
1801	85	0	-7	-67	-60	37	26	-63	64	108	-25	17	56	91	0
1802	85	0	91	298	207	-194	-58	252	-23	-50	-34	-62	-67	54	0
1803	85	0	334	673	339	-503	-2	506	64	13	-71	-25	-13	23	0
1804	85	0	512	1016	504	-764	4	760	-9	19	-58	-38	-27	-65	0
1805	85	0	722	1377	655	-1049	33	1016	-32	-27	5	15	-110	-85	0
1806	85	0	848	1666	818	-1257	15	1242	-1	-34	-13	-21	-64	-102	0
1807	85	0	947	1889	942	-1418	2	1415	11	31	-25	-56	62	-5	0
1808	85	0	1105	2042	937	-1573	84	1489	60	11	-13	23	67	104	0
1809	85	0	1144	2106	962	-1625	91	1534	149	-5	52	110	50	170	0
1810	85	0	1115	2075	960	-1595	77	1517	34	29	-95	81	69	168	0
1811	85	0	976	1856	880	-1416	48	1368	44	-3	-17	87	69	91	1
1812	85	0	735	1412	677	-1073	29	1044	-9	-1	0	-65	104	104	0
1813	83	0	493	859	366	-676	63	612	-98	-19	-95	-7	9	87	0
1814	83	0	266	287	21	-276	122	154	-36	-3	21	-15	56	120	0
1815	83	0	-207	-486	-279	346	36	-382	-149	-52	-62	-93	-19	-56	0
1816	83	0	-343	-987	-644	665	150	-815	-102	25	-15	67	32	23	0
1817	83	0	-626	-1167	-541	896	-42	-854	-147	-91	-85	-89	32	0	0
1818	83	0	-491	-1261	-770	876	139	-1015	-44	32	-15	-34	100	124	0
1819	83	0	-622	-1297	-675	959	26	-986	-27	-23	-5	34	174	149	0
1820	83	0	-588	-1301	-713	944	62	-1007	-40	-65	-65	29	124	143	0
1821	83	0	-533	-1297	-764	915	115	-1030	19	-29	7	19	186	141	0
1822	83	0	-605	-1340	-735	972	65	-1037	-93	-89	-44	23	62	87	0
1823	83	0	-553	-1414	-861	983	154	-1137	-65	-52	9	-36	95	141	0
1824	83	0	-584	-1445	-861	1014	138	-1153	-147	-9	-44	-89	50	50	0
1825	83	0	-571	-1420	-849	995	139	-1134	-65	-116	-131	-17	75	-50	0
1826	83	0	-510	-1369	-859	939	174	-1114	-149	-9	-87	-23	95	-23	0
1827	83	0	-557	-1317	-760	937	101	-1038	-97	-67	-64	-42	65	50	0
1828	83	0	-547	-1295	-748	921	100	-1021	-21	-50	-87	-54	192	19	0
1829	83	0	-491	-1245	-754	868	131	-999	-19	-42	-81	7	170	54	0
1830	83	0	-541	-1198	-657	869	58	-927	-17	-89	-52	-17	199	64	0
1831	83	0	-491	-1164	-673	827	91	-918	-67	-52	-120	-40	149	25	0
1832	83	0	-425	-1127	-702	776	138	-914	-29	-77	-58	-87	215	25	0
1833	83	0	-538	-1129	-591	833	26	-860	-104	-120	-54	-36	143	40	0
1834	83	0	-351	-1113	-762	732	205	-937	-58	-64	11	-77	108	-25	0
1835	83	0	-351	-1111	-760	731	204	-935	-91	17	-25	-48	159	-38	0
1836	83	0	-415	-1101	-686	758	135	-893	-58	-93	-75	-71	34	-15	0
1837	83	0	-397	-1105	-708	751	155	-906	-9	-52	-23	-81	147	-1	0
1838	83	0	-446	-1113	-667	779	110	-890	-44	-110	-42	-7	161	34	0
1839	83	0	-430	-1109	-679	769	124	-894	23	-77	-75	-3	180	100	0
1840	83	0	-457	-1103	-646	780	94	-874	-25	-29	-81	79	128	124	0
1841	83	0	-399	-1101	-702	750	151	-901	-1	-42	-19	5	176	85	0
1842	83	0	-427	-1107	-680	767	126	-893	0	11	9	27	128	128	0
1843	83	0	-464	-1096	-632	780	84	-864	-56	-19	-95	-36	79	67	0
1844	83	0	-330	-1088	-758	709	214	-923	-83	19	-21	3	106	100	0
1845	83	0	-364	-1070	-706	717	171	-888	-54	-98	-58	-62	19	-54	0
1846	83	0	-379	-1061	-682	720	151	-871	-108	-46	-17	-79	50	7	0
1847	83	0	-423	-1047	-624	735	100	-835	0	-87	-73	-40	54	-17	0
1848	83	0	-392	-1065	-673	728	140	-869	13	-21	-62	1	155	120	0
1849	83	0	-371	-1063	-692	717	160	-877	1	-27	0	-48	184	194	0
1850	83	0	-372	-1074	-702	723	165	-888	-11	-3	-11	46	155	182	0
1851	83	0	-361	-1065	-704	713	171	-884	-23	-29	-23	36	52	238	0
1852	83	0	-328	-1067	-739	697	205	-903	-60	-9	-27	11	98	122	0
1853	83	0	-349	-1059	-710	704	180	-884	-97	-54	-60	-67	1	118	0
1854	83	0	-309	-1063	-754	686	222	-908	-122	62	-58	-31	71	120	0
1855	83	0	-326	-1055	-729	690	201	-892	-122	-93	19	-91	-36	141	0
1856	83	0	-330	-1047	-717	688	193	-882	-131	-108	-62	-97	9	-9	0
1857	83	0	-370	-1043	-673	706	151	-858	-161	-34	-65	-38	27	60	0
1858	83	0	-363	-1034	-671	698	154	-852	-116	-25	-21	-34	108	168	0
1859	83	0	-378	-1035	-657	706	139	-846	-83	-71	-75	-58	48	131	0
1860	83	0	-283	-1026	-743	654	230	-884	-19	-11	0	75	122	162	0
1861	83	0	-463	-1012	-549	737	43	-780	-60	-73	-91	-60	-25	38	0
1862	83	0	-386	-1020	-634	703	124	-827	-40	-17	13	-34	1	108	0
1863	83	0	-450	-1008	-558	729	54	-783	-91	-29	-58	-19	-32	-19	0
1864	83	0	-325	-1002	-677	663	176	-839	-100	7	-62	-81	-27	-97	0
1865	83	0	-388	-1002	-614	695	113	-808	-65	-62	-19	-81	-32	-69	0
1866	83	0	-355	-1006	-651	680	148	-828	-151	-3	-122	-91	-38	-157	0
1867	83	0	-383	-997	-614	690	115	-805	-38	-15	-44	-36	-79	-56	0
1868	83	0	-414	-1001	-587	707	86	-794	-50	-23	-36	-54	-34	-27	0
1869	83	0	-464	-995	-531	729	33	-763	-48	42	-56	-48	32	-85	0
1870	83	0	-405	-987	-582	696	88	-784	-23	118	1	-42	0	-36	0
1871	83	0	-493	-991	-498	742	2	-744	-15	9	-36	-81	-71	-40	0
1872	83	0	-496	-973	-477	734	-9	-725	-29	83	5	-77	-62	-129	0
1873	83	0	-439	-964	-525	701	43	-744	-9	77	0	-77	-60	-180	0
1874	83	0	-518	-962	-444	740	-37	-703	-79	-1	-54	-77	-195	-199	0
1875	83	0	-382	-956	-574	669	96	-765	-31	145	29	-34	-102	-232	0
1876	83	0	-536	-956	-420	746	-58	-688	-29	17	-79	-93	-89	-261	0
1877	83	0	-456	-944	-488	700	16	-716	1	83	-54	-122	-147	-184	0
1878	83	0	-547	-946	-399	746	-74	-672	71	40	-1	-75	-38	-95	0
1879	83	0	-499	-931	-432	715	-33	-681	100	95	-85	-40	-71	-81	0
1880	83	0	-485	-917	-432	701	-26	-674	71	81	-29	-60	-71	-116	0
1881	83	0	-531	-915	-384	723	-73	-649	11	91	-21	-129	-85	-73	0
1882	83	0	-471	-905	-434	688	-18	-669	110	65	9	-5	-87	-13	0
1883	83	0	-478	-900	-422	689	-28	-661	46	-15	-77	-97	-151	-161	0
1884	83	0	-359	-886	-527	622	84	-706	64	116	3	-48	-75	-129	0
1885	83	0	-497	-892	-395	694	-51	-643	-23	67	-71	-133	-161	-164	0
1886	83	0	-446	-886	-440	666	-3	-663	27	83	-38	-95	-168	-67	0
1887	83	0	-464	-896	-432	680	-16	-664	75	62	-25	-5	-149	13	0
1888	83	0	-421	-894	-473	657	26	-683	124	71	-29	-36	-71	83	0
1889	83	0	-487	-886	-399	686	-44	-642	120	81	-60	9	-69	100	0
1890	83	0	-419	-876	-457	647	19	-666	155	56	9	85	1	135	0
1891	83	0	-481	-865	-384	673	-48	-624	143	77	-31	25	9	141	0
1892	83	0	-411	-855	-444	633	16	-649	135	75	-11	9	-85	122	0
1893	83	0	-440	-857	-417	648	-11	-637	122	75	-13	-29	-60	83	0
1894	83	0	-446	-851	-405	648	-20	-628	110	34	9	-5	-112	95	0
1895	83	0	-407	-816	-409	611	1	-612	31	52	62	29	-118	71	0
1896	83	0	-365	-805	-440	585	37	-622	36	60	87	52	-108	34	0
1897	83	0	-386	-801	-415	593	14	-608	112	60	100	-1	-1	120	0
1898	83	0	-448	-787	-339	617	-54	-563	54	32	-19	29	-91	151	0
1899	83	0	-426	-779	-353	602	-36	-566	62	-19	-11	38	-40	159	0
1900	83	0	-462	-772	-310	617	-76	-541	100	13	67	85	29	236	0
1901	83	0	-474	-770	-296	622	-89	-533	-56	-17	-25	-13	-58	42	0
1902	83	0	-471	-758	-287	614	-92	-522	1	87	-7	50	1	73	0
1903	83	0	-509	-737	-228	623	-140	-482	23	-17	-1	93	-50	0	0
1904	83	0	-415	-717	-302	566	-56	-509	-58	15	-36	-50	-104	-32	0
1905	83	0	-433	-696	-263	564	-85	-479	-116	-60	79	-93	-128	-7	0
1906	83	0	-364	-655	-291	509	-36	-473	-93	-21	-58	-98	-81	-83	0
1907	83	0	-511	-644	-133	577	-189	-388	-126	-79	-32	-106	-135	-7	0
1908	83	0	-363	-636	-273	499	-45	-454	-85	31	5	-5	-23	98	0
1909	83	0	-440	-624	-184	532	-128	-404	-98	-83	-36	5	-11	75	0
1910	83	0	-403	-616	-213	509	-95	-414	-124	-7	-104	-42	-3	-25	0
1911	83	0	-497	-607	-110	552	-193	-358	-170	-32	-3	-58	67	11	0
1912	83	0	-443	-582	-139	512	-152	-360	-246	-50	-79	-147	-75	-100	0
1913	83	0	-436	-585	-149	510	-143	-367	-174	0	-89	-91	-60	-67	0
1914	83	0	-380	-562	-182	471	-99	-372	-215	-71	-104	-100	-120	-98	0
1915	83	0	-390	-529	-139	459	-125	-334	-184	-29	-81	-124	-31	-7	0
1916	83	0	-347	-502	-155	424	-96	-328	-153	-17	-34	-102	9	-102	0
1917	83	0	-286	-485	-199	385	-43	-342	-139	83	-120	-15	29	-15	0
1918	83	0	-398	-471	-73	434	-162	-272	-195	-42	-135	0	-44	42	0
1919	83	0	-302	-457	-155	379	-73	-306	-60	-7	-62	-21	38	97	0
1920	83	0	-360	-455	-95	407	-132	-275	-129	-58	-40	-48	58	106	0
1921	83	0	-334	-444	-110	389	-112	-277	-143	-46	-58	-71	42	89	0
1922	83	0	-310	-422	-112	366	-99	-267	-64	-11	-29	-7	60	97	0
1923	83	0	-361	-413	-52	387	-154	-232	-116	-56	-36	-81	-32	77	0
1924	83	0	-272	-401	-129	336	-71	-265	-79	-71	-124	-5	-36	23	0
1925	83	0	-254	-389	-135	321	-59	-262	-77	-48	-21	7	-5	69	0
1926	83	0	-282	-384	-102	333	-90	-243	-124	-83	-71	-73	-36	-36	0
1927	83	0	-229	-370	-141	299	-44	-255	-36	34	56	11	60	149	0
1928	83	0	-291	-374	-83	332	-104	-228	-155	-56	-162	-110	-3	87	0
1929	83	0	-196	-370	-174	283	-11	-272	9	23	54	13	126	271	0
1930	83	0	-219	-364	-145	291	-37	-254	-83	11	-40	-58	162	188	0
1931	83	0	-244	-358	-114	301	-65	-236	-91	56	5	-5	128	188	0
1932	83	0	-221	-345	-124	283	-48	-234	-58	27	-9	-25	137	69	0
1933	83	0	-225	-323	-98	274	-63	-210	-50	-21	56	-85	44	164	0
1934	83	0	-205	-327	-122	266	-41	-224	-192	-42	-129	-60	-62	-32	0
1935	83	0	-204	-345	-141	274	-31	-243	-128	50	-13	1	44	64	0
1936	83	0	-223	-356	-133	289	-45	-244	-234	-23	9	-135	-50	-34	0
1937	83	0	-177	-378	-201	277	12	-289	-120	42	-1	-31	83	75	0
1938	83	0	-231	-401	-170	316	-30	-285	-213	77	-93	-67	93	114	0
1939	83	0	-183	-417	-234	300	25	-325	-17	40	29	-29	172	157	0
1940	83	0	-288	-450	-162	369	-63	-306	-73	-5	-31	38	149	139	0
1941	83	0	-231	-467	-236	349	2	-351	-60	-23	0	-27	131	118	0
1942	83	0	-214	-481	-267	347	26	-374	-34	62	38	17	83	128	0
1943	83	0	-335	-492	-157	413	-89	-324	-174	-31	-48	-89	38	62	0
1944	83	0	-202	-514	-312	358	55	-413	-159	56	19	-46	1	31	0
1945	83	0	-336	-533	-197	434	-69	-365	-238	5	-21	-133	27	19	0
1946	83	0	-334	-566	-232	450	-51	-399	-164	-13	21	-75	-1	-34	0
1947	83	0	-326	-570	-244	448	-41	-407	-44	31	-23	-21	81	-29	0
1948	83	0	-425	-599	-174	512	-125	-386	-153	32	-40	-122	102	3	0
1949	83	0	-336	-628	-292	482	-22	-460	40	58	29	-5	102	100	0
1950	83	0	-423	-655	-232	539	-95	-443	-34	-11	71	-164	120	97	0
1951	83	0	-369	-671	-302	520	-33	-486	7	17	19	-3	98	48	0
1952	83	0	-427	-702	-275	564	-76	-488	-29	-48	15	-56	-5	19	0
1953	83	0	-461	-715	-254	588	-103	-484	-98	29	-40	-85	9	1	0
1954	83	0	-332	-743	-411	537	39	-577	-31	11	32	-29	-60	40	0
1955	83	0	-431	-764	-333	597	-49	-548	-118	-42	-21	-159	-36	-42	0
1956	83	0	-372	-779	-407	575	17	-593	-60	21	52	-67	-46	-79	0
1957	83	0	-444	-795	-351	619	-46	-573	-11	-17	-71	-50	-52	21	0
1958	83	0	-375	-807	-432	591	28	-619	15	5	-54	-52	38	15	0
1959	83	0	-452	-822	-370	637	-41	-596	31	-17	-44	23	58	98	0
1960	83	0	-477	-845	-368	661	-54	-606	50	62	-60	64	48	124	0
1961	83	0	-485	-857	-372	671	-56	-614	54	-38	44	-69	64	65	0
1962	83	0	-437	-865	-428	651	-4	-646	31	17	-11	11	9	91	0
1963	83	0	-493	-855	-362	674	-65	-608	-64	19	-58	-89	-15	9	0
1964	83	0	-400	-867	-467	633	33	-667	-71	15	-69	-75	-23	-40	0
1965	83	0	-430	-876	-446	653	8	-661	-25	7	-91	-106	69	0	0
1966	83	0	-445	-900	-455	672	5	-677	-38	9	-97	-56	-15	-108	0
1967	83	0	-461	-909	-448	685	-6	-678	32	-81	-110	-40	-50	-21	0
1968	83	0	-435	-935	-500	685	32	-717	38	-67	-25	-27	89	27	0
1969	83	0	-518	-948	-430	733	-44	-689	-62	-62	-129	-1	46	42	0
1970	83	0	-505	-962	-457	733	-24	-709	-17	-54	-67	-9	87	118	0
1971	83	0	-494	-973	-479	733	-7	-726	9	34	9	9	77	89	0
1972	83	0	-457	-971	-514	714	28	-742	7	9	-73	11	73	42	0
1973	83	0	-432	-977	-545	704	56	-761	-36	21	-69	-64	-7	50	0
1974	83	0	-493	-979	-486	736	-3	-732	-32	-9	-31	-13	-3	60	0
1975	83	0	-405	-983	-578	694	86	-780	-52	-36	-48	-31	-83	-46	0
1976	83	0	-402	-999	-597	700	97	-798	25	-34	29	-100	110	-89	0
1977	83	0	-525	-1006	-481	765	-22	-743	-34	-73	-102	-54	-27	-52	0
1978	83	0	-494	-1004	-510	749	8	-757	34	15	-27	65	-3	81	0
1979	83	0	-492	-1002	-510	747	9	-756	58	-1	-93	15	32	48	0
1980	83	0	-528	-1018	-490	773	-19	-754	120	31	13	40	106	143	0
1981	83	0	-527	-1010	-483	768	-22	-746	85	-79	-46	-48	-9	-31	0
1982	83	0	-545	-1018	-473	781	-36	-745	116	-21	-32	85	42	58	0
1983	83	0	-568	-1016	-448	792	-60	-732	-15	-11	-112	-98	-5	-159	0
1984	83	0	-522	-1022	-500	772	-11	-761	1	-1	-60	-9	-38	-91	0
1985	83	0	-536	-1028	-492	782	-22	-760	-21	-54	-9	-108	-98	-145	0
1986	83	0	-511	-1028	-517	769	3	-772	-13	-31	3	-17	-23	-145	0
1987	83	0	-546	-1032	-486	789	-30	-759	36	-124	-38	-65	-42	-75	0
1988	83	0	-511	-1030	-519	770	4	-774	93	-79	42	15	29	-42	0
1989	83	0	-536	-1028	-492	782	-22	-760	209	-89	-112	52	5	-3	0
1990	83	0	-493	-1032	-539	762	23	-785	211	-69	27	17	116	-23	0
1991	83	0	-621	-1034	-413	827	-104	-723	95	-79	-29	-11	-50	-1	0
1992	83	0	-516	-1024	-508	770	-4	-766	120	-95	19	-71	-60	-9	0
1993	83	0	-570	-1035	-465	802	-52	-750	62	-77	1	-89	-29	-153	0
1994	83	0	-537	-1045	-508	791	-14	-776	98	-89	-21	-58	-27	-170	0
1995	83	0	-518	-1032	-514	775	-2	-773	-27	-87	-87	-112	-131	-240	0
1996	83	0	-545	-1037	-492	791	-26	-764	36	-77	21	-23	-112	-118	0
1997	83	0	-559	-1032	-473	795	-43	-752	29	-145	-104	-110	-77	-135	0
1998	83	0	-485	-1018	-533	751	24	-775	75	-67	7	-81	-5	-85	0
1999	83	0	-537	-1022	-485	779	-26	-753	67	-100	-7	-46	98	-128	0
[truncated: 31,601 more rows]
