# Supplementary material for: A Robust and Real-Time Capable Envelope-Based Algorithm for Heart Sound Classification: Validation under Different Physiological Conditions
Source: Sensors (Basel). 2020 Feb 11;20(4):972. doi: 10.3390/s20040972 (PMC7070375; doi:10.3390/s20040972)
Supplement: Supplementary file 1 [file sensors-20-00972-s001.zip › Messungen/tz/tz04_unfiltered.csv]

Dataset No.	Pulse (bpm)	Pacer Bit	leadI (�V)	leadII (�V)	leadIII (�V)	lead_avR (�V)	lead_avL (�V)	lead_avF (�V)	V1 (�V)	V2 (�V)	V3 (�V)	V4 (�V)	V5 (�V)	V6 (�V)	R-Wave
1	0	0	281	2279	1998	-1280	-858	2138	-300	-203	-275	-308	-166	-395	0
2	0	0	-617	2281	2898	-832	-1757	2589	-574	-386	-477	-506	-450	-669	0
3	0	0	-691	2271	2962	-790	-1826	2616	-533	-236	-409	-457	-263	-558	0
4	0	0	-169	2302	2471	-1066	-1320	2386	-378	-161	-217	-188	-236	-215	0
5	0	0	1269	2347	1078	-1808	95	1712	106	120	116	147	87	192	0
6	0	0	2477	2415	-62	-2446	1269	1176	345	339	329	360	236	502	0
7	0	0	3214	2413	-801	-2813	2007	806	442	349	459	500	248	618	0
8	0	0	2944	2347	-597	-2645	1770	875	312	304	327	339	184	420	0
9	0	0	2143	2265	122	-2204	1010	1193	40	205	128	139	64	126	1
10	0	0	1286	2188	902	-1737	192	1545	-155	-19	-42	-98	-100	-162	0
11	0	0	136	2161	2025	-1148	-944	2093	-463	-157	-304	-331	-232	-453	0
12	0	0	-636	2112	2748	-738	-1692	2430	-597	-322	-397	-459	-360	-704	0
13	0	0	-763	2110	2873	-673	-1818	2491	-585	-248	-391	-364	-322	-574	0
14	0	0	-128	2149	2277	-1010	-1202	2213	-388	-178	-207	-168	-188	-238	0
15	0	0	1201	2184	983	-1692	109	1583	81	77	112	199	54	190	0
16	0	0	2422	2196	-226	-2309	1324	985	329	310	349	368	199	523	0
17	0	0	3093	2267	-826	-2680	1959	720	430	422	403	554	271	642	0
18	0	0	3019	2304	-715	-2661	1867	794	329	318	335	391	176	452	0
19	0	0	2163	2318	155	-2240	1004	1236	174	145	108	153	38	217	0
20	0	0	1399	2341	942	-1870	228	1641	-67	-44	-98	-19	-157	-149	0
21	0	0	273	2339	2066	-1306	-896	2202	-339	-219	-325	-244	-242	-420	0
22	0	0	-572	2306	2878	-867	-1725	2592	-541	-314	-506	-358	-380	-576	0
23	0	0	-676	2232	2908	-778	-1792	2570	-488	-259	-465	-403	-343	-527	0
24	0	0	15	2205	2190	-1110	-1087	2197	-205	-112	-153	-168	-170	-110	0
25	0	0	1197	2207	1010	-1702	93	1608	75	100	48	93	71	302	0
26	0	0	2498	2225	-273	-2361	1385	976	329	386	306	368	215	580	0
27	0	0	3223	2271	-952	-2747	2087	659	469	388	401	457	291	599	0
28	0	0	3008	2326	-682	-2667	1845	822	310	409	343	388	269	578	0
29	0	0	2227	2372	145	-2299	1041	1258	104	166	93	192	54	263	0
30	0	0	1424	2407	983	-1915	220	1695	29	25	-129	-64	-100	3	0
31	0	0	264	2386	2122	-1325	-929	2254	-432	-273	-339	-362	-277	-356	0
32	0	0	-547	2372	2919	-912	-1733	2645	-516	-358	-488	-430	-362	-519	0
33	0	0	-694	2322	3016	-814	-1855	2669	-514	-335	-498	-420	-335	-506	0
34	0	0	-22	2263	2285	-1120	-1153	2274	-225	-190	-211	-211	-126	-128	0
35	0	0	1140	2207	1067	-1673	36	1637	65	85	62	106	1	254	0
36	0	0	2412	2236	-176	-2324	1294	1030	411	343	322	393	277	644	0
37	0	0	3076	2207	-869	-2641	1972	669	438	325	384	516	248	682	0
38	0	0	2888	2244	-644	-2566	1766	800	397	254	343	424	170	605	0
39	0	0	2119	2382	263	-2250	928	1322	226	128	42	217	87	221	0
40	0	0	1432	2642	1210	-2037	111	1926	0	-7	-172	-42	-120	-64	0
41	0	0	350	2877	2527	-1613	-1088	2702	-405	-219	-395	-333	-256	-353	0
42	0	0	-208	3146	3354	-1469	-1781	3250	-525	-362	-498	-510	-355	-523	0
43	0	0	-221	3443	3664	-1611	-1942	3553	-397	-420	-391	-434	-263	-488	0
44	0	0	553	3786	3233	-2169	-1340	3509	-265	-217	-199	-271	-194	-192	0
45	0	0	2153	4238	2085	-3195	34	3161	153	83	97	159	50	312	0
46	0	0	3571	4828	1257	-4199	1157	3042	320	273	337	337	228	618	0
47	0	0	4561	5412	851	-4986	1855	3131	395	331	432	430	256	729	0
48	0	0	4679	5926	1247	-5302	1716	3586	325	242	327	356	182	510	0
49	0	0	4068	6386	2318	-5227	875	4352	184	174	147	118	110	306	0
50	0	0	3379	6727	3348	-5053	15	5037	-73	-71	-126	-126	-188	-75	0
51	0	0	2398	6898	4500	-4648	-1051	5699	-320	-178	-331	-300	-300	-329	0
52	0	0	1684	7020	5336	-4352	-1826	6178	-521	-302	-440	-401	-370	-576	0
53	0	0	1486	6933	5447	-4209	-1980	6190	-510	-296	-378	-535	-327	-477	0
54	0	0	1925	6559	4634	-4242	-1354	5596	-285	-164	-236	-194	-170	-128	0
55	0	0	2941	5901	2960	-4421	-9	4430	13	34	114	126	44	234	0
56	0	0	3787	5098	1311	-4442	1238	3204	308	366	374	378	283	655	0
57	0	0	4026	4320	294	-4173	1866	2307	399	380	403	450	314	702	0
58	0	0	3260	3129	-131	-3194	1695	1499	291	283	279	376	213	549	0
59	0	0	1907	2089	182	-1998	862	1135	77	108	126	153	91	277	0
60	0	0	956	1908	952	-1432	2	1430	-145	-73	-195	-104	-178	-122	0
61	0	0	-112	1897	2009	-892	-1060	1953	-426	-180	-362	-320	-226	-283	0
62	0	0	-929	1858	2787	-464	-1858	2322	-552	-349	-430	-498	-353	-593	0
63	0	0	-1073	1811	2884	-369	-1978	2347	-523	-287	-457	-397	-273	-517	0
64	0	0	-458	1856	2314	-699	-1386	2085	-327	-182	-368	-184	-186	-203	0
65	0	0	896	1974	1078	-1435	-91	1526	58	172	7	104	194	170	0
66	0	0	2137	2052	-85	-2094	1111	983	364	259	291	419	292	486	0
67	0	0	2831	2102	-729	-2466	1780	686	483	360	279	461	279	609	0
68	0	0	2618	2095	-523	-2356	1570	786	298	246	192	337	190	492	0
69	0	0	1810	2071	261	-1940	774	1166	135	69	64	225	13	296	0
70	0	0	995	1978	983	-1486	6	1480	-131	-83	-234	-98	-79	-133	0
71	0	0	-163	1926	2089	-881	-1126	2007	-360	-289	-323	-283	-228	-434	0
72	0	0	-989	1967	2956	-489	-1972	2461	-638	-411	-616	-521	-380	-692	0
73	0	0	-979	2029	3008	-525	-1993	2518	-442	-366	-463	-372	-285	-537	0
74	0	0	-353	2122	2475	-884	-1414	2298	-333	-172	-291	-211	-178	-258	0
75	0	0	1056	2165	1109	-1610	-26	1637	85	71	25	139	77	248	0
76	0	0	2228	2207	-21	-2217	1124	1093	302	289	283	355	219	545	0
77	0	0	2841	2176	-665	-2508	1753	755	395	442	374	442	382	585	0
78	0	0	2631	2168	-463	-2399	1547	852	327	234	331	316	242	391	0
79	0	0	1942	2151	209	-2046	866	1180	102	87	122	124	67	197	0
80	0	0	945	2153	1208	-1549	-131	1680	-153	-89	-194	-128	-87	-213	0
81	0	0	-74	2168	2242	-1047	-1158	2205	-376	-226	-327	-302	-223	-463	0
82	0	0	-861	2225	3086	-682	-1973	2655	-572	-397	-523	-438	-434	-549	0
83	0	0	-949	2250	3199	-650	-2074	2724	-488	-419	-424	-422	-341	-578	0
84	0	0	-289	2246	2535	-978	-1412	2390	-364	-226	-205	-188	-178	-188	0
85	0	0	1048	2225	1177	-1636	-64	1701	64	60	64	91	77	155	0
86	0	0	2186	2209	23	-2197	1081	1116	323	258	329	434	178	539	0
87	0	0	2942	2246	-696	-2594	1819	775	444	428	446	461	226	636	0
88	0	0	2668	2265	-403	-2466	1535	931	322	320	325	308	238	450	0
89	0	0	1934	2347	413	-2140	760	1380	114	98	89	168	-9	201	0
90	0	0	1133	2399	1266	-1766	-66	1832	-102	-38	-56	-46	-54	-145	0
91	0	0	-6	2409	2415	-1201	-1210	2412	-436	-242	-378	-358	-273	-401	0
92	0	0	-686	2425	3111	-869	-1898	2768	-531	-374	-446	-405	-358	-636	0
93	0	0	-873	2432	3305	-779	-2089	2868	-517	-368	-417	-292	-339	-554	0
94	0	0	-192	2366	2558	-1087	-1375	2462	-337	-145	-320	-221	-195	-230	0
95	0	0	1100	2320	1220	-1710	-60	1770	93	98	62	172	155	226	0
96	0	0	2246	2341	95	-2293	1075	1218	273	298	298	382	259	568	0
97	0	0	2986	2306	-680	-2646	1833	813	488	374	368	432	277	642	0
98	0	0	2703	2283	-420	-2493	1561	931	327	304	320	380	219	496	0
99	0	0	1930	2277	347	-2103	791	1312	192	95	-13	36	-21	226	0
100	0	0	1105	2263	1158	-1684	-26	1710	-42	5	-91	-29	-64	-60	0
101	0	0	-24	2263	2287	-1119	-1155	2275	-399	-304	-420	-347	-292	-389	0
102	0	0	-743	2329	3072	-793	-1907	2700	-552	-345	-502	-479	-455	-539	0
103	0	0	-912	2337	3249	-712	-2080	2793	-510	-403	-419	-452	-360	-461	0
104	0	0	-198	2320	2518	-1061	-1358	2419	-356	-221	-263	-277	-172	-194	0
105	0	0	1107	2333	1226	-1720	-59	1779	83	71	89	36	60	244	0
106	0	0	2266	2306	40	-2286	1113	1173	337	298	228	316	186	521	0
107	0	0	2961	2281	-680	-2621	1820	800	434	355	366	424	205	713	0
108	0	0	2794	2263	-531	-2528	1662	866	388	316	339	277	285	543	0
109	0	0	1926	2273	347	-2099	789	1310	110	93	67	31	32	108	0
110	0	0	1141	2285	1144	-1713	-1	1714	-44	-32	-106	-133	-133	-56	0
111	0	0	53	2320	2267	-1186	-1107	2293	-362	-300	-355	-420	-273	-378	0
112	0	0	-654	2360	3014	-853	-1834	2687	-490	-351	-419	-537	-362	-583	0
113	0	0	-858	2364	3222	-753	-2040	2793	-446	-438	-440	-539	-304	-580	0
114	0	0	-74	2403	2477	-1164	-1275	2440	-259	-192	-250	-217	-199	-197	0
115	0	0	1166	2432	1266	-1799	-50	1849	129	110	50	48	118	246	0
116	0	0	2439	2446	7	-2442	1216	1226	411	256	302	296	215	549	0
117	0	0	3058	2432	-626	-2745	1842	903	453	335	430	323	362	622	0
118	0	0	2874	2428	-446	-2651	1660	991	391	228	308	320	194	453	0
119	0	0	2016	2386	370	-2201	823	1378	145	149	133	93	100	159	0
120	0	0	1135	2386	1251	-1760	-58	1818	-77	-147	-141	-85	-199	-221	0
121	0	0	134	2399	2265	-1266	-1065	2332	-370	-269	-267	-310	-320	-432	0
122	0	0	-709	2426	3135	-858	-1922	2780	-502	-446	-471	-469	-448	-682	0
123	0	0	-747	2483	3230	-868	-1988	2856	-488	-376	-422	-467	-372	-661	0
124	0	0	-54	2504	2558	-1225	-1306	2531	-238	-246	-221	-141	-168	-252	0
125	0	0	1199	2580	1381	-1889	-91	1980	145	-36	31	120	-1	120	0
126	0	0	2497	2636	139	-2566	1179	1387	380	246	339	473	226	415	0
127	0	0	3080	2681	-399	-2880	1739	1141	393	259	355	403	230	500	0
128	0	0	2861	2714	-147	-2787	1504	1283	351	207	221	298	207	314	0
129	0	0	2130	2698	568	-2414	781	1633	178	151	54	205	116	85	0
130	0	0	1162	2626	1464	-1894	-151	2045	-159	-106	-203	-182	-116	-226	0
131	0	0	97	2461	2364	-1279	-1133	2412	-384	-277	-353	-312	-250	-585	0
132	0	0	-826	2376	3202	-775	-2014	2789	-593	-461	-490	-457	-403	-696	0
133	0	0	-919	2326	3245	-703	-2082	2785	-552	-393	-434	-461	-355	-642	0
134	0	0	-287	2351	2638	-1032	-1462	2494	-287	-211	-199	-129	-168	-283	0
135	0	0	1115	2459	1344	-1787	-114	1901	98	1	137	188	9	147	0
136	0	0	2313	2574	261	-2443	1026	1417	353	240	349	393	153	438	0
137	0	0	3062	2622	-440	-2842	1751	1091	490	300	411	477	323	516	0
138	0	0	2841	2677	-164	-2759	1502	1256	292	325	345	325	168	413	0
139	0	0	1909	2717	808	-2313	550	1762	48	89	129	124	42	143	0
140	0	0	1176	2708	1532	-1942	-178	2120	-170	-128	-65	-137	-161	-281	0
141	0	0	105	2706	2601	-1405	-1248	2653	-413	-215	-291	-302	-285	-395	0
142	0	0	-671	2665	3336	-997	-2003	3000	-572	-370	-502	-537	-360	-671	0
143	0	0	-846	2634	3480	-894	-2163	3057	-582	-318	-382	-465	-333	-574	0
144	0	0	-145	2607	2752	-1231	-1448	2679	-349	-197	-174	-277	-128	-223	0
145	0	0	1113	2595	1482	-1854	-184	2038	27	44	60	44	5	223	0
146	0	0	2413	2568	155	-2490	1129	1361	366	302	372	349	172	611	0
147	0	0	2930	2605	-325	-2767	1627	1140	353	254	409	300	246	680	0
148	0	0	2861	2667	-194	-2764	1527	1236	391	283	228	308	238	469	0
149	0	0	2025	2717	692	-2371	666	1704	48	100	73	71	52	244	0
150	0	0	1246	2774	1528	-2010	-141	2151	-97	-194	-199	-172	-137	-135	0
151	0	0	185	2778	2593	-1481	-1204	2685	-436	-329	-310	-455	-246	-339	0
152	0	0	-669	2770	3439	-1050	-2054	3104	-599	-485	-543	-605	-384	-560	0
153	0	0	-638	2776	3414	-1069	-2026	3095	-514	-457	-452	-550	-378	-430	0
154	0	0	-2	2793	2795	-1395	-1398	2794	-172	-349	-221	-279	-122	-83	0
155	0	0	1358	2869	1511	-2113	-76	2190	116	-100	1	21	126	289	0
156	0	0	2658	2900	242	-2779	1208	1571	415	151	258	265	244	667	0
157	0	0	3338	2962	-376	-3150	1857	1293	452	259	320	275	316	694	0
158	0	0	3188	2977	-211	-3082	1699	1383	448	168	246	157	353	578	0
159	0	0	2369	3001	632	-2685	868	1816	174	-42	-56	-44	40	329	0
160	0	0	1620	3043	1423	-2331	98	2233	-95	-188	-244	-269	-126	3	0
161	0	0	557	3014	2457	-1785	-950	2735	-269	-323	-428	-459	-238	-166	0
162	0	0	-214	3043	3257	-1414	-1735	3150	-459	-533	-609	-640	-329	-554	0
163	0	0	-312	3055	3367	-1371	-1839	3211	-494	-496	-547	-636	-388	-444	0
164	0	0	400	3059	2659	-1729	-1129	2859	-168	-296	-277	-376	-58	-83	0
165	0	0	1711	3061	1350	-2386	180	2205	118	-104	-81	-58	44	318	0
166	0	0	2966	3057	91	-3011	1437	1574	442	131	226	318	234	519	0
167	0	0	3576	3088	-488	-3332	2032	1300	432	197	271	223	302	665	0
168	0	0	3485	3136	-349	-3310	1917	1393	372	188	298	240	190	587	0
169	0	0	2640	3150	510	-2895	1065	1830	180	-34	95	9	98	259	0
170	0	0	1864	3173	1309	-2518	277	2241	-29	-168	-172	-277	-108	-71	0
171	0	0	766	3138	2372	-1952	-803	2755	-320	-395	-366	-453	-277	-401	0
172	0	0	4	3096	3092	-1550	-1544	3094	-485	-452	-500	-543	-343	-562	0
173	0	0	-95	3020	3115	-1462	-1605	3067	-483	-347	-457	-498	-325	-519	0
174	0	0	547	2972	2425	-1759	-939	2698	-279	-234	-207	-246	-114	-240	0
175	0	0	1915	3001	1086	-2458	414	2043	184	44	141	95	131	254	0
176	0	0	3169	3051	-118	-3110	1643	1466	380	306	341	325	273	510	0
177	0	0	3780	3107	-673	-3443	2226	1217	442	376	442	457	308	539	0
178	0	0	3504	3136	-368	-3320	1936	1384	358	246	289	372	230	343	0
179	0	0	2701	3129	428	-2915	1136	1778	91	149	81	100	-5	7	0
180	0	0	1889	3150	1261	-2519	314	2205	-95	-62	-15	-85	-137	-186	0
181	0	0	844	3121	2277	-1982	-716	2699	-370	-267	-263	-322	-197	-580	0
182	0	0	41	3086	3045	-1563	-1502	3065	-537	-296	-370	-436	-285	-758	0
183	0	0	-134	3082	3216	-1474	-1675	3149	-574	-380	-428	-399	-382	-715	0
184	0	0	588	3115	2527	-1851	-969	2821	-248	-166	-120	-114	-116	-366	0
185	0	0	1827	3109	1282	-2468	272	2195	42	89	120	124	62	13	0
186	0	0	2914	3065	151	-2989	1381	1608	356	215	335	399	174	358	0
187	0	0	3615	3059	-556	-3337	2085	1251	380	356	378	549	228	376	0
188	0	0	3264	2958	-306	-3111	1785	1326	265	322	291	370	145	273	0
189	0	0	2425	2857	432	-2641	996	1644	71	13	114	69	-32	-60	0
190	0	0	1437	2729	1292	-2083	72	2010	-226	-77	-184	31	-194	-318	0
191	0	0	392	2694	2302	-1543	-955	2498	-450	-304	-388	-298	-331	-680	0
192	0	0	-390	2671	3061	-1140	-1725	2866	-574	-364	-461	-450	-339	-760	0
193	0	0	-637	2628	3265	-995	-1951	2946	-601	-438	-488	-473	-380	-878	0
194	0	0	144	2603	2459	-1373	-1157	2531	-341	-192	-252	-120	-226	-355	0
195	0	0	1416	2591	1175	-2003	120	1883	58	40	29	135	21	1	0
196	0	0	2535	2595	60	-2565	1237	1327	259	283	287	358	238	355	0
197	0	0	3184	2566	-618	-2875	1901	974	331	403	339	432	263	382	0
198	0	0	2989	2553	-436	-2771	1712	1058	318	304	269	376	230	250	0
199	0	0	2064	2541	477	-2302	793	1509	32	1	31	64	-42	-29	0
200	0	0	1195	2492	1297	-1843	-51	1894	-194	-110	-116	-145	-176	-259	0
201	0	0	44	2432	2388	-1238	-1172	2410	-517	-306	-453	-376	-366	-680	0
202	0	0	-652	2401	3053	-874	-1852	2727	-587	-339	-508	-576	-384	-748	0
203	0	0	-824	2347	3171	-761	-1997	2759	-564	-403	-453	-496	-294	-638	0
204	0	0	-152	2331	2483	-1089	-1317	2407	-325	-298	-223	-283	-248	-331	0
205	0	0	1206	2364	1158	-1785	24	1761	116	56	69	65	56	137	0
206	0	0	2350	2448	98	-2399	1126	1273	228	275	258	296	139	411	0
207	0	0	3074	2485	-589	-2779	1831	948	401	349	376	386	271	549	0
208	0	0	2823	2463	-360	-2643	1591	1051	275	261	273	246	133	401	0
209	0	0	1988	2397	409	-2192	789	1403	133	48	114	17	-9	176	0
210	0	0	1112	2326	1214	-1719	-51	1770	-161	-116	-188	-223	-164	-153	0
211	0	0	0	2244	2244	-1122	-1122	2244	-349	-310	-345	-446	-261	-452	0
212	0	0	-784	2271	3055	-743	-1919	2663	-529	-479	-531	-547	-380	-603	0
213	0	0	-788	2333	3121	-772	-1954	2727	-521	-411	-403	-578	-279	-545	0
214	0	0	-134	2364	2498	-1115	-1316	2431	-304	-159	-226	-291	-122	-178	0
215	0	0	1133	2409	1276	-1771	-71	1842	201	-48	128	40	65	228	0
216	0	0	2417	2388	-29	-2402	1223	1179	422	244	244	351	223	578	0
217	0	0	2952	2322	-630	-2637	1791	846	465	292	316	314	240	727	0
218	0	0	2657	2186	-471	-2421	1564	857	335	219	195	258	219	485	0
219	0	0	1854	2172	318	-2013	768	1245	162	104	25	-7	145	292	0
220	0	0	999	2159	1160	-1579	-80	1659	-112	-176	-234	-205	-149	-52	0
221	0	0	-43	2147	2190	-1052	-1116	2168	-283	-316	-355	-388	-182	-329	0
222	0	0	-853	2188	3041	-667	-1947	2614	-471	-413	-517	-574	-302	-488	0
223	0	0	-876	2231	3107	-677	-1991	2669	-469	-438	-442	-552	-302	-450	0
224	0	0	-169	2263	2432	-1047	-1300	2347	-116	-236	-219	-197	-29	5	0
225	0	0	1075	2275	1200	-1675	-62	1737	176	-62	31	7	118	289	0
226	0	0	2331	2269	-62	-2300	1196	1103	461	258	368	395	300	762	0
227	0	0	2804	2242	-562	-2523	1683	840	481	351	285	399	323	770	0
228	0	0	2672	2248	-424	-2460	1548	912	469	289	238	343	236	616	0
229	0	0	1840	2295	455	-2067	692	1375	184	93	34	104	199	259	0
230	0	0	999	2318	1319	-1658	-160	1818	-106	-67	-176	-151	-69	-77	0
231	0	0	-70	2308	2378	-1119	-1224	2343	-281	-203	-384	-254	-133	-300	0
232	0	0	-795	2293	3088	-749	-1941	2690	-514	-347	-432	-432	-291	-483	0
233	0	0	-922	2279	3201	-678	-2061	2740	-473	-322	-409	-450	-258	-424	0
234	0	0	-243	2263	2506	-1010	-1374	2384	-195	-164	-159	-141	-23	-75	0
235	0	0	1038	2180	1142	-1609	-52	1661	135	77	139	203	112	289	0
236	0	0	2234	2223	-11	-2228	1122	1106	430	333	347	430	343	669	0
237	0	0	2794	2234	-560	-2514	1677	837	479	411	422	531	386	777	0
238	0	0	2676	2250	-426	-2463	1551	912	420	298	353	426	256	566	0
239	0	0	1821	2236	415	-2028	703	1325	190	209	261	194	215	323	0
240	0	0	834	2205	1371	-1519	-268	1788	-170	-75	-77	-69	-46	-106	0
241	0	0	-99	2203	2302	-1052	-1200	2252	-391	-120	-267	-234	-176	-380	0
242	0	0	-994	2234	3228	-620	-2111	2731	-541	-378	-382	-391	-300	-500	0
243	0	0	-978	2223	3201	-622	-2089	2712	-558	-242	-360	-380	-310	-483	0
244	0	0	-301	2234	2535	-966	-1418	2384	-240	-133	-182	-67	-52	-129	0
245	0	0	1013	2242	1229	-1627	-108	1735	75	128	157	312	122	391	0
246	0	0	2274	2234	-40	-2254	1157	1097	424	339	450	543	273	663	0
247	0	0	2851	2246	-605	-2548	1728	820	440	428	481	622	337	715	0
248	0	0	2602	2178	-424	-2390	1513	877	374	308	389	496	271	574	0
249	0	0	1791	2124	333	-1957	729	1228	131	95	188	199	95	217	0
250	0	0	916	2054	1138	-1485	-111	1596	-124	25	-81	-31	11	-50	0
251	0	0	-130	2062	2192	-966	-1161	2127	-370	-219	-242	-236	-195	-261	0
252	0	0	-929	2025	2954	-548	-1941	2489	-552	-331	-368	-420	-318	-539	0
253	0	0	-962	2064	3026	-551	-1994	2545	-452	-285	-310	-355	-269	-419	0
254	0	0	-248	2114	2362	-933	-1305	2238	-310	-135	-67	-118	-106	-102	0
255	0	0	1152	2215	1063	-1683	44	1639	120	188	234	259	143	318	0
256	0	0	2432	2295	-137	-2363	1284	1079	376	308	457	467	277	620	0
257	0	0	3231	2403	-828	-2817	2029	787	541	494	550	554	397	768	0
258	0	0	2983	2475	-508	-2729	1745	983	403	382	438	399	323	562	0
259	0	0	2115	2477	362	-2296	876	1419	217	141	209	217	102	273	0
260	0	0	1358	2370	1012	-1864	173	1691	15	60	-1	-31	1	-17	0
261	0	0	166	2265	2099	-1215	-966	2182	-281	-230	-205	-236	-166	-411	0
262	0	0	-578	2128	2706	-775	-1642	2417	-479	-335	-393	-345	-391	-537	0
263	0	0	-889	2021	2910	-566	-1899	2465	-457	-258	-368	-380	-298	-420	0
264	0	0	-137	2031	2168	-947	-1152	2099	-209	-112	-114	-120	-126	-79	0
265	0	0	1233	2069	836	-1651	198	1452	215	77	213	126	131	345	0
266	0	0	2465	2120	-345	-2292	1405	887	417	364	397	473	310	613	0
267	0	0	3103	2166	-937	-2634	2020	614	500	372	477	498	244	713	1
268	0	0	2897	2209	-688	-2553	1792	760	366	291	358	331	203	558	0
269	0	0	2107	2238	131	-2172	988	1184	234	180	118	120	149	298	0
270	0	0	1279	2250	971	-1764	154	1610	3	-58	-79	-65	-143	-27	0
271	0	0	186	2248	2062	-1217	-938	2155	-318	-279	-337	-292	-308	-372	0
272	0	0	-553	2258	2811	-852	-1682	2534	-519	-325	-486	-494	-296	-568	0
273	0	0	-633	2265	2898	-816	-1765	2581	-452	-322	-444	-384	-376	-415	0
274	0	0	114	2238	2124	-1176	-1005	2181	-71	-172	-151	-166	-48	-122	0
275	0	0	1391	2250	859	-1820	266	1554	201	42	114	122	17	366	0
276	0	0	2574	2295	-279	-2434	1426	1008	494	217	304	372	197	626	0
277	0	0	3175	2316	-859	-2745	2017	728	483	325	366	465	252	651	0
278	0	0	3035	2409	-626	-2722	1830	891	444	248	292	244	161	453	0
279	0	0	2220	2456	236	-2338	992	1346	178	42	32	58	-15	244	0
280	0	0	1338	2490	1152	-1914	93	1821	-79	-102	-203	-186	-223	-139	0
281	0	0	297	2485	2188	-1391	-945	2336	-358	-308	-403	-335	-246	-419	0
282	0	0	-432	2417	2849	-992	-1640	2633	-492	-432	-498	-558	-335	-580	0
283	0	0	-598	2333	2931	-867	-1764	2632	-465	-358	-492	-444	-322	-531	0
284	0	0	73	2269	2196	-1171	-1061	2232	-234	-259	-306	-279	-203	-252	0
285	0	0	1404	2176	772	-1790	316	1474	124	102	36	71	112	258	0
286	0	0	2459	2165	-294	-2312	1376	935	351	228	219	314	149	461	0
287	0	0	3210	2180	-1030	-2695	2120	575	498	339	347	388	304	572	0
288	0	0	2845	2170	-675	-2507	1760	747	353	217	190	244	124	432	0
289	0	0	2015	2205	190	-2110	912	1197	42	87	-46	34	11	89	0
290	0	0	1158	2221	1063	-1689	47	1642	-151	-147	-291	-217	-182	-300	0
291	0	0	137	2269	2132	-1203	-997	2200	-432	-279	-516	-335	-325	-564	0
292	0	0	-634	2312	2946	-839	-1790	2629	-651	-409	-644	-593	-461	-812	0
293	0	0	-699	2337	3036	-819	-1867	2686	-527	-384	-483	-494	-372	-651	0
294	0	0	16	2291	2275	-1153	-1129	2283	-356	-248	-306	-300	-240	-308	0
295	0	0	1391	2198	807	-1794	292	1502	131	67	65	108	87	116	0
296	0	0	2385	2149	-236	-2267	1310	956	205	190	250	263	230	304	0
297	0	0	3107	2130	-977	-2618	2042	576	283	391	355	339	207	496	0
298	0	0	2709	2166	-543	-2437	1626	811	166	147	244	283	106	244	0
299	0	0	1905	2176	271	-2040	817	1223	-77	34	-17	-54	-89	-60	0
300	0	0	1059	2176	1117	-1617	-29	1646	-271	-184	-209	-178	-190	-401	0
301	0	0	-29	2163	2192	-1067	-1110	2177	-614	-360	-362	-510	-356	-772	0
302	0	0	-788	2153	2941	-682	-1864	2547	-737	-455	-500	-531	-494	-884	0
303	0	0	-973	2132	3105	-579	-2039	2618	-692	-502	-523	-533	-475	-739	0
304	0	0	-210	2137	2347	-963	-1278	2242	-475	-292	-240	-322	-287	-457	0
305	0	0	1113	2174	1061	-1643	26	1617	-31	58	62	91	-34	58	0
306	0	0	2251	2250	-1	-2250	1126	1124	172	139	219	197	48	205	0
307	0	0	2973	2308	-665	-2640	1819	821	275	283	448	353	194	405	0
308	0	0	2598	2360	-238	-2479	1418	1061	100	98	135	164	62	34	0
309	0	0	1808	2318	510	-2063	649	1414	-13	1	7	21	-89	-149	0
310	0	0	815	2289	1474	-1552	-329	1881	-353	-178	-242	-265	-190	-502	0
311	0	0	-260	2312	2572	-1026	-1416	2442	-626	-446	-537	-545	-471	-841	0
312	0	0	-1025	2263	3288	-619	-2156	2775	-694	-461	-549	-564	-419	-822	0
313	0	0	-1129	2295	3424	-583	-2276	2859	-700	-535	-651	-657	-409	-929	0
314	0	0	-382	2281	2663	-949	-1522	2472	-461	-320	-370	-339	-349	-485	0
315	0	0	803	2205	1402	-1504	-299	1803	-21	-42	-40	34	-21	-87	0
316	0	0	2000	2106	106	-2053	947	1106	213	141	100	265	67	219	0
317	0	0	2515	2011	-504	-2263	1509	753	366	256	246	374	223	327	0
318	0	0	2214	2013	-201	-2113	1207	906	186	104	65	155	3	147	0
319	0	0	1417	2037	620	-1727	398	1328	5	5	-149	42	-36	-89	0
320	0	0	522	2077	1555	-1299	-516	1816	-273	-234	-442	-250	-250	-486	0
321	0	0	-487	2114	2601	-813	-1544	2357	-521	-440	-519	-496	-376	-713	0
322	0	0	-1248	2139	3387	-445	-2317	2763	-628	-566	-651	-611	-442	-857	0
323	0	0	-1257	2151	3408	-447	-2332	2779	-545	-517	-545	-550	-353	-766	0
324	0	0	-602	2141	2743	-769	-1672	2442	-244	-376	-378	-294	-240	-345	0
325	0	0	787	2110	1323	-1448	-268	1716	159	-7	-32	60	48	79	0
326	0	0	1971	2118	147	-2044	912	1132	300	149	151	259	199	343	0
327	0	0	2628	2124	-504	-2376	1566	810	389	302	351	389	289	554	0
328	0	0	2364	2141	-223	-2252	1293	959	339	228	190	238	192	339	0
329	0	0	1572	2124	552	-1848	510	1338	114	27	85	83	1	21	0
330	0	0	671	2091	1420	-1381	-374	1755	-215	-137	-141	-263	-133	-242	0
331	0	0	-398	2069	2467	-835	-1432	2268	-389	-310	-426	-364	-226	-498	0
332	0	0	-1061	2056	3117	-497	-2089	2586	-498	-407	-517	-527	-362	-618	0
333	0	0	-1197	2077	3274	-440	-2235	2675	-446	-360	-407	-446	-250	-519	0
334	0	0	-409	2118	2527	-854	-1468	2322	-248	-230	-170	-323	-128	-197	0
335	0	0	888	2211	1323	-1549	-217	1767	65	23	143	29	79	304	0
336	0	0	1994	2267	273	-2130	860	1270	349	170	302	242	261	589	0
337	0	0	2642	2295	-347	-2468	1494	974	411	289	362	296	308	504	0
338	0	0	2165	2310	145	-2237	1010	1227	244	116	209	176	176	405	0
339	0	0	1368	2275	907	-1821	230	1591	19	-38	-85	-95	9	128	0
340	0	0	368	2201	1833	-1284	-732	2017	-254	-298	-186	-341	-159	-201	0
341	0	0	-881	2168	3049	-643	-1965	2608	-644	-523	-587	-646	-463	-510	0
342	0	0	-1548	2155	3703	-303	-2625	2929	-710	-599	-651	-779	-448	-713	0
343	0	0	-1936	2139	4075	-101	-3005	3107	-764	-618	-725	-789	-413	-624	0
344	0	0	-1131	2099	3230	-484	-2180	2664	-430	-473	-483	-494	-304	-401	0
345	0	0	90	2134	2044	-1112	-977	2089	-98	-236	-162	-157	-50	137	0
346	0	0	1315	2170	855	-1742	230	1512	149	-29	19	-17	100	360	0
347	0	0	1838	2227	389	-2032	724	1308	199	17	64	100	122	388	0
348	0	0	1595	2256	661	-1925	467	1458	106	-93	-67	-122	52	285	0
349	0	0	753	2289	1536	-1521	-391	1912	-205	-318	-287	-378	-159	-42	0
350	0	0	-169	2244	2413	-1037	-1291	2328	-366	-533	-519	-591	-320	-374	0
351	0	0	-1261	2207	3468	-473	-2364	2837	-673	-607	-783	-805	-488	-663	0
352	0	0	-2016	2178	4194	-81	-3105	3186	-886	-760	-814	-1026	-498	-843	0
353	0	0	-1971	2174	4145	-101	-3058	3159	-665	-669	-752	-834	-467	-657	0
354	0	0	-1276	2196	3472	-460	-2374	2834	-475	-595	-508	-667	-325	-389	0
355	0	0	264	2248	1984	-1256	-860	2116	-3	-215	-124	-259	-50	135	0
356	0	0	1496	2314	818	-1905	339	1566	166	1	48	-21	81	504	0
357	0	0	2313	2306	-7	-2309	1160	1149	351	133	232	207	219	504	0
358	0	0	2032	2291	259	-2161	886	1275	298	69	87	25	195	292	0
359	0	0	1228	2213	985	-1720	121	1599	67	-79	-23	-106	3	124	0
360	0	0	485	2124	1639	-1304	-577	1881	-75	-265	-228	-277	-54	-215	0
361	0	0	-497	2135	2632	-819	-1564	2383	-341	-422	-356	-504	-261	-492	0
362	0	0	-1192	2234	3426	-521	-2309	2830	-397	-550	-430	-587	-292	-582	0
363	0	0	-1166	2304	3470	-569	-2318	2887	-304	-500	-386	-564	-271	-578	0
364	0	0	-252	2384	2636	-1066	-1444	2510	-23	-296	-145	-217	-52	-147	0
365	0	0	1003	2419	1416	-1711	-206	1917	250	-34	120	50	106	157	0
366	0	0	2316	2409	93	-2362	1111	1251	517	294	424	415	370	609	0
367	0	0	2806	2283	-523	-2544	1664	880	550	246	479	407	287	568	0
368	0	0	2451	2180	-271	-2315	1361	954	417	164	347	275	178	370	0
369	0	0	1651	2101	450	-1876	600	1275	236	60	145	42	116	67	0
370	0	0	716	2054	1338	-1385	-311	1696	-62	-195	-126	-151	-184	-199	0
371	0	0	-217	2143	2360	-963	-1288	2251	-337	-322	-351	-389	-261	-558	0
372	0	0	-974	2236	3210	-631	-2092	2723	-519	-494	-440	-459	-450	-733	0
373	0	0	-968	2316	3284	-674	-2126	2800	-508	-457	-420	-502	-329	-704	0
374	0	0	-124	2401	2525	-1138	-1324	2463	-209	-215	-190	-199	-112	-310	0
375	0	0	1236	2423	1187	-1829	24	1805	201	3	159	155	112	77	0
376	0	0	2554	2461	-93	-2507	1323	1184	407	217	420	370	215	405	0
377	0	0	3136	2436	-700	-2786	1918	868	465	384	512	453	318	549	0
378	0	0	2821	2368	-453	-2594	1637	957	287	252	320	285	234	279	1
379	0	0	2065	2328	263	-2196	901	1295	168	93	168	157	151	73	0
380	0	0	1209	2246	1037	-1727	86	1641	-112	-67	-91	-147	9	-304	0
381	0	0	206	2258	2052	-1232	-923	2155	-380	-250	-230	-323	-180	-444	0
382	0	0	-456	2236	2692	-890	-1574	2464	-531	-442	-349	-496	-325	-651	0
383	0	0	-450	2219	2669	-884	-1559	2444	-426	-370	-188	-405	-172	-500	0
384	0	0	383	2163	1780	-1273	-698	1971	-258	-95	-34	-151	48	-252	0
385	0	0	1820	2198	378	-2009	721	1288	155	172	356	164	273	308	0
386	0	0	3123	2227	-896	-2675	2009	665	432	298	547	479	370	614	0
387	0	0	3759	2252	-1507	-3005	2633	372	498	434	595	517	436	706	0
388	0	0	3496	2263	-1233	-2879	2364	515	376	294	424	426	343	587	0
389	0	0	2806	2265	-541	-2535	1673	862	135	213	267	128	252	207	0
390	0	0	1845	2258	413	-2051	716	1335	-27	5	-27	0	87	-52	0
391	0	0	830	2275	1445	-1552	-307	1860	-397	-271	-265	-376	-153	-444	0
392	0	0	204	2285	2081	-1244	-938	2183	-411	-258	-250	-440	-164	-469	0
393	0	0	-23	2227	2250	-1102	-1136	2238	-442	-345	-258	-389	-161	-415	0
394	0	0	944	2265	1321	-1604	-188	1793	-60	-85	-100	-213	7	9	0
395	0	0	2287	2223	-64	-2255	1175	1079	302	197	279	205	242	434	0
396	0	0	3390	2157	-1233	-2773	2311	462	481	275	527	442	380	700	0
397	0	0	3964	2056	-1908	-3010	2936	74	593	384	589	422	364	723	0
398	0	0	3580	1994	-1586	-2787	2583	204	440	322	450	291	355	591	0
399	0	0	2709	1961	-748	-2335	1728	606	164	137	190	62	170	271	0
400	0	0	1822	1895	73	-1858	874	984	48	-50	1	-128	29	-75	0
401	0	0	658	1868	1210	-1263	-276	1539	-269	-279	-242	-306	-250	-292	0
402	0	0	-64	1922	1986	-929	-1025	1954	-473	-438	-316	-494	-310	-465	0
403	0	0	-82	1945	2027	-931	-1054	1986	-327	-356	-312	-364	-289	-409	0
404	0	0	586	1986	1400	-1286	-407	1693	-153	-186	-19	-226	-42	-79	0
405	0	0	2019	2048	29	-2033	995	1038	304	31	289	153	104	325	0
406	0	0	3181	2099	-1082	-2640	2131	508	510	289	389	519	298	622	0
407	0	0	3879	2114	-1765	-2996	2822	174	626	370	562	490	322	731	0
408	0	0	3474	2130	-1344	-2802	2409	393	494	316	459	422	240	541	0
409	0	0	2656	2170	-486	-2413	1571	842	234	133	170	267	19	223	0
410	0	0	1709	2207	498	-1958	605	1352	-42	-40	25	-81	-166	-46	0
411	0	0	693	2184	1491	-1438	-399	1837	-327	-213	-248	-197	-271	-374	0
412	0	0	-124	2132	2256	-1004	-1190	2194	-461	-386	-339	-405	-413	-527	0
413	0	0	-221	2054	2275	-916	-1248	2164	-355	-306	-232	-302	-358	-403	0
414	0	0	440	1959	1519	-1199	-539	1739	-98	-126	-48	-25	-215	-124	0
415	0	0	1768	1903	135	-1835	816	1019	277	155	327	285	38	329	0
416	0	0	2963	1992	-971	-2477	1967	510	545	403	517	583	252	626	0
417	0	0	3441	1986	-1455	-2713	2448	265	576	486	642	609	265	725	0
418	0	0	3260	1998	-1262	-2629	2261	368	514	419	488	486	170	494	0
419	0	0	2265	2033	-232	-2149	1248	900	246	190	221	318	32	151	0
420	0	0	1437	2147	710	-1792	363	1428	32	-11	-29	67	-137	-246	0
421	0	0	376	2263	1887	-1319	-755	2075	-287	-159	-287	-151	-349	-463	0
422	0	0	-399	2419	2818	-1010	-1608	2618	-403	-374	-426	-347	-384	-616	0
423	0	0	-413	2539	2952	-1063	-1682	2745	-355	-331	-358	-277	-386	-585	0
424	0	0	299	2535	2236	-1417	-968	2385	-79	-133	-120	-102	-178	-195	0
425	0	0	1457	2374	917	-1915	270	1645	250	129	71	353	79	184	0
426	0	0	2407	2149	-258	-2278	1332	945	382	232	155	481	114	523	0
427	0	0	2841	1910	-931	-2375	1886	489	535	391	182	646	238	521	0
428	0	0	2412	1749	-663	-2080	1537	543	403	149	67	473	133	333	0
429	0	0	1498	1757	259	-1627	619	1008	131	-32	-176	232	-95	46	0
430	0	0	608	1806	1198	-1207	-295	1502	-188	-168	-446	7	-174	-236	0
431	0	0	-545	1918	2463	-686	-1504	2190	-426	-403	-640	-242	-399	-556	0
432	0	0	-1251	2037	3288	-393	-2269	2662	-601	-562	-832	-417	-506	-777	0
433	0	0	-1259	2312	3571	-526	-2415	2941	-517	-448	-781	-254	-426	-560	0
434	0	0	-397	2580	2977	-1091	-1687	2778	-362	-378	-552	-100	-339	-265	0
435	0	0	1058	2838	1780	-1948	-361	2309	110	17	-159	195	-25	190	0
436	0	0	2272	3129	857	-2700	707	1993	271	164	-13	467	95	481	0
437	0	0	2962	3447	485	-3204	1238	1966	333	190	128	428	128	531	0
438	0	0	2875	3860	985	-3367	945	2422	170	213	48	283	114	401	0
439	0	0	2235	4345	2110	-3290	62	3227	-67	-52	-172	52	-129	114	0
440	0	0	1632	4914	3282	-3273	-825	4098	-259	-182	-351	-178	-302	-161	0
441	0	0	863	5507	4644	-3185	-1890	5075	-514	-372	-502	-442	-426	-519	0
442	0	0	400	6033	5633	-3216	-2616	5833	-686	-543	-628	-605	-566	-632	0
443	0	0	557	6487	5930	-3522	-2686	6208	-741	-452	-452	-597	-413	-490	0
444	0	0	1482	6749	5267	-4115	-1892	6008	-391	-281	-265	-331	-283	-106	0
445	0	0	2887	6896	4009	-4891	-561	5452	-17	32	89	64	5	337	0
446	0	0	4142	6819	2677	-5480	732	4748	199	275	358	223	151	659	0
447	0	0	4497	6495	1998	-5496	1249	4246	252	304	395	337	228	783	0
448	0	0	3924	5856	1932	-4890	996	3894	219	190	269	223	87	587	0
449	0	0	2710	5057	2347	-3883	181	3702	-44	114	73	-19	0	322	0
450	0	0	1401	4229	2828	-2815	-713	3528	-323	-164	-195	-273	-225	93	0
451	0	0	-145	3100	3245	-1477	-1695	3172	-539	-287	-362	-506	-259	-256	0
452	0	0	-1544	1868	3412	-162	-2478	2640	-624	-455	-547	-550	-446	-378	0
453	0	0	-1769	1536	3305	116	-2537	2420	-552	-485	-564	-554	-378	-289	0
454	0	0	-892	1519	2411	-313	-1651	1965	-320	-250	-312	-223	-98	176	0
455	0	0	434	1532	1098	-983	-332	1315	62	5	-58	83	54	490	0
456	0	0	1679	1600	-79	-1639	879	760	450	211	67	420	320	878	0
457	0	0	2283	1713	-570	-1998	1426	571	475	215	106	430	351	937	0
458	0	0	2150	1852	-298	-2001	1224	777	453	108	31	339	273	727	0
459	0	0	1387	1959	572	-1673	407	1265	159	-11	-230	182	102	473	0
460	0	0	398	2068	1670	-1233	-636	1869	-153	-271	-552	-98	-114	112	0
461	0	0	-469	2068	2537	-799	-1503	2302	-261	-405	-768	-345	-176	-188	0
462	0	0	-1364	1974	3338	-305	-2351	2656	-488	-516	-826	-457	-236	-333	0
463	0	0	-1484	1833	3317	-174	-2400	2575	-471	-490	-824	-432	-310	-259	0
464	0	0	-714	1668	2382	-477	-1548	2025	-141	-300	-556	-71	19	116	0
465	0	0	580	1594	1014	-1087	-217	1304	226	-40	-217	192	269	562	0
466	0	0	1864	1744	-120	-1804	992	812	506	153	-13	490	320	845	0
467	0	0	2552	1881	-671	-2216	1611	605	609	269	112	587	438	923	0
468	0	0	2309	1947	-362	-2128	1335	792	417	201	3	444	370	715	0
469	0	0	1615	1971	356	-1793	629	1163	232	87	-110	320	164	405	0
470	0	0	652	1957	1305	-1304	-326	1631	-100	-143	-341	19	31	122	0
471	0	0	-343	1990	2333	-823	-1338	2161	-364	-337	-492	-215	-186	-166	0
472	0	0	-998	1974	2972	-488	-1985	2473	-510	-360	-510	-337	-176	-389	0
473	0	0	-1077	1972	3049	-447	-2063	2510	-440	-314	-448	-329	-166	-323	0
474	0	0	-187	2005	2192	-909	-1189	2098	-159	-73	-124	-7	38	73	0
475	0	0	1189	2025	836	-1607	176	1430	197	207	265	347	258	541	0
476	0	0	2381	2038	-343	-2209	1362	847	417	403	519	486	360	797	0
477	0	0	3039	2027	-1012	-2533	2025	507	494	463	692	618	475	896	0
478	0	0	2775	2017	-758	-2396	1766	629	275	455	574	453	300	665	0
479	0	0	2006	2042	36	-2024	985	1039	178	314	389	271	135	386	0
480	0	0	1059	2048	989	-1553	35	1518	-186	91	112	-71	-54	9	0
481	0	0	110	2073	1963	-1091	-926	2018	-382	-60	-75	-211	-180	-271	0
482	0	0	-555	2093	2648	-769	-1601	2370	-609	-195	-126	-345	-252	-457	0
483	0	0	-586	2122	2708	-768	-1647	2415	-531	-209	-137	-360	-322	-360	0
484	0	0	258	2201	1943	-1229	-842	2072	-213	17	157	-54	-31	-3	0
485	0	0	1754	2250	496	-2002	629	1373	178	337	434	312	211	430	0
486	0	0	2880	2219	-661	-2549	1770	779	351	492	572	461	386	646	0
487	0	0	3479	2168	-1311	-2823	2395	428	469	537	727	624	384	770	0
488	0	0	3179	2130	-1049	-2654	2114	540	366	409	463	442	292	452	0
489	0	0	2346	2102	-244	-2224	1295	929	188	294	306	217	159	312	0
490	0	0	1465	2050	585	-1757	440	1317	-124	40	17	-81	-34	-110	0
491	0	0	440	2011	1571	-1225	-565	1791	-283	-143	-162	-300	-178	-355	0
492	0	0	-338	1984	2322	-823	-1330	2153	-504	-287	-407	-444	-300	-572	0
493	0	0	-255	1972	2227	-858	-1241	2099	-424	-217	-250	-405	-240	-527	0
494	0	0	561	2023	1462	-1292	-450	1742	-120	-50	5	-108	-32	-36	0
495	0	0	1981	2050	69	-2015	956	1059	310	147	180	246	54	339	0
496	0	0	3146	2062	-1084	-2604	2115	489	525	368	442	523	405	465	0
497	0	0	3665	2048	-1617	-2856	2641	215	618	397	465	527	296	680	0
498	0	0	3477	2050	-1427	-2763	2452	311	587	339	306	452	223	397	0
499	0	0	2554	2037	-517	-2295	1535	760	302	145	141	215	19	192	0
500	0	0	1752	2025	273	-1888	739	1149	67	-23	-85	-48	-149	-219	0
501	0	0	671	2048	1377	-1359	-353	1712	-153	-192	-273	-277	-258	-537	0
502	0	0	-66	2064	2130	-999	-1098	2097	-343	-331	-401	-430	-401	-642	0
503	0	0	-38	2097	2135	-1029	-1086	2116	-267	-246	-335	-393	-372	-605	0
504	0	0	753	2128	1375	-1440	-311	1751	29	-54	9	-9	-54	-145	0
505	0	0	2199	2141	-58	-2170	1128	1041	403	203	267	248	27	147	0
506	0	0	3382	2168	-1214	-2775	2298	477	636	459	552	587	263	570	0
507	0	0	3961	2231	-1730	-3096	2845	250	711	533	665	609	314	572	0
508	0	0	3758	2296	-1462	-3027	2610	417	618	467	560	527	118	364	0
509	0	0	2892	2310	-582	-2601	1737	864	399	355	376	368	65	178	0
510	0	0	1975	2310	335	-2142	820	1322	122	104	226	65	-170	-302	0
511	0	0	893	2326	1433	-1609	-270	1879	-137	-81	71	-211	-287	-502	0
512	0	0	78	2281	2203	-1179	-1062	2242	-259	-205	-65	-122	-397	-607	0
513	0	0	72	2213	2141	-1142	-1034	2177	-197	-85	31	-199	-327	-566	0
514	0	0	751	2178	1427	-1464	-338	1802	81	141	258	190	-87	-182	0
515	0	0	2134	2178	44	-2156	1045	1111	469	347	659	453	110	199	0
516	0	0	3237	2186	-1051	-2711	2144	567	653	560	797	708	304	521	0
517	0	0	3737	2178	-1559	-2957	2648	309	704	556	783	818	310	550	0
518	0	0	3476	2219	-1257	-2847	2366	481	616	601	669	659	271	413	0
519	0	0	2632	2328	-304	-2480	1468	1012	389	370	488	436	100	164	0
520	0	0	1804	2446	642	-2125	581	1544	143	203	277	174	9	-172	0
521	0	0	649	2523	1874	-1586	-612	2198	-244	-48	-19	0	-234	-469	0
522	0	0	8	2582	2574	-1295	-1283	2578	-265	-157	-106	-64	-312	-549	0
523	0	0	-122	2564	2686	-1221	-1404	2625	-261	-141	-83	-95	-166	-455	0
524	0	0	617	2428	1811	-1522	-597	2119	-5	71	122	244	27	-98	0
525	0	0	1766	2318	552	-2042	607	1435	349	250	366	494	182	366	0
526	0	0	2874	2155	-719	-2514	1796	718	611	512	618	797	405	708	0
527	0	0	3293	2058	-1235	-2675	2264	411	628	523	673	754	422	776	0
528	0	0	2936	2013	-923	-2474	1929	545	578	506	514	711	378	626	0
529	0	0	2077	2048	-29	-2062	1053	1009	178	312	351	380	182	349	0
530	0	0	1284	2182	898	-1733	193	1540	-5	151	34	143	73	87	0
531	0	0	178	2304	2126	-1241	-974	2215	-339	-71	-178	-143	-106	-145	0
532	0	0	-470	2432	2902	-981	-1686	2667	-349	-195	-275	-287	-219	-306	0
533	0	0	-485	2558	3043	-1036	-1764	2800	-351	-186	-199	-240	-40	-182	0
534	0	0	349	2620	2271	-1484	-961	2445	-64	29	46	-9	141	232	0
535	0	0	1701	2684	983	-2192	359	1833	316	246	306	267	228	690	0
536	0	0	2862	2694	-168	-2778	1515	1263	535	514	626	541	574	975	0
537	0	0	3216	2576	-640	-2896	1928	968	543	525	583	539	500	971	1
538	0	0	2905	2459	-446	-2682	1675	1006	448	444	537	343	413	886	0
539	0	0	2016	2322	306	-2169	855	1314	215	308	370	139	302	634	0
540	0	0	982	2225	1243	-1603	-130	1734	-131	19	50	-65	79	316	0
541	0	0	-22	2205	2227	-1091	-1124	2216	-362	-98	-145	-386	-52	21	0
542	0	0	-722	2271	2993	-774	-1857	2632	-448	-242	-269	-409	-73	-122	0
543	0	0	-679	2380	3059	-850	-1869	2719	-401	-232	-205	-455	-48	9	0
544	0	0	287	2490	2203	-1388	-958	2346	-124	-19	112	-221	159	399	0
545	0	0	1593	2615	1022	-2104	285	1818	261	292	370	162	386	867	0
546	0	0	2900	2745	-155	-2822	1527	1295	533	417	554	409	533	1084	0
547	0	0	3497	2801	-696	-3149	2096	1052	585	498	613	430	582	1164	0
548	0	0	3205	2783	-422	-2994	1813	1180	455	465	469	358	459	1045	0
549	0	0	2283	2733	450	-2508	916	1591	234	213	248	118	325	679	0
550	0	0	1405	2667	1262	-2036	71	1964	-23	62	44	-139	106	320	0
551	0	0	277	2626	2349	-1451	-1036	2487	-236	-252	-145	-374	-31	77	0
552	0	0	-395	2646	3041	-1125	-1718	2843	-403	-287	-320	-486	-114	-131	0
553	0	0	-342	2717	3059	-1187	-1700	2888	-269	-248	-197	-378	-98	5	0
554	0	0	438	2766	2328	-1602	-945	2547	-29	-139	42	-176	116	294	0
555	0	0	1851	2813	962	-2332	444	1887	298	209	320	263	355	816	0
556	0	0	3045	2822	-223	-2933	1634	1299	638	329	570	549	496	983	0
557	0	0	3590	2861	-729	-3225	2159	1066	647	498	583	549	492	1024	0
558	0	0	3236	2880	-356	-3058	1796	1262	593	407	502	504	411	894	0
559	0	0	2435	2927	492	-2681	971	1709	298	122	230	133	211	444	0
560	0	0	1583	2985	1402	-2284	90	2193	139	-50	75	27	46	180	0
561	0	0	405	2925	2520	-1665	-1057	2722	-240	-186	-207	-256	-162	-108	0
562	0	0	-315	2878	3193	-1281	-1754	3035	-407	-269	-291	-382	-168	-397	0
563	0	0	-323	2813	3136	-1245	-1729	2974	-329	-168	-223	-302	-118	-205	0
564	0	0	452	2814	2362	-1633	-955	2588	36	-42	9	36	31	104	0
565	0	0	1777	2807	1030	-2292	373	1918	444	213	333	364	162	616	0
566	0	0	2915	2824	-91	-2869	1503	1366	622	397	556	611	419	787	0
567	0	0	3606	2832	-774	-3219	2190	1029	733	549	671	704	428	824	0
568	0	0	3246	2855	-391	-3050	1818	1232	583	465	510	580	329	496	0
569	0	0	2330	2877	547	-2603	891	1712	314	258	256	351	104	225	0
570	0	0	1531	2900	1369	-2215	81	2134	54	79	118	166	-32	-87	0
571	0	0	520	2915	2395	-1717	-937	2655	-172	-91	-98	-5	-170	-434	0
572	0	0	-196	2964	3160	-1384	-1678	3062	-389	-219	-238	-230	-263	-545	0
573	0	0	-190	3026	3216	-1418	-1703	3121	-289	-162	-248	-141	-258	-424	0
574	0	0	631	3057	2426	-1844	-897	2741	21	11	81	161	-23	-97	0
575	0	0	2054	3024	970	-2539	542	1997	372	250	372	502	135	358	0
576	0	0	3216	3038	-178	-3127	1697	1430	599	519	622	711	415	614	0
577	0	0	3745	2946	-799	-3345	2272	1073	630	492	669	805	312	655	0
578	0	0	3355	2838	-517	-3096	1936	1160	481	422	550	611	244	486	0
579	0	0	2502	2760	258	-2631	1122	1509	302	188	308	351	38	203	0
580	0	0	1680	2655	975	-2167	352	1815	-38	46	128	159	13	-126	0
581	0	0	600	2611	2011	-1605	-705	2311	-275	-97	-91	-100	-143	-364	0
582	0	0	-120	2599	2719	-1239	-1419	2659	-446	-178	-246	-265	-310	-568	0
583	0	0	-70	2609	2679	-1269	-1374	2644	-374	-141	-159	-199	-203	-436	0
584	0	0	799	2599	1800	-1699	-500	2199	-106	44	62	50	17	-11	0
585	0	0	2113	2601	488	-2357	812	1544	337	312	360	413	263	393	0
586	0	0	3252	2556	-696	-2904	1974	930	492	512	517	554	401	566	0
587	0	0	3741	2500	-1241	-3120	2491	629	523	477	582	599	335	682	0
588	0	0	3443	2481	-962	-2962	2202	759	426	461	399	485	300	541	0
589	0	0	2595	2456	-139	-2525	1367	1158	108	197	194	139	135	184	0
590	0	0	1807	2518	711	-2162	548	1614	-67	5	-13	27	-93	-69	0
591	0	0	667	2535	1868	-1601	-600	2201	-424	-263	-273	-279	-225	-391	0
592	0	0	-6	2477	2483	-1235	-1244	2480	-574	-298	-401	-479	-300	-585	0
593	0	0	-91	2380	2471	-1144	-1281	2425	-510	-248	-275	-419	-248	-420	0
594	0	0	765	2320	1555	-1542	-395	1937	-161	-46	-97	-60	-114	-31	0
595	0	0	2029	2215	186	-2122	921	1200	168	137	298	170	128	306	0
596	0	0	3182	2170	-1012	-2676	2097	579	372	388	465	409	327	655	0
597	0	0	3697	2149	-1548	-2923	2622	300	444	349	516	432	201	632	0
598	0	0	3342	2120	-1222	-2731	2282	449	347	256	432	356	188	556	0
599	0	0	2357	2134	-223	-2245	1290	955	79	50	73	52	17	114	0
600	0	0	1619	2135	516	-1877	551	1325	-188	-73	-91	-230	-139	-232	0
601	0	0	504	2246	1742	-1375	-619	1994	-450	-294	-238	-457	-294	-407	0
602	0	0	-237	2298	2535	-1030	-1386	2416	-582	-376	-376	-601	-407	-591	0
603	0	0	-188	2310	2498	-1061	-1343	2404	-492	-314	-273	-543	-250	-539	0
604	0	0	667	2273	1606	-1470	-469	1939	-228	-83	48	-263	-122	-112	0
605	0	0	1868	2166	298	-2017	785	1232	139	186	312	83	106	289	0
606	0	0	2981	2017	-964	-2499	1972	526	432	397	527	351	172	690	0
607	0	0	3423	1934	-1489	-2678	2456	222	519	448	566	465	190	719	0
608	0	0	3023	1922	-1101	-2472	2062	410	368	275	401	234	91	461	0
609	0	0	2266	1972	-294	-2119	1280	839	164	256	197	-1	44	116	0
610	0	0	1314	2031	717	-1672	298	1374	-118	-46	-95	-186	-141	-143	0
611	0	0	346	2126	1780	-1236	-717	1953	-399	-211	-265	-452	-312	-457	0
612	0	0	-403	2190	2593	-893	-1498	2391	-380	-308	-339	-483	-362	-506	0
613	0	0	-398	2236	2634	-919	-1516	2435	-362	-329	-339	-492	-261	-531	0
614	0	0	464	2213	1749	-1338	-642	1981	-23	-98	-87	-98	-75	-91	0
615	0	0	1682	2211	529	-1946	576	1370	339	133	159	228	110	265	0
616	0	0	2878	2194	-684	-2536	1781	755	599	353	368	562	256	558	0
617	0	0	3322	2085	-1237	-2703	2279	424	616	368	446	603	322	640	0
618	0	0	2917	1980	-937	-2448	1927	521	481	331	248	504	217	382	0
619	0	0	1983	1877	-106	-1930	1044	885	267	145	50	331	98	174	0
620	0	0	1022	1844	822	-1433	100	1333	-62	-64	-265	46	-124	-225	0
621	0	0	-19	1825	1844	-903	-931	1834	-289	-164	-389	-166	-184	-523	0
622	0	0	-807	1852	2659	-522	-1733	2255	-413	-411	-587	-217	-302	-688	0
623	0	0	-766	1885	2651	-559	-1708	2268	-345	-323	-469	-186	-199	-566	0
624	0	0	-5	1905	1910	-950	-957	1907	-56	-147	-234	87	-19	-213	0
625	0	0	1325	1932	607	-1628	359	1269	256	116	50	415	129	232	0
626	0	0	2459	1971	-488	-2215	1473	741	506	298	296	702	221	570	0
627	0	0	2948	1996	-952	-2472	1950	522	434	397	397	698	349	646	0
628	0	0	2607	1996	-611	-2301	1609	692	349	296	296	564	211	467	0
629	0	0	1843	2037	194	-1940	824	1115	118	232	170	322	104	205	0
630	0	0	888	2038	1150	-1463	-131	1594	-180	42	-110	122	-71	-194	0
631	0	0	-136	2025	2161	-944	-1148	2093	-424	-120	-203	-114	-180	-409	0
632	0	0	-939	2021	2960	-541	-1949	2490	-694	-182	-287	-322	-269	-504	0
633	0	0	-949	2021	2970	-536	-1959	2495	-583	-155	-215	-230	-195	-448	0
634	0	0	-110	2000	2110	-945	-1110	2055	-308	67	112	27	-95	-50	0
635	0	0	1187	2046	859	-1616	164	1452	147	310	442	364	159	349	0
636	0	0	2323	2108	-215	-2215	1269	946	289	498	646	574	331	665	0
637	0	0	2872	2114	-758	-2493	1815	678	362	686	810	549	382	754	0
638	0	0	2424	2120	-304	-2272	1364	908	194	512	657	322	170	550	0
639	0	0	1581	2122	541	-1851	520	1331	7	395	471	118	161	289	0
640	0	0	638	2116	1478	-1377	-420	1797	-275	42	215	-207	-75	-95	0
641	0	0	-379	2106	2485	-863	-1432	2295	-523	-40	29	-393	-252	-223	0
642	0	0	-1137	2029	3166	-446	-2151	2597	-649	-162	-178	-473	-298	-446	0
643	0	0	-1189	2025	3214	-418	-2201	2619	-583	-203	-114	-523	-256	-291	0
644	0	0	-324	2009	2333	-842	-1328	2171	-238	-40	180	-207	5	95	0
645	0	0	966	2009	1043	-1487	-38	1526	126	236	351	126	126	465	0
646	0	0	2129	1982	-147	-2055	1138	917	446	399	597	370	397	880	0
647	0	0	2579	1976	-603	-2277	1591	686	405	393	401	333	341	779	0
648	0	0	2339	2025	-314	-2182	1326	855	378	333	355	335	287	764	0
649	0	0	1431	2069	638	-1750	396	1353	93	95	-36	46	69	378	0
650	0	0	604	2068	1464	-1336	-430	1766	-69	-135	-195	-192	-21	75	0
651	0	0	-477	2054	2531	-788	-1504	2292	-368	-298	-502	-444	-228	-215	0
652	0	0	-1244	2048	3292	-402	-2268	2670	-457	-488	-646	-582	-256	-353	0
653	0	0	-1203	2052	3255	-424	-2229	2653	-419	-457	-605	-490	-195	-221	0
654	0	0	-326	2060	2386	-867	-1356	2223	-58	-271	-370	-201	-13	203	0
655	0	0	1011	2050	1039	-1530	-14	1544	316	-89	-25	176	184	597	0
656	0	0	2190	2062	-128	-2126	1159	967	578	139	89	370	362	847	0
657	0	0	2738	2077	-661	-2407	1699	708	613	298	108	488	347	975	0
658	0	0	2372	2060	-312	-2216	1342	874	554	188	58	325	298	776	0
659	0	0	1521	2095	574	-1808	473	1334	240	27	-285	87	120	461	0
660	0	0	664	2099	1435	-1381	-385	1767	65	-172	-393	-157	38	73	0
661	0	0	-464	2102	2566	-819	-1515	2334	-304	-459	-589	-391	-279	-246	0
662	0	0	-1108	2108	3216	-500	-2162	2662	-438	-502	-611	-453	-308	-294	0
663	0	0	-1148	2087	3235	-469	-2191	2661	-360	-554	-549	-481	-248	-312	0
664	0	0	-260	2093	2353	-916	-1306	2223	-48	-153	-256	-102	-40	95	0
665	0	0	996	2134	1138	-1565	-71	1636	246	58	64	157	133	481	0
666	0	0	2286	2141	-145	-2213	1215	998	479	382	434	415	376	779	0
667	0	0	2772	2130	-642	-2451	1707	744	531	420	488	535	409	774	0
668	0	0	2389	2075	-314	-2232	1351	880	370	261	409	285	174	486	0
669	0	0	1515	2044	529	-1779	493	1286	100	205	209	112	112	259	0
670	0	0	557	2052	1495	-1304	-469	1773	-248	-104	-52	-228	-166	-85	0
671	0	0	-430	2035	2465	-802	-1447	2250	-481	-155	-226	-356	-269	-521	0
672	0	0	-1235	1967	3202	-366	-2218	2584	-601	-353	-273	-424	-428	-603	0
673	0	0	-1182	1972	3154	-395	-2168	2563	-616	-275	-225	-502	-337	-459	0
674	0	0	-260	1996	2256	-868	-1258	2126	-277	19	-1	-166	-44	-100	0
675	0	0	1123	2019	896	-1571	113	1457	133	194	347	172	100	244	0
676	0	0	2220	2015	-205	-2117	1212	905	254	364	537	370	190	560	0
677	0	0	2842	2037	-805	-2439	1823	616	273	527	587	467	331	611	0
678	0	0	2473	2060	-413	-2266	1443	823	217	322	411	312	207	355	0
679	0	0	1688	2093	405	-1890	641	1249	11	128	178	64	58	13	0
680	0	0	795	2069	1274	-1432	-239	1671	-250	-67	-137	-116	-201	-304	0
681	0	0	-336	2038	2374	-851	-1355	2206	-620	-263	-372	-409	-337	-580	0
682	0	0	-976	2046	3022	-535	-1999	2534	-679	-424	-537	-516	-428	-770	0
683	0	0	-945	2046	2991	-550	-1968	2518	-603	-401	-401	-382	-302	-632	0
684	0	0	-121	2040	2161	-959	-1141	2100	-376	-316	-250	-217	-155	-409	0
685	0	0	1305	2071	766	-1688	269	1418	40	27	54	145	69	149	0
686	0	0	2401	2083	-318	-2242	1359	882	203	213	194	322	217	378	0
687	0	0	2991	2087	-904	-2539	1947	591	306	259	252	384	250	442	0
688	0	0	2644	2062	-582	-2353	1613	740	240	137	75	201	135	232	0
689	0	0	1717	2017	300	-1867	708	1158	-50	-166	-151	-85	-40	-7	0
690	0	0	892	1976	1084	-1434	-96	1530	-277	-287	-450	-320	-248	-376	0
691	0	0	-159	2027	2186	-934	-1172	2106	-550	-494	-622	-566	-343	-770	0
692	0	0	-840	2099	2939	-629	-1889	2519	-789	-550	-884	-700	-496	-874	0
693	0	0	-714	2155	2869	-720	-1791	2512	-646	-585	-710	-628	-393	-783	0
694	0	0	97	2130	2033	-1113	-968	2081	-378	-252	-502	-308	-194	-405	0
695	0	0	1374	2132	758	-1753	308	1445	-1	-104	-166	-48	44	-34	0
696	0	0	2605	2091	-514	-2348	1559	788	226	236	102	186	182	316	0
697	0	0	2973	2027	-946	-2500	1959	540	223	174	151	176	184	258	0
698	0	0	2651	1978	-673	-2314	1662	652	190	81	62	50	13	7	0
699	0	0	1734	1974	240	-1854	747	1107	-42	-95	-151	-135	-112	-203	0
700	0	0	793	1976	1183	-1384	-195	1579	-302	-261	-397	-461	-302	-572	0
701	0	0	-237	1994	2231	-878	-1234	2112	-628	-378	-587	-661	-420	-882	0
702	0	0	-999	1969	2968	-485	-1983	2468	-708	-514	-675	-708	-578	-940	0
703	0	0	-898	1996	2894	-549	-1896	2445	-669	-471	-562	-657	-428	-865	0
704	0	0	54	2069	2015	-1061	-980	2042	-376	-209	-300	-349	-259	-531	0
705	0	0	1436	2134	698	-1785	369	1416	19	-1	106	34	-32	-87	0
706	0	0	2519	2180	-339	-2349	1429	920	186	186	323	199	110	170	0
707	0	0	3000	2182	-818	-2591	1909	682	298	228	368	238	81	166	0
708	0	0	2537	2132	-405	-2334	1471	863	131	184	194	128	36	-3	0
709	0	0	1661	2027	366	-1844	647	1196	-199	-3	-9	-77	-137	-275	0
710	0	0	736	1998	1262	-1367	-263	1630	-420	-135	-205	-298	-312	-545	0
711	0	0	-382	1996	2378	-807	-1380	2187	-607	-426	-440	-450	-485	-940	0
712	0	0	-1053	2004	3057	-475	-2055	2530	-768	-486	-529	-578	-535	-1032	0
713	0	0	-1034	2042	3076	-504	-2055	2559	-721	-469	-444	-514	-477	-876	0
714	0	0	-179	2069	2248	-945	-1213	2158	-448	-178	-263	-213	-287	-452	0
715	0	0	1189	2048	859	-1618	165	1453	62	-9	3	106	-89	11	0
716	0	0	2257	2052	-205	-2154	1231	923	271	232	236	362	174	347	0
717	0	0	2773	2015	-758	-2394	1765	628	261	312	259	463	118	335	0
718	0	0	2261	1949	-312	-2105	1286	818	116	157	176	273	52	128	0
719	0	0	1438	1891	453	-1664	492	1172	-5	-11	-186	58	-137	-116	0
720	0	0	526	1916	1390	-1221	-432	1653	-267	-194	-306	-110	-190	-502	0
721	0	0	-551	1986	2537	-717	-1544	2261	-523	-481	-587	-397	-403	-762	0
722	0	0	-1307	1996	3303	-344	-2305	2649	-665	-517	-744	-471	-467	-869	0
723	0	0	-1359	1971	3330	-306	-2344	2650	-613	-479	-688	-463	-442	-696	0
724	0	0	-489	1936	2425	-723	-1457	2180	-291	-333	-407	-254	-143	-349	0
725	0	0	838	1905	1067	-1371	-114	1486	54	-69	-73	108	-1	98	0
726	0	0	1918	1854	-64	-1886	991	895	312	221	73	304	195	469	0
727	0	0	2381	1895	-486	-2138	1433	704	329	194	106	382	159	523	0
728	0	0	2036	1961	-75	-1998	1055	943	215	168	-17	188	112	333	0
729	0	0	1259	2007	748	-1633	255	1377	-1	-108	-225	-58	-52	1	0
730	0	0	301	2060	1759	-1180	-729	1909	-294	-250	-440	-258	-178	-275	0
731	0	0	-823	2046	2869	-611	-1846	2457	-537	-440	-713	-479	-353	-558	0
732	0	0	-1411	2038	3449	-313	-2430	2743	-630	-547	-741	-591	-502	-585	0
733	0	0	-1490	2029	3519	-269	-2504	2774	-582	-455	-671	-585	-337	-504	0
734	0	0	-696	2025	2721	-664	-1708	2373	-388	-256	-492	-351	-192	-159	0
735	0	0	690	2013	1323	-1351	-316	1668	-3	-5	-106	21	87	277	0
736	0	0	1789	1994	205	-1891	792	1099	283	176	170	285	240	580	0
737	0	0	2187	2042	-145	-2114	1166	948	234	199	118	292	248	665	0
738	0	0	1895	2054	159	-1974	868	1106	124	91	-5	85	118	376	0
739	0	0	966	2040	1074	-1503	-54	1557	-116	-31	-195	-62	75	217	0
740	0	0	56	2013	1957	-1034	-950	1985	-368	-300	-442	-444	-180	-128	0
741	0	0	-944	1938	2882	-497	-1913	2410	-512	-386	-562	-562	-238	-389	0
742	0	0	-1795	1887	3682	-46	-2738	2784	-706	-613	-694	-752	-388	-545	0
743	0	0	-1760	1852	3612	-46	-2686	2732	-768	-566	-651	-727	-364	-409	0
744	0	0	-846	1860	2706	-507	-1776	2283	-407	-226	-351	-351	-100	-32	0
745	0	0	495	1920	1425	-1207	-465	1672	-65	-100	-62	-71	133	376	0
746	0	0	1694	1940	246	-1817	724	1093	199	159	151	137	296	702	0
747	0	0	2106	1953	-153	-2029	1129	900	250	217	192	267	267	768	0
748	0	0	1770	1969	199	-1869	785	1084	149	17	38	13	161	436	0
749	0	0	890	1924	1034	-1407	-72	1479	-112	-91	-215	-194	38	226	0
750	0	0	24	1965	1941	-994	-958	1953	-436	-228	-364	-318	-97	-104	0
751	0	0	-976	2029	3005	-526	-1990	2517	-626	-502	-667	-603	-384	-409	0
752	0	0	-1616	2054	3670	-219	-2643	2862	-743	-450	-690	-690	-349	-459	0
753	0	0	-1626	2058	3684	-216	-2655	2871	-677	-566	-698	-642	-246	-521	0
754	0	0	-520	2062	2582	-771	-1551	2322	-281	-240	-384	-291	-67	-23	0
755	0	0	667	2015	1348	-1341	-340	1681	13	54	-139	15	143	457	0
756	0	0	1824	1971	147	-1897	838	1059	234	211	137	203	238	644	0
757	0	0	2343	1971	-372	-2157	1357	799	314	267	182	393	333	756	0
758	0	0	1919	1951	32	-1935	943	991	145	192	9	159	135	459	0
759	0	0	1164	1947	783	-1555	190	1365	-5	-42	-182	-9	48	164	0
760	0	0	217	1959	1742	-1088	-762	1850	-327	-230	-417	-273	-225	-135	0
761	0	0	-835	1978	2813	-571	-1824	2395	-552	-409	-640	-547	-265	-473	0
762	0	0	-1372	1976	3348	-302	-2360	2662	-626	-450	-696	-543	-372	-589	0
763	0	0	-1433	2035	3468	-301	-2450	2751	-620	-467	-622	-533	-333	-537	0
764	0	0	-457	2130	2587	-836	-1522	2358	-236	-213	-372	-186	-131	-188	0
765	0	0	958	2180	1222	-1569	-132	1701	83	32	-21	83	91	232	0
766	0	0	2056	2201	145	-2128	955	1173	368	209	162	345	265	547	0
767	0	0	2666	2211	-455	-2438	1560	878	405	246	310	364	199	556	0
768	0	0	2258	2163	-95	-2210	1176	1034	267	228	137	341	161	289	0
769	0	0	1405	2134	729	-1769	338	1431	81	-36	-102	34	-42	23	0
770	0	0	515	2101	1586	-1308	-535	1843	-170	-178	-331	-205	-219	-318	0
771	0	0	-572	2114	2686	-771	-1629	2400	-508	-370	-562	-422	-370	-611	0
772	0	0	-1186	2106	3292	-460	-2239	2699	-580	-523	-638	-568	-525	-758	0
773	0	0	-1123	2110	3233	-493	-2178	2671	-485	-440	-523	-389	-362	-595	0
774	0	0	-233	2110	2343	-938	-1288	2226	-209	-292	-323	-137	-197	-368	0
775	0	0	1191	2168	977	-1679	107	1572	170	5	110	120	36	153	0
776	0	0	2315	2178	-137	-2246	1226	1020	388	176	230	393	209	353	0
777	0	0	2793	2260	-533	-2526	1663	863	440	228	217	446	192	335	0
778	0	0	2577	2283	-294	-2430	1435	994	316	122	170	287	81	225	0
779	0	0	1682	2310	628	-1996	527	1469	21	-89	-124	17	-48	-118	0
780	0	0	817	2291	1474	-1554	-328	1882	-192	-261	-356	-180	-219	-380	0
781	0	0	-208	2281	2489	-1036	-1348	2385	-488	-450	-535	-446	-374	-704	0
782	0	0	-875	2265	3140	-695	-2007	2702	-700	-517	-622	-566	-459	-787	0
783	0	0	-844	2188	3032	-672	-1938	2610	-576	-467	-552	-517	-355	-768	0
784	0	0	54	2106	2052	-1080	-999	2079	-277	-234	-360	-184	-170	-337	0
785	0	0	1350	2027	677	-1688	336	1352	133	-15	-77	112	27	64	0
786	0	0	2463	1965	-498	-2214	1480	733	217	178	172	339	147	415	0
787	0	0	3012	1945	-1067	-2478	2039	439	378	232	291	376	259	415	0
788	0	0	2550	1990	-560	-2270	1555	715	118	112	112	75	46	234	0
789	0	0	1917	2046	129	-1981	894	1087	-40	77	-56	102	-62	-89	0
790	0	0	883	2064	1181	-1473	-149	1622	-318	-203	-322	-349	-228	-448	0
791	0	0	-117	2048	2165	-965	-1141	2106	-580	-517	-531	-550	-448	-814	0
792	0	0	-681	2029	2710	-674	-1695	2369	-690	-426	-582	-624	-450	-801	0
793	0	0	-758	1969	2727	-605	-1742	2348	-661	-393	-607	-568	-436	-671	0
794	0	0	169	1893	1724	-1031	-777	1808	-267	-203	-252	-261	-201	-275	0
795	0	0	1521	1932	411	-1726	555	1171	-32	5	17	29	-64	79	0
796	0	0	2728	1976	-752	-2352	1740	612	318	242	250	261	172	422	0
797	0	0	3194	2025	-1169	-2609	2181	428	337	267	294	277	221	407	0
798	0	0	2841	2081	-760	-2461	1800	660	129	135	207	58	75	238	0
799	0	0	2021	2069	48	-2045	986	1058	-83	-27	13	-188	-67	-77	0
800	0	0	1135	2079	944	-1607	95	1511	-300	-261	-238	-386	-267	-368	0
801	0	0	10	2079	2069	-1044	-1029	2074	-620	-481	-504	-603	-415	-725	0
802	0	0	-554	1971	2525	-708	-1539	2248	-657	-508	-618	-739	-442	-746	0
803	0	0	-630	1870	2500	-620	-1565	2185	-607	-461	-541	-570	-407	-653	0
804	0	0	258	1808	1550	-1033	-646	1679	-294	-256	-211	-341	-240	-310	0
805	0	0	1585	1757	172	-1671	706	964	75	-62	114	15	-23	162	0
806	0	0	2668	1788	-880	-2228	1774	454	306	114	248	194	89	432	0
807	0	0	3150	1810	-1340	-2480	2245	235	370	221	180	273	155	397	0
808	0	0	2738	1860	-878	-2299	1808	491	236	77	116	40	52	261	0
809	0	0	1904	1856	-48	-1880	976	904	3	-44	-89	-184	-36	-129	0
810	0	0	957	1868	911	-1412	23	1389	-205	-292	-417	-261	-291	-424	0
811	0	0	-107	1895	2002	-894	-1054	1948	-549	-504	-614	-585	-374	-760	0
812	0	0	-732	1885	2617	-576	-1674	2251	-597	-603	-698	-725	-494	-871	0
813	0	0	-787	1868	2655	-540	-1721	2261	-490	-543	-593	-583	-341	-762	0
814	0	0	128	1881	1753	-1004	-812	1817	-230	-389	-409	-325	-215	-401	0
815	0	0	1497	1885	388	-1691	554	1136	161	-9	-91	91	93	29	0
816	0	0	2500	1893	-607	-2196	1553	643	358	120	166	205	180	413	0
817	0	0	3036	1905	-1131	-2470	2083	387	465	172	267	279	182	388	0
818	0	0	2665	1930	-735	-2297	1700	597	314	155	104	168	104	223	0
819	0	0	1763	1945	182	-1854	790	1063	77	-85	-174	-44	-23	-83	0
820	0	0	877	1980	1103	-1428	-113	1541	-211	-139	-372	-238	-162	-477	0
821	0	0	-237	1974	2211	-868	-1224	2092	-455	-452	-603	-438	-389	-737	0
822	0	0	-842	1953	2795	-555	-1818	2374	-552	-467	-591	-539	-415	-822	0
823	0	0	-943	1860	2803	-458	-1873	2331	-537	-479	-601	-467	-358	-770	0
824	0	0	-49	1815	1864	-883	-956	1839	-258	-246	-279	-199	-197	-386	0
825	0	0	1194	1777	583	-1485	305	1180	133	34	25	126	77	64	0
826	0	0	2319	1825	-494	-2072	1406	665	306	269	304	362	201	335	0
827	0	0	2793	1889	-904	-2341	1848	492	368	314	353	391	246	310	0
828	0	0	2369	1949	-420	-2159	1394	764	172	238	275	139	93	157	0
829	0	0	1583	1976	393	-1779	595	1184	-3	32	-19	25	-69	-118	0
830	0	0	518	1885	1367	-1201	-424	1626	-271	-186	-259	-219	-164	-496	0
831	0	0	-564	1771	2335	-603	-1449	2053	-554	-300	-420	-519	-327	-781	0
832	0	0	-1307	1701	3008	-197	-2157	2354	-661	-477	-483	-585	-457	-824	0
833	0	0	-1251	1693	2944	-221	-2097	2318	-574	-337	-465	-436	-409	-706	0
834	0	0	-407	1730	2137	-661	-1272	1933	-347	-143	-178	-248	-141	-345	0
835	0	0	987	1852	865	-1419	61	1358	38	58	93	97	75	25	0
836	0	0	2151	2033	-118	-2092	1134	957	261	312	300	347	209	316	0
837	0	0	2667	2219	-448	-2443	1557	885	343	281	389	312	203	448	0
838	0	0	2323	2452	129	-2387	1097	1290	219	184	254	188	110	135	0
839	0	0	1552	2681	1129	-2116	211	1905	-64	34	21	-13	-3	-73	0
840	0	0	659	2857	2198	-1758	-769	2527	-356	-219	-258	-337	-197	-438	0
841	0	0	-220	3109	3329	-1444	-1774	3219	-574	-382	-424	-485	-312	-787	0
842	0	0	-813	3511	4324	-1349	-2568	3917	-756	-591	-566	-690	-473	-873	0
843	0	0	-508	3938	4446	-1715	-2477	4192	-634	-448	-490	-494	-382	-727	0
844	0	0	648	4537	3889	-2592	-1620	4213	-318	-248	-236	-312	-186	-314	0
845	0	0	2215	5049	2834	-3632	-309	3941	48	-44	13	17	73	87	0
846	0	0	3517	5635	2118	-4576	699	3876	269	102	259	312	184	407	0
847	0	0	4252	6089	1837	-5170	1207	3963	269	258	271	341	201	500	0
848	0	0	4053	6491	2438	-5272	807	4464	184	159	110	124	170	240	0
849	0	0	3184	6712	3528	-4948	-172	5120	-106	-126	-172	-186	-36	-19	0
850	0	0	2390	6791	4401	-4590	-1005	5596	-273	-273	-333	-345	-182	-308	0
851	0	0	1162	6630	5468	-3896	-2153	6049	-521	-486	-620	-533	-323	-609	0
852	0	0	434	6244	5810	-3339	-2688	6027	-628	-506	-655	-622	-386	-694	1
853	142	0	134	5618	5484	-2876	-2675	5551	-626	-477	-671	-525	-323	-562	0
854	142	0	675	4822	4147	-2748	-1736	4484	-201	-244	-399	-246	-75	-176	0
855	142	0	1622	3990	2368	-2806	-373	3179	124	21	-19	89	137	314	0
856	142	0	2000	2807	807	-2403	596	1807	370	164	128	283	219	535	0
857	142	0	2012	1687	-325	-1849	1168	681	498	296	283	360	366	611	0
858	142	0	1440	1429	-11	-1434	725	709	223	223	116	93	223	420	0
859	142	0	481	1350	869	-915	-194	1109	-42	1	-178	-44	67	100	0
860	142	0	-382	1383	1765	-500	-1073	1574	-186	-199	-358	-215	-164	-201	0
861	142	0	-1393	1377	2770	8	-2081	2073	-428	-415	-556	-455	-211	-502	0
862	142	0	-2050	1383	3433	333	-2741	2408	-539	-448	-638	-580	-349	-642	0
863	142	0	-2031	1402	3433	314	-2732	2417	-473	-391	-529	-517	-225	-519	0
864	142	0	-1092	1367	2459	-137	-1775	1913	-248	-240	-162	-246	-120	-95	0
865	142	0	289	1336	1047	-812	-379	1191	203	129	128	139	131	405	0
866	142	0	1353	1385	32	-1369	660	708	428	184	331	331	238	614	0
867	142	0	1879	1476	-403	-1677	1141	536	438	389	329	426	269	719	0
868	142	0	1579	1610	31	-1594	774	820	192	323	182	213	161	467	0
869	142	0	751	1713	962	-1232	-105	1337	42	-17	-11	25	40	236	0
870	142	0	-105	1782	1887	-838	-996	1834	-261	-124	-166	-263	-149	-159	0
871	142	0	-1102	1831	2933	-364	-2017	2382	-517	-370	-360	-576	-300	-481	0
872	142	0	-1711	1893	3604	-91	-2657	2748	-516	-452	-469	-535	-312	-568	0
873	142	0	-1614	1980	3594	-183	-2604	2787	-496	-434	-436	-434	-242	-525	0
874	142	0	-644	1969	2613	-662	-1628	2291	-176	-159	-180	-205	-73	-60	0
875	142	0	720	2004	1284	-1362	-282	1644	234	32	137	126	161	322	0
876	142	0	1783	1961	178	-1872	802	1069	419	242	351	364	283	684	0
877	142	0	2258	1870	-388	-2064	1323	741	477	277	409	316	312	686	0
878	142	0	1840	1778	-62	-1809	951	858	384	159	292	215	170	517	0
879	142	0	980	1792	812	-1386	84	1302	40	15	-29	-15	17	194	0
880	142	0	208	1833	1625	-1020	-708	1729	-93	-265	-195	-277	-114	-137	0
881	142	0	-891	1885	2776	-497	-1833	2330	-417	-428	-444	-459	-269	-436	0
882	142	0	-1428	1924	3352	-248	-2390	2638	-490	-541	-609	-576	-386	-589	0
883	142	0	-1319	1897	3216	-289	-2267	2556	-368	-430	-434	-508	-180	-372	0
884	142	0	-489	1835	2324	-673	-1406	2079	-221	-258	-343	-337	-106	-131	0
885	142	0	960	1825	865	-1392	47	1345	263	54	34	104	190	382	0
886	142	0	1993	1823	-170	-1908	1081	826	374	118	172	265	258	560	0
887	142	0	2587	1811	-776	-2199	1681	517	461	244	217	339	283	679	0
888	142	0	2088	1792	-296	-1940	1192	748	209	135	129	58	192	450	0
889	142	0	1334	1749	415	-1541	459	1082	110	-52	-174	-56	-1	104	0
890	142	0	449	1777	1328	-1113	-439	1552	-166	-283	-364	-277	-162	-217	0
891	142	0	-539	1833	2372	-647	-1455	2102	-403	-498	-504	-512	-349	-459	0
892	142	0	-1084	1868	2952	-392	-2018	2410	-562	-550	-739	-632	-368	-636	0
893	142	0	-896	1891	2787	-497	-1841	2339	-434	-430	-566	-498	-296	-500	0
894	142	0	-21	1905	1926	-942	-973	1915	-199	-292	-294	-279	-89	-184	0
895	142	0	1408	1949	541	-1678	433	1245	102	77	56	56	97	205	0
896	142	0	2498	2013	-485	-2255	1491	764	283	195	240	267	318	420	0
897	142	0	3041	2077	-964	-2559	2002	556	378	298	250	298	291	417	0
898	142	0	2635	2081	-554	-2358	1594	763	281	108	143	225	104	223	0
899	142	0	1836	2062	226	-1949	805	1144	-42	-60	25	-176	-1	7	0
900	142	0	951	2025	1074	-1488	-61	1549	-300	-203	-300	-271	-250	-405	0
901	142	0	-77	1971	2048	-947	-1062	2009	-564	-345	-386	-547	-325	-684	0
902	142	0	-653	1940	2593	-643	-1623	2266	-673	-473	-488	-713	-372	-828	0
903	142	0	-578	1901	2479	-661	-1528	2190	-543	-415	-358	-533	-364	-616	0
904	142	0	399	1885	1486	-1142	-543	1685	-242	-211	-164	-316	-230	-314	0
905	142	0	1740	1813	73	-1776	833	943	104	95	238	104	104	67	0
906	142	0	2768	1833	-935	-2300	1851	449	273	217	345	248	161	343	0
907	142	0	3303	1821	-1482	-2562	2392	169	393	283	463	292	194	360	0
908	142	0	2797	1866	-931	-2331	1864	467	199	155	331	71	54	170	0
909	142	0	2094	1920	-174	-2007	1134	873	46	-23	71	19	-73	-195	0
910	142	0	1193	1990	797	-1591	198	1393	-242	-192	-161	-246	-238	-506	0
911	142	0	178	2077	1899	-1127	-860	1988	-529	-378	-413	-527	-403	-830	0
912	142	0	-316	2155	2471	-919	-1393	2313	-634	-516	-440	-622	-397	-907	0
913	142	0	-223	2229	2452	-1003	-1337	2340	-461	-490	-407	-477	-399	-758	0
914	142	0	764	2215	1451	-1489	-343	1833	-126	-201	-116	-170	-223	-411	0
915	142	0	1998	2157	159	-2077	919	1158	131	1	118	69	-29	-17	0
916	142	0	3035	2050	-985	-2542	2010	532	358	114	424	339	157	347	0
917	142	0	3539	1980	-1559	-2759	2549	210	459	283	341	417	238	339	0
918	142	0	3032	1870	-1162	-2451	2097	354	347	108	201	215	71	-13	0
919	142	0	2151	1808	-343	-1979	1247	732	112	-44	-32	1	-81	-194	0
920	142	0	1230	1817	587	-1523	321	1202	-122	-273	-304	-168	-256	-578	0
921	142	0	136	1874	1738	-1005	-801	1806	-442	-496	-541	-436	-393	-830	0
922	142	0	-394	1941	2335	-773	-1364	2138	-622	-514	-603	-566	-488	-935	0
923	142	0	-302	1965	2267	-831	-1284	2116	-461	-419	-521	-434	-355	-787	0
924	142	0	667	1978	1311	-1322	-322	1644	-75	-246	-234	-106	-164	-353	0
925	142	0	1999	1992	-7	-1995	1003	992	180	52	40	194	34	7	0
926	142	0	3043	2023	-1020	-2533	2031	501	388	232	263	465	95	265	0
927	142	0	3571	2085	-1486	-2828	2528	299	473	310	327	438	246	389	0
928	142	0	3161	2141	-1020	-2651	2090	560	325	141	225	232	38	219	0
929	142	0	2349	2155	-194	-2252	1271	980	157	27	-29	97	-87	-38	0
930	142	0	1329	2137	808	-1733	260	1472	-147	-161	-201	-166	-258	-368	0
931	142	0	320	2069	1749	-1194	-714	1909	-438	-341	-453	-403	-432	-725	0
932	142	0	-312	2060	2372	-874	-1342	2216	-475	-428	-409	-494	-415	-721	0
933	142	0	-289	2060	2349	-885	-1319	2204	-422	-432	-382	-407	-393	-632	0
934	142	0	661	2143	1482	-1402	-410	1812	-131	-97	-75	-159	-112	-254	0
935	142	0	1993	2256	263	-2124	865	1259	184	27	331	91	42	151	0
936	142	0	3144	2349	-795	-2746	1969	777	397	347	436	372	147	496	0
937	142	0	3576	2374	-1202	-2975	2389	586	502	405	452	452	209	508	0
938	142	0	3101	2316	-785	-2708	1943	765	372	162	407	174	139	292	0
939	142	0	2238	2229	-9	-2233	1123	1110	108	97	192	79	-5	89	0
940	142	0	1204	2172	968	-1688	118	1570	-192	-184	-60	-291	-194	-285	0
941	142	0	217	2141	1924	-1179	-853	2032	-401	-343	-259	-434	-318	-467	0
942	142	0	-425	2137	2562	-856	-1493	2349	-525	-362	-424	-523	-341	-585	0
943	142	0	-456	2180	2636	-862	-1546	2408	-463	-393	-368	-483	-298	-467	0
944	142	0	565	2227	1662	-1396	-548	1944	-122	-87	-46	-151	-149	-60	0
945	142	0	1819	2296	477	-2057	671	1386	170	81	219	166	62	407	0
946	142	0	2874	2355	-519	-2614	1696	918	448	325	347	360	277	582	0
947	142	0	3392	2432	-960	-2912	2176	736	498	405	510	436	308	700	0
948	142	0	2849	2502	-347	-2675	1598	1077	263	172	203	209	201	459	0
949	142	0	2140	2520	380	-2330	880	1450	145	98	62	5	126	271	0
950	142	0	1076	2465	1389	-1770	-156	1927	-197	-178	-209	-192	-77	-128	0
951	142	0	50	2432	2382	-1241	-1166	2407	-384	-343	-366	-424	-285	-382	0
952	142	0	-662	2405	3067	-871	-1864	2736	-490	-411	-597	-492	-335	-485	0
953	142	0	-477	2403	2880	-963	-1678	2641	-358	-368	-364	-333	-325	-203	0
954	142	0	315	2421	2106	-1368	-895	2263	-128	-182	-135	-161	-32	95	0
955	142	0	1688	2510	822	-2099	433	1666	209	97	143	170	184	488	0
956	142	0	2789	2568	-221	-2678	1505	1173	541	341	428	438	360	857	0
957	142	0	3125	2615	-510	-2870	1817	1052	500	339	368	504	323	822	0
958	142	0	2695	2591	-104	-2643	1399	1243	428	205	240	258	226	533	0
959	142	0	1785	2576	791	-2180	497	1683	129	95	25	120	114	281	0
960	142	0	800	2553	1753	-1676	-476	2153	-159	-67	-207	-153	-79	-65	0
961	142	0	-198	2545	2743	-1173	-1470	2644	-366	-316	-360	-322	-250	-323	0
962	142	0	-834	2578	3412	-872	-2123	2995	-516	-339	-450	-512	-308	-378	0
963	142	0	-759	2663	3422	-952	-2090	3042	-417	-281	-333	-364	-225	-267	0
964	142	0	198	2696	2498	-1447	-1150	2597	-100	-75	-25	-21	-23	83	0
965	142	0	1564	2743	1179	-2153	192	1961	316	190	327	291	244	525	0
966	142	0	2553	2752	199	-2652	1177	1475	508	397	461	467	300	847	0
967	142	0	3009	2717	-292	-2863	1650	1212	504	391	545	622	337	795	0
968	142	0	2481	2661	180	-2571	1150	1420	386	298	316	391	244	471	0
969	142	0	1557	2620	1063	-2088	247	1841	83	87	170	131	133	203	0
970	142	0	691	2646	1955	-1668	-632	2300	-79	-19	-32	29	-102	-34	0
971	142	0	-345	2731	3076	-1193	-1710	2903	-417	-213	-225	-331	-180	-422	0
972	142	0	-978	2785	3763	-903	-2370	3274	-531	-376	-376	-419	-308	-514	0
973	142	0	-790	2820	3610	-1015	-2200	3215	-393	-162	-221	-209	-153	-292	0
974	142	0	46	2816	2770	-1431	-1362	2793	-87	-91	-54	69	-27	69	0
975	142	0	1434	2778	1344	-2106	45	2061	225	195	285	419	236	432	0
976	142	0	2405	2694	289	-2549	1058	1491	483	386	508	640	360	704	0
977	142	0	2907	2603	-304	-2755	1605	1149	486	506	547	642	339	770	0
978	142	0	2365	2601	236	-2483	1064	1418	419	318	409	424	250	665	0
979	142	0	1597	2644	1047	-2120	275	1845	108	176	79	194	137	302	0
980	142	0	673	2698	2025	-1685	-676	2361	-31	-32	-102	56	-15	3	0
981	142	0	-395	2741	3136	-1173	-1765	2938	-393	-285	-393	-269	-213	-318	0
982	142	0	-856	2756	3612	-950	-2234	3184	-492	-263	-384	-271	-236	-420	0
983	142	0	-970	2700	3670	-865	-2320	3185	-465	-267	-374	-168	-174	-244	0
984	142	0	-12	2620	2632	-1304	-1322	2626	-71	-34	-85	129	56	133	0
985	142	0	1368	2481	1113	-1924	127	1797	372	164	217	378	228	496	0
986	142	0	2316	2362	46	-2339	1135	1204	564	477	531	593	502	892	0
987	142	0	2742	2296	-446	-2519	1594	925	576	413	432	632	376	843	0
988	142	0	2320	2289	-31	-2304	1175	1129	450	314	314	438	223	744	0
989	142	0	1484	2287	803	-1885	340	1545	226	194	116	283	190	422	0
990	142	0	633	2291	1658	-1462	-512	1974	-112	-9	-226	-36	11	0	0
991	142	0	-366	2258	2624	-946	-1495	2441	-240	-205	-310	-217	-201	-232	0
992	142	0	-1019	2203	3222	-592	-2120	2712	-419	-256	-452	-325	-250	-318	0
993	142	0	-928	2207	3135	-639	-2031	2671	-378	-221	-382	-287	-203	-199	0
994	142	0	122	2223	2101	-1172	-989	2162	-34	9	-44	-40	25	194	0
995	142	0	1470	2275	805	-1872	332	1540	318	273	261	343	273	640	0
996	142	0	2544	2244	-300	-2394	1422	972	529	411	417	508	320	933	0
997	142	0	3030	2227	-803	-2628	1916	712	614	519	582	630	351	1002	0
998	142	0	2521	2221	-300	-2371	1410	960	424	341	275	345	273	692	0
999	142	0	1767	2143	376	-1955	695	1259	207	155	215	151	112	461	0
1000	142	0	776	2089	1313	-1432	-268	1701	-25	-58	-58	-93	-52	98	0
1001	142	0	-276	2015	2291	-869	-1283	2153	-323	-312	-263	-362	-242	-176	0
1002	142	0	-714	1947	2661	-616	-1687	2304	-376	-265	-246	-391	-215	-285	0
1003	142	0	-811	1914	2725	-551	-1768	2319	-386	-234	-322	-368	-192	-164	0
1004	142	0	223	1901	1678	-1062	-727	1789	-71	17	27	-87	19	215	0
1005	142	0	1578	1843	265	-1710	656	1054	353	232	292	296	197	609	0
1006	142	0	2684	1798	-886	-2241	1785	456	576	467	517	475	386	884	0
1007	142	0	3035	1815	-1220	-2425	2127	297	570	360	488	512	300	834	0
1008	142	0	2700	1843	-857	-2271	1778	493	459	349	358	432	302	653	0
1009	142	0	1877	1866	-11	-1871	944	927	153	131	126	112	67	382	0
1010	142	0	1024	1897	873	-1460	75	1385	-60	-42	-81	-40	-56	64	0
1011	142	0	49	1924	1875	-986	-913	1899	-306	-323	-304	-366	-207	-170	0
1012	142	0	-479	1978	2457	-749	-1468	2217	-382	-292	-420	-364	-287	-368	0
1013	142	0	-330	2052	2382	-861	-1356	2217	-273	-292	-335	-238	-139	-259	0
1014	142	0	718	2122	1404	-1420	-343	1763	40	-71	-36	-9	-46	83	0
1015	142	0	2144	2139	-5	-2141	1074	1067	364	281	337	347	279	574	0
1016	142	0	3071	2069	-1002	-2570	2036	533	485	488	384	533	267	826	0
1017	142	0	3547	1955	-1592	-2751	2569	181	566	517	516	549	347	807	0
1018	142	0	2954	1798	-1156	-2376	2055	321	475	275	281	444	203	535	0
1019	142	0	2187	1687	-500	-1937	1343	593	277	159	131	195	126	203	0
1020	142	0	1199	1678	479	-1438	360	1078	34	-19	-145	5	-71	-83	0
1021	142	0	198	1726	1528	-962	-665	1627	-386	-228	-271	-298	-230	-341	0
1022	142	0	-266	1747	2013	-740	-1139	1880	-397	-267	-403	-304	-323	-494	0
1023	142	0	-264	1782	2046	-759	-1155	1914	-399	-246	-351	-277	-234	-393	0
1024	142	0	776	1786	1010	-1281	-117	1398	19	-64	-5	56	-36	-17	0
1025	142	0	2158	1895	-263	-2026	1210	816	310	232	267	360	213	469	0
1026	142	0	3274	1988	-1286	-2631	2280	351	568	442	481	624	333	618	0
1027	142	0	3802	2062	-1740	-2932	2771	161	504	578	547	626	353	684	0
1028	142	0	3319	2062	-1257	-2690	2288	402	440	372	405	463	201	432	0
1029	142	0	2433	1947	-486	-2190	1459	730	219	153	184	252	106	162	0
1030	142	0	1482	1833	351	-1657	565	1092	-46	11	-100	27	-126	-254	0
1031	142	0	298	1652	1354	-975	-528	1503	-362	-182	-310	-199	-263	-508	0
1032	142	0	-262	1596	1858	-667	-1060	1727	-455	-211	-355	-248	-316	-640	0
1033	142	0	-248	1579	1827	-665	-1037	1703	-424	-174	-320	-211	-236	-506	0
1034	142	0	809	1625	816	-1217	-3	1220	-42	42	5	81	-13	-137	0
1035	142	0	2129	1650	-479	-1889	1304	585	267	277	325	368	186	232	0
1036	142	0	3171	1674	-1497	-2422	2334	88	469	485	585	560	291	539	0
1037	142	0	3614	1674	-1940	-2644	2777	-133	556	459	630	675	312	589	0
1038	142	0	3113	1701	-1412	-2407	2262	144	356	349	419	475	182	325	0
1039	142	0	2296	1796	-500	-2046	1398	648	162	135	162	184	62	85	0
1040	142	0	1433	1844	411	-1638	511	1127	-98	-62	-46	-15	-110	-271	1
1041	142	0	447	1872	1425	-1159	-489	1648	-343	-164	-244	-203	-252	-486	0
1042	142	0	-153	1864	2017	-855	-1085	1940	-452	-275	-428	-300	-353	-698	0
1043	142	0	-120	1868	1988	-874	-1054	1928	-436	-246	-199	-244	-203	-475	0
1044	142	0	881	1837	956	-1359	-37	1396	-31	-23	38	52	-23	-129	0
1045	145	0	2172	1800	-372	-1986	1272	714	265	283	252	393	166	316	0
1046	145	0	3130	1790	-1340	-2460	2235	225	500	407	496	614	304	638	0
1047	145	0	3592	1742	-1850	-2667	2721	-54	502	475	527	616	366	630	0
1048	145	0	3131	1742	-1389	-2436	2260	176	424	300	401	457	240	496	0
1049	145	0	2133	1749	-384	-1941	1258	682	182	58	97	236	-1	164	0
1050	145	0	1238	1695	457	-1466	390	1076	-50	-100	-172	-44	-124	-174	0
1051	145	0	238	1685	1447	-961	-604	1566	-384	-223	-409	-230	-217	-461	0
1052	145	0	-435	1627	2062	-596	-1248	1844	-430	-273	-376	-382	-296	-483	0
1053	145	0	-404	1594	1998	-595	-1201	1796	-351	-316	-355	-273	-228	-316	0
1054	145	0	619	1645	1026	-1132	-203	1335	-23	-7	-56	114	-21	29	0
1055	145	0	1929	1714	-215	-1821	1072	749	325	205	258	339	228	516	0
1056	145	0	2950	1786	-1164	-2368	2057	311	492	384	380	550	261	748	0
1057	145	0	3384	1825	-1559	-2604	2471	133	494	401	436	595	323	847	0
1058	145	0	2810	1802	-1008	-2306	1909	397	389	296	254	419	153	603	0
1059	145	0	1976	1744	-232	-1860	1104	756	186	194	106	182	52	349	0
1060	145	0	988	1672	684	-1330	152	1178	-85	-17	-211	29	-98	-5	0
1061	145	0	-12	1666	1678	-827	-845	1672	-339	-294	-355	-304	-292	-355	0
1062	145	0	-588	1681	2269	-546	-1428	1975	-372	-308	-322	-294	-223	-250	0
1063	145	0	-539	1728	2267	-594	-1403	1997	-345	-232	-351	-240	-261	-102	0
1064	145	0	553	1794	1241	-1173	-344	1517	0	44	1	50	23	285	0
1065	145	0	1783	1794	11	-1788	886	902	372	269	312	407	228	721	0
1066	145	0	2901	1786	-1115	-2343	2008	335	582	432	504	568	240	975	0
1067	145	0	3260	1804	-1456	-2532	2358	174	682	517	558	657	440	1020	0
1068	145	0	2675	1806	-869	-2240	1772	468	351	304	356	339	259	719	0
1069	145	0	1962	1827	-135	-1894	1048	846	228	201	232	234	178	500	0
1070	145	0	890	1786	896	-1338	-3	1341	-73	-71	-62	-93	-1	131	0
1071	145	0	-118	1777	1895	-829	-1006	1836	-358	-199	-271	-329	-149	-164	0
1072	145	0	-669	1792	2461	-561	-1565	2126	-391	-325	-291	-254	-263	-143	0
1073	145	0	-641	1780	2421	-569	-1531	2100	-347	-238	-296	-259	-209	-48	0
1074	145	0	394	1765	1371	-1079	-488	1568	-15	-3	-21	91	17	391	0
1075	145	0	1589	1784	195	-1686	697	989	362	215	273	329	314	774	0
1076	145	0	2704	1806	-898	-2255	1801	454	587	391	494	492	393	1016	0
1077	145	0	3121	1839	-1282	-2480	2201	278	646	440	512	601	424	1088	0
1078	145	0	2616	1866	-750	-2241	1683	558	430	283	211	397	254	758	0
1079	145	0	1829	1854	25	-1841	902	939	259	91	151	225	151	545	0
1080	145	0	743	1823	1080	-1283	-168	1451	-120	-81	-149	-48	-64	166	0
1081	145	0	-171	1811	1982	-820	-1076	1896	-258	-215	-430	-291	-232	-46	0
1082	145	0	-848	1767	2615	-459	-1731	2191	-378	-279	-450	-318	-197	-137	0
1083	145	0	-809	1788	2597	-489	-1703	2192	-320	-281	-405	-256	-221	-32	0
1084	145	0	300	1846	1546	-1073	-623	1696	0	9	-83	1	71	366	0
1085	145	0	1554	1858	304	-1706	625	1081	349	248	126	356	254	723	0
1086	145	0	2564	1835	-729	-2199	1646	553	494	386	316	599	325	874	0
1087	145	0	2989	1837	-1152	-2413	2070	342	626	465	516	620	442	1055	0
1088	145	0	2476	1786	-690	-2131	1583	548	424	254	263	432	265	694	0
1089	145	0	1612	1662	50	-1637	781	856	207	149	52	283	124	450	0
1090	145	0	561	1649	1088	-1105	-263	1368	-110	-58	-176	-79	-23	19	0
1091	145	0	-310	1664	1974	-677	-1142	1819	-197	-192	-296	-258	-114	-124	0
1092	145	0	-964	1647	2611	-341	-1787	2129	-448	-294	-469	-366	-298	-248	0
1093	145	0	-877	1596	2473	-359	-1675	2034	-190	-256	-287	-195	-168	-161	0
1094	145	0	17	1623	1606	-820	-794	1614	-110	-110	-65	7	-9	141	0
1095	145	0	1420	1676	256	-1548	582	966	345	199	201	341	228	552	0
1096	145	0	2485	1746	-739	-2115	1612	503	539	514	469	597	434	849	0
1097	145	0	2868	1796	-1072	-2332	1970	362	461	467	380	572	386	754	0
1098	145	0	2510	1870	-640	-2190	1575	615	465	335	275	461	258	535	0
1099	145	0	1612	1879	267	-1745	672	1073	141	168	114	194	48	322	0
1100	145	0	690	1885	1195	-1287	-252	1540	-180	-81	-128	11	-54	9	0
1101	145	0	-423	1794	2217	-685	-1320	2005	-498	-337	-397	-298	-343	-281	0
1102	145	0	-792	1722	2514	-465	-1653	2118	-370	-310	-312	-296	-182	-405	0
1103	145	0	-927	1631	2558	-352	-1742	2094	-409	-285	-391	-197	-192	-323	0
1104	145	0	188	1627	1439	-907	-625	1533	-15	21	31	75	-9	64	0
1105	145	0	1436	1664	228	-1550	604	946	279	230	279	452	259	436	0
1106	145	0	2561	1687	-874	-2124	1717	406	461	413	512	552	360	694	0
1107	145	0	2961	1728	-1233	-2344	2097	247	510	498	508	725	378	752	0
1108	145	0	2465	1759	-706	-2112	1585	526	337	258	358	516	135	537	0
1109	145	0	1680	1775	95	-1727	792	935	172	126	126	298	137	194	0
1110	145	0	706	1790	1084	-1248	-189	1437	-188	-77	-77	13	-135	-178	0
1111	145	0	-190	1771	1961	-790	-1075	1866	-409	-180	-244	-124	-145	-397	0
1112	145	0	-830	1736	2566	-453	-1698	2151	-508	-327	-388	-240	-351	-479	0
1113	145	0	-652	1747	2399	-547	-1525	2073	-341	-250	-246	-128	-166	-289	0
1114	145	0	305	1713	1408	-1009	-551	1560	-98	-7	-62	65	36	-3	0
1115	145	0	1733	1734	1	-1733	866	867	378	254	362	457	238	471	0
1116	145	0	2647	1773	-874	-2210	1760	449	453	469	384	659	358	715	0
1117	145	0	3132	1759	-1373	-2445	2252	193	517	424	498	661	292	758	0
1118	145	0	2610	1691	-919	-2150	1764	386	422	355	283	506	310	574	0
1119	145	0	1762	1619	-143	-1690	952	738	65	124	190	195	89	261	0
1120	145	0	829	1573	744	-1201	42	1158	-65	9	-157	23	-64	-106	0
1121	145	0	-225	1583	1808	-679	-1016	1695	-417	-188	-300	-201	-155	-246	0
1122	145	0	-680	1616	2296	-468	-1488	1956	-463	-300	-481	-302	-197	-442	0
1123	145	0	-572	1701	2273	-564	-1422	1987	-382	-232	-289	-252	-129	-281	0
1124	145	0	473	1759	1286	-1116	-406	1522	-44	-27	-19	38	69	153	0
1125	145	0	1844	1796	-48	-1820	946	874	322	294	283	306	234	547	0
1126	145	0	2874	1790	-1084	-2332	1979	353	605	467	382	570	417	822	0
1127	145	0	3272	1736	-1536	-2504	2404	100	562	459	481	556	378	865	0
1128	145	0	2730	1685	-1045	-2207	1887	320	374	281	207	389	279	589	0
1129	145	0	1982	1699	-283	-1840	1132	708	207	201	110	205	223	308	0
1130	145	0	1003	1678	675	-1340	164	1176	-141	-42	-213	-95	-54	65	0
1131	145	0	31	1681	1650	-856	-809	1665	-393	-320	-382	-339	-271	-190	0
1132	145	0	-493	1714	2207	-610	-1350	1960	-432	-304	-477	-411	-252	-277	0
1133	145	0	-411	1740	2151	-664	-1281	1945	-325	-285	-436	-281	-201	-143	0
1134	145	0	597	1714	1117	-1155	-260	1415	27	-58	-60	-60	-25	287	0
1135	145	0	1953	1742	-211	-1847	1082	765	279	225	199	312	240	642	0
1136	145	0	3031	1747	-1284	-2389	2157	231	533	415	409	486	358	940	0
1137	145	0	3392	1693	-1699	-2542	2545	-3	576	419	420	508	345	919	0
1138	145	0	2858	1621	-1237	-2239	2047	192	360	228	211	316	145	700	0
1139	145	0	2018	1617	-401	-1817	1209	608	159	67	9	98	112	415	0
1140	145	0	1131	1596	465	-1363	333	1030	-38	-120	-170	-120	-50	93	0
1141	145	0	113	1550	1437	-831	-662	1493	-322	-320	-366	-304	-263	-100	0
1142	145	0	-435	1530	1965	-547	-1200	1747	-442	-341	-463	-411	-283	-316	0
1143	145	0	-266	1594	1860	-664	-1063	1727	-263	-279	-294	-302	-174	-139	0
1144	145	0	751	1701	950	-1226	-99	1325	38	-89	-79	-48	-7	219	0
1145	145	0	2201	1815	-386	-2008	1293	714	399	230	277	335	225	770	0
1146	145	0	3276	1907	-1369	-2591	2322	269	570	360	419	535	376	950	0
1147	145	0	3708	1920	-1788	-2814	2748	66	580	426	502	566	356	892	0
1148	145	0	3149	1887	-1262	-2518	2205	312	419	258	294	339	258	642	0
1149	145	0	2323	1786	-537	-2054	1430	624	223	131	114	188	67	430	0
1150	145	0	1220	1633	413	-1426	403	1023	-73	-87	-98	-93	-100	-11	0
1151	145	0	246	1501	1255	-873	-504	1378	-327	-275	-316	-269	-232	-292	0
1152	145	0	-431	1460	1891	-514	-1161	1675	-413	-331	-411	-323	-279	-428	0
1153	145	0	-172	1519	1691	-673	-931	1605	-314	-269	-236	-248	-226	-213	0
1154	145	0	826	1590	764	-1208	31	1177	19	21	29	89	-32	159	0
1155	145	0	2191	1619	-572	-1905	1381	523	364	211	310	343	180	533	0
1156	145	0	3237	1608	-1629	-2422	2433	-10	661	510	531	694	329	791	1
1157	145	0	3487	1633	-1854	-2560	2670	-110	502	440	446	607	285	756	0
1158	145	0	3144	1635	-1509	-2389	2326	63	442	374	388	432	213	578	0
1159	145	0	2205	1649	-556	-1927	1380	546	180	211	159	252	73	289	0
1160	145	0	1342	1681	339	-1511	501	1010	-104	-7	-52	19	-133	-34	0
1161	145	0	353	1687	1334	-1020	-490	1510	-312	-155	-250	-168	-192	-327	0
1162	145	0	-293	1718	2011	-712	-1152	1864	-488	-283	-368	-322	-388	-498	0
1163	145	0	-124	1746	1870	-811	-997	1808	-263	-228	-207	-122	-207	-335	0
1164	145	0	902	1726	824	-1314	39	1275	13	7	21	172	-7	64	0
1165	157	0	2089	1645	-444	-1867	1266	600	395	275	461	389	259	496	0
1166	157	0	3067	1612	-1455	-2339	2261	78	601	430	500	649	296	706	0
1167	157	0	3497	1610	-1887	-2553	2692	-138	655	539	545	750	296	725	0
1168	157	0	2932	1590	-1342	-2261	2137	124	415	393	380	506	190	455	0
1169	157	0	2098	1621	-477	-1859	1287	572	201	254	161	366	71	234	0
1170	157	0	1065	1629	564	-1347	250	1096	-102	25	-114	42	-116	-168	0
1171	157	0	130	1647	1517	-888	-693	1582	-368	-141	-250	-137	-192	-405	0
1172	157	0	-518	1666	2184	-574	-1351	1925	-479	-226	-401	-230	-289	-597	0
1173	157	0	-320	1699	2019	-689	-1169	1859	-285	-124	-228	-40	-188	-409	0
1174	157	0	652	1757	1105	-1204	-226	1431	-5	23	19	89	-17	40	0
1175	157	0	2063	1821	-242	-1942	1152	789	360	436	312	570	302	510	0
1176	157	0	3043	1879	-1164	-2461	2103	357	578	535	477	766	347	680	0
1177	157	0	3398	1920	-1478	-2659	2438	221	519	547	549	824	310	799	0
1178	157	0	2912	1941	-971	-2426	1941	485	428	444	339	624	203	549	0
1179	157	0	2125	2015	-110	-2070	1117	952	155	248	151	397	172	287	0
1180	157	0	1164	2071	907	-1617	128	1489	-157	73	-114	129	-65	-52	0
1181	157	0	113	2062	1949	-1087	-918	2005	-366	-186	-296	-93	-176	-364	0
1182	157	0	-489	2023	2512	-767	-1500	2267	-386	-225	-355	-174	-300	-362	0
1183	157	0	-415	2011	2426	-798	-1420	2218	-355	-201	-172	-85	-143	-300	0
1184	157	0	564	1982	1418	-1273	-427	1700	-40	31	27	122	-19	133	0
1185	157	0	1812	1885	73	-1848	869	979	287	382	353	483	331	597	0
1186	157	0	2804	1866	-938	-2335	1871	464	549	504	516	692	434	820	0
1187	157	0	3157	1825	-1332	-2491	2244	246	525	616	554	766	438	869	0
1188	157	0	2647	1850	-797	-2248	1722	526	339	490	353	574	271	700	0
1189	157	0	1845	1844	-1	-1844	923	921	172	259	228	314	164	415	0
1190	157	0	844	1786	942	-1315	-49	1364	-137	77	48	3	1	93	0
1191	157	0	-179	1749	1928	-785	-1053	1838	-386	-89	-219	-221	-141	-159	0
1192	157	0	-838	1685	2523	-423	-1680	2104	-393	-197	-256	-333	-137	-178	0
1193	157	0	-690	1674	2364	-492	-1527	2019	-322	-141	-180	-184	-122	-104	0
1194	157	0	260	1623	1363	-941	-551	1493	44	83	95	188	145	362	0
1195	157	0	1517	1561	44	-1539	736	802	345	296	349	477	244	814	0
1196	157	0	2536	1489	-1047	-2012	1791	221	597	568	533	638	440	1080	0
1197	157	0	2798	1495	-1303	-2146	2050	96	543	523	539	580	436	1053	0
1198	157	0	2319	1478	-841	-1898	1580	318	353	335	426	413	314	814	0
1199	157	0	1433	1460	27	-1446	703	743	199	135	161	188	186	504	0
1200	157	0	529	1497	968	-1013	-219	1232	-13	7	-126	-3	23	203	0
1201	157	0	-503	1563	2066	-530	-1284	1814	-275	-226	-329	-246	-128	-7	0
1202	157	0	-1034	1610	2644	-288	-1839	2127	-415	-226	-405	-393	-211	-157	0
1203	157	0	-946	1641	2587	-347	-1766	2114	-337	-180	-269	-277	-81	0	0
1204	157	0	101	1678	1577	-889	-738	1627	25	29	-65	54	65	422	0
1205	157	0	1416	1722	306	-1569	555	1014	395	211	265	335	287	743	0
1206	157	0	2403	1757	-646	-2080	1524	555	614	388	492	560	430	1032	0
1207	157	0	2682	1720	-962	-2201	1822	379	549	356	403	519	341	973	0
1208	157	0	2224	1660	-564	-1942	1394	548	471	298	287	337	258	822	0
1209	157	0	1302	1604	302	-1453	500	953	232	97	15	155	110	556	0
1210	157	0	223	1526	1303	-874	-540	1414	-79	-151	-263	-145	-83	75	0
1211	157	0	-815	1456	2271	-320	-1543	1863	-331	-275	-432	-292	-153	-195	0
1212	157	0	-1401	1470	2871	-34	-2136	2170	-382	-413	-450	-401	-254	-271	0
1213	157	0	-1195	1493	2688	-149	-1941	2090	-232	-349	-368	-236	-234	-98	0
1214	157	0	-252	1513	1765	-630	-1008	1639	7	-151	-56	-48	65	300	0
1215	157	0	1114	1484	370	-1299	372	927	374	124	186	308	310	614	0
1216	157	0	2098	1507	-591	-1802	1344	458	566	360	465	488	310	956	0
1217	157	0	2492	1530	-962	-2011	1727	284	585	393	323	599	368	799	0
1218	157	0	1960	1540	-420	-1750	1190	560	415	217	281	277	281	611	0
1219	157	0	1044	1536	492	-1290	276	1014	166	34	-11	139	56	298	0
1220	157	0	161	1530	1369	-845	-604	1449	-97	-89	-176	-98	-114	-71	0
1221	157	0	-875	1513	2388	-319	-1631	1950	-389	-302	-461	-279	-304	-279	0
1222	157	0	-1354	1486	2840	-66	-2097	2163	-494	-351	-519	-453	-244	-446	0
1223	157	0	-1277	1503	2780	-113	-2028	2141	-322	-325	-300	-298	-149	-238	0
1224	157	0	-305	1520	1825	-607	-1065	1672	-178	-147	-195	-62	-131	31	0
1225	157	0	1164	1530	366	-1347	399	948	327	223	285	420	242	514	0
1226	157	0	2120	1571	-549	-1845	1334	511	411	320	430	512	219	713	0
1227	157	0	2514	1583	-931	-2048	1722	326	424	413	434	473	207	649	0
1228	157	0	2027	1552	-475	-1789	1251	538	316	267	312	351	174	444	0
1229	157	0	1114	1513	399	-1313	357	956	40	-9	64	69	-25	3	0
1230	157	0	136	1499	1363	-817	-613	1431	-213	-124	-91	-166	-149	-190	0
1231	157	0	-832	1536	2368	-352	-1600	1952	-490	-333	-399	-397	-271	-541	0
1232	157	0	-1333	1573	2906	-120	-2119	2239	-558	-316	-401	-426	-331	-632	0
1233	157	0	-1189	1631	2820	-221	-2004	2225	-471	-355	-341	-407	-306	-500	0
1234	157	0	-124	1662	1786	-769	-955	1724	-149	-114	-34	-62	-106	-50	0
1235	157	0	1255	1718	463	-1486	396	1090	211	170	184	234	85	323	0
1236	157	0	2294	1734	-560	-2014	1427	587	407	312	376	461	285	531	0
1237	157	0	2686	1734	-952	-2210	1819	391	452	393	366	506	240	556	0
1238	157	0	2245	1757	-488	-2001	1366	634	190	306	221	254	139	291	0
1239	157	0	1401	1827	426	-1614	487	1126	-19	62	-27	54	-1	31	0
1240	157	0	571	2035	1464	-1303	-446	1749	-238	-180	-275	-149	-277	-347	0
1241	157	0	-396	2186	2582	-895	-1489	2384	-556	-347	-434	-440	-353	-628	0
1242	157	0	-838	2405	3243	-783	-2040	2824	-634	-424	-591	-477	-432	-816	0
1243	157	0	-598	2665	3263	-1033	-1930	2964	-514	-407	-514	-475	-279	-580	0
1244	157	0	543	2944	2401	-1743	-929	2672	-230	-246	-157	-131	-102	-308	0
1245	157	0	2020	3381	1361	-2700	329	2371	122	-5	11	139	31	159	0
1246	157	0	3383	3978	595	-3680	1394	2286	343	221	320	302	228	486	0
1247	157	0	3923	4510	587	-4216	1668	2548	275	226	215	356	143	407	0
1248	157	0	3721	5022	1301	-4371	1210	3161	213	97	19	126	65	172	0
1249	157	0	3015	5414	2399	-4214	308	3906	-21	-137	-162	-27	-64	-118	0
1250	157	0	2304	5788	3484	-4046	-590	4636	-248	-269	-442	-358	-205	-415	0
1251	157	0	1465	6025	4560	-3745	-1547	5292	-500	-512	-558	-519	-380	-727	0
1252	157	0	912	6074	5162	-3493	-2125	5618	-653	-560	-665	-626	-463	-803	0
1253	157	0	1114	6043	4929	-3578	-1907	5486	-461	-461	-533	-510	-353	-601	0
1254	157	0	2001	5787	3786	-3894	-892	4786	-246	-300	-248	-168	-172	-252	0
1255	157	0	3065	5220	2155	-4142	455	3687	95	7	13	145	15	209	0
1256	157	0	3681	4491	810	-4086	1435	2650	261	240	258	258	277	417	0
1257	157	0	3720	3705	-15	-3712	1867	1845	306	219	273	372	178	483	0
1258	157	0	2713	2578	-135	-2645	1424	1221	168	182	77	188	106	205	0
1259	157	0	1333	1400	67	-1366	633	733	-13	-7	-15	7	-34	-81	0
1260	157	0	175	1148	973	-661	-399	1060	-376	-184	-250	-292	-178	-386	0
1261	157	0	-706	1158	1864	-226	-1285	1511	-506	-312	-434	-457	-331	-597	0
1262	157	0	-1271	1105	2376	83	-1823	1740	-620	-364	-496	-508	-391	-632	0
1263	157	0	-1131	1080	2211	25	-1671	1645	-523	-322	-366	-442	-310	-543	0
1264	157	0	2	1125	1123	-563	-560	1124	-162	-58	-56	-67	-38	-65	0
1265	157	0	1374	1202	-172	-1288	773	515	213	166	232	161	211	230	0
1266	157	0	2482	1251	-1231	-1866	1856	10	436	380	473	457	240	673	0
1267	157	0	2756	1249	-1507	-2002	2131	-129	417	378	455	481	250	591	0
1268	157	0	2304	1181	-1123	-1742	1713	29	360	283	358	345	149	415	0
1269	157	0	1397	1138	-259	-1267	828	439	23	124	120	110	11	102	0
1270	157	0	433	1092	659	-762	-113	875	-327	65	-168	-77	-149	-234	1
1271	157	0	-476	1068	1544	-296	-1010	1306	-362	-238	-320	-312	-356	-475	0
1272	157	0	-1087	1105	2192	-9	-1639	1648	-549	-302	-343	-420	-258	-519	0
1273	166	0	-800	1235	2035	-217	-1417	1635	-399	-213	-285	-254	-230	-384	0
1274	166	0	377	1385	1008	-881	-315	1196	-58	32	7	-7	-5	9	0
1275	166	0	1722	1484	-238	-1603	980	623	351	265	291	409	225	457	0
1276	166	0	2781	1565	-1216	-2173	1998	174	488	457	473	589	292	772	0
1277	166	0	3120	1627	-1493	-2373	2306	67	543	488	488	572	323	696	0
1278	166	0	2644	1616	-1028	-2130	1836	294	397	325	374	432	238	508	0
1279	166	0	1759	1548	-211	-1653	985	668	219	176	120	238	112	217	0
1280	166	0	664	1573	909	-1118	-122	1241	-153	-93	-221	-46	-145	-108	0
1281	166	0	-165	1555	1720	-695	-942	1637	-351	-219	-316	-236	-246	-374	0
1282	166	0	-926	1520	2446	-297	-1686	1983	-419	-356	-424	-308	-310	-465	0
1283	166	0	-726	1536	2262	-405	-1494	1899	-323	-271	-285	-190	-230	-327	0
1284	166	0	308	1532	1224	-920	-458	1378	-36	-46	-25	62	-50	21	0
1285	166	0	1560	1526	-34	-1543	797	746	384	273	279	453	240	519	0
1286	166	0	2526	1522	-1004	-2024	1765	259	483	341	389	500	358	692	0
1287	166	0	3014	1542	-1472	-2278	2243	35	636	552	512	688	450	750	0
1288	166	0	2298	1542	-756	-1920	1527	393	360	273	263	428	213	527	0
1289	166	0	1586	1540	-46	-1563	816	747	161	162	147	211	139	207	0
1290	166	0	555	1542	987	-1048	-216	1264	-104	-11	-143	48	-42	-116	0
1291	166	0	-513	1520	2033	-503	-1273	1776	-463	-230	-349	-240	-192	-488	0
1292	166	0	-1042	1495	2537	-226	-1789	2016	-448	-219	-337	-279	-228	-457	0
1293	166	0	-990	1493	2483	-251	-1736	1988	-391	-236	-314	-188	-263	-294	0
1294	166	0	54	1497	1443	-775	-694	1470	-21	81	-29	102	116	71	0
1295	166	0	1418	1588	170	-1503	624	879	298	304	291	452	228	549	0
1296	166	0	2413	1676	-737	-2044	1575	469	448	463	424	624	356	795	0
1297	166	0	2812	1701	-1111	-2256	1961	295	488	510	558	640	376	830	0
1298	166	0	2218	1685	-533	-1951	1375	576	337	302	356	395	269	537	0
1299	166	0	1431	1687	256	-1559	587	971	155	219	139	285	25	349	0
1300	166	0	307	1639	1332	-973	-512	1485	-256	-52	-114	-15	-145	-58	0
1301	166	0	-549	1598	2147	-524	-1348	1872	-488	-139	-279	-256	-217	-393	0
1302	166	0	-1117	1697	2814	-290	-1965	2255	-562	-209	-356	-329	-294	-337	0
1303	166	0	-937	1689	2626	-376	-1781	2157	-485	-131	-250	-238	-162	-166	0
1304	166	0	85	1689	1604	-887	-759	1646	-62	58	79	65	21	221	0
1305	166	0	1418	1714	296	-1566	561	1005	221	358	362	391	292	630	0
1306	166	0	2374	1604	-770	-1989	1572	417	486	498	502	611	366	878	0
1307	166	0	2651	1522	-1129	-2086	1890	196	502	550	578	560	438	905	0
1308	166	0	2073	1515	-558	-1794	1315	478	250	399	337	368	197	603	0
1309	166	0	1272	1586	314	-1429	479	950	87	207	145	159	98	341	0
1310	166	0	258	1643	1385	-950	-563	1514	-228	-48	-75	-161	-120	3	0
1311	166	0	-619	1697	2316	-539	-1467	2006	-409	-221	-265	-362	-219	-217	0
1312	166	0	-1199	1693	2892	-247	-2045	2292	-413	-277	-304	-388	-279	-265	0
1313	166	0	-1049	1637	2686	-294	-1867	2161	-368	-259	-271	-401	-226	-207	0
1314	166	0	-121	1588	1709	-733	-915	1648	-23	3	-64	-11	32	195	0
1315	166	0	1280	1553	273	-1416	503	913	341	242	244	283	292	616	0
1316	166	0	2279	1513	-766	-1896	1522	373	609	430	461	560	378	1030	0
1317	166	0	2610	1524	-1086	-2067	1848	219	475	415	403	492	386	838	0
1318	166	0	2149	1579	-570	-1864	1359	504	411	304	277	304	259	682	0
1319	166	0	1294	1639	345	-1466	474	992	213	89	36	139	116	405	0
1320	166	0	334	1660	1326	-997	-496	1493	-112	-172	-277	-141	-164	-1	0
1321	166	0	-646	1654	2300	-504	-1473	1977	-263	-335	-389	-318	-283	-236	0
1322	166	0	-1182	1685	2867	-251	-2024	2276	-450	-380	-521	-424	-283	-306	0
1323	166	0	-972	1687	2659	-357	-1815	2173	-349	-289	-428	-405	-205	-265	0
1324	166	0	24	1705	1681	-864	-828	1693	27	-122	-153	42	-52	252	0
1325	166	0	1455	1757	302	-1606	576	1029	356	182	110	269	209	554	0
1326	166	0	2459	1765	-694	-2112	1576	535	616	403	426	529	448	884	0
1327	166	0	2713	1736	-977	-2224	1845	379	471	207	347	411	265	741	0
1328	166	0	2292	1693	-599	-1992	1445	547	419	223	221	368	168	642	0
1329	166	0	1332	1652	320	-1492	506	986	139	9	3	60	40	316	0
1330	166	0	345	1590	1245	-967	-450	1417	-118	-184	-306	-211	-149	-128	0
1331	166	0	-637	1592	2229	-477	-1433	1910	-415	-351	-442	-411	-312	-380	0
1332	166	0	-1166	1617	2783	-225	-1974	2200	-496	-368	-533	-434	-312	-486	0
1333	166	0	-926	1683	2609	-378	-1767	2146	-360	-294	-384	-263	-256	-335	0
1334	166	0	147	1763	1616	-955	-734	1689	-67	-126	-106	-64	-60	93	0
1335	166	0	1577	1846	269	-1711	654	1057	349	213	259	271	252	465	0
1336	166	0	2562	1916	-646	-2239	1604	635	475	314	405	450	343	696	0
1337	166	0	2967	1951	-1016	-2459	1991	467	436	405	521	426	358	634	0
1338	166	0	2422	1963	-459	-2192	1440	752	289	240	269	283	145	391	0
1339	166	0	1538	1914	376	-1726	581	1145	23	108	73	69	5	188	0
1340	166	0	537	1829	1292	-1183	-377	1560	-219	-91	-188	-261	-110	-225	0
1341	166	0	-413	1790	2203	-688	-1308	1996	-444	-292	-382	-362	-300	-506	0
1342	166	0	-976	1833	2809	-428	-1892	2321	-601	-294	-403	-490	-391	-603	0
1343	166	0	-714	1891	2605	-588	-1659	2248	-368	-291	-310	-378	-236	-413	0
1344	166	0	320	1996	1676	-1158	-678	1836	-135	-27	-162	-65	-67	-40	0
1345	166	0	1750	2056	306	-1903	722	1181	267	155	162	180	143	329	0
1346	166	0	2719	2079	-640	-2399	1679	719	339	364	300	453	291	498	0
1347	166	0	3064	2112	-952	-2588	2008	580	335	312	453	355	219	550	0
1348	166	0	2562	2112	-450	-2337	1506	831	226	151	217	232	120	323	0
1349	166	0	1816	2075	259	-1945	778	1167	58	79	-65	-5	108	29	0
1350	166	0	755	2021	1266	-1388	-255	1643	-294	-188	-302	-250	-217	-356	0
1351	166	0	-227	2015	2242	-894	-1234	2128	-531	-349	-550	-446	-349	-614	0
1352	166	0	-782	2013	2795	-615	-1788	2404	-684	-420	-661	-547	-372	-807	0
1353	166	0	-582	2037	2619	-727	-1600	2328	-510	-370	-549	-452	-302	-603	0
1354	166	0	414	2068	1654	-1241	-620	1861	-219	-207	-186	-199	-129	-279	0
1355	166	0	1835	2083	248	-1959	793	1165	166	85	83	102	180	180	0
1356	166	0	2810	2126	-684	-2468	1747	721	331	153	194	289	217	347	0
1357	166	0	3163	2180	-983	-2671	2073	598	358	236	242	353	287	380	0
1358	166	0	2604	2238	-366	-2421	1485	936	73	46	-15	44	19	48	0
1359	166	0	1886	2312	426	-2099	730	1369	-42	-34	-131	-106	-32	-211	0
1360	166	0	862	2351	1489	-1606	-313	1920	-327	-273	-399	-366	-207	-558	0
1361	166	0	-99	2329	2428	-1115	-1263	2378	-545	-488	-599	-531	-434	-859	0
1362	166	0	-660	2366	3026	-853	-1843	2696	-651	-562	-609	-700	-424	-944	0
1363	166	0	-499	2374	2873	-937	-1686	2623	-593	-516	-541	-531	-409	-834	0
1364	166	0	595	2399	1804	-1497	-604	2101	-219	-234	-221	-226	-209	-386	0
1365	166	0	1878	2384	506	-2131	686	1445	62	17	64	-25	19	-19	0
1366	166	0	2837	2347	-490	-2592	1663	928	300	211	250	230	112	289	0
1367	166	0	3109	2355	-754	-2732	1931	800	236	79	283	223	100	176	0
1368	166	0	2433	2302	-131	-2367	1282	1085	69	9	87	-7	-73	-104	0
1369	166	0	1601	2314	713	-1957	444	1513	-143	-147	-141	-188	-126	-368	0
1370	166	0	549	2368	1819	-1458	-635	2093	-457	-397	-391	-486	-388	-781	0
1371	166	0	-479	2382	2861	-951	-1670	2621	-715	-564	-659	-679	-488	-1057	0
1372	166	0	-1100	2372	3472	-636	-2286	2922	-795	-673	-787	-795	-626	-1189	0
1373	166	0	-937	2355	3292	-709	-2114	2823	-684	-618	-616	-628	-521	-999	0
1374	166	0	-6	2339	2345	-1166	-1175	2342	-362	-401	-384	-409	-256	-587	0
1375	166	0	1334	2335	1001	-1834	166	1668	-29	-211	-122	-102	-147	-265	0
1376	166	0	2275	2372	97	-2323	1089	1234	166	-9	31	133	108	73	0
1377	166	0	2534	2430	-104	-2482	1319	1163	137	-38	-25	67	13	-40	0
1378	166	0	1973	2438	465	-2205	754	1451	-46	-83	-166	-69	-102	-194	0
1379	166	0	1088	2426	1338	-1757	-125	1882	-234	-329	-419	-304	-203	-510	0
1380	166	0	25	2339	2314	-1182	-1144	2326	-512	-514	-702	-498	-422	-859	0
1381	166	0	-945	2341	3286	-698	-2115	2813	-772	-682	-915	-729	-519	-1183	0
1382	166	0	-1516	2360	3876	-422	-2696	3118	-818	-776	-960	-940	-543	-1216	0
1383	166	0	-1025	2655	3680	-815	-2352	3167	-768	-582	-774	-698	-469	-779	0
1384	166	0	-82	2457	2539	-1187	-1310	2498	-508	-355	13	-539	-172	-242	0
1385	166	0	1195	2397	1202	-1796	-3	1799	403	927	1224	9	-638	186	0
1386	166	0	1701	2232	531	-1966	585	1381	1059	203	2426	686	-587	-77	0
1387	166	0	3326	2314	-1012	-2820	2169	651	-199	19	2137	38	-523	184	0
1388	166	0	3090	1963	-1127	-2526	2108	418	285	-388	1778	355	-748	-54	0
1389	166	0	526	2023	1497	-1274	-485	1760	1381	-1625	1505	9	-343	-1144	0
1390	166	0	-1032	1990	3022	-479	-2027	2506	760	-2345	-690	-964	-333	-1369	0
1391	166	0	-1682	1986	3668	-152	-2675	2827	-801	-2801	-2475	-1697	159	-1557	0
1392	166	0	-3125	1996	5121	564	-4123	3558	-1936	-2628	-3942	-1895	180	-1654	0
1393	166	0	-3958	1984	5942	987	-4950	3963	-2069	-2640	-4576	-1711	65	-1212	0
1394	166	0	-3957	1938	5895	1009	-4926	3916	-620	-2077	-4721	-1154	-46	-236	0
1395	166	0	-3477	1858	5335	809	-4406	3596	1660	-1249	-4198	-1458	240	98	0
1396	166	0	-2584	1773	4357	405	-3470	3065	2137	-977	-3224	-1373	655	704	0
1397	166	0	-2045	1635	3680	205	-2862	2657	1505	-944	-2910	-1167	1022	1078	0
1398	166	0	-1976	1548	3524	214	-2750	2536	750	-1493	-3383	-679	1061	1274	0
1399	166	0	-2454	1515	3969	469	-3211	2742	-120	-2248	-3839	-401	1092	1406	0
1400	166	0	-3517	1445	4962	1036	-4239	3203	-349	-2873	-4087	-244	1367	1447	0
1401	166	0	-4633	1487	6120	1573	-5376	3803	-269	-3051	-4138	-62	1344	1546	0
1402	166	0	-4947	1538	6485	1704	-5716	4011	54	-3074	-3637	104	1491	1918	0
1403	166	0	-4122	1542	5664	1290	-4893	3603	554	-2731	-2863	131	1635	2523	0
1404	166	0	-2637	1584	4221	526	-3429	2902	1016	-2357	-2444	182	1629	3142	0
1405	166	0	-1053	1608	2661	-277	-1857	2134	1317	-1872	-2168	341	2085	3783	0
1406	166	0	122	1577	1455	-849	-666	1516	1441	-1550	-1732	481	2512	4281	0
1407	166	0	821	1571	750	-1196	35	1160	1422	-1482	-1507	417	2564	4533	0
1408	166	0	528	1542	1014	-1035	-243	1278	1257	-1538	-1208	176	2432	4384	0
1409	166	0	-2	1600	1602	-799	-802	1601	1063	-1612	-1218	-60	2044	4200	1
1410	166	0	-675	1612	2287	-468	-1481	1949	715	-1674	-1196	-358	1557	3914	0
1411	166	0	-925	1608	2533	-341	-1729	2070	649	-1660	-894	-453	1299	3872	0
1412	166	0	-1077	1464	2541	-193	-1809	2002	413	-1744	-816	-711	1336	3854	0
1413	166	0	-417	1408	1825	-495	-1121	1616	329	-1862	-711	-721	1429	4037	0
1414	166	0	1197	1385	188	-1291	504	786	356	-1652	-517	-799	1707	4411	0
1415	166	0	2980	1425	-1555	-2202	2267	-65	498	-1418	-467	-861	1583	4574	0
1416	166	0	4480	1464	-3016	-2972	3748	-776	622	-1171	-477	-1028	1583	4675	0
1417	171	0	5133	1447	-3686	-3290	4409	-1119	432	-1288	-886	-1486	1387	4473	0
1418	171	0	5088	1412	-3676	-3250	4382	-1132	242	-1315	-1200	-2157	1121	4039	0
1419	171	0	4670	1295	-3375	-2982	4022	-1040	31	-1204	-1681	-2659	968	3581	0
1420	171	0	4209	1288	-2921	-2748	3565	-816	-450	-1431	-2238	-3065	512	3071	0
1421	171	0	3885	1290	-2595	-2587	3240	-652	-820	-1639	-2564	-3315	265	2723	0
1422	171	0	3923	1328	-2595	-2625	3259	-633	-1107	-1596	-2789	-3579	139	2456	0
1423	171	0	4531	1385	-3146	-2958	3838	-880	-1173	-1402	-2671	-3635	102	2351	0
1424	171	0	6119	1458	-4661	-3788	5390	-1601	-1241	-1090	-2180	-3598	194	2492	0
1425	171	0	7846	1509	-6337	-4677	7091	-2414	-1278	-514	-1604	-3598	271	2799	0
1426	171	0	9236	1519	-7717	-5377	8476	-3099	-1309	-213	-1142	-3556	384	2941	0
1427	171	0	9935	1526	-8409	-5730	9172	-3441	-1505	-141	-671	-3579	166	2719	0
1428	171	0	9799	1553	-8246	-5676	9022	-3346	-1936	-133	-312	-3715	-291	2211	0
1429	171	0	9331	1573	-7758	-5452	8544	-3092	-2246	-304	83	-4000	-646	1507	0
1430	171	0	8509	1555	-6954	-5032	7731	-2699	-2589	-355	519	-4254	-708	649	0
1431	171	0	7666	1555	-6111	-4610	6888	-2278	-2733	-554	605	-4516	-779	44	0
1432	171	0	7199	1544	-5655	-4371	6427	-2055	-2799	-739	471	-4564	-890	-488	0
1433	171	0	7411	1526	-5885	-4468	6648	-2179	-2863	-762	960	-4411	-758	-785	0
1434	171	0	8558	1522	-7036	-5040	7797	-2757	-2541	-616	1808	-3682	-785	-933	0
1435	171	0	9880	1519	-8361	-5699	9120	-3421	-2192	-558	2489	-3065	-667	-999	0
1436	171	0	10830	1505	-9325	-6167	10077	-3910	-1947	-651	3018	-2737	-591	-1251	0
1437	171	0	11076	1493	-9583	-6284	10329	-4045	-1744	-644	3474	-2653	-706	-1736	0
1438	171	0	10510	1489	-9021	-5999	9765	-3766	-1730	-702	3695	-2902	-997	-2512	0
1439	171	0	9682	1482	-8200	-5582	8941	-3359	-1716	-874	3513	-3191	-1288	-3245	0
1440	171	0	8640	1480	-7160	-5060	7900	-2840	-1813	-1156	3086	-3641	-1656	-3996	0
1441	171	0	7728	1507	-6221	-4617	6974	-2357	-1817	-1200	3266	-3654	-1990	-4712	0
1442	171	0	7228	1571	-5657	-4399	6442	-2043	-1738	-1187	3338	-3375	-2273	-5313	0
1443	171	0	7256	1617	-5639	-4436	6447	-2011	-1482	-1237	3317	-2867	-2329	-5556	0
1444	171	0	8244	1701	-6543	-4972	7393	-2421	-1090	-1216	3305	-2265	-2343	-5569	0
1445	171	0	9969	2904	-7065	-6436	8517	-2080	-746	-1177	3199	-1666	-2048	-5067	0
1446	171	0	15824	10524	-5300	-13174	10562	2612	-339	-713	3513	-1057	-2312	-5637	0
1447	171	0	10869	2326	-8543	-6597	9706	-3108	-44	-248	3680	-764	-2487	-5932	0
1448	171	0	9513	1466	-8047	-5489	8780	-3290	-225	-161	3336	-836	-2900	-6718	0
1449	171	0	8483	1350	-7133	-4916	7808	-2891	-364	0	3100	-700	-3305	-7302	0
1450	171	0	7148	1332	-5816	-4240	6482	-2242	-613	89	2671	-816	-3662	-8208	0
1451	171	0	6033	1377	-4656	-3705	5344	-1639	-824	-56	2533	-1152	-4041	-9079	0
1452	171	0	5227	1427	-3800	-3327	4513	-1186	-828	498	2807	-905	-4252	-9414	0
1453	171	0	4969	1532	-3437	-3250	4203	-952	-642	923	3086	-333	-4423	-9688	0
1454	171	0	5566	1621	-3945	-3593	4755	-1162	-271	1169	3674	554	-4479	-9721	0
1455	171	0	6263	1629	-4634	-3946	5448	-1502	108	1592	4184	1484	-4539	-9680	0
1456	171	0	6682	1602	-5080	-4142	5881	-1739	578	1798	4421	2163	-4853	-9866	0
1457	171	0	6302	1517	-4785	-3909	5543	-1634	628	2027	4417	2337	-5144	-10165	0
1458	171	0	4979	1390	-3589	-3184	4284	-1099	517	2192	3969	2432	-5585	-10656	0
1459	171	0	3337	1363	-1974	-2350	2655	-305	294	2186	3210	2060	-5984	-11331	0
1460	171	0	1553	1297	-256	-1425	904	520	110	2182	2159	1666	-6266	-12028	0
1461	171	0	-394	1245	1639	-425	-1016	1442	-149	2073	1433	1389	-6442	-12497	0
1462	171	0	-1981	1247	3228	367	-2604	2237	-32	1879	789	1625	-6497	-12730	0
1463	171	0	-2870	1268	4138	801	-3504	2703	364	1930	646	2130	-6297	-12340	0
1464	171	0	-3023	1326	4349	848	-3686	2837	657	2141	706	2880	-6176	-11645	0
1465	171	0	-2906	1447	4353	729	-3629	2900	995	2452	1020	3841	-5965	-10962	0
1466	171	0	-3282	1503	4785	889	-4033	3144	900	2537	1080	4590	-5843	-10278	0
1467	171	0	-4066	1596	5662	1235	-4864	3629	871	2506	971	5036	-5715	-9981	0
1468	171	0	-5911	1623	7534	2144	-6722	4578	673	2357	318	5162	-5818	-9649	0
1469	171	0	-7810	1602	9412	3104	-8611	5507	667	2300	-388	5162	-5612	-9211	0
1470	171	0	-9954	1569	11523	4192	-10738	6546	531	1943	-1412	4960	-5476	-9026	0
1471	171	0	-11812	1511	13323	5150	-12567	7417	457	1738	-2407	4943	-5216	-8512	0
1472	171	0	-13314	1482	14796	5916	-14055	8139	475	1538	-3115	5047	-4628	-7707	0
1473	171	0	-13898	1439	15337	6229	-14617	8388	787	1447	-3344	5300	-3899	-6625	0
1474	171	0	-13483	1453	14936	6015	-14209	8194	1266	1561	-3158	5994	-2958	-5228	0
1475	171	0	-12812	1542	14354	5635	-13583	7948	1918	1819	-2853	6564	-2139	-3938	0
1476	171	0	-12177	1583	13760	5297	-12968	7671	2669	1881	-2440	7242	-1383	-2774	0
1477	171	0	-12391	1588	13979	5401	-13185	7783	2981	1821	-2182	7581	-855	-1893	0
1478	171	0	-13308	1546	14854	5881	-14081	8200	3098	1619	-1986	7791	-320	-1350	0
1479	171	0	-14284	1466	15750	6409	-15017	8608	3189	1402	-1629	7969	135	-832	0
1480	171	0	-15287	1381	16668	6953	-15977	9024	3247	1193	-1482	8157	541	-376	0
1481	171	0	-16301	1356	17657	7472	-16979	9506	3356	1024	-1532	8130	954	-25	0
1482	171	0	-16624	1375	17999	7624	-17311	9687	3540	952	-1480	8134	1466	465	0
1483	171	0	-16265	1416	17681	7424	-16973	9548	3755	1008	-1313	8427	2064	1144	0
1484	171	0	-14758	1460	16218	6649	-15488	8839	3717	1179	-1053	8716	2549	2002	0
1485	171	0	-13075	1517	14592	5779	-13833	8054	3901	1487	-682	9011	3230	2906	0
1486	171	0	-12031	1550	13581	5240	-12806	7565	3750	1604	-632	9026	3550	3521	0
1487	171	0	-11551	1602	13153	4974	-12352	7377	3459	1738	-704	8784	3715	3909	0
1488	171	0	-11906	1604	13510	5151	-12708	7557	2960	1639	-1030	8186	3664	4062	0
1489	171	0	-12325	1621	13946	5352	-13135	7783	2558	1604	-1398	7546	3600	4083	0
1490	171	0	-12876	1619	14495	5628	-13685	8057	2058	1548	-1903	6760	3398	4050	0
1491	171	0	-13475	1645	15120	5915	-14297	8382	1565	1239	-2328	5911	3191	4004	0
1492	171	0	-13566	1664	15230	5951	-14398	8447	1280	1293	-2568	5257	3164	4165	0
1493	171	0	-13027	1627	14654	5700	-13840	8140	991	1389	-2657	4640	3185	4545	0
1494	171	0	-11503	1656	13159	4923	-12331	7407	985	1660	-2566	4419	3265	5185	0
1495	171	0	-9776	1664	11440	4056	-10608	6552	1008	1949	-2411	3994	3379	5849	0
1496	171	0	-8350	1705	10055	3322	-9202	5880	983	2116	-2205	3521	3466	6349	0
1497	171	0	-7655	1678	9333	2988	-8494	5505	721	2221	-1969	2890	3317	6619	0
1498	171	0	-7786	1623	9409	3081	-8597	5516	353	2174	-2007	2194	3133	6621	0
1499	171	0	-8140	1532	9672	3304	-8906	5602	0	2240	-1903	1571	2911	6834	0
1500	171	0	-8852	1433	10285	3709	-9568	5859	-475	2265	-1819	578	2799	6687	0
1501	171	0	-9294	1387	10681	3953	-9987	6034	-727	2337	-1617	-38	2814	6881	0
1502	171	0	-9460	1297	10757	4081	-10108	6027	-851	2401	-1177	-591	2844	7040	0
1503	171	0	-8885	1268	10153	3808	-9519	5710	-731	2648	-570	-981	3181	7612	0
1504	171	0	-7277	1330	8607	2973	-7942	4968	-285	2748	285	-1187	3497	8367	0
1505	171	0	-5383	1410	6793	1986	-6088	4101	234	3100	1276	-1264	3994	9251	0
1506	171	0	-3963	1486	5449	1238	-4706	3467	715	3148	2035	-1332	4477	9866	0
1507	171	0	-3203	1548	4751	827	-3977	3149	1072	3109	2657	-1660	4795	10192	0
1508	171	0	-3131	1575	4706	778	-3918	3140	1447	2772	3185	-2112	4993	10421	0
1509	171	0	-3637	1540	5177	1048	-4407	3358	1652	2362	3478	-2626	5150	10439	0
1510	171	0	-3958	1522	5480	1218	-4719	3501	1941	1930	3575	-3142	5238	10435	1
1511	171	0	-4338	1489	5827	1424	-5082	3658	2227	1610	3858	-3771	5538	10396	0
1512	171	0	-4342	1493	5835	1424	-5088	3664	2494	624	2993	-4312	5488	10545	0
1513	193	0	-3325	1509	4834	908	-4079	3171	2985	-31	2066	-4456	5918	10720	0
1514	193	0	-1835	1464	3299	185	-2567	2381	3237	-248	1815	-4004	6190	10691	0
1515	193	0	270	1451	1181	-860	-455	1316	3587	-640	2071	-3548	6469	10757	0
1516	193	0	1811	1480	-331	-1645	1071	574	3740	-1385	1854	-3160	6654	10670	0
1517	193	0	2395	1476	-919	-1935	1657	278	3472	-2326	1195	-2989	6347	10695	0
1518	193	0	2307	1526	-781	-1916	1544	372	3055	-3169	504	-3138	6186	10664	0
1519	193	0	2001	1476	-525	-1738	1263	475	2617	-3717	7	-3618	5882	10714	0
1520	193	0	1489	1455	-34	-1472	761	710	2083	-4101	-318	-4213	5575	10732	0
1521	193	0	1050	1406	356	-1228	347	881	1627	-4504	-642	-4603	5045	10683	0
1522	193	0	952	1338	386	-1145	283	862	1160	-4782	-933	-4818	4677	10637	0
1523	193	0	1702	1359	-343	-1530	1022	508	756	-4850	-1307	-4807	4396	10691	0
1524	193	0	3257	1418	-1839	-2337	2548	-210	595	-4737	-1381	-4560	4068	10710	0
1525	193	0	5196	1435	-3761	-3315	4478	-1163	252	-4306	-1253	-4198	3765	10714	0
1526	193	0	6644	1439	-5205	-4041	5924	-1883	-151	-4085	-1181	-3982	3400	10644	0
1527	193	0	7280	1453	-5827	-4366	6553	-2187	-791	-3938	-1375	-3924	2935	10691	0
1528	193	0	7014	1462	-5552	-4238	6283	-2045	-1476	-4015	-1746	-4070	2421	10671	0
1529	193	0	6459	1410	-5049	-3934	5754	-1819	-2399	-4122	-2219	-4277	2073	10609	0
1530	193	0	5778	1392	-4386	-3585	5082	-1497	-3197	-4027	-2655	-4419	1813	10592	0
1531	193	0	4997	1412	-3585	-3204	4291	-1086	-4112	-4027	-2997	-4584	1311	10675	0
1532	193	0	4928	1431	-3497	-3179	4212	-1033	-4634	-3736	-3102	-4591	1008	10666	0
1533	193	0	5264	1468	-3796	-3366	4530	-1164	-5036	-3385	-3210	-4304	785	10505	0
1534	193	0	6614	1534	-5080	-4074	5847	-1773	-5284	-2859	-2995	-4031	777	10068	0
1535	193	0	8180	1565	-6615	-4872	7397	-2525	-5338	-2234	-2729	-3697	909	9756	0
1536	193	0	9220	1579	-7641	-5399	8430	-3031	-5455	-1751	-2541	-3412	882	9255	0
1537	193	0	9604	1600	-8004	-5602	8804	-3202	-5746	-1321	-2496	-3493	605	8468	0
1538	193	0	9051	1569	-7482	-5310	8266	-2956	-6021	-1136	-2467	-3734	444	7432	0
1539	193	0	8366	1542	-6824	-4954	7595	-2641	-6256	-904	-2551	-3845	168	6380	0
1540	193	0	7369	1495	-5874	-4432	6621	-2189	-6524	-741	-2613	-4522	-128	5137	0
1541	193	0	6465	1449	-5016	-3957	5740	-1783	-6592	-358	-2457	-4733	-420	4025	0
1542	193	0	6083	1377	-4706	-3730	5394	-1664	-6533	-69	-2050	-4758	-529	3061	0
1543	193	0	6522	1319	-5203	-3920	5862	-1942	-6295	393	-1202	-4473	-494	2349	0
1544	193	0	7765	1354	-6411	-4559	7088	-2528	-5866	616	-48	-3713	-308	1903	0
1545	193	0	9317	1410	-7907	-5363	8612	-3248	-5344	787	1080	-2929	-389	1338	0
1546	193	0	10448	1447	-9001	-5947	9724	-3777	-4867	931	2190	-2335	-378	822	0
1547	193	0	10873	1464	-9409	-6168	10141	-3972	-4436	1020	3069	-2066	-395	-79	0
1548	193	0	10506	1484	-9022	-5995	9764	-3769	-4064	1107	3589	-2099	-601	-1138	0
1549	193	0	9831	1491	-8340	-5661	9085	-3424	-3689	1375	4031	-2236	-731	-2077	0
1550	193	0	9012	1503	-7509	-5257	8260	-3003	-3356	1456	4254	-2591	-1053	-3210	0
1551	193	0	8172	1466	-6706	-4819	7439	-2620	-2799	1579	4494	-2853	-1156	-4136	0
1552	193	0	7784	1456	-6328	-4620	7056	-2436	-2207	1635	4640	-2906	-1305	-4937	0
1553	193	0	8157	1435	-6722	-4796	7439	-2643	-1332	1800	4824	-2638	-1307	-5348	0
1554	193	0	9346	1416	-7930	-5381	8638	-3257	-308	1996	5098	-2099	-1154	-5567	0
1555	193	0	10811	1418	-9393	-6114	10102	-3987	519	2163	5232	-1373	-1072	-5781	0
1556	193	0	11778	1429	-10349	-6603	11063	-4460	1214	2002	5175	-799	-1228	-6171	0
1557	193	0	12099	1542	-10557	-6820	11328	-4507	1674	1823	4729	-318	-1367	-6805	0
1558	193	0	11612	1658	-9954	-6635	10783	-4148	1875	1274	4091	-133	-1633	-7548	0
1559	193	0	10749	1732	-9017	-6240	9883	-3642	1893	756	3307	-98	-1905	-8223	0
1560	193	0	9767	1744	-8023	-5755	8895	-3139	1798	320	2417	-67	-2198	-9108	0
1561	193	0	8824	1693	-7131	-5258	7977	-2719	1744	-145	1532	-104	-2564	-9732	0
1562	193	0	8192	1532	-6660	-4862	7426	-2564	1680	-397	764	-79	-2910	-10095	0
1563	193	0	8273	1447	-6826	-4860	7549	-2689	1862	-605	120	250	-2968	-10280	0
1564	193	0	9342	1420	-7922	-5381	8632	-3251	2199	-564	-178	772	-3105	-10262	0
1565	193	0	10661	1439	-9222	-6050	9941	-3891	2706	-467	-432	1389	-3057	-10119	0
1566	193	0	11494	1484	-10010	-6489	10752	-4263	2944	-582	-733	1800	-3268	-10346	0
1567	193	0	11767	1509	-10258	-6638	11012	-4374	3059	-746	-1008	2005	-3490	-10609	0
1568	193	0	10925	1544	-9381	-6234	10153	-3918	2865	-1092	-1553	1794	-3934	-11085	0
1569	193	0	10011	1534	-8477	-5772	9244	-3471	2830	-1336	-2015	1697	-4328	-11511	0
1570	193	0	8797	1629	-7168	-5213	7982	-2769	2605	-1594	-2514	1505	-4652	-12057	0
1571	193	0	7768	1681	-6087	-4724	6927	-2203	2589	-1734	-2793	1216	-4896	-12577	0
1572	193	0	7067	1713	-5354	-4390	6210	-1820	2636	-1711	-2805	1183	-5073	-12625	0
1573	193	0	7132	1691	-5441	-4411	6286	-1875	2853	-1635	-2624	1363	-5210	-12513	0
1574	193	0	7945	1625	-6320	-4785	7132	-2347	3197	-1363	-2166	1691	-5034	-12173	0
1575	193	0	9057	1538	-7519	-5297	8288	-2990	3627	-1035	-1623	2199	-4859	-11676	0
1576	193	0	9666	1451	-8215	-5558	8940	-3382	3841	-836	-1148	2494	-4706	-11387	0
1577	193	0	9693	1511	-8182	-5602	8937	-3335	3891	-735	-902	2632	-4741	-11306	0
1578	193	0	9049	1670	-7379	-5359	8214	-2854	3724	-783	-764	2603	-4855	-11343	0
1579	193	0	7895	1746	-6149	-4820	7022	-2201	3360	-830	-743	2452	-5092	-11358	0
1580	193	0	6714	1802	-4912	-4258	5813	-1555	3057	-900	-710	2263	-5172	-11446	0
1581	193	0	5431	1782	-3649	-3606	4540	-933	2764	-954	-636	2194	-5208	-11432	0
1582	193	0	4649	1724	-2925	-3186	3787	-600	2650	-950	-525	2267	-5053	-11191	0
1583	193	0	4424	1555	-2869	-2989	3646	-657	2523	-822	-314	2421	-4782	-10761	0
1584	193	0	5128	1429	-3699	-3278	4413	-1135	2735	-485	95	2888	-4531	-9963	0
1585	193	0	5911	1321	-4590	-3616	5250	-1634	2832	-155	436	3230	-4268	-9182	0
1586	193	0	6542	1336	-5206	-3939	5874	-1935	2919	104	607	3559	-4021	-8718	0
1587	193	0	6357	1352	-5005	-3854	5681	-1826	2758	89	644	3550	-3907	-8365	0
1588	193	0	5408	1371	-4037	-3389	4722	-1333	2335	-21	467	3350	-3880	-8254	0
1589	193	0	4083	1389	-2694	-2736	3388	-652	1813	-271	98	3202	-3883	-8254	0
1590	193	0	2783	1396	-1387	-2089	2085	4	1402	-525	-106	2929	-3860	-8245	0
1591	193	0	1401	1420	19	-1410	691	719	973	-717	-407	2737	-3796	-8188	0
1592	193	0	587	1392	805	-989	-109	1098	673	-758	-651	2675	-3554	-7965	0
1593	193	0	396	1367	971	-881	-287	1169	364	-661	-721	2747	-3336	-7399	0
1594	193	0	1189	1381	192	-1285	498	786	426	-424	-512	3043	-2807	-6592	0
1595	193	0	2129	1385	-744	-1757	1436	320	430	-308	-289	3327	-2448	-5730	0
1596	193	0	2750	1431	-1319	-2090	2034	56	275	-108	-294	3412	-2037	-5127	0
1597	193	0	2632	1422	-1210	-2027	1921	106	-5	-77	-479	3323	-1728	-4723	0
1598	193	0	1652	1387	-265	-1519	958	561	-504	-230	-725	3047	-1697	-4555	0
1599	193	0	503	1379	876	-941	-186	1127	-966	-436	-991	2824	-1647	-4467	0
1600	193	0	-743	1383	2126	-320	-1434	1754	-1455	-535	-1239	2465	-1534	-4390	0
1601	193	0	-2058	1412	3470	323	-2764	2441	-1883	-655	-1553	2130	-1590	-4242	0
1602	193	0	-2763	1396	4159	683	-3461	2777	-2163	-541	-1550	2015	-1282	-3860	0
1603	193	0	-2980	1381	4361	799	-3670	2871	-2328	-539	-1385	1827	-987	-3241	0
1604	193	0	-2056	1373	3429	341	-2742	2401	-2231	-73	-1022	1980	-465	-2401	0
1605	193	0	-1133	1332	2465	-99	-1799	1898	-2101	294	-585	2064	13	-1416	0
1606	193	0	-409	1371	1780	-481	-1094	1575	-2085	572	-287	2075	304	-766	0
1607	193	0	-399	1315	1714	-458	-1056	1514	-2064	787	-34	1870	595	-341	0
1608	193	0	-1307	1323	2630	-8	-1968	1976	-2366	783	-19	1359	595	-118	0
1609	193	0	-2258	1319	3577	469	-2917	2448	-2401	781	73	1002	715	73	0
1610	193	0	-3564	1266	4830	1149	-4197	3048	-2692	721	157	351	793	151	0
1611	193	0	-4675	1280	5955	1697	-5315	3617	-2824	682	170	-89	690	343	0
1612	193	0	-5432	1257	6689	2087	-6060	3973	-2710	758	430	-384	896	733	0
1613	193	0	-5389	1239	6628	2075	-6008	3933	-2589	900	779	-599	1142	1365	0
1614	193	0	-4367	1251	5618	1558	-4992	3434	-2108	1323	1280	-580	1532	2246	0
1615	193	0	-3265	1290	4555	987	-3910	2922	-1631	1608	1870	-494	1940	3071	0
1616	193	0	-2448	1249	3697	599	-3072	2473	-1311	1841	2037	-502	2180	3608	0
1617	193	0	-2318	1218	3536	550	-2927	2377	-1016	1914	2256	-772	2426	4011	0
1618	193	0	-3165	1198	4363	983	-3764	2780	-1070	1610	2052	-1235	2339	4048	0
1619	193	0	-4041	1177	5218	1432	-4629	3197	-966	1493	1996	-1616	2465	4271	0
1620	193	0	-5242	1146	6388	2048	-5815	3767	-1061	1105	1586	-2025	2320	4095	0
1621	193	0	-6274	1132	7406	2571	-6840	4269	-1010	882	1303	-2397	2265	4240	0
1622	193	0	-6841	1142	7983	2849	-7412	4562	-979	663	1070	-2595	2390	4322	0
1623	193	0	-6689	1191	7880	2749	-7284	4535	-702	558	1076	-2527	2700	4834	0
1624	193	0	-5581	1259	6840	2161	-6210	4049	-289	564	1086	-2349	2931	5466	0
1625	193	0	-4253	1301	5554	1476	-4903	3427	166	820	1158	-2095	3340	6256	0
1626	193	0	-3421	1295	4716	1063	-4068	3005	461	642	1032	-1967	3515	6694	0
1627	193	0	-3226	1317	4543	954	-3884	2930	636	360	748	-2015	3505	6869	0
1628	193	0	-3932	1276	5208	1328	-4570	3242	436	145	267	-2234	3462	6890	0
1629	193	0	-4879	1220	6099	1829	-5489	3659	182	-273	-310	-2479	3311	6854	0
1630	193	0	-5924	1193	7117	2365	-6520	4155	48	-593	-840	-2586	3136	6974	0
1631	193	0	-6959	1154	8113	2902	-7536	4633	-93	-882	-1293	-2838	2968	6848	0
1632	193	0	-7405	1179	8584	3113	-7994	4881	-23	-1030	-1513	-2836	3034	7234	0
1633	193	0	-7297	1334	8631	2981	-7964	4982	13	-1059	-1600	-2725	3179	7600	0
1634	193	0	-6045	1538	7583	2253	-6814	4560	327	-840	-1396	-2409	3330	8293	0
1635	193	0	-4578	1806	6384	1386	-5481	4095	849	-558	-1051	-1976	3643	8960	0
1636	193	0	-3521	2066	5587	727	-4554	3826	981	-415	-1074	-1713	3589	9203	0
1637	193	0	-3191	2343	5534	424	-4362	3938	995	-244	-985	-1647	3542	9267	0
1638	193	0	-3768	2696	6464	536	-5116	4580	783	-523	-1181	-1724	3233	9071	0
1639	193	0	-4279	3127	7406	576	-5842	5266	630	-527	-1156	-1844	3053	8859	0
1640	193	0	-5058	3722	8780	668	-6919	6251	327	-616	-1253	-2069	2791	8601	0
1641	193	0	-5655	4291	9946	682	-7800	7118	87	-692	-1282	-2174	2496	8353	0
1642	193	0	-5797	4863	10660	467	-8228	7761	46	-591	-1131	-2081	2318	8279	0
1643	193	0	-5302	5342	10644	-20	-7973	7993	155	-310	-841	-1934	2310	8287	0
1644	193	0	-3822	5790	9612	-984	-6717	7701	504	19	-261	-1431	2368	8636	0
1645	193	0	-2358	6046	8404	-1844	-5381	7225	713	510	250	-1014	2619	8766	0
1646	193	0	-1317	6124	7441	-2403	-4379	6782	828	803	593	-801	2568	8733	0
1647	193	0	-1040	5982	7022	-2471	-4031	6502	785	1049	849	-500	2516	8530	0
1648	193	0	-1872	5684	7556	-1906	-4714	6620	558	834	797	-836	2205	7888	1
1649	193	0	-2865	4993	7858	-1064	-5361	6425	312	902	679	-847	1961	7276	0
1650	193	0	-4262	4200	8462	31	-6362	6331	-15	830	649	-999	1732	6817	0
1651	193	0	-5517	3391	8908	1063	-7212	6149	-256	626	450	-1164	1425	6171	0
1652	193	0	-6355	2415	8770	1970	-7562	5592	-382	576	566	-1185	1336	5711	0
1653	193	0	-6708	1164	7872	2772	-7290	4518	-308	706	673	-859	1435	5643	0
1654	193	0	-5560	807	6367	2376	-5963	3587	-3	987	1020	-500	1590	5680	0
1655	193	0	-4131	777	4908	1677	-4519	2842	370	1189	1311	-71	1707	5653	0
1656	193	0	-3034	774	3808	1130	-3421	2291	576	1379	1423	275	1740	5459	0
1657	189	0	-2642	834	3476	904	-3059	2155	539	1344	1348	378	1749	5032	0
1658	189	0	-3096	884	3980	1106	-3538	2432	335	1129	1059	312	1522	4372	0
1659	189	0	-3729	925	4654	1402	-4191	2789	135	907	750	178	1369	3790	0
1660	189	0	-4551	904	5455	1823	-5003	3179	-65	620	411	215	1063	3127	0
1661	189	0	-5349	847	6196	2251	-5772	3521	-333	349	133	65	923	2380	0
1662	189	0	-5613	814	6427	2399	-6020	3620	-455	133	11	98	735	1947	0
1663	189	0	-5184	843	6027	2170	-5605	3435	-325	242	-98	444	789	1732	0
1664	189	0	-3816	913	4729	1451	-4272	2821	40	370	91	776	911	1782	0
1665	189	0	-2075	1032	3107	521	-2591	2069	391	638	320	1272	1140	1751	0
1666	189	0	-923	1092	2015	-84	-1469	1553	463	684	459	1519	1179	1610	0
1667	189	0	-427	1138	1565	-355	-996	1351	395	638	353	1536	1111	1189	0
1668	189	0	-755	1173	1928	-209	-1341	1550	248	411	192	1408	900	614	0
1669	189	0	-1350	1220	2570	65	-1960	1895	54	242	-81	1390	680	-50	0
1670	189	0	-2072	1206	3278	433	-2675	2242	-149	48	-325	1037	413	-739	0
1671	189	0	-2778	1235	4013	771	-3395	2624	-401	-32	-494	915	296	-1249	0
1672	189	0	-2945	1264	4209	840	-3577	2736	-465	-176	-488	818	67	-1641	0
1673	189	0	-2400	1276	3676	562	-3038	2476	-370	52	-267	942	174	-1726	0
1674	189	0	-1005	1369	2374	-182	-1689	1871	-21	254	-56	1189	306	-1713	0
1675	189	0	601	1462	861	-1031	-130	1161	201	490	370	1455	401	-1612	0
1676	189	0	1900	1540	-360	-1720	1130	590	422	766	587	1674	388	-1753	0
1677	189	0	2203	1524	-679	-1863	1441	422	378	789	613	1491	376	-1982	0
1678	189	0	1842	1482	-360	-1662	1101	561	234	636	498	1268	230	-2529	0
1679	189	0	1162	1414	252	-1288	455	833	102	388	366	1068	-75	-2931	0
1680	189	0	274	1319	1045	-796	-385	1182	-73	128	151	735	-331	-3509	0
1681	189	0	-470	1233	1703	-381	-1086	1468	-259	-27	-77	463	-543	-3912	0
1682	189	0	-603	1228	1831	-312	-1217	1529	-194	-42	-52	420	-591	-4019	0
1683	189	0	-260	1286	1546	-513	-903	1416	-269	-118	-97	386	-692	-4058	0
1684	189	0	1271	1323	52	-1297	609	687	93	174	277	725	-483	-3738	0
1685	189	0	2703	1410	-1293	-2056	1998	58	298	283	395	983	-351	-3484	0
1686	189	0	3912	1431	-2481	-2671	3196	-525	463	428	512	1239	-335	-3424	0
1687	189	0	4257	1394	-2863	-2825	3560	-734	459	335	289	1202	-382	-3548	0
1688	189	0	3817	1373	-2444	-2595	3130	-535	219	17	-83	1012	-677	-3852	0
1689	189	0	3084	1323	-1761	-2203	2422	-219	-13	-242	-444	758	-874	-4227	0
1690	189	0	2269	1303	-966	-1786	1617	168	-219	-554	-785	477	-1121	-4588	0
1691	189	0	1409	1301	-108	-1355	758	596	-461	-770	-1218	283	-1270	-4877	0
1692	189	0	1268	1365	97	-1316	585	731	-545	-958	-1307	246	-1400	-4923	0
1693	189	0	1598	1412	-186	-1505	892	613	-475	-935	-1282	335	-1309	-4661	0
1694	189	0	2977	1437	-1540	-2207	2258	-51	-291	-840	-1138	607	-1177	-4357	0
1695	189	0	4469	1468	-3001	-2968	3735	-766	-25	-549	-830	904	-973	-3821	0
1696	189	0	5414	1472	-3942	-3443	4678	-1235	34	-446	-776	991	-964	-3602	0
1697	189	0	5590	1994	-3596	-3792	4593	-801	-215	-517	-855	826	-952	-3497	0
1698	189	0	6001	1596	-4405	-3798	5203	-1404	-873	170	98	23	-1354	-3315	0
1699	189	0	5429	1272	-4157	-3350	4793	-1442	-240	-289	616	1210	-2287	-3460	0
1700	189	0	3289	1429	-1860	-2359	2574	-215	1856	-1297	1815	1272	-2525	-4275	0
1701	189	0	3812	1938	-1874	-2875	2843	32	529	-2170	221	223	-2609	-4863	0
1702	189	0	5695	4570	-1125	-5132	3410	1722	-1150	-2739	-1435	-659	-2013	-4716	0
1703	189	0	4531	3936	-595	-4233	2563	1670	-2494	-2580	-2401	-942	-1470	-4770	0
1704	189	0	6908	8683	1775	-7795	2566	5229	-2118	-2535	-3179	-1534	-1439	-4555	0
1705	189	0	7083	10642	3559	-8862	1762	7100	-758	-2190	-3955	-1262	-1482	-4165	0
1706	189	0	2704	1965	-739	-2334	1721	613	300	-1831	-3699	-981	-1336	-3734	0
1707	189	0	1675	1553	-122	-1614	898	715	702	-1843	-3635	-1311	-1666	-3600	0
1708	189	0	324	1427	1103	-875	-389	1265	368	-1976	-3111	-1404	-1573	-3375	0
1709	189	0	-493	1342	1835	-424	-1164	1588	-628	-2285	-3445	-1827	-1746	-3164	0
1710	189	0	-787	1317	2104	-265	-1445	1710	-816	-1852	-3639	-1358	-1530	-2644	0
1711	189	0	-277	1356	1633	-539	-955	1494	-772	-2000	-3020	-583	-1266	-1965	0
1712	189	0	848	1389	541	-1118	153	965	-275	-2659	-2791	67	-779	-1299	0
1713	189	0	2048	1449	-599	-1748	1323	425	238	-2956	-2772	479	-65	-483	0
1714	189	0	3739	1540	-2199	-2639	2969	-329	541	-2661	-2739	428	628	310	0
1715	189	0	4948	1629	-3319	-3288	4133	-845	686	-2283	-2787	304	1146	1080	0
1716	189	0	5675	1687	-3988	-3681	4831	-1150	900	-2048	-2613	73	1487	1623	0
1717	189	0	5712	1699	-4013	-3705	4862	-1157	993	-1800	-2593	-287	1274	1775	0
1718	189	0	5155	1722	-3433	-3438	4294	-855	1224	-1501	-2077	-337	1026	1825	0
1719	189	0	4246	1713	-2533	-2979	3389	-410	1264	-1571	-1400	-248	841	1792	0
1720	189	0	3363	1668	-1695	-2515	2529	-13	1261	-1722	-894	-27	964	1767	0
1721	189	0	2719	1689	-1030	-2204	1874	329	1140	-1860	-438	62	973	1815	0
1722	189	0	2639	1687	-952	-2163	1795	367	1070	-1879	-225	180	933	2011	0
1723	189	0	3299	1674	-1625	-2486	2462	24	1088	-1850	-129	320	1123	2302	0
1724	189	0	4785	1678	-3107	-3231	3946	-714	1111	-1701	-3	261	1435	2842	0
1725	189	0	6393	1720	-4673	-4056	5533	-1476	1226	-1358	201	143	1538	3265	0
1726	189	0	7545	1753	-5792	-4649	6668	-2019	1389	-1072	389	29	1497	3577	0
1727	189	0	7870	1771	-6099	-4820	6984	-2164	1423	-1070	331	-351	1507	3443	0
1728	189	0	7542	1757	-5785	-4649	6663	-2014	1231	-1129	81	-807	1261	3245	0
1729	189	0	6913	1726	-5187	-4319	6050	-1730	915	-1259	-298	-1212	832	3100	0
1730	189	0	6318	1666	-4652	-3992	5485	-1493	713	-1503	-849	-1588	419	2630	0
1731	189	0	5698	1656	-4042	-3677	4870	-1193	228	-1650	-1478	-1996	217	2473	0
1732	189	0	5738	1738	-4000	-3738	4869	-1131	-143	-1794	-1835	-2300	60	2401	0
1733	189	0	6448	1808	-4640	-4128	5544	-1416	-100	-1786	-2025	-2246	31	2739	0
1734	189	0	7860	1879	-5981	-4869	6920	-2051	-316	-1552	-2060	-2263	29	3113	0
1735	189	0	9367	1974	-7393	-5670	8380	-2709	-564	-1361	-2155	-2300	236	3509	0
1736	189	0	10609	2011	-8598	-6310	9603	-3293	-702	-1024	-2184	-2184	360	3711	0
1737	189	0	10927	2019	-8908	-6473	9917	-3444	-1028	-894	-2296	-2318	151	3645	0
1738	189	0	10560	1951	-8609	-6255	9584	-3329	-1307	-948	-2296	-2661	-93	3232	0
1739	189	0	9961	1881	-8080	-5921	9020	-3099	-1734	-985	-2157	-3028	-131	2894	0
1740	189	0	9113	1796	-7317	-5454	8215	-2760	-2000	-1022	-1936	-3412	-492	2607	0
1741	189	0	8606	1751	-6855	-5178	7730	-2552	-2005	-892	-1590	-3598	-644	2174	0
1742	189	0	8394	1769	-6625	-5081	7509	-2428	-1992	-863	-966	-3734	-739	1932	0
1743	189	0	8939	1833	-7106	-5386	8022	-2636	-1806	-605	-174	-3571	-605	1971	0
1744	189	0	10190	1852	-8338	-6021	9264	-3243	-1346	-252	896	-3270	-378	2291	0
1745	189	0	11684	1934	-9750	-6809	10717	-3908	-799	114	1905	-2880	-161	2523	0
1746	189	0	12663	1980	-10683	-7321	11673	-4351	-430	259	2820	-2655	-15	2415	0
1747	189	0	13021	2004	-11017	-7512	12019	-4506	-248	358	3528	-2696	11	2124	0
1748	189	0	12428	2015	-10413	-7221	11420	-4199	-172	302	3982	-2811	-151	1598	0
1749	189	0	11631	2005	-9626	-6818	10628	-3810	-161	161	4345	-3005	-335	958	0
1750	189	0	10539	1980	-8559	-6259	9549	-3289	-341	-50	4429	-3218	-638	277	0
1751	189	0	9522	1982	-7540	-5752	8531	-2779	-469	-89	4601	-3414	-818	-302	0
1752	189	0	8828	1955	-6873	-5391	7850	-2459	-599	-246	4776	-3453	-1063	-706	0
1753	189	0	8979	1961	-7018	-5470	7998	-2528	-438	-42	4989	-3171	-993	-977	0
1754	189	0	9856	1976	-7880	-5916	8868	-2952	-343	164	5300	-2863	-1001	-935	0
1755	189	0	11040	2031	-9009	-6535	10024	-3489	-238	562	5593	-2388	-867	-979	0
1756	189	0	11926	2095	-9831	-7010	10878	-3868	-203	816	5726	-1953	-944	-1195	0
1757	189	0	11975	2124	-9851	-7049	10913	-3863	-395	840	5614	-1713	-1175	-1598	0
1758	189	0	11232	2132	-9100	-6682	10166	-3484	-814	820	5137	-1747	-1495	-2298	0
1759	189	0	10254	2093	-8161	-6173	9207	-3034	-1136	593	4933	-1769	-1872	-2989	0
1760	189	0	9024	2048	-6976	-5536	8000	-2464	-1579	502	4264	-1844	-2368	-3887	0
1761	189	0	7902	2232	-5670	-5067	6786	-1719	-1967	248	3777	-1621	-2665	-4588	0
1762	189	0	7016	2124	-4892	-4570	5954	-1384	-2089	362	3299	-1639	-3008	-5172	0
1763	189	0	6816	2042	-4774	-4429	5795	-1366	-2134	550	3049	-1398	-3024	-5494	0
1764	189	0	7412	2066	-5346	-4739	6379	-1640	-1870	935	2962	-838	-2985	-5542	0
1765	189	0	8174	2046	-6128	-5110	7151	-2041	-1486	1392	2910	-343	-2935	-5697	0
1766	189	0	8502	2031	-6471	-5266	7486	-2220	-1293	1592	2892	65	-3022	-5909	0
1767	189	0	8176	1963	-6213	-5069	7194	-2125	-1059	1918	2778	296	-3239	-6516	0
1768	189	0	6944	1922	-5022	-4433	5983	-1550	-1113	2042	2554	413	-3598	-7210	0
1769	189	0	5621	1879	-3742	-3750	4681	-931	-977	1951	2510	512	-4004	-7921	0
1770	189	0	4144	1910	-2234	-3027	3189	-162	-938	1932	2320	543	-4349	-8572	0
1771	189	0	2710	1967	-743	-2338	1726	612	-1047	2023	2104	580	-4764	-9213	0
1772	189	0	1572	1994	422	-1783	575	1208	-1061	2289	2013	783	-4954	-9601	0
1773	189	0	1233	1972	739	-1602	247	1355	-791	2636	2139	1196	-5022	-9661	0
1774	189	0	1618	1957	339	-1787	639	1148	-331	3016	2306	1775	-4960	-9445	0
1775	189	0	2240	1893	-347	-2066	1293	773	168	3332	2364	2293	-4818	-9253	0
1776	189	0	2290	1848	-442	-2069	1366	703	426	3505	2054	2558	-4820	-9279	0
1777	189	0	1507	1819	312	-1663	597	1065	477	3474	1553	2653	-4797	-9457	0
1778	189	0	-171	1866	2037	-847	-1104	1951	341	3336	1018	2671	-4985	-9750	0
1779	189	0	-2200	1887	4087	156	-3143	2987	424	3111	519	2842	-5154	-9884	0
1780	189	0	-4615	1827	6442	1394	-5528	4134	318	2838	95	2795	-5261	-10217	0
1781	189	0	-6918	1804	8722	2557	-7820	5263	492	2686	95	3160	-5449	-10192	0
1782	189	0	-8750	1790	10540	3480	-9645	6165	711	2591	135	3641	-5503	-9959	0
1783	189	0	-9904	1786	11690	4059	-10797	6738	1018	2640	250	4322	-5412	-9296	0
1784	189	0	-9942	1767	11709	4087	-10825	6738	1348	2851	442	4968	-5049	-8374	0
1785	189	0	-9774	1751	11525	4011	-10649	6638	1697	3084	289	5571	-4491	-7408	0
1786	189	0	-10003	1753	11756	4125	-10879	6754	1928	3144	-170	6021	-3959	-6650	0
1787	189	0	-10873	1740	12613	4566	-11743	7176	2205	2882	-851	6194	-3637	-5996	0
1788	189	0	-12513	1782	14295	5365	-13404	8038	2203	2535	-1718	6165	-3350	-5600	0
1789	189	0	-14197	1771	15968	6213	-15082	8869	2275	2293	-2417	6165	-2929	-5059	0
1790	189	0	-15984	1728	17712	7128	-16848	9720	2384	1947	-2958	6143	-2562	-4640	0
1791	189	0	-17638	1730	19368	7954	-18503	10549	2496	1746	-3239	6097	-2223	-4081	0
1792	189	0	-18655	1771	20426	8442	-19540	11098	2814	1577	-3135	6289	-1668	-3375	0
1793	189	0	-18823	1775	20598	8524	-19710	11186	3301	1394	-2956	6817	-958	-2415	0
1794	189	0	-18166	1672	19838	8247	-19002	10755	3810	1334	-2574	7701	-137	-1253	0
1795	189	0	-17039	1555	18594	7742	-17816	10074	4223	1210	-2040	8454	684	-120	0
1796	189	0	-16335	1392	17727	7471	-17031	9559	4506	1218	-1716	9096	1410	725	0
1797	189	0	-16447	1162	17609	7642	-17028	9385	4570	1088	-1734	9471	1926	1367	0
1798	189	0	-16971	1179	18150	7896	-17560	9664	4258	964	-1588	9630	2196	1761	0
1799	189	0	-17498	1191	18689	8153	-18093	9940	4050	810	-1701	9554	2564	1959	0
1800	189	0	-18277	1173	19450	8552	-18863	10311	3606	653	-1893	9379	2686	2135	0
1801	189	0	-18915	1233	20148	8841	-19531	10690	3131	446	-2178	9046	2840	2199	0
1802	189	0	-19154	1210	20364	8972	-19759	10787	2741	554	-2139	8823	3150	2564	0
1803	189	0	-18595	1274	19869	8660	-19232	10571	2469	727	-2159	8730	3507	3129	0
1804	189	0	-16946	1338	18284	7804	-17615	9811	2409	1123	-1947	8772	3920	3936	0
1805	189	0	-15262	1369	16631	6946	-15946	9000	2227	1602	-1650	8780	4209	4706	0
1806	189	0	-13859	1387	15246	6236	-14552	8316	2172	1897	-1385	8439	4316	5278	0
1807	189	0	-13198	1437	14635	5880	-13916	8036	1893	2108	-1292	7756	4291	5459	0
1808	189	0	-13424	1455	14879	5984	-14151	8167	1509	2304	-1453	7018	4147	5501	0
1809	189	0	-13861	1400	15261	6230	-14561	8330	1008	2149	-1664	6056	3841	5379	0
1810	189	0	-14451	1352	15803	6549	-15127	8577	572	2145	-1924	5154	3550	5356	0
1811	189	0	-15134	1299	16433	6917	-15783	8866	265	2079	-2190	4165	3299	5270	0
1812	189	0	-15287	1255	16542	7016	-15914	8898	3	2064	-2149	3342	3274	5323	0
1813	189	0	-14634	1231	15865	6701	-15249	8548	-225	2329	-2110	2648	3216	5748	0
1814	189	0	-13002	1189	14191	5906	-13596	7690	50	2797	-1553	2279	3373	6421	0
1815	189	0	-11254	1162	12416	5046	-11835	6789	248	3150	-878	1972	3511	7005	0
1816	189	0	-9886	1152	11038	4367	-10462	6095	389	3565	-192	1598	3515	7593	0
1817	189	0	-9275	1189	10464	4043	-9869	5826	475	3629	219	954	3495	7868	0
1818	189	0	-9356	1226	10582	4065	-9969	5904	322	3662	554	337	3536	7851	0
1819	189	0	-9673	1262	10935	4205	-10304	6098	97	3492	758	-384	3519	7897	0
1820	189	0	-10084	1303	11387	4390	-10735	6345	95	3377	1049	-1086	3571	7975	0
1821	189	0	-10495	1321	11816	4587	-11155	6568	153	3069	1422	-1639	3686	8097	0
1822	189	0	-10396	1321	11717	4537	-11056	6519	446	2931	1835	-2116	3932	8225	0
1823	189	0	-9500	1352	10852	4074	-10176	6102	958	2919	2554	-2232	4359	8920	0
1824	189	0	-7814	1340	9154	3237	-8484	5247	1540	2904	3259	-2364	4929	9589	0
1825	189	0	-5908	1301	7209	2303	-6558	4255	2203	2853	3876	-2324	5430	10415	0
1826	189	0	-4417	1280	5697	1568	-5057	3488	2646	2700	4207	-2535	5728	10702	0
1827	189	0	-3647	1272	4919	1187	-4283	3095	2960	2306	4264	-2739	5957	10743	0
1828	189	0	-3757	1325	5082	1216	-4419	3203	2962	1247	3418	-3505	5946	10741	0
1829	189	0	-3818	1323	5141	1247	-4479	3232	2888	329	2215	-3823	6070	10670	0
1830	189	0	-4254	1319	5573	1467	-4913	3446	2630	-368	1487	-4046	5955	10656	0
1831	189	0	-4420	1297	5717	1561	-5068	3507	2446	-1154	1096	-4122	5878	10691	0
1832	189	0	-4186	1261	5447	1462	-4816	3354	2260	-1976	488	-4029	5763	10689	0
1833	189	0	-3280	1280	4560	1000	-3920	2920	2000	-2774	-205	-3901	5719	10677	0
1834	189	0	-1507	1313	2820	97	-2163	2066	1874	-3303	-667	-3524	5707	10702	0
1835	189	0	481	1328	847	-904	-183	1087	1806	-3381	-898	-3396	5591	10685	0
1836	189	0	2034	1332	-702	-1683	1368	315	1433	-3507	-923	-3600	5470	10675	0
1837	189	0	2740	1315	-1425	-2027	2082	-55	935	-3775	-1288	-3914	5267	10646	0
1838	189	0	2717	1348	-1369	-2032	2043	-10	258	-4167	-1965	-4147	4931	10638	0
1839	189	0	2433	1365	-1068	-1899	1750	148	-479	-4661	-2613	-4491	4324	10675	0
1840	189	0	2073	1478	-595	-1775	1334	441	-1292	-4902	-3204	-4917	3689	10670	0
1841	189	0	1766	1495	-271	-1630	1018	612	-2085	-4993	-3592	-5205	3082	10708	0
1842	189	0	1914	1466	-448	-1690	1181	509	-2719	-5049	-3753	-5354	2539	10635	0
1843	189	0	2843	1352	-1491	-2097	2167	-69	-3201	-4838	-3633	-5142	2196	10607	0
1844	189	0	4322	1259	-3063	-2790	3692	-902	-3499	-4533	-3412	-4817	1969	10679	0
1845	189	0	6170	1198	-4972	-3684	5571	-1887	-3788	-4105	-3072	-4411	1755	10652	0
1846	189	0	7579	1216	-6363	-4397	6971	-2573	-4186	-3653	-2785	-4202	1703	10642	0
1847	189	0	8174	1247	-6927	-4710	7550	-2840	-4644	-3455	-2663	-4252	1586	10574	0
1848	189	0	7862	1245	-6617	-4553	7239	-2686	-5366	-3301	-2781	-4384	1158	10602	0
1849	189	0	7364	1257	-6107	-4310	6735	-2425	-5922	-3169	-2851	-4584	785	10609	0
1850	189	0	6626	1262	-5364	-3944	5995	-2051	-6469	-3030	-3034	-4688	469	9628	0
1851	189	0	5968	1204	-4764	-3586	5366	-1780	-6935	-2809	-3010	-4875	116	8605	0
1852	189	0	5771	1160	-4611	-3465	5191	-1725	-7166	-2500	-2813	-4875	62	7781	0
1853	189	0	6306	1113	-5193	-3709	5749	-2040	-7222	-1930	-2364	-4597	-34	7269	0
1854	189	0	7557	1121	-6436	-4339	6996	-2657	-7020	-1356	-1778	-4304	128	6776	0
1855	189	0	9135	1096	-8039	-5115	8587	-3471	-6698	-549	-1173	-4562	197	6361	0
1856	189	0	10293	1125	-9168	-5709	9730	-4021	-6429	73	-517	-4378	314	5734	0
1857	189	0	10694	1167	-9527	-5930	10110	-4180	-6310	450	-147	-4184	188	4818	0
1858	189	0	10264	1214	-9050	-5739	9657	-3918	-6421	508	110	-4161	-87	3693	0
1859	189	0	9545	1231	-8314	-5388	8929	-3541	-6376	294	706	-3889	-180	2681	0
1860	189	0	8706	1272	-7434	-4989	8070	-3081	-6423	-73	1193	-3722	-438	1427	0
1861	189	0	8060	1313	-6747	-4686	7403	-2717	-6305	-174	1689	-3521	-626	364	0
1862	189	0	7887	1365	-6522	-4626	7204	-2578	-5986	-170	2281	-3232	-789	-525	0
1863	189	0	8476	1458	-7018	-4967	7747	-2780	-5267	128	2939	-2910	-739	-1196	0
1864	189	0	9916	1507	-8409	-5711	9162	-3451	-4396	537	3589	-2605	-682	-1569	0
1865	189	0	11518	1522	-9996	-6520	10757	-4237	-3492	1156	4145	-2347	-434	-1910	0
1866	189	0	12618	1489	-11129	-7053	11873	-4820	-2692	1491	4479	-2362	-475	-2514	0
1867	189	0	13057	1429	-11628	-7243	12342	-5099	-1860	1703	4541	-2240	-556	-3152	0
1868	189	0	12391	1365	-11026	-6878	11708	-4830	-1408	1478	4304	-2407	-719	-4174	0
1869	189	0	11820	1325	-10495	-6572	11157	-4585	-991	1427	4006	-2289	-1001	-5067	0
1870	189	0	10817	1253	-9564	-6035	10190	-4155	-591	989	3631	-2217	-1379	-5948	0
1871	189	0	10009	1175	-8834	-5592	9421	-3829	-256	696	3296	-2050	-1596	-6683	0
1872	189	0	9726	1125	-8601	-5425	9163	-3738	178	420	3045	-1581	-1879	-7209	0
1873	189	0	10089	1125	-8964	-5607	9526	-3919	688	347	2781	-1010	-1936	-7552	0
1874	189	0	11325	1142	-10183	-6233	10754	-4520	1319	382	2589	-440	-1901	-7711	0
1875	189	0	12831	1257	-11574	-7044	12202	-5158	1961	521	2401	190	-1850	-7810	0
1876	189	0	13743	1359	-12384	-7551	13063	-5512	2380	405	2000	545	-1961	-8186	0
1877	189	0	13970	1392	-12578	-7681	13274	-5593	2700	407	1470	661	-2147	-8561	0
1878	189	0	13265	1437	-11828	-7351	12546	-5195	2764	42	746	502	-2671	-9246	0
1879	189	0	12404	1412	-10992	-6908	11698	-4790	2855	-180	46	442	-3053	-9965	0
1880	189	0	11294	1369	-9925	-6331	10609	-4278	2873	-486	-582	353	-3462	-10541	0
1881	189	0	10248	1309	-8939	-5778	9593	-3815	2853	-869	-1138	182	-3872	-11151	0
1882	189	0	9804	1257	-8547	-5530	9175	-3645	3138	-979	-1410	376	-4124	-11510	0
1883	189	0	9884	1228	-8656	-5556	9270	-3714	3509	-1004	-1586	609	-4246	-11612	0
1884	189	0	10978	1214	-9764	-6096	10371	-4275	4033	-818	-1422	946	-4291	-11529	0
1885	189	0	12213	1196	-11017	-6704	11615	-4910	4547	-519	-1249	1361	-4363	-11292	0
1886	189	0	12968	1187	-11781	-7077	12374	-5297	4844	-463	-1107	1557	-4510	-11368	0
1887	189	0	12991	1196	-11795	-7093	12393	-5299	4997	-420	-1119	1627	-4718	-11568	0
1888	189	0	12091	1202	-10889	-6646	11490	-4843	4917	-613	-1404	1367	-5104	-11969	0
1889	189	0	11146	1216	-9930	-6181	10538	-4357	4809	-779	-1456	1367	-5404	-12305	0
1890	189	0	9897	1243	-8654	-5570	9275	-3705	4564	-964	-1654	1309	-5730	-12668	0
1891	189	0	8789	1262	-7527	-5025	8158	-3132	4339	-1165	-1769	1288	-5860	-12994	0
1892	189	0	8244	1309	-6935	-4776	7589	-2813	4335	-1183	-1666	1420	-5928	-12914	0
1893	189	0	8270	1352	-6918	-4811	7594	-2783	4337	-1127	-1425	1714	-5773	-12551	0
1894	189	0	9282	1358	-7924	-5320	8603	-3283	4650	-865	-1055	2234	-5550	-12006	0
1895	189	0	10351	1379	-8972	-5865	9661	-3796	4857	-657	-531	2787	-5300	-11312	0
1896	189	0	11008	1332	-9676	-6170	10342	-4172	4696	-467	-386	3059	-5082	-10840	0
1897	189	0	10774	1218	-9556	-5996	10165	-4169	4407	-549	-271	3140	-4962	-10637	0
1898	189	0	9759	1187	-8572	-5473	9165	-3692	3897	-746	-417	3065	-5018	-10501	0
1899	189	0	8698	1142	-7556	-4920	8127	-3207	3354	-937	-618	2987	-5012	-10555	0
1900	189	0	7324	1148	-6176	-4236	6750	-2514	2787	-1082	-927	2906	-5028	-10538	0
1901	189	0	6083	1169	-4914	-3626	5498	-1872	2353	-1278	-1113	2778	-5100	-10543	0
1902	189	0	5365	1202	-4163	-3283	4764	-1480	2027	-1261	-1169	2836	-5005	-10268	0
1903	189	0	5263	1224	-4039	-3243	4651	-1407	1790	-1138	-1074	2970	-4795	-9736	0
1904	189	0	6030	1204	-4826	-3617	5428	-1811	1775	-960	-719	3298	-4421	-8974	0
1905	189	0	6896	1181	-5715	-4038	6305	-2267	1656	-659	-388	3618	-4000	-8390	0
1906	189	0	7369	1146	-6223	-4257	6796	-2538	1540	-401	-232	3748	-3608	-7837	0
1907	189	0	7098	1158	-5940	-4128	6519	-2391	1144	-521	-252	3633	-3544	-7620	0
1908	189	0	6057	1169	-4888	-3613	5472	-1859	550	-529	-376	3389	-3439	-7490	0
1909	189	0	4886	1220	-3666	-3053	4276	-1223	89	-680	-607	3123	-3356	-7480	0
1910	189	0	3484	1255	-2229	-2369	2856	-487	-453	-783	-824	2725	-3367	-7494	0
1911	189	0	2152	1297	-855	-1724	1503	221	-938	-937	-1002	2500	-3325	-7315	0
1912	189	0	1399	1301	-98	-1350	748	601	-1280	-925	-1072	2405	-3154	-7007	0
1913	189	0	1220	1278	58	-1249	581	668	-1493	-713	-812	2359	-2785	-6370	0
1914	189	0	2055	1299	-756	-1677	1405	271	-1505	-325	-469	2514	-2263	-5513	0
1915	189	0	3000	1278	-1722	-2139	2361	-222	-1390	-13	-85	2717	-1852	-4683	0
1916	189	0	3340	1239	-2101	-2289	2720	-431	-1513	141	157	2704	-1542	-4042	0
1917	189	0	3185	1183	-2002	-2184	2593	-409	-1714	269	197	2523	-1325	-3786	0
1918	189	0	2090	1196	-894	-1643	1492	151	-2069	277	102	2161	-1173	-3532	0
1919	189	0	1015	1220	205	-1117	405	712	-2512	263	-133	1689	-1175	-3495	0
1920	189	0	-295	1231	1526	-468	-910	1378	-2731	174	-285	1377	-1028	-3350	0
1921	189	0	-1552	1231	2783	160	-2167	2007	-3030	-3	-397	917	-966	-3173	0
1922	189	0	-2229	1177	3406	526	-2817	2291	-3098	137	-370	704	-646	-2686	0
1923	189	0	-2214	1138	3352	538	-2783	2245	-3026	341	-112	644	-256	-2025	0
1924	189	0	-1406	1098	2504	154	-1955	1801	-2807	519	215	682	176	-1148	0
1925	189	0	-351	1055	1406	-352	-878	1230	-2452	911	593	855	690	-240	0
1926	189	0	159	1084	925	-621	-383	1004	-2331	1103	791	731	871	351	0
1927	189	0	97	1150	1053	-623	-478	1101	-2341	1181	785	498	1162	772	0
1928	189	0	-876	1226	2102	-175	-1489	1664	-2430	1016	624	64	1208	1014	0
1929	189	0	-1969	1253	3222	358	-2595	2237	-2518	845	409	-323	1274	1198	0
1930	189	0	-3210	1317	4527	946	-3868	2922	-2642	521	89	-834	1290	1233	0
1931	189	0	-4233	1336	5569	1448	-4901	3452	-2719	506	-64	-1202	1398	1536	0
1932	189	0	-4940	1332	6272	1804	-5606	3802	-2702	329	-106	-1464	1559	1775	0
1933	189	0	-4858	1280	6138	1789	-5498	3709	-2496	465	-25	-1513	1821	2411	0
1934	189	0	-4031	1191	5222	1420	-4626	3206	-2081	574	343	-1439	2147	3263	0
1935	189	0	-2860	1103	3963	878	-3411	2533	-1623	849	587	-1253	2574	3959	0
1936	189	0	-2287	1063	3350	612	-2818	2206	-1336	925	744	-1323	2834	4518	0
1937	189	0	-2271	999	3270	636	-2770	2134	-1154	867	659	-1511	2923	4764	0
1938	189	0	-3164	1041	4205	1061	-3684	2623	-1206	677	452	-1811	2896	4762	0
1939	189	0	-4119	1068	5187	1525	-4653	3127	-1379	471	201	-2219	2873	4743	0
1940	189	0	-5231	1070	6301	2080	-5766	3685	-1288	174	3	-2518	2816	4770	0
1941	189	0	-6357	1113	7470	2622	-6913	4291	-1381	-73	-265	-2844	2799	4745	0
1942	189	0	-6755	1140	7895	2807	-7325	4517	-1185	-157	-302	-2952	2820	5014	0
1943	189	0	-6611	1164	7775	2723	-7193	4469	-979	-112	-151	-2941	2999	5513	0
1944	189	0	-5585	1160	6745	2212	-6165	3952	-576	108	79	-2651	3245	6273	0
1945	189	0	-4392	1181	5573	1605	-4982	3377	-135	170	298	-2481	3488	6788	0
1946	189	0	-3519	1146	4665	1186	-4092	2905	188	452	490	-2296	3732	7302	0
1947	189	0	-3640	1175	4815	1232	-4227	2995	248	306	304	-2333	3660	7482	0
1948	189	0	-4268	1160	5428	1554	-4848	3294	250	176	77	-2551	3536	7482	0
1949	189	0	-5384	1142	6526	2121	-5955	3834	23	0	-174	-2727	3503	7562	0
1950	189	0	-6494	1101	7595	2696	-7044	4348	-98	-368	-461	-3041	3305	7453	0
1951	189	0	-7513	1094	8607	3209	-8060	4850	-155	-461	-680	-3164	3298	7424	0
1952	189	0	-8030	1051	9081	3489	-8555	5066	-97	-601	-857	-3125	3210	7542	0
1953	189	0	-7677	1004	8681	3336	-8179	4842	215	-426	-713	-2797	3385	7905	0
1954	189	0	-6778	968	7746	2905	-7262	4357	355	-283	-510	-2454	3410	8361	0
1955	189	0	-5453	993	6446	2230	-5949	3719	797	42	-176	-2005	3728	8813	0
1956	189	0	-4599	1034	5633	1782	-5116	3333	1057	98	-19	-1588	3684	9100	0
1957	189	0	-4490	1070	5560	1710	-5025	3315	1068	83	-83	-1517	3596	9085	0
1958	189	0	-5158	1092	6250	2033	-5704	3671	902	-81	-368	-1583	3317	8761	0
1959	189	0	-5945	1103	7048	2421	-6496	4075	607	-240	-531	-1683	3082	8563	0
1960	189	0	-6918	1138	8056	2890	-7487	4597	368	-442	-840	-1782	2781	8116	0
1961	189	0	-7776	1169	8945	3303	-8360	5057	149	-485	-1032	-1813	2595	7921	0
1962	189	0	-8112	1196	9308	3458	-8710	5252	31	-492	-1088	-1786	2393	7676	0
1963	189	0	-7686	1187	8873	3249	-8279	5030	201	-401	-779	-1402	2425	7804	0
1964	189	0	-6584	1160	7744	2712	-7164	4452	259	-77	-580	-997	2514	7851	0
1965	189	0	-5213	1152	6365	2030	-5789	3758	589	254	-201	-613	2648	8019	0
1966	189	0	-4303	1181	5484	1561	-4893	3332	657	498	-7	-292	2677	7932	0
1967	189	0	-4165	1235	5400	1465	-4782	3317	554	525	56	-252	2622	7579	0
1968	189	0	-4751	1241	5992	1755	-5371	3616	217	469	-182	-417	2273	6978	0
1969	189	0	-5498	1245	6743	2126	-6120	3994	-60	374	-195	-523	2106	6382	0
1970	189	0	-6506	1228	7734	2639	-7120	4481	-471	242	-422	-677	1794	5744	0
1971	189	0	-7238	1185	8423	3026	-7830	4804	-741	221	-389	-754	1619	5154	0
1972	189	0	-7620	1119	8739	3250	-8179	4929	-743	139	-356	-774	1455	4696	0
1973	189	0	-7136	1107	8243	3014	-7689	4675	-634	356	-13	-467	1456	4615	0
1974	189	0	-5931	1101	7032	2415	-6481	4066	-415	698	329	-112	1575	4597	0
1975	189	0	-4289	1152	5441	1568	-4865	3296	1	1084	863	263	1810	4661	0
1976	189	0	-3320	1198	4518	1061	-3919	2858	114	1257	1111	545	1794	4365	0
1977	189	0	-3067	1214	4281	926	-3674	2747	104	1255	1226	504	1685	3909	0
1978	189	0	-3546	1272	4818	1137	-4182	3045	-141	1193	1076	389	1433	3274	0
1979	189	0	-4144	1297	5441	1423	-4792	3369	-217	1051	1041	236	1293	2586	0
1980	189	0	-5103	1295	6398	1904	-5750	3846	-539	814	807	19	999	1940	0
1981	189	0	-5742	1284	7026	2229	-6384	4155	-719	725	682	-38	803	1354	0
1982	189	0	-5985	1241	7226	2372	-6605	4233	-746	644	632	-44	700	927	0
1983	189	0	-5450	1229	6679	2110	-6064	3954	-574	719	830	258	688	818	0
1984	189	0	-4028	1233	5261	1397	-4644	3247	-147	940	1094	554	898	834	0
1985	189	0	-2405	1315	3720	545	-3062	2517	112	1146	1406	917	1084	913	0
1986	189	0	-1276	1352	2628	-38	-1952	1990	283	1255	1480	1148	1051	702	0
1987	189	0	-838	1412	2250	-287	-1544	1831	347	1177	1371	1140	925	322	0
1988	189	0	-1350	1418	2768	-34	-2059	2093	145	878	1103	1012	725	-259	0
1989	189	0	-1998	1408	3406	295	-2702	2407	-67	673	729	812	492	-892	0
1990	189	0	-2763	1373	4136	695	-3449	2754	-133	325	382	653	250	-1522	0
1991	189	0	-3508	1336	4844	1086	-4176	3090	-395	69	17	424	-19	-2019	0
1992	189	0	-3708	1299	5007	1204	-4357	3153	-378	-133	-112	310	-75	-2349	0
1993	189	0	-3044	1299	4343	872	-3693	2821	-143	-73	-73	578	-62	-2376	0
1994	189	0	-1633	1319	2952	157	-2292	2135	65	77	60	859	137	-2271	0
1995	189	0	45	1340	1295	-692	-625	1317	366	250	221	1101	261	-2130	0
1996	189	0	1074	1330	256	-1202	409	793	595	320	261	1354	314	-2159	0
1997	189	0	1473	1309	-164	-1391	818	572	675	226	161	1293	176	-2417	0
1998	189	0	1005	1272	267	-1138	369	769	545	-48	-170	1072	-95	-2793	0
1999	189	0	374	1247	873	-810	-249	1060	364	-234	-461	898	-232	-3164	0
[truncated: 32,057 more rows]
