# Supplementary material for: A Robust and Real-Time Capable Envelope-Based Algorithm for Heart Sound Classification: Validation under Different Physiological Conditions
Source: Sensors (Basel). 2020 Feb 11;20(4):972. doi: 10.3390/s20040972 (PMC7070375; doi:10.3390/s20040972)
Supplement: Supplementary file 1 [file sensors-20-00972-s001.zip › Messungen/tz/tz05_unfiltered.csv]

Dataset No.	Pulse (bpm)	Pacer Bit	leadI (�V)	leadII (�V)	leadIII (�V)	lead_avR (�V)	lead_avL (�V)	lead_avF (�V)	V1 (�V)	V2 (�V)	V3 (�V)	V4 (�V)	V5 (�V)	V6 (�V)	R-Wave
1	0	0	-1907	-2496	-589	2201	-659	-1542	-252	-312	-162	-322	-343	-403	0
2	0	0	-1936	-2508	-572	2222	-682	-1540	-310	-308	-178	-302	-289	-267	0
3	0	0	-1817	-2523	-706	2170	-555	-1614	-141	-310	-199	-289	-366	-356	0
4	0	0	-1842	-2522	-680	2182	-581	-1601	-192	-236	-106	-318	-281	-341	0
5	0	0	-1990	-2506	-516	2248	-737	-1511	-300	-417	-161	-434	-415	-424	0
6	0	0	-1955	-2500	-545	2227	-705	-1522	-291	-267	-197	-355	-329	-411	0
7	0	0	-2117	-2508	-391	2312	-863	-1449	-325	-415	-166	-440	-436	-366	0
8	0	0	-2037	-2504	-467	2270	-785	-1485	-265	-323	-159	-448	-300	-372	0
9	0	0	-2039	-2492	-453	2265	-793	-1472	-267	-370	-174	-331	-380	-298	1
10	0	0	-1822	-2483	-661	2152	-580	-1572	-199	-320	-217	-341	-372	-296	0
11	0	0	-1525	-2479	-954	2002	-285	-1716	-178	-188	-159	-310	-246	-306	0
12	0	0	-1426	-2481	-1055	1953	-185	-1768	-219	-259	-180	-254	-318	-277	0
13	0	0	-1197	-2475	-1278	1836	40	-1876	-176	-207	-64	-275	-232	-195	0
14	0	0	-1182	-2475	-1293	1828	55	-1884	-184	-182	-164	-244	-213	-215	0
15	0	0	-1069	-2481	-1412	1775	171	-1946	-263	-226	-157	-312	-223	-312	0
16	0	0	-1089	-2487	-1398	1788	154	-1942	-221	-240	-118	-306	-221	-343	0
17	0	0	-1120	-2489	-1369	1804	124	-1929	-232	-259	-192	-312	-203	-248	0
18	0	0	-1001	-2487	-1486	1744	242	-1986	-244	-201	-159	-275	-256	-291	0
19	0	0	-918	-2477	-1559	1697	320	-2018	-137	-287	-85	-258	-207	-209	0
20	0	0	-652	-2469	-1817	1560	582	-2143	-135	-267	-116	-263	-228	-259	0
21	0	0	-361	-2465	-2104	1413	871	-2284	-31	-131	-44	-11	-89	-23	0
22	0	0	-121	-2454	-2333	1287	1106	-2393	-131	-104	-149	-186	-93	-246	0
23	0	0	-18	-2450	-2432	1234	1207	-2441	-50	-75	5	-75	-67	-114	0
24	0	0	25	-2452	-2477	1213	1251	-2464	-141	-143	-104	-149	-54	-124	0
25	0	0	244	-2450	-2694	1103	1469	-2572	-29	-108	-58	-108	-108	-77	0
26	0	0	183	-2459	-2642	1138	1412	-2550	-25	-106	-50	-50	-52	-23	0
27	0	0	153	-2469	-2622	1158	1387	-2545	-64	-176	-223	-228	-139	-168	0
28	0	0	249	-2465	-2714	1108	1481	-2589	-75	-85	-95	-118	-42	-38	0
29	0	0	386	-2467	-2853	1040	1619	-2660	-110	-174	-56	-108	-60	-1	0
30	0	0	699	-2463	-3162	882	1930	-2812	75	-104	-36	-112	25	13	0
31	0	0	1032	-2456	-3488	712	2260	-2972	73	-58	9	79	-32	192	0
32	0	0	1230	-2471	-3701	620	2465	-3086	21	-13	-64	120	9	164	0
33	0	0	1466	-2485	-3951	509	2708	-3218	161	62	56	112	29	242	0
34	0	0	1497	-2483	-3980	493	2738	-3231	29	32	13	75	87	178	0
35	0	0	1613	-2490	-4103	438	2858	-3296	7	-11	79	48	67	190	0
36	0	0	1641	-2479	-4120	419	2880	-3299	114	60	56	213	32	244	0
37	0	0	1508	-2459	-3967	475	2737	-3213	-32	-85	-21	0	-19	83	0
38	0	0	1669	-2463	-4132	397	2900	-3297	162	7	5	69	108	157	0
39	0	0	1777	-2471	-4248	347	3012	-3359	114	27	19	126	124	201	0
40	0	0	2050	-2485	-4535	217	3292	-3510	145	-1	7	226	95	267	0
41	0	0	2487	-2489	-4976	1	3731	-3732	213	106	60	261	259	331	0
42	0	0	2751	-2469	-5220	-141	3985	-3844	225	174	147	323	246	446	0
43	0	0	2994	-2465	-5459	-264	4226	-3962	298	110	155	362	254	498	0
44	0	0	3090	-2454	-5544	-318	4317	-3999	265	217	135	325	273	483	0
45	0	0	3181	-2448	-5629	-366	4405	-4038	323	118	195	368	302	455	0
46	0	0	3184	-2442	-5626	-371	4405	-4034	258	128	199	345	273	525	0
47	0	0	3178	-2438	-5616	-370	4397	-4027	291	118	141	283	223	496	0
48	0	0	3170	-2426	-5596	-372	4383	-4011	254	31	112	399	170	465	0
49	0	0	3420	-2421	-5841	-499	4630	-4131	376	195	211	399	329	562	0
50	0	0	3781	-2409	-6190	-686	4985	-4299	353	250	221	419	349	582	0
51	0	0	4160	-2395	-6555	-882	5357	-4475	362	240	199	506	374	626	0
52	0	0	4516	-2380	-6896	-1068	5706	-4638	409	333	230	583	442	741	0
53	0	0	4708	-2392	-7100	-1158	5904	-4746	463	263	298	514	438	706	0
54	0	0	4831	-2378	-7209	-1226	6020	-4793	432	267	236	587	393	754	0
55	0	0	4877	-2372	-7249	-1252	6063	-4810	455	279	195	531	448	710	0
56	0	0	4786	-2360	-7146	-1213	5966	-4753	393	269	205	531	407	682	0
57	0	0	4694	-2355	-7049	-1169	5871	-4702	372	228	221	473	413	677	0
58	0	0	4677	-2343	-7020	-1167	5848	-4681	397	209	141	459	411	543	0
59	0	0	4788	-2341	-7129	-1223	5958	-4735	388	205	194	485	411	651	0
60	0	0	5159	-2337	-7496	-1411	6327	-4916	432	252	263	568	490	737	0
61	0	0	5560	-2328	-7888	-1616	6724	-5108	490	358	209	679	533	785	0
62	0	0	5791	-2329	-8120	-1731	6955	-5224	547	341	304	642	547	861	0
63	0	0	5921	-2320	-8241	-1800	7081	-5280	539	308	271	583	556	876	0
64	0	0	5923	-2312	-8235	-1805	7079	-5273	494	320	279	659	485	857	0
65	0	0	5863	-2300	-8163	-1781	7013	-5231	576	329	205	682	558	810	0
66	0	0	5680	-2279	-7959	-1700	6819	-5119	496	234	219	549	496	669	0
67	0	0	5504	-2281	-7785	-1611	6644	-5033	498	258	184	517	463	680	0
68	0	0	5287	-2277	-7564	-1505	6425	-4920	453	230	207	469	386	719	0
69	0	0	5339	-2269	-7608	-1535	6473	-4938	461	211	240	436	426	711	0
70	0	0	5560	-2250	-7810	-1655	6685	-5030	473	226	279	479	438	756	0
71	0	0	5754	-2240	-7994	-1757	6874	-5117	504	217	242	589	506	744	0
72	0	0	6030	-2242	-8272	-1894	7151	-5257	506	351	267	587	558	816	0
73	0	0	6005	-2238	-8243	-1883	7124	-5240	585	382	291	622	562	876	0
74	0	0	5884	-2229	-8113	-1827	6998	-5171	469	211	217	477	498	727	0
75	0	0	5793	-2232	-8025	-1780	6909	-5128	523	256	327	523	494	733	0
76	0	0	5423	-2234	-7657	-1594	6540	-4945	481	58	281	388	355	543	0
77	0	0	5151	-2246	-7397	-1452	6274	-4821	333	42	263	362	370	450	0
78	0	0	4918	-2275	-7193	-1321	6055	-4734	362	97	215	275	335	560	0
79	0	0	4919	-2295	-7214	-1312	6066	-4754	397	79	267	343	370	547	0
80	0	0	5127	-2285	-7412	-1421	6269	-4848	432	56	287	331	407	552	0
81	0	0	5376	-2304	-7680	-1536	6528	-4992	463	166	285	438	419	692	0
82	0	0	5454	-2333	-7787	-1560	6620	-5060	461	137	172	420	430	667	0
83	0	0	5506	-2329	-7835	-1588	6670	-5082	543	128	310	388	446	605	0
84	0	0	5290	-2314	-7604	-1488	6447	-4959	477	108	283	401	360	649	0
85	0	0	5219	-2306	-7525	-1456	6372	-4915	465	48	265	372	343	566	0
86	0	0	4829	-2312	-7141	-1258	5985	-4726	296	40	205	285	318	469	0
87	0	0	4493	-2335	-6828	-1079	5660	-4581	248	11	203	240	296	395	0
88	0	0	4271	-2359	-6630	-956	5450	-4494	248	-67	205	137	201	360	0
89	0	0	4128	-2349	-6477	-889	5302	-4413	306	-52	211	174	265	366	0
90	0	0	4277	-2355	-6632	-961	5454	-4493	339	-48	164	261	281	333	0
91	0	0	4489	-2368	-6857	-1060	5673	-4612	372	62	219	291	323	424	0
92	0	0	4567	-2384	-6951	-1091	5759	-4667	358	60	217	362	304	457	0
93	0	0	4425	-2384	-6809	-1020	5617	-4596	353	7	267	221	273	422	0
94	0	0	4324	-2384	-6708	-970	5516	-4546	316	-15	283	211	221	442	0
95	0	0	4022	-2393	-6415	-814	5218	-4404	341	-34	223	190	215	419	0
96	0	0	3841	-2415	-6256	-713	5048	-4335	230	-91	194	172	205	232	0
97	0	0	3519	-2421	-5940	-549	4729	-4180	225	-131	139	79	64	256	0
98	0	0	3195	-2423	-5618	-386	4406	-4020	195	-178	98	19	100	139	0
99	0	0	3190	-2428	-5618	-381	4404	-4023	263	-151	149	34	98	269	0
100	0	0	3275	-2444	-5719	-415	4497	-4081	162	-108	166	85	166	228	0
101	0	0	3461	-2471	-5932	-495	4696	-4201	234	-32	221	157	172	351	0
102	0	0	3527	-2465	-5992	-531	4759	-4228	273	7	188	207	213	345	0
103	0	0	3558	-2454	-6012	-552	4785	-4233	283	-38	197	104	203	310	0
104	0	0	3373	-2448	-5821	-462	4597	-4134	279	-23	161	190	215	355	0
105	0	0	3269	-2444	-5713	-412	4491	-4078	316	-151	182	81	126	248	0
106	0	0	3054	-2442	-5496	-306	4275	-3969	271	-21	114	118	139	296	0
107	0	0	2807	-2442	-5249	-182	4028	-3845	155	-135	71	-15	11	133	0
108	0	0	2697	-2428	-5125	-134	3911	-3776	151	-124	174	64	114	192	0
109	0	0	2730	-2428	-5158	-151	3944	-3793	170	-143	135	13	116	223	0
110	0	0	2974	-2419	-5393	-277	4183	-3906	277	-36	124	93	199	256	0
111	0	0	3156	-2405	-5561	-375	4358	-3983	259	-25	180	147	186	329	0
112	0	0	3329	-2401	-5730	-464	4529	-4065	345	-34	176	168	194	277	0
113	0	0	3360	-2411	-5771	-474	4565	-4091	325	-7	192	215	261	322	0
114	0	0	3216	-2450	-5666	-383	4441	-4058	287	42	172	219	162	459	0
115	0	0	3141	-2457	-5598	-342	4369	-4027	230	-120	110	112	182	275	0
116	0	0	2959	-2492	-5451	-233	4205	-3971	234	-42	143	65	223	228	0
117	0	0	2757	-2477	-5234	-140	3995	-3855	166	-170	161	17	135	228	0
118	0	0	2749	-2463	-5212	-143	3980	-3837	205	-71	162	97	133	232	0
119	0	0	2759	-2459	-5218	-150	3988	-3838	201	-159	149	69	157	232	0
120	0	0	2877	-2463	-5340	-207	4108	-3901	252	-110	186	137	141	339	0
121	0	0	3106	-2457	-5563	-324	4334	-4010	285	-38	155	174	203	298	0
122	0	0	3190	-2459	-5649	-365	4419	-4054	347	-36	159	228	205	335	0
123	0	0	3071	-2456	-5527	-307	4299	-3991	225	-15	124	159	273	258	0
124	0	0	3063	-2456	-5519	-303	4291	-3987	269	-9	79	194	194	271	0
125	0	0	2957	-2459	-5416	-249	4186	-3937	219	-67	126	141	137	279	0
126	0	0	2765	-2467	-5232	-149	3998	-3849	197	-118	112	104	100	256	0
127	0	0	2479	-2475	-4954	-2	3716	-3714	93	-139	23	48	69	102	0
128	0	0	2386	-2483	-4869	48	3627	-3676	137	-122	108	40	133	151	0
129	0	0	2297	-2469	-4766	86	3531	-3617	104	-151	21	1	83	128	0
130	0	0	2499	-2428	-4927	-35	3713	-3677	199	-38	170	118	141	256	0
131	0	0	2520	-2335	-4855	-92	3687	-3595	143	-124	137	162	52	256	0
132	0	0	2667	-2165	-4832	-251	3749	-3498	170	-40	131	118	104	209	0
133	0	0	2671	-1957	-4628	-357	3649	-3292	83	-122	215	122	75	298	0
134	0	0	2626	-1742	-4368	-442	3497	-3055	102	-17	100	81	48	250	0
135	0	0	2561	-1505	-4066	-528	3313	-2785	67	-195	120	29	25	147	0
136	0	0	2485	-1204	-3689	-640	3087	-2446	108	-129	31	13	-7	32	0
137	0	0	2502	-764	-3266	-869	2884	-2015	34	-180	48	-15	-65	36	0
138	0	0	2617	-199	-2816	-1209	2716	-1507	64	-292	85	-91	-67	25	0
139	0	0	2923	341	-2582	-1632	2752	-1120	65	-180	67	23	-17	38	0
140	0	0	3180	880	-2300	-2030	2740	-710	46	-228	91	-19	-38	81	0
141	0	0	3536	1406	-2130	-2471	2833	-362	77	-155	17	27	-83	21	0
142	0	0	3752	1844	-1908	-2798	2830	-32	48	-83	19	23	3	77	0
143	0	0	3800	2155	-1645	-2977	2722	255	46	-172	48	-25	-13	21	0
144	0	0	3941	2357	-1584	-3149	2762	386	145	-87	89	50	-9	151	0
145	0	0	3804	2417	-1387	-3110	2595	515	102	-190	60	1	-64	48	0
146	0	0	3594	2322	-1272	-2958	2433	525	9	-194	19	-102	-108	-62	0
147	0	0	3132	1786	-1346	-2459	2239	220	-25	-256	67	-93	-29	-44	1
148	0	0	2708	1127	-1581	-1917	2144	-227	-77	-287	9	-131	-128	-48	0
149	0	0	2325	343	-1982	-1334	2153	-819	-79	-186	56	-73	-126	-34	0
150	0	0	1934	-529	-2463	-702	2198	-1496	-65	-203	100	-65	-91	17	0
151	0	0	1473	-1790	-3263	158	2368	-2526	-44	-116	79	-13	25	-27	0
152	0	0	1195	-2473	-3668	639	2431	-3070	-46	-106	73	5	40	102	0
153	0	0	1040	-2634	-3674	797	2357	-3154	-64	-162	21	15	-97	83	0
154	0	0	1031	-2684	-3715	826	2373	-3199	-32	-135	25	17	-36	34	0
155	0	0	931	-2663	-3594	866	2262	-3128	-25	-139	17	-77	-42	93	0
156	0	0	885	-2628	-3513	871	2199	-3070	54	-246	104	-21	-27	11	0
157	0	0	714	-2624	-3338	955	2026	-2981	-50	-178	32	-128	-98	34	0
158	0	0	668	-2653	-3321	992	1994	-2987	-21	-197	141	-100	-62	-50	0
159	0	0	590	-2698	-3288	1054	1939	-2993	-36	-180	40	-100	-7	58	0
160	0	0	705	-2719	-3424	1007	2064	-3071	54	-236	124	-38	-23	81	0
161	0	0	803	-2716	-3519	956	2161	-3117	25	-149	91	3	-9	106	0
162	0	0	895	-2657	-3552	881	2223	-3104	135	-120	143	143	-25	190	0
163	0	0	850	-2597	-3447	873	2148	-3022	67	-106	34	42	-25	32	0
164	0	0	895	-2560	-3455	832	2175	-3007	137	-110	69	139	19	149	0
165	0	0	763	-2523	-3286	880	2024	-2904	71	-170	77	19	19	143	0
166	0	0	667	-2477	-3144	905	1905	-2810	67	-145	62	9	-32	48	0
167	0	0	458	-2442	-2900	992	1679	-2671	-38	-194	65	-67	5	54	0
168	0	0	390	-2397	-2787	1003	1588	-2592	-31	-116	-3	-77	-23	-3	0
169	0	0	293	-2382	-2675	1044	1484	-2528	-54	-139	23	-62	-15	60	0
170	0	0	347	-2378	-2725	1015	1536	-2551	34	-116	42	23	58	67	0
171	0	0	491	-2364	-2855	936	1673	-2609	100	-62	155	67	58	182	0
172	0	0	309	-2341	-2650	1016	1479	-2495	31	-137	-11	42	31	133	0
173	0	0	339	-2328	-2667	994	1503	-2497	85	-13	52	65	36	122	0
174	0	0	167	-2333	-2500	1083	1333	-2416	29	-190	108	7	34	141	0
175	0	0	-70	-2368	-2298	1219	1114	-2333	5	-234	97	-11	-38	29	0
176	0	0	-313	-2353	-2040	1333	863	-2196	3	-197	108	-46	-5	36	0
177	0	0	-561	-2341	-1780	1451	609	-2060	0	-135	149	-87	79	32	0
178	0	0	-867	-2339	-1472	1603	302	-1905	-36	-238	-13	-75	-102	-108	0
179	0	0	-892	-2347	-1455	1619	281	-1901	64	-27	7	87	-9	0	0
180	0	0	-1047	-2370	-1323	1708	138	-1846	-15	-176	17	-67	-38	-50	0
181	0	0	-962	-2339	-1377	1650	207	-1858	48	-73	102	56	-31	-9	0
182	0	0	-1147	-2324	-1177	1735	15	-1750	-38	-36	98	-3	-38	19	0
183	0	0	-1263	-2326	-1063	1794	-100	-1694	25	-7	0	85	-15	-19	0
184	0	0	-1451	-2331	-880	1891	-285	-1605	-32	-60	36	-11	-60	-44	0
185	0	0	-1640	-2328	-688	1984	-476	-1508	-17	-89	128	-48	-36	-52	0
186	0	0	-1991	-2322	-331	2156	-830	-1326	-139	-147	40	-149	-118	-201	0
187	0	0	-2130	-2310	-180	2220	-975	-1245	-116	-135	62	-166	-48	-236	0
188	0	0	-2447	-2302	145	2374	-1296	-1078	-166	-135	-17	-182	-97	-180	0
189	0	0	-2460	-2298	162	2379	-1311	-1068	-126	-126	29	-110	-161	-79	0
190	0	0	-2438	-2291	147	2364	-1292	-1072	-93	-122	-21	-112	-122	-166	0
191	0	0	-2360	-2287	73	2323	-1216	-1107	-106	-126	-1	-75	-81	-104	0
192	0	0	-2370	-2283	87	2326	-1228	-1098	-64	-81	15	-71	-85	-147	0
193	0	0	-2352	-2296	56	2324	-1204	-1120	-54	-67	34	-141	-137	-89	0
194	0	0	-2426	-2302	124	2364	-1275	-1089	-98	-15	36	-143	-69	-98	0
195	0	0	-2378	-2285	93	2331	-1235	-1096	-52	-81	15	-176	-95	-100	0
196	0	0	-2338	-2273	65	2305	-1201	-1104	-108	-89	38	-98	-54	-120	0
197	0	0	-2471	-2262	209	2366	-1340	-1026	-122	-174	0	-236	-108	-118	0
198	0	0	-2261	-2256	5	2258	-1133	-1125	-52	-133	15	-151	-151	-143	0
199	0	0	-2052	-2246	-194	2149	-929	-1220	-34	-85	141	-162	11	-44	0
200	0	0	-1814	-2240	-426	2027	-694	-1333	-3	-104	58	-128	-62	-58	0
201	0	0	-1428	-2238	-810	1833	-309	-1524	40	-46	31	-17	15	-40	0
202	0	0	-1263	-2229	-966	1746	-148	-1597	38	-27	65	23	-11	104	0
203	0	0	-1069	-2217	-1148	1643	39	-1682	60	-9	106	-50	42	-17	0
204	0	0	-951	-2213	-1262	1582	155	-1737	112	64	56	25	102	52	0
205	0	0	-882	-2201	-1319	1541	218	-1760	67	-11	85	-15	36	114	0
206	0	0	-852	-2219	-1367	1535	257	-1793	52	-9	100	-25	48	40	0
207	0	0	-858	-2221	-1363	1539	252	-1792	-3	11	46	-15	-3	85	0
208	0	0	-675	-2221	-1546	1448	435	-1883	98	7	102	23	58	145	0
209	0	0	-628	-2209	-1581	1418	476	-1895	15	48	100	56	108	164	0
210	0	0	-300	-2203	-1903	1251	801	-2053	69	106	38	91	106	122	0
211	0	0	-56	-2188	-2132	1122	1038	-2160	203	145	174	211	157	310	0
212	0	0	140	-2176	-2316	1018	1228	-2246	62	131	104	116	199	232	0
213	0	0	277	-2165	-2442	944	1359	-2303	159	145	184	217	213	318	0
214	0	0	380	-2157	-2537	888	1458	-2347	197	131	203	194	197	368	0
215	0	0	415	-2145	-2560	865	1487	-2352	139	102	178	259	145	325	0
216	0	0	367	-2135	-2502	884	1434	-2318	166	106	159	182	137	213	0
217	0	0	273	-2134	-2407	930	1340	-2270	155	120	190	164	254	273	0
218	0	0	262	-2124	-2386	931	1324	-2255	153	-11	203	-9	141	283	0
219	0	0	305	-2114	-2419	904	1362	-2266	209	172	190	209	213	339	0
220	0	0	302	-2126	-2428	912	1365	-2277	184	141	157	186	213	291	0
221	0	0	380	-2114	-2494	867	1437	-2304	188	149	143	201	195	298	0
222	0	0	411	-2101	-2512	845	1461	-2306	215	118	236	248	190	384	0
223	0	0	398	-2106	-2504	854	1451	-2305	223	93	178	221	207	325	0
224	0	0	285	-2093	-2378	904	1331	-2235	145	97	161	143	199	275	0
225	0	0	194	-2069	-2263	937	1228	-2166	178	104	153	209	182	271	0
226	0	0	-39	-2058	-2019	1048	990	-2038	87	-58	79	89	106	139	0
227	0	0	-159	-2038	-1879	1098	860	-1958	89	69	32	58	159	164	0
228	0	0	-406	-2033	-1627	1219	610	-1830	46	-95	106	44	46	100	0
229	0	0	-493	-2025	-1532	1259	519	-1778	1	-9	54	-19	81	75	0
230	0	0	-471	-2009	-1538	1240	533	-1773	95	-5	135	46	58	100	0
231	0	0	-500	-2015	-1515	1257	507	-1765	106	-13	135	106	98	164	0
232	0	0	-528	-2029	-1501	1278	486	-1765	60	-83	48	-7	-15	7	0
233	0	0	-509	-2004	-1495	1256	493	-1749	128	32	128	172	141	87	0
234	0	0	-682	-1972	-1290	1327	304	-1631	-5	-81	27	-60	-46	-17	0
235	0	0	-699	-1963	-1264	1331	282	-1613	52	-79	133	-38	54	-67	0
236	0	0	-994	-1936	-942	1465	-26	-1439	-56	-143	46	-71	-36	-36	0
237	0	0	-1087	-1934	-847	1510	-120	-1390	-40	-118	81	-184	-13	-56	0
238	0	0	-1304	-1920	-616	1612	-344	-1268	-83	-139	60	-102	-38	0	0
239	0	0	-1248	-1897	-649	1572	-299	-1273	-58	-143	-11	-157	-91	-133	0
240	0	0	-1210	-1879	-669	1544	-270	-1274	-23	-129	48	-83	-69	-50	0
241	0	0	-1003	-1881	-878	1442	-62	-1379	3	-137	114	-153	-56	-11	0
242	0	0	-991	-1850	-859	1420	-66	-1354	-9	-141	13	-77	-13	-69	0
243	0	0	-824	-1821	-997	1322	86	-1409	-75	-60	-32	-83	-56	-9	0
244	0	0	-728	-1800	-1072	1264	172	-1436	-1	-34	69	-38	-34	65	0
245	0	0	-790	-1800	-1010	1295	110	-1405	-73	-118	-81	-137	-108	-65	0
246	0	0	-721	-1784	-1063	1252	171	-1423	3	-168	104	-65	-118	5	0
247	0	0	-885	-1769	-884	1327	0	-1326	-75	-258	1	-147	-56	-50	0
248	0	0	-792	-1740	-948	1266	78	-1344	-15	-192	7	-225	-42	-73	0
249	0	0	-811	-1720	-909	1265	49	-1314	-75	-161	-19	-209	-25	-100	0
250	0	0	-698	-1689	-991	1193	146	-1340	-52	-157	44	-79	-17	7	0
251	0	0	-551	-1639	-1088	1095	268	-1363	-48	-197	7	-161	-108	21	0
252	0	0	-526	-1604	-1078	1065	276	-1341	-15	-151	65	-62	40	27	0
253	0	0	-492	-1588	-1096	1040	302	-1342	9	-159	-3	-54	-34	11	0
254	0	0	-464	-1563	-1099	1013	317	-1331	-25	-182	42	-67	-19	48	0
255	0	0	-555	-1526	-971	1040	208	-1248	-9	-131	46	-58	13	64	0
256	0	0	-621	-1505	-884	1063	131	-1194	-19	-296	25	-159	-34	-106	0
257	0	0	-716	-1484	-768	1100	26	-1126	-7	-238	-9	-79	-58	-7	0
258	0	0	-813	-1493	-680	1153	-66	-1086	-27	-209	17	-164	0	-85	0
259	0	0	-846	-1480	-634	1163	-106	-1057	-54	-207	25	-211	-48	-3	0
260	0	0	-671	-1447	-776	1059	52	-1111	3	-102	21	-73	1	15	0
261	0	0	-691	-1445	-754	1068	31	-1099	-44	-190	116	-95	9	56	0
262	0	0	-597	-1431	-834	1014	118	-1132	48	-100	83	-34	17	77	0
263	0	0	-644	-1400	-756	1022	56	-1078	38	-118	67	-48	85	40	0
264	0	0	-625	-1377	-752	1001	63	-1064	50	-36	75	3	46	126	0
265	0	0	-805	-1354	-549	1079	-128	-951	-64	-120	81	-85	31	-7	0
266	0	0	-805	-1359	-554	1082	-125	-956	15	-116	106	-46	56	23	0
267	0	0	-1102	-1356	-254	1229	-424	-805	-85	-201	38	-91	-38	-60	0
268	0	0	-1094	-1342	-248	1218	-423	-795	-58	-110	102	-106	9	-40	0
269	0	0	-1197	-1326	-129	1261	-534	-727	-73	-240	42	-79	-91	-38	0
270	0	0	-1040	-1309	-269	1174	-385	-789	46	-64	58	-1	1	58	0
271	0	0	-1047	-1301	-254	1174	-396	-777	-54	-197	120	-15	-23	50	0
272	0	0	-875	-1309	-434	1092	-220	-871	44	-32	135	-5	58	85	0
273	0	0	-964	-1311	-347	1137	-308	-829	32	-60	81	34	54	129	0
274	0	0	-944	-1293	-349	1118	-297	-821	15	-75	83	87	7	77	0
275	0	0	-1056	-1292	-236	1174	-410	-764	-9	-71	60	-38	31	98	0
276	0	0	-1148	-1301	-153	1224	-497	-727	-44	-81	93	-31	0	38	0
277	0	0	-1290	-1315	-25	1302	-632	-670	3	-97	58	-46	13	7	0
278	0	0	-1415	-1330	85	1372	-750	-622	-85	-162	21	-135	-139	-65	0
279	0	0	-1394	-1354	40	1374	-717	-657	-7	-122	95	-19	27	32	0
280	0	0	-1411	-1377	34	1394	-722	-671	-64	-147	81	-48	5	29	0
281	0	0	-1151	-1410	-259	1280	-446	-834	114	-25	114	81	7	56	0
282	0	0	-1346	-1410	-64	1378	-641	-737	58	-97	67	-19	0	155	0
283	0	0	-1236	-1441	-205	1338	-515	-823	9	-9	93	27	-11	-13	0
284	0	0	-1346	-1472	-126	1409	-610	-799	25	-19	102	40	69	71	0
285	0	0	-1471	-1507	-36	1489	-717	-771	-69	-62	21	-38	7	-52	0
286	0	0	-1609	-1542	67	1575	-838	-737	-93	-89	9	-69	-56	-87	0
287	0	0	-1714	-1573	141	1643	-927	-716	-62	-19	50	-19	-7	-97	0
288	0	0	-1846	-1606	240	1726	-1043	-683	-128	-77	-13	-166	-71	-83	0
289	0	0	-1862	-1645	217	1753	-1039	-714	-36	-77	17	-67	19	-15	0
290	0	0	-1821	-1701	120	1761	-970	-790	-23	-27	5	-100	54	-58	0
291	0	0	-1798	-1713	85	1755	-941	-814	1	-81	19	-60	34	-32	0
292	0	0	-1700	-1738	-38	1719	-831	-888	52	-64	19	-7	32	17	0
293	0	0	-1820	-1782	38	1801	-929	-872	-54	-60	-25	-60	-9	-46	0
294	0	0	-1834	-1829	5	1831	-919	-912	-9	11	-112	9	-36	23	0
295	0	0	-1920	-1860	60	1890	-990	-900	-69	-106	-52	-25	-114	0	0
296	0	0	-2067	-1910	157	1988	-1112	-876	32	-122	-27	-89	38	-50	0
297	0	0	-2110	-1918	192	2014	-1151	-863	-27	-178	40	-164	-71	-104	0
298	0	0	-2247	-1945	302	2096	-1274	-821	-93	-157	15	-176	-60	-46	0
299	0	0	-2261	-1963	298	2112	-1279	-832	-83	-143	-27	-122	-122	-67	0
300	0	0	-2230	-1992	238	2111	-1234	-877	-87	-95	-50	-133	-69	-65	0
301	0	0	-2152	-2011	141	2081	-1146	-935	34	-133	7	7	-64	-40	0
302	0	0	-2116	-2031	85	2073	-1100	-973	-50	-110	52	-131	-67	-73	0
303	0	0	-2080	-2048	32	2064	-1056	-1008	-25	-89	-11	-56	15	-71	0
304	0	0	-2135	-2073	62	2104	-1098	-1005	-11	-34	-34	-29	7	-31	0
305	0	0	-2230	-2091	139	2160	-1184	-976	-104	-85	-81	-93	-31	-141	0
306	0	0	-2367	-2104	263	2235	-1315	-920	-93	-122	-21	-83	-65	-46	0
307	0	0	-2453	-2112	341	2282	-1397	-885	-42	-153	-36	-110	0	-106	0
308	0	0	-2587	-2112	475	2349	-1531	-818	-104	-207	-85	-201	-126	-190	0
309	0	0	-2529	-2116	413	2322	-1471	-851	-36	-67	34	-91	5	-98	0
310	0	0	-2618	-2128	490	2373	-1554	-819	-176	-153	-100	-149	-69	-122	0
311	0	0	-2399	-2134	265	2266	-1332	-934	-3	-56	17	-46	-17	-108	0
312	0	0	-2441	-2145	296	2293	-1368	-924	-23	-114	73	-34	34	-5	0
313	0	0	-2435	-2166	269	2300	-1352	-948	-36	-114	3	-102	-81	-87	0
314	0	0	-2470	-2168	302	2319	-1386	-933	31	-98	85	-1	-36	-23	0
315	0	0	-2616	-2176	440	2396	-1528	-868	-46	-162	9	-164	-54	-106	0
316	0	0	-2730	-2178	552	2454	-1641	-813	-89	-122	-36	-97	-56	-155	0
317	0	0	-2860	-2201	659	2530	-1759	-771	-93	-242	21	-133	-137	-153	0
318	0	0	-2919	-2209	710	2564	-1814	-749	-44	-194	-77	-186	-110	-157	0
319	0	0	-2919	-2209	710	2564	-1814	-749	-129	-133	-13	-164	-38	-83	0
320	0	0	-2831	-2213	618	2522	-1724	-797	9	-162	3	-126	-95	-128	0
321	0	0	-2651	-2207	444	2429	-1547	-881	-42	-36	89	-73	-9	-32	0
322	0	0	-2645	-2203	442	2424	-1543	-880	19	-190	97	-50	-91	-98	0
323	0	0	-2581	-2209	372	2395	-1476	-918	9	-126	54	-15	-87	-25	0
324	0	0	-2591	-2242	349	2416	-1470	-946	-32	-85	-3	-83	23	-108	0
325	0	0	-2570	-2250	320	2410	-1445	-965	-1	-110	77	-3	-34	-65	0
326	0	0	-2678	-2250	428	2464	-1553	-911	-85	-197	0	-95	-75	-141	0
327	0	0	-2722	-2232	490	2477	-1606	-871	-95	-211	52	-128	-77	-97	0
328	0	0	-2683	-2231	452	2457	-1567	-889	3	-164	5	-65	-58	-100	0
329	0	0	-2655	-2240	415	2447	-1535	-912	25	-195	54	-54	-13	3	0
330	0	0	-2443	-2248	195	2345	-1319	-1026	7	-145	1	-42	-79	5	0
331	0	0	-2282	-2281	1	2281	-1141	-1140	75	-89	161	32	50	81	0
332	0	0	-2175	-2260	-85	2217	-1045	-1172	67	-97	58	34	-15	-7	0
333	0	0	-2023	-2263	-240	2143	-891	-1251	139	-93	124	54	9	67	0
334	0	0	-2091	-2269	-178	2180	-956	-1223	25	-100	71	36	13	25	0
335	0	0	-2060	-2273	-213	2166	-923	-1243	27	-58	129	-13	25	36	0
336	0	0	-2121	-2250	-129	2185	-996	-1189	-9	-133	98	-145	-25	-56	0
337	0	0	-2107	-2240	-133	2173	-987	-1186	3	-118	44	-48	-9	-5	0
338	0	0	-2161	-2242	-81	2201	-1040	-1161	-23	-93	21	-34	-11	7	0
339	0	0	-2134	-2246	-112	2190	-1011	-1179	31	-83	9	-46	-71	9	0
340	0	0	-1965	-2252	-287	2108	-839	-1269	89	-62	42	27	42	7	0
341	0	0	-1878	-2254	-376	2066	-751	-1315	60	-36	69	81	-7	31	0
342	0	0	-1814	-2254	-440	2034	-687	-1347	67	-40	32	62	9	77	0
343	0	0	-1826	-2254	-428	2040	-699	-1341	42	-46	19	-32	60	-21	0
344	0	0	-1930	-2250	-320	2090	-805	-1285	56	-31	-7	-50	34	93	0
345	0	0	-1946	-2250	-304	2098	-821	-1277	38	-67	11	-17	36	31	0
346	0	0	-2107	-2252	-145	2179	-981	-1198	-60	-98	40	-19	-71	21	0
347	0	0	-2233	-2244	-11	2238	-1111	-1127	-17	-91	15	-69	-7	-98	0
348	0	0	-2317	-2242	75	2279	-1196	-1083	1	-143	58	-98	0	-54	0
349	0	0	-2337	-2225	112	2281	-1224	-1056	-15	-77	38	-75	44	-27	0
350	0	0	-2317	-2217	100	2267	-1208	-1058	-42	-147	-40	-40	-7	-89	0
351	0	0	-2119	-2227	-108	2173	-1005	-1167	-1	-65	73	25	29	-9	0
352	0	0	-2157	-2234	-77	2195	-1040	-1155	34	-81	3	7	69	15	0
353	0	0	-2115	-2219	-104	2167	-1005	-1161	1	-71	17	-48	-1	-52	0
354	0	0	-2167	-2217	-50	2192	-1058	-1133	58	-71	100	91	40	100	0
355	0	0	-2196	-2217	-21	2206	-1087	-1119	-21	-91	-79	-42	-93	-15	0
356	0	0	-2273	-2219	54	2246	-1163	-1082	15	-108	19	-32	-73	21	0
357	0	0	-2389	-2215	174	2302	-1281	-1020	-19	-110	48	-81	-29	-44	0
358	0	0	-2529	-2221	308	2375	-1418	-956	-52	-81	3	-64	-23	-32	0
359	0	0	-2422	-2227	195	2324	-1308	-1016	-17	-106	58	-65	-21	-36	0
360	0	0	-2341	-2244	97	2292	-1219	-1073	-21	-97	67	-98	25	5	0
361	0	0	-2120	-2213	-93	2166	-1013	-1153	27	36	97	102	23	120	0
362	0	0	-2050	-2209	-159	2129	-945	-1184	64	-48	58	21	-13	54	0
363	0	0	-1991	-2188	-197	2089	-897	-1192	69	-17	102	62	50	77	0
364	0	0	-1984	-2178	-194	2081	-895	-1186	27	25	50	5	79	17	0
365	0	0	-2056	-2178	-122	2117	-967	-1150	42	-87	69	54	7	-40	0
366	0	0	-2151	-2182	-31	2166	-1060	-1106	79	-46	131	-81	65	44	0
367	0	0	-2169	-2201	-32	2185	-1068	-1116	-31	3	91	-7	23	52	0
368	0	0	-2329	-2188	141	2258	-1235	-1023	-58	-120	62	-58	-46	-64	0
369	0	0	-2214	-2182	32	2198	-1123	-1075	-15	-83	32	-44	-27	11	0
370	0	0	-1882	-2192	-310	2037	-786	-1251	58	9	60	25	54	126	0
371	0	0	-1449	-2190	-741	1819	-354	-1465	147	50	87	143	89	215	0
372	0	0	-1164	-2190	-1026	1677	-69	-1608	159	48	147	114	77	184	0
373	0	0	-1083	-2190	-1107	1636	12	-1648	114	89	192	151	226	230	0
374	0	0	-1079	-2184	-1105	1631	13	-1644	197	67	122	131	184	149	0
375	0	0	-1176	-2194	-1018	1685	-79	-1606	102	75	166	116	151	170	0
376	0	0	-1373	-2201	-828	1787	-272	-1514	62	-40	102	44	137	58	0
377	0	0	-1591	-2188	-597	1889	-497	-1392	34	-91	50	75	23	32	0
378	0	0	-1738	-2180	-442	1959	-648	-1311	-17	-93	44	56	-42	-34	0
379	0	0	-1550	-2192	-642	1871	-454	-1417	104	-9	102	34	46	131	0
380	0	0	-1310	-2184	-874	1747	-218	-1529	89	-62	102	184	83	153	0
381	0	0	-803	-2178	-1375	1490	286	-1776	145	75	122	174	129	190	0
382	0	0	-652	-2180	-1528	1416	438	-1854	172	97	155	215	161	277	0
383	0	0	-549	-2182	-1633	1365	542	-1907	225	145	93	234	131	327	0
384	0	0	-700	-2186	-1486	1443	393	-1836	195	65	64	157	58	217	0
385	0	0	-776	-2196	-1420	1486	322	-1808	108	85	29	79	81	182	0
386	0	0	-1075	-2198	-1123	1636	24	-1660	95	38	-13	73	17	120	0
387	0	0	-1298	-2190	-892	1744	-203	-1541	52	44	17	34	7	122	0
388	0	0	-1438	-2190	-752	1814	-343	-1471	19	-15	29	1	-54	50	0
389	0	0	-1394	-2199	-805	1796	-294	-1502	50	-11	32	50	5	106	0
390	0	0	-1121	-2205	-1084	1663	-18	-1644	83	9	29	124	54	75	0
391	0	0	-716	-2194	-1478	1455	381	-1836	139	161	65	168	95	240	0
392	0	0	-475	-2188	-1713	1331	619	-1950	106	133	73	149	126	176	0
393	0	0	-433	-2196	-1763	1314	665	-1979	178	128	147	155	184	244	0
394	0	0	-568	-2201	-1633	1384	532	-1917	159	110	91	110	145	217	0
395	0	0	-690	-2199	-1509	1444	409	-1854	116	95	23	133	77	131	0
396	0	0	-968	-2209	-1241	1588	136	-1725	-3	54	42	65	124	69	0
397	0	0	-1251	-2221	-970	1736	-140	-1595	-69	1	-40	17	42	-25	0
398	0	0	-1453	-2199	-746	1826	-353	-1472	-64	-5	-7	-38	-77	32	0
399	0	0	-1478	-2199	-721	1838	-378	-1460	-21	7	17	5	-15	106	0
400	0	0	-1143	-2186	-1043	1664	-50	-1614	13	-27	17	34	15	83	0
401	0	0	-805	-2194	-1389	1499	292	-1791	69	98	44	164	149	182	0
402	0	0	-616	-2199	-1583	1407	483	-1891	42	108	36	108	97	161	0
403	0	0	-601	-2203	-1602	1402	500	-1902	91	120	46	135	122	129	0
404	0	0	-735	-2203	-1468	1469	366	-1835	56	60	29	135	98	153	0
405	0	0	-815	-2209	-1394	1512	289	-1801	27	13	81	48	64	58	0
406	0	0	-1137	-2217	-1080	1677	-28	-1648	-13	-36	-11	56	-25	1	0
407	0	0	-1446	-2229	-783	1837	-331	-1506	-40	-143	-62	-15	-11	-93	0
408	0	0	-1606	-2242	-636	1924	-485	-1439	-58	-159	-87	-34	-91	-62	0
409	0	0	-1669	-2225	-556	1947	-556	-1390	-83	-161	17	-71	-60	-32	0
410	0	0	-1308	-2215	-907	1761	-200	-1561	52	-40	67	31	0	141	0
411	0	0	-1007	-2215	-1208	1611	100	-1711	-34	-64	48	102	3	97	0
412	0	0	-749	-2209	-1460	1479	355	-1834	89	9	69	182	95	31	0
413	0	0	-787	-2207	-1420	1497	316	-1813	-1	17	75	31	77	155	0
414	0	0	-832	-2211	-1379	1521	273	-1795	93	-36	114	112	27	102	0
415	0	0	-1005	-2219	-1214	1612	104	-1716	-50	-95	77	-5	13	73	0
416	0	0	-1213	-2225	-1012	1719	-100	-1618	23	-58	44	77	3	52	0
417	0	0	-1533	-2219	-686	1876	-423	-1452	-112	-129	9	-93	-34	-64	0
418	0	0	-1670	-2215	-545	1942	-562	-1380	-46	-141	60	-77	-50	-36	0
419	0	0	-1737	-2225	-488	1981	-624	-1356	-23	-137	75	-13	-7	15	0
420	0	0	-1376	-2252	-876	1814	-250	-1564	-25	-32	69	65	17	71	0
421	0	0	-1034	-2246	-1212	1640	89	-1729	69	-52	170	102	77	118	0
422	0	0	-817	-2221	-1404	1519	293	-1812	168	11	178	143	62	194	0
423	0	0	-825	-2223	-1398	1524	286	-1810	32	15	91	120	73	133	0
424	0	0	-918	-2217	-1299	1567	190	-1758	97	-31	147	73	77	159	0
425	0	0	-1030	-2223	-1193	1626	81	-1708	73	-36	97	122	104	58	0
426	0	0	-1304	-2221	-917	1762	-193	-1569	19	-116	79	67	38	58	0
427	0	0	-1538	-2215	-677	1876	-430	-1446	-67	-62	65	34	-25	3	0
428	0	0	-1689	-2199	-510	1944	-589	-1354	-77	-106	17	-34	-7	-5	0
429	0	0	-1692	-2211	-519	1951	-586	-1365	15	-133	126	-7	36	32	0
430	0	0	-1406	-2203	-797	1804	-304	-1500	15	-50	62	32	46	126	0
431	0	0	-990	-2194	-1204	1592	107	-1699	131	-52	91	194	85	118	0
432	0	0	-770	-2201	-1431	1485	330	-1816	60	36	118	141	89	236	0
433	0	0	-753	-2221	-1468	1487	357	-1844	126	44	116	180	89	211	0
434	0	0	-922	-2223	-1301	1572	189	-1762	139	-11	56	147	67	166	0
435	0	0	-1015	-2225	-1210	1620	97	-1717	29	15	62	81	95	110	0
436	0	0	-1296	-2231	-935	1763	-180	-1583	-58	-91	65	13	46	32	0
437	0	0	-1544	-2232	-688	1888	-428	-1460	-7	-157	128	-71	5	73	0
438	0	0	-1754	-2240	-486	1997	-634	-1363	-65	-153	15	-44	-17	0	0
439	0	0	-1710	-2227	-517	1968	-596	-1372	7	-151	38	-38	13	-29	0
440	0	0	-1426	-2219	-793	1822	-316	-1506	-1	-141	44	-29	67	42	0
441	0	0	-1061	-2209	-1148	1635	43	-1678	87	-75	67	114	44	151	0
442	0	0	-805	-2205	-1400	1505	297	-1802	108	7	85	164	192	108	0
443	0	0	-830	-2215	-1385	1522	277	-1800	122	-9	91	122	143	170	0
444	0	0	-896	-2209	-1313	1552	208	-1761	129	-50	102	174	104	168	0
445	0	0	-1092	-2207	-1115	1649	11	-1661	23	-124	9	69	-93	77	0
446	0	0	-1361	-2201	-840	1781	-260	-1520	-48	-50	17	-31	34	87	0
447	0	0	-1639	-2203	-564	1921	-537	-1383	-118	-182	-42	-75	15	-112	0
448	0	0	-1802	-2205	-403	2003	-699	-1304	-110	-174	-11	-89	-116	-85	0
449	0	0	-1816	-2229	-413	2022	-701	-1321	-54	-209	-32	-46	-62	-69	0
450	0	0	-1598	-2236	-638	1917	-480	-1437	-1	-190	-44	40	-85	40	0
451	0	0	-1211	-2213	-1002	1712	-104	-1607	65	-58	19	29	15	71	0
452	0	0	-968	-2209	-1241	1588	136	-1725	120	44	143	131	129	213	0
453	0	0	-1079	-2221	-1142	1650	31	-1681	36	-79	-31	58	23	87	0
454	0	0	-1027	-2223	-1196	1625	84	-1709	112	-21	79	75	91	83	0
455	0	0	-1290	-2221	-931	1755	-179	-1576	67	-135	46	44	25	-21	0
456	0	0	-1511	-2246	-735	1878	-388	-1490	-71	-213	34	-75	-40	-58	0
457	0	0	-1730	-2244	-514	1987	-608	-1379	5	-116	62	-52	-62	-17	0
458	0	0	-2029	-2238	-209	2133	-910	-1223	-122	-190	-17	-131	-48	-161	0
459	0	0	-1892	-2229	-337	2060	-777	-1283	-112	-137	73	-98	-29	-91	0
460	0	0	-1676	-2221	-545	1948	-565	-1383	-126	-95	9	-67	27	32	0
461	0	0	-1230	-2215	-985	1722	-122	-1600	46	-5	83	42	52	110	0
462	0	0	-1076	-2205	-1129	1640	26	-1667	128	-27	54	133	129	97	0
463	0	0	-961	-2198	-1237	1579	138	-1717	172	-64	67	108	71	100	0
464	0	0	-1080	-2201	-1121	1640	20	-1661	48	38	139	65	128	178	0
465	0	0	-1255	-2207	-952	1731	-151	-1579	52	3	71	7	75	110	0
466	0	0	-1478	-2213	-735	1845	-371	-1474	-23	-64	71	-3	17	-7	0
467	0	0	-1779	-2201	-422	1990	-678	-1311	-23	-131	32	-50	65	-46	0
468	0	0	-2019	-2203	-184	2111	-917	-1193	-122	-176	131	-170	-114	-81	0
469	0	0	-1936	-2201	-265	2068	-835	-1233	-67	-36	75	-1	-13	11	0
470	0	0	-1693	-2201	-508	1947	-592	-1354	-3	-83	44	64	40	54	0
471	0	0	-1294	-2199	-905	1746	-194	-1552	116	23	164	83	81	93	0
472	0	0	-1129	-2199	-1070	1664	-29	-1634	73	114	58	178	100	95	0
473	0	0	-1179	-2203	-1024	1691	-77	-1613	102	104	131	176	73	161	0
474	0	0	-1253	-2211	-958	1732	-147	-1584	71	56	87	116	5	157	0
475	0	0	-1354	-2217	-863	1785	-245	-1540	85	75	166	97	60	174	0
476	0	0	-1668	-2203	-535	1935	-566	-1369	-9	-25	69	7	-31	-69	0
477	0	0	-1876	-2192	-316	2034	-780	-1254	7	-44	124	-15	7	-27	0
478	0	0	-2118	-2201	-83	2159	-1017	-1142	-40	-29	40	-93	-36	-104	0
479	0	0	-2053	-2194	-141	2123	-956	-1167	13	-58	79	58	-1	15	0
480	0	0	-1816	-2180	-364	1998	-726	-1272	-9	-3	67	77	-23	95	0
481	0	0	-1412	-2166	-754	1789	-329	-1460	180	52	131	203	118	93	0
482	0	0	-1315	-2172	-857	1743	-229	-1514	13	89	114	151	85	89	0
483	0	0	-1235	-2168	-933	1701	-151	-1550	162	62	151	180	67	170	0
484	0	0	-1374	-2196	-822	1785	-276	-1509	153	95	116	73	155	108	0
485	0	0	-1606	-2207	-601	1906	-502	-1404	42	0	97	34	-21	108	0
486	0	0	-1795	-2198	-403	1996	-696	-1300	-40	36	69	7	11	-1	0
487	0	0	-2146	-2196	-50	2171	-1048	-1123	-42	-93	52	-89	-5	-19	0
488	0	0	-2256	-2192	64	2224	-1160	-1064	-110	-85	5	-128	-15	-145	0
489	0	0	-2275	-2194	81	2234	-1178	-1056	42	-19	-32	-32	-31	-54	0
490	0	0	-2050	-2209	-159	2129	-945	-1184	71	-60	-52	21	-36	-5	0
491	0	0	-1614	-2188	-574	1901	-520	-1381	98	89	85	81	5	143	0
492	0	0	-1420	-2205	-785	1812	-317	-1495	168	31	29	137	93	85	0
493	0	0	-1381	-2209	-828	1795	-276	-1518	137	91	77	100	93	118	0
494	0	0	-1494	-2198	-704	1846	-395	-1451	102	122	27	85	100	129	0
495	0	0	-1592	-2172	-580	1882	-506	-1376	65	60	19	5	67	79	0
496	0	0	-1884	-2151	-267	2017	-808	-1209	-67	5	-62	-11	-13	-64	0
497	0	0	-2112	-2143	-31	2127	-1040	-1087	-85	-62	-44	-44	-67	-85	0
498	0	0	-2255	-2135	120	2195	-1187	-1007	-29	-64	15	-114	-71	-114	0
499	0	0	-2273	-2118	155	2195	-1214	-981	-75	7	13	-71	-3	-79	0
500	0	0	-1936	-2120	-184	2028	-876	-1152	32	-17	13	-13	-17	-11	0
501	0	0	-1550	-2106	-556	1828	-497	-1331	118	56	38	91	23	95	0
502	0	0	-1257	-2128	-871	1692	-193	-1499	126	114	52	110	89	120	0
503	0	0	-1296	-2151	-855	1723	-220	-1503	93	118	29	118	75	159	0
504	0	0	-1410	-2151	-741	1780	-334	-1446	108	69	89	93	46	145	0
505	0	0	-1516	-2130	-614	1823	-451	-1372	-29	73	1	25	42	79	0
506	0	0	-1715	-2108	-393	1911	-661	-1250	-17	48	83	-29	38	-23	0
507	0	0	-2084	-2099	-15	2091	-1034	-1057	-50	-75	-19	-67	-93	-23	0
508	0	0	-2137	-2083	54	2110	-1095	-1014	-32	-31	36	-83	-60	-137	0
509	0	0	-2255	-2079	176	2167	-1215	-951	-139	-58	31	-116	0	-95	0
510	0	0	-1857	-2054	-197	1955	-830	-1125	67	56	-9	15	65	54	0
511	0	0	-1561	-2040	-479	1800	-541	-1259	93	71	67	52	-3	83	0
512	0	0	-1307	-2038	-731	1672	-288	-1384	157	102	69	131	131	129	0
513	0	0	-1216	-2015	-799	1615	-208	-1407	112	141	131	161	118	118	0
514	0	0	-1367	-2009	-642	1688	-362	-1325	110	52	102	118	65	52	0
515	0	0	-1485	-2004	-519	1744	-483	-1261	91	13	29	50	34	13	0
516	0	0	-1701	-2023	-322	1862	-689	-1172	3	-5	75	42	-46	7	0
517	0	0	-2032	-2025	7	2028	-1019	-1009	-48	-13	7	-89	-32	-116	0
518	0	0	-2163	-2004	159	2083	-1161	-922	-65	-17	3	-58	-69	-73	0
519	0	0	-2209	-1990	219	2099	-1214	-885	-71	-31	81	-110	-29	9	0
520	0	0	-1878	-1984	-106	1931	-886	-1045	-3	-54	108	-54	17	31	0
521	0	0	-1517	-1990	-473	1753	-522	-1231	114	102	135	128	131	106	0
522	0	0	-1354	-2021	-667	1687	-343	-1344	95	27	131	69	67	25	0
523	0	0	-1300	-2035	-735	1667	-282	-1385	145	157	176	110	112	87	0
524	0	0	-1496	-2037	-541	1766	-477	-1289	32	54	155	50	104	85	0
525	0	0	-1509	-2044	-535	1776	-487	-1289	23	60	40	1	-36	-31	0
526	0	0	-1872	-2060	-188	1966	-842	-1124	1	-5	64	36	-15	-19	0
527	0	0	-2135	-2062	73	2098	-1104	-994	-124	-83	40	-197	-64	-102	0
528	0	0	-2246	-2060	186	2153	-1216	-937	-25	-75	79	-126	-9	-77	0
529	0	0	-2236	-2054	182	2145	-1209	-936	-81	-98	98	-155	-83	-38	0
530	0	0	-1913	-2046	-133	1979	-890	-1089	1	-15	102	-27	-34	50	0
531	0	0	-1616	-2060	-444	1838	-586	-1252	85	65	56	110	27	54	0
532	0	0	-1389	-2073	-684	1731	-352	-1378	79	106	110	73	60	79	0
533	0	0	-1381	-2085	-704	1733	-338	-1394	71	85	81	120	75	89	0
534	0	0	-1498	-2091	-593	1794	-452	-1342	104	-3	97	38	34	153	0
535	0	0	-1609	-2101	-492	1855	-558	-1296	-25	42	-38	58	1	-15	0
536	0	0	-1922	-2114	-192	2018	-865	-1153	-13	15	42	-25	5	-87	0
537	0	0	-2212	-2139	73	2175	-1142	-1033	-40	-56	5	-199	-60	-64	0
538	0	0	-2312	-2151	161	2231	-1236	-995	-97	3	-23	-157	19	-102	0
539	0	0	-2305	-2170	135	2237	-1220	-1017	-77	29	34	-116	-5	1	0
540	0	0	-2027	-2176	-149	2101	-939	-1162	17	-9	38	-3	5	-17	0
541	0	0	-1691	-2172	-481	1931	-605	-1326	0	44	71	32	48	29	0
542	0	0	-1484	-2168	-684	1826	-400	-1426	93	95	-15	131	11	27	0
543	0	0	-1331	-2176	-845	1753	-243	-1510	128	219	44	143	77	172	0
544	0	0	-1624	-2176	-552	1900	-536	-1364	38	-23	-15	9	0	-11	0
545	0	0	-1577	-2182	-605	1879	-486	-1393	31	-29	100	79	9	65	0
546	0	0	-1862	-2176	-314	2019	-774	-1245	-44	75	25	-38	-48	9	0
547	0	0	-2148	-2188	-40	2168	-1054	-1114	-122	1	3	-40	-58	-50	0
548	0	0	-2230	-2190	40	2210	-1135	-1075	-44	7	-5	-73	-71	-135	0
549	0	0	-2248	-2188	60	2218	-1154	-1064	0	21	44	-77	-9	-44	0
550	0	0	-1988	-2182	-194	2085	-897	-1188	-79	56	32	-15	-17	13	0
551	0	0	-1587	-2172	-585	1879	-501	-1378	32	151	-1	38	-9	-27	0
552	0	0	-1414	-2174	-760	1794	-327	-1467	91	131	77	166	-9	170	0
553	0	0	-1353	-2196	-843	1774	-255	-1519	48	157	46	87	32	42	0
554	0	0	-1443	-2211	-768	1827	-337	-1489	67	89	32	65	-23	44	0
555	0	0	-1606	-2205	-599	1905	-503	-1402	-36	48	-38	-13	-87	-5	0
556	0	0	-1797	-2194	-397	1995	-700	-1295	32	-1	3	38	5	-11	0
557	0	0	-2109	-2207	-98	2158	-1005	-1152	-118	9	-40	-116	-44	-145	0
558	0	0	-2233	-2199	34	2216	-1133	-1082	-159	17	-23	-95	-95	-114	0
559	0	0	-2270	-2203	67	2236	-1168	-1068	-44	-1	40	-166	-31	-48	0
560	0	0	-1945	-2203	-258	2074	-843	-1230	-89	87	65	-67	1	-40	0
561	0	0	-1629	-2211	-582	1920	-523	-1396	-34	89	73	42	-23	65	0
562	0	0	-1349	-2194	-845	1771	-252	-1519	129	159	93	58	97	46	0
563	0	0	-1377	-2184	-807	1780	-285	-1495	48	77	56	32	73	44	0
564	0	0	-1509	-2178	-669	1843	-420	-1423	3	79	34	50	-15	52	0
565	0	0	-1530	-2172	-642	1851	-444	-1407	17	77	-7	65	-3	5	0
566	0	0	-1843	-2176	-333	2009	-755	-1254	-54	54	1	-32	-46	-62	0
567	0	0	-2006	-2182	-176	2094	-915	-1179	1	-31	34	-71	-44	-79	0
568	0	0	-2253	-2203	50	2228	-1151	-1076	-182	0	-31	-67	-40	-77	0
569	0	0	-2243	-2209	34	2226	-1138	-1087	-77	-11	54	-91	-50	-65	0
570	0	0	-1925	-2221	-296	2073	-814	-1258	-19	95	71	23	48	-25	0
571	0	0	-1635	-2217	-582	1926	-526	-1399	13	110	-7	44	-5	48	0
572	0	0	-1371	-2234	-863	1802	-254	-1548	139	122	118	128	104	161	0
573	0	0	-1395	-2231	-836	1813	-279	-1533	52	62	77	75	77	91	0
574	0	0	-1467	-2213	-746	1840	-360	-1479	60	79	34	15	48	69	0
575	0	0	-1540	-2184	-644	1862	-448	-1414	34	129	87	31	40	56	0
576	0	0	-1713	-2101	-388	1907	-662	-1244	-15	95	85	-25	11	56	0
577	0	0	-1929	-1930	-1	1929	-964	-965	-50	-5	-54	-129	-27	-73	0
578	0	0	-1923	-1726	197	1824	-1060	-764	-19	-38	75	-50	-29	-31	0
579	0	0	-1873	-1517	356	1695	-1114	-580	-23	-71	11	-21	-89	-85	0
580	0	0	-1454	-1276	178	1365	-816	-549	-17	25	-5	29	-44	-29	0
581	0	0	-933	-952	-19	942	-457	-485	102	137	100	128	17	184	0
582	0	0	-577	-521	56	549	-316	-232	64	71	-5	48	-21	143	0
583	0	0	-141	31	172	55	-156	101	122	104	69	122	56	34	0
584	0	0	-69	578	647	-254	-358	612	21	54	34	95	1	0	0
585	0	0	106	1105	999	-605	-446	1052	-62	93	-13	48	13	-3	0
586	0	0	103	1612	1509	-857	-703	1560	-42	31	-15	-9	-75	-15	0
587	0	0	60	2056	1996	-1058	-968	2026	-56	-32	-40	-67	-87	-67	0
588	0	0	23	2343	2320	-1183	-1148	2331	-67	-31	-44	-141	-98	-153	0
589	0	0	196	2520	2324	-1358	-1064	2422	-65	27	-34	-65	-15	-93	0
590	0	0	531	2523	1992	-1527	-730	2257	64	-11	48	21	34	-13	0
591	0	0	776	2405	1629	-1590	-426	2017	-79	7	-50	27	-21	25	0
592	0	0	881	1899	1018	-1390	-68	1458	157	75	141	116	75	153	1
593	0	0	429	1253	824	-841	-197	1038	27	46	-1	85	38	67	0
594	0	0	105	475	370	-290	-132	422	52	71	31	25	21	131	0
595	0	0	-462	-428	34	445	-248	-197	5	48	48	85	31	104	0
596	0	0	-1441	-1813	-372	1627	-534	-1092	-192	25	-29	-71	-77	-106	0
597	0	0	-1982	-2360	-378	2171	-802	-1369	-54	-87	9	-48	-69	-77	0
598	0	0	-2165	-2440	-275	2302	-945	-1357	-164	-40	0	-93	-102	-95	0
599	0	0	-2118	-2457	-339	2287	-889	-1398	-98	-23	46	-122	-34	-17	0
600	0	0	-1789	-2444	-655	2116	-567	-1549	7	9	71	11	-1	62	0
601	0	0	-1412	-2411	-999	1911	-206	-1705	62	44	-13	34	27	46	0
602	0	0	-1209	-2386	-1177	1797	-16	-1781	102	100	85	143	93	112	0
603	0	0	-1172	-2386	-1214	1779	21	-1800	58	118	15	129	48	112	0
604	0	0	-1261	-2432	-1171	1846	-45	-1801	23	79	-29	131	50	73	0
605	0	0	-1424	-2469	-1045	1946	-189	-1757	13	44	-32	38	58	50	0
606	0	0	-1612	-2481	-869	2046	-371	-1675	-62	60	52	15	-42	7	0
607	0	0	-1942	-2432	-490	2187	-726	-1461	-62	-95	-71	-54	-83	-102	0
608	0	0	-2012	-2386	-374	2199	-819	-1380	-64	-54	-21	-95	-120	-170	0
609	0	0	-1990	-2333	-343	2161	-823	-1338	1	34	-25	0	-7	19	0
610	0	0	-1672	-2285	-613	1978	-529	-1449	9	0	11	13	-11	31	0
611	0	0	-1242	-2244	-1002	1743	-120	-1623	120	-23	34	29	75	87	0
612	0	0	-945	-2198	-1253	1571	154	-1725	244	190	75	261	164	164	0
613	0	0	-927	-2151	-1224	1539	148	-1687	145	85	62	110	95	133	0
614	0	0	-929	-2135	-1206	1532	138	-1670	114	79	67	137	95	184	0
615	0	0	-1038	-2118	-1080	1578	21	-1599	54	83	83	71	201	168	0
616	0	0	-1236	-2120	-884	1678	-176	-1502	60	29	15	15	118	38	0
617	0	0	-1531	-2134	-603	1832	-464	-1368	9	-15	21	42	11	91	0
618	0	0	-1707	-2110	-403	1908	-652	-1256	-29	-65	23	-21	9	-34	0
619	0	0	-1682	-2112	-430	1897	-626	-1271	13	42	-54	97	81	110	0
620	0	0	-1430	-2101	-671	1765	-379	-1386	-13	-32	-1	-29	-1	100	0
621	0	0	-964	-2093	-1129	1528	82	-1611	174	211	108	269	124	230	0
622	0	0	-914	-2101	-1187	1507	136	-1644	93	48	110	124	100	203	0
623	0	0	-715	-2102	-1387	1408	336	-1744	194	250	93	261	116	246	0
624	0	0	-922	-2101	-1179	1511	128	-1640	102	93	15	190	112	199	0
625	0	0	-1003	-2077	-1074	1540	35	-1575	32	91	-13	112	60	97	0
626	0	0	-1228	-2062	-834	1645	-197	-1448	-7	95	97	62	97	21	0
627	0	0	-1463	-2056	-593	1759	-435	-1324	-38	73	-5	5	27	-17	0
628	0	0	-1571	-2056	-485	1813	-543	-1270	-15	131	-13	-15	46	-15	0
629	0	0	-1592	-2069	-477	1830	-557	-1273	-67	11	3	-15	-21	19	0
630	0	0	-1174	-2064	-890	1619	-142	-1477	60	190	25	114	164	40	0
631	0	0	-828	-2040	-1212	1434	192	-1626	164	147	-9	168	102	147	0
632	0	0	-531	-2015	-1484	1273	476	-1749	176	205	126	213	128	201	0
633	0	0	-489	-2009	-1520	1249	515	-1764	118	219	31	135	124	230	0
634	0	0	-458	-1992	-1534	1225	538	-1763	106	258	27	244	46	209	0
635	0	0	-557	-1986	-1429	1271	436	-1707	67	162	13	172	116	19	0
636	0	0	-772	-1988	-1216	1380	222	-1602	21	207	27	48	116	106	0
637	0	0	-1027	-1998	-971	1512	-28	-1484	-3	65	0	13	-29	106	0
638	0	0	-1107	-2011	-904	1559	-101	-1457	-44	155	44	9	44	0	0
639	0	0	-1075	-2031	-956	1553	-59	-1493	0	97	38	1	75	9	0
640	0	0	-792	-2023	-1231	1407	219	-1627	40	184	46	118	110	135	0
641	0	0	-384	-2025	-1641	1204	628	-1833	52	263	102	215	155	170	0
642	0	0	-183	-2031	-1848	1107	832	-1939	135	226	29	199	205	223	0
643	0	0	-122	-2011	-1889	1066	883	-1950	155	215	71	197	126	230	0
644	0	0	-210	-1988	-1778	1099	784	-1883	122	184	60	219	75	180	0
645	0	0	-302	-1978	-1676	1140	687	-1827	93	207	81	145	172	153	0
646	0	0	-596	-1967	-1371	1281	387	-1669	-9	112	-3	120	85	93	0
647	0	0	-823	-1957	-1134	1390	155	-1545	9	112	44	118	71	62	0
648	0	0	-1044	-1955	-911	1499	-66	-1433	-17	112	1	69	21	23	0
649	0	0	-1087	-1963	-876	1525	-105	-1419	0	104	-15	75	5	38	0
650	0	0	-871	-1978	-1107	1424	118	-1542	-23	120	93	155	79	162	0
651	0	0	-575	-1971	-1396	1273	410	-1683	87	95	40	97	64	97	0
652	0	0	-347	-1951	-1604	1149	628	-1777	114	252	100	256	122	304	0
653	0	0	-415	-1932	-1517	1173	551	-1724	89	271	36	126	133	182	0
654	0	0	-714	-1920	-1206	1317	246	-1563	-5	128	-15	161	58	89	0
655	0	0	-790	-1928	-1138	1359	174	-1533	48	215	97	131	147	133	0
656	0	0	-1257	-1928	-671	1592	-293	-1299	-54	31	13	-9	44	1	0
657	0	0	-1492	-1914	-422	1703	-535	-1168	-124	110	9	-42	25	-48	0
658	0	0	-1863	-1903	-40	1883	-911	-971	-162	48	25	-128	-38	-71	0
659	0	0	-1908	-1879	29	1893	-968	-925	-79	-3	25	-27	-50	-40	0
660	0	0	-1734	-1885	-151	1809	-791	-1018	-87	100	-31	-3	-38	9	0
661	0	0	-1479	-1870	-391	1674	-544	-1130	-38	36	-3	42	-19	21	0
662	0	0	-1331	-1856	-525	1593	-403	-1190	-31	60	54	48	17	-25	0
663	0	0	-1328	-1844	-516	1586	-406	-1180	44	137	40	85	50	67	0
664	0	0	-1527	-1852	-325	1689	-601	-1088	-67	-40	29	-9	-110	34	0
665	0	0	-1577	-1866	-289	1721	-644	-1077	13	56	73	5	-7	62	0
666	0	0	-2001	-1885	116	1943	-1058	-884	-168	-85	40	-100	-85	-58	0
667	0	0	-2129	-1848	281	1988	-1205	-783	-65	-71	54	-153	-114	-155	0
668	0	0	-2418	-1829	589	2123	-1503	-620	-184	-79	-32	-145	-87	-67	0
669	0	0	-2374	-1825	549	2099	-1461	-638	-128	-116	46	-128	-48	-83	0
670	0	0	-2017	-1808	209	1912	-1113	-799	-11	-54	69	5	23	-71	0
671	0	0	-1707	-1792	-85	1749	-811	-938	52	-34	56	-11	7	13	0
672	0	0	-1470	-1780	-310	1625	-580	-1045	133	124	100	149	133	153	0
673	0	0	-1395	-1790	-395	1592	-500	-1092	46	42	13	21	34	75	0
674	0	0	-1409	-1775	-366	1592	-521	-1070	95	89	135	149	75	118	0
675	0	0	-1606	-1757	-151	1681	-727	-954	23	1	15	0	15	34	0
676	0	0	-1835	-1740	95	1787	-965	-822	-31	-58	-11	-83	21	-58	0
677	0	0	-2044	-1740	304	1892	-1174	-718	-46	48	-9	32	58	-44	0
678	0	0	-2174	-1722	452	1948	-1313	-635	-97	-11	-23	-116	-56	-112	0
679	0	0	-2174	-1711	463	1942	-1318	-624	-15	5	-29	-17	-1	-7	0
680	0	0	-1879	-1695	184	1787	-1031	-755	-34	32	-23	38	21	21	0
681	0	0	-1498	-1678	-180	1588	-659	-929	52	122	89	87	71	129	0
682	0	0	-1263	-1660	-397	1461	-433	-1028	97	188	77	186	172	211	0
683	0	0	-1224	-1639	-415	1431	-404	-1027	19	87	52	95	67	157	0
684	0	0	-1251	-1621	-370	1436	-440	-995	135	190	85	184	194	168	0
685	0	0	-1529	-1602	-73	1565	-728	-837	-60	67	-36	46	60	38	0
686	0	0	-1700	-1586	114	1643	-907	-736	-67	65	32	-3	46	-5	0
687	0	0	-2007	-1565	442	1786	-1224	-561	-29	23	3	-17	-40	31	0
688	0	0	-2188	-1548	640	1868	-1414	-454	-112	3	-60	-52	-44	-104	0
689	0	0	-2169	-1522	647	1845	-1408	-437	-34	64	-54	3	0	-44	0
690	0	0	-1910	-1499	411	1704	-1160	-544	-75	97	-3	-9	100	58	0
691	0	0	-1565	-1480	85	1522	-825	-697	27	188	-11	128	162	54	0
692	0	0	-1455	-1466	-11	1460	-722	-738	29	192	-13	166	112	129	0
693	0	0	-1422	-1451	-29	1436	-696	-740	75	199	-15	122	89	75	0
694	0	0	-1642	-1423	219	1532	-930	-602	-27	228	9	56	145	48	0
695	0	0	-1882	-1396	486	1639	-1184	-455	-114	205	-79	75	-31	81	0
696	0	0	-2158	-1373	785	1765	-1471	-294	-25	64	0	-27	-3	-38	0
697	0	0	-2506	-1350	1156	1928	-1831	-97	-124	-9	-52	-17	-60	-151	0
698	0	0	-2722	-1326	1396	2024	-2059	35	-155	44	-106	-89	-60	-166	0
699	0	0	-2794	-1301	1493	2047	-2143	96	-151	11	-65	-97	-38	-106	0
700	0	0	-2513	-1274	1239	1893	-1876	-17	-36	81	-31	-46	40	-46	0
701	0	0	-2256	-1255	1001	1755	-1628	-127	-27	95	7	31	-7	17	0
702	0	0	-2164	-1226	938	1695	-1551	-144	-50	139	-1	-21	89	25	0
703	0	0	-2145	-1214	931	1679	-1538	-141	-120	143	7	11	36	65	0
704	0	0	-2302	-1241	1061	1771	-1681	-90	-29	93	-7	32	40	7	0
705	0	0	-2545	-1222	1323	1883	-1934	50	-190	135	-153	-25	-102	-27	0
706	0	0	-2766	-1193	1573	1979	-2169	190	-149	48	-36	-77	-60	-83	0
707	0	0	-3120	-1169	1951	2144	-2535	391	-215	19	-40	-159	-153	-164	0
708	0	0	-3321	-1156	2165	2238	-2743	504	-228	23	-104	-166	-110	-240	0
709	0	0	-3371	-1127	2244	2249	-2807	558	-188	25	-106	-147	-104	-176	0
710	0	0	-3145	-1105	2040	2125	-2592	467	-112	85	-1	-38	-40	-104	0
711	0	0	-2889	-1101	1788	1995	-2338	343	-135	75	-31	-11	-34	-44	0
712	0	0	-2632	-1086	1546	1859	-2089	230	7	157	42	58	44	44	0
713	0	0	-2900	-1090	1810	1995	-2355	360	-83	100	15	-75	-9	-44	0
714	0	0	-3344	-1088	2256	2216	-2800	584	-143	75	-52	-108	-91	-135	0
715	0	0	-3714	-1070	2644	2392	-3179	787	-261	38	-23	-141	-139	-190	0
716	0	0	-4092	-1070	3022	2581	-3557	976	-209	9	-69	-174	-56	-250	0
717	0	0	-4432	-1067	3365	2749	-3898	1149	-323	-67	-67	-345	-213	-341	0
718	0	0	-4527	-1070	3457	2798	-3992	1193	-246	44	-34	-261	-100	-316	0
719	0	0	-4696	-1080	3616	2888	-4156	1268	-370	-89	-89	-261	-232	-265	0
720	0	0	-4430	-1088	3342	2759	-3886	1127	-195	-32	-42	-168	-110	-310	0
721	0	0	-4213	-1086	3127	2649	-3670	1020	-207	65	5	-129	-34	-195	0
722	0	0	-4225	-1092	3133	2658	-3679	1020	-199	23	0	-128	-79	-197	0
723	0	0	-4257	-1101	3156	2679	-3706	1027	-129	50	9	-131	-7	-195	0
724	0	0	-4362	-1111	3251	2736	-3806	1070	-203	11	-79	-149	-162	-182	0
725	0	0	-4318	-1129	3189	2723	-3753	1030	-230	65	32	-234	-31	-203	0
726	0	0	-4529	-1154	3375	2841	-3952	1110	-211	-5	-29	-182	-77	-238	0
727	0	0	-4624	-1169	3455	2896	-4039	1143	-176	-31	-93	-294	-135	-314	0
728	0	0	-4622	-1200	3422	2911	-4022	1111	-261	-15	-122	-161	-147	-250	0
729	0	0	-4401	-1228	3173	2814	-3787	972	-151	29	-27	-110	-44	-279	0
730	0	0	-4137	-1272	2865	2704	-3501	796	-120	98	-11	-65	11	-112	0
731	0	0	-3836	-1313	2523	2574	-3179	605	-36	201	-13	-3	-5	-50	0
732	0	0	-3687	-1358	2329	2522	-3008	485	-54	225	50	38	25	-25	0
733	0	0	-3610	-1383	2227	2496	-2918	422	19	157	32	19	11	-13	0
734	0	0	-3638	-1406	2232	2522	-2935	413	-52	213	58	25	44	-29	0
735	0	0	-3702	-1439	2263	2570	-2982	412	-100	151	-23	-83	-23	-11	0
736	0	0	-3786	-1464	2322	2625	-3054	429	-40	228	-48	-48	46	-38	0
737	0	0	-3921	-1491	2430	2706	-3175	469	-124	128	-85	-122	-34	-122	0
738	0	0	-3949	-1552	2397	2750	-3173	422	-52	126	-58	-29	3	-128	0
739	0	0	-3999	-1592	2407	2795	-3203	407	-114	143	-104	-56	-23	-83	0
740	0	0	-3702	-1633	2069	2667	-2885	218	-1	174	27	25	13	5	0
741	0	0	-3501	-1662	1839	2581	-2670	88	60	219	25	40	104	32	0
742	0	0	-3336	-1705	1631	2520	-2483	-37	25	223	-11	21	42	25	0
743	0	0	-3282	-1730	1552	2506	-2417	-89	5	296	40	71	128	69	0
744	0	0	-3330	-1736	1594	2533	-2462	-71	-15	271	-40	65	46	11	0
745	0	0	-3420	-1742	1678	2581	-2549	-32	-71	213	-32	-11	23	0	0
746	0	0	-3477	-1755	1722	2616	-2599	-16	-27	211	1	-29	89	-36	0
747	0	0	-3665	-1784	1881	2724	-2773	48	-135	182	-50	-77	-11	-137	0
748	0	0	-3838	-1796	2042	2817	-2940	123	-151	83	-67	-97	31	-128	0
749	0	0	-3718	-1800	1918	2759	-2818	59	-95	131	-83	-67	-36	-133	0
750	0	0	-3520	-1815	1705	2667	-2612	-55	-42	190	13	89	38	62	0
751	0	0	-3351	-1823	1528	2587	-2439	-147	-46	180	-3	31	50	-17	0
752	0	0	-3208	-1835	1373	2521	-2290	-231	31	250	17	131	81	91	0
753	0	0	-3327	-1843	1484	2585	-2405	-179	-71	147	-91	17	114	-44	0
754	0	0	-3275	-1848	1427	2561	-2351	-210	3	199	-3	110	126	50	0
755	0	0	-3338	-1858	1480	2598	-2409	-189	-32	147	21	3	29	42	0
756	0	0	-3445	-1870	1575	2657	-2510	-147	-60	131	0	-21	31	-48	0
757	0	0	-3514	-1893	1621	2703	-2567	-136	-42	143	-32	-50	32	-48	0
758	0	0	-3538	-1928	1610	2733	-2574	-159	-23	97	-3	-7	38	-27	0
759	0	0	-3539	-1910	1629	2724	-2584	-140	-139	149	-48	-13	-11	27	0
760	0	0	-3415	-1916	1499	2665	-2457	-208	21	100	-65	38	71	-31	0
761	0	0	-3256	-1914	1342	2585	-2299	-286	-17	65	21	64	15	34	0
762	0	0	-3175	-1922	1253	2548	-2214	-334	3	174	42	73	95	143	0
763	0	0	-3039	-1955	1084	2497	-2061	-435	60	162	52	71	75	23	0
764	0	0	-3132	-1980	1152	2556	-2142	-414	32	118	5	21	122	129	0
765	0	0	-3171	-1949	1222	2560	-2196	-363	3	-11	1	34	-29	11	0
766	0	0	-3188	-1955	1233	2571	-2210	-361	50	64	-17	40	15	67	0
767	0	0	-3309	-1957	1352	2633	-2330	-302	-64	31	-3	-85	17	-50	0
768	0	0	-3274	-1957	1317	2615	-2295	-320	-19	36	7	-38	-3	27	0
769	0	0	-3245	-1959	1286	2602	-2265	-336	-102	31	62	-36	9	17	0
770	0	0	-3072	-1953	1119	2512	-2095	-417	44	97	21	71	-21	50	0
771	0	0	-3053	-1961	1092	2507	-2072	-434	19	159	52	87	104	32	0
772	0	0	-2970	-1969	1001	2469	-1985	-484	42	77	58	97	60	91	0
773	0	0	-2912	-1974	938	2443	-1925	-518	23	128	27	54	73	34	0
774	0	0	-2934	-1982	952	2458	-1943	-515	27	139	36	112	98	71	0
775	0	0	-2983	-1994	989	2488	-1986	-502	-25	44	-48	9	-44	-11	0
776	0	0	-2921	-1990	931	2455	-1926	-529	3	48	83	11	137	-50	0
777	0	0	-3144	-1996	1148	2570	-2146	-424	-120	23	-56	-52	-46	-73	0
778	0	0	-3067	-2004	1063	2535	-2065	-470	-42	69	69	-65	40	-104	0
779	0	0	-3086	-1992	1094	2539	-2090	-449	-71	32	5	-32	17	-40	0
780	0	0	-2905	-1978	927	2441	-1916	-525	-104	54	31	-56	21	-87	0
781	0	0	-2689	-1972	717	2330	-1703	-627	-15	153	56	52	118	65	0
782	0	0	-2507	-1955	552	2231	-1529	-701	15	100	-27	36	31	79	0
783	0	0	-2385	-1951	434	2168	-1409	-758	62	128	122	100	168	174	0
784	0	0	-2356	-1963	393	2159	-1374	-785	31	149	13	67	126	118	0
785	0	0	-2343	-1971	372	2157	-1357	-799	52	71	29	-7	38	60	0
786	0	0	-2353	-1971	382	2162	-1367	-794	25	145	52	87	120	71	0
787	0	0	-2463	-1969	494	2216	-1478	-737	-91	29	-25	13	25	3	0
788	0	0	-2432	-1971	461	2201	-1446	-755	-34	106	-11	-32	118	-64	0
789	0	0	-2521	-1957	564	2239	-1542	-696	-93	87	-13	62	54	60	0
790	0	0	-2360	-1953	407	2156	-1383	-773	-25	137	-93	50	58	23	0
791	0	0	-2237	-1943	294	2090	-1265	-824	15	159	-52	178	38	85	0
792	0	0	-2257	-1945	312	2101	-1284	-816	-17	151	-71	114	46	11	0
793	0	0	-2129	-1951	178	2040	-1153	-886	93	110	-11	178	38	64	0
794	0	0	-2239	-1974	265	2106	-1252	-854	128	143	27	209	114	108	0
795	0	0	-2207	-1982	225	2094	-1216	-878	13	112	-79	69	56	-25	0
796	0	0	-2280	-1949	331	2114	-1305	-809	15	149	-32	29	145	-25	0
797	0	0	-2424	-1957	467	2190	-1445	-745	-21	129	-128	27	36	-50	0
798	0	0	-2466	-1943	523	2204	-1494	-710	-83	122	-52	-17	29	-50	0
799	0	0	-2412	-1926	486	2169	-1449	-720	-89	79	21	-44	77	27	0
800	0	0	-2298	-1928	370	2113	-1334	-779	-27	155	-58	25	60	-29	0
801	0	0	-2106	-1930	176	2018	-1141	-877	48	137	-40	122	71	69	0
802	0	0	-2041	-1943	98	1992	-1069	-922	9	151	-62	141	65	19	0
803	0	0	-1938	-1938	0	1938	-969	-969	75	151	38	114	126	85	0
804	0	0	-1921	-1926	-5	1923	-958	-965	42	153	21	58	98	64	0
805	0	0	-1856	-1918	-62	1887	-897	-990	-19	162	40	19	137	62	0
806	0	0	-1954	-1916	38	1935	-996	-939	42	67	21	69	108	91	0
807	0	0	-1946	-1914	32	1930	-989	-941	-13	118	-7	116	67	87	0
808	0	0	-1956	-1910	46	1933	-1001	-932	-40	79	-32	-21	13	52	0
809	0	0	-1830	-1905	-75	1867	-877	-990	34	176	19	131	131	133	0
810	0	0	-1694	-1899	-205	1796	-744	-1052	65	98	0	60	52	38	0
811	0	0	-1511	-1895	-384	1703	-563	-1139	89	203	21	190	166	87	0
812	0	0	-1399	-1885	-486	1642	-456	-1185	93	153	69	197	153	139	0
813	0	0	-1307	-1875	-568	1591	-369	-1221	104	176	-52	157	161	98	0
814	0	0	-1269	-1887	-618	1578	-325	-1252	69	246	21	197	161	133	0
815	0	0	-1364	-1901	-537	1632	-413	-1219	-1	166	-34	153	128	147	0
816	0	0	-1321	-1897	-576	1609	-372	-1236	21	194	38	69	126	31	0
817	0	0	-1424	-1903	-479	1663	-472	-1191	-9	124	34	83	122	31	0
818	0	0	-1446	-1903	-457	1674	-494	-1180	19	69	58	29	85	87	0
819	0	0	-1409	-1897	-488	1653	-460	-1192	71	104	5	62	131	110	0
820	0	0	-1271	-1891	-620	1581	-325	-1255	77	168	15	102	110	71	0
821	0	0	-1191	-1887	-696	1539	-247	-1291	40	182	-34	180	126	102	0
822	0	0	-1096	-1879	-783	1487	-156	-1331	65	217	9	139	147	131	0
823	0	0	-953	-1870	-917	1411	-18	-1393	131	213	56	172	106	157	0
824	0	0	-1018	-1877	-859	1447	-79	-1368	60	176	64	197	126	201	0
825	0	0	-1029	-1874	-845	1451	-92	-1359	56	116	58	87	81	155	0
826	0	0	-1112	-1874	-762	1493	-175	-1318	50	195	29	147	89	50	0
827	0	0	-1243	-1879	-636	1561	-303	-1257	-27	114	-13	64	58	27	0
828	0	0	-1259	-1897	-638	1578	-310	-1267	-1	65	-46	69	-1	31	0
829	0	0	-1253	-1895	-642	1574	-305	-1268	32	106	3	133	23	36	0
830	0	0	-1148	-1879	-731	1513	-208	-1305	9	147	-27	98	58	50	0
831	0	0	-1086	-1883	-797	1484	-144	-1340	40	91	23	128	102	77	0
832	0	0	-1020	-1891	-871	1455	-74	-1381	-31	188	7	122	89	112	0
833	0	0	-978	-1901	-923	1439	-27	-1412	48	164	19	106	93	137	0
834	0	0	-1054	-1897	-843	1475	-105	-1370	9	133	-29	106	71	91	0
835	0	0	-982	-1893	-911	1437	-35	-1402	42	176	11	87	87	56	0
836	0	0	-1187	-1897	-710	1542	-238	-1303	-17	102	-42	15	0	5	0
837	0	0	-1208	-1918	-710	1563	-249	-1314	-23	77	-32	58	21	52	0
838	0	0	-1277	-1963	-686	1620	-295	-1324	-11	87	-42	19	54	-60	0
839	0	0	-1356	-1943	-587	1649	-384	-1265	-114	25	-11	31	-34	36	0
840	0	0	-1226	-1926	-700	1576	-263	-1313	-91	91	-32	-52	-13	-38	0
841	0	0	-1146	-1920	-774	1533	-186	-1347	-23	79	29	65	31	19	0
842	0	0	-1079	-1930	-851	1504	-114	-1390	-46	161	-27	0	34	46	0
843	0	0	-1015	-1924	-909	1469	-53	-1416	73	110	-25	64	126	5	0
844	0	0	-976	-1918	-942	1447	-17	-1430	3	87	-69	65	40	-15	0
845	0	0	-1029	-1903	-874	1466	-77	-1388	0	52	-73	62	50	-50	0
846	0	0	-1091	-1905	-814	1498	-138	-1359	-64	36	-29	-38	36	-34	0
847	0	0	-1220	-1914	-694	1567	-263	-1304	-97	-17	-32	-36	-9	-48	0
848	0	0	-1171	-1910	-739	1540	-216	-1324	-58	7	-3	-50	-81	-27	0
849	0	0	-1230	-1914	-684	1572	-273	-1299	-27	31	-42	-15	-48	-31	0
850	0	0	-1092	-1910	-818	1501	-137	-1364	-29	77	-27	-25	32	-17	0
851	0	0	-1071	-1912	-841	1491	-115	-1376	-50	40	-50	58	13	15	0
852	0	0	-935	-1922	-987	1428	26	-1454	-13	79	-25	25	-19	-27	0
853	0	0	-877	-1936	-1059	1406	91	-1497	60	52	36	65	5	1	0
854	0	0	-998	-1936	-938	1467	-30	-1437	29	0	13	31	29	11	0
855	0	0	-924	-1926	-1002	1425	39	-1464	21	-58	-54	-36	-23	-69	0
856	0	0	-1026	-1920	-894	1473	-66	-1407	15	-44	31	-75	21	-58	0
857	0	0	-1123	-1918	-795	1520	-164	-1356	-60	-40	32	-42	-40	-91	0
858	0	0	-1185	-1941	-756	1563	-214	-1348	-98	-69	-60	-95	-48	-122	0
859	0	0	-1098	-1965	-867	1531	-115	-1416	-15	-7	-29	-36	-71	-104	0
860	0	0	-1030	-1957	-927	1493	-51	-1442	-5	-50	-42	3	34	1	0
861	0	0	-911	-1943	-1032	1427	60	-1487	-29	29	1	-29	-77	48	0
862	0	0	-798	-1934	-1136	1366	169	-1535	9	36	-21	65	0	-3	0
863	0	0	-747	-1934	-1187	1340	220	-1560	7	97	29	-38	27	27	0
864	0	0	-795	-1924	-1129	1359	167	-1526	19	-71	44	50	-54	23	0
865	0	0	-857	-1922	-1065	1389	104	-1493	27	-31	29	-38	1	-44	0
866	0	0	-972	-1928	-956	1450	-8	-1442	-31	-48	-54	-27	-21	-97	0
867	0	0	-1193	-1930	-737	1561	-228	-1333	-13	-87	-75	-102	-58	-135	0
868	0	0	-1222	-1920	-698	1571	-262	-1309	-75	-64	-21	-114	-29	-195	0
869	0	0	-1317	-1914	-597	1615	-360	-1255	-143	-89	-32	-157	-93	-116	0
870	0	0	-1046	-1922	-876	1484	-85	-1399	-64	50	-9	-19	-40	-31	0
871	0	0	-784	-1940	-1156	1362	186	-1548	31	-25	7	-3	-11	-60	0
872	0	0	-592	-1938	-1346	1265	377	-1642	77	-17	-7	17	27	40	0
873	0	0	-582	-1953	-1371	1267	394	-1662	52	67	44	29	7	38	0
874	0	0	-745	-1951	-1206	1348	230	-1578	36	11	23	7	-11	-62	0
875	0	0	-902	-1932	-1030	1417	64	-1481	-44	-21	-13	-34	-95	-87	0
876	0	0	-1069	-1934	-865	1501	-102	-1399	-71	-38	27	-133	-75	-205	0
877	0	0	-1312	-1938	-626	1625	-343	-1282	-149	-13	29	-149	-52	-180	0
878	0	0	-1527	-1938	-411	1732	-558	-1174	-213	-147	-67	-246	-147	-273	0
879	0	0	-1521	-1934	-413	1727	-554	-1173	-120	-83	-1	-166	-85	-215	0
880	0	0	-1273	-1926	-653	1599	-310	-1289	-87	-151	-60	-104	-85	-120	0
881	0	0	-925	-1924	-999	1424	37	-1461	17	-19	58	0	-100	9	0
882	0	0	-739	-1918	-1179	1328	220	-1548	-23	95	-32	11	-3	-1	0
883	0	0	-714	-1924	-1210	1319	248	-1567	42	-40	48	-67	-1	9	0
884	0	0	-836	-1930	-1094	1383	129	-1512	-40	0	87	-83	11	-13	0
885	0	0	-808	-1940	-1132	1374	162	-1536	25	3	48	-77	-5	-98	0
886	0	0	-1156	-1949	-793	1552	-181	-1371	-69	-19	-7	-40	-34	-126	0
887	0	0	-1310	-1938	-628	1624	-341	-1283	-60	-87	-60	-209	-102	-164	0
888	0	0	-1504	-1930	-426	1717	-539	-1178	-128	-89	-50	-155	-62	-153	0
889	0	0	-1536	-1922	-386	1729	-575	-1154	-141	-168	-17	-201	-203	-145	0
890	0	0	-1214	-1916	-702	1565	-256	-1309	-19	-38	36	-46	-50	-104	0
891	0	0	-976	-1920	-944	1448	-16	-1432	-1	-15	-25	-15	11	-75	0
892	0	0	-792	-1928	-1136	1360	172	-1532	54	-19	-56	17	-50	-29	0
893	0	0	-716	-1951	-1235	1333	259	-1593	95	23	91	1	-11	17	0
894	0	0	-848	-1932	-1084	1390	118	-1508	1	1	21	-46	-3	-62	0
895	0	0	-947	-1934	-987	1440	20	-1460	27	-31	9	-91	19	-118	0
896	0	0	-1257	-1926	-669	1591	-294	-1297	-56	-64	-17	-155	-48	-133	0
897	0	0	-1498	-1924	-426	1711	-536	-1175	-102	-95	9	-164	-110	-166	0
898	0	0	-1729	-1926	-197	1827	-766	-1061	-112	-190	-60	-223	-151	-240	0
899	0	0	-1732	-1914	-182	1823	-775	-1048	-100	-106	-58	-133	-124	-182	0
900	0	0	-1472	-1912	-440	1692	-516	-1176	-19	-95	-29	-81	-120	-174	0
901	0	0	-1201	-1920	-719	1560	-241	-1319	34	13	34	-40	56	-31	0
902	0	0	-1026	-1912	-886	1469	-70	-1399	77	-31	31	-7	13	-69	0
903	0	0	-1034	-1912	-878	1473	-78	-1395	32	11	15	15	-44	7	0
904	0	0	-1253	-1912	-659	1582	-297	-1285	-89	-21	-50	13	-62	-143	0
905	0	0	-1354	-1912	-558	1633	-398	-1235	-42	-44	29	-120	-40	-50	0
906	0	0	-1709	-1922	-213	1815	-748	-1067	-112	-209	-48	-137	-194	-164	0
907	0	0	-1937	-1934	3	1935	-970	-965	-52	-120	3	-174	-73	-240	0
908	0	0	-2255	-1957	298	2106	-1276	-829	-166	-157	-75	-265	-219	-285	0
909	0	0	-2339	-1957	382	2148	-1360	-787	-120	-166	-52	-250	-98	-275	0
910	0	0	-2081	-1936	145	2008	-1113	-895	-29	-97	-11	-133	-112	-168	0
911	0	0	-1843	-1924	-81	1883	-881	-1002	7	-50	69	-98	-52	-77	0
912	0	0	-1709	-1918	-209	1813	-750	-1063	29	-40	-9	-54	-3	-116	0
913	0	0	-1850	-1912	-62	1881	-894	-987	-32	-32	31	-77	-31	-133	0
914	0	0	-2059	-1908	151	1983	-1105	-878	-42	-135	42	-133	-36	-106	0
915	0	0	-2329	-1924	405	2126	-1367	-759	-128	-131	5	-226	-87	-244	0
916	0	0	-2769	-1926	843	2347	-1806	-541	-137	-164	50	-265	-195	-213	0
917	0	0	-3202	-1940	1262	2571	-2232	-339	-201	-180	-54	-304	-219	-388	0
918	0	0	-3570	-1947	1623	2758	-2596	-162	-296	-267	-46	-424	-199	-481	0
919	0	0	-3753	-1924	1829	2838	-2791	-47	-219	-302	-108	-391	-281	-432	0
920	0	0	-3728	-1922	1806	2825	-2767	-58	-302	-281	-52	-399	-275	-370	0
921	0	0	-3468	-1926	1542	2697	-2505	-192	-124	-232	-25	-203	-201	-372	0
922	0	0	-3518	-1941	1577	2729	-2547	-182	-98	-221	-15	-306	-217	-310	0
923	0	0	-3588	-1934	1654	2761	-2621	-140	-100	-199	-50	-281	-178	-360	0
924	0	0	-3854	-1932	1922	2893	-2888	-5	-201	-133	-15	-327	-248	-395	0
925	0	0	-4052	-1926	2126	2989	-3089	100	-213	-292	-3	-386	-271	-422	0
926	0	0	-4488	-1926	2562	3207	-3525	318	-279	-331	-77	-459	-339	-519	0
927	0	0	-4830	-1928	2902	3379	-3866	487	-248	-356	-44	-483	-259	-552	0
928	0	0	-5115	-1924	3191	3519	-4153	633	-331	-356	-108	-531	-430	-704	0
929	0	0	-5283	-1918	3365	3600	-4324	723	-283	-382	-65	-537	-345	-613	0
930	0	0	-5210	-1920	3290	3565	-4250	685	-298	-389	-97	-570	-356	-582	0
931	0	0	-5029	-1914	3115	3471	-4072	600	-199	-289	-52	-403	-267	-450	0
932	0	0	-5010	-1912	3098	3461	-4054	593	-207	-333	-42	-512	-300	-564	0
933	0	0	-5152	-1907	3245	3529	-4198	669	-259	-263	-56	-508	-294	-568	0
934	0	0	-5440	-1908	3532	3674	-4486	812	-273	-339	-128	-525	-331	-556	0
935	0	0	-5689	-1928	3761	3808	-4725	916	-312	-366	-151	-535	-420	-675	0
936	0	0	-6044	-1926	4118	3985	-5081	1096	-308	-438	-126	-644	-420	-832	0
937	0	0	-6383	-1949	4434	4166	-5408	1242	-300	-481	-98	-659	-485	-717	0
938	0	0	-6650	-1934	4716	4292	-5683	1391	-413	-533	-199	-739	-514	-774	0
939	0	0	-6686	-1926	4760	4306	-5723	1417	-310	-496	-100	-663	-436	-715	0
940	0	0	-6595	-1916	4679	4255	-5637	1381	-393	-471	-230	-618	-486	-754	0
941	0	0	-6364	-1932	4432	4148	-5398	1250	-341	-316	-129	-628	-389	-731	0
942	0	0	-6421	-1934	4487	4177	-5454	1276	-300	-362	-164	-628	-366	-628	0
943	0	0	-6434	-1926	4508	4180	-5471	1291	-374	-368	-83	-591	-459	-669	0
944	0	0	-6694	-1912	4782	4303	-5738	1435	-316	-411	-129	-605	-459	-735	0
945	0	0	-7010	-1918	5092	4464	-6051	1587	-407	-389	-178	-721	-422	-832	0
946	0	0	-7425	-1918	5507	4671	-6466	1794	-473	-475	-151	-816	-541	-907	0
947	0	0	-7784	-1912	5872	4848	-6828	1980	-432	-570	-192	-913	-597	-975	0
948	0	0	-8069	-1916	6153	4992	-7111	2118	-469	-613	-232	-840	-647	-1006	0
949	0	0	-8228	-1910	6318	5069	-7273	2204	-514	-568	-234	-925	-628	-960	0
950	0	0	-7986	-1897	6089	4941	-7037	2096	-461	-580	-164	-880	-533	-971	0
951	0	0	-7697	-1887	5810	4792	-6753	1961	-366	-417	-234	-671	-516	-886	0
952	0	0	-7521	-1897	5624	4709	-6572	1863	-401	-407	-135	-725	-467	-808	0
953	0	0	-7515	-1924	5591	4719	-6553	1833	-388	-403	-180	-748	-543	-795	0
954	0	0	-7553	-1945	5608	4749	-6580	1831	-388	-498	-153	-735	-556	-873	0
955	0	0	-7633	-1953	5680	4793	-6656	1863	-448	-419	-228	-810	-514	-896	0
956	0	0	-7823	-1945	5878	4884	-6850	1966	-391	-550	-162	-878	-485	-989	0
957	0	0	-8015	-1932	6083	4973	-7049	2075	-502	-647	-287	-898	-614	-1034	0
958	0	0	-8167	-1932	6235	5049	-7201	2151	-496	-541	-223	-884	-510	-993	0
959	0	0	-8086	-1941	6145	5013	-7115	2102	-461	-562	-215	-929	-614	-975	0
960	0	0	-7767	-1924	5843	4845	-6805	1959	-391	-564	-155	-816	-510	-905	0
961	0	0	-7336	-1910	5426	4623	-6381	1758	-362	-500	-166	-733	-483	-838	0
962	0	0	-6948	-1897	5051	4422	-5999	1577	-174	-368	-102	-640	-413	-777	0
963	0	0	-6879	-1872	5007	4375	-5943	1567	-339	-436	-155	-661	-500	-737	0
964	0	0	-6777	-1858	4919	4317	-5848	1530	-300	-362	-145	-673	-374	-727	0
965	0	0	-6812	-1854	4958	4333	-5885	1552	-316	-440	-186	-679	-465	-708	0
966	0	0	-6891	-1846	5045	4368	-5968	1599	-388	-403	-178	-758	-492	-861	0
967	0	0	-7008	-1846	5162	4427	-6085	1658	-388	-479	-131	-756	-486	-812	0
968	0	0	-6970	-1837	5133	4403	-6051	1648	-391	-463	-153	-805	-516	-820	0
969	0	0	-6972	-1835	5137	4403	-6054	1651	-432	-417	-225	-711	-549	-764	0
970	0	0	-6480	-1823	4657	4151	-5568	1417	-308	-374	-215	-595	-469	-700	0
971	0	0	-6011	-1815	4196	3913	-5103	1190	-254	-349	-91	-523	-362	-611	0
972	0	0	-5727	-1813	3914	3770	-4820	1050	-203	-285	-110	-438	-333	-566	0
973	0	0	-5499	-1819	3680	3659	-4589	930	-170	-261	-81	-413	-283	-448	0
974	0	0	-5526	-1817	3709	3671	-4617	946	-238	-279	-128	-512	-333	-498	0
975	0	0	-5388	-1823	3565	3605	-4476	871	-143	-242	-91	-463	-323	-455	0
976	0	0	-5600	-1810	3790	3705	-4695	990	-308	-364	-128	-570	-318	-679	0
977	0	0	-5749	-1778	3971	3763	-4860	1096	-312	-302	-145	-529	-355	-611	0
978	0	0	-5771	-1740	4031	3755	-4901	1145	-366	-405	-141	-601	-393	-686	0
979	0	0	-5668	-1740	3928	3704	-4798	1094	-291	-215	-116	-467	-329	-502	0
980	0	0	-5382	-1720	3662	3551	-4522	971	-263	-275	-116	-527	-341	-525	0
981	0	0	-4836	-1707	3129	3271	-3982	711	-172	-170	-52	-261	-215	-428	0
982	0	0	-4613	-1703	2910	3158	-3761	603	-164	-124	15	-314	-188	-380	0
983	0	0	-4441	-1685	2756	3063	-3598	535	-176	-100	-46	-275	-215	-368	0
984	0	0	-4467	-1689	2778	3078	-3622	544	-166	-168	-106	-259	-182	-397	0
985	0	0	-4544	-1724	2820	3134	-3682	548	-124	-176	-7	-306	-145	-339	0
986	0	0	-4698	-1738	2960	3218	-3829	611	-225	-194	-62	-397	-242	-452	0
987	0	0	-4927	-1734	3193	3330	-4060	729	-228	-197	-85	-322	-269	-504	0
988	0	0	-5064	-1755	3309	3409	-4186	777	-252	-244	-83	-473	-312	-434	0
989	0	0	-5045	-1759	3286	3402	-4165	763	-256	-192	-118	-386	-283	-424	0
990	0	0	-4717	-1755	2962	3236	-3839	603	-232	-180	-56	-277	-225	-351	0
991	0	0	-4397	-1742	2655	3069	-3526	456	-197	-75	-62	-279	-234	-258	0
992	0	0	-4085	-1746	2339	2915	-3212	296	-157	-95	-7	-217	-250	-250	0
993	0	0	-4071	-1757	2314	2914	-3192	278	-42	-46	-19	-129	-186	-258	0
994	0	0	-4172	-1771	2401	2971	-3286	315	-166	-170	-151	-322	-207	-370	0
995	0	0	-4069	-1784	2285	2926	-3177	250	-71	-31	-9	-195	-85	-300	0
996	0	0	-4424	-1796	2628	3110	-3526	416	-176	-265	-104	-388	-242	-428	0
997	0	0	-4401	-1784	2617	3092	-3509	416	-168	-201	-87	-318	-254	-378	0
998	0	0	-4593	-1782	2811	3187	-3702	514	-258	-244	-98	-378	-296	-432	0
999	0	0	-4510	-1804	2706	3157	-3608	451	-217	-184	-56	-389	-201	-378	0
1000	0	0	-4177	-1815	2362	2996	-3269	273	-215	-153	-40	-275	-236	-308	0
1001	0	0	-3664	-1810	1854	2737	-2759	22	-102	-50	-7	-199	-77	-211	0
1002	0	0	-3438	-1817	1621	2627	-2529	-98	-31	-73	44	-159	-106	-174	0
1003	0	0	-3254	-1829	1425	2541	-2339	-202	-71	-27	-5	-145	-77	-197	0
1004	0	0	-3194	-1829	1365	2511	-2279	-232	-54	-5	-67	-106	-79	-108	0
1005	0	0	-3274	-1831	1443	2552	-2358	-194	-79	-91	-42	-180	-114	-176	0
1006	0	0	-3331	-1844	1487	2587	-2409	-178	-71	-87	-64	-197	-157	-258	0
1007	0	0	-3549	-1868	1681	2708	-2615	-93	-89	-155	-15	-199	-174	-194	0
1008	0	0	-3702	-1883	1819	2792	-2760	-32	-201	-269	-161	-337	-258	-362	0
1009	0	0	-3568	-1883	1685	2725	-2626	-99	-112	-116	-93	-180	-221	-194	0
1010	0	0	-3273	-1881	1392	2577	-2332	-244	-89	-149	-67	-190	-131	-232	0
1011	0	0	-2769	-1875	894	2322	-1831	-490	-21	-21	-25	-104	-5	-133	0
1012	0	0	-2562	-1870	692	2216	-1627	-589	-15	-44	-25	-65	38	-31	0
1013	0	0	-2387	-1887	500	2137	-1443	-693	-1	-38	29	-36	-25	-62	0
1014	0	0	-2449	-1912	537	2180	-1493	-687	5	42	-9	-64	-31	-77	0
1015	0	0	-2552	-1903	649	2227	-1600	-627	-46	-62	-27	-100	-97	-129	0
1016	0	0	-2717	-1893	824	2305	-1770	-534	-91	-46	31	-149	-50	-151	0
1017	0	0	-2900	-1907	993	2403	-1946	-457	-159	-58	-104	-174	-108	-322	0
1018	0	0	-3164	-1905	1259	2534	-2211	-323	-172	-145	-54	-182	-129	-275	0
1019	0	0	-3089	-1914	1175	2501	-2132	-369	-139	-124	-23	-176	-114	-285	0
1020	0	0	-2797	-1936	861	2366	-1829	-537	-77	-87	34	-100	-73	-104	0
1021	0	0	-2516	-1936	580	2226	-1548	-678	-69	-27	5	-7	-42	-44	0
1022	0	0	-2312	-1926	386	2119	-1349	-770	40	-5	-102	89	-25	-87	0
1023	0	0	-2298	-1916	382	2107	-1340	-767	71	-44	52	3	17	-19	0
1024	0	0	-2375	-1920	455	2147	-1415	-732	58	-65	-5	-3	-29	-122	0
1025	0	0	-2560	-1916	644	2238	-1602	-636	-85	-65	58	-65	25	-143	0
1026	0	0	-2692	-1907	785	2299	-1738	-561	25	-145	-62	-143	17	-209	0
1027	0	0	-3075	-1908	1167	2491	-2121	-370	-145	-248	-58	-174	-141	-223	0
1028	0	0	-3185	-1907	1278	2546	-2231	-314	-106	-242	-38	-203	-186	-209	0
1029	0	0	-3309	-1901	1408	2605	-2358	-246	-129	-219	-9	-199	-112	-122	0
1030	0	0	-3016	-1897	1119	2456	-2067	-389	-81	-168	-75	-110	-137	-174	0
1031	0	0	-2669	-1895	774	2282	-1721	-560	13	-131	38	-102	-46	-112	0
1032	0	0	-2502	-1903	599	2202	-1550	-652	5	-48	23	25	-3	-7	0
1033	0	0	-2484	-1908	576	2196	-1530	-666	-19	-120	46	-27	-112	-15	0
1034	0	0	-2507	-1908	599	2207	-1553	-654	-21	-56	-1	-3	-17	-65	0
1035	0	0	-2618	-1903	715	2260	-1666	-594	-56	-176	-3	-79	-139	-153	0
1036	0	0	-2791	-1901	890	2346	-1840	-505	-65	-135	-34	-100	-83	-133	0
1037	0	0	-2987	-1903	1084	2445	-2035	-409	-147	-182	-9	-151	-143	-166	0
1038	0	0	-3132	-1916	1216	2524	-2174	-350	-128	-238	-46	-252	-133	-205	0
1039	0	0	-3029	-1941	1088	2485	-2058	-426	-38	-155	34	-116	-73	-104	0
1040	0	0	-2753	-1945	808	2349	-1780	-568	-91	-133	17	-114	-15	-83	0
1041	0	0	-2370	-1934	436	2152	-1403	-749	32	-122	38	-102	21	-56	0
1042	0	0	-2094	-1899	195	1996	-1144	-852	106	-95	19	-31	7	-13	0
1043	0	0	-1917	-1815	102	1866	-1009	-856	166	-85	97	-40	116	-13	0
1044	0	0	-1941	-1639	302	1790	-1121	-668	67	-133	19	-36	-36	-27	0
1045	0	0	-1854	-1435	419	1644	-1136	-508	40	-153	-40	-27	-89	-73	0
1046	0	0	-1949	-1224	725	1586	-1337	-249	-9	-203	38	-64	-89	-157	0
1047	0	0	-2049	-981	1068	1515	-1558	43	-7	-186	-44	-155	-27	-192	0
1048	0	0	-1965	-677	1288	1321	-1626	305	-65	-188	-44	-228	-91	-180	0
1049	0	0	-1757	-248	1509	1002	-1633	630	-118	-203	1	-190	-79	-145	0
1050	0	0	-1174	292	1466	441	-1320	879	81	-219	-11	-97	-141	-151	0
1051	0	0	-493	828	1321	-167	-907	1074	3	-114	-1	-44	-108	-34	0
1052	0	0	-50	1358	1408	-654	-729	1383	75	-106	50	1	11	21	0
1053	0	0	277	1891	1614	-1084	-668	1752	38	-161	50	17	-79	-95	0
1054	0	0	489	2347	1858	-1418	-684	2102	75	-153	-27	-52	3	-67	0
1055	0	0	535	2634	2099	-1584	-782	2366	-13	-230	25	-137	-98	-122	0
1056	0	0	462	2857	2395	-1659	-966	2626	11	-195	54	-110	-112	-186	0
1057	0	0	167	2921	2754	-1544	-1293	2837	-122	-238	-120	-217	-174	-256	0
1058	0	0	66	2855	2789	-1460	-1361	2822	-46	-283	-75	-211	-172	-250	0
1059	0	0	-142	2380	2522	-1119	-1332	2451	-52	-211	7	-215	-131	-226	1
1060	0	0	-146	1757	1903	-805	-1024	1830	-19	-223	-5	-168	-106	-166	0
1061	0	0	-168	966	1134	-399	-651	1050	34	-128	54	-73	7	-91	0
1062	0	0	-423	129	552	147	-487	340	52	-195	100	-87	-29	-172	0
1063	0	0	-999	-1200	-201	1099	-399	-700	17	-81	9	9	0	-137	0
1064	0	0	-1502	-1967	-465	1734	-518	-1216	-83	-161	-21	-98	-137	-71	0
1065	0	0	-1583	-2153	-570	1868	-506	-1361	44	-161	116	-69	-13	-62	0
1066	0	0	-1911	-2205	-294	2058	-808	-1249	-81	-170	9	-162	-73	-197	0
1067	0	0	-2068	-2161	-93	2114	-987	-1127	-64	-228	-1	-236	-81	-209	0
1068	0	0	-2234	-2118	116	2176	-1175	-1001	-139	-170	15	-199	-83	-263	0
1069	0	0	-2206	-2102	104	2154	-1155	-999	-116	-153	13	-244	-104	-195	0
1070	0	0	-1890	-2120	-230	2005	-830	-1175	-15	-159	5	-131	-29	-71	0
1071	0	0	-1550	-2145	-595	1847	-477	-1370	83	-124	52	-93	52	25	0
1072	0	0	-1327	-2155	-828	1741	-249	-1491	100	-17	91	13	65	54	0
1073	0	0	-1250	-2155	-905	1702	-172	-1530	110	-52	91	-40	128	36	0
1074	0	0	-1257	-2112	-855	1684	-201	-1483	118	-106	112	-23	48	50	0
1075	0	0	-1308	-2060	-752	1684	-278	-1406	87	-98	137	-21	52	56	0
1076	0	0	-1445	-2009	-564	1727	-440	-1286	9	-60	50	31	50	-104	0
1077	0	0	-1638	-1965	-327	1801	-655	-1146	9	-137	48	-54	-50	-93	0
1078	0	0	-1738	-1910	-172	1824	-783	-1041	-21	-44	23	-42	-38	-79	0
1079	0	0	-1596	-1881	-285	1738	-655	-1083	31	-157	69	-32	73	-11	0
1080	0	0	-1282	-1862	-580	1572	-351	-1221	93	-106	100	15	64	36	0
1081	0	0	-838	-1868	-1030	1353	96	-1449	232	36	188	159	143	186	0
1082	0	0	-639	-1903	-1264	1271	312	-1583	137	40	106	147	133	250	0
1083	0	0	-411	-1891	-1480	1151	534	-1685	244	128	205	230	170	310	0
1084	0	0	-508	-1864	-1356	1186	424	-1610	221	98	145	180	194	256	0
1085	0	0	-543	-1833	-1290	1188	373	-1561	141	62	64	128	149	164	0
1086	0	0	-782	-1817	-1035	1299	126	-1426	153	3	60	149	124	166	0
1087	0	0	-1011	-1810	-799	1410	-106	-1304	83	-23	-5	112	3	139	0
1088	0	0	-1077	-1802	-725	1439	-176	-1263	44	25	131	27	120	108	0
1089	0	0	-1160	-1792	-632	1476	-264	-1212	34	-27	71	69	36	131	0
1090	0	0	-824	-1784	-960	1304	68	-1372	151	116	118	182	170	194	0
1091	0	0	-485	-1786	-1301	1135	408	-1543	207	166	118	242	178	265	0
1092	0	0	-328	-1788	-1460	1058	566	-1624	223	209	114	283	201	308	0
1093	0	0	-268	-1792	-1524	1030	628	-1658	211	215	108	250	186	246	0
1094	0	0	-325	-1780	-1455	1052	565	-1617	209	151	97	281	197	201	0
1095	0	0	-382	-1761	-1379	1071	498	-1570	180	122	129	277	120	223	0
1096	0	0	-619	-1769	-1150	1194	265	-1459	139	54	67	157	73	157	0
1097	0	0	-859	-1782	-923	1320	32	-1352	62	87	17	71	151	73	0
1098	0	0	-1082	-1782	-700	1432	-191	-1241	-1	11	-3	1	42	25	0
1099	0	0	-1083	-1763	-680	1423	-201	-1221	-9	46	31	-42	62	3	0
1100	0	0	-824	-1753	-929	1288	52	-1341	9	97	110	112	112	77	0
1101	0	0	-491	-1742	-1251	1116	380	-1496	122	77	77	201	31	112	0
1102	0	0	-408	-1746	-1338	1077	465	-1542	147	21	131	168	21	213	0
1103	0	0	-291	-1742	-1451	1016	580	-1596	48	184	69	166	116	137	0
1104	0	0	-460	-1742	-1282	1101	411	-1512	137	120	120	129	135	108	0
1105	0	0	-582	-1734	-1152	1158	285	-1443	54	52	42	83	54	23	0
1106	0	0	-853	-1724	-871	1288	9	-1297	9	23	1	0	-27	-13	0
1107	0	0	-1195	-1738	-543	1466	-326	-1140	-116	-40	62	-104	-62	-83	0
1108	0	0	-1356	-1728	-372	1542	-492	-1050	-87	23	-23	-79	-17	-166	0
1109	0	0	-1438	-1734	-296	1586	-571	-1015	-108	7	-9	-81	-145	-69	0
1110	0	0	-1176	-1728	-552	1452	-312	-1140	25	40	36	-1	-17	-7	0
1111	0	0	-860	-1711	-851	1285	-4	-1281	25	98	36	73	17	5	0
1112	0	0	-708	-1695	-987	1201	139	-1341	139	89	56	114	60	65	0
1113	0	0	-745	-1689	-944	1217	99	-1316	32	13	-23	75	-17	-46	0
1114	0	0	-732	-1678	-946	1205	107	-1312	67	40	100	52	25	1	0
1115	0	0	-972	-1695	-723	1333	-124	-1209	-40	-3	-9	-23	-31	-83	0
1116	0	0	-1098	-1668	-570	1383	-264	-1119	5	-31	17	-62	-145	-64	0
1117	0	0	-1463	-1680	-217	1571	-623	-948	-25	-54	25	-56	-64	-128	0
1118	0	0	-1662	-1689	-27	1675	-817	-858	-133	-104	-83	-155	-137	-178	0
1119	0	0	-1682	-1685	-3	1683	-839	-844	19	-87	-40	-100	-112	-102	0
1120	0	0	-1360	-1678	-318	1519	-521	-998	19	-23	98	-40	-34	-27	0
1121	0	0	-1065	-1666	-601	1365	-232	-1133	-54	64	27	-1	-36	25	0
1122	0	0	-850	-1660	-810	1255	-20	-1235	69	81	143	73	25	93	0
1123	0	0	-867	-1654	-787	1260	-40	-1220	64	34	62	38	11	23	0
1124	0	0	-928	-1645	-717	1286	-105	-1181	-21	69	-7	71	-27	19	0
1125	0	0	-994	-1641	-647	1317	-173	-1144	23	64	174	50	-11	116	0
1126	0	0	-1276	-1621	-345	1448	-465	-983	-31	-13	-36	-71	-69	-118	0
1127	0	0	-1501	-1623	-122	1562	-689	-872	-58	-21	-7	-137	-44	-141	0
1128	0	0	-1713	-1616	97	1664	-905	-759	-95	-15	-3	-126	-64	-153	0
1129	0	0	-1726	-1614	112	1670	-919	-751	-69	-21	-21	-97	-93	-71	0
1130	0	0	-1484	-1608	-124	1546	-680	-866	-3	64	36	-15	-29	27	0
1131	0	0	-1207	-1598	-391	1402	-408	-994	11	19	-1	-19	-19	5	0
1132	0	0	-927	-1592	-665	1259	-131	-1128	91	75	52	137	71	87	0
1133	0	0	-1021	-1581	-560	1301	-230	-1070	58	17	13	108	3	71	0
1134	0	0	-989	-1563	-574	1276	-207	-1068	75	108	48	139	32	108	0
1135	0	0	-1158	-1553	-395	1355	-381	-974	-13	46	-52	7	7	-38	0
1136	0	0	-1374	-1540	-166	1457	-604	-853	93	-21	23	31	-36	-60	0
1137	0	0	-1692	-1522	170	1607	-931	-676	-143	-89	-23	-83	-112	-129	0
1138	0	0	-1811	-1505	306	1658	-1058	-599	-81	-48	15	-141	-73	-153	0
1139	0	0	-1896	-1489	407	1692	-1151	-541	-50	-42	1	-79	-110	-124	0
1140	0	0	-1592	-1468	124	1530	-858	-672	-54	-54	46	-52	-93	-52	0
1141	0	0	-1240	-1472	-232	1356	-504	-852	85	69	83	13	79	-38	0
1142	0	0	-1167	-1487	-320	1327	-423	-903	13	48	-46	48	25	34	0
1143	0	0	-1071	-1501	-430	1286	-320	-965	91	108	67	100	3	15	0
1144	0	0	-1208	-1497	-289	1352	-459	-893	23	-13	-1	56	-5	-75	0
1145	0	0	-1283	-1478	-195	1380	-544	-836	21	34	5	-62	-31	-46	0
1146	0	0	-1564	-1464	100	1514	-832	-682	-91	-23	-15	-69	-104	-122	0
1147	0	0	-1759	-1443	316	1601	-1037	-563	-118	-112	-93	-166	-102	-225	0
1148	0	0	-1842	-1437	405	1639	-1123	-516	-42	-64	3	-131	-106	-143	0
1149	0	0	-1969	-1420	549	1694	-1259	-435	-168	-124	-100	-168	-129	-97	0
1150	0	0	-1510	-1396	114	1453	-812	-641	13	-27	3	-58	-48	-129	0
1151	0	0	-1292	-1379	-87	1335	-602	-733	31	48	34	54	46	5	0
1152	0	0	-1011	-1367	-356	1189	-327	-861	44	19	-25	-23	-9	-27	0
1153	0	0	-867	-1344	-477	1105	-195	-910	128	87	91	60	65	75	0
1154	0	0	-1073	-1325	-252	1199	-410	-788	-25	1	-3	23	-38	0	0
1155	0	0	-1024	-1301	-277	1162	-373	-789	9	17	58	52	-31	-77	0
1156	0	0	-1309	-1278	31	1293	-670	-623	-73	-19	-32	-50	-11	-164	0
1157	0	0	-1477	-1249	228	1363	-852	-510	-83	-75	-85	-143	-54	-213	0
1158	0	0	-1623	-1235	388	1429	-1005	-423	-81	-106	-27	-100	-133	-186	0
1159	0	0	-1535	-1212	323	1373	-929	-444	-83	-79	-31	-83	-64	-122	0
1160	0	0	-1282	-1187	95	1234	-688	-546	-48	-65	23	-100	-21	-120	0
1161	0	0	-865	-1171	-306	1018	-279	-738	38	7	48	25	3	27	0
1162	0	0	-691	-1150	-459	920	-116	-804	19	0	-9	91	-23	5	0
1163	0	0	-596	-1129	-533	862	-31	-831	64	65	5	34	0	108	0
1164	0	0	-628	-1103	-475	865	-76	-789	-11	48	-1	36	-31	23	0
1165	0	0	-576	-1074	-498	825	-39	-786	50	93	42	145	-13	34	0
1166	0	0	-791	-1045	-254	918	-268	-649	-27	46	60	-15	31	-25	0
1167	0	0	-1086	-1026	60	1056	-573	-483	-157	-75	-95	-135	-143	-201	0
1168	0	0	-1054	-1014	40	1034	-547	-487	-126	21	-1	-81	-62	-137	0
1169	0	0	-1124	-995	129	1059	-626	-433	-65	-32	-25	-60	-52	-135	0
1170	0	0	-749	-954	-205	851	-272	-579	-19	-19	21	1	-95	-21	0
1171	0	0	-392	-927	-535	659	71	-731	129	67	-46	50	54	-27	0
1172	0	0	-159	-909	-750	534	295	-829	83	174	58	89	98	166	0
1173	0	0	-112	-882	-770	497	329	-826	137	44	73	131	9	52	0
1174	0	0	-134	-859	-725	496	295	-792	95	9	27	69	25	23	0
1175	0	0	-256	-841	-585	548	164	-713	-7	98	29	65	-23	32	0
1176	0	0	-485	-828	-343	656	-71	-585	-60	-44	-65	-42	-75	-118	0
1177	0	0	-731	-828	-97	779	-317	-462	-46	-124	5	-95	-102	-64	0
1178	0	0	-846	-863	-17	854	-414	-440	-62	-71	-56	-89	-133	-128	0
1179	0	0	-919	-832	87	875	-503	-372	-106	-81	-31	-81	-98	-159	0
1180	0	0	-609	-814	-205	711	-202	-509	-29	-15	27	-89	-36	-62	0
1181	0	0	-355	-810	-455	582	50	-632	120	34	73	31	40	17	0
1182	0	0	-118	-783	-665	450	273	-724	23	54	-11	50	-7	-25	0
1183	0	0	-33	-777	-744	405	355	-760	69	114	27	186	9	67	0
1184	0	0	-167	-785	-618	476	225	-701	71	-1	-27	64	7	23	0
1185	0	0	-155	-789	-634	472	239	-711	52	116	87	79	3	9	0
1186	0	0	-435	-791	-356	613	-39	-573	-34	-13	13	32	-36	-145	0
1187	0	0	-690	-779	-89	734	-300	-434	-128	-31	-65	-81	-60	-182	0
1188	0	0	-874	-787	87	830	-480	-350	-65	-65	46	-102	-95	-50	0
1189	0	0	-816	-797	19	806	-417	-389	-67	1	27	-114	-89	-89	0
1190	0	0	-520	-797	-277	658	-121	-537	3	38	118	-3	-3	-3	0
1191	0	0	-199	-810	-611	504	206	-710	73	56	81	69	104	100	0
1192	0	0	-56	-828	-772	442	358	-800	106	122	48	114	145	157	0
1193	0	0	71	-838	-909	383	490	-873	161	112	124	137	135	56	0
1194	0	0	-70	-861	-791	465	360	-826	7	85	67	46	56	85	0
1195	0	0	-122	-888	-766	505	322	-827	97	81	102	65	124	42	0
1196	0	0	-401	-913	-512	657	55	-712	-34	15	7	23	46	-27	0
1197	0	0	-646	-954	-308	800	-169	-631	-48	-1	-19	13	-31	-97	0
1198	0	0	-805	-989	-184	897	-310	-586	-25	46	-9	-64	9	-77	0
1199	0	0	-877	-1014	-137	945	-370	-575	-38	0	-46	-1	-15	-58	0
1200	0	0	-601	-1047	-446	824	-77	-746	-9	60	42	48	110	-36	0
1201	0	0	-342	-1094	-752	718	205	-923	56	120	3	194	38	81	0
1202	0	0	-92	-1127	-1035	609	471	-1081	85	201	-1	135	73	77	0
1203	0	0	-99	-1164	-1065	631	483	-1114	106	60	65	162	25	77	0
1204	0	0	-124	-1189	-1065	656	470	-1127	106	118	83	104	79	114	0
1205	0	0	-239	-1220	-981	729	371	-1100	50	29	58	112	-42	102	0
1206	0	0	-502	-1245	-743	873	120	-994	-46	32	34	1	-34	50	0
1207	0	0	-745	-1282	-537	1013	-104	-909	-3	11	19	-95	23	-27	0
1208	0	0	-912	-1305	-393	1108	-259	-849	-93	-42	-81	-87	0	-141	0
1209	0	0	-941	-1340	-399	1140	-271	-869	-85	50	-13	-19	-21	-38	0
1210	0	0	-745	-1346	-601	1045	-72	-973	-21	-5	15	-69	25	-23	0
1211	0	0	-277	-1361	-1084	819	403	-1222	114	162	0	95	116	62	0
1212	0	0	-299	-1385	-1086	842	393	-1235	65	23	46	52	36	102	0
1213	0	0	-142	-1420	-1278	781	568	-1349	102	98	69	143	52	50	0
1214	0	0	-291	-1449	-1158	870	433	-1303	91	32	46	75	54	104	0
1215	0	0	-406	-1484	-1078	945	336	-1281	25	1	25	9	5	-46	0
1216	0	0	-664	-1519	-855	1091	95	-1187	5	-25	-52	-5	-56	-104	0
1217	0	0	-978	-1517	-539	1247	-219	-1028	-128	-38	-17	-87	-50	-93	0
1218	0	0	-1120	-1511	-391	1315	-364	-951	-143	-75	-83	-155	-102	-153	0
1219	0	0	-1098	-1520	-422	1309	-338	-971	-65	-40	-100	-71	-64	-141	0
1220	0	0	-825	-1550	-725	1187	-50	-1137	7	-91	38	-44	-38	-102	0
1221	0	0	-576	-1592	-1016	1084	220	-1304	-32	3	32	54	-34	32	0
1222	0	0	-291	-1590	-1299	940	504	-1444	44	118	9	-7	0	9	0
1223	0	0	-265	-1617	-1352	941	543	-1484	85	31	19	73	77	50	0
1224	0	0	-328	-1647	-1319	987	495	-1483	56	19	9	-9	-1	-25	0
1225	0	0	-496	-1660	-1164	1078	334	-1412	-15	-34	31	11	-11	-27	0
1226	0	0	-632	-1660	-1028	1146	198	-1344	-31	-112	15	-98	-75	-97	0
1227	0	0	-877	-1645	-768	1261	-54	-1206	-89	-164	5	-112	-124	-166	0
1228	0	0	-1019	-1641	-622	1330	-198	-1131	-118	-100	-42	-139	-104	-159	0
1229	0	0	-1013	-1649	-636	1331	-188	-1142	-65	-139	25	-166	-23	-153	0
1230	0	0	-716	-1662	-946	1189	115	-1304	69	-9	-31	7	15	-31	0
1231	0	0	-334	-1664	-1330	999	498	-1497	81	-97	62	42	-19	-5	0
1232	0	0	-138	-1660	-1522	899	692	-1591	62	-44	75	25	-7	44	0
1233	0	0	-51	-1674	-1623	862	786	-1648	75	71	75	29	71	50	0
1234	0	0	-190	-1672	-1482	931	646	-1577	73	60	29	108	38	69	0
1235	0	0	-161	-1680	-1519	920	679	-1599	32	-58	79	-71	-11	23	0
1236	0	0	-432	-1681	-1249	1056	408	-1465	23	-11	89	71	21	-27	0
1237	0	0	-687	-1680	-993	1183	153	-1336	-75	-97	-100	-36	-67	-147	0
1238	0	0	-793	-1691	-898	1242	52	-1294	-50	-108	73	-44	-174	-11	0
1239	0	0	-908	-1697	-789	1302	-59	-1243	-54	-100	48	-89	-60	-64	0
1240	0	0	-556	-1714	-1158	1135	301	-1436	-21	-122	23	-25	-65	-67	0
1241	0	0	-264	-1744	-1480	1004	608	-1612	77	50	97	104	56	114	0
1242	0	0	-81	-1718	-1637	899	778	-1677	31	77	62	128	46	112	0
1243	0	0	31	-1718	-1749	843	890	-1733	131	106	58	143	71	106	0
1244	0	0	-79	-1714	-1635	896	778	-1674	31	44	104	46	7	48	0
1245	0	0	-177	-1707	-1530	942	676	-1618	48	-19	108	3	73	13	0
1246	0	0	-450	-1705	-1255	1077	402	-1480	-67	-31	7	-87	3	-75	0
1247	0	0	-652	-1699	-1047	1175	197	-1373	-42	-71	17	-3	-120	-83	0
1248	0	0	-780	-1697	-917	1238	68	-1307	-40	-60	34	-52	-91	-106	0
1249	0	0	-795	-1687	-892	1241	48	-1289	-65	-52	-15	-36	-100	-42	0
1250	0	0	-534	-1699	-1165	1116	315	-1432	13	-32	62	-31	17	-11	0
1251	0	0	-208	-1697	-1489	952	640	-1593	21	118	9	56	32	67	0
1252	0	0	10	-1699	-1709	844	859	-1704	151	75	36	157	19	87	0
1253	0	0	37	-1701	-1738	832	887	-1719	40	110	81	124	21	71	0
1254	0	0	-62	-1695	-1633	878	785	-1664	1	27	-42	31	-40	-11	0
1255	0	0	-105	-1695	-1590	900	742	-1642	-9	112	52	44	65	0	0
1256	0	0	-436	-1695	-1259	1065	411	-1477	-52	-15	-69	-21	-67	-77	0
1257	0	0	-625	-1726	-1101	1175	238	-1413	-118	3	-38	-44	-83	-69	0
1258	0	0	-865	-1720	-855	1292	-5	-1287	-120	-56	-25	-128	-64	-44	0
1259	0	0	-865	-1699	-834	1282	-15	-1266	-81	-104	-116	-182	-122	-131	0
1260	0	0	-590	-1701	-1111	1145	260	-1406	-17	31	31	31	71	-1	0
1261	0	0	-297	-1711	-1414	1004	558	-1562	-17	17	-7	73	-112	25	0
1262	0	0	-130	-1734	-1604	932	737	-1669	9	69	85	69	89	50	0
1263	0	0	-64	-1718	-1654	891	795	-1686	-11	102	-52	48	58	42	0
1264	0	0	-132	-1705	-1573	918	720	-1639	7	116	3	87	73	153	0
1265	0	0	-318	-1697	-1379	1007	530	-1538	-7	1	-135	-40	-46	-31	0
1266	0	0	-479	-1693	-1214	1086	367	-1453	-25	21	-44	-40	-73	-98	0
1267	0	0	-743	-1699	-956	1221	106	-1327	-131	-50	-60	-124	-60	-108	0
1268	0	0	-885	-1705	-820	1295	-32	-1262	-147	-64	-58	-137	-60	-135	0
1269	0	0	-873	-1687	-814	1280	-29	-1250	-133	11	-95	-97	-31	-34	0
1270	0	0	-582	-1683	-1101	1132	259	-1392	-48	1	-44	-40	-40	-3	0
1271	0	0	-320	-1664	-1344	992	512	-1504	7	3	23	48	75	11	0
1272	0	0	-80	-1666	-1586	873	753	-1626	27	67	-23	126	-42	98	0
1273	0	0	-52	-1654	-1602	853	775	-1628	32	81	-48	157	23	62	0
1274	0	0	-49	-1672	-1623	860	787	-1647	50	120	46	42	44	69	0
1275	0	0	-188	-1681	-1493	934	652	-1587	3	31	-73	106	19	-11	0
1276	0	0	-461	-1681	-1220	1071	379	-1450	-58	27	-5	11	-29	-62	0
1277	0	0	-703	-1678	-975	1190	136	-1326	-176	-67	-54	-151	-149	-95	0
1278	0	0	-881	-1670	-789	1275	-46	-1229	-104	-62	-44	-67	-81	-89	0
1279	0	0	-952	-1660	-708	1306	-122	-1184	-112	-102	-25	-128	-131	-162	0
1280	0	0	-652	-1656	-1004	1154	176	-1330	-40	21	25	-25	-52	-7	0
1281	0	0	-365	-1645	-1280	1005	457	-1462	25	40	-1	73	13	11	0
1282	0	0	-169	-1641	-1472	905	651	-1556	65	83	-5	31	32	-5	0
1283	0	0	-76	-1649	-1573	862	748	-1611	62	106	9	65	5	34	0
1284	0	0	-240	-1652	-1412	946	586	-1532	-17	1	-9	-32	-5	-42	0
1285	0	0	-251	-1641	-1390	946	569	-1515	-15	32	3	48	-19	-15	0
1286	0	0	-540	-1641	-1101	1090	280	-1371	-65	-7	-81	-60	-102	-73	0
1287	0	0	-732	-1637	-905	1184	86	-1271	-137	-93	-73	-135	-133	-161	0
1288	0	0	-877	-1641	-764	1259	-56	-1202	-192	-27	23	-102	-87	-168	0
1289	0	0	-918	-1641	-723	1279	-97	-1182	-155	-58	-40	-131	-129	-100	0
1290	0	0	-615	-1650	-1035	1132	210	-1342	-114	-31	44	-77	-120	32	0
1291	0	0	-316	-1641	-1325	978	504	-1483	-13	50	0	-3	-23	5	0
1292	0	0	-51	-1641	-1590	846	769	-1615	-17	36	-15	112	19	27	0
1293	0	0	54	-1660	-1714	803	884	-1687	91	122	-5	143	25	62	0
1294	0	0	-82	-1672	-1590	877	754	-1631	-13	-5	21	13	-17	9	0
1295	0	0	-87	-1662	-1575	874	744	-1618	-73	54	-42	3	-19	-50	0
1296	0	0	-444	-1662	-1218	1053	387	-1440	-77	-71	0	-25	-25	-85	0
1297	0	0	-590	-1676	-1086	1133	248	-1381	-129	-62	-143	-126	-170	-192	0
1298	0	0	-710	-1666	-956	1188	123	-1311	-71	-7	-27	-50	-65	-110	0
1299	0	0	-875	-1658	-783	1266	-46	-1220	-176	-124	-110	-162	-87	-155	0
1300	0	0	-507	-1678	-1171	1092	332	-1424	-60	-17	-27	-56	-42	-60	0
1301	0	0	-208	-1680	-1472	944	632	-1576	-17	38	21	81	-36	-5	0
1302	0	0	-42	-1689	-1647	865	802	-1668	-3	27	-34	56	46	-5	0
1303	0	0	6	-1681	-1687	837	846	-1684	25	98	-46	93	-15	44	0
1304	0	0	-45	-1664	-1619	854	787	-1641	-48	75	-17	34	-44	19	0
1305	0	0	-169	-1666	-1497	917	664	-1581	-108	104	-13	19	1	3	0
1306	0	0	-310	-1664	-1354	987	522	-1509	-64	-21	-56	-11	-95	-77	0
1307	0	0	-582	-1672	-1090	1127	254	-1381	-77	-13	-85	-27	-93	-100	0
1308	0	0	-818	-1683	-865	1250	23	-1274	-81	-161	-120	-62	-129	-166	0
1309	0	0	-747	-1668	-921	1207	87	-1294	-116	0	-91	-25	-67	-159	0
1310	0	0	-520	-1666	-1146	1093	313	-1406	-21	-15	-31	-48	-44	13	0
1311	0	0	-185	-1674	-1489	929	652	-1581	60	54	-32	42	-19	27	0
1312	0	0	-29	-1674	-1645	851	808	-1659	83	65	21	141	-19	46	0
1313	0	0	8	-1672	-1680	832	844	-1676	-44	46	-60	27	-38	-9	0
1314	0	0	23	-1676	-1699	826	861	-1687	69	161	11	60	128	79	0
1315	0	0	-214	-1676	-1462	945	624	-1569	-71	0	-79	-64	-38	-17	0
1316	0	0	-397	-1681	-1284	1039	443	-1482	-3	-87	-60	-64	-50	-89	0
1317	0	0	-647	-1681	-1034	1164	193	-1357	-73	-38	-17	-87	-126	-54	0
1318	0	0	-882	-1683	-801	1282	-40	-1242	-188	-95	-64	-133	-137	-194	0
1319	0	0	-845	-1681	-836	1263	-4	-1258	-133	-69	-69	-205	-71	-145	0
1320	0	0	-582	-1691	-1109	1136	263	-1400	-48	71	-36	-36	56	-67	0
1321	0	0	-227	-1711	-1484	969	628	-1597	5	5	-25	34	-21	-44	0
1322	0	0	-39	-1701	-1662	870	811	-1681	71	112	32	87	50	40	0
1323	0	0	76	-1701	-1777	812	926	-1739	75	44	-9	77	-27	36	0
1324	0	0	-72	-1691	-1619	881	773	-1655	69	-31	19	81	-7	38	0
1325	0	0	-116	-1691	-1575	903	729	-1633	-27	5	-42	79	-23	-31	0
1326	0	0	-309	-1705	-1396	1007	543	-1550	29	19	-73	48	-100	-40	0
1327	0	0	-590	-1732	-1142	1161	276	-1437	-44	-120	-29	-64	-112	-116	0
1328	0	0	-689	-1711	-1022	1200	166	-1366	-139	-93	-38	-129	-131	-190	0
1329	0	0	-704	-1705	-1001	1204	148	-1353	-50	-67	-54	-120	-126	-93	0
1330	0	0	-495	-1703	-1208	1099	356	-1455	-54	15	-29	1	-34	23	0
1331	0	0	-73	-1689	-1616	881	771	-1652	46	21	-42	91	-25	58	0
1332	0	0	143	-1676	-1819	766	981	-1747	42	89	48	93	13	106	0
1333	0	0	217	-1676	-1893	729	1055	-1784	77	73	19	149	3	54	0
1334	0	0	33	-1685	-1718	826	875	-1701	-40	44	-77	7	27	-44	0
1335	0	0	111	-1691	-1802	790	956	-1746	34	17	32	-13	7	60	0
1336	0	0	-305	-1709	-1404	1007	549	-1556	-157	-17	13	-42	-50	-13	0
1337	0	0	-467	-1718	-1251	1092	392	-1484	-122	-85	-58	-31	-104	-180	0
1338	0	0	-604	-1713	-1109	1158	252	-1411	-65	-23	-27	-100	-32	-190	0
1339	0	0	-766	-1714	-948	1240	91	-1331	-100	-52	-108	-83	-93	-131	0
1340	0	0	-497	-1703	-1206	1100	354	-1454	-64	-11	27	-50	-128	-56	0
1341	0	0	-243	-1699	-1456	971	606	-1577	21	25	44	27	15	-11	0
1342	0	0	-136	-1697	-1561	916	712	-1629	-60	65	-58	25	-15	-48	0
1343	0	0	49	-1695	-1744	823	896	-1719	27	104	-5	52	-3	-5	0
1344	0	0	-217	-1689	-1472	953	627	-1580	-17	40	-81	50	48	17	0
1345	0	0	-217	-1683	-1466	950	624	-1574	-62	11	-25	-62	-1	-54	0
1346	0	0	-471	-1685	-1214	1078	371	-1449	-58	-23	32	-95	-52	-89	0
1347	0	0	-778	-1693	-915	1235	68	-1304	-112	-71	-93	-95	-89	-128	0
1348	0	0	-879	-1705	-826	1292	-26	-1265	-139	-44	-79	-91	-124	-174	0
1349	0	0	-970	-1703	-733	1336	-118	-1218	-180	-13	-27	-112	-85	-58	0
1350	0	0	-739	-1685	-946	1212	103	-1315	-89	-93	-67	-75	-48	-135	0
1351	0	0	-412	-1680	-1268	1046	428	-1474	-17	129	-56	52	15	9	0
1352	0	0	-276	-1678	-1402	977	563	-1540	-5	23	-23	13	-15	32	0
1353	0	0	-141	-1681	-1540	911	699	-1610	77	104	-23	93	1	23	0
1354	0	0	-361	-1672	-1311	1016	475	-1491	-15	13	-106	52	-42	-44	0
1355	0	0	-363	-1680	-1317	1021	477	-1498	15	-31	-44	-29	9	-143	0
1356	0	0	-667	-1689	-1022	1178	177	-1355	-40	-31	-110	-34	7	-97	0
1357	0	0	-828	-1685	-857	1256	14	-1271	-65	-44	-106	-98	-116	-197	0
1358	0	0	-1014	-1685	-671	1349	-171	-1178	-104	-87	-67	-50	-93	-98	0
1359	0	0	-995	-1689	-694	1342	-150	-1191	-178	-104	-95	-151	-176	-168	0
1360	0	0	-661	-1683	-1022	1172	180	-1352	19	-29	25	-7	7	21	0
1361	0	0	-383	-1678	-1295	1030	456	-1486	-23	-40	-95	-1	-62	75	0
1362	0	0	-72	-1680	-1608	876	768	-1644	85	159	19	137	58	91	0
1363	0	0	-68	-1689	-1621	878	776	-1655	0	0	-13	110	-3	25	0
1364	0	0	-70	-1689	-1619	879	774	-1654	87	3	-48	64	40	31	0
1365	0	0	-126	-1689	-1563	907	718	-1626	62	13	38	77	40	102	0
1366	0	0	-374	-1718	-1344	1046	485	-1531	-40	-15	-42	0	-34	-34	0
1367	0	0	-634	-1701	-1067	1167	216	-1384	-114	-36	-56	-118	-7	-67	0
1368	0	0	-714	-1691	-977	1202	131	-1334	-71	-56	-67	-155	-139	-190	0
1369	0	0	-650	-1689	-1039	1169	194	-1364	-65	-75	-1	-13	-97	-21	0
1370	0	0	-459	-1685	-1226	1072	383	-1455	-44	-67	-60	-97	-54	-85	0
1371	0	0	-2	-1668	-1666	835	832	-1667	77	62	11	48	50	44	0
1372	0	0	119	-1656	-1775	768	947	-1715	34	7	46	44	23	108	0
1373	0	0	231	-1670	-1901	719	1066	-1785	65	75	-7	73	62	31	0
1374	0	0	171	-1660	-1831	744	1001	-1745	54	79	21	9	42	31	0
1375	0	0	150	-1654	-1804	752	977	-1729	19	58	11	19	36	-7	0
1376	0	0	-162	-1649	-1487	905	662	-1568	-87	-75	-7	-67	-36	-106	0
1377	0	0	-440	-1656	-1216	1048	388	-1436	-116	-67	-9	-164	-38	-258	0
1378	0	0	-597	-1691	-1094	1144	248	-1392	-112	-64	-62	-159	-58	-215	0
1379	0	0	-633	-1705	-1072	1169	219	-1388	-116	-155	-34	-89	-112	-73	0
1380	0	0	-421	-1697	-1276	1059	427	-1486	-75	-50	-44	-25	-145	-9	0
1381	0	0	-29	-1705	-1676	867	823	-1690	52	54	60	73	27	15	0
1382	0	0	23	-1707	-1730	842	876	-1718	48	-60	-54	44	-71	31	0
1383	0	0	155	-1707	-1862	776	1008	-1784	50	36	62	97	3	15	0
1384	0	0	14	-1718	-1732	852	873	-1725	-36	62	40	34	15	27	0
1385	0	0	-97	-1703	-1606	900	754	-1654	-27	-71	-36	42	-100	-25	0
1386	0	0	-283	-1697	-1414	990	565	-1555	-42	-52	36	-44	-95	-71	0
1387	0	0	-593	-1689	-1096	1141	251	-1392	-81	-114	-71	-131	-58	-143	0
1388	0	0	-811	-1680	-869	1245	29	-1274	-178	-87	-87	-168	-120	-110	0
1389	0	0	-836	-1674	-838	1255	1	-1256	-139	-5	-23	-157	-42	-135	0
1390	0	0	-590	-1668	-1078	1129	244	-1373	-65	-32	-54	-44	-97	-71	0
1391	0	0	-405	-1662	-1257	1033	426	-1459	-64	-1	-52	-15	-19	17	0
1392	0	0	-196	-1649	-1453	922	628	-1551	-21	27	-32	38	-23	-29	0
1393	0	0	-81	-1652	-1571	866	745	-1611	34	97	32	77	-9	85	0
1394	0	0	-279	-1658	-1379	968	550	-1518	52	-17	23	5	-44	19	0
1395	0	0	-351	-1660	-1309	1005	479	-1484	-44	11	-27	46	-46	-110	0
1396	0	0	-644	-1674	-1030	1159	193	-1352	-81	-85	-87	-7	-60	-79	0
1397	0	0	-826	-1685	-859	1255	16	-1272	-110	-85	-5	-89	-98	-170	0
1398	0	0	-1090	-1695	-605	1392	-242	-1150	-186	-75	-31	-104	-106	-180	0
1399	0	0	-1133	-1703	-570	1418	-281	-1136	-211	-120	-60	-149	-188	-108	0
1400	0	0	-823	-1701	-878	1262	27	-1289	-129	-25	13	-60	-60	-56	0
1401	0	0	-500	-1695	-1195	1097	347	-1445	0	-13	-50	-21	-52	7	0
1402	0	0	-277	-1691	-1414	984	568	-1552	54	5	21	58	19	-23	0
1403	0	0	-256	-1691	-1435	973	589	-1563	-46	7	-13	52	-46	-3	0
1404	0	0	-251	-1674	-1423	962	586	-1548	-27	34	-67	73	-62	21	0
1405	0	0	-293	-1676	-1383	984	545	-1529	1	-21	-40	-5	40	-64	0
1406	0	0	-553	-1687	-1134	1120	290	-1410	-110	-44	-44	-98	-128	-69	0
1407	0	0	-714	-1676	-962	1195	124	-1319	-137	-106	-71	-114	-118	-75	0
1408	0	0	-867	-1670	-803	1268	-32	-1236	-155	-85	-122	-110	-89	-213	0
1409	0	0	-834	-1666	-832	1250	-1	-1249	-184	-85	-106	-207	-118	-104	0
1410	0	0	-578	-1666	-1088	1122	255	-1377	-67	31	-106	-3	-38	-48	0
1411	0	0	-300	-1658	-1358	979	529	-1508	-71	-15	-97	-1	-13	-15	0
1412	0	0	20	-1660	-1680	820	850	-1670	42	62	23	131	7	89	0
1413	0	0	-9	-1656	-1647	832	819	-1651	-5	58	-87	25	44	-5	0
1414	0	0	-56	-1660	-1604	858	774	-1632	25	40	-60	32	7	93	0
1415	0	0	-89	-1656	-1567	872	739	-1611	-64	73	-19	21	-7	-1	0
1416	0	0	-367	-1645	-1278	1006	455	-1461	-91	25	11	-19	-58	-54	0
1417	0	0	-646	-1645	-999	1145	176	-1322	-122	-67	-65	-161	-149	-114	0
1418	0	0	-823	-1649	-826	1236	1	-1237	-129	-62	-77	-91	-116	-124	0
1419	0	0	-885	-1680	-795	1282	-45	-1237	-180	-48	-124	-81	-118	-164	0
1420	0	0	-648	-1695	-1047	1171	199	-1371	-32	-38	-64	-13	-19	-102	0
1421	0	0	-359	-1691	-1332	1025	486	-1511	5	15	-65	73	-32	-9	0
1422	0	0	-192	-1687	-1495	939	651	-1591	27	114	-27	120	-79	85	0
1423	0	0	-144	-1672	-1528	908	692	-1600	9	-9	-71	71	-56	-38	0
1424	0	0	-266	-1660	-1394	963	564	-1527	15	42	-46	89	15	-3	0
1425	0	0	-347	-1652	-1305	999	479	-1478	-9	-25	23	31	-11	25	0
1426	0	0	-638	-1652	-1014	1145	188	-1333	-62	-54	-139	-27	-91	-133	0
1427	0	0	-863	-1652	-789	1257	-37	-1220	-83	-87	-34	-151	-71	-112	0
1428	0	0	-1119	-1650	-531	1384	-294	-1090	-151	-108	-164	-159	-194	-166	0
1429	0	0	-990	-1643	-653	1316	-168	-1148	-52	-1	-34	-36	-50	-98	0
1430	0	0	-893	-1639	-746	1266	-73	-1192	-143	-46	-83	-77	-98	-21	0
1431	0	0	-511	-1645	-1134	1078	311	-1389	34	54	-62	-34	-19	-40	0
1432	0	0	-392	-1649	-1257	1020	432	-1453	-50	129	-1	67	62	25	0
1433	0	0	-233	-1647	-1414	940	590	-1530	77	-3	0	81	-21	-7	0
1434	0	0	-363	-1645	-1282	1004	459	-1463	11	38	34	52	27	11	0
1435	0	0	-359	-1614	-1255	986	448	-1434	13	31	-29	9	-23	-9	0
1436	0	0	-491	-1616	-1125	1053	317	-1370	73	5	104	5	19	13	0
1437	0	0	-869	-1623	-754	1246	-57	-1188	-106	-62	-71	-98	-116	-162	0
1438	0	0	-894	-1598	-704	1246	-95	-1151	-64	-95	0	-97	-65	-129	0
1439	0	0	-924	-1581	-657	1252	-133	-1119	-114	-69	-19	-52	-203	-65	0
1440	0	0	-724	-1577	-853	1150	64	-1215	-58	-69	-93	-56	-46	-126	0
1441	0	0	-318	-1584	-1266	951	474	-1425	3	73	-3	75	50	-25	0
1442	0	0	-168	-1588	-1420	878	626	-1504	91	19	-15	110	-52	126	0
1443	0	0	7	-1581	-1588	787	797	-1584	25	118	44	83	40	97	0
1444	0	0	-47	-1581	-1534	814	743	-1557	77	83	-23	114	44	-17	0
1445	0	0	-146	-1571	-1425	858	639	-1498	48	32	-42	62	-13	13	0
1446	0	0	-318	-1563	-1245	940	463	-1404	-5	-38	50	-56	-36	-38	0
1447	0	0	-532	-1546	-1014	1039	241	-1280	-151	-19	-67	-97	-129	-71	0
1448	0	0	-604	-1517	-913	1060	154	-1215	-93	21	-3	-65	-48	-93	0
1449	0	0	-633	-1486	-853	1059	110	-1169	-120	-25	-128	-106	-27	-151	0
1450	0	0	-374	-1487	-1113	930	369	-1300	50	-44	17	-29	-32	21	0
1451	0	0	-73	-1489	-1416	781	671	-1452	32	46	7	91	38	-5	0
1452	0	0	120	-1499	-1619	689	869	-1559	151	50	-7	93	46	-23	0
1453	0	0	178	-1484	-1662	653	920	-1573	71	151	0	133	122	34	0
1454	0	0	130	-1478	-1608	674	869	-1543	46	-9	-77	118	-36	15	0
1455	0	0	39	-1472	-1511	716	775	-1491	-19	75	25	64	1	36	0
1456	0	0	-161	-1464	-1303	812	571	-1383	-91	-9	-3	-29	-15	-3	0
1457	0	0	-381	-1455	-1074	918	346	-1264	-93	-32	-5	-97	-42	-118	0
1458	0	0	-620	-1456	-836	1038	108	-1146	-44	-91	-25	-143	-87	-58	0
1459	0	0	-559	-1455	-896	1007	168	-1175	-79	-38	15	-79	-48	-95	0
1460	0	0	-355	-1464	-1109	909	377	-1286	-21	-17	-21	-23	-23	-31	0
1461	0	0	-99	-1476	-1377	787	639	-1426	46	149	3	116	29	67	0
1462	0	0	66	-1482	-1548	708	807	-1515	38	56	34	65	-3	83	0
1463	0	0	128	-1489	-1617	680	872	-1553	129	110	36	190	46	112	0
1464	0	0	-80	-1509	-1429	794	674	-1469	25	52	0	42	65	56	0
1465	0	0	-167	-1542	-1375	854	604	-1458	32	-7	15	89	-79	46	0
1466	0	0	-438	-1559	-1121	998	341	-1340	-21	46	85	23	-1	-7	0
1467	0	0	-728	-1550	-822	1139	47	-1186	-75	-129	-62	-164	-91	-147	0
1468	0	0	-889	-1550	-661	1219	-114	-1105	-65	-3	-9	36	-87	-64	0
1469	0	0	-984	-1548	-564	1266	-210	-1056	-129	-95	-11	-159	-79	-112	0
1470	0	0	-687	-1569	-882	1128	97	-1225	3	13	67	36	-65	83	0
1471	0	0	-510	-1588	-1078	1049	284	-1333	9	19	-44	52	89	-44	0
1472	0	0	-293	-1573	-1280	933	493	-1426	87	93	-23	106	17	75	0
1473	0	0	-238	-1559	-1321	898	541	-1440	97	87	48	147	71	112	0
1474	0	0	-363	-1569	-1206	966	421	-1387	85	79	-40	85	32	69	0
1475	0	0	-456	-1588	-1132	1022	338	-1360	27	46	60	-7	-7	11	0
1476	0	0	-790	-1631	-841	1210	25	-1236	-83	36	1	-40	-62	-27	0
1477	0	0	-1040	-1664	-624	1352	-208	-1144	-116	-9	-79	-91	17	-122	0
1478	0	0	-1187	-1654	-467	1420	-360	-1060	-104	-83	-19	-116	-106	-73	0
1479	0	0	-1181	-1656	-475	1418	-353	-1065	-17	-71	27	-54	-34	-52	0
1480	0	0	-1034	-1660	-626	1347	-204	-1143	-48	-64	-54	27	-67	-52	0
1481	0	0	-636	-1662	-1026	1149	195	-1344	23	-11	60	1	-23	27	0
1482	0	0	-430	-1658	-1228	1044	399	-1443	118	120	71	135	129	112	0
1483	0	0	-407	-1662	-1255	1034	424	-1458	67	46	-110	-11	75	-11	0
1484	0	0	-384	-1658	-1274	1021	445	-1466	64	83	71	168	9	145	0
1485	0	0	-557	-1668	-1111	1112	277	-1389	21	-7	38	-17	-11	-3	0
1486	0	0	-786	-1670	-884	1228	49	-1277	-23	-73	-32	23	-56	-40	0
1487	0	0	-908	-1672	-764	1290	-72	-1218	-44	-95	48	-69	-5	-137	0
1488	0	0	-1133	-1683	-550	1408	-291	-1116	-95	-42	-73	-110	-65	-104	0
1489	0	0	-1162	-1670	-508	1416	-327	-1089	-52	-91	60	-139	-32	-52	0
1490	0	0	-835	-1678	-843	1256	4	-1260	60	-25	3	36	-11	-15	0
1491	0	0	-493	-1668	-1175	1080	341	-1421	75	-36	67	129	-27	54	0
1492	0	0	-380	-1660	-1280	1020	450	-1470	27	50	106	79	15	79	0
1493	0	0	-238	-1654	-1416	946	589	-1535	97	-15	108	5	32	38	0
1494	0	0	-293	-1654	-1361	973	534	-1507	73	97	79	25	83	48	0
1495	0	0	-421	-1662	-1241	1041	410	-1451	-15	-40	31	17	17	13	0
1496	0	0	-549	-1654	-1105	1101	278	-1379	50	27	9	19	-58	0	0
1497	0	0	-729	-1664	-935	1196	103	-1299	-29	-5	36	-42	5	-31	0
1498	0	0	-953	-1668	-715	1310	-119	-1191	-44	-135	13	-114	-97	-120	0
1499	0	0	-894	-1656	-762	1275	-66	-1209	-3	-77	69	-62	-77	-40	0
1500	0	0	-663	-1660	-997	1161	167	-1328	-21	58	-9	19	25	54	0
1501	0	0	-386	-1662	-1276	1024	445	-1469	34	13	38	34	31	31	0
1502	0	0	-186	-1658	-1472	922	643	-1565	108	77	-1	192	81	100	0
1503	0	0	-194	-1672	-1478	933	642	-1575	124	56	69	79	48	124	0
1504	0	0	-270	-1699	-1429	984	579	-1564	62	21	29	65	-5	62	0
1505	0	0	-419	-1685	-1266	1052	423	-1475	42	42	52	36	83	-13	0
1506	0	0	-653	-1687	-1034	1170	190	-1360	32	-56	-3	25	-1	-31	0
1507	0	0	-879	-1695	-816	1287	-31	-1255	-9	-75	-89	-27	-67	-100	0
1508	0	0	-1050	-1701	-651	1375	-199	-1176	-40	-124	-1	-112	-31	-192	0
1509	0	0	-1117	-1689	-572	1403	-272	-1130	-77	-11	1	-77	40	-42	0
1510	0	0	-854	-1705	-851	1279	-1	-1278	13	17	25	-40	3	-54	0
1511	0	0	-512	-1705	-1193	1108	340	-1449	98	15	77	131	-7	65	0
1512	0	0	-396	-1699	-1303	1047	453	-1501	122	44	126	98	108	170	0
1513	0	0	-306	-1660	-1354	983	524	-1507	100	9	5	85	5	42	0
1514	0	0	-364	-1590	-1226	977	431	-1408	120	97	81	166	97	110	0
1515	0	0	-390	-1422	-1032	906	321	-1227	62	32	-1	71	34	31	0
1516	0	0	-599	-1212	-613	905	7	-912	-13	-58	91	-89	-93	15	0
1517	0	0	-738	-1001	-263	869	-237	-632	-52	-29	-9	-89	-42	-71	0
1518	0	0	-788	-756	32	772	-410	-362	-100	-73	-25	-34	-128	-120	0
1519	0	0	-647	-444	203	545	-425	-120	-31	-100	-60	-128	-75	-58	0
1520	0	0	-244	-52	192	148	-218	70	38	-102	3	21	-11	-31	0
1521	0	0	413	496	83	-454	165	289	114	-31	27	46	-21	79	0
1522	0	0	867	1051	184	-959	341	617	93	71	112	93	29	126	0
1523	0	0	1173	1561	388	-1367	392	974	0	114	-38	73	21	58	0
1524	0	0	1379	2077	698	-1728	340	1387	77	34	89	114	38	104	0
1525	0	0	1438	2512	1074	-1975	182	1793	-36	-71	-31	-73	-11	-9	0
1526	0	0	1488	2828	1340	-2158	74	2084	65	40	0	44	-31	38	0
1527	0	0	1269	3030	1761	-2149	-246	2395	-27	-106	27	-104	-91	-71	0
1528	0	0	1222	3113	1891	-2167	-334	2502	-31	-98	-7	-97	-75	-83	0
1529	0	0	1174	3065	1891	-2119	-358	2478	-62	-5	-17	-52	-44	-42	0
1530	0	0	1228	2611	1383	-1919	-77	1997	60	3	50	25	17	56	1
1531	0	0	1249	1986	737	-1617	256	1361	54	-21	-11	42	-31	36	0
1532	0	0	1053	1200	147	-1126	453	673	17	120	42	93	116	79	0
1533	0	0	773	372	-401	-572	587	-14	64	60	58	141	112	36	0
1534	0	0	47	-884	-931	418	489	-907	-42	85	79	42	65	106	0
1535	0	0	-351	-1627	-1276	989	462	-1451	0	38	91	133	112	81	0
1536	0	0	-763	-1841	-1078	1302	157	-1459	-95	-5	-48	-44	-56	-73	0
1537	78	0	-966	-1922	-956	1444	-5	-1439	-106	-50	-17	15	-81	-34	0
1538	78	0	-1112	-1889	-777	1500	-167	-1333	-98	-67	25	-83	-46	-93	0
1539	78	0	-1149	-1872	-723	1510	-213	-1297	-56	-98	3	-7	-112	-21	0
1540	78	0	-809	-1874	-1065	1341	128	-1469	27	9	67	27	-7	29	0
1541	78	0	-586	-1887	-1301	1236	357	-1594	0	9	75	38	65	73	0
1542	78	0	-365	-1924	-1559	1144	597	-1741	89	32	52	60	50	124	0
1543	78	0	-321	-1938	-1617	1129	648	-1777	102	87	64	116	58	102	0
1544	78	0	-433	-1932	-1499	1182	533	-1715	36	102	-27	56	100	40	0
1545	78	0	-394	-1926	-1532	1160	569	-1729	83	46	19	95	77	50	0
1546	78	0	-654	-1893	-1239	1273	292	-1566	0	-17	40	50	15	0	0
1547	78	0	-904	-1831	-927	1367	11	-1379	-40	-60	-27	-89	3	-58	0
1548	78	0	-974	-1773	-799	1373	-87	-1286	-93	-67	73	-71	-102	-11	0
1549	78	0	-985	-1718	-733	1351	-126	-1225	-48	-69	0	-44	-13	-65	0
1550	78	0	-799	-1701	-902	1250	51	-1301	36	-62	83	-1	50	9	0
1551	78	0	-458	-1662	-1204	1060	373	-1433	3	9	23	48	50	11	0
1552	78	0	-200	-1635	-1435	917	617	-1535	91	60	38	98	65	93	0
1553	78	0	-208	-1631	-1423	919	607	-1527	-7	13	81	60	52	120	0
1554	78	0	-258	-1621	-1363	939	552	-1492	77	15	58	100	56	108	0
1555	78	0	-359	-1612	-1253	985	447	-1432	104	-79	69	15	-19	25	0
1556	78	0	-638	-1606	-968	1122	165	-1287	52	-62	40	-9	21	-29	0
1557	78	0	-976	-1592	-616	1284	-180	-1104	-85	-120	-3	-95	-65	-52	0
1558	78	0	-1076	-1590	-514	1333	-281	-1052	0	-91	48	-71	-11	-129	0
1559	78	0	-1187	-1586	-399	1386	-394	-992	-42	-79	-15	-81	-131	-64	0
1560	78	0	-914	-1579	-665	1246	-124	-1122	64	-5	40	71	0	31	0
1561	78	0	-705	-1579	-874	1142	84	-1226	56	-62	62	50	3	-34	0
1562	78	0	-493	-1573	-1080	1033	293	-1326	110	118	54	98	46	29	0
1563	78	0	-469	-1561	-1092	1015	311	-1326	67	79	108	58	108	77	0
1564	78	0	-516	-1559	-1043	1037	263	-1301	97	50	56	1	65	32	0
1565	78	0	-591	-1555	-964	1073	186	-1259	104	122	69	65	147	46	0
1566	78	0	-861	-1569	-708	1215	-76	-1138	-19	-85	3	-54	-27	-87	0
1567	78	0	-1051	-1565	-514	1308	-268	-1039	32	-15	36	-17	-64	-46	0
1568	78	0	-1344	-1569	-225	1456	-559	-897	-157	-131	-75	-87	-141	-122	0
1569	78	0	-1149	-1573	-424	1361	-362	-998	-23	-56	-32	-54	-64	-122	0
1570	78	0	-941	-1567	-626	1254	-157	-1096	21	77	-11	91	15	71	0
1571	78	0	-594	-1550	-956	1072	181	-1253	27	50	-5	1	9	27	0
1572	78	0	-311	-1542	-1231	926	460	-1386	124	166	36	126	122	157	0
1573	78	0	-235	-1534	-1299	884	532	-1416	114	161	60	145	118	174	0
1574	78	0	-368	-1530	-1162	949	397	-1346	98	56	-7	71	40	46	0
1575	78	0	-370	-1526	-1156	948	393	-1341	108	-17	75	-19	31	65	0
1576	78	0	-562	-1524	-962	1043	200	-1243	5	62	31	15	21	17	0
1577	78	0	-793	-1524	-731	1158	-31	-1127	-31	-11	-17	-48	-52	-65	0
1578	78	0	-919	-1522	-603	1220	-158	-1062	-19	21	-71	-71	-67	-85	0
1579	78	0	-989	-1536	-547	1262	-221	-1041	-25	-77	15	-71	-32	-42	0
1580	78	0	-716	-1513	-797	1114	40	-1155	-9	-3	25	-11	38	-52	0
1581	78	0	-328	-1503	-1175	915	423	-1339	83	60	149	52	73	69	0
1582	78	0	-83	-1487	-1404	785	660	-1445	108	38	91	97	64	147	0
1583	78	0	6	-1480	-1486	737	746	-1483	100	186	56	116	114	118	0
1584	78	0	-53	-1480	-1427	766	687	-1453	108	67	67	128	97	108	0
1585	78	0	-101	-1470	-1369	785	634	-1419	79	52	46	71	-7	124	0
1586	78	0	-365	-1480	-1115	922	375	-1297	-5	-27	52	-25	-34	-7	0
1587	78	0	-682	-1489	-807	1085	62	-1148	-102	-32	-11	-145	60	-85	0
1588	78	0	-737	-1487	-750	1112	6	-1118	-102	-60	-19	-128	-79	-89	0
1589	78	0	-762	-1470	-708	1116	-27	-1089	-29	48	1	-38	-3	-32	0
1590	78	0	-614	-1455	-841	1034	113	-1148	-56	-1	-50	-65	25	36	0
1591	78	0	-239	-1443	-1204	841	482	-1323	17	89	91	23	-36	87	0
1592	78	0	-80	-1439	-1359	759	639	-1399	135	-3	29	161	56	93	0
1593	78	0	-29	-1429	-1400	729	685	-1414	32	133	31	89	75	54	0
1594	78	0	-97	-1425	-1328	761	615	-1376	48	95	77	141	44	110	0
1595	78	0	-165	-1435	-1270	800	552	-1352	104	48	42	17	60	71	0
1596	78	0	-435	-1437	-1002	936	283	-1219	-1	5	11	0	11	-73	0
1597	78	0	-716	-1437	-721	1076	2	-1079	0	-38	19	-34	-69	-141	0
1598	78	0	-876	-1425	-549	1150	-163	-987	-98	23	1	-1	-83	-110	0
1599	78	0	-919	-1425	-506	1172	-206	-965	-71	-65	-15	-36	-79	-85	0
1600	78	0	-671	-1427	-756	1049	42	-1091	85	31	100	87	11	89	0
1601	78	0	-406	-1412	-1006	909	300	-1209	-1	110	104	34	95	83	0
1602	78	0	-153	-1402	-1249	777	548	-1325	108	161	17	137	46	135	0
1603	78	0	-143	-1394	-1251	768	554	-1322	108	75	106	157	54	195	0
1604	78	0	-165	-1373	-1208	769	521	-1290	58	69	75	110	1	79	0
1605	78	0	-293	-1371	-1078	832	392	-1224	19	75	62	157	42	124	0
1606	78	0	-518	-1354	-836	936	159	-1095	46	-23	46	-17	-9	29	0
1607	78	0	-797	-1344	-547	1070	-125	-945	-17	-62	-27	-40	-79	-58	0
1608	78	0	-891	-1325	-434	1108	-228	-879	-17	-29	-1	-64	-27	-34	0
1609	78	0	-889	-1309	-420	1099	-234	-864	-52	-9	87	-106	5	-44	0
1610	78	0	-718	-1288	-570	1003	-74	-929	3	-5	19	-7	13	-38	0
1611	78	0	-303	-1276	-973	789	335	-1124	25	104	69	85	0	50	0
1612	78	0	-183	-1292	-1109	737	463	-1200	108	126	34	128	126	102	0
1613	78	0	-70	-1282	-1212	676	571	-1247	122	85	69	207	65	89	0
1614	78	0	-118	-1278	-1160	698	521	-1219	143	108	38	143	19	67	0
1615	78	0	-244	-1276	-1032	760	394	-1154	131	75	71	75	32	87	0
1616	78	0	-456	-1255	-799	855	171	-1027	40	-60	-40	-27	-21	-102	0
1617	78	0	-568	-1239	-671	903	51	-955	23	-17	36	29	-52	-25	0
1618	78	0	-838	-1231	-393	1034	-222	-812	-73	-91	-27	-25	-38	-126	0
1619	78	0	-729	-1206	-477	967	-126	-841	-1	-27	-67	-54	-19	-65	0
1620	78	0	-441	-1185	-744	813	151	-964	44	-3	29	34	0	27	0
1621	78	0	-58	-1175	-1117	616	529	-1146	73	60	34	108	48	54	0
1622	78	0	72	-1154	-1226	541	649	-1190	110	58	31	168	40	143	0
1623	78	0	243	-1134	-1377	445	810	-1255	93	46	54	79	67	95	0
1624	78	0	214	-1111	-1325	448	769	-1218	128	0	56	69	50	108	0
1625	78	0	64	-1088	-1152	512	608	-1120	71	1	5	27	50	83	0
1626	78	0	-16	-1067	-1051	541	517	-1059	31	-19	34	-34	-46	-40	0
1627	78	0	-293	-1041	-748	667	227	-894	-79	-19	23	-56	-52	-13	0
1628	78	0	-377	-1030	-653	703	138	-841	-29	-79	46	-91	-34	-102	0
1629	78	0	-403	-1006	-603	704	100	-804	-73	-3	3	-46	-21	-1	0
1630	78	0	-138	-991	-853	564	357	-922	1	-50	-27	-9	75	-112	0
1631	78	0	192	-997	-1189	402	690	-1093	44	77	62	36	42	85	0
1632	78	0	361	-995	-1356	317	858	-1175	135	50	5	128	79	157	0
1633	78	0	570	-983	-1553	206	1061	-1268	95	81	67	56	64	159	0
1634	78	0	431	-954	-1385	261	908	-1169	133	42	83	89	64	182	0
1635	78	0	376	-925	-1301	274	838	-1113	17	65	29	93	0	-9	0
1636	78	0	139	-900	-1039	380	589	-969	75	-50	81	-19	54	7	0
1637	78	0	-76	-886	-810	481	367	-848	31	-81	-25	-25	-42	-81	0
1638	78	0	-262	-859	-597	560	167	-728	-87	-64	21	-29	-38	-71	0
1639	78	0	-339	-816	-477	577	69	-646	-77	-52	5	-40	-29	-48	0
1640	78	0	-28	-774	-746	401	359	-760	13	-48	11	-13	-25	3	0
1641	78	0	277	-741	-1018	232	647	-879	95	11	128	91	85	104	0
1642	78	0	415	-721	-1136	153	775	-928	67	-31	124	69	1	97	0
1643	78	0	562	-710	-1272	74	917	-991	176	122	32	164	85	151	0
1644	78	0	386	-698	-1084	156	735	-891	75	48	114	131	77	71	0
1645	78	0	298	-675	-973	188	635	-824	48	-48	48	54	-50	73	0
1646	78	0	76	-653	-729	288	402	-691	42	-65	91	25	-15	-31	0
1647	78	0	-229	-640	-411	434	91	-525	-89	-106	0	-97	-44	-110	0
1648	78	0	-448	-640	-192	544	-128	-416	-91	-116	54	-106	-7	-89	0
1649	78	0	-423	-638	-215	530	-104	-426	-27	-124	-17	5	-133	-85	0
1650	78	0	-126	-630	-504	378	189	-567	48	-62	162	-79	67	-19	0
1651	78	0	119	-616	-735	248	427	-675	50	0	85	73	5	50	0
1652	78	0	326	-609	-935	141	630	-772	77	-52	77	60	17	128	0
1653	78	0	450	-585	-1035	67	742	-810	126	73	44	176	44	128	0
1654	78	0	272	-587	-859	157	565	-723	-27	7	29	58	13	106	0
1655	78	0	225	-583	-808	179	516	-695	67	3	106	64	19	65	0
1656	78	0	37	-570	-607	266	322	-588	-3	-52	0	13	-56	-36	0
1657	78	0	-154	-549	-395	351	120	-472	56	-124	91	-44	-44	-3	0
1658	78	0	-322	-547	-225	434	-48	-386	-79	-71	-38	-87	-79	-112	0
1659	78	0	-330	-537	-207	433	-61	-372	-5	-83	25	-15	-124	-25	0
1660	78	0	-68	-541	-473	304	202	-507	-95	-21	-15	-40	-27	-5	0
1661	78	0	240	-572	-812	166	526	-692	73	21	44	114	42	58	0
1662	78	0	455	-582	-1037	63	746	-809	83	23	83	97	52	116	0
1663	78	0	561	-614	-1175	26	868	-894	118	25	46	118	40	131	0
1664	78	0	448	-634	-1082	93	765	-858	91	-15	46	62	25	17	0
1665	78	0	355	-655	-1010	150	682	-832	-46	-36	27	23	-15	23	0
1666	78	0	126	-688	-814	281	470	-751	21	-25	48	-44	11	-89	0
1667	78	0	-196	-737	-541	466	172	-639	-118	-172	21	-108	-97	-97	0
1668	78	0	-330	-774	-444	552	57	-609	-114	-89	3	-102	-93	-100	0
1669	78	0	-341	-785	-444	563	51	-614	-97	-54	44	-122	-9	-104	0
1670	78	0	-111	-807	-696	459	292	-751	-21	-85	27	11	-32	-3	0
1671	78	0	217	-840	-1057	311	637	-948	46	-9	85	29	19	50	0
1672	78	0	403	-869	-1272	233	837	-1070	52	137	60	128	56	46	0
1673	78	0	375	-911	-1286	268	830	-1098	42	69	-21	62	44	54	0
1674	78	0	378	-950	-1328	286	853	-1139	106	85	29	116	50	32	0
1675	78	0	183	-977	-1160	397	671	-1068	-46	-11	-1	0	-21	1	0
1676	78	0	2	-1008	-1010	503	506	-1009	-9	5	-36	27	-46	-40	0
1677	78	0	-322	-1041	-719	681	198	-880	-48	-98	-65	-81	-87	-46	0
1678	78	0	-491	-1080	-589	785	49	-834	-83	-162	-44	-133	-108	-128	0
1679	78	0	-528	-1111	-583	819	27	-847	-112	-52	-23	-83	-83	-32	0
1680	78	0	-337	-1169	-832	753	247	-1000	-62	-38	11	-48	7	-7	0
1681	78	0	-29	-1208	-1179	618	575	-1193	54	44	-7	64	31	-5	0
1682	78	0	157	-1214	-1371	528	764	-1292	110	50	21	75	83	85	0
1683	78	0	185	-1229	-1414	522	799	-1321	77	42	13	129	48	73	0
1684	78	0	95	-1251	-1346	578	720	-1298	44	40	60	-7	32	93	0
1685	78	0	-128	-1276	-1148	702	510	-1212	-50	69	-3	36	32	23	0
1686	78	0	-324	-1282	-958	803	317	-1120	-77	-58	17	-102	-73	-102	0
1687	78	0	-563	-1290	-727	926	82	-1008	-19	-31	46	-5	5	25	0
1688	78	0	-823	-1309	-486	1066	-168	-897	-139	-153	-114	-129	-114	-151	0
1689	78	0	-751	-1309	-558	1030	-96	-933	-64	-64	42	-50	-38	-13	0
1690	78	0	-625	-1319	-694	972	34	-1006	-75	-44	85	23	-9	38	0
1691	78	0	-274	-1342	-1068	808	397	-1205	-48	-50	0	-9	-71	0	0
1692	78	0	-87	-1373	-1286	730	599	-1329	100	141	166	182	110	145	0
1693	78	0	-143	-1396	-1253	769	555	-1324	29	-17	-29	15	64	17	0
1694	78	0	-85	-1433	-1348	759	631	-1390	85	87	116	143	17	34	0
1695	78	0	-334	-1435	-1101	884	383	-1268	-11	-17	42	31	27	3	0
1696	78	0	-496	-1433	-937	964	220	-1185	-50	-79	77	-69	-58	-58	0
1697	78	0	-743	-1425	-682	1084	-30	-1053	-58	-100	71	-48	-29	-40	0
1698	78	0	-877	-1431	-554	1154	-161	-992	-85	-124	32	-87	-141	-46	0
1699	78	0	-780	-1435	-655	1107	-62	-1045	89	-48	-5	1	-71	-77	0
1700	78	0	-617	-1437	-820	1027	101	-1128	-27	-60	52	44	-64	48	0
1701	78	0	-165	-1449	-1284	807	559	-1366	162	0	97	180	-25	77	0
1702	78	0	31	-1482	-1513	725	772	-1497	195	23	161	126	85	145	0
1703	78	0	0	-1493	-1493	746	746	-1493	44	-7	65	170	-32	98	0
1704	78	0	-2	-1489	-1487	745	742	-1488	112	1	73	131	-15	133	0
1705	78	0	-59	-1486	-1427	772	684	-1456	-1	19	128	100	11	143	0
1706	78	0	-320	-1495	-1175	907	427	-1335	1	-46	40	9	-25	0	0
1707	78	0	-522	-1497	-975	1009	226	-1236	-54	-108	-11	-60	-34	-104	0
1708	78	0	-626	-1495	-869	1060	121	-1182	-9	-67	151	-44	-64	-44	0
1709	78	0	-736	-1513	-777	1124	20	-1145	-79	-192	17	-25	-87	-87	0
1710	78	0	-371	-1519	-1148	945	388	-1333	91	-25	64	75	-13	9	0
1711	78	0	-115	-1509	-1394	812	639	-1451	46	34	89	98	27	110	0
1712	78	0	109	-1497	-1606	694	857	-1551	102	-11	87	110	52	102	0
1713	78	0	81	-1515	-1596	717	838	-1555	81	48	65	141	-7	166	0
1714	78	0	56	-1519	-1575	731	815	-1547	118	50	64	116	3	122	0
1715	78	0	-96	-1519	-1423	807	663	-1471	73	23	93	81	44	58	0
1716	78	0	-338	-1519	-1181	928	421	-1350	-87	-52	79	-71	-1	-9	0
1717	78	0	-580	-1530	-950	1055	185	-1240	-89	-27	65	-98	-5	-77	0
1718	78	0	-828	-1526	-698	1177	-65	-1112	-131	-131	-32	-100	-139	-98	0
1719	78	0	-798	-1519	-721	1158	-38	-1120	-137	-65	-25	-60	-58	-108	0
1720	78	0	-633	-1513	-880	1073	123	-1196	-9	-83	7	-31	-48	-126	0
1721	78	0	-260	-1515	-1255	887	497	-1385	50	64	42	29	40	73	0
1722	78	0	-112	-1532	-1420	822	654	-1476	60	126	83	91	69	-15	0
1723	78	0	-82	-1540	-1458	811	688	-1499	114	13	102	155	69	42	0
1724	78	0	-203	-1522	-1319	862	558	-1420	36	32	36	-9	-9	31	0
1725	78	0	-408	-1513	-1105	960	348	-1309	-38	31	-29	36	-52	23	0
1726	78	0	-606	-1511	-905	1058	149	-1208	-79	-91	15	-27	-81	-120	0
1727	78	0	-821	-1509	-688	1165	-66	-1098	48	-69	54	-50	-27	-81	0
1728	78	0	-1145	-1511	-366	1328	-389	-938	-161	-112	-77	-126	-145	-182	0
1729	78	0	-1122	-1511	-389	1316	-366	-950	-69	-139	48	-139	-75	-73	0
1730	78	0	-980	-1513	-533	1246	-223	-1023	-19	-87	-17	-9	-52	-73	0
1731	78	0	-526	-1505	-979	1015	226	-1242	106	46	15	120	32	15	0
1732	78	0	-397	-1487	-1090	942	346	-1288	77	-29	23	93	23	93	0
1733	78	0	-307	-1484	-1177	895	435	-1330	65	64	11	87	23	9	0
1734	78	0	-346	-1480	-1134	913	394	-1307	89	95	32	87	60	77	0
1735	78	0	-509	-1484	-975	996	233	-1229	31	-3	29	44	54	19	0
1736	78	0	-690	-1487	-797	1088	53	-1142	-79	-19	48	-50	-71	-71	0
1737	78	0	-937	-1491	-554	1214	-191	-1022	-34	-46	-21	-27	21	-91	0
1738	78	0	-1172	-1505	-333	1338	-419	-919	-93	-139	7	-184	-120	-120	0
1739	78	0	-1009	-1517	-508	1263	-250	-1012	19	-1	52	-44	-5	1	0
1740	78	0	-885	-1517	-632	1201	-126	-1074	-44	-60	-13	-58	19	-38	0
1741	78	0	-425	-1515	-1090	970	332	-1302	95	31	71	145	56	110	0
1742	78	0	-254	-1509	-1255	881	500	-1382	91	1	114	120	38	172	0
1743	78	0	-149	-1495	-1346	822	598	-1420	93	161	85	137	100	106	0
1744	78	0	-249	-1482	-1233	865	492	-1357	108	32	11	141	56	67	0
1745	78	0	-239	-1472	-1233	855	497	-1352	29	-7	85	91	-15	112	0
1746	78	0	-411	-1470	-1059	940	324	-1264	54	7	98	34	-29	93	0
1747	78	0	-658	-1472	-814	1065	78	-1143	-15	-36	83	0	-85	1	0
1748	78	0	-838	-1480	-642	1159	-98	-1061	-32	-73	5	-29	-102	-36	0
1749	78	0	-829	-1486	-657	1157	-86	-1071	7	-62	87	15	-23	-21	0
1750	78	0	-603	-1489	-886	1046	141	-1187	77	15	120	73	21	58	0
1751	78	0	-316	-1499	-1183	907	433	-1341	40	3	93	139	95	98	0
1752	78	0	-60	-1472	-1412	766	676	-1442	197	67	64	110	85	116	0
1753	78	0	-33	-1484	-1451	758	709	-1467	230	73	174	197	176	98	0
1754	78	0	-122	-1474	-1352	798	615	-1413	120	106	98	108	83	168	0
1755	78	0	-99	-1470	-1371	784	636	-1420	114	147	155	128	98	164	0
1756	78	0	-398	-1468	-1070	933	336	-1269	7	-23	100	102	40	1	0
1757	78	0	-640	-1466	-826	1053	93	-1146	-31	23	48	-15	-27	-3	0
1758	78	0	-799	-1464	-665	1131	-67	-1064	-50	-100	60	-9	-85	-77	0
1759	78	0	-867	-1468	-601	1167	-133	-1034	-32	-9	56	-11	11	58	0
1760	78	0	-563	-1472	-909	1017	173	-1190	73	36	73	54	13	38	0
1761	78	0	-236	-1464	-1228	850	496	-1346	172	65	110	207	27	131	0
1762	78	0	-100	-1487	-1387	793	643	-1437	153	129	143	172	139	221	0
1763	78	0	-95	-1491	-1396	793	650	-1443	89	93	17	95	91	40	0
1764	78	0	-153	-1489	-1336	821	591	-1412	159	118	122	129	126	172	0
1765	78	0	-317	-1486	-1169	901	426	-1327	97	-1	56	131	27	38	0
1766	78	0	-536	-1486	-950	1011	207	-1218	3	17	79	93	0	44	0
1767	78	0	-817	-1482	-665	1149	-76	-1073	-34	-13	58	31	-31	13	0
1768	78	0	-952	-1466	-514	1209	-219	-990	1	-29	67	-67	-67	-75	0
1769	78	0	-1020	-1468	-448	1244	-286	-958	27	31	38	21	23	9	0
1770	78	0	-794	-1480	-686	1137	-54	-1083	48	-23	87	32	1	5	0
1771	78	0	-471	-1495	-1024	983	276	-1259	133	52	147	155	79	110	0
1772	78	0	-332	-1486	-1154	909	411	-1320	44	118	13	139	17	64	0
1773	78	0	-224	-1486	-1262	855	519	-1374	106	71	60	155	100	93	0
1774	78	0	-353	-1484	-1131	918	389	-1307	112	97	75	166	38	133	0
1775	78	0	-501	-1482	-981	991	240	-1231	27	-3	-13	44	-40	58	0
1776	78	0	-644	-1480	-836	1062	96	-1158	46	-19	112	38	-44	65	0
1777	78	0	-871	-1476	-605	1173	-133	-1040	-64	-7	44	-44	11	-56	0
1778	78	0	-1028	-1474	-446	1251	-291	-960	-91	-69	50	-98	-52	-89	0
1779	78	0	-1006	-1491	-485	1248	-260	-988	-15	-54	46	-23	-5	-58	0
1780	78	0	-807	-1480	-673	1143	-67	-1076	-23	-32	-34	44	-81	-9	0
1781	78	0	-390	-1491	-1101	940	355	-1296	102	65	98	157	98	162	0
1782	78	0	-299	-1509	-1210	904	455	-1359	52	0	102	40	73	11	0
1783	78	0	-259	-1552	-1293	905	517	-1422	81	93	116	197	89	65	0
1784	78	0	-353	-1536	-1183	944	415	-1359	81	-21	40	40	23	79	0
1785	78	0	-347	-1520	-1173	933	413	-1346	106	31	40	71	91	-7	0
1786	78	0	-633	-1513	-880	1073	123	-1196	-7	-29	110	9	44	46	0
1787	78	0	-814	-1491	-677	1152	-68	-1084	-60	-69	-11	-50	-3	-120	0
1788	78	0	-1059	-1505	-446	1282	-306	-975	-60	-62	62	-161	-56	-27	0
1789	78	0	-1106	-1501	-395	1303	-355	-948	-85	-168	17	-112	-56	-79	0
1790	78	0	-850	-1515	-665	1182	-92	-1090	-32	-19	50	-77	23	40	0
1791	78	0	-563	-1519	-956	1041	196	-1237	34	32	29	100	108	79	0
1792	78	0	-328	-1517	-1189	922	430	-1353	54	71	116	81	46	50	0
1793	78	0	-256	-1522	-1266	889	505	-1394	108	-34	38	147	58	50	0
1794	78	0	-368	-1532	-1164	950	398	-1348	73	36	75	118	69	155	0
1795	78	0	-471	-1526	-1055	998	292	-1290	50	7	79	98	25	135	0
1796	78	0	-582	-1528	-946	1055	182	-1237	75	-71	89	29	48	-11	0
1797	78	0	-941	-1552	-611	1246	-165	-1081	-38	-116	77	-77	-34	5	0
1798	78	0	-1086	-1536	-450	1311	-318	-993	-102	-62	52	-131	3	-25	0
1799	78	0	-1098	-1524	-426	1311	-336	-975	-9	-106	97	-27	11	23	0
1800	78	0	-883	-1519	-636	1201	-123	-1077	1	-89	27	25	3	-5	0
1801	78	0	-613	-1515	-902	1064	144	-1208	110	-54	110	95	83	129	0
1802	78	0	-301	-1532	-1231	916	465	-1381	89	89	197	186	108	248	0
1803	78	0	-312	-1520	-1208	916	448	-1364	135	13	157	128	67	190	0
1804	78	0	-391	-1520	-1129	955	369	-1324	108	-44	116	184	120	162	0
1805	78	0	-532	-1519	-987	1025	227	-1253	65	-38	93	23	67	3	0
1806	78	0	-697	-1519	-822	1108	62	-1170	42	-64	75	52	32	79	0
1807	78	0	-994	-1515	-521	1254	-236	-1018	3	-81	17	-13	38	-32	0
1808	78	0	-1098	-1520	-422	1309	-338	-971	-69	-89	60	-71	-29	-56	0
1809	78	0	-1181	-1530	-349	1355	-416	-939	38	-34	44	-21	87	21	0
1810	78	0	-986	-1536	-550	1261	-218	-1043	1	-69	23	-36	9	71	0
1811	78	0	-568	-1532	-964	1050	198	-1248	135	44	81	182	114	46	0
1812	78	0	-426	-1522	-1096	974	335	-1309	93	56	65	211	95	178	0
1813	78	0	-344	-1540	-1196	942	426	-1368	139	-3	83	104	3	199	0
1814	78	0	-437	-1542	-1105	989	334	-1323	97	100	129	110	195	161	0
1815	78	0	-644	-1526	-882	1085	119	-1204	-13	-65	-23	-3	52	15	0
1816	78	0	-751	-1517	-766	1134	7	-1141	-25	11	44	7	-54	60	0
1817	78	0	-1087	-1519	-432	1303	-327	-975	-48	-83	-29	9	-32	-42	0
1818	78	0	-1207	-1511	-304	1359	-451	-907	-15	-65	15	-21	-64	-38	0
1819	78	0	-1153	-1513	-360	1333	-396	-936	-104	21	-5	-52	17	-65	0
1820	78	0	-918	-1515	-597	1216	-160	-1056	38	-40	54	3	112	64	0
1821	78	0	-590	-1509	-919	1049	164	-1214	137	15	21	100	91	44	0
1822	78	0	-436	-1526	-1090	981	327	-1308	151	67	44	147	83	153	0
1823	78	0	-342	-1544	-1202	943	430	-1373	71	0	129	44	83	104	0
1824	78	0	-332	-1530	-1198	931	433	-1364	153	31	25	135	100	60	0
1825	78	0	-537	-1538	-1001	1037	232	-1269	13	-25	-48	85	56	15	0
1826	78	0	-649	-1522	-873	1085	112	-1197	-15	9	-9	31	7	9	0
1827	78	0	-891	-1515	-624	1203	-133	-1069	-54	-27	38	-11	-48	-13	0
1828	78	0	-1085	-1507	-422	1296	-331	-964	-87	-54	-60	-87	-126	-67	0
1829	78	0	-1024	-1522	-498	1273	-263	-1010	0	-31	11	-60	-5	-23	0
1830	78	0	-838	-1530	-692	1184	-73	-1111	29	5	-3	54	15	104	0
1831	78	0	-404	-1548	-1144	976	370	-1346	98	32	100	104	50	108	0
1832	78	0	-262	-1540	-1278	901	508	-1409	87	60	81	194	180	168	0
1833	78	0	-161	-1538	-1377	849	608	-1457	124	19	52	48	79	62	0
1834	78	0	-198	-1534	-1336	866	569	-1435	114	110	118	170	209	85	0
1835	78	0	-327	-1522	-1195	924	434	-1358	9	-44	54	29	31	42	0
1836	78	0	-423	-1532	-1109	977	343	-1320	95	23	46	104	36	15	0
1837	78	0	-729	-1528	-799	1128	35	-1163	11	-83	50	-19	-3	-38	0
1838	78	0	-873	-1532	-659	1202	-107	-1095	-48	-89	32	-27	-65	-58	0
1839	78	0	-807	-1524	-717	1165	-45	-1120	-11	-50	42	17	29	5	0
1840	78	0	-537	-1526	-989	1031	226	-1257	85	-9	42	124	38	93	0
1841	78	0	-262	-1526	-1264	894	501	-1395	32	29	75	34	83	122	0
1842	78	0	8	-1526	-1534	759	771	-1530	139	118	168	199	182	199	0
1843	78	0	27	-1528	-1555	750	791	-1541	131	73	19	190	85	122	0
1844	78	0	-50	-1528	-1478	789	714	-1503	64	-42	155	95	104	106	0
1845	78	0	-107	-1532	-1425	819	659	-1478	114	13	95	112	71	83	0
1846	78	0	-372	-1528	-1156	950	392	-1342	1	-29	104	50	69	65	0
1847	78	0	-609	-1524	-915	1066	153	-1219	9	-64	95	-23	-32	-58	0
1848	78	0	-824	-1522	-698	1173	-63	-1110	-21	-81	87	0	23	-48	0
1849	78	0	-876	-1522	-646	1199	-115	-1084	-106	-93	87	-31	-52	9	0
1850	78	0	-533	-1530	-997	1031	232	-1263	93	-50	126	79	-17	141	0
1851	78	0	-316	-1524	-1208	920	446	-1366	50	69	135	124	60	170	0
1852	78	0	-148	-1515	-1367	831	609	-1441	75	1	67	129	81	108	0
1853	78	0	13	-1507	-1520	747	766	-1513	133	81	178	139	139	166	0
1854	78	0	-169	-1511	-1342	840	586	-1426	124	-3	161	197	71	184	0
1855	78	0	-270	-1513	-1243	891	486	-1378	50	-25	87	54	32	104	0
1856	78	0	-617	-1513	-896	1065	139	-1204	69	-120	32	67	-7	-1	0
1857	78	0	-838	-1499	-661	1168	-88	-1080	-36	-139	89	-62	-54	-13	0
1858	78	0	-1045	-1495	-450	1270	-297	-972	-81	-102	95	-93	-48	-64	0
1859	78	0	-1191	-1511	-320	1351	-435	-915	-95	-164	-46	-56	-141	-112	0
1860	78	0	-904	-1513	-609	1208	-147	-1061	-75	-56	65	-11	-3	17	0
1861	78	0	-630	-1501	-871	1065	120	-1186	-11	5	52	46	46	25	0
1862	78	0	-473	-1493	-1020	983	273	-1256	106	-44	112	38	31	120	0
1863	78	0	-402	-1505	-1103	953	350	-1304	170	67	54	161	141	143	0
1864	78	0	-588	-1528	-940	1058	176	-1234	7	-34	3	44	-23	1	0
1865	78	0	-628	-1557	-929	1092	150	-1243	65	-69	100	42	-25	17	0
1866	78	0	-1001	-1569	-568	1285	-216	-1068	-71	-131	-58	-19	-71	-62	0
1867	78	0	-1133	-1559	-426	1346	-353	-992	-34	-102	15	-36	-98	-13	0
1868	78	0	-1273	-1544	-271	1408	-501	-907	-73	-116	52	-124	-100	-85	0
1869	78	0	-1311	-1534	-223	1422	-544	-878	-40	-126	11	-1	-104	25	0
1870	78	0	-1108	-1519	-411	1313	-348	-965	17	-52	7	13	32	67	0
1871	78	0	-764	-1524	-760	1144	-2	-1142	60	-29	7	-1	67	-9	0
1872	78	0	-569	-1517	-948	1043	189	-1232	52	-21	81	139	58	5	0
1873	78	0	-438	-1524	-1086	981	324	-1305	71	19	118	93	64	192	0
1874	78	0	-573	-1544	-971	1058	199	-1257	13	-93	89	11	32	56	0
1875	78	0	-580	-1534	-954	1057	187	-1244	89	-7	98	75	77	73	0
1876	78	0	-842	-1524	-682	1183	-80	-1103	-9	-69	11	7	-13	-13	0
1877	78	0	-953	-1511	-558	1232	-197	-1034	42	-23	11	38	-40	-34	0
1878	78	0	-1254	-1517	-263	1385	-495	-890	-108	-118	13	-42	-97	-69	0
1879	78	0	-1212	-1522	-310	1367	-451	-916	-75	-172	1	-44	-67	-93	0
1880	78	0	-960	-1524	-564	1242	-198	-1044	42	-54	52	34	0	-5	0
1881	78	0	-587	-1520	-933	1053	173	-1226	116	50	46	126	100	65	0
1882	78	0	-409	-1499	-1090	954	340	-1294	133	-9	32	118	11	131	0
1883	78	0	-219	-1491	-1272	855	526	-1381	147	95	73	172	89	182	0
1884	78	0	-371	-1470	-1099	920	364	-1284	79	-23	75	69	36	114	0
1885	78	0	-342	-1451	-1109	896	383	-1280	15	-36	31	65	5	62	0
1886	78	0	-582	-1456	-874	1019	146	-1165	31	-69	36	46	54	32	0
1887	78	0	-737	-1466	-729	1101	-4	-1097	-27	-58	23	-67	-64	-1	0
1888	78	0	-914	-1482	-568	1198	-173	-1025	-116	-135	54	-48	-91	-1	0
1889	78	0	-999	-1480	-481	1239	-259	-980	-29	-108	-11	-31	-5	-3	0
1890	78	0	-706	-1458	-752	1082	23	-1105	42	-83	-44	-31	-1	34	0
1891	78	0	-270	-1453	-1183	861	456	-1318	155	27	143	97	120	110	0
1892	78	0	-136	-1445	-1309	790	586	-1377	114	13	110	161	122	145	0
1893	78	0	-4	-1439	-1435	721	715	-1437	128	50	50	162	85	157	0
1894	78	0	-115	-1443	-1328	779	606	-1385	131	36	102	112	83	77	0
1895	78	0	-249	-1453	-1204	851	477	-1328	50	-126	112	36	11	118	0
1896	78	0	-430	-1429	-999	929	284	-1214	-1	-11	67	23	-9	29	0
1897	78	0	-784	-1418	-634	1101	-75	-1026	-60	-122	9	-62	-46	-27	0
1898	78	0	-951	-1410	-459	1180	-246	-934	-62	-172	83	-157	-98	-114	0
1899	78	0	-961	-1383	-422	1172	-269	-902	-50	-71	13	15	-27	-73	0
1900	78	0	-739	-1375	-636	1057	-51	-1005	-95	-32	27	-100	29	-7	0
1901	78	0	-444	-1363	-919	903	237	-1141	114	-64	67	100	67	13	0
1902	78	0	-341	-1359	-1018	850	338	-1188	93	-83	83	64	32	15	0
1903	78	0	-188	-1359	-1171	773	491	-1265	149	3	85	110	60	114	0
1904	78	0	-342	-1348	-1006	845	332	-1177	48	31	50	124	69	65	0
1905	78	0	-443	-1352	-909	897	233	-1130	-44	-32	58	-46	32	44	0
1906	78	0	-570	-1326	-756	948	93	-1041	50	-32	100	-9	-25	89	0
1907	78	0	-918	-1317	-399	1117	-259	-858	-120	-145	-58	-56	-60	-102	0
1908	78	0	-999	-1328	-329	1163	-335	-828	-44	-184	-77	-108	-120	-17	0
1909	78	0	-1135	-1350	-215	1242	-460	-782	-124	-194	-42	-137	-23	-71	0
1910	78	0	-790	-1352	-562	1071	-114	-957	-13	-93	75	7	31	5	0
1911	78	0	-524	-1365	-841	944	158	-1103	60	-58	36	19	5	0	0
1912	78	0	-260	-1352	-1092	806	416	-1222	104	-42	44	54	67	141	0
1913	78	0	-147	-1363	-1216	755	534	-1289	60	-19	56	98	38	164	0
1914	78	0	-210	-1385	-1175	797	482	-1280	-11	38	21	42	77	46	0
1915	78	0	-248	-1404	-1156	826	454	-1280	100	-131	98	46	29	58	0
1916	78	0	-448	-1400	-952	924	252	-1176	-40	-97	27	-73	17	-40	0
1917	78	0	-597	-1398	-801	997	102	-1099	-15	-83	21	-79	-5	42	0
1918	78	0	-765	-1383	-618	1074	-73	-1000	-95	-133	-11	-141	-9	-118	0
1919	78	0	-693	-1416	-723	1054	15	-1069	31	-195	-17	-23	-60	11	0
1920	78	0	-425	-1437	-1012	931	293	-1224	62	-87	81	17	-13	-1	0
1921	78	0	-99	-1441	-1342	770	621	-1391	31	-58	50	100	62	116	0
1922	78	0	108	-1422	-1530	657	819	-1476	135	0	-19	102	58	135	0
1923	78	0	316	-1435	-1751	559	1033	-1593	201	31	120	180	153	254	0
1924	78	0	145	-1443	-1588	649	866	-1515	151	-46	89	97	75	161	0
1925	78	0	87	-1451	-1538	682	812	-1494	62	-21	-7	23	81	34	0
1926	78	0	-124	-1476	-1352	800	614	-1414	104	-36	11	58	83	-46	0
1927	78	0	-355	-1486	-1131	920	388	-1308	-11	-93	-3	-29	19	-141	0
1928	78	0	-485	-1489	-1004	987	259	-1246	-3	-110	-27	-38	1	-69	0
1929	78	0	-592	-1507	-915	1049	161	-1211	-60	-141	-50	-52	-110	-9	0
1930	78	0	-334	-1503	-1169	918	417	-1336	25	-7	15	62	58	44	0
1931	78	0	55	-1526	-1581	735	818	-1553	91	62	106	128	106	118	0
1932	78	0	206	-1528	-1734	661	970	-1631	112	48	141	240	102	226	0
1933	78	0	260	-1530	-1790	635	1025	-1660	133	15	13	64	75	91	0
1934	78	0	220	-1524	-1744	652	982	-1634	128	112	110	170	112	174	0
1935	78	0	0	-1530	-1530	765	765	-1530	67	-73	97	77	19	114	0
1936	78	0	-170	-1528	-1358	849	594	-1443	17	-15	29	7	27	-5	0
1937	78	0	-506	-1530	-1024	1018	259	-1277	-58	-52	31	31	-46	-23	0
1938	78	0	-706	-1536	-830	1121	62	-1183	-44	-128	25	-11	-97	-100	0
1939	78	0	-725	-1532	-807	1128	41	-1169	-71	-98	0	-58	-34	-32	0
1940	78	0	-514	-1536	-1022	1025	254	-1279	19	1	79	58	11	50	0
1941	78	0	-194	-1550	-1356	872	581	-1453	15	71	52	106	23	126	0
1942	78	0	64	-1544	-1608	740	836	-1576	122	79	129	162	56	199	0
1943	78	0	70	-1553	-1623	741	846	-1588	195	38	122	182	145	137	0
1944	78	0	19	-1552	-1571	766	795	-1561	67	9	102	95	60	149	0
1945	78	0	-86	-1542	-1456	814	685	-1499	108	52	87	157	85	69	0
1946	78	0	-353	-1542	-1189	947	418	-1365	-50	-91	106	-60	9	-32	0
1947	78	0	-500	-1534	-1034	1017	267	-1284	15	-1	98	-27	29	-75	0
1948	78	0	-710	-1528	-818	1119	54	-1173	-36	-162	15	-42	-40	-120	0
1949	78	0	-677	-1513	-836	1095	79	-1174	-1	-44	1	-11	-31	-46	0
1950	78	0	-503	-1515	-1012	1009	254	-1263	-46	-64	75	27	-3	-15	0
1951	78	0	-104	-1520	-1416	812	656	-1468	108	-17	77	97	83	108	0
1952	78	0	51	-1526	-1577	737	814	-1551	149	3	73	131	77	166	0
1953	78	0	112	-1538	-1650	713	881	-1594	124	-5	128	135	65	170	0
1954	78	0	49	-1530	-1579	740	814	-1554	19	3	79	85	46	176	0
1955	78	0	-31	-1528	-1497	779	733	-1512	126	-62	79	60	87	128	0
1956	78	0	-262	-1540	-1278	901	508	-1409	89	-9	64	21	95	93	0
1957	78	0	-491	-1528	-1037	1009	273	-1282	-25	-143	7	-79	-77	-32	0
1958	78	0	-640	-1536	-896	1088	128	-1216	-65	-44	-29	-110	46	-36	0
1959	78	0	-685	-1540	-855	1112	85	-1197	-52	-42	11	-52	56	-29	0
1960	78	0	-429	-1573	-1144	1001	357	-1358	29	-44	44	50	-27	40	0
1961	78	0	-173	-1598	-1425	885	626	-1511	67	-13	38	126	71	124	0
1962	78	0	66	-1557	-1623	745	844	-1590	170	-1	62	93	116	215	0
1963	78	0	190	-1517	-1707	663	948	-1612	102	100	23	164	120	182	0
1964	78	0	185	-1423	-1608	619	896	-1515	120	-27	97	60	56	147	0
1965	78	0	138	-1243	-1381	552	759	-1312	32	-5	85	56	151	129	0
1966	78	0	0	-1045	-1045	522	522	-1045	-15	-77	-29	65	34	-11	0
1967	78	0	-142	-830	-688	486	273	-759	-85	-42	-42	29	-25	-58	0
1968	78	0	-122	-589	-467	355	172	-528	-15	-54	11	-65	9	38	0
1969	78	0	31	-271	-302	120	166	-286	-11	-79	-3	-50	40	-108	0
1970	78	0	515	153	-362	-334	438	-104	48	-23	42	11	102	48	0
1971	78	0	1130	708	-422	-919	776	143	151	44	13	100	87	182	0
1972	78	0	1611	1272	-339	-1441	975	466	50	13	112	139	98	118	0
1973	78	0	1962	1813	-149	-1887	1055	832	159	62	114	128	106	230	0
1974	78	0	2142	2310	168	-2226	987	1239	104	15	19	209	17	162	0
1975	78	0	2216	2768	552	-2492	832	1660	124	-40	65	112	75	114	0
1976	78	0	2141	3039	898	-2590	621	1968	9	-3	-44	25	23	23	0
1977	78	0	1953	3204	1251	-2578	351	2227	15	-58	46	25	79	67	0
1978	78	0	1775	3189	1414	-2482	180	2301	-23	-97	-40	-42	-54	-38	0
1979	78	0	1647	3067	1420	-2357	113	2243	-1	-155	5	0	-64	27	1
1980	78	0	1604	2554	950	-2079	327	1752	42	-48	25	69	15	50	0
1981	76	0	1570	1893	323	-1731	623	1108	19	77	-1	50	75	44	0
1982	76	0	1345	1078	-267	-1211	806	405	124	15	64	180	122	135	0
1983	76	0	909	91	-818	-500	863	-363	69	1	46	182	54	122	0
1984	76	0	134	-1276	-1410	571	772	-1343	40	-3	71	164	118	161	0
1985	76	0	-214	-1738	-1524	976	655	-1631	-21	-32	98	64	50	129	0
1986	76	0	-508	-1790	-1282	1149	387	-1536	-27	-19	120	56	15	1	0
1987	76	0	-860	-1808	-948	1334	44	-1378	-153	-129	-1	-143	-13	-81	0
1988	76	0	-955	-1802	-847	1378	-54	-1324	7	-141	60	-65	-71	-56	0
1989	76	0	-1053	-1794	-741	1423	-156	-1267	-102	-95	62	-25	-27	-54	0
1990	76	0	-782	-1769	-987	1275	102	-1378	-77	-46	64	9	-7	11	0
1991	76	0	-462	-1769	-1307	1115	422	-1538	77	-13	89	93	79	42	0
1992	76	0	-326	-1806	-1480	1066	577	-1643	75	-19	31	102	38	176	0
1993	76	0	-225	-1864	-1639	1044	707	-1751	141	-11	73	143	46	120	0
1994	76	0	-391	-1846	-1455	1118	532	-1650	85	-56	110	102	44	118	0
1995	76	0	-375	-1808	-1433	1091	529	-1620	56	-71	64	50	0	17	0
1996	76	0	-658	-1761	-1103	1209	222	-1432	7	-120	-5	29	-40	-48	0
1997	76	0	-848	-1697	-849	1272	0	-1273	-112	-75	-23	-112	-83	-38	0
1998	76	0	-964	-1662	-698	1313	-133	-1180	-40	-133	32	-98	-56	-120	0
1999	76	0	-999	-1617	-618	1308	-190	-1117	-42	-106	-1	-46	-56	-17	0
[truncated: 31,409 more rows]
