# Supplementary material for: A Robust and Real-Time Capable Envelope-Based Algorithm for Heart Sound Classification: Validation under Different Physiological Conditions
Source: Sensors (Basel). 2020 Feb 11;20(4):972. doi: 10.3390/s20040972 (PMC7070375; doi:10.3390/s20040972)
Supplement: Supplementary file 1 [file sensors-20-00972-s001.zip › Messungen/tz/tz06_unfiltered.csv]

Dataset No.	Pulse (bpm)	Pacer Bit	leadI (�V)	leadII (�V)	leadIII (�V)	lead_avR (�V)	lead_avL (�V)	lead_avF (�V)	V1 (�V)	V2 (�V)	V3 (�V)	V4 (�V)	V5 (�V)	V6 (�V)	R-Wave
1	0	0	-340	-1249	-909	794	284	-1079	58	-391	-242	-161	-93	161	0
2	0	0	-435	-1247	-812	841	188	-1029	-42	-453	-168	-205	-79	85	0
3	0	0	-399	-1239	-840	819	220	-1039	-44	-448	-279	-258	-137	69	0
4	0	0	-384	-1245	-861	814	238	-1053	83	-440	-225	-205	-21	73	0
5	0	0	-510	-1239	-729	874	109	-984	-46	-564	-285	-271	-145	25	0
6	0	0	-462	-1226	-764	844	151	-995	19	-539	-194	-285	-81	87	0
7	0	0	-510	-1216	-706	863	98	-961	-42	-564	-256	-294	-180	31	0
8	0	0	-551	-1233	-682	892	65	-957	-29	-582	-304	-320	-166	-52	0
9	0	0	-533	-1237	-704	885	85	-970	-32	-554	-254	-314	-126	71	1
10	0	0	-462	-1243	-781	852	159	-1012	-11	-578	-261	-296	-58	36	0
11	0	0	-419	-1253	-834	836	207	-1043	40	-453	-209	-188	-83	141	0
12	0	0	-483	-1266	-783	874	150	-1024	-64	-572	-232	-232	-184	69	0
13	0	0	-376	-1276	-900	826	262	-1088	79	-498	-291	-197	-139	147	0
14	0	0	-437	-1261	-824	849	193	-1042	-87	-531	-174	-267	-116	32	0
15	0	0	-313	-1261	-948	787	317	-1104	-11	-453	-209	-225	-131	50	0
16	0	0	-330	-1241	-911	785	290	-1076	-3	-485	-248	-306	-93	52	0
17	0	0	-343	-1241	-898	792	277	-1069	-108	-523	-244	-345	-116	54	0
18	0	0	-328	-1226	-898	777	285	-1062	21	-486	-263	-265	-56	97	0
19	0	0	-328	-1216	-888	772	280	-1052	-32	-562	-217	-238	-159	36	0
20	0	0	-386	-1208	-822	797	218	-1015	-114	-434	-285	-213	-108	7	0
21	0	0	-303	-1218	-915	760	306	-1066	75	-490	-129	-228	-7	44	0
22	0	0	-297	-1235	-938	766	320	-1086	-34	-457	-248	-201	-104	77	0
23	0	0	-276	-1247	-971	761	347	-1109	56	-397	-259	-188	21	71	0
24	0	0	-303	-1249	-946	776	321	-1097	-50	-434	-261	-201	-79	-65	0
25	0	0	-343	-1237	-894	790	275	-1065	46	-393	-240	-197	23	27	0
26	0	0	-329	-1229	-900	779	285	-1064	7	-374	-263	-228	-135	50	0
27	0	0	-304	-1237	-933	770	314	-1085	-23	-345	-168	-172	-15	32	0
28	0	0	-308	-1233	-925	770	308	-1079	-89	-366	-283	-242	-85	42	0
29	0	0	-278	-1218	-940	748	331	-1079	-29	-322	-246	-157	-21	54	0
30	0	0	-276	-1222	-946	749	335	-1084	11	-337	-195	-126	-62	71	0
31	0	0	-248	-1210	-962	729	357	-1086	62	-327	-221	-129	-17	52	0
32	0	0	-182	-1202	-1020	692	419	-1111	-36	-287	-225	-95	-31	93	0
33	0	0	-184	-1208	-1024	696	420	-1116	1	-296	-166	-114	1	38	0
34	0	0	-206	-1218	-1012	712	403	-1115	-58	-254	-195	-81	-9	-36	0
35	0	0	-214	-1226	-1012	720	399	-1119	11	-304	-114	-97	-85	17	0
36	0	0	-194	-1208	-1014	701	410	-1111	-15	-267	-192	-91	-29	34	0
37	0	0	-219	-1185	-966	702	373	-1075	-50	-279	-215	-139	17	-1	0
38	0	0	-105	-1185	-1080	645	487	-1132	23	-259	-120	-65	-38	-15	0
39	0	0	-214	-1189	-975	701	380	-1082	-97	-215	-151	-98	15	-9	0
40	0	0	-219	-1216	-997	717	389	-1106	-122	-263	-242	-83	-11	-1	0
41	0	0	-111	-1224	-1113	667	501	-1168	85	-133	-122	32	137	42	0
42	0	0	-181	-1226	-1045	703	432	-1135	-11	-207	-221	-21	79	-79	0
43	0	0	-155	-1235	-1080	695	462	-1157	21	-174	-98	-15	67	71	0
44	0	0	-198	-1278	-1080	738	441	-1179	9	-203	19	-7	34	89	0
45	0	0	-213	-1268	-1055	740	421	-1161	13	-223	-87	-60	-42	85	0
46	0	0	-159	-1266	-1107	712	474	-1186	-25	-180	3	-65	-25	52	0
47	0	0	-365	-1257	-892	811	263	-1074	-65	-147	-67	-13	69	50	0
48	0	0	-269	-1233	-964	751	347	-1098	-67	-207	-207	-124	5	-38	0
49	0	0	-220	-1228	-1008	724	394	-1118	27	-98	13	52	65	120	0
50	0	0	-369	-1218	-849	793	240	-1033	-85	-182	-114	-102	40	-54	0
51	0	0	-219	-1208	-989	713	385	-1098	-27	-108	-77	7	64	44	0
52	0	0	-302	-1206	-904	754	301	-1055	-38	-124	-79	-7	38	75	0
53	0	0	-229	-1193	-964	711	367	-1078	-32	-147	-129	-38	0	-19	0
54	0	0	-256	-1198	-942	727	343	-1070	0	-71	-85	3	38	87	0
55	0	0	-276	-1185	-909	730	316	-1047	-93	-75	-91	-114	36	52	0
56	0	0	-231	-1220	-989	725	379	-1104	21	-97	-116	-50	-65	-64	0
57	0	0	-403	-1233	-830	818	213	-1031	-25	-178	-112	-79	32	-17	0
58	0	0	-334	-1243	-909	788	287	-1076	-48	-157	-91	-100	19	-34	0
59	0	0	-316	-1243	-927	779	305	-1085	-7	-81	-112	-54	75	-9	0
60	0	0	-312	-1247	-935	779	311	-1091	-52	-27	-151	-31	75	21	0
61	0	0	-300	-1235	-935	767	317	-1085	1	-25	-87	-36	97	93	0
62	0	0	-347	-1220	-873	783	263	-1046	-31	-79	-54	-42	69	34	0
63	0	0	-276	-1228	-952	752	338	-1090	-5	-34	-46	19	48	75	0
64	0	0	-326	-1210	-884	768	279	-1047	31	-77	-108	19	89	-38	0
65	0	0	-341	-1200	-859	770	259	-1029	36	-98	-89	5	52	-38	0
66	0	0	-315	-1189	-874	752	279	-1031	-50	-17	-62	-64	44	-23	0
67	0	0	-307	-1187	-880	747	286	-1033	69	-81	-114	-19	46	9	0
68	0	0	-397	-1198	-801	797	202	-999	-36	-100	-131	-15	9	-5	0
69	0	0	-266	-1195	-929	730	331	-1062	21	-52	-69	0	25	-17	0
70	0	0	-429	-1218	-789	823	180	-1003	-71	-85	-137	-75	48	-40	0
71	0	0	-266	-1224	-958	745	346	-1091	42	-79	-5	17	75	5	0
72	0	0	-263	-1229	-966	746	351	-1097	-50	-27	-60	29	95	54	0
73	0	0	-308	-1233	-925	770	308	-1079	23	-42	-133	73	44	5	0
74	0	0	-293	-1237	-944	765	325	-1090	9	-21	-25	44	9	-7	0
75	0	0	-314	-1231	-917	772	301	-1074	-23	-3	-36	67	42	52	0
76	0	0	-330	-1235	-905	782	287	-1070	-38	-25	-27	-3	-11	-42	0
77	0	0	-392	-1249	-857	820	232	-1053	40	-48	5	19	42	46	0
78	0	0	-380	-1235	-855	807	237	-1045	-7	-50	-104	-46	31	-71	0
79	0	0	-407	-1212	-805	809	199	-1008	-19	-29	-65	34	54	36	0
80	0	0	-398	-1206	-808	802	205	-1007	-52	-75	-56	-7	-13	-27	0
81	0	0	-385	-1228	-843	806	229	-1035	3	-7	23	44	52	95	0
82	0	0	-473	-1243	-770	858	148	-1006	-73	-81	-29	-21	27	48	0
83	0	0	-438	-1233	-795	835	178	-1014	-15	38	-7	-19	71	25	0
84	0	0	-497	-1241	-744	869	123	-992	-3	-15	-89	50	-31	9	0
85	0	0	-516	-1247	-731	881	107	-989	-1	-50	-27	52	-58	27	0
86	0	0	-628	-1262	-634	945	3	-948	17	-98	-71	-89	13	-25	0
87	0	0	-610	-1257	-647	933	18	-952	23	-131	-23	11	-44	-36	0
88	0	0	-638	-1249	-611	943	-13	-930	-31	-81	-32	17	19	-1	0
89	0	0	-635	-1220	-585	927	-25	-902	-17	-188	-42	-9	-69	-42	0
90	0	0	-642	-1218	-576	930	-33	-897	131	-98	-46	0	44	56	0
91	0	0	-695	-1220	-525	957	-85	-872	-32	-126	-93	17	23	-15	0
92	0	0	-602	-1226	-624	914	11	-925	79	-71	-46	54	44	34	0
93	0	0	-724	-1220	-496	972	-114	-858	21	-69	-83	85	13	52	0
94	0	0	-716	-1218	-502	967	-107	-860	21	-178	-58	-21	-5	-1	0
95	0	0	-705	-1228	-523	966	-91	-875	29	9	-42	3	50	7	0
96	0	0	-838	-1249	-411	1043	-213	-830	-9	-58	-91	-38	-25	-7	0
97	0	0	-821	-1251	-430	1036	-195	-840	-32	-42	-118	-13	5	-9	0
98	0	0	-763	-1257	-494	1010	-134	-875	29	-89	-73	7	58	-5	0
99	0	0	-838	-1255	-417	1046	-210	-836	3	-69	-69	83	56	36	0
100	0	0	-791	-1237	-446	1014	-172	-841	-44	-69	-128	-44	48	40	0
101	0	0	-779	-1231	-452	1005	-163	-841	77	-108	-69	108	91	58	0
102	0	0	-817	-1216	-399	1016	-209	-807	-34	-124	-75	-21	29	-5	0
103	0	0	-698	-1206	-508	952	-95	-857	75	-62	-40	60	98	95	0
104	0	0	-774	-1198	-424	986	-175	-811	27	-71	-44	95	34	110	0
105	0	0	-770	-1200	-430	985	-170	-815	19	-65	-81	-1	56	-38	0
106	0	0	-801	-1196	-395	998	-203	-795	-1	-58	-95	56	56	-5	0
107	0	0	-785	-1200	-415	992	-185	-807	56	-95	-93	-54	19	-17	0
108	0	0	-784	-1212	-428	998	-178	-820	32	-129	-19	-5	56	-23	0
109	0	0	-822	-1237	-415	1029	-203	-826	-19	-95	-52	-34	91	0	0
110	0	0	-733	-1241	-508	987	-112	-874	-9	-91	-79	11	27	62	0
111	0	0	-727	-1274	-547	1000	-90	-910	34	-69	-64	97	65	85	0
112	0	0	-799	-1309	-510	1054	-144	-909	21	-110	-102	50	19	34	0
113	0	0	-704	-1311	-607	1007	-48	-959	50	-64	-1	5	13	79	0
114	0	0	-774	-1295	-521	1034	-126	-908	9	-116	-60	44	-27	38	0
115	0	0	-714	-1280	-566	997	-74	-923	-15	-44	-75	50	-1	5	0
116	0	0	-780	-1274	-494	1027	-143	-884	7	-64	-25	-67	-25	65	0
117	0	0	-754	-1268	-514	1011	-120	-891	36	-114	-36	-31	7	0	0
118	0	0	-725	-1262	-537	993	-94	-899	-50	-50	-56	-71	23	-29	0
119	0	0	-774	-1257	-483	1015	-145	-870	9	-159	-19	21	36	62	0
120	0	0	-702	-1237	-535	969	-83	-886	44	-98	-52	34	32	73	0
121	0	0	-726	-1220	-494	973	-116	-857	-75	-122	-36	-29	46	-36	0
122	0	0	-672	-1189	-517	930	-77	-853	11	-34	21	31	67	-34	0
123	0	0	-706	-1169	-463	937	-121	-816	-23	-97	17	-11	69	52	0
124	0	0	-613	-1165	-552	889	-30	-858	32	-56	46	23	5	9	0
125	0	0	-690	-1165	-475	927	-107	-820	36	-21	9	32	60	52	0
126	0	0	-745	-1173	-428	959	-158	-800	11	-180	-23	-60	-19	-46	0
127	0	0	-671	-1165	-494	918	-88	-829	-79	-15	-54	-40	-42	0	0
128	0	0	-836	-1167	-331	1001	-252	-749	-87	-186	-97	-147	3	-71	0
129	0	0	-716	-1156	-440	936	-138	-798	-23	-110	-65	-56	32	-116	0
130	0	0	-666	-1131	-465	898	-100	-798	-34	-91	-52	-40	36	-17	0
131	0	0	-623	-1127	-504	875	-59	-815	-40	-85	-69	-91	58	-15	0
132	0	0	-582	-1101	-519	841	-31	-810	34	-98	-11	-40	34	-23	0
133	0	0	-533	-1113	-580	823	23	-846	34	-32	-58	5	48	25	0
134	0	0	-595	-1103	-508	849	-43	-805	-32	-97	-73	-54	13	-36	0
135	0	0	-555	-1092	-537	823	-9	-814	5	-23	-25	-25	3	0	0
136	0	0	-547	-1055	-508	801	-19	-781	27	-69	-58	3	64	-83	0
137	0	0	-509	-1032	-523	770	7	-777	-13	-67	-64	-67	50	-17	0
138	0	0	-429	-1022	-593	725	82	-807	52	-75	-50	-27	21	-40	0
139	0	0	-536	-1030	-494	783	-21	-762	-27	-85	-124	-13	7	-89	0
140	0	0	-469	-1049	-580	759	55	-814	27	7	-56	52	27	29	0
141	0	0	-470	-1020	-550	745	40	-785	-40	-34	-110	19	-19	-19	0
142	0	0	-405	-1037	-632	721	113	-834	17	23	21	-7	79	60	0
143	0	0	-462	-1045	-583	753	60	-814	0	-11	36	-64	97	-19	0
144	0	0	-427	-1049	-622	738	97	-835	-40	46	-65	-17	0	-15	0
145	0	0	-429	-1043	-614	736	92	-828	71	-79	46	19	-17	7	0
146	0	0	-498	-1035	-537	766	19	-786	19	-75	27	17	-100	-5	0
147	0	0	-481	-1059	-578	770	48	-818	-46	-108	15	-5	-104	5	0
148	0	0	-485	-1084	-599	784	57	-841	-29	-52	-1	-60	3	-32	0
149	0	0	-462	-1084	-622	773	80	-853	27	-81	-65	-50	-118	-23	0
150	0	0	-476	-1092	-616	784	70	-854	7	-46	38	54	15	-5	0
151	0	0	-504	-1101	-597	802	46	-849	-67	-1	-48	-9	-77	25	0
152	0	0	-456	-1090	-634	773	89	-862	7	-52	56	-5	-34	32	0
153	0	0	-510	-1105	-595	807	42	-850	-46	-27	-13	-19	-9	-36	0
154	0	0	-487	-1098	-611	792	62	-854	0	-7	36	-67	1	34	0
155	0	0	-474	-1088	-614	781	70	-851	11	-65	19	-36	-42	-129	0
156	0	0	-522	-1072	-550	797	14	-811	-71	21	-56	-58	17	-114	0
157	0	0	-541	-1084	-543	812	1	-813	5	-110	17	-81	-83	-79	0
158	0	0	-538	-1098	-560	818	11	-829	-67	-67	-40	-56	-23	-108	0
159	0	0	-553	-1125	-572	839	9	-848	23	-77	-50	-36	-73	-13	0
160	0	0	-512	-1132	-620	822	54	-876	-48	-93	-7	-73	1	-79	0
161	0	0	-501	-1115	-614	808	56	-864	15	-67	-25	-15	-64	40	0
162	0	0	-493	-1152	-659	822	83	-905	-11	9	-58	-27	-3	5	0
163	0	0	-479	-1171	-692	825	106	-931	-56	-29	-36	-73	-21	-97	0
164	0	0	-569	-1195	-626	882	28	-910	23	-42	-52	-52	-1	-42	0
165	0	0	-547	-1210	-663	878	58	-936	-42	-108	-1	-104	-106	1	0
166	0	0	-536	-1216	-680	876	72	-948	-13	-36	-9	-83	-108	-38	0
167	0	0	-625	-1216	-591	920	-17	-903	-21	-64	-77	-97	-114	9	0
168	0	0	-611	-1208	-597	909	-7	-902	1	-114	-114	-102	-91	-64	0
169	0	0	-606	-1193	-587	899	-9	-890	-52	-133	-110	-95	-71	-77	0
170	0	0	-614	-1196	-582	905	-16	-889	21	-126	-42	-135	-11	-48	0
171	0	0	-542	-1195	-653	868	55	-924	65	-56	-58	-75	34	42	0
172	0	0	-547	-1200	-653	873	53	-926	25	-48	-83	-114	15	-48	0
173	0	0	-600	-1220	-620	910	10	-920	48	-104	-52	-58	-104	-13	0
174	0	0	-556	-1235	-679	895	61	-957	67	0	-106	-40	-34	-67	0
175	0	0	-630	-1243	-613	936	-8	-928	29	-159	-42	-149	-71	-7	0
176	0	0	-567	-1247	-680	907	56	-963	23	-128	5	-162	-89	-52	0
177	0	0	-654	-1245	-591	949	-31	-918	-56	-100	-69	-114	-21	-137	0
178	0	0	-646	-1270	-624	958	-11	-947	-50	-147	-31	-174	-91	-75	0
179	0	0	-668	-1251	-583	959	-42	-917	-5	-141	-31	-178	-85	-7	0
180	0	0	-539	-1247	-708	893	84	-977	31	-116	-25	-126	-95	-29	0
181	0	0	-607	-1245	-638	926	15	-941	-19	-95	1	-64	-44	-23	0
182	0	0	-576	-1255	-679	915	51	-967	27	-128	56	-143	5	-67	0
183	0	0	-601	-1247	-646	924	22	-946	36	-131	19	-108	11	-87	0
184	0	0	-594	-1257	-663	925	34	-960	9	-93	-52	-48	-79	-69	0
185	0	0	-613	-1255	-642	934	14	-948	7	-85	-1	-95	-106	-48	0
186	0	0	-654	-1253	-599	953	-27	-926	-17	-145	-3	-162	-108	-91	0
187	0	0	-697	-1251	-554	974	-71	-902	-29	-205	-73	-133	-170	-81	0
188	0	0	-636	-1235	-599	935	-18	-917	36	-141	-31	-106	-29	-100	0
189	0	0	-600	-1222	-622	911	11	-922	15	-118	-50	-176	-91	-118	0
190	0	0	-576	-1220	-644	898	34	-932	31	-114	-21	-112	-9	-27	0
191	0	0	-588	-1222	-634	905	23	-928	36	-153	-52	-162	-48	-21	0
192	0	0	-564	-1239	-675	901	55	-957	56	-114	102	-133	-31	102	0
193	0	0	-574	-1247	-673	910	49	-960	36	-147	-23	-145	-64	-95	0
194	0	0	-512	-1233	-721	872	104	-977	23	-67	7	-116	-114	-67	0
195	0	0	-603	-1229	-626	916	11	-927	3	-112	1	-120	-31	-77	0
196	0	0	-599	-1235	-636	917	18	-935	-40	-83	-81	-166	-85	-110	0
197	0	0	-540	-1257	-717	898	88	-987	32	-65	-110	-97	-85	-17	0
198	0	0	-549	-1241	-692	895	71	-966	17	-110	-89	-112	5	0	0
199	0	0	-541	-1262	-721	901	90	-991	-67	-79	-77	-133	-162	27	0
200	0	0	-559	-1261	-702	910	71	-981	-23	-178	-46	-162	-50	-36	0
201	0	0	-481	-1268	-787	874	153	-1027	40	-79	-32	-34	-65	17	0
202	0	0	-543	-1251	-708	897	82	-979	-60	-85	3	-100	-97	23	0
203	0	0	-373	-1218	-845	795	236	-1031	-7	7	32	-19	-36	48	0
204	0	0	-453	-1164	-711	808	129	-937	23	-54	-36	-141	85	-31	0
205	0	0	-369	-1034	-665	701	148	-849	-87	-64	-23	-182	-95	-95	0
206	0	0	-334	-886	-552	610	109	-719	81	-54	-38	-141	13	-38	0
207	0	0	-277	-719	-442	498	82	-580	-15	-126	-32	-122	-21	3	0
208	0	0	-223	-510	-287	366	32	-398	-137	-89	-110	-223	-104	-162	0
209	0	0	2	-242	-244	120	123	-243	65	-60	-11	-85	-17	34	0
210	0	0	8	62	54	-35	-23	58	73	-147	-36	-95	-23	0	0
211	0	0	330	405	75	-367	127	240	54	-91	-48	-65	-38	-15	0
212	0	0	431	698	267	-564	82	482	5	-9	-5	-116	-7	-9	0
213	0	0	619	999	380	-809	119	689	13	-81	15	-87	-58	13	0
214	0	0	765	1253	488	-1009	138	870	116	-67	11	1	7	-25	0
215	0	0	825	1451	626	-1138	99	1038	21	-106	-40	-147	-54	48	0
216	0	0	867	1542	675	-1204	96	1108	13	-23	-38	-108	-52	-62	0
217	0	0	886	1588	702	-1237	92	1145	11	-42	36	-112	-32	3	0
218	0	0	873	1546	673	-1209	100	1109	-3	-62	-44	-93	15	-25	0
219	0	0	782	1350	568	-1066	107	959	42	-170	-5	-124	-65	-11	1
220	0	0	561	966	405	-763	78	685	0	-98	27	-17	-64	32	0
221	0	0	339	492	153	-415	93	322	1	-85	17	-21	13	46	0
222	0	0	130	-9	-139	-60	134	-74	-17	-50	38	-54	34	-52	0
223	0	0	-244	-630	-386	437	71	-508	-50	29	21	-87	42	-50	0
224	0	0	-485	-1045	-560	765	37	-802	-137	-62	-36	-67	-52	19	0
225	0	0	-537	-1206	-669	871	66	-937	-23	-54	-3	-71	-102	-31	0
226	0	0	-644	-1264	-620	954	-12	-942	-19	-79	-31	-153	-32	-143	0
227	0	0	-635	-1286	-651	960	8	-968	-29	-77	11	-164	-56	-17	0
228	0	0	-731	-1297	-566	1014	-82	-931	31	-124	-60	-205	-27	-62	0
229	0	0	-776	-1340	-564	1058	-106	-952	-29	-133	-83	-128	-31	-13	0
230	0	0	-756	-1392	-636	1074	-60	-1014	-11	-87	-58	-93	-67	-32	0
231	0	0	-712	-1445	-733	1078	10	-1089	69	-124	34	-75	-21	-21	0
232	0	0	-782	-1486	-704	1134	-39	-1095	-54	-67	-97	-27	-9	-87	0
233	0	0	-749	-1466	-717	1107	-16	-1091	19	-64	3	-67	-31	-67	0
234	0	0	-803	-1449	-646	1126	-78	-1047	-36	-69	-56	-102	-83	-36	0
235	0	0	-761	-1414	-653	1087	-54	-1033	-17	-87	-56	-29	-81	-95	0
236	0	0	-795	-1365	-570	1080	-112	-967	-23	-85	-42	-87	-124	-81	0
237	0	0	-798	-1317	-519	1057	-139	-918	-32	-102	-100	-137	-108	-95	0
238	0	0	-720	-1284	-564	1002	-78	-924	7	-139	-7	-98	-162	-71	0
239	0	0	-739	-1266	-527	1002	-106	-896	13	-116	-32	-54	-29	-108	0
240	0	0	-704	-1251	-547	977	-78	-899	-13	-133	-23	-133	-172	-100	0
241	0	0	-613	-1257	-644	935	15	-950	44	-38	42	-52	1	-83	0
242	0	0	-689	-1251	-562	970	-63	-906	5	-128	-75	-153	-95	-52	0
243	0	0	-609	-1237	-628	923	9	-932	69	-40	36	-85	42	15	0
244	0	0	-746	-1229	-483	987	-131	-856	-5	-122	-60	-137	-40	-60	0
245	0	0	-688	-1235	-547	961	-70	-891	-5	-85	-50	-54	-120	-40	0
246	0	0	-743	-1222	-479	982	-132	-850	-1	-52	-17	-151	-102	-32	0
247	0	0	-735	-1220	-485	977	-125	-852	-15	-85	-21	-81	-112	-65	0
248	0	0	-714	-1220	-506	967	-104	-863	-11	-81	-48	-34	-36	-65	0
249	0	0	-687	-1210	-523	948	-82	-866	25	-98	17	-128	-93	3	0
250	0	0	-782	-1191	-409	986	-186	-800	-108	-124	-97	-145	-38	-112	0
251	0	0	-675	-1187	-512	931	-81	-849	-71	-34	-23	-79	-44	-62	0
252	0	0	-745	-1181	-436	963	-154	-808	23	-73	-9	-31	-11	-19	0
253	0	0	-687	-1179	-492	933	-97	-835	-40	-85	3	-188	-83	-120	0
254	0	0	-729	-1165	-436	947	-146	-800	-29	-44	40	-89	-44	-48	0
255	0	0	-739	-1150	-411	944	-164	-780	-89	-102	-77	-137	-85	-172	0
256	0	0	-675	-1138	-463	906	-106	-800	64	-100	46	-120	-137	-73	0
257	0	0	-811	-1140	-329	975	-241	-734	-75	-147	-42	-137	-128	-116	0
258	0	0	-782	-1158	-376	970	-203	-767	-44	-221	0	-228	-124	-91	0
259	0	0	-731	-1144	-413	937	-159	-778	7	-128	36	-159	-29	-67	0
260	0	0	-774	-1144	-370	959	-202	-757	-97	-116	-9	-182	-48	-100	0
261	0	0	-671	-1136	-465	903	-103	-800	32	-77	13	-129	0	-110	0
262	0	0	-735	-1144	-409	939	-163	-776	-31	-77	-19	-131	-15	-98	0
263	0	0	-761	-1158	-397	959	-182	-777	1	-215	-50	-129	-56	-64	0
264	0	0	-753	-1158	-405	955	-174	-781	11	-217	-50	-151	-77	-118	0
265	0	0	-776	-1138	-362	957	-207	-750	-21	-85	-7	-188	-40	-69	0
266	0	0	-776	-1131	-355	953	-210	-743	17	-112	-87	-97	-102	-21	0
267	0	0	-821	-1129	-308	975	-256	-718	-36	-211	-112	-209	-110	-170	0
268	0	0	-795	-1134	-339	964	-228	-736	-62	-203	1	-223	-106	-7	0
269	0	0	-820	-1132	-312	976	-254	-722	-34	-186	-112	-225	-128	-48	0
270	0	0	-755	-1125	-370	940	-192	-747	5	-133	-89	-122	-58	-83	0
271	0	0	-716	-1123	-407	919	-154	-765	7	-174	-52	-98	-60	-7	0
272	0	0	-741	-1129	-388	935	-176	-758	19	-230	-38	-36	-131	-25	0
273	0	0	-663	-1115	-452	889	-105	-783	0	-75	-65	-128	-67	48	0
274	0	0	-665	-1113	-448	889	-108	-780	3	-91	-32	-31	-73	-25	0
275	0	0	-687	-1117	-430	902	-128	-773	-23	-159	-71	-180	-114	-139	0
276	0	0	-679	-1115	-436	897	-121	-775	11	-141	-19	-164	-110	-91	0
277	0	0	-710	-1105	-395	907	-157	-750	-42	-95	-85	-155	-64	-19	0
278	0	0	-665	-1111	-446	888	-109	-778	-97	-164	-60	-184	-116	-95	0
279	0	0	-590	-1125	-535	857	-27	-830	85	-145	-38	-122	-36	-17	0
280	0	0	-720	-1142	-422	931	-149	-782	-85	-112	-83	-159	-13	-120	0
281	0	0	-621	-1131	-510	876	-55	-820	-40	-118	-77	-69	-69	-108	0
282	0	0	-602	-1098	-496	850	-53	-797	17	-116	-29	-67	-75	-62	0
283	0	0	-580	-1101	-521	840	-29	-811	-1	-129	-114	-89	-89	-112	0
284	0	0	-594	-1088	-494	841	-50	-791	-9	-81	-46	-34	-93	-85	0
285	0	0	-650	-1080	-430	865	-110	-755	-40	-114	-100	-97	-83	-149	0
286	0	0	-576	-1070	-494	823	-41	-782	17	-122	-27	-178	-106	-87	0
287	0	0	-607	-1055	-448	831	-79	-751	21	-180	-46	-133	-65	-133	0
288	0	0	-570	-1053	-483	811	-43	-768	-81	-143	-46	-137	-81	-95	0
289	0	0	-574	-1041	-467	807	-53	-754	-29	-180	-98	-166	-139	-104	0
290	0	0	-586	-1041	-455	813	-65	-748	5	-135	-25	-110	-52	-139	0
291	0	0	-586	-1034	-448	810	-69	-741	-60	-135	-62	-194	-32	-46	0
292	0	0	-491	-1010	-519	750	14	-764	-32	-159	-19	-166	-40	-56	0
293	0	0	-479	-1026	-547	752	34	-786	7	-98	-23	-122	1	-58	0
294	0	0	-524	-1010	-486	767	-19	-748	13	-102	-13	-75	-38	-79	0
295	0	0	-511	-1001	-490	756	-10	-745	-32	-141	-83	-133	-110	-114	0
296	0	0	-452	-1006	-554	729	51	-780	73	-67	85	-1	-40	29	0
297	0	0	-588	-997	-409	792	-89	-703	-77	-122	-87	-186	-81	-65	0
298	0	0	-493	-991	-498	742	2	-744	54	-129	-31	-85	-114	-42	0
299	0	0	-539	-989	-450	764	-44	-719	-44	-32	11	-87	-67	-58	0
300	0	0	-578	-985	-407	781	-85	-696	-77	-89	-91	-161	-89	-100	0
301	0	0	-479	-973	-494	726	7	-733	73	-79	-25	-75	11	15	0
302	0	0	-530	-966	-436	748	-47	-701	-13	-114	-27	-122	-44	-64	0
303	0	0	-497	-952	-455	724	-21	-703	27	-54	-23	-32	-7	-29	0
304	0	0	-541	-938	-397	739	-72	-667	5	-62	-25	-44	-54	-21	0
305	0	0	-508	-919	-411	713	-48	-665	13	-95	-60	-155	-75	-58	0
306	0	0	-516	-907	-391	711	-62	-649	64	-60	-1	-21	-65	-27	0
307	0	0	-646	-917	-271	781	-187	-594	-9	-135	-108	-114	-75	-110	0
308	0	0	-508	-917	-409	712	-49	-663	23	-71	1	-133	-19	-77	0
309	0	0	-671	-917	-246	794	-212	-581	-67	-104	-34	-102	-104	118	0
310	0	0	-543	-909	-366	726	-88	-637	29	-52	-65	-77	-93	-73	0
311	0	0	-518	-876	-358	697	-80	-617	67	-34	-34	17	-5	69	0
312	0	0	-522	-882	-360	702	-81	-621	-58	-29	-97	-29	-11	46	0
313	0	0	-531	-909	-378	720	-76	-643	-75	-31	-11	-67	-93	34	0
314	0	0	-539	-909	-370	724	-84	-639	65	-27	-19	19	-56	91	0
315	0	0	-576	-896	-320	736	-128	-608	-54	-31	-32	-182	-141	-48	0
316	0	0	-528	-871	-343	699	-92	-607	27	9	13	-15	-100	104	0
317	0	0	-582	-845	-263	713	-159	-554	-54	-147	-11	-116	-124	11	0
318	0	0	-518	-812	-294	665	-112	-553	25	-85	-17	-54	-104	13	0
319	0	0	-611	-783	-172	697	-219	-477	-100	-50	-44	-73	-75	32	0
320	0	0	-569	-768	-199	668	-185	-483	-11	-62	-85	-42	-46	13	0
321	0	0	-508	-752	-244	630	-132	-498	3	-19	21	0	-1	25	0
322	0	0	-508	-731	-223	619	-142	-477	-3	-71	3	-48	-40	60	0
323	0	0	-520	-735	-215	627	-152	-475	11	-97	-54	27	-19	-36	0
324	0	0	-529	-719	-190	624	-169	-454	-48	-46	-44	-83	-34	-36	0
325	0	0	-536	-700	-164	618	-186	-432	5	-64	-29	-91	-17	-25	0
326	0	0	-555	-684	-129	619	-213	-406	-48	-89	-25	-38	-131	-17	0
327	0	0	-555	-692	-137	623	-209	-414	-58	-126	-42	-141	-75	-19	0
328	0	0	-547	-665	-118	606	-214	-391	9	-120	-71	-9	-129	-32	0
329	0	0	-510	-634	-124	572	-193	-379	64	-161	-48	-56	-65	44	0
330	0	0	-503	-603	-100	553	-201	-351	-7	-52	-95	-77	-21	-31	0
331	0	0	-485	-591	-106	538	-189	-348	-17	-137	-48	-56	3	-48	0
332	0	0	-450	-576	-126	513	-162	-351	3	-89	36	-38	34	-17	0
333	0	0	-378	-564	-186	471	-96	-375	-5	-52	85	-13	-1	-29	0
334	0	0	-512	-543	-31	527	-240	-287	-81	-73	-38	-83	-21	-126	0
335	0	0	-483	-545	-62	514	-210	-303	-23	-27	27	-32	31	-50	0
336	0	0	-487	-560	-73	523	-207	-316	-9	-133	-17	-97	-128	-102	0
337	0	0	-530	-566	-36	548	-247	-301	9	-85	-31	-95	27	-104	0
338	0	0	-518	-558	-40	538	-239	-299	-104	-153	0	-110	-95	-110	0
339	0	0	-571	-539	32	555	-301	-253	21	-143	-50	-114	-44	-120	0
340	0	0	-536	-533	3	534	-269	-265	-21	-116	-71	-129	-48	-128	0
341	0	0	-522	-535	-13	528	-254	-274	-36	-108	-65	-52	9	-137	0
342	0	0	-530	-517	13	523	-271	-252	-89	-114	-118	-93	-46	-42	0
343	0	0	-462	-500	-38	481	-212	-269	-25	-42	-38	-58	-52	-71	0
344	0	0	-536	-494	42	515	-289	-226	17	-95	-60	-1	-25	-21	0
345	0	0	-497	-486	11	491	-254	-237	5	-118	-21	-159	-56	-52	0
346	0	0	-511	-477	34	494	-272	-221	-11	-128	-27	-56	-77	-38	0
347	0	0	-507	-475	32	491	-269	-221	-19	-195	-87	-137	-153	-102	0
348	0	0	-533	-479	54	506	-293	-212	19	-137	-42	-83	-98	-42	0
349	0	0	-548	-498	50	523	-299	-224	-25	-176	-21	-135	-54	-89	0
350	0	0	-434	-492	-58	463	-188	-275	31	-122	64	-95	-42	-50	0
351	0	0	-536	-494	42	515	-289	-226	-32	-110	-60	-62	-21	1	0
352	0	0	-465	-496	-31	480	-217	-263	42	-118	-56	-9	-77	-85	0
353	0	0	-495	-504	-9	499	-243	-256	-50	-87	7	-17	-9	-54	0
354	0	0	-544	-519	25	531	-284	-247	-83	-197	-67	-100	-131	-69	0
355	0	0	-514	-521	-7	517	-253	-264	65	-104	9	-23	-31	-25	0
356	0	0	-587	-539	48	563	-317	-245	31	-162	-19	-73	-98	-143	0
357	0	0	-563	-568	-5	565	-279	-286	9	-93	-75	-145	-104	-93	0
358	0	0	-647	-599	48	623	-347	-275	-95	-157	-62	-112	-75	-110	0
359	0	0	-661	-634	27	647	-344	-303	-85	-174	-44	-129	-62	-60	0
360	0	0	-627	-673	-46	650	-290	-359	1	-69	-79	-50	-58	-54	0
361	0	0	-681	-710	-29	695	-326	-369	-64	-147	-87	-79	-79	-62	0
362	0	0	-555	-729	-174	642	-190	-451	77	-7	-36	-11	11	65	0
363	0	0	-660	-772	-112	716	-274	-442	-21	-151	-65	-106	-83	-46	0
364	0	0	-571	-803	-232	687	-169	-517	7	-73	60	-52	54	1	0
365	0	0	-627	-822	-195	724	-216	-508	34	-102	9	-81	-50	-31	0
366	0	0	-687	-826	-139	756	-274	-482	-48	-83	-65	-151	-128	-102	0
367	0	0	-627	-826	-199	726	-214	-512	-3	-131	-11	-112	-23	-52	0
368	0	0	-644	-830	-186	737	-229	-508	-21	-221	36	-145	-38	-65	0
369	0	0	-602	-832	-230	717	-186	-531	3	-36	-67	-81	-7	-62	0
370	0	0	-595	-841	-246	718	-174	-543	-15	-50	-42	-29	-34	-106	0
371	0	0	-578	-867	-289	722	-144	-578	-15	-23	34	-122	-17	31	0
372	0	0	-557	-880	-323	718	-117	-601	0	-81	-40	-36	-75	-5	0
373	0	0	-613	-905	-292	759	-160	-598	-29	-73	-31	-73	-67	-93	0
374	0	0	-554	-938	-384	746	-85	-661	-9	-36	-19	-56	-11	5	0
375	0	0	-593	-975	-382	784	-105	-678	-31	-100	-50	-155	-36	-75	0
376	0	0	-586	-991	-405	788	-90	-698	9	-23	-73	-65	-21	-29	0
377	0	0	-617	-1030	-413	823	-102	-721	11	-139	-9	-85	-75	-34	0
378	0	0	-584	-1022	-438	803	-73	-730	-15	-114	-15	-91	-102	-62	0
379	0	0	-601	-1016	-415	808	-93	-715	-29	-104	-64	-56	-58	23	0
380	0	0	-506	-1014	-508	760	1	-761	46	-62	0	-5	29	-5	0
381	0	0	-528	-1026	-498	777	-15	-762	-1	-48	-7	-67	27	-5	0
382	0	0	-495	-1049	-554	772	29	-801	32	-9	-25	21	-9	29	0
383	0	0	-505	-1057	-552	781	23	-804	65	-19	-7	19	-27	23	0
384	0	0	-490	-1068	-578	779	44	-823	56	-44	-5	-31	67	-29	0
385	0	0	-563	-1080	-517	821	-23	-798	-46	0	-91	-81	-60	-52	0
386	0	0	-593	-1076	-483	834	-55	-779	-21	-93	9	-89	-85	11	0
387	0	0	-574	-1074	-500	824	-37	-787	38	-71	-60	-36	-36	3	0
388	0	0	-558	-1074	-516	816	-21	-795	-27	-128	11	-71	-34	-9	0
389	0	0	-551	-1051	-500	801	-25	-775	-5	-71	-89	-7	-91	1	0
390	0	0	-485	-1063	-578	774	46	-820	106	-27	-29	-23	11	25	0
391	0	0	-580	-1094	-514	837	-33	-804	21	-131	-38	-52	-21	-52	0
392	0	0	-442	-1111	-669	776	113	-890	25	-15	17	-31	27	56	0
393	0	0	-493	-1113	-620	803	63	-866	83	-25	-32	0	69	52	0
394	0	0	-586	-1115	-529	850	-28	-822	-34	-75	-5	-64	-19	-29	0
395	0	0	-493	-1123	-630	808	68	-876	29	-120	-40	-38	-62	-58	0
396	0	0	-573	-1125	-552	849	-10	-838	17	-60	-11	-79	-50	29	0
397	0	0	-599	-1138	-539	868	-30	-838	-3	-87	-69	-162	-73	5	0
398	0	0	-553	-1125	-572	839	9	-848	-5	-23	-69	-27	-36	-32	0
399	0	0	-589	-1101	-512	845	-38	-806	-52	-75	-50	-139	-38	-34	0
400	0	0	-497	-1094	-597	795	50	-845	52	-58	48	-25	-23	9	0
401	0	0	-506	-1101	-595	803	44	-848	0	-38	-27	-50	65	40	0
402	0	0	-421	-1103	-682	762	130	-892	9	-95	15	-64	19	-23	0
403	0	0	-470	-1096	-626	783	78	-861	42	-15	-21	-21	-9	1	0
404	0	0	-490	-1103	-613	796	61	-858	11	-81	-17	-56	46	-81	0
405	0	0	-479	-1105	-626	792	73	-865	-19	-60	7	-108	-21	93	0
406	0	0	-521	-1134	-613	827	46	-873	31	-64	-65	-69	-44	-3	0
407	0	0	-499	-1148	-649	823	75	-898	56	-93	-48	-161	-62	5	0
408	0	0	-446	-1136	-690	791	122	-913	29	-27	-44	-21	-60	58	0
409	0	0	-418	-1131	-713	774	147	-922	25	-38	-3	-48	15	5	0
410	0	0	-457	-1134	-677	795	110	-905	31	-32	-81	-83	-17	36	0
411	0	0	-407	-1138	-731	772	162	-934	5	-3	-116	-54	-54	98	0
412	0	0	-372	-1140	-768	756	198	-954	50	-42	-17	56	-21	77	0
413	0	0	-393	-1134	-741	763	174	-937	-9	-85	5	-52	15	100	0
414	0	0	-339	-1134	-795	736	228	-964	1	-50	-52	-31	-108	-7	0
415	0	0	-285	-1134	-849	709	282	-991	17	15	42	-106	112	62	0
416	0	0	-334	-1131	-797	732	231	-964	-27	-58	-79	-60	-116	3	0
417	0	0	-239	-1117	-878	678	319	-997	-11	34	15	-17	-21	67	0
418	0	0	-380	-1117	-737	748	178	-927	-9	-67	-89	-54	-23	64	0
419	0	0	-225	-1119	-894	672	334	-1006	60	-71	-89	-21	-56	15	0
420	0	0	-231	-1129	-898	680	333	-1013	79	-9	11	36	38	13	0
421	0	0	-204	-1121	-917	662	356	-1019	106	-31	-38	40	60	15	0
422	0	0	-184	-1109	-925	646	370	-1017	-23	-40	-60	-69	-38	56	0
423	0	0	-155	-1111	-956	633	400	-1033	81	32	-7	81	65	-19	0
424	0	0	-242	-1111	-869	676	313	-990	54	-48	-23	15	-1	54	0
425	0	0	-163	-1103	-940	633	388	-1021	15	-13	-19	-75	-34	-7	0
426	0	0	-219	-1109	-890	664	335	-999	34	36	-62	-23	-17	23	0
427	0	0	-243	-1123	-880	683	318	-1001	-3	-182	32	-7	-85	-3	0
428	0	0	-233	-1115	-882	674	324	-998	29	-48	-9	11	-32	-54	0
429	0	0	-275	-1109	-834	692	279	-971	-11	-89	-27	-38	-21	-25	0
430	0	0	-138	-1084	-946	611	404	-1015	38	-71	3	13	-25	-19	0
431	0	0	-252	-1082	-830	667	289	-956	-40	-93	-29	-1	-11	-13	0
432	0	0	-159	-1094	-935	626	388	-1014	40	7	-48	38	40	-11	0
433	0	0	-241	-1094	-853	667	306	-973	5	-89	1	-19	0	-11	0
434	0	0	-225	-1078	-853	651	314	-965	1	-19	-50	-15	-36	-31	0
435	0	0	-263	-1070	-807	666	272	-938	0	-40	-31	-7	-50	21	0
436	0	0	-235	-1088	-853	661	309	-970	-23	36	-32	-65	27	-1	0
437	0	0	-258	-1092	-834	675	288	-963	46	-54	-27	-19	21	-34	0
438	0	0	-250	-1080	-830	665	290	-955	-31	-50	-21	-93	-44	34	0
439	0	0	-258	-1092	-834	675	288	-963	31	-40	-91	7	7	3	0
440	0	0	-202	-1084	-882	643	340	-983	23	-44	-5	-56	23	-13	0
441	0	0	-192	-1082	-890	637	349	-986	87	5	-46	42	42	102	0
442	0	0	-237	-1084	-847	660	305	-965	-46	-38	-164	-15	3	-11	0
443	0	0	-159	-1092	-933	625	387	-1012	29	-27	7	-23	54	-13	0
444	0	0	-165	-1103	-938	634	386	-1020	129	-23	29	75	62	128	0
445	0	0	-180	-1105	-925	642	372	-1015	73	-38	3	-58	-15	21	0
446	0	0	-151	-1080	-929	615	389	-1004	114	-34	9	-19	-29	0	0
447	0	0	-293	-1101	-808	697	257	-954	-34	-64	-40	-52	-48	9	0
448	0	0	-238	-1099	-861	668	311	-980	-5	-79	-7	-128	-60	25	0
449	0	0	-196	-1096	-900	646	352	-998	0	-11	9	0	-149	40	0
450	0	0	-214	-1088	-874	651	330	-981	-56	-64	13	-44	-11	9	0
451	0	0	-138	-1088	-950	613	406	-1019	40	52	31	-67	48	-1	0
452	0	0	-105	-1094	-989	599	442	-1041	36	-17	5	-5	58	81	0
453	0	0	-167	-1092	-925	629	379	-1008	0	52	9	-27	25	97	0
454	0	0	-126	-1086	-960	606	417	-1023	-19	27	34	-56	9	-1	0
455	0	0	-130	-1092	-962	611	416	-1027	-1	25	77	-31	-5	42	0
456	0	0	-161	-1090	-929	625	384	-1009	-19	-19	42	-87	-1	-1	0
457	0	0	-127	-1098	-971	612	422	-1034	36	0	81	-60	-13	27	0
458	0	0	-149	-1107	-958	628	404	-1032	34	-81	17	-91	34	-7	0
459	0	0	-180	-1105	-925	642	372	-1015	9	-27	27	-71	-46	60	0
460	0	0	-188	-1113	-925	650	368	-1019	-65	-42	-50	-168	-17	-91	0
461	0	0	-121	-1125	-1004	623	441	-1064	95	-34	64	27	3	143	0
462	0	0	-120	-1117	-997	618	438	-1057	58	-44	-21	7	-48	21	0
463	0	0	-77	-1109	-1032	593	477	-1070	32	29	34	-38	9	29	0
464	0	0	-93	-1090	-997	591	452	-1043	-11	40	5	17	5	50	0
465	0	0	-115	-1098	-983	606	434	-1040	-54	40	-44	-100	-36	-62	0
466	0	0	-157	-1103	-946	630	394	-1024	23	-25	1	-114	-91	23	0
467	0	0	-190	-1107	-917	648	363	-1012	11	-108	-11	-77	-83	-15	0
468	0	0	-162	-1099	-937	630	387	-1018	79	32	-44	-9	-19	-21	0
469	0	0	-188	-1115	-927	651	369	-1021	29	-40	-42	1	-62	-36	0
470	0	0	-262	-1129	-867	695	302	-998	19	-36	-85	-25	-31	-60	0
471	0	0	-206	-1117	-911	661	352	-1014	25	40	-60	67	-60	-27	0
472	0	0	-145	-1103	-958	624	406	-1030	3	31	-19	29	75	-19	0
473	0	0	-217	-1103	-886	660	334	-994	-1	-23	-40	-21	-62	-83	0
474	0	0	-194	-1098	-904	646	355	-1001	71	52	-40	-21	64	-65	0
475	0	0	-188	-1080	-892	634	352	-986	-25	52	-11	-7	-19	-56	0
476	0	0	-281	-1072	-791	676	255	-931	-29	-48	-44	-97	-73	-38	0
477	0	0	-308	-1074	-766	691	229	-920	-5	-147	15	-29	-143	-19	0
478	0	0	-250	-1084	-834	667	292	-959	52	-32	-38	-98	-13	-122	0
479	0	0	-282	-1098	-816	690	267	-957	-50	0	-69	-79	-52	-75	0
480	0	0	-318	-1105	-787	711	234	-946	-15	7	-62	-69	38	-50	0
481	0	0	-295	-1119	-824	707	264	-971	-27	-3	31	-54	31	-67	0
482	0	0	-322	-1134	-812	728	245	-973	-48	5	-27	-11	-50	7	0
483	0	0	-326	-1129	-803	727	238	-966	31	1	-36	-112	27	-75	0
484	0	0	-382	-1134	-752	758	185	-943	13	9	17	-40	-27	-25	0
485	0	0	-376	-1115	-739	745	181	-927	-3	-44	27	-83	-54	7	0
486	0	0	-450	-1111	-661	780	105	-886	-23	-50	34	-65	-98	-13	0
487	0	0	-523	-1101	-578	812	27	-839	0	-71	-7	-56	-19	-38	0
488	0	0	-520	-1096	-576	808	28	-836	9	-83	-58	-108	-83	-87	0
489	0	0	-566	-1109	-543	837	-11	-826	-7	-69	56	1	0	-13	0
490	0	0	-575	-1125	-550	850	-12	-837	-34	-73	-42	-9	-46	-40	0
491	0	0	-582	-1117	-535	849	-23	-826	48	-98	19	-27	-34	27	0
492	0	0	-549	-1115	-566	832	8	-840	9	-3	-44	-58	62	-9	0
493	0	0	-563	-1117	-554	840	-4	-835	25	3	-9	23	-17	-44	0
494	0	0	-600	-1119	-519	859	-40	-819	5	-71	79	-60	11	-27	0
495	0	0	-702	-1132	-430	917	-136	-781	19	-120	-21	-69	-56	-118	0
496	0	0	-689	-1129	-440	909	-124	-784	-1	-32	-11	-79	-62	-118	0
497	0	0	-799	-1144	-345	971	-227	-744	-89	-161	-56	-56	-104	-133	0
498	0	0	-753	-1142	-389	947	-182	-765	23	-5	-38	-56	-34	-62	0
499	0	0	-805	-1144	-339	974	-233	-741	31	-46	-13	-15	-67	13	0
500	0	0	-790	-1115	-325	952	-232	-720	19	-75	-40	-46	-31	-21	0
501	0	0	-762	-1105	-343	933	-209	-724	-21	-1	-13	-11	5	-64	0
502	0	0	-763	-1098	-335	930	-214	-716	73	-50	-73	42	-15	32	0
503	0	0	-743	-1101	-358	922	-192	-729	44	-40	-50	3	-25	17	0
504	0	0	-811	-1094	-283	952	-264	-688	-46	-60	-23	-32	-29	-9	0
505	0	0	-784	-1107	-323	945	-230	-715	7	-93	-29	-75	-81	7	0
506	0	0	-848	-1117	-269	982	-289	-693	-5	-34	-5	-83	-77	13	0
507	0	0	-840	-1129	-289	984	-275	-709	-69	-128	-48	-124	-108	-114	0
508	0	0	-832	-1150	-318	991	-257	-734	5	-104	-25	-69	-34	-75	0
509	0	0	-846	-1152	-306	999	-270	-729	-89	17	-13	-89	-7	-122	0
510	0	0	-818	-1140	-322	979	-248	-731	-44	-54	-34	-64	-23	-46	0
511	0	0	-779	-1134	-355	956	-212	-744	44	-69	-79	-27	-23	-71	0
512	0	0	-743	-1134	-391	938	-176	-762	5	-5	5	-67	7	-27	0
513	0	0	-765	-1121	-356	943	-204	-738	-27	-112	-19	-54	-58	-9	0
514	0	0	-760	-1115	-355	937	-202	-735	-27	-114	13	-89	-112	-31	0
515	0	0	-763	-1121	-358	942	-202	-739	-38	-77	-46	-34	-75	-89	0
516	0	0	-790	-1113	-323	951	-233	-718	-21	-102	-73	-69	-89	-100	0
517	0	0	-782	-1111	-329	946	-226	-720	0	-83	32	-64	-85	5	0
518	0	0	-786	-1125	-339	955	-223	-732	-25	-170	-34	-75	-139	-79	0
519	0	0	-737	-1134	-397	935	-170	-765	54	-79	64	11	-73	-50	0
520	0	0	-826	-1134	-308	980	-259	-721	32	-141	21	-75	-131	-85	0
521	0	0	-753	-1119	-366	936	-193	-742	1	-139	-13	-9	-85	-46	0
522	0	0	-754	-1103	-349	928	-202	-726	85	-79	-17	19	11	11	0
523	0	0	-751	-1090	-339	920	-206	-714	-44	-145	-42	-81	-141	-112	0
524	0	0	-708	-1096	-388	902	-160	-742	50	-87	50	31	-104	11	0
525	0	0	-737	-1099	-362	918	-187	-730	1	-97	11	-91	-58	-147	0
526	0	0	-825	-1119	-294	972	-265	-706	17	-93	-54	-106	1	-161	0
527	0	0	-780	-1111	-331	945	-224	-721	-3	-83	-56	-112	-122	-159	0
528	0	0	-769	-1125	-356	947	-206	-740	65	-116	5	-38	-46	-81	0
529	0	0	-833	-1131	-298	982	-267	-714	-5	-159	-83	-128	-116	-56	0
530	0	0	-673	-1136	-463	904	-105	-799	69	-145	27	-44	-13	-65	0
531	0	0	-757	-1117	-360	937	-198	-738	7	-108	77	-65	-11	-17	0
532	0	0	-716	-1115	-399	915	-158	-757	-69	-108	-56	-133	-108	-106	0
533	0	0	-636	-1121	-485	878	-75	-803	44	-110	52	-13	-25	-40	0
534	0	0	-685	-1096	-411	890	-137	-753	38	-114	-32	-42	-58	-60	0
535	0	0	-698	-1105	-407	901	-145	-756	-23	-98	-19	-135	-81	-124	0
536	0	0	-735	-1115	-380	925	-177	-747	-65	-73	-36	-104	-147	-71	0
537	0	0	-774	-1123	-349	948	-212	-736	-25	-108	-89	-32	-54	-131	0
538	0	0	-774	-1125	-351	949	-211	-738	-46	-128	-17	-149	-60	-85	0
539	0	0	-700	-1113	-413	906	-143	-763	87	-106	-23	-54	-50	-97	0
540	0	0	-749	-1105	-356	927	-196	-730	-32	-110	-69	-106	-31	-73	0
541	0	0	-654	-1107	-453	880	-100	-780	-7	7	23	-50	31	-64	0
542	0	0	-688	-1099	-411	893	-138	-755	-52	-77	-11	-75	-71	-36	0
543	0	0	-632	-1105	-473	868	-79	-789	19	-27	-13	-15	-19	-50	0
544	0	0	-681	-1107	-426	894	-127	-766	-19	-85	-25	-104	-122	-89	0
545	0	0	-632	-1084	-452	858	-90	-768	32	-79	-31	-42	-147	-64	0
546	0	0	-732	-1094	-362	913	-185	-728	-9	-126	-19	-100	-65	-85	0
547	0	0	-712	-1090	-378	901	-167	-734	-17	-44	-98	-104	-64	-133	0
548	0	0	-712	-1107	-395	909	-158	-751	-40	-93	9	-77	-100	-54	0
549	0	0	-728	-1131	-403	929	-162	-767	-25	-91	-29	-52	-97	-118	0
550	0	0	-666	-1152	-486	909	-90	-819	29	-81	-7	-83	-3	-95	0
551	0	0	-527	-1140	-613	833	43	-876	19	-69	27	-54	-52	-36	0
552	0	0	-695	-1119	-424	907	-135	-771	-48	-32	-7	27	-44	-36	0
553	0	0	-570	-1099	-529	834	-20	-814	11	-93	-77	-75	-114	-114	0
554	0	0	-593	-1078	-485	835	-54	-781	69	-40	-50	-54	-44	-93	0
555	0	0	-578	-1059	-481	818	-48	-770	13	-52	-15	-77	-91	-64	0
556	0	0	-650	-1039	-389	844	-130	-714	-13	-91	-71	-77	-108	-71	0
557	0	0	-548	-1034	-486	791	-31	-760	1	-116	19	-71	-98	-93	0
558	0	0	-625	-1016	-391	820	-117	-703	-87	-114	-13	-112	-141	-153	0
559	0	0	-522	-1014	-492	768	-15	-753	38	-58	21	29	-23	-34	0
560	0	0	-568	-1012	-444	790	-62	-728	-50	-89	-71	-52	-93	-83	0
561	0	0	-489	-1018	-529	753	20	-773	-23	42	64	-58	-15	7	0
562	0	0	-561	-1016	-455	788	-53	-735	-46	-135	23	-85	-67	-69	0
563	0	0	-469	-1008	-539	738	35	-773	11	-46	-3	-62	-69	-118	0
564	0	0	-562	-1012	-450	787	-56	-731	0	-64	0	-65	-1	-67	0
565	0	0	-460	-999	-539	729	39	-769	1	-97	3	-106	-129	-58	0
566	0	0	-497	-966	-469	731	-14	-717	60	-141	-15	-112	-44	-48	0
567	0	0	-498	-946	-448	722	-25	-697	-9	-56	-3	-128	-133	-97	0
568	0	0	-415	-944	-529	679	57	-736	32	-143	56	-95	-131	-17	0
569	0	0	-469	-917	-448	693	-10	-682	0	-164	-73	-93	-52	-131	0
570	0	0	-434	-909	-475	671	20	-692	-25	-42	-126	-60	-60	-97	0
571	0	0	-454	-923	-469	688	7	-696	46	-83	-42	3	-27	-104	0
572	0	0	-390	-898	-508	644	59	-703	-36	-137	0	-42	-79	-40	0
573	0	0	-414	-902	-488	658	37	-695	9	-126	-75	-50	-54	-145	0
574	0	0	-361	-898	-537	629	88	-717	87	3	-116	-23	44	-116	0
575	0	0	-467	-919	-452	693	-7	-685	-67	-164	-46	-195	-89	-133	0
576	0	0	-413	-944	-531	678	59	-737	9	-83	-58	-73	-83	-106	0
577	0	0	-510	-940	-430	725	-40	-685	-40	-46	-104	-128	-122	-124	0
578	0	0	-518	-954	-436	736	-41	-695	-27	-242	-69	-118	-145	-135	0
579	0	0	-480	-966	-486	723	3	-726	-7	-159	-3	-114	-73	-112	0
580	0	0	-484	-970	-486	727	1	-728	-64	-91	-112	-118	-54	-83	0
581	0	0	-485	-940	-455	712	-15	-697	-38	-203	-124	-75	-54	-128	0
582	0	0	-425	-933	-508	679	41	-720	-52	-83	-29	-19	-58	-21	0
583	0	0	-459	-942	-483	700	12	-712	-9	-137	-85	-67	-126	-128	0
584	0	0	-448	-962	-514	705	33	-738	9	-75	-65	-65	-11	-69	0
585	0	0	-482	-970	-488	726	3	-729	-15	-157	-15	-112	-147	-112	0
586	0	0	-551	-985	-434	768	-58	-709	-64	-126	-65	-118	-124	-106	0
587	0	0	-431	-987	-556	709	62	-771	50	-79	-44	-75	-87	-87	0
588	0	0	-547	-1008	-461	777	-43	-734	13	-197	25	-141	-48	-85	0
589	0	0	-539	-1024	-485	781	-27	-754	-85	-131	-91	-186	-133	-106	0
590	0	0	-470	-1061	-591	765	60	-826	11	-110	52	-89	-79	-89	0
591	0	0	-514	-1074	-560	794	23	-817	27	-75	-79	-118	-64	-73	0
592	0	0	-429	-1065	-636	747	103	-850	9	-129	-75	-102	-60	-155	0
593	0	0	-520	-1059	-539	789	9	-799	-15	-102	23	-137	-31	-42	0
594	0	0	-477	-1055	-578	766	50	-816	-67	-149	-71	-164	-122	-100	0
595	0	0	-474	-1059	-585	766	55	-822	-69	-124	-71	-149	-54	-116	0
596	0	0	-457	-1070	-613	763	78	-841	23	-126	1	-89	-120	-149	0
597	0	0	-526	-1078	-552	802	13	-815	-79	-168	1	-151	-168	-95	0
598	0	0	-496	-1076	-580	786	42	-828	-67	-157	-3	-126	-137	-182	0
599	0	0	-438	-1080	-642	759	102	-861	-3	-62	1	-89	-97	-149	0
600	0	0	-443	-1096	-653	769	105	-874	0	-128	-40	-85	-145	-112	0
601	0	0	-347	-1103	-756	725	204	-929	23	-71	0	-77	-112	-135	0
602	0	0	-422	-1101	-679	761	128	-890	-52	-122	-7	-143	-81	-58	0
603	0	0	-388	-1115	-727	751	169	-921	71	-137	-54	-50	-75	-95	0
604	0	0	-373	-1125	-752	749	189	-938	-21	-116	19	-46	-114	-155	0
605	0	0	-400	-1111	-711	755	155	-911	-108	-65	-23	-100	-91	-124	0
606	0	0	-363	-1117	-754	740	195	-935	-48	-131	38	-162	-129	-110	0
607	0	0	-429	-1113	-684	771	127	-898	-44	-89	-87	-120	-172	-77	0
608	0	0	-322	-1105	-783	713	230	-944	1	-60	-19	-93	-85	-139	0
609	0	0	-343	-1101	-758	722	207	-929	-38	-100	-40	-133	-100	-108	0
610	0	0	-285	-1101	-816	693	265	-958	-29	-36	13	-162	-23	-34	0
611	0	0	-335	-1099	-764	717	214	-931	-40	-139	-3	-116	-11	-143	0
612	0	0	-203	-1101	-898	652	347	-999	-42	-81	3	-139	-85	-91	0
613	0	0	-322	-1103	-781	712	229	-942	-50	-69	-112	-36	-65	-71	0
614	0	0	-231	-1096	-865	663	317	-980	7	-81	-23	-93	-81	-15	0
615	0	0	-301	-1084	-783	692	241	-933	-32	11	9	-108	-73	-56	0
616	0	0	-324	-1111	-787	717	231	-949	-79	-31	-102	-116	-155	-93	0
617	0	0	-353	-1136	-783	744	215	-959	-1	-91	-65	-97	-38	-124	0
618	0	0	-390	-1142	-752	766	181	-947	-56	-83	-104	-126	-139	-81	0
619	0	0	-370	-1140	-770	755	200	-955	-77	-95	-54	-176	-38	-75	0
620	0	0	-361	-1142	-781	751	210	-961	-38	-15	-17	-40	-79	-9	0
621	0	0	-347	-1152	-805	749	229	-978	-34	-83	-87	-97	-124	-42	0
622	0	0	-322	-1171	-849	746	263	-1010	64	3	-44	-15	-23	-89	0
623	0	0	-388	-1156	-768	772	190	-962	-75	-69	-85	-102	-188	-104	0
624	0	0	-367	-1150	-783	758	208	-966	-3	-85	-114	-95	-145	-126	0
625	0	0	-391	-1132	-741	761	175	-936	23	-128	-73	-188	-95	-128	0
626	0	0	-310	-1134	-824	722	257	-979	-19	-32	-27	-116	-77	-89	0
627	0	0	-418	-1129	-711	773	146	-920	-133	-124	-131	-170	-172	-129	0
628	0	0	-237	-1125	-888	681	325	-1006	21	-29	-46	-116	-118	-106	0
629	0	0	-429	-1115	-686	772	128	-900	-42	-69	-23	-155	-91	-58	0
630	0	0	-327	-1132	-805	729	239	-968	-36	-46	-5	-184	-81	-131	0
631	0	0	-295	-1140	-845	717	275	-992	-21	-38	-9	-79	-97	-69	0
632	0	0	-324	-1127	-803	725	239	-965	-38	-38	-34	-56	-93	-17	0
633	0	0	-293	-1088	-795	690	251	-941	-27	-89	-17	-106	-141	-192	0
634	0	0	-295	-1022	-727	658	216	-874	13	-106	-31	-67	-118	-135	0
635	0	0	-247	-898	-651	572	202	-774	-38	-108	-27	-106	-147	-170	0
636	0	0	-174	-752	-578	463	202	-665	-48	-75	-11	-145	-180	-116	0
637	0	0	-93	-599	-506	346	206	-552	-50	-27	0	-110	-124	-120	0
638	0	0	25	-380	-405	177	215	-392	-85	-137	-3	-188	-108	-205	0
639	0	0	122	-104	-226	-9	174	-165	5	-44	0	-129	-77	-81	0
640	0	0	340	207	-133	-273	236	37	-42	-124	-5	-155	-110	-182	0
641	0	0	489	545	56	-517	216	300	36	-32	-75	-81	-85	-201	0
642	0	0	660	830	170	-745	245	500	-50	-83	-7	-71	-149	-161	0
643	0	0	830	1150	320	-990	255	735	-13	-44	27	-102	-67	-108	0
644	0	0	902	1383	481	-1142	210	932	-36	-104	-83	-89	-85	-205	0
645	0	0	1017	1548	531	-1282	243	1039	-32	21	17	-100	-116	-116	0
646	0	0	1018	1652	634	-1335	192	1143	-65	-126	-3	-182	-201	-172	0
647	0	0	1065	1709	644	-1387	210	1176	-93	-56	-38	-162	-199	-170	0
648	0	0	1027	1647	620	-1337	203	1133	-21	-7	-69	-104	-162	-137	0
649	0	0	941	1439	498	-1190	221	968	-34	-48	-19	-135	-205	-197	1
650	0	0	807	1028	221	-917	293	624	-52	-34	48	-77	-145	-71	0
651	0	0	505	578	73	-541	216	325	19	-118	-34	-106	-157	-131	0
652	0	0	327	124	-203	-225	265	-39	-52	11	-69	-38	-102	-95	0
653	0	0	14	-500	-514	243	264	-507	-81	-5	-40	-104	-19	-161	0
654	0	0	-277	-917	-640	597	181	-778	-98	-48	-106	-60	-131	-118	0
655	0	0	-299	-1076	-777	687	239	-926	1	46	-31	-46	-56	-118	0
656	0	0	-471	-1146	-675	808	102	-910	-182	-32	-75	-153	-120	-174	0
657	0	0	-462	-1191	-729	826	133	-960	-65	-13	-58	-176	-126	-164	0
658	0	0	-450	-1196	-746	823	148	-971	-56	3	44	-176	-27	-116	0
659	0	0	-475	-1214	-739	844	132	-976	-46	-9	-40	-184	-42	-110	0
660	0	0	-440	-1278	-838	859	199	-1058	-9	25	-32	-97	-98	-112	0
661	0	0	-537	-1326	-789	931	126	-1057	-65	-40	-40	-50	-54	-143	0
662	0	0	-483	-1356	-873	919	195	-1114	-50	-60	-15	-143	-36	-145	0
663	0	0	-547	-1373	-826	960	139	-1099	-62	-56	-42	-87	-60	-145	0
664	0	0	-469	-1342	-873	905	202	-1107	7	-21	-71	-67	-83	-205	0
665	0	0	-551	-1297	-746	924	97	-1021	-27	-64	54	-139	-122	-104	0
666	0	0	-499	-1253	-754	876	127	-1003	15	15	-62	-87	-178	-182	0
667	0	0	-489	-1208	-719	848	115	-963	29	-64	64	-137	-71	-166	0
668	0	0	-449	-1164	-715	806	133	-939	31	-97	42	-161	-106	-159	0
669	0	0	-476	-1129	-653	802	88	-891	-36	-48	-21	-56	-102	-170	0
670	0	0	-382	-1084	-702	733	160	-893	34	1	-36	-65	-44	-141	0
671	0	0	-407	-1072	-665	739	129	-868	-17	-73	25	-122	-124	-100	0
672	0	0	-390	-1082	-692	736	151	-887	11	-67	-23	-89	-62	-104	0
673	0	0	-379	-1090	-711	734	166	-900	-13	-1	27	-29	-17	-129	0
674	0	0	-406	-1098	-692	752	143	-895	-29	-52	-40	-100	-128	-201	0
675	0	0	-405	-1115	-710	760	152	-912	-1	100	40	-118	-44	-42	0
676	0	0	-524	-1125	-601	824	38	-863	-120	-81	-11	-234	-102	-217	0
677	0	0	-372	-1138	-766	755	197	-952	-44	-60	7	-124	-83	-153	0
678	0	0	-495	-1117	-622	806	63	-869	-64	-95	31	-149	-104	-112	0
679	0	0	-432	-1105	-673	768	120	-889	-48	-38	-56	-122	-73	-195	0
680	0	0	-361	-1096	-735	728	187	-915	54	-40	-5	-129	-56	-36	0
681	0	0	-368	-1101	-733	734	182	-917	1	-21	-36	-93	-77	-60	0
682	0	0	-381	-1096	-715	738	167	-905	23	-102	32	-40	-60	-52	0
683	0	0	-367	-1094	-727	730	180	-910	48	-116	1	-97	-25	-89	0
684	0	0	-374	-1076	-702	725	164	-889	50	-21	19	-56	-54	-83	0
685	0	0	-392	-1067	-675	729	141	-871	-15	-120	-23	-71	-104	-108	0
686	0	0	-405	-1074	-669	739	132	-871	0	-85	32	-164	-104	-93	0
687	0	0	-386	-1055	-669	720	141	-862	29	-46	-58	-7	-85	-112	0
688	0	0	-423	-1041	-618	732	97	-829	-85	-46	-36	-97	-15	-197	0
689	0	0	-460	-1047	-587	753	63	-817	-1	-139	-87	-112	-116	-166	0
690	0	0	-444	-1053	-609	748	82	-831	-48	-56	-83	-77	-52	-100	0
691	0	0	-355	-1045	-690	700	167	-867	-77	44	-67	-71	11	-60	0
692	0	0	-378	-1043	-665	710	143	-854	73	-89	-36	-69	-87	-32	0
693	0	0	-421	-1039	-618	730	98	-828	-100	-54	-79	-145	-32	-126	0
694	0	0	-346	-1034	-688	690	171	-861	-27	-97	25	-124	-83	-161	0
695	0	0	-357	-1020	-663	688	153	-841	-19	-40	-21	-124	-19	-149	0
696	0	0	-382	-995	-613	688	115	-804	38	-83	-32	-122	-81	-34	0
697	0	0	-319	-970	-651	644	166	-810	21	-46	-40	-106	-15	-85	0
698	0	0	-337	-950	-613	643	138	-781	-23	-100	9	-97	-91	-27	0
699	0	0	-347	-950	-603	648	128	-776	0	-137	-54	-104	-108	-54	0
700	0	0	-327	-940	-613	633	143	-776	-31	-79	-5	-97	-31	-44	0
701	0	0	-237	-954	-717	595	240	-835	-29	-40	-73	-58	1	-54	0
702	0	0	-218	-970	-752	594	267	-861	9	-106	-19	-31	-5	-118	0
703	0	0	-285	-991	-706	638	210	-848	9	-102	3	-23	-133	19	0
704	0	0	-229	-1010	-781	619	276	-895	-29	-85	-5	-139	-40	-25	0
705	0	0	-256	-1032	-776	644	260	-904	17	-54	25	-124	-56	-73	0
706	0	0	-342	-1055	-713	698	185	-884	-17	-97	-17	-85	-89	-83	0
707	0	0	-322	-1045	-723	683	200	-884	15	-77	-7	-129	-89	-89	0
708	0	0	-273	-1012	-739	642	233	-875	-21	-38	-54	-77	-110	-91	0
709	0	0	-407	-1002	-595	704	94	-798	-29	-133	-27	-98	-128	-79	0
710	0	0	-279	-956	-677	617	199	-816	32	-141	-38	-60	-135	-118	0
711	0	0	-268	-948	-680	608	206	-814	-3	1	-13	-27	-29	46	0
712	0	0	-326	-946	-620	636	147	-783	-32	-120	-54	-65	-67	-106	0
713	0	0	-280	-960	-680	620	200	-820	19	-77	-73	-65	-17	-126	0
714	0	0	-305	-966	-661	635	178	-813	-1	-110	17	-77	-64	-54	0
715	0	0	-285	-962	-677	623	196	-819	38	-52	32	-52	-69	-91	0
716	0	0	-378	-975	-597	676	109	-786	9	-100	-71	-168	-54	-110	0
717	0	0	-430	-979	-549	704	59	-764	-75	-124	-56	-240	-98	-97	0
718	0	0	-392	-985	-593	688	100	-789	-42	-87	29	-180	9	-54	0
719	0	0	-431	-970	-539	700	54	-754	-3	-143	-89	-106	-52	-67	0
720	0	0	-436	-952	-516	694	40	-734	7	-131	-15	-166	-75	-104	0
721	0	0	-487	-948	-461	717	-13	-704	-27	-89	-75	-60	-91	-108	0
722	0	0	-447	-935	-488	691	20	-711	-36	-116	-91	-83	-77	-124	0
723	0	0	-419	-942	-523	680	52	-732	62	-64	0	-11	0	-25	0
724	0	0	-390	-931	-541	660	75	-736	65	-184	-65	-85	7	-209	0
725	0	0	-435	-921	-486	678	25	-703	-17	-112	-3	-81	-120	-116	0
726	0	0	-489	-917	-428	703	-30	-672	-23	-164	-120	-69	-128	-67	0
727	0	0	-480	-904	-424	692	-28	-664	-108	-164	-135	-149	-120	-122	0
728	0	0	-431	-902	-471	666	20	-686	-15	-139	5	-129	-65	-56	0
729	0	0	-487	-894	-407	690	-40	-650	-46	-205	-104	-110	-126	-102	0
730	0	0	-324	-873	-549	598	112	-711	3	-122	-27	3	-91	-81	0
731	0	0	-403	-845	-442	624	19	-643	-25	-122	-48	-81	3	-73	0
732	0	0	-324	-816	-492	570	84	-654	69	-120	-46	-31	-48	48	0
733	0	0	-351	-787	-436	569	42	-611	15	-128	-56	-85	-102	-21	0
734	0	0	-392	-783	-391	587	0	-587	-23	-64	-52	-64	-106	-40	0
735	0	0	-415	-783	-368	599	-23	-575	0	-157	-56	-60	-133	-71	0
736	0	0	-431	-793	-362	612	-34	-577	-44	-60	-54	-98	-38	-34	0
737	0	0	-522	-793	-271	657	-125	-532	-60	-65	-89	-120	-69	-114	0
738	0	0	-462	-793	-331	627	-65	-562	17	-188	-81	-56	-128	-91	0
739	0	0	-551	-807	-256	679	-147	-531	5	-155	-50	-75	-7	-71	0
740	0	0	-553	-814	-261	683	-146	-537	-58	-151	-52	-106	-54	-46	0
741	0	0	-467	-820	-353	643	-57	-586	58	-21	-65	3	-71	71	0
742	0	0	-509	-803	-294	656	-107	-548	25	-106	-29	-42	-56	-23	0
743	0	0	-524	-783	-259	653	-132	-521	50	-77	-126	-34	-77	5	0
744	0	0	-538	-776	-238	657	-150	-507	13	-40	-7	-32	-44	-56	0
745	0	0	-547	-760	-213	653	-167	-486	11	-56	-5	-1	-77	-29	0
746	0	0	-576	-750	-174	663	-201	-462	31	-67	-48	-46	-126	-29	0
747	0	0	-573	-741	-168	657	-202	-454	38	-100	-27	-79	-131	62	0
748	0	0	-549	-717	-168	633	-190	-442	73	-60	31	-71	-11	0	0
749	0	0	-627	-692	-65	659	-281	-378	-13	-67	-3	-42	-64	-31	0
750	0	0	-543	-684	-141	613	-201	-412	-32	-89	-27	-27	-98	0	0
751	0	0	-602	-667	-65	634	-268	-366	-11	-58	-23	-13	-89	62	0
752	0	0	-578	-655	-77	616	-250	-366	-15	-112	-5	17	-98	93	0
753	0	0	-615	-646	-31	630	-292	-338	-19	-98	34	-25	-64	-60	0
754	0	0	-592	-628	-36	610	-278	-332	5	-19	-15	11	-23	44	0
755	0	0	-645	-605	40	625	-342	-282	-21	-31	-38	-75	-77	-13	0
756	0	0	-590	-585	5	587	-297	-290	-3	-11	-27	-40	-1	-75	0
757	0	0	-672	-562	110	617	-391	-226	-58	-36	-52	-38	-91	-32	0
758	0	0	-630	-545	85	587	-357	-230	-112	-25	-60	-65	-31	-155	0
759	0	0	-634	-539	95	586	-364	-222	1	-29	40	-31	-40	-25	0
760	0	0	-645	-521	124	583	-384	-198	-85	-106	-11	-19	-126	-106	0
761	0	0	-524	-517	7	520	-265	-255	62	-79	65	-1	-29	5	0
762	0	0	-647	-494	153	570	-400	-170	-40	-83	-17	11	-56	-31	0
763	0	0	-595	-479	116	537	-355	-181	0	-122	-52	-67	-64	-153	0
764	0	0	-583	-473	110	528	-346	-181	32	-21	34	-46	54	-77	0
765	0	0	-719	-469	250	594	-484	-109	-27	-143	-56	-54	-56	-161	0
766	0	0	-601	-442	159	521	-380	-141	46	-65	-7	-31	-1	-155	0
767	0	0	-727	-446	281	586	-504	-82	-50	-46	-62	-97	-91	-141	0
768	0	0	-802	-446	356	624	-579	-45	-106	-93	-102	-114	-32	-168	0
769	0	0	-682	-461	221	571	-451	-120	17	-40	-46	-44	-29	-199	0
770	0	0	-857	-438	419	647	-638	-9	-79	-116	3	-23	-31	-131	0
771	0	0	-777	-422	355	599	-566	-33	-15	-91	-67	-44	-65	-205	0
772	0	0	-899	-420	479	659	-689	29	-40	-48	-58	-77	-40	-155	0
773	0	0	-841	-417	424	629	-632	3	50	-69	-7	-3	31	-211	0
774	0	0	-938	-397	541	667	-739	72	9	-139	-93	-120	-81	-192	0
775	0	0	-991	-386	605	688	-798	109	-32	-77	-62	-54	-52	-205	0
776	0	0	-1045	-372	673	708	-859	150	-77	-104	-89	-108	-98	-273	0
777	0	0	-1031	-378	653	704	-842	137	-32	-104	-21	-100	-54	-238	0
778	0	0	-1136	-386	750	761	-943	182	-27	-149	-38	-50	-56	-174	0
779	0	0	-1074	-405	669	739	-871	132	-40	-118	-36	-13	-83	-230	0
780	0	0	-1084	-411	673	747	-878	131	13	-129	7	58	11	-211	0
781	0	0	-1010	-419	591	714	-800	86	-11	-137	19	-77	-75	-215	0
782	0	0	-1105	-411	694	758	-899	141	-34	-161	-44	5	-13	-182	0
783	0	0	-1048	-424	624	736	-836	100	-32	-75	7	-23	21	-137	0
784	0	0	-1060	-420	640	740	-850	110	-13	-98	-38	-21	-69	-261	0
785	0	0	-1111	-434	677	772	-894	121	9	-98	-15	-42	-44	-190	0
786	0	0	-1105	-452	653	778	-879	100	29	-102	-5	-95	-95	-203	0
787	0	0	-1080	-450	630	765	-855	90	83	-203	112	-79	-5	-135	0
788	0	0	-1097	-459	638	778	-867	89	-9	-110	-34	-3	46	-195	0
789	0	0	-1173	-496	677	834	-925	90	5	-155	5	-32	-91	-190	0
790	0	0	-1134	-523	611	828	-872	44	-9	-69	-1	13	5	-83	0
791	0	0	-1146	-547	599	846	-872	26	40	-112	50	-36	-27	-62	0
792	0	0	-1175	-564	611	869	-893	23	-11	-23	-52	-5	-9	-75	0
793	0	0	-1144	-582	562	863	-853	-10	71	-116	13	48	-114	-89	0
794	0	0	-1217	-614	603	915	-910	-5	83	1	13	128	19	27	0
795	0	0	-1212	-636	576	924	-894	-30	-62	-38	-42	-77	-69	-77	0
796	0	0	-1212	-671	541	941	-876	-65	102	-17	5	48	-7	9	0
797	0	0	-1309	-708	601	1008	-955	-53	-19	-58	-52	-79	-128	-64	0
798	0	0	-1194	-717	477	955	-835	-120	29	-73	7	31	-58	-46	0
799	0	0	-1222	-743	479	982	-850	-132	21	15	-21	69	-23	17	0
800	0	0	-1233	-741	492	987	-862	-124	31	-27	-98	-50	-58	-81	0
801	0	0	-1066	-762	304	914	-685	-229	73	-9	-64	56	15	13	0
802	0	0	-1066	-766	300	916	-683	-233	-38	42	15	-23	-15	141	0
803	0	0	-944	-776	168	860	-556	-304	100	44	73	44	13	29	0
804	0	0	-963	-820	143	891	-553	-338	9	25	-5	60	32	-32	0
805	0	0	-955	-851	104	903	-529	-373	29	34	13	-38	-42	23	0
806	0	0	-950	-863	87	906	-518	-388	-31	-15	-34	34	-50	7	0
807	0	0	-846	-878	-32	862	-407	-455	69	27	-42	-79	34	3	0
808	0	0	-827	-892	-65	859	-381	-478	52	64	5	46	21	-21	0
809	0	0	-858	-927	-69	892	-394	-498	44	-42	-5	23	-3	89	0
810	0	0	-703	-935	-232	819	-235	-583	56	31	-13	44	34	75	0
811	0	0	-729	-950	-221	839	-254	-585	71	40	40	60	73	69	0
812	0	0	-693	-956	-263	824	-215	-609	-27	46	-27	5	29	-21	0
813	0	0	-660	-964	-304	812	-178	-634	-1	58	64	40	32	58	0
814	0	0	-708	-983	-275	845	-216	-629	-23	3	98	11	5	93	0
815	0	0	-623	-989	-366	806	-128	-677	11	3	-13	40	-31	-46	0
816	0	0	-683	-981	-298	832	-192	-639	27	13	42	-21	11	5	0
817	0	0	-712	-981	-269	846	-221	-625	-44	3	-21	-38	46	-62	0
818	0	0	-617	-993	-376	805	-120	-684	34	-34	38	7	19	-5	0
819	0	0	-661	-983	-322	822	-169	-652	-9	-11	58	-42	3	-19	0
820	0	0	-679	-987	-308	833	-185	-647	-40	-79	17	48	1	3	0
821	0	0	-613	-991	-378	802	-117	-684	-7	11	5	25	19	-19	0
822	0	0	-634	-971	-337	802	-148	-654	-5	36	116	11	106	-19	0
823	0	0	-663	-975	-312	819	-175	-643	-27	-31	40	-25	13	-69	0
824	0	0	-625	-983	-358	804	-133	-670	100	5	13	95	62	32	0
825	0	0	-695	-993	-298	844	-198	-645	-64	44	62	23	42	-38	0
826	0	0	-755	-993	-238	874	-258	-615	-11	-17	60	-19	31	-21	0
827	0	0	-755	-1001	-246	878	-254	-623	-102	17	-25	-102	23	-112	0
828	0	0	-781	-1004	-223	892	-279	-613	-17	9	110	5	44	-62	0
829	0	0	-795	-1012	-217	903	-289	-614	17	-46	62	-60	32	-97	0
830	0	0	-694	-1004	-310	849	-192	-657	-5	7	116	-5	34	-31	0
831	0	0	-764	-1002	-238	883	-263	-620	-58	-29	97	17	29	-58	0
832	0	0	-683	-1006	-323	844	-180	-664	-108	15	73	-44	17	-54	0
833	0	0	-671	-1008	-337	839	-167	-672	-56	34	93	-17	124	-65	0
834	0	0	-704	-1008	-304	856	-200	-656	-42	31	36	21	85	-95	0
835	0	0	-698	-1004	-306	851	-196	-655	-11	11	40	3	-19	-91	0
836	0	0	-665	-1006	-341	835	-162	-673	-42	27	73	-69	34	-128	0
837	0	0	-679	-991	-312	835	-183	-651	-79	15	-5	29	-46	-155	0
838	0	0	-694	-979	-285	836	-204	-632	-73	-21	58	-50	-5	-81	0
839	0	0	-681	-983	-302	832	-189	-642	-11	-25	-42	-34	-58	-60	0
840	0	0	-589	-973	-384	781	-102	-678	3	89	0	100	67	-145	0
841	0	0	-646	-1002	-356	824	-145	-679	-50	56	71	-31	98	-97	0
842	0	0	-611	-1010	-399	810	-106	-704	-19	67	5	44	52	-159	0
843	0	0	-630	-1012	-382	821	-124	-697	-38	56	21	-9	19	-155	0
844	0	0	-563	-1020	-457	791	-53	-738	7	27	93	44	-19	-40	0
845	0	0	-529	-1012	-483	770	-23	-747	-5	19	64	25	52	-112	0
846	0	0	-603	-987	-384	795	-109	-685	-64	40	25	-118	-1	-192	0
847	0	0	-479	-981	-502	730	11	-741	3	122	-13	52	5	-128	0
848	0	0	-607	-979	-372	793	-117	-675	-128	38	-11	-19	0	-164	0
849	0	0	-404	-987	-583	695	89	-785	-77	93	27	21	-5	-205	0
850	0	0	-408	-991	-583	699	87	-787	-13	129	27	106	77	-54	0
851	0	0	-349	-991	-642	670	146	-816	-128	104	27	69	1	-128	0
852	0	0	-328	-989	-661	658	166	-825	0	139	97	52	93	-104	0
853	0	0	-337	-1002	-665	669	164	-833	3	56	19	46	83	-248	0
854	0	0	-274	-993	-719	633	222	-856	-7	-1	139	-7	81	-199	0
855	0	0	-364	-973	-609	668	122	-791	-95	15	95	60	-46	-250	0
856	0	0	-347	-993	-646	670	149	-819	-65	40	89	-87	-9	-209	0
857	0	0	-212	-1001	-789	606	288	-895	-36	91	122	-29	34	-215	0
858	0	0	-267	-1002	-735	634	234	-868	-60	11	122	13	3	-190	0
859	0	0	-200	-1012	-812	606	306	-912	-19	29	100	38	34	-259	0
860	0	0	-159	-1016	-857	587	349	-936	-48	98	87	17	7	-133	0
861	0	0	-174	-1014	-840	594	333	-927	-65	81	32	54	-25	-137	0
862	0	0	-47	-995	-948	521	450	-971	-50	97	69	-40	77	-161	0
863	0	0	0	-1004	-1004	502	502	-1004	56	155	102	56	102	-73	0
864	0	0	-121	-999	-878	560	378	-938	-102	34	50	-15	-23	-166	0
865	0	0	16	-985	-1001	484	508	-993	15	126	118	11	42	-126	0
866	0	0	-75	-977	-902	526	413	-939	-102	32	19	-77	-60	-176	0
867	0	0	78	-973	-1051	447	564	-1012	32	97	62	1	27	-118	0
868	0	0	-41	-958	-917	499	438	-937	-95	9	71	-44	-69	-131	0
869	0	0	27	-966	-993	469	510	-979	-52	50	44	-15	13	-139	0
870	0	0	145	-956	-1101	405	623	-1028	-48	7	102	-65	-42	-135	0
871	0	0	126	-964	-1090	419	608	-1027	-21	95	62	-27	64	-120	0
872	0	0	182	-937	-1119	377	650	-1028	-34	77	19	-27	13	-199	0
873	0	0	228	-937	-1165	354	696	-1051	-13	110	1	15	-13	-215	0
874	0	0	217	-931	-1148	357	682	-1039	15	64	73	-34	34	-190	0
875	0	0	169	-960	-1129	395	649	-1044	-85	27	25	-56	-95	-135	0
876	0	0	170	-964	-1134	397	652	-1049	-3	110	25	-46	-11	-219	0
877	0	0	140	-958	-1098	409	619	-1028	-11	64	-40	32	-50	-209	0
878	0	0	198	-952	-1150	377	674	-1051	-40	27	21	-93	-71	-209	0
879	0	0	128	-937	-1065	404	596	-1001	-23	50	60	-50	-25	-190	0
880	0	0	205	-937	-1142	366	673	-1039	-48	25	34	-77	-15	-217	0
881	0	0	113	-975	-1088	431	600	-1031	-7	58	65	25	17	-110	0
882	0	0	217	-964	-1181	373	699	-1072	-25	13	44	-58	38	-155	0
883	0	0	117	-973	-1090	428	603	-1031	-5	-15	67	52	-17	-164	0
884	0	0	211	-997	-1208	393	709	-1102	-3	27	71	-38	-31	-89	0
885	0	0	120	-1016	-1136	448	628	-1076	11	13	13	-69	-13	-223	0
886	0	0	41	-1016	-1057	487	549	-1036	-48	-48	31	-104	-114	-129	0
887	0	0	26	-1008	-1034	491	530	-1021	-91	-15	58	-126	-50	-207	0
888	0	0	46	-999	-1045	476	545	-1022	-52	34	1	-56	-77	-190	0
889	0	0	93	-975	-1068	441	580	-1021	23	-36	100	-106	-77	-97	0
890	0	0	62	-983	-1045	460	553	-1014	-32	54	32	1	-25	-151	0
891	0	0	50	-993	-1043	471	546	-1018	-7	-36	-13	-110	-36	-122	0
892	0	0	141	-991	-1132	425	636	-1061	38	21	98	-40	-23	-73	0
893	0	0	-55	-1001	-946	528	445	-973	-122	36	-52	-64	-98	-67	0
894	0	0	68	-989	-1057	460	562	-1023	19	-40	81	-34	5	-93	0
895	0	0	3	-999	-1002	498	502	-1000	60	-48	52	-58	-79	-89	0
896	0	0	-72	-987	-915	529	421	-951	-21	-5	0	-139	-110	-67	0
897	0	0	-82	-987	-905	534	411	-946	-48	-42	46	-67	-120	-60	0
898	0	0	-134	-985	-851	559	358	-918	-21	-143	-38	-104	-75	-170	0
899	0	0	-124	-979	-855	551	365	-917	29	-60	91	-73	-93	-34	0
900	0	0	-163	-973	-810	568	323	-891	-85	-120	9	-180	-110	-126	0
901	0	0	-138	-989	-851	563	356	-920	-21	-91	11	-38	-89	-34	0
902	0	0	-196	-960	-764	578	284	-862	-108	-118	-5	-97	-60	-155	0
903	0	0	-149	-954	-805	551	328	-879	-32	-95	-44	-46	-60	-79	0
904	0	0	-109	-964	-855	536	373	-909	40	0	29	50	-42	-77	0
905	0	0	-272	-991	-719	631	223	-855	-83	-135	-114	-108	-126	-180	0
906	0	0	-173	-987	-814	580	320	-900	48	-87	17	-97	-79	-44	0
907	0	0	-240	-973	-733	606	246	-853	0	-87	-17	-151	-98	-40	0
908	0	0	-281	-977	-696	629	207	-836	-19	-71	-91	-89	-102	-97	0
909	0	0	-268	-985	-717	626	224	-851	-67	-91	-23	-129	-89	-141	0
910	0	0	-293	-993	-700	643	203	-846	-9	-98	-36	-131	-102	-79	0
911	0	0	-256	-1004	-748	630	246	-876	-62	-71	-15	-62	-83	-69	0
912	0	0	-295	-1010	-715	652	210	-862	25	-106	34	-87	-100	-19	0
913	0	0	-266	-997	-731	631	232	-864	15	-87	-15	-98	-97	27	0
914	0	0	-310	-1008	-698	659	194	-853	-58	-54	-11	-97	-126	-98	0
915	0	0	-438	-1037	-599	737	80	-818	-15	-19	-36	-104	-77	-104	0
916	0	0	-421	-1041	-620	731	99	-830	-67	-83	-81	-186	-157	-194	0
917	0	0	-470	-1032	-562	751	46	-797	-93	-128	-54	-135	-44	-120	0
918	0	0	-477	-1037	-560	757	41	-798	-17	-201	-58	-178	-168	-91	0
919	0	0	-390	-1012	-622	701	116	-817	17	-120	-9	-44	-58	-131	0
920	0	0	-415	-1008	-593	711	89	-800	-19	-143	-15	-81	-89	-69	0
921	0	0	-372	-1004	-632	688	130	-818	15	-162	-54	-93	-133	-9	0
922	0	0	-388	-1006	-618	697	115	-812	-9	-32	3	-21	-56	23	0
923	0	0	-392	-1008	-616	700	112	-812	-21	-157	-31	-106	-184	-52	0
924	0	0	-331	-1010	-679	670	174	-844	13	27	44	-34	-60	29	0
925	0	0	-473	-1004	-531	738	29	-767	-60	-97	-62	-128	-95	-81	0
926	0	0	-433	-999	-566	716	66	-782	-7	-143	42	-77	-149	-52	0
927	0	0	-518	-993	-475	755	-21	-734	-64	-62	44	-104	-151	-15	0
928	0	0	-438	-983	-545	710	53	-764	-7	-87	23	-139	-161	-21	0
929	0	0	-491	-985	-494	738	1	-739	52	-62	-31	-58	-60	-32	0
930	0	0	-380	-987	-607	683	113	-797	106	-93	-11	-42	-77	-11	0
931	0	0	-423	-970	-547	696	62	-758	-31	-52	64	-64	0	23	0
932	0	0	-388	-971	-583	679	97	-777	-36	-38	-50	-97	-62	-56	0
933	0	0	-337	-977	-640	657	151	-808	11	-44	56	-40	-62	5	0
934	0	0	-465	-979	-514	722	24	-746	21	-62	-13	5	-79	-15	0
935	0	0	-475	-971	-496	723	10	-733	-104	-141	-21	-145	-153	-77	0
936	0	0	-393	-971	-578	682	92	-774	75	-50	75	25	-3	9	0
937	0	0	-481	-973	-492	727	5	-732	-36	-106	3	-157	-89	-54	0
938	0	0	-407	-977	-570	692	81	-773	-17	-79	-19	-58	-67	-56	0
939	0	0	-479	-973	-494	726	7	-733	-15	-120	-50	-54	-143	19	0
940	0	0	-388	-991	-603	689	107	-797	52	-85	-3	-106	-23	-5	0
941	0	0	-404	-993	-589	698	92	-791	23	-34	-19	-19	-71	112	0
942	0	0	-423	-993	-570	708	73	-781	-42	-3	29	-71	-97	-19	0
943	0	0	-364	-977	-613	670	124	-795	-34	11	-15	-17	-29	-5	0
944	0	0	-412	-997	-585	704	86	-791	-44	-46	3	-93	-11	-29	0
945	0	0	-405	-1014	-609	709	102	-811	-19	40	-15	-62	-29	-5	0
946	0	0	-456	-999	-543	727	43	-771	25	-67	48	-97	-69	27	0
947	0	0	-469	-1002	-533	735	32	-767	11	-89	-32	-73	-135	-40	0
948	0	0	-384	-985	-601	684	108	-793	38	-15	25	-65	-15	-44	0
949	0	0	-500	-973	-473	736	-13	-723	-31	-5	7	-27	-62	-62	0
950	0	0	-427	-989	-562	708	67	-775	-46	-38	38	-116	-60	-50	0
951	0	0	-442	-981	-539	711	48	-760	44	21	42	27	19	40	0
952	0	0	-438	-973	-535	705	48	-754	13	-5	-25	-7	-116	-5	0
953	0	0	-374	-981	-607	677	116	-794	98	79	106	36	-9	15	0
954	0	0	-561	-1016	-455	788	-53	-735	34	38	-15	-5	9	-36	0
955	0	0	-535	-1016	-481	775	-27	-748	15	7	1	-71	-52	-102	0
956	0	0	-596	-1020	-424	808	-86	-722	-44	3	110	-48	-85	-34	0
957	0	0	-602	-1026	-424	814	-89	-725	-29	-15	3	-75	-65	-100	0
958	0	0	-570	-1006	-436	788	-67	-721	21	62	7	15	3	-15	0
959	0	0	-654	-997	-343	825	-155	-670	-85	-5	-31	-65	-124	-31	0
960	0	0	-556	-1008	-452	782	-52	-730	42	11	73	-7	-46	-44	0
961	0	0	-576	-1004	-428	790	-74	-716	110	21	67	36	73	-81	0
962	0	0	-676	-999	-323	837	-176	-661	-3	25	32	-42	0	-25	0
963	0	0	-651	-1006	-355	828	-148	-680	0	15	42	-42	-46	-95	0
964	0	0	-729	-1008	-279	868	-225	-643	-69	15	93	36	-58	-73	0
965	0	0	-726	-997	-271	861	-227	-634	-50	19	23	-19	-81	-69	0
966	0	0	-714	-989	-275	851	-219	-632	50	-25	46	-15	-106	-9	0
967	0	0	-760	-971	-211	865	-274	-591	42	-11	0	3	-67	-38	0
968	0	0	-714	-977	-263	845	-225	-620	3	-52	97	0	-1	-31	0
969	0	0	-749	-970	-221	859	-264	-595	17	69	21	-27	-3	-31	0
970	0	0	-682	-971	-289	826	-196	-630	48	60	89	3	17	-9	0
971	0	0	-712	-987	-275	849	-218	-631	1	25	7	15	23	-13	0
972	0	0	-622	-1002	-380	812	-121	-691	52	60	54	95	32	-5	0
973	0	0	-640	-1004	-364	822	-138	-684	54	100	54	27	79	-32	0
974	0	0	-711	-1002	-291	856	-210	-646	36	-1	54	-17	-19	3	0
975	0	0	-690	-1035	-345	862	-172	-690	71	50	73	25	36	-11	0
976	0	0	-794	-1024	-230	909	-282	-627	-11	17	-60	-15	-73	-54	0
977	0	0	-728	-999	-271	863	-228	-635	21	-38	-15	-5	3	-9	0
978	0	0	-712	-991	-279	851	-216	-635	83	-3	-13	15	48	-58	0
979	0	0	-728	-993	-265	860	-231	-629	32	1	93	1	-32	15	0
980	0	0	-722	-991	-269	856	-226	-630	-31	19	7	67	32	19	0
981	0	0	-668	-970	-302	819	-183	-636	7	21	3	-19	38	-3	0
982	0	0	-663	-952	-289	807	-187	-620	13	38	38	25	32	9	0
983	0	0	-659	-938	-279	798	-190	-608	67	3	29	9	58	7	0
984	0	0	-676	-937	-261	806	-207	-599	-11	77	3	62	-34	13	0
985	0	0	-635	-933	-298	784	-168	-615	31	100	23	-1	77	7	0
986	0	0	-720	-931	-211	825	-254	-571	50	-71	9	25	-89	-73	0
987	0	0	-623	-923	-300	773	-161	-611	-7	40	54	-3	-58	-81	0
988	0	0	-658	-927	-269	792	-194	-598	31	-42	62	-44	38	-25	0
989	0	0	-673	-927	-254	800	-209	-590	-25	-29	42	19	-60	-31	0
990	0	0	-656	-954	-298	805	-179	-626	-5	71	19	-27	-3	-36	0
991	0	0	-698	-944	-246	821	-226	-595	-71	19	0	36	64	-27	0
992	0	0	-662	-925	-263	793	-199	-594	1	17	52	-23	-13	46	0
993	0	0	-565	-902	-337	733	-114	-619	64	23	87	7	23	-46	0
994	0	0	-619	-882	-263	750	-178	-572	69	-3	73	-31	34	40	0
995	0	0	-547	-849	-302	698	-122	-575	5	1	-25	-69	-71	-62	0
996	0	0	-642	-845	-203	743	-219	-524	-34	0	15	-65	-7	-42	0
997	0	0	-542	-834	-292	688	-125	-563	-5	9	9	-60	-46	-34	0
998	0	0	-571	-838	-267	704	-152	-552	79	29	19	71	-5	-48	0
999	0	0	-553	-822	-269	687	-142	-545	1	15	25	-62	-56	-44	0
1000	0	0	-476	-799	-323	637	-76	-561	48	114	67	-31	44	11	0
1001	0	0	-467	-789	-322	628	-72	-555	7	38	7	36	-19	-42	0
1002	0	0	-491	-774	-283	632	-104	-528	-48	62	25	-21	-27	-67	0
1003	0	0	-448	-754	-306	601	-71	-530	32	83	9	44	69	-34	0
1004	0	0	-437	-770	-333	603	-52	-551	3	-5	1	-48	21	-52	0
1005	0	0	-489	-783	-294	636	-97	-538	13	23	65	-5	-25	-9	0
1006	0	0	-514	-785	-271	649	-121	-528	-112	1	0	-87	-122	-67	0
1007	0	0	-386	-795	-409	590	11	-602	46	73	42	-7	27	-34	0
1008	0	0	-496	-808	-312	652	-92	-560	-17	-29	54	-87	-23	-65	0
1009	0	0	-446	-834	-388	640	-29	-611	-5	17	-17	-36	21	-58	0
1010	0	0	-438	-841	-403	639	-17	-622	27	21	-19	40	7	-25	0
1011	0	0	-469	-855	-386	662	-41	-620	23	-7	19	1	-19	-3	0
1012	0	0	-357	-849	-492	603	67	-670	-5	104	17	-15	73	-77	0
1013	0	0	-384	-861	-477	622	46	-669	21	104	38	48	62	-67	0
1014	0	0	-401	-878	-477	639	38	-677	13	50	-11	-25	23	-83	0
1015	0	0	-406	-873	-467	639	30	-670	-71	64	89	50	-17	-3	0
1016	0	0	-472	-873	-401	672	-35	-637	-60	5	85	-89	-48	-133	0
1017	0	0	-440	-905	-465	672	12	-685	9	-9	48	-54	1	-83	0
1018	0	0	-456	-933	-477	694	10	-705	50	9	52	15	73	-64	0
1019	0	0	-483	-929	-446	706	-18	-687	-52	27	-21	-31	-42	-153	0
1020	0	0	-396	-923	-527	659	65	-725	1	25	38	9	64	-122	0
1021	0	0	-384	-917	-533	650	74	-725	-23	50	-7	46	48	-93	0
1022	0	0	-355	-915	-560	635	102	-737	-31	64	42	11	65	-95	0
1023	0	0	-367	-925	-558	646	95	-741	42	69	38	60	11	-11	0
1024	0	0	-417	-946	-529	681	56	-737	-29	9	79	-40	48	-91	0
1025	0	0	-446	-981	-535	713	44	-758	-15	34	44	-87	13	-91	0
1026	0	0	-388	-983	-595	685	103	-789	67	5	44	13	19	-75	0
1027	0	0	-454	-981	-527	717	36	-754	25	29	-1	-46	15	-67	0
1028	0	0	-452	-1006	-554	729	51	-780	19	-64	29	-27	-93	-64	0
1029	0	0	-397	-1008	-611	702	107	-809	-1	44	-11	89	60	-159	0
1030	0	0	-479	-1006	-527	742	24	-766	-81	-27	11	-71	0	-145	0
1031	0	0	-394	-991	-597	692	101	-794	34	-52	56	-31	27	-40	0
1032	0	0	-444	-987	-543	715	49	-765	-36	-23	-34	1	9	-5	0
1033	0	0	-343	-979	-636	661	146	-807	5	42	-5	-93	-27	32	0
1034	0	0	-425	-983	-558	704	66	-770	-5	-58	-42	-38	11	-85	0
1035	0	0	-386	-1004	-618	695	116	-811	-71	79	-27	-36	21	-40	0
1036	0	0	-388	-1018	-630	703	121	-824	-23	-21	23	-31	11	7	0
1037	0	0	-454	-1018	-564	736	55	-791	-11	-100	-23	-100	-32	-42	0
1038	0	0	-460	-1022	-562	741	51	-792	0	-79	-56	-48	1	-60	0
1039	0	0	-496	-1010	-514	753	9	-762	5	-143	-48	-32	-54	5	0
1040	0	0	-460	-977	-517	718	28	-747	-46	-38	-83	-44	-21	-91	0
1041	0	0	-367	-981	-614	674	123	-797	50	-106	54	-56	-11	11	0
1042	0	0	-439	-999	-560	719	60	-779	-52	-95	-97	-17	19	-62	0
1043	0	0	-390	-1016	-626	703	118	-821	-15	-46	-97	-52	0	-87	0
1044	0	0	-408	-1030	-622	719	107	-826	9	-19	-9	34	25	40	0
1045	0	0	-454	-1041	-587	747	66	-814	-32	-102	-91	-116	-77	-153	0
1046	0	0	-450	-1028	-578	739	64	-803	-52	-87	-17	-46	-32	-5	0
1047	0	0	-516	-1032	-516	774	0	-774	-60	-83	-60	-145	21	-100	0
1048	0	0	-394	-1032	-638	713	122	-835	-19	-32	-77	-71	-40	-67	0
1049	0	0	-408	-1030	-622	719	107	-826	48	-93	-27	34	-29	-38	0
1050	0	0	-416	-1032	-616	724	100	-824	-50	-52	3	-23	-75	-29	0
1051	0	0	-377	-1034	-657	705	140	-845	0	-67	-1	1	-19	3	0
1052	0	0	-359	-1022	-663	690	152	-842	34	-3	-23	75	17	-27	0
1053	0	0	-392	-1063	-671	727	139	-867	5	-83	-52	-36	1	0	0
1054	0	0	-341	-1043	-702	692	180	-872	38	44	-36	67	-29	7	0
1055	0	0	-365	-1032	-667	698	151	-849	40	-38	-13	-38	-27	-71	0
1056	0	0	-390	-1004	-614	697	112	-809	3	11	-31	50	-15	17	0
1057	0	0	-404	-993	-589	698	92	-791	17	-81	-40	-40	-120	-36	0
1058	0	0	-374	-1014	-640	694	133	-827	54	-38	27	-27	62	-58	0
1059	0	0	-408	-1026	-618	717	105	-822	-46	-40	-38	-79	-50	-46	0
1060	0	0	-324	-1014	-690	669	183	-852	108	9	-67	52	64	-17	0
1061	0	0	-378	-1018	-640	698	131	-829	-11	54	-34	89	48	-9	0
1062	0	0	-314	-987	-673	650	179	-830	-56	-1	46	-19	-40	-46	0
1063	0	0	-180	-874	-694	527	257	-784	65	60	40	118	93	42	0
1064	0	0	-229	-737	-508	483	139	-622	7	-85	-62	11	-89	-42	0
1065	0	0	-97	-589	-492	343	197	-540	34	87	40	25	9	-36	0
1066	0	0	-74	-442	-368	258	147	-405	-7	3	7	-36	-13	-15	0
1067	0	0	-85	-271	-186	178	50	-228	-19	-89	3	-17	23	-65	0
1068	0	0	95	-5	-100	-45	97	-52	62	-32	11	3	-36	-58	0
1069	0	0	289	333	44	-311	122	188	56	40	67	44	38	-44	0
1070	0	0	421	675	254	-548	83	464	7	-29	5	0	48	-67	0
1071	0	0	597	979	382	-788	107	680	27	44	-29	75	13	-50	0
1072	0	0	782	1276	494	-1029	144	885	60	65	32	81	32	-29	0
1073	0	0	817	1552	735	-1184	41	1143	-13	-50	13	17	-9	-27	0
1074	0	0	999	1738	739	-1368	130	1238	40	-9	0	62	-3	-40	0
1075	0	0	983	1844	861	-1413	61	1352	64	44	5	93	29	-62	0
1076	0	0	995	1889	894	-1442	50	1391	-9	34	-60	3	-38	-110	0
1077	0	0	951	1831	880	-1391	35	1355	69	-1	9	23	7	-56	0
1078	0	0	793	1596	803	-1194	-5	1199	-3	-46	42	5	-34	-73	1
1079	0	0	652	1185	533	-918	59	859	34	-27	0	48	-9	-40	0
1080	0	0	374	682	308	-528	33	495	21	-50	-5	44	42	-102	0
1081	0	0	19	174	155	-96	-68	164	-85	-34	-60	15	9	-67	0
1082	0	0	-236	-521	-285	378	24	-403	-21	19	-58	91	29	-112	0
1083	0	0	-506	-876	-370	691	-68	-623	-44	-9	-23	21	25	-42	0
1084	0	0	-574	-979	-405	776	-84	-692	-42	-13	42	-1	38	-75	0
1085	0	0	-666	-1030	-364	848	-151	-697	-73	-64	-17	3	-7	-149	0
1086	0	0	-693	-1067	-374	880	-159	-720	-27	1	-69	-36	-60	-95	0
1087	0	0	-763	-1088	-325	925	-219	-706	-9	-83	-27	-25	-34	-21	0
1088	0	0	-751	-1121	-370	936	-190	-745	-25	-48	-25	-58	-13	15	0
1089	0	0	-760	-1144	-384	952	-188	-764	-23	-46	0	-29	9	-71	0
1090	0	0	-863	-1198	-335	1030	-264	-766	5	-126	-62	38	-38	-75	0
1091	0	0	-700	-1247	-547	973	-76	-897	3	-32	25	102	42	19	0
1092	0	0	-809	-1278	-469	1043	-170	-873	9	-71	-31	34	-15	-21	0
1093	0	0	-751	-1270	-519	1010	-116	-894	97	-62	-38	21	52	-3	0
1094	0	0	-757	-1253	-496	1005	-130	-874	-5	42	-15	87	54	50	0
1095	0	0	-749	-1210	-461	979	-144	-835	13	-50	-67	58	-108	-21	0
1096	0	0	-727	-1165	-438	946	-144	-801	17	9	-62	17	-52	-3	0
1097	0	0	-686	-1134	-448	910	-119	-791	0	-69	-50	23	25	-50	0
1098	0	0	-691	-1096	-405	893	-143	-750	29	-36	34	-54	87	23	0
1099	0	0	-632	-1080	-448	856	-92	-764	77	50	-73	64	77	7	0
1100	0	0	-621	-1049	-428	835	-96	-738	0	62	7	143	83	15	0
1101	0	0	-578	-1030	-452	804	-63	-741	52	42	3	64	64	54	0
1102	0	0	-523	-1008	-485	765	-19	-746	46	64	-3	93	129	52	0
1103	0	0	-545	-981	-436	763	-54	-708	23	54	-27	95	85	36	0
1104	0	0	-551	-971	-420	761	-65	-695	-19	83	-62	40	75	64	0
1105	0	0	-539	-948	-409	743	-65	-678	29	48	-17	112	38	106	0
1106	0	0	-487	-946	-459	716	-14	-702	102	-5	7	79	0	62	0
1107	0	0	-487	-942	-455	714	-16	-698	126	25	-21	98	110	50	0
1108	0	0	-560	-946	-386	753	-87	-666	-38	-21	-77	11	-19	27	0
1109	0	0	-449	-937	-488	693	19	-712	44	48	56	147	89	145	0
1110	0	0	-549	-958	-409	753	-70	-683	1	-44	-23	56	17	25	0
1111	0	0	-392	-944	-552	668	80	-748	77	120	-38	184	112	34	0
1112	0	0	-525	-944	-419	734	-53	-681	-7	36	-75	133	108	91	0
1113	0	0	-421	-971	-550	696	64	-760	60	69	-11	126	40	67	0
1114	0	0	-506	-979	-473	742	-16	-726	1	87	-19	180	98	110	0
1115	0	0	-558	-977	-419	767	-69	-698	-60	-9	-60	60	-1	-9	0
1116	0	0	-541	-960	-419	750	-61	-689	1	-15	-50	95	-1	38	0
1117	0	0	-559	-954	-395	756	-82	-674	46	-21	11	71	38	15	0
1118	0	0	-564	-938	-374	751	-95	-656	0	-31	-48	44	62	-5	0
1119	0	0	-542	-935	-393	738	-74	-664	46	-40	60	67	155	27	0
1120	0	0	-549	-925	-376	737	-86	-650	13	7	-3	77	60	85	0
1121	0	0	-464	-925	-461	694	-1	-693	19	38	-62	194	83	77	0
1122	0	0	-510	-927	-417	718	-46	-672	36	-19	-81	87	112	69	0
1123	0	0	-479	-925	-446	702	-16	-685	65	-11	-69	60	81	25	0
1124	0	0	-537	-919	-382	728	-77	-650	42	3	-48	69	106	54	0
1125	0	0	-473	-917	-444	695	-14	-680	58	-48	-62	5	69	13	0
1126	0	0	-588	-919	-331	753	-128	-625	5	-77	-15	21	60	97	0
1127	0	0	-533	-919	-386	726	-73	-652	15	21	-95	29	17	29	0
1128	0	0	-534	-923	-389	728	-72	-656	40	19	-77	128	85	21	0
1129	0	0	-598	-925	-327	761	-135	-626	46	9	-50	-36	31	120	0
1130	0	0	-446	-907	-461	676	7	-684	131	-27	-83	100	77	112	0
1131	0	0	-506	-878	-372	692	-67	-625	-1	3	-71	143	85	110	0
1132	0	0	-472	-861	-389	666	-41	-625	-7	3	-157	46	40	-13	0
1133	0	0	-425	-849	-424	637	0	-636	73	0	-93	87	67	73	0
1134	0	0	-445	-869	-424	657	-10	-646	135	-77	-3	65	17	110	0
1135	0	0	-452	-851	-399	651	-26	-625	40	5	-120	54	95	-56	0
1136	0	0	-495	-865	-370	680	-62	-617	-15	-11	-131	-11	60	-5	0
1137	0	0	-424	-876	-452	650	14	-664	-25	-42	-93	-67	0	46	0
1138	0	0	-376	-882	-506	629	65	-694	17	34	0	42	114	77	0
1139	0	0	-442	-886	-444	664	1	-665	31	-11	-102	69	67	17	0
1140	0	0	-375	-902	-527	638	76	-714	-11	7	-46	54	40	13	0
1141	0	0	-348	-898	-550	623	101	-724	0	-15	-46	67	58	65	0
1142	0	0	-404	-892	-488	648	42	-690	5	-34	-98	64	42	-85	0
1143	0	0	-327	-874	-547	600	110	-710	25	11	-21	32	128	-15	0
1144	0	0	-306	-878	-572	592	133	-725	56	81	-25	143	71	81	0
1145	0	0	-342	-871	-529	606	93	-700	40	-13	-67	58	21	-65	0
1146	0	0	-359	-855	-496	607	68	-675	48	46	-58	100	25	-5	0
1147	0	0	-407	-843	-436	625	14	-639	-19	-71	-34	0	46	11	0
1148	0	0	-323	-808	-485	565	81	-646	114	-34	5	98	0	-9	0
1149	0	0	-334	-799	-465	566	65	-632	69	9	-31	46	58	27	0
1150	0	0	-355	-799	-444	577	44	-621	29	-62	-69	58	52	13	0
1151	0	0	-258	-793	-535	525	138	-664	40	60	-23	89	199	85	0
1152	0	0	-258	-797	-539	527	140	-668	36	52	-67	54	97	79	0
1153	0	0	-247	-803	-556	525	154	-679	62	48	-124	69	54	54	0
1154	0	0	-258	-797	-539	527	140	-668	60	-23	23	91	62	69	0
1155	0	0	-271	-783	-512	527	120	-647	-21	-27	-34	32	31	27	0
1156	0	0	-260	-791	-531	525	135	-661	62	-40	29	-65	29	112	0
1157	0	0	-219	-781	-562	500	171	-671	23	48	-81	85	25	69	0
1158	0	0	-266	-768	-502	517	118	-635	-3	1	-106	50	-13	56	0
1159	0	0	-287	-777	-490	532	101	-633	-40	32	-67	-15	54	17	0
1160	0	0	-221	-760	-539	490	159	-649	87	3	3	118	44	126	0
1161	0	0	-213	-750	-537	481	162	-643	73	13	-71	65	89	11	0
1162	0	0	-207	-750	-543	478	168	-646	126	19	-91	126	62	104	0
1163	0	0	-233	-770	-537	501	152	-653	40	-11	-29	52	17	73	0
1164	0	0	-258	-752	-494	505	118	-623	-25	50	-71	79	83	15	0
1165	0	0	-250	-735	-485	492	117	-610	-17	3	-46	3	17	65	0
1166	0	0	-242	-713	-471	477	114	-592	87	34	-110	25	40	56	0
1167	0	0	-285	-704	-419	494	67	-561	-42	58	-9	48	17	114	0
1168	0	0	-244	-692	-448	468	102	-570	0	-62	-13	-19	71	50	0
1169	0	0	-252	-680	-428	466	88	-554	44	71	-100	36	29	106	0
1170	0	0	-314	-669	-355	491	20	-512	32	-31	-32	21	97	106	0
1171	0	0	-282	-675	-393	478	55	-534	13	46	-112	52	36	85	0
1172	0	0	-214	-644	-430	429	108	-537	97	9	-60	128	97	93	0
1173	0	0	-344	-646	-302	495	-21	-474	83	-54	-19	60	69	81	0
1174	0	0	-322	-638	-316	480	-3	-477	21	67	-50	50	9	77	0
1175	0	0	-351	-642	-291	496	-30	-466	11	48	-97	34	-29	62	0
1176	0	0	-355	-634	-279	494	-38	-456	60	73	-15	87	31	60	0
1177	0	0	-376	-626	-250	501	-63	-438	1	-7	-34	83	-11	89	0
1178	0	0	-318	-591	-273	454	-22	-432	44	5	-29	112	44	128	0
1179	0	0	-312	-564	-252	438	-30	-408	-13	-15	-104	29	54	64	0
1180	0	0	-262	-541	-279	401	8	-410	-3	0	-42	79	7	211	0
1181	0	0	-281	-531	-250	406	-15	-390	25	52	-23	95	62	155	0
1182	0	0	-248	-521	-273	384	12	-397	93	19	-46	129	1	133	0
1183	0	0	-163	-500	-337	331	87	-418	58	87	13	162	98	98	0
1184	0	0	-219	-490	-271	354	26	-380	97	13	7	93	89	131	0
1185	0	0	-194	-477	-283	335	44	-380	34	29	-9	67	19	62	0
1186	0	0	-244	-455	-211	349	-16	-333	75	48	-52	118	-36	32	0
1187	0	0	-277	-434	-157	355	-60	-295	-7	-13	-56	48	0	-13	0
1188	0	0	-209	-428	-219	318	5	-323	71	-42	79	104	102	42	0
1189	0	0	-314	-407	-93	360	-110	-250	-31	-25	-104	52	19	42	0
1190	0	0	-228	-389	-161	308	-33	-275	56	34	-42	54	32	100	0
1191	0	0	-305	-380	-75	342	-115	-227	7	-11	-7	48	135	23	0
1192	0	0	-198	-366	-168	282	-15	-267	-60	3	-25	100	50	56	0
1193	0	0	-163	-353	-190	258	13	-271	65	56	-15	65	122	91	0
1194	0	0	-256	-337	-81	296	-87	-209	0	-1	0	54	0	54	0
1195	0	0	-230	-327	-97	278	-66	-212	5	-25	-48	50	21	3	0
1196	0	0	-287	-318	-31	302	-128	-174	-7	34	-73	-17	19	25	0
1197	0	0	-240	-323	-83	281	-78	-203	-46	79	-46	-40	81	60	0
1198	0	0	-233	-314	-81	273	-76	-197	-32	-54	-52	42	29	38	0
1199	0	0	-327	-308	19	317	-173	-144	-25	-64	-69	13	-19	-11	0
1200	0	0	-284	-316	-32	300	-126	-174	52	-5	-42	46	83	3	0
1201	0	0	-260	-318	-58	289	-101	-188	31	3	42	19	83	77	0
1202	0	0	-258	-329	-71	293	-93	-200	62	5	-34	81	3	54	0
1203	0	0	-332	-325	7	328	-169	-159	-56	3	-42	56	9	3	0
1204	0	0	-361	-325	36	343	-198	-144	-52	-31	-79	5	38	-62	0
1205	0	0	-348	-333	15	340	-181	-159	23	1	-42	9	29	-54	0
1206	0	0	-401	-343	58	372	-229	-142	5	17	1	19	-32	19	0
1207	0	0	-348	-329	19	338	-183	-155	-42	0	-69	-54	-23	-93	0
1208	0	0	-360	-320	40	340	-200	-140	-13	-32	-118	23	-17	-75	0
1209	0	0	-311	-314	-3	312	-154	-158	17	-34	-9	7	44	-3	0
1210	0	0	-348	-310	38	329	-193	-136	0	-34	-60	65	-32	3	0
1211	0	0	-233	-318	-85	275	-74	-201	58	40	-46	32	46	0	0
1212	0	0	-256	-320	-64	288	-96	-192	54	-1	-25	25	81	23	0
1213	0	0	-246	-331	-85	288	-80	-208	44	-38	-25	62	85	60	0
1214	0	0	-219	-325	-106	272	-56	-215	-36	17	-21	73	93	-98	0
1215	0	0	-254	-347	-93	300	-80	-220	36	-69	-58	44	-34	5	0
1216	0	0	-339	-366	-27	352	-156	-196	-40	-50	-52	-40	25	-27	0
1217	0	0	-271	-389	-118	330	-76	-253	75	-52	-81	48	-71	9	0
1218	0	0	-307	-417	-110	362	-98	-263	1	23	-15	9	21	100	0
1219	0	0	-338	-442	-104	390	-117	-273	29	-62	-17	-50	27	54	0
1220	0	0	-343	-455	-112	399	-115	-283	21	11	-83	81	54	-46	0
1221	0	0	-270	-473	-203	371	-33	-338	64	-27	1	95	46	75	0
1222	0	0	-300	-494	-194	397	-53	-344	60	-11	-11	5	40	93	0
1223	0	0	-279	-525	-246	402	-16	-385	60	32	-73	38	83	48	0
1224	0	0	-363	-543	-180	453	-91	-361	-11	0	-64	62	129	31	0
1225	0	0	-342	-574	-232	458	-55	-403	9	7	-19	52	-21	81	0
1226	0	0	-371	-599	-228	485	-71	-413	34	-21	29	-29	-31	40	0
1227	0	0	-452	-618	-166	535	-143	-392	-7	-15	-60	1	46	32	0
1228	0	0	-448	-624	-176	536	-136	-400	-11	-58	-21	-62	-56	85	0
1229	0	0	-414	-640	-226	527	-94	-433	25	29	-29	71	-7	17	0
1230	0	0	-415	-659	-244	537	-85	-451	1	-65	40	40	-19	50	0
1231	0	0	-419	-671	-252	545	-83	-461	71	32	-17	89	159	112	0
1232	0	0	-361	-692	-331	526	-15	-511	52	-42	-48	-36	38	64	0
1233	0	0	-396	-723	-327	559	-34	-525	93	38	-62	62	71	58	0
1234	0	0	-522	-739	-217	630	-152	-478	-48	-36	-98	44	-34	5	0
1235	0	0	-407	-777	-370	592	-18	-573	54	46	15	-21	36	116	0
1236	0	0	-547	-795	-248	671	-149	-521	-56	-21	-85	1	-1	29	0
1237	0	0	-458	-820	-362	639	-48	-591	71	-65	-44	-21	98	5	0
1238	0	0	-572	-830	-258	701	-157	-544	19	-36	-129	31	11	-23	0
1239	0	0	-498	-847	-349	672	-74	-598	62	-69	-58	7	-1	79	0
1240	0	0	-557	-853	-296	705	-130	-574	64	-69	-48	-38	-5	161	0
1241	0	0	-493	-857	-364	675	-64	-610	98	-11	-69	139	5	161	0
1242	0	0	-520	-863	-343	691	-88	-603	-5	-52	-108	15	-46	58	0
1243	0	0	-567	-863	-296	715	-135	-579	44	-42	-110	48	5	64	0
1244	0	0	-466	-861	-395	663	-35	-628	108	-100	-52	100	34	93	0
1245	0	0	-555	-867	-312	711	-121	-589	-7	5	-108	21	3	128	0
1246	0	0	-549	-888	-339	718	-105	-613	31	-5	-104	-62	-60	29	0
1247	0	0	-613	-874	-261	743	-176	-567	0	-50	-65	-1	-67	116	0
1248	0	0	-670	-896	-226	783	-222	-561	-19	-11	-161	-34	-93	40	0
1249	0	0	-672	-902	-230	787	-221	-566	19	3	-83	-13	25	112	0
1250	0	0	-682	-905	-223	793	-229	-564	-54	-9	-81	-31	29	147	0
1251	0	0	-657	-915	-258	786	-199	-586	38	-81	-122	-50	0	98	0
1252	0	0	-650	-917	-267	783	-191	-592	29	-38	-11	-19	110	97	0
1253	0	0	-675	-927	-252	801	-211	-589	21	1	-48	17	-5	116	0
1254	0	0	-644	-909	-265	776	-189	-587	13	38	1	0	-7	182	0
1255	0	0	-679	-900	-221	789	-229	-560	36	-54	-98	13	-36	71	0
1256	0	0	-718	-884	-166	801	-276	-525	50	-56	17	-46	34	195	0
1257	0	0	-722	-884	-162	803	-280	-523	5	-71	-147	-21	-9	31	0
1258	0	0	-679	-892	-213	785	-233	-552	52	-25	-93	0	-48	106	0
1259	0	0	-696	-884	-188	790	-254	-536	32	-3	-89	-9	81	29	0
1260	0	0	-675	-876	-201	775	-237	-538	25	-52	-77	5	-13	73	0
1261	0	0	-629	-873	-244	751	-192	-558	-11	-3	-77	36	-23	102	0
1262	0	0	-584	-888	-304	736	-140	-596	48	0	-42	85	40	139	0
1263	0	0	-590	-900	-310	745	-140	-605	42	-1	3	-58	56	52	0
1264	0	0	-529	-905	-376	717	-76	-640	54	31	-46	42	-3	159	0
1265	0	0	-659	-907	-248	783	-205	-577	-44	-65	-25	7	-126	67	0
1266	0	0	-566	-917	-351	741	-107	-634	65	5	-11	-3	-46	118	0
1267	0	0	-547	-907	-360	727	-93	-633	25	-44	-25	3	27	98	0
1268	0	0	-502	-911	-409	706	-46	-660	11	-1	-71	31	0	29	0
1269	0	0	-485	-905	-420	695	-32	-662	38	40	-5	97	40	162	0
1270	0	0	-512	-900	-388	706	-62	-644	-9	-38	-31	38	-48	153	0
1271	0	0	-483	-888	-405	685	-39	-646	-36	54	-54	29	89	56	0
1272	0	0	-432	-882	-450	657	9	-666	110	40	29	100	143	203	0
1273	0	0	-357	-878	-521	617	82	-699	46	56	-75	1	73	56	0
1274	0	0	-361	-871	-510	616	74	-690	67	46	58	52	118	161	0
1275	0	0	-367	-865	-498	616	65	-681	9	31	1	44	13	161	0
1276	0	0	-405	-882	-477	643	36	-679	7	48	-42	17	13	69	0
1277	0	0	-450	-900	-450	675	0	-675	23	-75	5	-32	-21	104	0
1278	0	0	-421	-904	-483	662	31	-693	29	-3	-65	23	9	87	0
1279	0	0	-428	-905	-477	666	24	-691	7	-23	-64	11	52	62	0
1280	0	0	-403	-913	-510	658	53	-711	19	54	1	89	-3	129	0
1281	0	0	-341	-911	-570	626	114	-740	50	-11	-23	21	87	77	0
1282	0	0	-316	-921	-605	618	144	-763	77	7	-36	71	95	81	0
1283	0	0	-343	-919	-576	631	116	-747	54	-15	-93	81	15	-27	0
1284	0	0	-239	-896	-657	567	209	-776	112	62	-31	87	38	65	0
1285	0	0	-410	-896	-486	653	38	-691	27	13	-65	9	54	17	0
1286	0	0	-341	-882	-541	611	100	-711	-13	-5	9	-31	-40	19	0
1287	0	0	-390	-915	-525	652	67	-720	89	48	-71	29	62	106	0
1288	0	0	-425	-929	-504	677	39	-716	-87	-31	-27	-50	42	15	0
1289	0	0	-372	-915	-543	643	85	-729	21	-52	-58	-77	23	-7	0
1290	0	0	-365	-894	-529	629	82	-711	-31	27	-98	31	93	40	0
1291	0	0	-367	-884	-517	625	75	-700	0	-23	1	13	17	54	0
1292	0	0	-304	-886	-582	595	139	-734	31	73	13	64	112	60	0
1293	0	0	-425	-880	-455	652	15	-667	-13	-32	-19	-13	44	52	0
1294	0	0	-299	-861	-562	580	131	-711	32	29	-3	32	34	38	0
1295	0	0	-398	-886	-488	642	45	-687	25	-21	-48	-29	-13	31	0
1296	0	0	-483	-892	-409	687	-37	-650	-38	11	-89	-17	3	21	0
1297	0	0	-400	-894	-494	647	47	-694	40	-23	-54	-85	-56	-29	0
1298	0	0	-434	-886	-452	660	9	-669	0	9	-11	17	7	75	0
1299	0	0	-425	-898	-473	661	24	-685	-1	-34	-77	-34	-5	-13	0
1300	0	0	-305	-892	-587	598	141	-739	13	-29	-46	29	15	-25	0
1301	0	0	-283	-880	-597	581	157	-738	34	-40	27	64	64	106	0
1302	0	0	-303	-886	-583	594	140	-734	36	-56	-17	-19	50	34	0
1303	0	0	-225	-888	-663	556	219	-775	42	15	-21	31	62	21	0
1304	0	0	-215	-878	-663	546	224	-770	29	29	-36	44	-11	93	0
1305	0	0	-293	-876	-583	584	145	-729	13	-17	-100	-58	23	13	0
1306	0	0	-339	-876	-537	607	99	-706	71	-17	-79	-52	-21	40	0
1307	0	0	-328	-890	-562	609	117	-726	-29	-29	-81	-52	15	-23	0
1308	0	0	-351	-892	-541	621	95	-716	-15	-71	29	-36	-38	-17	0
1309	0	0	-386	-902	-516	644	65	-709	-29	-46	-7	-54	-5	21	0
1310	0	0	-289	-902	-613	595	162	-757	5	-15	-36	-42	-29	42	0
1311	0	0	-361	-890	-529	625	84	-709	-13	-87	-58	11	-27	36	0
1312	0	0	-331	-878	-547	604	108	-712	11	-95	-31	-36	-56	1	0
1313	0	0	-254	-857	-603	555	174	-730	50	-36	-40	36	64	52	0
1314	0	0	-366	-847	-481	606	57	-664	-34	-89	-110	-58	-79	-3	0
1315	0	0	-353	-853	-500	603	73	-676	-67	-1	-34	-13	-71	60	0
1316	0	0	-357	-859	-502	608	72	-680	-23	-93	-42	-54	-81	-13	0
1317	0	0	-347	-853	-506	600	79	-679	-44	0	-54	-126	-31	-11	0
1318	0	0	-307	-859	-552	583	122	-705	31	-44	-91	-108	13	0	0
1319	0	0	-338	-863	-525	600	93	-694	25	-46	-87	-87	-27	19	0
1320	0	0	-355	-888	-533	621	89	-710	27	-71	-122	17	-129	-19	0
1321	0	0	-357	-915	-558	636	100	-736	-89	-95	-95	-98	-9	-60	0
1322	0	0	-267	-907	-640	587	186	-773	29	-54	-11	50	-48	71	0
1323	0	0	-329	-905	-576	617	123	-740	-3	-71	-65	7	-108	29	0
1324	0	0	-301	-896	-595	598	147	-745	9	-116	-73	-116	-64	-89	0
1325	0	0	-393	-909	-516	651	61	-712	29	-64	-23	-42	-27	15	0
1326	0	0	-384	-919	-535	651	75	-727	-48	-137	-106	-182	-85	-42	0
1327	0	0	-295	-921	-626	608	165	-773	104	36	-36	-52	54	25	0
1328	0	0	-423	-929	-506	676	41	-717	-15	-100	-141	-85	-77	-11	0
1329	0	0	-402	-921	-519	661	58	-720	-38	-60	-81	-58	-13	-36	0
1330	0	0	-365	-935	-570	650	102	-752	102	-79	56	50	11	91	0
1331	0	0	-359	-919	-560	639	100	-739	31	-71	-95	-19	-50	-7	0
1332	0	0	-322	-917	-595	619	136	-756	-23	83	-13	21	1	48	0
1333	0	0	-406	-900	-494	653	44	-697	-3	-17	-7	-36	-7	141	0
1334	0	0	-302	-874	-572	588	135	-723	67	-83	-15	-131	-21	-36	0
1335	0	0	-350	-867	-517	608	83	-692	100	-13	31	58	-9	106	0
1336	0	0	-446	-880	-434	663	-6	-657	-56	-85	-48	-151	-118	38	0
1337	0	0	-392	-892	-500	642	54	-696	29	3	-32	-15	3	81	0
1338	0	0	-516	-890	-374	703	-71	-632	-31	-133	-60	-87	-112	-3	0
1339	0	0	-427	-902	-475	664	24	-688	97	-69	-58	-106	52	-7	0
1340	0	0	-499	-904	-405	701	-47	-654	29	-17	-17	9	46	91	0
1341	0	0	-506	-907	-401	706	-52	-654	-46	-58	-73	-1	-34	27	0
1342	0	0	-429	-935	-506	682	38	-720	40	-40	-11	-25	44	64	0
1343	0	0	-508	-938	-430	723	-39	-684	67	-42	-73	40	52	71	0
1344	0	0	-462	-935	-473	698	5	-704	34	-52	-7	-62	-13	-7	0
1345	0	0	-570	-942	-372	756	-99	-657	-3	-58	-46	9	23	9	0
1346	0	0	-542	-931	-389	736	-76	-660	44	-81	-56	-93	-48	-32	0
1347	0	0	-520	-917	-397	718	-61	-657	11	-89	-32	-40	19	7	0
1348	0	0	-533	-919	-386	726	-73	-652	-21	-56	58	-32	-17	48	0
1349	0	0	-565	-933	-368	749	-98	-650	-23	-145	0	-40	-120	0	0
1350	0	0	-510	-925	-415	717	-47	-670	29	-54	-50	-15	-3	44	0
1351	0	0	-547	-902	-355	724	-96	-628	-34	-25	-108	17	-25	23	0
1352	0	0	-413	-890	-477	651	32	-683	-7	-7	17	-69	38	56	0
1353	0	0	-547	-888	-341	717	-103	-614	32	-69	13	-44	25	118	0
1354	0	0	-510	-919	-409	714	-50	-664	-13	-56	-54	-46	-42	21	0
1355	0	0	-516	-913	-397	714	-59	-655	83	-5	15	-9	25	100	0
1356	0	0	-591	-911	-320	751	-135	-615	-64	-81	-29	-164	-65	19	0
1357	0	0	-539	-913	-374	726	-82	-643	48	-67	-38	-31	-5	36	0
1358	0	0	-677	-929	-252	803	-212	-590	-52	-81	-9	-83	-42	79	0
1359	0	0	-580	-913	-333	746	-123	-623	-19	-42	-97	-13	-36	38	0
1360	0	0	-512	-909	-397	710	-57	-653	-21	52	-50	13	64	9	0
1361	0	0	-624	-876	-252	750	-186	-564	17	-42	-77	-31	-34	3	0
1362	0	0	-586	-898	-312	742	-137	-605	50	-42	-32	0	31	40	0
1363	0	0	-545	-900	-355	722	-95	-627	23	-67	-62	-62	-32	-17	0
1364	0	0	-580	-921	-341	750	-119	-631	95	0	-36	46	36	58	0
1365	0	0	-627	-933	-306	780	-160	-619	-27	-62	-36	-77	-64	-48	0
1366	0	0	-646	-933	-287	789	-179	-610	-17	62	-23	-79	-60	-64	0
1367	0	0	-714	-948	-234	831	-240	-591	-69	-98	-100	-106	-73	-13	0
1368	0	0	-615	-946	-331	780	-142	-638	-29	-52	-69	-67	-31	1	0
1369	0	0	-644	-954	-310	799	-167	-632	7	-13	7	13	17	23	0
1370	0	0	-623	-931	-308	777	-157	-619	9	-34	-52	-60	-17	-1	0
1371	0	0	-627	-931	-304	779	-161	-617	-23	-5	-54	21	21	38	0
1372	0	0	-656	-929	-273	792	-191	-601	-1	-48	-40	-95	-3	-25	0
1373	0	0	-646	-923	-277	784	-184	-600	-21	-38	-36	9	-9	-27	0
1374	0	0	-650	-923	-273	786	-188	-598	21	-32	-48	-54	-21	-7	0
1375	0	0	-629	-900	-271	764	-179	-585	-32	29	-34	-48	-25	40	0
1376	0	0	-656	-904	-248	780	-204	-576	-31	5	-58	15	-83	23	0
1377	0	0	-687	-919	-232	803	-227	-575	-3	-98	-64	-112	-46	7	0
1378	0	0	-685	-919	-234	802	-225	-576	21	-38	-40	-34	-79	17	0
1379	0	0	-696	-919	-223	807	-236	-571	15	-52	-40	-83	-38	-19	0
1380	0	0	-642	-917	-275	779	-183	-596	27	-36	-64	-29	15	-79	0
1381	0	0	-700	-919	-219	809	-240	-569	-23	-50	-71	-83	-36	31	0
1382	0	0	-588	-911	-323	749	-132	-617	38	-46	-56	-32	-1	-38	0
1383	0	0	-596	-904	-308	750	-144	-606	3	-19	-48	42	5	19	0
1384	0	0	-634	-878	-244	756	-195	-561	50	-75	46	-133	-1	31	0
1385	0	0	-599	-882	-283	740	-158	-582	-17	-77	-3	-50	-71	27	0
1386	0	0	-652	-888	-236	770	-208	-562	-69	-81	-19	-143	-83	-34	0
1387	0	0	-671	-896	-225	783	-223	-560	-46	-34	5	-104	-13	-48	0
1388	0	0	-729	-909	-180	819	-274	-544	-7	-118	-48	-83	-104	-13	0
1389	0	0	-669	-946	-277	807	-196	-611	-15	-7	-44	-102	17	-17	0
1390	0	0	-706	-962	-256	834	-225	-609	5	-77	-13	-56	1	9	0
1391	0	0	-681	-948	-267	814	-207	-607	-3	-50	-71	-67	-3	15	0
1392	0	0	-611	-933	-322	772	-144	-627	-5	-44	13	3	23	71	0
1393	0	0	-625	-927	-302	776	-161	-614	44	-29	-32	-1	-50	11	0
1394	0	0	-571	-927	-356	749	-107	-641	-17	1	25	38	7	-15	0
1395	0	0	-603	-905	-302	754	-150	-603	48	-73	-36	-56	-52	13	0
1396	0	0	-580	-894	-314	737	-133	-604	9	-21	-15	-91	-32	34	0
1397	0	0	-687	-894	-207	790	-240	-550	-34	-141	98	-213	-31	-73	0
1398	0	0	-565	-888	-323	726	-121	-605	5	-77	-32	-79	-46	-27	0
1399	0	0	-620	-909	-289	764	-165	-599	-17	-32	-67	-65	-46	54	0
1400	0	0	-603	-923	-320	763	-141	-621	13	-77	34	-17	-62	73	0
1401	0	0	-528	-919	-391	723	-68	-655	7	-56	-56	-40	-87	25	0
1402	0	0	-592	-904	-312	748	-140	-608	-44	-46	-7	5	64	104	0
1403	0	0	-554	-907	-353	730	-100	-630	-21	-58	-32	-44	-31	-46	0
1404	0	0	-615	-917	-302	766	-156	-609	-1	-21	-27	-34	5	-17	0
1405	0	0	-697	-927	-230	812	-233	-578	-77	25	-91	-58	-85	-100	0
1406	0	0	-665	-921	-256	793	-204	-588	-3	-50	3	-85	-71	-52	0
1407	0	0	-640	-919	-279	779	-180	-599	42	-46	-29	-36	7	21	0
1408	0	0	-684	-905	-221	794	-231	-563	-100	-83	-38	-124	-60	-60	0
1409	0	0	-623	-890	-267	756	-178	-578	58	-9	5	-5	19	-69	0
1410	0	0	-727	-907	-180	817	-273	-543	-50	-106	-65	-100	-89	-71	0
1411	0	0	-615	-925	-310	770	-152	-617	11	-34	36	5	46	11	0
1412	0	0	-668	-927	-259	797	-204	-593	25	-81	-54	-56	-31	3	0
1413	0	0	-526	-902	-376	714	-75	-639	34	-3	-42	11	-60	-19	0
1414	0	0	-569	-892	-323	730	-123	-607	-9	1	-38	15	-29	54	0
1415	0	0	-589	-909	-320	749	-134	-614	-34	1	-73	-69	-40	-67	0
1416	0	0	-588	-913	-325	750	-131	-619	100	-50	-46	-85	-29	19	0
1417	0	0	-658	-917	-259	787	-199	-588	11	-54	-141	-9	-110	-95	0
1418	0	0	-603	-923	-320	763	-141	-621	29	-25	15	-15	-27	23	0
1419	0	0	-666	-931	-265	798	-200	-598	-36	-102	-54	-93	-81	-21	0
1420	0	0	-689	-917	-228	803	-230	-572	7	3	-15	-13	-27	87	0
1421	0	0	-616	-905	-289	760	-163	-597	-64	-38	-31	-60	50	-97	0
1422	0	0	-538	-894	-356	716	-91	-625	42	36	40	32	-31	112	0
1423	0	0	-619	-896	-277	757	-171	-586	-9	-38	-46	50	-13	-7	0
1424	0	0	-563	-898	-335	730	-114	-616	-38	-44	-25	-60	-54	-17	0
1425	0	0	-597	-907	-310	752	-143	-608	44	23	27	-7	0	52	0
1426	0	0	-654	-921	-267	787	-193	-594	-91	-87	-64	-71	-124	-50	0
1427	0	0	-584	-931	-347	757	-118	-639	71	-25	42	5	29	36	0
1428	0	0	-617	-929	-312	773	-152	-620	-11	-38	27	-81	13	-25	0
1429	0	0	-598	-923	-325	760	-136	-624	-15	-46	25	-95	-1	77	0
1430	0	0	-522	-915	-393	718	-64	-654	46	5	11	-3	54	17	0
1431	0	0	-539	-911	-372	725	-83	-641	23	34	27	9	-23	118	0
1432	0	0	-564	-913	-349	738	-107	-631	23	48	-23	42	58	27	0
1433	0	0	-494	-909	-415	701	-39	-662	-21	21	62	32	48	83	0
1434	0	0	-506	-890	-384	698	-61	-637	15	-1	11	1	-17	69	0
1435	0	0	-512	-882	-370	697	-71	-626	21	42	29	-21	46	13	0
1436	0	0	-592	-890	-298	741	-147	-594	-91	3	44	-71	-124	23	0
1437	0	0	-474	-904	-430	689	-22	-667	122	-17	40	0	38	-9	0
1438	0	0	-545	-917	-372	731	-86	-644	52	7	-17	-44	36	-50	0
1439	0	0	-592	-923	-331	757	-130	-627	11	-17	5	-52	11	31	0
1440	0	0	-493	-929	-436	711	-28	-682	15	-9	34	-5	21	50	0
1441	0	0	-500	-919	-419	709	-40	-669	52	69	-34	25	23	69	0
1442	0	0	-497	-917	-420	707	-38	-668	-9	-11	58	-31	124	27	0
1443	0	0	-446	-921	-475	683	14	-698	67	-40	-13	0	-15	-34	0
1444	0	0	-417	-909	-492	663	37	-700	-52	89	56	42	48	15	0
1445	0	0	-473	-890	-417	681	-28	-653	-3	-60	-34	-69	-46	-19	0
1446	0	0	-462	-919	-457	690	-2	-688	7	1	52	36	-89	40	0
1447	0	0	-514	-919	-405	716	-54	-662	-77	27	-29	-77	-42	-54	0
1448	0	0	-401	-909	-508	655	53	-708	85	-21	17	34	-40	58	0
1449	0	0	-498	-884	-386	691	-56	-635	-3	-77	13	-62	-34	0	0
1450	0	0	-454	-871	-417	662	-18	-644	-69	-21	-65	-56	-58	-48	0
1451	0	0	-361	-871	-510	616	74	-690	56	102	23	32	190	52	0
1452	0	0	-392	-859	-467	625	37	-663	-21	-31	-87	19	15	-17	0
1453	0	0	-285	-834	-549	559	132	-691	40	62	38	98	69	-38	0
1454	0	0	-443	-807	-364	625	-39	-585	-25	-48	-7	-93	1	-52	0
1455	0	0	-291	-808	-517	549	113	-662	77	-27	34	-34	-64	7	0
1456	0	0	-374	-808	-434	591	30	-621	-25	-19	-83	0	-46	-50	0
1457	0	0	-417	-818	-401	617	-8	-609	-42	-62	-15	-58	-25	-81	0
1458	0	0	-347	-818	-471	582	62	-644	-5	56	-50	-73	7	1	0
1459	0	0	-394	-814	-420	604	13	-617	-15	-19	-23	-67	-7	-73	0
1460	0	0	-350	-838	-488	594	69	-663	-5	21	-56	-23	46	-106	0
1461	0	0	-383	-803	-420	593	18	-611	-34	7	0	-34	34	42	0
1462	0	0	-289	-785	-496	537	103	-640	-31	-29	-69	-52	-32	-38	0
1463	0	0	-291	-752	-461	521	85	-606	77	11	17	31	91	-15	0
1464	0	0	-251	-708	-457	479	103	-582	-15	17	-29	21	-44	-11	0
1465	0	0	-239	-694	-455	466	108	-574	-29	-67	-13	-77	-102	-21	0
1466	0	0	-295	-715	-420	505	62	-567	-36	-36	7	-89	-1	-40	0
1467	0	0	-324	-739	-415	531	45	-577	-38	-32	-23	-87	-87	-15	0
1468	0	0	-295	-729	-434	512	69	-581	-48	-56	-46	-48	-5	-9	0
1469	0	0	-328	-733	-405	530	38	-569	1	-85	-25	-29	-44	-21	0
1470	0	0	-278	-731	-453	504	87	-592	-17	-34	-79	-9	-7	-38	0
1471	0	0	-285	-754	-469	519	92	-611	29	25	11	25	71	52	0
1472	0	0	-276	-768	-492	522	108	-630	27	-48	-27	-38	-13	34	0
1473	0	0	-238	-754	-516	496	139	-635	60	17	-27	17	36	-42	0
1474	0	0	-339	-744	-405	541	33	-574	11	-46	11	-120	-31	-27	0
1475	0	0	-320	-746	-426	533	53	-586	-31	13	13	-67	0	-27	0
1476	0	0	-332	-731	-399	531	33	-565	83	7	19	-44	-38	-44	0
1477	0	0	-364	-746	-382	555	9	-564	-27	-32	-50	-50	-32	-11	0
1478	0	0	-359	-760	-401	559	21	-580	-50	-11	-36	-46	-17	-19	0
1479	0	0	-307	-776	-469	541	81	-622	44	-23	9	-31	-13	32	0
1480	0	0	-341	-781	-440	561	49	-610	3	19	-95	36	-56	11	0
1481	0	0	-285	-785	-500	535	107	-642	7	19	17	-11	-29	56	0
1482	0	0	-262	-791	-529	526	133	-660	-3	64	-17	67	19	42	0
1483	0	0	-380	-781	-401	580	10	-591	-15	-64	-50	29	-58	15	0
1484	0	0	-270	-764	-494	517	112	-629	67	-36	-1	1	60	-1	0
1485	0	0	-315	-803	-488	559	86	-645	-9	9	-17	-106	34	-32	0
1486	0	0	-330	-822	-492	576	81	-657	-48	27	-5	-83	-7	-58	0
1487	0	0	-466	-824	-358	645	-54	-591	-54	-5	-81	-58	-58	-23	0
1488	0	0	-283	-816	-533	549	125	-674	46	-40	-23	-69	5	-34	0
1489	0	0	-390	-812	-422	601	16	-617	31	25	-9	-9	-17	-29	0
1490	0	0	-347	-816	-469	581	61	-642	-27	-60	-7	-29	-62	-11	0
1491	0	0	-309	-828	-519	568	105	-673	56	13	9	21	69	52	0
1492	0	0	-314	-841	-527	577	106	-684	52	-48	5	13	-11	-54	0
1493	0	0	-268	-859	-591	563	161	-725	60	23	38	31	9	73	0
1494	0	0	-311	-869	-558	590	123	-713	29	-17	-9	-58	7	-52	0
1495	0	0	-295	-884	-589	589	147	-736	36	0	40	-1	27	27	0
1496	0	0	-400	-921	-521	660	60	-721	-31	-3	-15	-19	-48	0	0
1497	0	0	-370	-942	-572	656	101	-757	-60	13	-64	-50	9	-25	0
1498	0	0	-365	-937	-572	651	103	-754	38	-46	-95	-7	-62	-67	0
1499	0	0	-473	-944	-471	708	-1	-707	-23	5	31	-54	56	69	0
1500	0	0	-406	-929	-523	667	58	-726	-46	-5	-42	-91	-58	-79	0
1501	0	0	-402	-935	-533	668	65	-734	50	42	-48	58	11	27	0
1502	0	0	-442	-940	-498	691	28	-719	-67	-1	-32	-85	21	-5	0
1503	0	0	-344	-933	-589	638	122	-761	-19	100	42	56	102	-9	0
1504	0	0	-431	-919	-488	675	28	-703	-50	-67	-52	-87	-48	-54	0
1505	0	0	-406	-925	-519	665	56	-722	32	3	50	34	11	19	0
1506	0	0	-499	-929	-430	714	-34	-679	25	-3	-32	-19	-87	-40	0
1507	0	0	-423	-929	-506	676	41	-717	11	3	11	-60	23	-9	0
1508	0	0	-506	-944	-438	725	-34	-691	15	-23	5	-5	19	21	0
1509	0	0	-437	-937	-500	687	31	-718	32	-91	-50	-5	-1	-29	0
1510	0	0	-431	-937	-506	684	37	-721	-34	-31	-19	48	1	36	0
1511	0	0	-475	-927	-452	701	-11	-689	-19	-93	-69	-5	5	-34	0
1512	0	0	-444	-919	-475	681	15	-697	9	-15	34	-17	27	-9	0
1513	0	0	-374	-905	-531	639	78	-718	-5	-7	13	52	-46	60	0
1514	0	0	-452	-909	-457	680	2	-683	-29	-102	-11	-112	27	-27	0
1515	0	0	-390	-890	-500	640	55	-695	29	-56	-31	-77	-89	23	0
1516	0	0	-493	-890	-397	691	-48	-643	-3	-69	-32	-50	-102	29	0
1517	0	0	-434	-915	-481	674	23	-698	5	-44	-21	-97	0	-13	0
1518	0	0	-477	-925	-448	701	-14	-686	42	-104	-44	-102	-126	-44	0
1519	0	0	-489	-931	-442	710	-23	-686	15	-40	-1	-71	3	-3	0
1520	0	0	-485	-935	-450	710	-17	-692	-29	-65	-64	9	-44	-46	0
1521	0	0	-468	-925	-457	696	-5	-691	15	-13	-85	11	-21	-67	0
1522	0	0	-423	-904	-481	663	29	-692	-15	-32	-60	-19	-7	-5	0
1523	0	0	-440	-923	-483	681	21	-703	-11	-50	-65	-48	-1	-3	0
1524	0	0	-341	-921	-580	631	119	-750	71	48	-32	36	32	36	0
1525	0	0	-384	-917	-533	650	74	-725	-48	0	-9	-34	-9	-36	0
1526	0	0	-378	-925	-547	651	84	-736	0	3	-77	-112	-36	-32	0
1527	0	0	-404	-933	-529	668	62	-731	17	-64	9	-67	-50	40	0
1528	0	0	-373	-927	-554	650	90	-740	-31	-65	-112	-67	-31	-50	0
1529	0	0	-363	-898	-535	630	86	-716	3	-31	-15	-17	11	36	0
1530	0	0	-356	-841	-485	598	64	-663	5	-87	-87	-124	-13	-75	0
1531	0	0	-264	-700	-436	482	86	-568	42	-38	3	-19	-9	46	0
1532	0	0	-180	-593	-413	386	116	-503	34	-81	-58	11	15	-50	0
1533	0	0	-128	-436	-308	282	90	-372	-15	-81	-69	-11	-40	-81	0
1534	0	0	-23	-232	-209	127	93	-220	-29	-38	-52	3	-46	19	0
1535	0	0	39	46	7	-42	16	26	-34	-141	-25	-69	-151	-5	0
1536	0	0	289	364	75	-326	107	219	56	-44	-29	-69	-48	-25	0
1537	0	0	386	727	341	-556	22	534	32	-21	-3	-114	-23	-64	0
1538	0	0	493	1032	539	-762	-23	785	-77	-69	-102	-116	-93	-102	0
1539	0	0	724	1358	634	-1041	45	996	25	-97	-48	-60	-65	-77	0
1540	0	0	762	1596	834	-1179	-36	1215	-27	-58	-23	-17	-38	11	0
1541	0	0	914	1808	894	-1361	10	1351	-11	-77	-48	-48	-48	-34	0
1542	0	0	1114	1891	777	-1502	168	1334	143	-5	108	23	42	69	0
1543	0	0	934	1940	1006	-1437	-36	1473	-64	-139	-23	-36	-50	-17	0
1544	0	0	1063	1887	824	-1475	119	1355	75	-31	-54	9	-42	-3	0
1545	0	0	811	1705	894	-1258	-41	1299	67	-83	-46	1	-50	-19	1
1546	0	0	731	1313	582	-1022	74	947	-32	-73	-11	-139	-93	-52	0
1547	0	0	392	855	463	-623	-35	659	13	-58	-62	-46	-31	89	0
1548	0	0	184	376	192	-280	-4	284	-60	-95	-44	-93	-69	-21	0
1549	78	0	-120	-201	-81	160	-19	-141	-46	-40	-5	-31	-21	-87	0
1550	78	0	-333	-649	-316	491	-8	-482	-48	-44	-46	-79	32	-19	0
1551	78	0	-395	-845	-450	620	27	-647	-58	-31	-34	-46	-104	-1	0
1552	78	0	-497	-927	-430	712	-33	-678	-21	-1	-77	9	-40	-21	0
1553	78	0	-433	-964	-531	698	49	-747	-65	-29	-13	-11	-11	-19	0
1554	78	0	-433	-993	-560	713	63	-776	-52	-40	-42	-5	-25	-52	0
1555	78	0	-559	-1018	-459	788	-50	-738	-31	-75	-64	-60	-97	-50	0
1556	78	0	-495	-1063	-568	779	36	-815	40	-71	-27	-89	-58	34	0
1557	78	0	-595	-1134	-539	864	-28	-836	-7	-64	-83	-54	-56	-1	0
1558	78	0	-613	-1158	-545	885	-34	-851	21	-137	-17	-93	-93	50	0
1559	78	0	-588	-1148	-560	868	-14	-854	13	-81	-62	11	-69	75	0
1560	78	0	-530	-1129	-599	829	34	-864	-1	-9	-81	-52	-89	93	0
1561	78	0	-452	-1082	-630	767	89	-856	58	31	1	-21	40	98	0
1562	78	0	-497	-1059	-562	778	32	-810	-1	-48	-64	-89	-1	65	0
1563	78	0	-366	-1008	-642	687	138	-825	25	56	3	42	11	69	0
1564	78	0	-500	-981	-481	740	-9	-731	-32	-65	-29	-100	-75	-3	0
1565	78	0	-397	-971	-574	684	88	-772	21	15	13	-25	7	1	0
1566	78	0	-535	-940	-405	737	-65	-672	-75	-38	-36	-178	-60	13	0
1567	78	0	-468	-935	-467	701	0	-701	-3	-56	-17	-38	3	-11	0
1568	78	0	-464	-931	-467	697	1	-699	-19	-58	-27	-46	-98	1	0
1569	78	0	-436	-919	-483	677	23	-701	27	-38	3	-9	-27	62	0
1570	78	0	-420	-905	-485	662	32	-695	1	-110	-1	-58	-38	15	0
1571	78	0	-450	-896	-446	673	-2	-671	-17	-32	-32	0	-11	15	0
1572	78	0	-407	-888	-481	647	37	-684	-27	-29	-9	-9	-7	73	0
1573	78	0	-423	-888	-465	655	21	-676	46	-15	32	21	25	73	0
1574	78	0	-427	-880	-453	653	13	-666	-87	-54	-62	-60	-58	38	0
1575	78	0	-409	-859	-450	634	20	-654	64	-27	-5	-58	-13	34	0
1576	78	0	-516	-857	-341	686	-87	-599	-21	-29	-62	-7	-11	50	0
1577	78	0	-509	-869	-360	689	-74	-614	-102	-91	-91	-67	-122	-44	0
1578	78	0	-444	-882	-438	663	-3	-660	73	-13	-7	52	11	31	0
1579	78	0	-572	-876	-304	724	-134	-590	-116	-114	-73	-77	-116	-34	0
1580	78	0	-438	-884	-446	661	4	-665	34	-13	0	7	62	25	0
1581	78	0	-460	-880	-420	670	-20	-650	5	13	-75	42	13	-5	0
1582	78	0	-532	-871	-339	701	-96	-605	-56	-34	-81	-36	-58	-77	0
1583	78	0	-440	-857	-417	648	-11	-637	-60	3	13	-23	44	-7	0
1584	78	0	-507	-871	-364	689	-71	-617	-29	-29	3	-60	-19	-17	0
1585	78	0	-425	-851	-426	638	0	-638	-27	19	-11	40	-71	-36	0
1586	78	0	-520	-824	-304	672	-108	-564	-67	-17	48	-46	-75	-3	0
1587	78	0	-518	-830	-312	674	-103	-571	-21	-75	-83	-106	-42	-85	0
1588	78	0	-493	-824	-331	658	-81	-577	54	-75	-13	-3	-19	1	0
1589	78	0	-510	-818	-308	664	-101	-563	73	-34	-77	-25	3	-54	0
1590	78	0	-503	-826	-323	664	-90	-574	38	-52	-32	0	46	-11	0
1591	78	0	-534	-826	-292	680	-121	-559	-71	-31	-106	-54	-11	-40	0
1592	78	0	-524	-838	-314	681	-105	-576	3	1	-23	1	40	-17	0
1593	78	0	-493	-840	-347	666	-73	-593	64	-38	-29	-67	17	9	0
1594	78	0	-475	-851	-376	663	-49	-613	7	-23	-5	-3	-48	40	0
1595	78	0	-506	-859	-353	682	-76	-606	-9	-71	-100	-83	-15	-17	0
1596	78	0	-506	-845	-339	675	-83	-592	31	-112	-81	-100	-38	-91	0
1597	78	0	-452	-834	-382	643	-35	-608	9	-21	-50	-64	-23	-48	0
1598	78	0	-471	-818	-347	644	-62	-582	-34	-54	-77	-95	-89	-52	0
1599	78	0	-361	-828	-467	594	53	-647	50	-46	-25	-75	1	0	0
1600	78	0	-399	-845	-446	622	23	-645	-71	-62	-75	-73	1	-52	0
1601	78	0	-303	-834	-531	568	114	-682	21	48	-23	-32	-5	56	0
1602	78	0	-328	-816	-488	572	80	-652	-9	0	-46	-56	7	-32	0
1603	78	0	-332	-805	-473	568	70	-639	-21	-62	23	-79	0	-36	0
1604	78	0	-264	-799	-535	531	135	-667	64	-52	-17	-38	-46	3	0
1605	78	0	-328	-787	-459	557	65	-623	-97	11	-7	-42	-81	-34	0
1606	78	0	-375	-797	-422	586	23	-609	-44	-32	1	-124	-79	-5	0
1607	78	0	-328	-799	-471	563	71	-635	-5	-52	9	-73	-58	-54	0
1608	78	0	-300	-785	-485	542	92	-635	-48	-46	-13	-65	-46	-60	0
1609	78	0	-331	-777	-446	554	57	-611	-15	-60	-11	-85	-48	60	0
1610	78	0	-336	-764	-428	550	46	-596	-48	-69	-56	-79	-44	-1	0
1611	78	0	-190	-748	-558	469	184	-653	3	21	58	-79	-42	-23	0
1612	78	0	-250	-735	-485	492	117	-610	36	19	-40	27	21	89	0
1613	78	0	-254	-727	-473	490	109	-600	-71	-77	-98	-48	-46	-75	0
1614	78	0	-79	-717	-638	398	279	-677	40	95	118	-58	97	-64	0
1615	78	0	-306	-719	-413	512	53	-566	-108	-31	-38	-77	-23	-79	0
1616	78	0	-163	-723	-560	443	198	-641	-1	-77	5	-93	-95	-97	0
1617	78	0	-270	-739	-469	504	99	-604	38	-83	52	25	-1	-19	0
1618	78	0	-265	-744	-479	504	107	-611	-1	-162	-46	-106	-100	-91	0
1619	78	0	-256	-737	-481	496	112	-609	-29	-38	-81	-3	-25	-174	0
1620	78	0	-314	-721	-407	517	46	-564	42	-11	1	-75	40	-89	0
1621	78	0	-285	-704	-419	494	67	-561	-46	-3	-75	-31	-34	-110	0
1622	78	0	-213	-692	-479	452	133	-585	89	32	-64	19	-11	-17	0
1623	78	0	-281	-682	-401	481	60	-541	-46	-52	-89	-19	-19	-75	0
1624	78	0	-207	-682	-475	444	134	-578	25	5	-13	-29	32	-83	0
1625	78	0	-260	-675	-415	467	77	-545	13	-44	-42	21	-42	-77	0
1626	78	0	-206	-679	-473	442	133	-576	23	-67	19	-75	-38	-104	0
1627	78	0	-266	-673	-407	469	70	-540	-50	-23	-71	-155	-58	-81	0
1628	78	0	-221	-686	-465	453	122	-575	38	-11	-46	-15	-15	-1	0
1629	78	0	-305	-675	-370	490	32	-522	-32	-56	-3	-93	3	-32	0
1630	78	0	-245	-644	-399	444	77	-521	31	-91	-83	27	-114	-54	0
1631	78	0	-223	-632	-409	427	93	-520	-42	0	-32	5	-48	50	0
1632	78	0	-202	-644	-442	423	120	-543	34	-32	-5	-27	-46	58	0
1633	78	0	-273	-659	-386	466	56	-522	-44	-11	-23	-87	15	-21	0
1634	78	0	-289	-659	-370	474	40	-514	-65	-27	-52	-50	11	25	0
1635	78	0	-321	-644	-323	482	1	-483	-48	-11	-27	-19	-52	-36	0
1636	78	0	-260	-622	-362	441	51	-492	7	-15	-13	-38	-34	34	0
1637	78	0	-379	-605	-226	492	-76	-415	-58	-44	-21	-91	-62	-29	0
1638	78	0	-363	-624	-261	493	-51	-442	-67	11	-129	-81	-46	-65	0
1639	78	0	-328	-607	-279	467	-24	-443	-5	13	-32	40	-67	151	0
1640	78	0	-378	-570	-192	474	-93	-381	-79	-46	-87	5	-116	-1	0
1641	78	0	-323	-549	-226	436	-48	-387	27	5	-36	32	-17	-21	0
1642	78	0	-359	-537	-178	448	-90	-357	3	-81	-71	7	-13	-69	0
1643	78	0	-252	-510	-258	381	3	-384	15	-1	32	46	46	71	0
1644	78	0	-361	-502	-141	431	-110	-321	-29	48	-67	56	-13	54	0
1645	78	0	-297	-477	-180	387	-58	-328	19	-46	-46	-106	-3	-69	0
1646	78	0	-350	-483	-133	416	-108	-308	48	-1	21	-46	-11	13	0
1647	78	0	-448	-463	-15	455	-216	-239	-54	-87	-69	-91	-89	-34	0
1648	78	0	-318	-436	-118	377	-100	-277	3	11	-116	58	-23	42	0
1649	78	0	-419	-430	-11	424	-204	-220	-3	-58	-58	-58	-13	-58	0
1650	78	0	-328	-415	-87	371	-120	-251	48	-58	-60	48	-64	-36	0
1651	78	0	-332	-415	-83	373	-124	-249	31	-31	-1	54	97	67	0
1652	78	0	-287	-407	-120	347	-83	-263	-11	13	-29	9	-9	21	0
1653	78	0	-271	-391	-120	331	-75	-255	44	40	-23	112	87	25	0
1654	78	0	-363	-380	-17	371	-173	-198	-21	-17	-48	-29	-11	-38	0
1655	78	0	-307	-341	-34	324	-136	-187	-5	7	-32	1	-32	-56	0
1656	78	0	-380	-322	58	351	-219	-132	-46	-75	-5	-38	-13	-95	0
1657	78	0	-319	-296	23	307	-171	-136	-83	52	-31	-108	17	-64	0
1658	78	0	-376	-256	120	316	-248	-68	-32	-79	15	-62	-40	15	0
1659	78	0	-333	-242	91	287	-212	-75	-40	-23	-36	31	32	-17	0
1660	78	0	-290	-242	48	266	-169	-97	3	-48	11	-29	34	-71	0
1661	78	0	-335	-246	89	290	-212	-78	-5	-7	-71	-34	60	-15	0
1662	78	0	-302	-252	50	277	-176	-101	-31	-46	-75	21	-9	0	0
1663	78	0	-302	-258	44	280	-173	-107	-25	-13	-9	-34	52	-44	0
1664	78	0	-336	-261	75	298	-205	-93	-38	15	-21	17	21	-27	0
1665	78	0	-350	-261	89	305	-219	-86	-27	-122	5	-95	17	-50	0
1666	78	0	-402	-273	129	337	-265	-72	-36	-56	-13	7	-93	-54	0
1667	78	0	-433	-271	162	352	-297	-54	-31	-139	-31	-56	-93	-75	0
1668	78	0	-401	-258	143	329	-272	-57	-25	13	-1	13	-34	-15	0
1669	78	0	-440	-250	190	345	-315	-30	-54	-13	-81	-64	9	-87	0
1670	78	0	-477	-221	256	349	-366	17	-44	-71	-48	34	46	-3	0
1671	78	0	-403	-223	180	313	-291	-21	40	5	-71	50	1	-83	0
1672	78	0	-432	-211	221	321	-326	5	0	-93	-54	52	1	-95	0
1673	78	0	-377	-205	172	291	-274	-16	-1	-29	-36	32	-48	-23	0
1674	78	0	-468	-195	273	331	-370	39	-7	-50	-42	1	36	-79	0
1675	78	0	-463	-184	279	323	-371	47	-23	-42	-77	-34	-25	-52	0
1676	78	0	-430	-178	252	304	-341	37	-11	-17	-89	-100	-85	-178	0
1677	78	0	-449	-168	281	308	-365	56	11	-75	54	-69	-29	-38	0
1678	78	0	-492	-161	331	326	-411	85	-58	-91	-44	-93	-79	-62	0
1679	78	0	-381	-170	211	275	-296	20	13	-46	-56	-75	-38	-32	0
1680	78	0	-437	-170	267	303	-352	48	-137	-1	-106	27	-69	-75	0
1681	78	0	-376	-182	194	279	-285	6	36	-48	-9	27	40	-58	0
1682	78	0	-371	-199	172	285	-271	-13	-5	-54	-95	-87	-29	-60	0
1683	78	0	-395	-225	170	310	-282	-27	-36	-31	-40	-19	9	-110	0
1684	78	0	-467	-248	219	357	-343	-14	-17	-60	-54	27	-34	-34	0
1685	78	0	-474	-273	201	373	-337	-36	-48	-34	-114	-13	-124	-85	0
1686	78	0	-434	-287	147	360	-290	-70	-19	-5	-21	-100	-13	-89	0
1687	78	0	-447	-300	147	373	-297	-76	-48	-11	-42	-73	-27	-64	0
1688	78	0	-526	-331	195	428	-360	-68	-44	-79	-145	-38	-69	-120	0
1689	78	0	-513	-345	168	429	-340	-88	13	-73	-128	5	-77	-58	0
1690	78	0	-361	-382	-21	371	-170	-201	19	3	-87	27	-38	5	0
1691	78	0	-424	-405	19	414	-221	-193	-54	-87	-67	-75	15	-15	0
1692	78	0	-411	-430	-19	420	-196	-224	-91	-60	-98	-23	-87	-44	0
1693	78	0	-415	-430	-15	422	-200	-222	0	-65	-42	3	27	0	0
1694	78	0	-369	-471	-102	420	-133	-286	-108	-48	-65	-110	-56	-58	0
1695	78	0	-400	-516	-116	458	-142	-316	1	-9	-17	25	31	-21	0
1696	78	0	-506	-558	-52	532	-227	-305	-75	-110	-42	-128	-133	19	0
1697	78	0	-462	-572	-110	517	-176	-341	-34	-23	-40	-89	-7	-73	0
1698	78	0	-457	-585	-128	521	-164	-356	-60	-108	27	-75	-42	-19	0
1699	78	0	-498	-587	-89	542	-204	-338	-42	-108	-95	-25	-93	-58	0
1700	78	0	-470	-607	-137	538	-166	-372	19	-56	-64	-71	-40	-27	0
1701	78	0	-413	-634	-221	523	-96	-427	-23	11	-19	-40	65	-19	0
1702	78	0	-374	-649	-275	511	-49	-462	58	-36	-34	-23	23	40	0
1703	78	0	-398	-661	-263	529	-67	-462	31	-52	-54	77	-50	21	0
1704	78	0	-421	-671	-250	546	-85	-460	60	-29	46	-5	-29	3	0
1705	78	0	-477	-702	-225	589	-126	-463	-25	-40	-124	-95	-15	-120	0
1706	78	0	-491	-729	-238	610	-126	-483	52	-112	159	-54	-13	-31	0
1707	78	0	-470	-741	-271	605	-99	-506	-42	-54	-56	-135	-60	-60	0
1708	78	0	-361	-741	-380	551	9	-560	23	-7	60	-34	7	-15	0
1709	78	0	-541	-754	-213	647	-164	-483	-29	-120	-54	-118	-73	38	0
1710	78	0	-432	-746	-314	589	-59	-530	-75	-85	-40	-67	-60	-15	0
1711	78	0	-441	-741	-300	591	-70	-520	19	-58	-54	36	3	0	0
1712	78	0	-380	-748	-368	564	-6	-558	-40	-5	-83	-21	-64	-23	0
1713	78	0	-415	-760	-345	587	-35	-552	-9	-23	-65	-7	13	-48	0
1714	78	0	-421	-752	-331	586	-45	-541	-34	-36	-87	-15	-89	-25	0
1715	78	0	-400	-764	-364	582	-18	-564	17	-34	-40	-62	7	-15	0
1716	78	0	-487	-766	-279	626	-104	-522	-13	-77	-5	-95	-64	-38	0
1717	78	0	-497	-756	-259	626	-119	-507	-25	-91	-11	-56	-116	31	0
1718	78	0	-469	-781	-312	625	-78	-546	62	-126	-52	-145	-56	-79	0
1719	78	0	-431	-774	-343	602	-44	-558	27	-1	-25	13	27	-23	0
1720	78	0	-426	-779	-353	602	-36	-566	-25	-42	-64	-42	-42	-17	0
1721	78	0	-431	-799	-368	615	-31	-583	17	-54	-19	-21	50	-42	0
1722	78	0	-481	-791	-310	636	-85	-550	-27	-44	-100	-31	-5	-104	0
1723	78	0	-419	-787	-368	603	-25	-577	13	13	3	-50	-1	67	0
1724	78	0	-441	-776	-335	608	-53	-555	56	-69	-85	-36	-83	15	0
1725	78	0	-446	-768	-322	607	-62	-545	-15	-87	-60	-100	-83	36	0
1726	78	0	-415	-758	-343	586	-36	-550	-97	-42	-46	-141	-64	-5	0
1727	78	0	-396	-762	-366	579	-15	-564	38	-62	-25	-32	-46	29	0
1728	78	0	-440	-787	-347	613	-46	-567	-56	-52	-91	-38	-128	17	0
1729	78	0	-396	-801	-405	598	4	-603	-17	-44	-64	-100	21	-23	0
1730	78	0	-417	-830	-413	623	-2	-621	-60	56	-52	-34	7	11	0
1731	78	0	-499	-838	-339	668	-80	-588	-58	-46	-120	-85	-50	-64	0
1732	78	0	-409	-855	-446	632	18	-650	25	-44	-5	-3	-58	122	0
1733	78	0	-421	-861	-440	641	9	-650	-3	7	-52	-7	-9	-9	0
1734	78	0	-442	-857	-415	649	-13	-636	3	-87	-27	-89	-44	-11	0
1735	78	0	-394	-853	-459	623	32	-656	-7	-11	-15	-38	-36	23	0
1736	78	0	-421	-841	-420	631	0	-630	-46	-48	-1	-120	0	-19	0
1737	78	0	-431	-828	-397	629	-17	-612	-73	-91	-64	-95	-131	-32	0
1738	78	0	-407	-824	-417	615	5	-620	-85	-110	-19	-98	-69	52	0
1739	78	0	-308	-812	-504	560	98	-658	9	-17	-11	-23	9	17	0
1740	78	0	-359	-814	-455	586	48	-634	-9	-54	-114	-19	-77	60	0
1741	78	0	-225	-822	-597	523	186	-709	89	-11	-36	21	3	44	0
1742	78	0	-297	-822	-525	559	114	-673	-40	-21	-116	-97	-17	-31	0
1743	78	0	-256	-834	-578	545	161	-706	19	-81	0	-73	11	69	0
1744	78	0	-241	-836	-595	538	177	-715	3	-93	31	-85	0	54	0
1745	78	0	-260	-859	-599	559	169	-729	-17	-42	27	-79	-64	23	0
1746	78	0	-343	-851	-508	597	82	-679	-40	-65	-100	-102	-71	-3	0
1747	78	0	-295	-847	-552	571	128	-699	21	-102	-1	-81	-128	13	0
1748	78	0	-280	-830	-550	555	135	-690	-48	-64	-23	29	-85	38	0
1749	78	0	-275	-810	-535	542	130	-672	29	-75	-9	-73	-60	62	0
1750	78	0	-312	-797	-485	554	86	-641	-46	-83	-31	-155	-67	-46	0
1751	78	0	-249	-799	-550	524	150	-674	23	-56	-64	19	-31	32	0
1752	78	0	-246	-791	-545	518	149	-668	-50	-79	-19	-67	-89	11	0
1753	78	0	-265	-777	-512	521	123	-644	-44	-19	-36	-95	-1	-36	0
1754	78	0	-239	-772	-533	505	147	-652	-73	-50	-64	-89	-81	-5	0
1755	78	0	-227	-762	-535	494	154	-648	-17	-42	-21	-85	-81	17	0
1756	78	0	-225	-768	-543	496	159	-655	-34	-83	-64	-162	-120	-52	0
1757	78	0	-233	-752	-519	492	143	-635	-31	-50	-25	-67	-38	-95	0
1758	78	0	-267	-752	-485	509	109	-618	-32	-135	-133	-114	-137	-124	0
1759	78	0	-239	-764	-525	501	143	-644	25	-126	-64	-54	-17	-85	0
1760	78	0	-241	-770	-529	505	144	-649	29	-110	-34	-44	-91	-27	0
1761	78	0	-237	-774	-537	505	150	-655	11	-40	-102	-65	25	-46	0
1762	78	0	-252	-779	-527	515	137	-653	-13	-100	-40	-60	36	-40	0
1763	78	0	-233	-783	-550	508	158	-666	17	-124	-17	-108	-38	-108	0
1764	78	0	-190	-781	-591	485	200	-686	32	77	-11	11	-7	-27	0
1765	78	0	-284	-776	-492	530	104	-634	-50	-129	-13	-159	-112	-147	0
1766	78	0	-230	-808	-578	519	174	-693	11	5	-5	-77	-9	-29	0
1767	78	0	-361	-822	-461	591	50	-641	-83	-155	-46	-159	-114	-116	0
1768	78	0	-280	-832	-552	556	136	-692	19	-58	60	-87	-58	-27	0
1769	78	0	-300	-816	-516	558	108	-666	-50	-98	-19	-135	-52	-71	0
1770	78	0	-218	-807	-589	512	185	-698	31	-48	36	-89	15	1	0
1771	78	0	-287	-793	-506	540	109	-649	-11	-110	-69	-34	-64	-21	0
1772	78	0	-215	-791	-576	503	180	-683	-65	34	-91	-50	-40	-38	0
1773	78	0	-233	-787	-554	510	160	-670	17	-1	-29	-15	31	-13	0
1774	78	0	-206	-799	-593	502	193	-696	-25	-54	-32	-31	-69	-42	0
1775	78	0	-266	-805	-539	535	136	-672	29	-15	54	-48	-17	-9	0
1776	78	0	-274	-803	-529	538	127	-666	-73	-1	-3	-67	-81	-126	0
1777	78	0	-234	-814	-580	524	173	-697	81	-13	79	-71	7	3	0
1778	78	0	-353	-791	-438	572	42	-614	-67	-120	-67	-124	-91	-116	0
1779	78	0	-270	-791	-521	530	125	-656	60	-13	31	-1	-87	3	0
1780	78	0	-295	-791	-496	543	100	-643	-23	11	-36	-52	-64	1	0
1781	78	0	-254	-795	-541	524	143	-668	-15	-11	3	-75	-5	11	0
1782	78	0	-221	-797	-576	509	177	-686	31	-1	-56	32	-34	-17	0
1783	78	0	-291	-779	-488	535	98	-633	-1	-48	-50	-15	-29	7	0
1784	78	0	-155	-762	-607	458	226	-684	71	23	15	-3	3	46	0
1785	78	0	-247	-764	-517	505	135	-640	-44	-62	11	-91	-85	36	0
1786	78	0	-229	-764	-535	496	153	-649	-42	-42	-31	-126	-48	-52	0
1787	78	0	-280	-774	-494	527	107	-634	-23	-25	-46	-129	-75	1	0
1788	78	0	-274	-762	-488	518	107	-625	-27	0	-21	-145	-67	-5	0
1789	78	0	-293	-781	-488	537	97	-634	-34	-1	-36	-64	-81	11	0
1790	78	0	-244	-787	-543	515	149	-665	-13	-1	-32	-7	0	3	0
1791	78	0	-246	-818	-572	532	163	-695	27	-79	40	-13	-48	9	0
1792	78	0	-291	-820	-529	555	119	-674	-21	-73	-60	-58	-19	-25	0
1793	78	0	-159	-795	-636	477	238	-715	-1	-5	3	-19	-11	1	0
1794	78	0	-318	-801	-483	559	82	-642	-5	-79	-95	-46	-67	-27	0
1795	78	0	-171	-805	-634	488	231	-719	9	-17	-21	-106	-52	-60	0
1796	78	0	-268	-803	-535	535	133	-669	23	-50	-19	-83	-52	42	0
1797	78	0	-268	-793	-525	530	128	-659	-46	-67	-54	-91	-29	-58	0
1798	78	0	-184	-789	-605	486	210	-697	-5	-64	-27	-1	-69	0	0
1799	78	0	-229	-791	-562	510	166	-676	40	-50	-56	-11	-54	5	0
1800	78	0	-185	-807	-622	496	218	-714	0	-17	-50	-65	-23	-19	0
1801	78	0	-180	-810	-630	495	225	-720	5	34	104	-29	79	13	0
1802	78	0	-285	-816	-531	550	123	-673	-34	-42	-114	-95	-32	-7	0
1803	78	0	-209	-810	-601	509	196	-705	38	-46	52	13	-44	85	0
1804	78	0	-289	-818	-529	553	120	-673	-7	-31	-52	-32	-29	-79	0
1805	78	0	-260	-814	-554	537	147	-684	23	-75	-32	-52	-81	-64	0
1806	78	0	-318	-808	-490	563	86	-649	27	-17	46	-40	-34	1	0
1807	78	0	-388	-814	-426	601	19	-620	-40	-60	-9	-143	-85	-46	0
1808	78	0	-343	-814	-471	578	64	-642	-40	-15	3	-95	-27	-69	0
1809	78	0	-450	-816	-366	633	-42	-591	-44	-64	-118	-89	-29	-95	0
1810	78	0	-427	-805	-378	616	-24	-591	-3	-42	-71	1	-73	-106	0
1811	78	0	-423	-803	-380	613	-21	-591	-36	-75	-42	1	-40	-60	0
1812	78	0	-470	-799	-329	634	-70	-564	-69	-97	-69	-36	-79	-48	0
1813	78	0	-404	-799	-395	601	-4	-597	-23	-50	23	-60	-17	-91	0
1814	78	0	-468	-793	-325	630	-71	-559	-31	-19	3	0	-77	7	0
1815	78	0	-462	-787	-325	624	-68	-556	79	-79	-13	-13	-106	-60	0
1816	78	0	-559	-795	-236	677	-161	-515	-5	-128	34	-64	-64	-40	0
1817	78	0	-512	-803	-291	657	-110	-547	-23	-104	3	-91	-25	-104	0
1818	78	0	-586	-803	-217	694	-184	-510	-44	-48	-17	-102	-95	-98	0
1819	78	0	-595	-810	-215	702	-190	-512	42	-29	-7	-23	-13	11	0
1820	78	0	-525	-808	-283	666	-121	-545	3	-116	-21	-60	15	-124	0
1821	78	0	-573	-803	-230	688	-171	-516	21	-21	-32	65	23	-44	0
1822	78	0	-578	-799	-221	688	-178	-510	-5	-32	-36	-23	-27	-56	0
1823	78	0	-530	-797	-267	663	-131	-532	32	13	-19	19	46	-69	0
1824	78	0	-627	-795	-168	711	-229	-481	-110	-71	-17	-65	-50	-42	0
1825	78	0	-534	-803	-269	668	-132	-536	3	5	-13	-11	15	-54	0
1826	78	0	-671	-810	-139	740	-266	-474	5	-25	-114	-40	-75	-106	0
1827	78	0	-652	-814	-162	733	-245	-488	-69	23	-9	-46	-54	-60	0
1828	78	0	-719	-812	-93	765	-313	-452	-71	-69	-50	-27	-95	-50	0
1829	78	0	-589	-812	-223	700	-183	-517	-1	-85	17	-52	-27	-9	0
1830	78	0	-695	-805	-110	750	-292	-457	-46	19	-21	-25	-29	-21	0
1831	78	0	-677	-805	-128	741	-274	-466	-60	21	-52	-56	122	-62	0
1832	78	0	-605	-799	-194	702	-205	-496	-34	-69	-79	-5	21	-31	0
1833	78	0	-668	-807	-139	737	-264	-473	-54	23	-54	15	-42	11	0
1834	78	0	-658	-826	-168	742	-245	-497	-32	-23	-11	13	-25	0	0
1835	78	0	-697	-828	-131	762	-283	-479	0	5	-25	-25	-52	38	0
1836	78	0	-718	-822	-104	770	-307	-463	-46	-58	1	-114	-17	13	0
1837	78	0	-685	-836	-151	760	-267	-493	-56	11	-38	1	-19	-19	0
1838	78	0	-708	-841	-133	774	-287	-487	1	-56	23	-27	-124	-65	0
1839	78	0	-793	-845	-52	819	-370	-448	29	-56	-31	-32	-50	-120	0
1840	78	0	-743	-822	-79	782	-332	-450	-85	7	-11	-128	-11	-83	0
1841	78	0	-651	-812	-161	731	-245	-486	44	1	-42	42	27	-1	0
1842	78	0	-677	-814	-137	745	-270	-475	-64	-15	9	11	19	-27	0
1843	78	0	-624	-812	-188	718	-218	-500	-17	-50	46	-95	-42	25	0
1844	78	0	-599	-816	-217	707	-191	-516	40	-36	3	-1	-27	-62	0
1845	78	0	-702	-816	-114	759	-294	-465	-62	-89	13	-110	-29	-60	0
1846	78	0	-659	-843	-184	751	-237	-513	7	-34	15	-120	-58	-9	0
1847	78	0	-770	-843	-73	806	-348	-458	-93	-34	11	-108	-15	-67	0
1848	78	0	-624	-810	-186	717	-219	-498	-25	11	9	-126	-50	-79	0
1849	78	0	-730	-799	-69	764	-330	-434	-29	-67	-32	-108	-67	-32	0
1850	78	0	-613	-785	-172	699	-220	-478	19	-91	-13	-106	-40	-17	0
1851	78	0	-615	-787	-172	701	-221	-479	-7	1	-65	29	-11	19	0
1852	78	0	-648	-783	-135	715	-256	-459	-29	-65	-56	-34	-48	-104	0
1853	78	0	-588	-807	-219	697	-184	-513	-21	-27	-9	-9	-27	-67	0
1854	78	0	-671	-822	-151	746	-260	-486	29	-110	-62	15	-25	-60	0
1855	78	0	-632	-820	-188	726	-222	-504	-19	-118	-44	-93	-91	-69	0
1856	78	0	-642	-851	-209	746	-216	-530	-11	-60	21	-79	-83	1	0
1857	78	0	-720	-859	-139	789	-290	-499	-7	-147	-31	-85	-131	-112	0
1858	78	0	-580	-857	-277	718	-151	-567	40	-36	11	21	-56	-40	0
1859	78	0	-658	-840	-182	749	-238	-511	-38	-25	-77	-11	-19	-40	0
1860	78	0	-549	-834	-285	691	-132	-559	-23	-36	-71	42	-114	-67	0
1861	78	0	-634	-824	-190	729	-222	-507	-21	7	-31	-62	62	1	0
1862	78	0	-586	-816	-230	701	-178	-523	-56	-40	-151	-73	-48	-128	0
1863	78	0	-506	-818	-312	662	-97	-565	38	32	62	-13	23	27	0
1864	78	0	-615	-814	-199	714	-208	-506	-50	-65	-73	-116	29	-40	0
1865	78	0	-525	-812	-287	668	-119	-549	-46	1	-93	-58	-93	-19	0
1866	78	0	-587	-810	-223	698	-182	-516	-13	-29	-62	-15	-65	-98	0
1867	78	0	-601	-808	-207	704	-197	-507	21	-87	-60	-25	-85	-73	0
1868	78	0	-574	-824	-250	699	-162	-537	-58	-19	-71	-25	-21	-73	0
1869	78	0	-598	-834	-236	716	-181	-535	-44	-62	-25	-114	-50	-71	0
1870	78	0	-628	-818	-190	723	-219	-504	-71	-25	-60	-42	-27	-75	0
1871	78	0	-516	-808	-292	662	-112	-550	0	23	-21	-34	5	-40	0
1872	78	0	-549	-808	-259	678	-145	-533	-15	-42	-31	-25	3	-9	0
1873	78	0	-471	-808	-337	639	-67	-572	23	0	-60	-34	40	-69	0
1874	78	0	-502	-810	-308	656	-97	-559	-13	48	36	-32	21	-5	0
1875	78	0	-549	-803	-254	676	-147	-528	15	-36	3	-133	-23	-50	0
1876	78	0	-516	-799	-283	657	-116	-541	42	-25	19	-29	-21	9	0
1877	78	0	-518	-807	-289	662	-114	-548	-3	-23	3	-93	-106	-3	0
1878	78	0	-502	-814	-312	658	-95	-563	-7	7	23	11	69	34	0
1879	78	0	-508	-820	-312	664	-98	-566	11	-87	11	-67	7	-153	0
1880	78	0	-497	-822	-325	659	-86	-573	-3	-23	1	-9	98	-50	0
1881	78	0	-470	-830	-360	650	-55	-595	15	-1	34	-25	32	-44	0
1882	78	0	-498	-816	-318	657	-90	-567	-19	-65	-13	-91	-11	32	0
1883	78	0	-481	-810	-329	645	-76	-569	-11	-38	-13	-75	-23	21	0
1884	78	0	-443	-807	-364	625	-39	-585	50	9	-1	17	-15	-29	0
1885	78	0	-466	-791	-325	628	-70	-558	-23	-9	1	-108	3	-65	0
1886	78	0	-450	-779	-329	614	-60	-554	-69	-36	34	-133	-40	-1	0
1887	78	0	-465	-783	-318	624	-73	-550	0	-38	-48	-89	-36	-17	0
1888	78	0	-452	-781	-329	616	-61	-555	42	-73	-25	9	-89	-9	0
1889	78	0	-468	-791	-323	629	-72	-557	29	-71	-50	3	-85	3	0
1890	78	0	-419	-803	-384	611	-17	-593	-7	-13	11	29	7	85	0
1891	78	0	-452	-818	-366	635	-43	-592	-44	-71	-13	-3	-32	-7	0
1892	78	0	-361	-822	-461	591	50	-641	-7	13	-7	60	62	-25	0
1893	78	0	-464	-826	-362	645	-51	-594	-32	-56	25	-38	34	-46	0
1894	78	0	-419	-824	-405	621	-7	-614	11	-19	-50	-17	-46	-58	0
1895	78	0	-449	-840	-391	644	-29	-615	48	-67	98	-34	-29	46	0
1896	78	0	-458	-847	-389	652	-34	-618	-56	-77	-58	-27	-65	-67	0
1897	78	0	-481	-853	-372	667	-54	-612	-21	-58	-46	-79	25	-65	0
1898	78	0	-470	-828	-358	649	-56	-593	-11	-46	-34	-25	9	-29	0
1899	78	0	-380	-814	-434	597	27	-624	42	-36	-48	38	0	-27	0
1900	78	0	-450	-810	-360	630	-45	-585	23	-60	-15	-1	-106	40	0
1901	78	0	-378	-810	-432	594	27	-621	3	1	-3	31	-56	77	0
1902	78	0	-362	-810	-448	586	43	-629	7	-48	7	-13	-29	-40	0
1903	78	0	-361	-807	-446	584	42	-626	38	-17	62	-15	87	-42	0
1904	78	0	-370	-787	-417	578	23	-602	48	-25	9	32	-27	-31	0
1905	78	0	-320	-783	-463	551	71	-623	21	13	-19	-71	-1	-50	0
1906	78	0	-403	-791	-388	597	-7	-589	-25	-11	-64	-69	-64	-15	0
1907	78	0	-402	-776	-374	589	-14	-575	-32	-38	-56	-106	-44	-79	0
1908	78	0	-353	-789	-436	571	41	-612	32	-56	25	9	0	71	0
1909	78	0	-381	-801	-420	591	19	-610	-73	-87	-46	-71	-93	-60	0
1910	78	0	-336	-799	-463	567	63	-631	15	31	-19	11	81	-3	0
1911	78	0	-396	-803	-407	599	5	-605	-102	15	-60	-50	21	-34	0
1912	78	0	-281	-810	-529	545	124	-669	15	54	-64	44	17	-9	0
1913	78	0	-291	-810	-519	550	114	-664	3	-32	-15	7	38	-56	0
1914	78	0	-315	-807	-492	561	88	-649	0	-60	-15	-102	11	-89	0
1915	78	0	-318	-824	-506	571	94	-665	-17	17	31	-42	-7	25	0
1916	78	0	-357	-818	-461	587	52	-639	-36	-102	-13	-112	-42	-87	0
1917	78	0	-262	-818	-556	540	147	-687	-13	-1	-42	15	-19	-1	0
1918	78	0	-314	-822	-508	568	97	-665	-23	-71	-17	11	-104	-83	0
1919	78	0	-315	-832	-517	573	101	-674	-29	3	-31	-73	64	-42	0
1920	78	0	-307	-828	-521	567	107	-674	-23	0	-1	-65	-60	15	0
1921	78	0	-245	-830	-585	537	170	-707	-19	-11	1	-91	25	-44	0
1922	78	0	-210	-834	-624	522	207	-729	-31	7	-42	-75	-32	48	0
1923	78	0	-200	-828	-628	514	214	-728	34	-1	75	17	-1	67	0
1924	78	0	-247	-834	-587	540	170	-710	-38	-40	-21	-100	-31	0	0
1925	78	0	-190	-826	-636	508	223	-731	-3	31	81	-93	-9	7	0
1926	78	0	-244	-818	-574	531	165	-696	25	5	-9	-114	-1	50	0
1927	78	0	-205	-816	-611	510	203	-713	19	-64	-13	0	-95	3	0
1928	78	0	-299	-797	-498	548	99	-647	-54	-65	-36	-50	-64	-23	0
1929	78	0	-179	-772	-593	475	207	-682	27	11	-106	15	-46	25	0
1930	78	0	-258	-752	-494	505	118	-623	11	48	-34	-38	-13	-31	0
1931	78	0	-218	-741	-523	479	152	-632	-58	-36	-15	-87	-40	5	0
1932	78	0	-111	-737	-626	424	257	-681	50	-27	-25	54	27	19	0
1933	78	0	-146	-729	-583	437	218	-656	-3	-27	-7	13	-11	-48	0
1934	78	0	-184	-725	-541	454	178	-633	21	15	17	-42	-23	17	0
1935	78	0	-186	-725	-539	455	176	-632	-38	-54	27	-85	-32	-67	0
1936	78	0	-208	-708	-500	458	146	-604	-21	-64	81	-108	-25	31	0
1937	78	0	-190	-717	-527	453	168	-622	-17	-44	23	-98	-93	-19	0
1938	78	0	-198	-710	-512	454	157	-611	-46	-50	3	-44	-46	-75	0
1939	78	0	-229	-694	-465	461	118	-579	-32	-62	-38	-126	-67	-38	0
1940	78	0	-128	-686	-558	407	215	-622	32	38	-32	44	11	-3	0
1941	78	0	-171	-677	-506	424	167	-591	-48	-23	3	-112	15	-34	0
1942	78	0	-33	-644	-611	338	289	-627	23	-11	29	-15	-1	38	0
1943	78	0	-104	-649	-545	376	220	-597	-56	34	-62	-104	34	-71	0
1944	78	0	-101	-646	-545	373	222	-595	25	-44	-15	-5	-83	67	0
1945	78	0	-74	-638	-564	356	245	-601	21	-65	-89	-91	-42	-87	0
1946	78	0	-126	-642	-516	384	195	-579	-23	9	34	-71	-11	7	0
1947	78	0	-157	-626	-469	391	156	-547	-81	-56	-65	-95	-104	-32	0
1948	78	0	-110	-626	-516	368	203	-571	25	-46	-1	-67	-31	-71	0
1949	78	0	-172	-622	-450	397	139	-536	-21	-77	23	-85	-13	-34	0
1950	78	0	-54	-620	-566	337	256	-593	52	29	-15	-9	-11	-40	0
1951	78	0	-208	-632	-424	420	108	-528	-23	-71	-69	-44	-95	-31	0
1952	78	0	-163	-640	-477	401	157	-558	-29	23	-64	58	3	-3	0
1953	78	0	-163	-638	-475	400	156	-556	15	25	-32	-34	1	-15	0
1954	78	0	-244	-651	-407	447	81	-529	-93	-40	-5	-91	-42	-25	0
1955	78	0	-194	-644	-450	419	128	-547	-54	-31	-126	-34	-11	-93	0
1956	78	0	-287	-655	-368	471	40	-511	-21	15	-21	-75	-42	36	0
1957	78	0	-268	-675	-407	471	69	-541	-100	-50	-15	-77	-46	-124	0
1958	78	0	-202	-679	-477	440	137	-578	69	5	29	83	-17	11	0
1959	78	0	-266	-688	-422	477	78	-555	-3	-44	-62	-110	15	34	0
1960	78	0	-245	-702	-457	473	106	-579	-38	-48	-44	-25	-87	-29	0
1961	78	0	-256	-708	-452	482	98	-580	-5	-11	-7	36	23	34	0
1962	78	0	-219	-713	-494	466	137	-603	1	-58	-17	3	5	-7	0
1963	78	0	-246	-719	-473	482	113	-596	-5	-13	-48	27	-124	-34	0
1964	78	0	-227	-744	-517	485	145	-630	-3	54	25	3	-13	56	0
1965	78	0	-315	-743	-428	529	56	-585	-48	-93	-27	-153	-42	-31	0
1966	78	0	-217	-744	-527	480	155	-635	69	38	17	-52	27	-3	0
1967	78	0	-353	-735	-382	544	14	-558	-15	-73	-23	-42	-126	3	0
1968	78	0	-267	-744	-477	505	105	-610	46	-69	-25	-29	-106	-52	0
1969	78	0	-364	-748	-384	556	10	-566	-54	-27	36	-67	-13	-23	0
1970	78	0	-320	-744	-424	532	52	-584	-15	-77	-7	-85	-46	-131	0
1971	78	0	-322	-744	-422	533	50	-583	-21	-40	48	19	21	-42	0
1972	78	0	-349	-785	-436	567	43	-610	-87	17	-25	-38	-23	-69	0
1973	78	0	-341	-785	-444	563	51	-614	-54	27	-40	-19	-60	-58	0
1974	78	0	-328	-793	-465	560	68	-629	-1	65	5	-50	-1	-23	0
1975	78	0	-417	-791	-374	604	-21	-582	-65	-19	0	-56	-91	-50	0
1976	78	0	-398	-805	-407	601	4	-606	-9	27	19	-17	-46	-17	0
1977	78	0	-483	-834	-351	658	-66	-592	-38	-122	54	-116	-62	-52	0
1978	78	0	-421	-841	-420	631	0	-630	13	-34	44	-85	40	-104	0
1979	78	0	-450	-849	-399	649	-25	-624	15	-50	-3	-52	-40	0	0
1980	78	0	-442	-845	-403	643	-19	-624	-60	-11	-71	-3	-85	-67	0
1981	78	0	-378	-845	-467	611	44	-656	48	17	36	60	29	-19	0
1982	78	0	-475	-841	-366	658	-54	-603	-102	-73	-19	-75	-64	-34	0
1983	78	0	-371	-861	-490	616	59	-675	-38	-15	13	-62	-9	3	0
1984	78	0	-432	-849	-417	640	-7	-633	-42	-56	-32	46	-44	-17	0
1985	78	0	-392	-847	-455	619	31	-651	52	-56	-91	19	-48	-64	0
1986	78	0	-431	-840	-409	635	-11	-624	-36	-48	-27	-93	-129	-38	0
1987	78	0	-475	-830	-355	652	-60	-592	-32	-40	-25	-128	-75	-40	0
1988	78	0	-433	-836	-403	634	-15	-619	-64	-32	-44	-87	-42	-48	0
1989	78	0	-487	-840	-353	663	-67	-596	-60	-93	0	-149	-50	15	0
1990	78	0	-453	-841	-388	647	-32	-614	-46	-44	17	-44	-73	-27	0
1991	78	0	-505	-836	-331	670	-87	-583	-48	-83	38	0	11	-3	0
1992	78	0	-497	-830	-333	663	-82	-581	-29	-118	-34	-122	-31	23	0
1993	78	0	-337	-814	-477	575	70	-645	58	-5	114	19	42	23	0
1994	78	0	-527	-810	-283	668	-122	-546	-44	-77	17	-139	29	-3	0
1995	78	0	-427	-816	-389	621	-19	-602	29	-79	56	-40	-58	-36	0
1996	78	0	-512	-828	-316	670	-98	-572	-67	-9	-25	-110	-67	-15	0
1997	78	0	-528	-824	-296	676	-116	-560	-1	-71	-1	-67	-38	-23	0
1998	78	0	-559	-824	-265	691	-147	-544	-34	-129	-19	-71	-102	-87	0
1999	78	0	-503	-830	-327	666	-88	-578	40	-40	-31	9	-100	-13	0
[truncated: 31,625 more rows]
