# Supplementary material for: A Robust and Real-Time Capable Envelope-Based Algorithm for Heart Sound Classification: Validation under Different Physiological Conditions
Source: Sensors (Basel). 2020 Feb 11;20(4):972. doi: 10.3390/s20040972 (PMC7070375; doi:10.3390/s20040972)
Supplement: Supplementary file 1 [file sensors-20-00972-s001.zip › Messungen/tz/tz07_unfiltered.csv]

Dataset No.	Pulse (bpm)	Pacer Bit	leadI (�V)	leadII (�V)	leadIII (�V)	lead_avR (�V)	lead_avL (�V)	lead_avF (�V)	V1 (�V)	V2 (�V)	V3 (�V)	V4 (�V)	V5 (�V)	V6 (�V)	R-Wave
1	0	0	-299	-568	-269	433	-15	-418	83	81	-3	-3	1	-36	0
2	0	0	-392	-566	-174	479	-109	-370	-44	-42	-48	-64	-29	-67	0
3	0	0	-384	-566	-182	475	-101	-374	32	-23	25	31	-36	-89	0
4	0	0	-368	-560	-192	464	-88	-376	13	52	-36	-40	-3	-58	0
5	0	0	-347	-564	-217	455	-65	-390	-11	5	-1	-44	-42	-95	0
6	0	0	-415	-570	-155	492	-130	-362	5	27	-56	-9	-31	-79	0
7	0	0	-423	-566	-143	494	-140	-354	0	17	-46	-50	34	-67	0
8	0	0	-345	-566	-221	455	-62	-393	-46	65	-60	54	-11	-93	0
9	0	0	-349	-568	-219	458	-65	-393	38	87	-17	32	48	0	1
10	0	0	-380	-568	-188	474	-96	-378	-64	0	-77	-71	-5	-131	0
11	0	0	-330	-562	-232	446	-49	-397	34	102	5	85	1	-27	0
12	0	0	-407	-552	-145	479	-131	-348	-95	46	-19	-52	-95	-67	0
13	0	0	-322	-545	-223	433	-49	-384	11	100	-17	52	-60	-108	0
14	0	0	-462	-549	-87	505	-187	-318	-29	-38	-1	-9	-31	-75	0
15	0	0	-353	-543	-190	448	-81	-366	50	-89	15	-13	-52	-95	0
16	0	0	-391	-552	-161	471	-115	-356	27	17	-32	-25	17	-44	0
17	0	0	-390	-568	-178	479	-106	-373	-65	133	-64	-27	-11	-65	0
18	0	0	-363	-582	-219	472	-72	-400	0	44	3	11	-42	-114	0
19	0	0	-411	-583	-172	497	-119	-377	77	118	29	64	21	-34	0
20	0	0	-424	-583	-159	503	-132	-371	-58	64	-34	-44	-48	-129	0
21	0	0	-336	-562	-226	449	-55	-394	29	93	31	-21	-19	-27	0
22	0	0	-402	-566	-164	484	-119	-365	44	65	-54	34	7	-139	0
23	0	0	-349	-558	-209	453	-70	-383	23	58	-9	-40	-27	-89	0
24	0	0	-380	-558	-178	469	-101	-368	-25	0	62	-23	-27	-40	0
25	0	0	-342	-547	-205	444	-68	-376	29	23	3	-13	-54	-34	0
26	0	0	-417	-552	-135	484	-141	-343	9	-27	-44	-46	-36	-77	0
27	0	0	-426	-552	-126	489	-150	-339	-5	-15	11	-29	-32	-100	0
28	0	0	-334	-560	-226	447	-54	-393	23	64	5	19	-52	-108	0
29	0	0	-401	-562	-161	481	-120	-361	13	9	-34	-1	19	-13	0
30	0	0	-351	-556	-205	453	-73	-380	46	-7	-40	-31	-34	-60	0
31	0	0	-304	-556	-252	430	-26	-404	48	75	11	17	36	7	0
32	0	0	-357	-566	-209	461	-74	-387	-17	83	27	-52	7	-46	0
33	0	0	-357	-572	-215	464	-71	-393	31	-44	-27	23	-42	-120	0
34	0	0	-434	-583	-149	508	-142	-366	36	13	-52	-1	11	-73	0
35	0	0	-339	-564	-225	451	-57	-394	93	-65	38	-1	-29	-64	0
36	0	0	-464	-562	-98	513	-183	-330	3	-32	-67	21	-50	-87	0
37	0	0	-368	-562	-194	465	-87	-378	40	42	-36	-13	-44	-77	0
38	0	0	-440	-566	-126	503	-157	-346	21	36	-40	-9	-27	-100	0
39	0	0	-363	-560	-197	461	-83	-378	-32	69	-42	25	-15	-31	0
40	0	0	-358	-550	-192	454	-83	-371	-5	31	-42	64	-11	-93	0
41	0	0	-287	-554	-267	420	-10	-410	69	48	0	23	42	-15	0
42	0	0	-349	-556	-207	452	-71	-381	83	21	-19	67	-34	-110	0
43	0	0	-382	-568	-186	475	-98	-377	1	-17	-34	-23	34	-129	0
44	0	0	-318	-562	-244	440	-37	-403	34	36	36	-100	42	-139	0
45	0	0	-408	-570	-162	489	-123	-366	7	-11	31	52	-46	-15	0
46	0	0	-460	-560	-100	510	-180	-330	-83	1	-100	-67	-122	-36	0
47	0	0	-321	-547	-226	434	-47	-386	77	67	44	17	-9	-17	0
48	0	0	-415	-554	-139	484	-138	-346	23	23	-5	-17	-56	-77	0
49	0	0	-349	-558	-209	453	-70	-383	23	23	-17	-27	-9	-67	0
50	0	0	-345	-562	-217	453	-64	-389	36	50	23	71	-65	-3	0
51	0	0	-397	-591	-194	494	-101	-392	87	-32	-46	44	-36	-75	0
52	0	0	-357	-607	-250	482	-53	-428	27	23	-25	-9	32	-40	0
53	0	0	-435	-605	-170	520	-132	-387	-36	15	19	-79	-9	-129	0
54	0	0	-380	-597	-217	488	-81	-407	52	27	-9	50	-79	-83	0
55	0	0	-417	-578	-161	497	-128	-369	1	32	-25	-7	15	-60	0
56	0	0	-419	-583	-164	501	-127	-373	15	-32	-50	-50	-19	-139	0
57	0	0	-394	-572	-178	483	-108	-375	38	38	-5	-48	-21	15	0
58	0	0	-326	-574	-248	450	-39	-411	5	19	75	-52	-31	-87	0
59	0	0	-437	-568	-131	502	-153	-349	-21	19	-11	-60	-40	-1	0
60	0	0	-347	-560	-213	453	-67	-386	29	31	-36	-50	25	-147	0
61	0	0	-311	-574	-263	442	-24	-418	13	19	27	-71	42	-93	0
62	0	0	-415	-566	-151	490	-132	-358	56	-34	1	-83	-34	-42	0
63	0	0	-380	-572	-192	476	-94	-382	42	-54	-75	-13	-98	-145	0
64	0	0	-401	-552	-151	476	-125	-351	-3	-31	-100	-17	-34	-162	0
65	0	0	-390	-562	-172	476	-109	-367	13	-58	-27	-29	17	-199	0
66	0	0	-456	-564	-108	510	-174	-336	19	-60	-83	-71	-27	-114	0
67	0	0	-423	-558	-135	490	-144	-346	25	-9	-40	1	-69	-151	0
68	0	0	-384	-552	-168	468	-108	-360	32	-56	-9	-17	-11	-145	0
69	0	0	-440	-558	-118	499	-161	-338	-15	-36	-48	-95	-75	-87	0
70	0	0	-330	-560	-230	445	-50	-395	-48	3	-29	11	-67	-56	0
71	0	0	-369	-570	-201	469	-84	-385	-44	-17	-122	19	-56	-203	0
72	0	0	-322	-574	-252	448	-35	-413	79	9	34	-11	-5	-29	0
73	0	0	-410	-580	-170	495	-120	-375	-56	-44	-64	-81	-21	-153	0
74	0	0	-365	-568	-203	466	-81	-385	56	-60	-3	-31	-65	-98	0
75	0	0	-452	-572	-120	512	-166	-346	-29	-58	-77	-161	-32	-194	0
76	0	0	-456	-564	-108	510	-174	-336	-1	-60	-69	-77	3	-126	0
77	0	0	-415	-550	-135	482	-140	-342	-44	-48	-106	17	-23	-209	0
78	0	0	-400	-547	-147	473	-126	-347	-50	-19	-52	-71	-19	-207	0
79	0	0	-382	-552	-170	467	-106	-361	13	-21	23	-31	-21	-122	0
80	0	0	-457	-550	-93	503	-182	-321	-42	-50	-67	-34	-36	-85	0
81	0	0	-320	-552	-232	436	-44	-392	23	-60	-62	-79	9	-145	0
82	0	0	-330	-549	-219	439	-55	-384	67	-50	-9	-23	93	-81	0
83	0	0	-396	-545	-149	470	-123	-347	-34	-48	-50	-52	27	-153	0
84	0	0	-357	-535	-178	446	-89	-356	-42	-17	-52	-19	-67	-75	0
85	0	0	-398	-514	-116	456	-141	-315	-19	-100	23	-58	-11	-106	0
86	0	0	-402	-510	-108	456	-147	-309	-67	-98	-54	-56	-93	-91	0
87	0	0	-279	-496	-217	387	-31	-356	-3	-40	-32	-60	52	-71	0
88	0	0	-355	-508	-153	431	-101	-330	-29	-36	-112	-79	-19	-110	0
89	0	0	-306	-521	-215	413	-45	-368	-3	38	1	-81	34	-110	0
90	0	0	-396	-527	-131	461	-132	-329	-133	-9	-110	-44	-79	-100	0
91	0	0	-253	-512	-259	382	3	-385	38	9	0	-3	95	-106	0
92	0	0	-397	-490	-93	443	-152	-291	-81	-114	-102	-77	-3	-102	0
93	0	0	-236	-461	-225	348	-5	-343	-17	-27	-114	-97	-23	-159	0
94	0	0	-352	-452	-100	402	-126	-276	15	-69	-46	-69	27	-46	0
95	0	0	-353	-436	-83	394	-135	-259	-135	-106	-112	-60	-93	-81	0
96	0	0	-269	-426	-157	347	-56	-291	-32	-31	-60	-67	29	-122	0
97	0	0	-363	-411	-48	387	-157	-229	-1	-164	-50	-52	-85	-110	0
98	0	0	-248	-395	-147	321	-50	-271	-64	-40	-71	-48	-54	-81	0
99	0	0	-262	-378	-116	320	-73	-247	-73	-27	-85	11	-67	-98	0
100	0	0	-249	-380	-131	314	-59	-255	25	-50	3	-38	25	-122	0
101	0	0	-256	-372	-116	314	-70	-244	-17	-64	0	-135	-15	-79	0
102	0	0	-246	-370	-124	308	-61	-247	-31	-67	-62	-110	-91	-77	0
103	0	0	-282	-380	-98	331	-92	-239	5	-38	-15	-40	-1	-95	0
104	0	0	-330	-366	-36	348	-147	-201	-32	-162	-95	-112	-65	-161	0
105	0	0	-272	-382	-110	327	-81	-246	50	1	-56	13	-1	-69	0
106	0	0	-398	-399	-1	398	-198	-200	-91	-124	-77	-106	-79	-95	0
107	0	0	-273	-393	-120	333	-76	-256	3	-118	-58	-58	-50	-176	0
108	0	0	-289	-401	-112	345	-88	-256	-1	-7	-34	36	46	-95	0
109	0	0	-344	-384	-40	364	-152	-212	-93	-141	-98	-194	-81	-182	0
110	0	0	-206	-401	-195	303	-5	-298	42	0	-25	31	46	-110	0
111	0	0	-304	-422	-118	363	-93	-270	-108	-64	-112	-145	-21	-106	0
112	0	0	-330	-442	-112	386	-109	-277	-50	-122	-54	-120	-36	-170	0
113	0	0	-320	-444	-124	382	-98	-284	-23	-77	-93	-3	-79	-108	0
114	0	0	-373	-448	-75	410	-149	-261	-65	-65	-97	-104	-67	-139	0
115	0	0	-305	-446	-141	375	-82	-293	0	-112	-29	-46	-23	-93	0
116	0	0	-335	-430	-95	382	-120	-262	-29	-153	-97	-102	-89	-188	0
117	0	0	-279	-432	-153	355	-63	-292	19	-52	-9	-21	-25	-97	0
118	0	0	-402	-442	-40	422	-181	-241	-71	-188	-19	-69	-58	-143	0
119	0	0	-281	-461	-180	371	-50	-320	-52	-122	-34	-131	-29	-197	0
120	0	0	-277	-465	-188	371	-44	-326	32	1	-19	-19	-38	-71	0
121	0	0	-364	-459	-95	411	-134	-277	-75	-108	-79	-50	-143	-110	0
122	0	0	-289	-455	-166	372	-61	-310	-5	-32	-83	27	-34	-75	0
123	0	0	-318	-486	-168	402	-75	-327	-31	-151	-58	-36	-17	-137	0
124	0	0	-382	-523	-141	452	-120	-332	-15	-159	-3	-52	-46	-38	0
125	0	0	-396	-527	-131	461	-132	-329	-54	-124	-118	-71	-71	-164	0
126	0	0	-413	-539	-126	476	-143	-332	-64	-110	-11	-83	-83	-91	0
127	0	0	-382	-558	-176	470	-103	-367	-19	-172	-32	-93	0	-100	0
128	0	0	-406	-574	-168	490	-119	-371	-60	-159	-67	-135	-98	-207	0
129	0	0	-364	-585	-221	474	-71	-403	-79	-62	-13	-73	17	-75	0
130	0	0	-487	-595	-108	541	-189	-351	-87	-151	-108	-122	-46	-195	0
131	0	0	-355	-603	-248	479	-53	-425	-32	-52	-65	-71	-62	-98	0
132	0	0	-444	-601	-157	522	-143	-379	-65	-38	-65	42	-67	-93	0
133	0	0	-384	-609	-225	496	-79	-417	-27	-217	-95	-93	-81	-192	0
134	0	0	-413	-603	-190	508	-111	-396	32	-85	-120	19	0	-79	0
135	0	0	-487	-591	-104	539	-191	-347	-108	-184	-52	-124	-126	-201	0
136	0	0	-399	-591	-192	495	-103	-391	3	-145	9	-58	-15	-126	0
137	0	0	-499	-601	-102	550	-198	-351	-50	-149	-83	-122	-116	-157	0
138	0	0	-409	-618	-209	513	-100	-413	-29	-159	-110	-112	-5	-182	0
139	0	0	-454	-626	-172	540	-141	-399	-36	-102	-75	-31	-13	-46	0
140	0	0	-419	-613	-194	516	-112	-403	-104	-128	-126	-141	-34	-157	0
141	0	0	-376	-618	-242	497	-67	-430	23	-110	-27	-11	32	-77	0
142	0	0	-458	-601	-143	529	-157	-372	-71	-209	-65	-129	-87	-108	0
143	0	0	-404	-613	-209	508	-97	-411	-7	-100	-29	-46	-5	-141	0
144	0	0	-540	-605	-65	572	-237	-335	-135	-174	-151	-139	-124	-232	0
145	0	0	-400	-595	-195	497	-102	-395	29	-108	-69	-27	3	-102	0
146	0	0	-474	-605	-131	539	-171	-368	-31	-182	-64	-77	-25	-81	0
147	0	0	-382	-597	-215	489	-83	-406	-50	-85	-126	-77	-97	-79	0
148	0	0	-355	-599	-244	477	-55	-421	-71	-120	15	-166	-97	-73	0
149	0	0	-447	-611	-164	529	-141	-387	-104	-164	-95	-91	-62	-110	0
150	0	0	-334	-609	-275	471	-29	-442	-17	-98	-75	-87	-95	-147	0
151	0	0	-417	-593	-176	505	-120	-384	-56	-116	-73	-104	-46	-75	0
152	0	0	-436	-595	-159	515	-138	-377	-104	-162	-137	-112	-104	-166	0
153	0	0	-351	-595	-244	473	-53	-419	-46	-102	-114	-75	-62	-98	0
154	0	0	-425	-589	-164	507	-130	-376	-64	-124	-162	-139	-91	-91	0
155	0	0	-392	-589	-197	490	-97	-393	-48	-203	-62	-129	-93	-97	0
156	0	0	-435	-597	-162	516	-136	-379	-102	-97	-162	-133	-83	-91	0
157	0	0	-386	-603	-217	494	-84	-410	-7	-100	-83	-93	-1	-91	0
158	0	0	-469	-597	-128	533	-170	-362	-114	-147	-100	-124	-87	-122	0
159	0	0	-382	-599	-217	490	-82	-408	-46	-102	-112	-75	-83	-116	0
160	0	0	-438	-583	-145	510	-146	-364	-95	-147	-64	-102	-69	-129	0
161	0	0	-392	-535	-143	463	-124	-339	-151	-131	-93	-147	-73	-116	0
162	0	0	-367	-409	-42	388	-162	-225	-114	-118	-112	-149	-13	-157	0
163	0	0	-294	-252	42	273	-168	-105	-60	-184	-75	-75	-83	-209	0
164	0	0	-209	-64	145	136	-177	40	-89	-151	-67	-106	-65	-211	0
165	0	0	-148	166	314	-9	-231	240	-34	-170	-110	-155	-56	-182	0
166	0	0	75	457	382	-266	-153	419	-91	-128	-93	-114	-114	-133	0
167	0	0	213	826	613	-519	-200	719	-46	-133	-79	-77	-104	-106	0
168	0	0	500	1299	799	-899	-149	1049	-83	-110	-128	-153	-89	-135	0
169	0	0	735	1778	1043	-1256	-154	1410	-50	-184	-27	-112	-3	-155	0
170	0	0	997	2215	1218	-1606	-110	1716	-85	-201	-120	-153	-139	-157	0
171	0	0	1201	2603	1402	-1902	-100	2002	-29	-102	-54	-71	-89	-81	0
172	0	0	1243	2942	1699	-2092	-228	2320	-65	-236	-182	-139	-128	-110	0
173	0	0	1509	3177	1668	-2343	-79	2422	-52	-116	11	-52	31	-83	0
174	0	0	1494	3292	1798	-2393	-152	2545	-46	-211	-85	-104	-89	-145	0
175	0	0	1554	3282	1728	-2418	-87	2505	-79	-116	-104	-131	-36	-97	0
176	0	0	1442	3162	1720	-2302	-139	2441	-7	-133	-106	-44	-54	-95	0
177	0	0	1292	2735	1443	-2013	-75	2089	-40	-172	-46	-44	-85	-75	1
178	0	0	959	2155	1196	-1557	-118	1675	-81	-155	-58	-60	-89	-100	0
179	0	0	650	1499	849	-1074	-99	1174	-141	-104	-34	-98	-110	-56	0
180	0	0	285	692	407	-488	-61	549	-81	-98	-44	-124	-42	-102	0
181	0	0	-289	-368	-79	328	-105	-223	-131	-93	-34	-67	0	-85	0
182	0	0	-464	-725	-261	594	-101	-493	-83	-97	-56	-56	-46	-141	0
183	0	0	-515	-807	-292	661	-111	-549	-71	-147	-97	-54	-44	-197	0
184	0	0	-570	-847	-277	708	-146	-562	-120	-145	-48	-118	-15	-145	0
185	0	0	-526	-834	-308	680	-109	-571	-40	-129	-79	-79	-38	-168	0
186	0	0	-569	-828	-259	698	-155	-543	-50	-162	-60	-38	-116	-122	0
187	0	0	-512	-828	-316	670	-98	-572	-56	-81	-98	-102	-85	-129	0
188	0	0	-515	-838	-323	676	-96	-580	81	-100	21	-1	-3	15	0
189	0	0	-551	-851	-300	701	-125	-575	-50	-170	-38	-126	-5	-79	0
190	0	0	-493	-882	-389	687	-52	-635	-17	-85	-36	-108	-11	-104	0
191	0	0	-528	-861	-333	694	-97	-597	-31	-58	-95	-83	-58	-131	0
192	0	0	-505	-828	-323	666	-91	-575	7	-137	-67	0	-100	-83	0
193	0	0	-518	-793	-275	655	-121	-534	-44	-60	-85	-27	-9	-128	0
194	0	0	-475	-750	-275	612	-100	-512	7	-131	-32	-95	-100	-131	0
195	0	0	-516	-706	-190	611	-163	-448	-13	-104	-71	-114	-31	-85	0
196	0	0	-487	-657	-170	572	-158	-413	-87	-114	-71	-114	-25	-104	0
197	0	0	-382	-628	-246	505	-68	-437	-13	-64	-1	-17	-40	-137	0
198	0	0	-475	-599	-124	537	-175	-361	-11	-64	-54	-114	-118	-114	0
199	0	0	-451	-580	-129	515	-161	-354	-21	-77	-114	-65	-36	-95	0
200	0	0	-411	-562	-151	486	-130	-356	17	-116	-71	-89	0	-102	0
201	0	0	-345	-552	-207	448	-69	-379	3	-126	-40	-40	-67	-79	0
202	0	0	-356	-550	-194	453	-81	-372	5	-100	-93	-91	-15	-186	0
203	0	0	-378	-554	-176	466	-101	-365	-7	-143	-93	-58	-46	-87	0
204	0	0	-349	-541	-192	445	-78	-366	-46	-176	-11	-83	-129	-67	0
205	0	0	-415	-531	-116	473	-149	-323	-31	-149	-19	-98	0	-112	0
206	0	0	-431	-533	-102	482	-164	-317	-1	-133	-67	-62	-102	-27	0
207	0	0	-383	-549	-166	466	-108	-357	-62	-81	-62	-93	-83	-120	0
208	0	0	-400	-543	-143	471	-128	-343	-21	-143	-50	-100	-114	-95	0
209	0	0	-392	-541	-149	466	-121	-345	-64	15	-87	-71	-11	-143	0
210	0	0	-398	-543	-145	470	-126	-344	-9	-91	-178	-46	-13	-149	0
211	0	0	-365	-537	-172	451	-96	-354	21	-147	0	-64	9	-13	0
212	0	0	-370	-525	-155	447	-107	-340	-36	-85	-69	-83	-93	-102	0
213	0	0	-333	-523	-190	428	-71	-356	-52	-89	-44	-62	-27	-98	0
214	0	0	-332	-514	-182	423	-75	-348	36	-195	-11	-116	-31	-116	0
215	0	0	-379	-510	-131	444	-124	-320	-56	-133	-27	-104	-3	-100	0
216	0	0	-336	-502	-166	419	-85	-334	1	-110	-42	3	-54	-93	0
217	0	0	-365	-510	-145	437	-110	-327	-56	-91	-60	-116	-17	-56	0
218	0	0	-356	-517	-161	436	-97	-339	-7	-147	-40	-97	-60	-81	0
219	0	0	-361	-494	-133	427	-114	-313	17	-120	-67	-60	-32	-85	0
220	0	0	-287	-506	-219	396	-34	-362	-27	-91	-83	-36	-73	-97	0
221	0	0	-340	-510	-170	425	-85	-340	-23	-139	-67	-104	0	-112	0
222	0	0	-353	-502	-149	427	-102	-325	21	-164	-54	-116	-112	-87	0
223	0	0	-336	-510	-174	423	-81	-342	-29	-114	-56	-9	-75	-65	0
224	0	0	-425	-498	-73	461	-176	-285	-114	-116	-83	-128	-73	-135	0
225	0	0	-361	-494	-133	427	-114	-313	-164	-133	-122	-112	-75	-211	0
226	0	0	-374	-490	-116	432	-129	-303	-9	-151	-48	-58	-58	-108	0
227	0	0	-419	-467	-48	443	-185	-257	-65	-213	-46	-85	-114	-50	0
228	0	0	-334	-448	-114	391	-110	-281	-56	-56	-25	-11	-23	-98	0
229	0	0	-319	-448	-129	383	-95	-288	-32	-69	-75	-65	-36	-112	0
230	0	0	-269	-455	-186	362	-41	-320	-5	-56	-50	-71	3	-93	0
231	0	0	-271	-453	-182	362	-44	-317	-29	-75	-46	-64	-27	-46	0
232	0	0	-241	-448	-207	344	-17	-327	23	-106	11	-50	38	-54	0
233	0	0	-344	-450	-106	397	-119	-278	-64	-120	-112	-89	-50	-209	0
234	0	0	-299	-432	-133	365	-83	-282	-69	-118	7	-73	0	-108	0
235	0	0	-390	-438	-48	414	-171	-243	-131	-98	-128	-67	-19	-108	0
236	0	0	-328	-436	-108	382	-110	-272	-64	-62	-91	-67	-11	-60	0
237	0	0	-334	-444	-110	389	-112	-277	-48	-71	-13	-54	-40	-54	0
238	0	0	-320	-438	-118	379	-101	-278	27	-162	-85	-38	-118	-149	0
239	0	0	-349	-430	-81	389	-134	-255	25	-108	25	-38	23	-77	0
240	0	0	-306	-426	-120	366	-93	-273	-32	-129	-31	-81	-71	-108	0
241	0	0	-264	-419	-155	341	-54	-287	3	-36	-1	-11	7	-58	0
242	0	0	-301	-401	-100	351	-100	-250	-71	-32	-79	-73	-31	-108	0
243	0	0	-318	-391	-73	354	-122	-232	-36	-83	-75	23	-87	-108	0
244	0	0	-324	-384	-60	354	-132	-222	-56	-54	-19	-67	-100	-126	0
245	0	0	-316	-374	-58	345	-129	-216	52	-7	56	-85	50	-38	0
246	0	0	-295	-360	-65	327	-115	-212	3	-147	-79	-87	-166	-87	0
247	0	0	-285	-362	-77	323	-104	-219	38	17	-25	32	32	-21	0
248	0	0	-340	-353	-13	346	-163	-183	-81	-98	-50	-81	-141	-56	0
249	0	0	-227	-349	-122	288	-52	-235	17	-23	-5	-40	11	-54	0
250	0	0	-234	-362	-128	298	-53	-245	-31	-36	-69	-3	-7	11	0
251	0	0	-252	-364	-112	308	-70	-238	23	-65	-46	-38	15	-151	0
252	0	0	-206	-347	-141	276	-32	-244	25	-21	-13	-44	-9	-17	0
253	0	0	-295	-335	-40	315	-127	-187	62	-91	5	-56	0	0	0
254	0	0	-291	-325	-34	308	-128	-179	-83	-83	-75	-95	-67	-180	0
255	0	0	-279	-310	-31	294	-124	-170	42	-23	19	-23	23	3	0
256	0	0	-273	-300	-27	286	-123	-163	-34	-93	-40	-116	-32	-71	0
257	0	0	-245	-287	-42	266	-101	-164	-5	-42	-38	-58	-17	-128	0
258	0	0	-275	-275	0	275	-137	-137	-34	-87	-34	-56	-44	-64	0
259	0	0	-212	-252	-40	232	-86	-146	36	-108	-9	-21	-64	-137	0
260	0	0	-155	-240	-85	197	-35	-162	38	-13	-52	-15	15	-46	0
261	0	0	-192	-242	-50	217	-71	-146	-3	-62	-19	32	-21	-46	0
262	0	0	-112	-240	-128	176	8	-184	-52	-54	-5	-89	-40	-21	0
263	0	0	-182	-228	-46	205	-68	-137	-91	-100	-46	-46	-54	-48	0
264	0	0	-234	-217	17	225	-125	-100	-100	-139	-34	-104	-83	-83	0
265	0	0	-197	-197	0	197	-98	-98	7	-15	-85	29	-32	-58	0
266	0	0	-225	-194	31	209	-128	-81	-81	-133	-110	-85	-17	-137	0
267	0	0	-157	-176	-19	166	-69	-97	-21	-29	-34	-19	-36	-64	0
268	0	0	-235	-168	67	201	-151	-50	-89	-48	-97	-71	21	-25	0
269	0	0	-140	-149	-9	144	-65	-79	54	-100	11	-60	-31	-65	0
270	0	0	-201	-137	64	169	-132	-36	36	-29	-21	0	-46	-114	0
271	0	0	-170	-118	52	144	-111	-33	-34	-85	-42	-27	-27	-133	0
272	0	0	-127	-91	36	109	-81	-27	29	-137	23	-11	-36	-69	0
273	0	0	-156	-85	71	120	-113	-7	-44	-67	-42	-69	9	-195	0
274	0	0	-133	-64	69	98	-101	2	13	-60	-65	-44	-17	-77	0
275	0	0	-185	-40	145	112	-165	52	-46	-126	-159	29	-60	-162	0
276	0	0	-63	-19	44	41	-53	12	46	3	15	7	46	-50	0
277	0	0	-142	3	145	69	-143	74	-5	-108	-124	-54	-19	-100	0
278	0	0	-54	29	83	12	-68	56	34	-42	-64	44	-29	-52	0
279	0	0	-59	65	124	-3	-91	94	21	-98	-27	-23	-120	-36	0
280	0	0	-60	81	141	-10	-100	111	7	-104	19	-64	-32	-60	0
281	0	0	-18	106	124	-44	-71	115	17	-83	-3	-79	-11	-50	0
282	0	0	-74	100	174	-13	-124	137	-17	-40	-40	-19	-65	-102	0
283	0	0	-48	116	164	-34	-106	140	17	-52	42	-11	-32	-95	0
284	0	0	-85	112	197	-13	-141	154	-29	-69	7	60	-81	-64	0
285	0	0	-89	139	228	-25	-158	183	1	-133	-11	-95	3	-98	0
286	0	0	29	174	145	-101	-58	159	124	5	-34	-3	73	-108	0
287	0	0	-29	188	217	-79	-123	202	19	-17	-67	15	-40	-42	0
288	0	0	17	207	190	-112	-86	198	27	-11	-54	-77	-67	-85	0
289	0	0	44	234	190	-139	-73	212	-5	17	-34	7	0	-15	0
290	0	0	48	259	211	-153	-81	235	-31	3	-75	-54	-13	-79	0
291	0	0	74	283	209	-178	-67	246	56	-56	-29	-31	-52	-58	0
292	0	0	56	308	252	-182	-98	280	-23	-21	-29	-52	-31	-75	0
293	0	0	103	310	207	-206	-52	258	17	-64	13	-106	-54	-81	0
294	0	0	35	339	304	-187	-134	321	-7	-40	-29	-54	-50	3	0
295	0	0	70	341	271	-205	-100	306	-9	-60	-98	-29	-83	-95	0
296	0	0	80	347	267	-213	-93	307	-13	0	-1	3	-71	-44	0
297	0	0	45	349	304	-197	-129	326	-23	-87	-85	-50	-40	-100	0
298	0	0	97	353	256	-225	-79	304	-17	-40	-44	-3	-23	-97	0
299	0	0	118	364	246	-241	-64	305	-46	0	-48	50	-42	-79	0
300	0	0	118	362	244	-240	-63	303	-44	-52	13	0	-44	-62	0
301	0	0	102	360	258	-231	-78	309	0	-1	-42	-29	-62	-50	0
302	0	0	142	355	213	-248	-35	284	-1	-32	9	-52	-9	-42	0
303	0	0	54	362	308	-208	-127	335	25	-122	-54	-29	34	-164	0
304	0	0	157	366	209	-261	-26	287	-65	11	-44	-15	17	-67	0
305	0	0	58	370	312	-214	-127	341	17	-36	-77	31	-32	-108	0
306	0	0	103	349	246	-226	-71	297	-1	-36	-40	-17	13	-64	0
307	0	0	77	335	258	-206	-90	296	29	-93	-42	0	-32	-19	0
308	0	0	53	316	263	-184	-105	289	-106	0	-50	-50	-46	-110	0
309	0	0	61	287	226	-174	-82	256	-7	25	-40	15	-31	21	0
310	0	0	76	256	180	-166	-52	218	-21	-21	27	-25	-19	-32	0
311	0	0	62	213	151	-137	-44	182	-13	7	-69	31	25	-77	0
312	0	0	-66	168	234	-51	-150	201	-54	-93	-40	-27	-21	-137	0
313	0	0	-39	120	159	-40	-99	139	-5	-23	32	-75	97	-67	0
314	0	0	-66	104	170	-19	-118	137	29	-54	-42	-69	-29	-178	0
315	0	0	-101	83	184	9	-142	133	-3	5	-62	-71	17	-77	0
316	0	0	-23	58	81	-17	-52	69	0	-25	32	-73	67	-81	0
317	0	0	-120	31	151	44	-135	91	-29	-52	-60	-44	-23	-77	0
318	0	0	-60	5	65	27	-62	35	19	21	23	-27	-54	-75	0
319	0	0	-114	-25	89	69	-101	32	0	-7	25	-46	40	-95	0
320	0	0	-64	-65	-1	64	-31	-33	-11	-19	-46	-38	-11	-25	0
321	0	0	-102	-102	0	102	-51	-51	13	1	31	-27	27	-1	0
322	0	0	-120	-145	-25	132	-47	-85	-46	-56	-1	-75	-29	29	0
323	0	0	-114	-203	-89	158	-12	-146	3	-19	42	3	67	-50	0
324	0	0	-215	-226	-11	220	-102	-118	1	-85	48	-75	-81	-75	0
325	0	0	-185	-254	-69	219	-58	-161	15	9	-29	31	-67	-13	0
326	0	0	-243	-258	-15	250	-114	-136	-81	-93	-17	-104	-17	-104	0
327	0	0	-204	-289	-85	246	-59	-187	42	-40	15	21	11	25	0
328	0	0	-200	-287	-87	243	-56	-187	34	-25	-75	-40	-67	-85	0
329	0	0	-204	-306	-102	255	-51	-204	-65	21	-15	-73	48	9	0
330	0	0	-213	-327	-114	270	-49	-220	-81	-3	-21	-60	-11	-13	0
331	0	0	-181	-347	-166	264	-7	-256	0	-62	-29	-67	-29	-42	0
332	0	0	-244	-366	-122	305	-61	-244	27	-5	32	-40	31	-65	0
333	0	0	-268	-378	-110	323	-79	-244	-114	0	-106	-110	-5	-164	0
334	0	0	-272	-386	-114	329	-79	-250	38	7	-27	62	-29	60	0
335	0	0	-326	-413	-87	369	-119	-250	-46	-46	-58	-31	-93	-95	0
336	0	0	-270	-434	-164	352	-53	-299	64	19	19	-52	52	-75	0
337	0	0	-341	-424	-83	382	-129	-253	-34	-54	-25	-81	-81	-67	0
338	0	0	-252	-442	-190	347	-31	-316	27	108	-5	-38	42	-48	0
339	0	0	-356	-453	-97	404	-129	-275	-83	-5	-34	-143	-32	-97	0
340	0	0	-223	-477	-254	350	15	-365	44	29	-13	34	-5	-44	0
341	0	0	-381	-479	-98	430	-141	-288	-73	-3	-87	-40	-64	-75	0
342	0	0	-200	-481	-281	340	40	-381	93	77	-19	54	48	-44	0
343	0	0	-404	-475	-71	439	-166	-273	-58	-40	-44	-13	-73	-60	0
344	0	0	-254	-457	-203	355	-25	-330	0	44	-67	-69	52	-83	0
345	0	0	-380	-475	-95	427	-142	-285	-9	-19	-23	-11	-3	-95	0
346	0	0	-315	-483	-168	399	-73	-325	0	-21	-11	-83	-15	-42	0
347	0	0	-372	-488	-116	430	-128	-302	-9	21	-15	3	11	-97	0
348	0	0	-310	-500	-190	405	-60	-345	-11	-17	-83	-44	-21	-159	0
349	0	0	-335	-521	-186	428	-74	-353	65	50	-19	7	73	-3	0
350	0	0	-301	-539	-238	420	-31	-388	0	23	-48	11	-69	3	0
351	0	0	-295	-537	-242	416	-26	-389	5	75	-23	-1	-11	-34	0
352	0	0	-363	-547	-184	455	-89	-365	-50	-27	-17	-71	-23	-89	0
353	0	0	-375	-549	-174	462	-100	-361	-3	52	-69	-31	42	-91	0
354	0	0	-367	-537	-170	452	-98	-353	-38	-27	-58	-31	-54	-116	0
355	0	0	-342	-541	-199	441	-71	-370	-27	-32	-21	1	-29	-95	0
356	0	0	-398	-539	-141	468	-128	-340	5	-15	-65	-7	-15	-34	0
357	0	0	-330	-531	-201	430	-64	-366	-75	52	-36	-42	-1	-126	0
358	0	0	-384	-539	-155	461	-114	-347	-25	-21	-67	-29	-62	-91	0
359	0	0	-357	-547	-190	452	-83	-368	-13	64	-97	7	-7	-97	0
360	0	0	-307	-545	-238	426	-34	-391	-38	38	-3	-48	19	-102	0
361	0	0	-353	-535	-182	444	-85	-358	-13	7	-13	-52	-23	-62	0
362	0	0	-348	-543	-195	445	-76	-369	-38	9	-25	-44	-44	-104	0
363	0	0	-378	-560	-182	469	-98	-371	-27	23	-11	-50	21	-118	0
364	0	0	-407	-560	-153	483	-127	-356	-56	9	-67	-46	-36	-149	0
365	0	0	-384	-562	-178	473	-103	-370	52	3	0	13	-31	-65	0
366	0	0	-452	-556	-104	504	-174	-330	-77	-48	-91	-97	-29	-128	0
367	0	0	-342	-543	-201	442	-70	-372	9	48	-34	-93	-48	-64	0
368	0	0	-402	-549	-147	475	-127	-348	-83	-29	-23	-89	19	-122	0
369	0	0	-372	-556	-184	464	-94	-370	1	-52	-13	-89	-23	-27	0
370	0	0	-325	-550	-225	437	-50	-387	11	23	-42	-21	0	-81	0
371	0	0	-318	-550	-232	434	-43	-391	17	67	-81	-60	25	-126	0
372	0	0	-380	-552	-172	466	-104	-362	-73	-52	-21	-91	-29	-145	0
373	0	0	-324	-543	-219	433	-52	-381	-38	-32	-50	-58	-3	-108	0
374	0	0	-409	-550	-141	479	-134	-345	-108	-25	-29	-108	-15	-58	0
375	0	0	-347	-541	-194	444	-76	-367	-34	19	17	-83	13	-50	0
376	0	0	-400	-537	-137	468	-131	-337	-5	-77	-69	-133	-69	-65	0
377	0	0	-364	-525	-161	444	-101	-343	0	-31	-81	9	-32	-81	0
378	0	0	-330	-516	-186	423	-72	-351	5	23	-52	-7	-9	-100	0
379	0	0	-369	-516	-147	442	-111	-331	-19	1	11	-81	-29	-141	0
380	0	0	-312	-517	-205	414	-53	-361	11	-3	-13	27	-29	-112	0
381	0	0	-394	-516	-122	455	-136	-319	-110	44	-32	-52	3	-89	0
382	0	0	-415	-521	-106	468	-154	-313	-69	-62	-58	-15	-65	-145	0
383	0	0	-342	-539	-197	440	-72	-368	79	25	-54	5	-52	-67	0
384	0	0	-433	-539	-106	486	-163	-322	9	21	-48	-81	-54	-135	0
385	0	0	-386	-529	-143	457	-121	-336	-46	-58	9	-60	-32	-73	0
386	0	0	-384	-533	-149	458	-117	-341	-9	-44	11	-67	1	-97	0
387	0	0	-467	-523	-56	495	-205	-289	-91	5	-126	-21	-34	-153	0
388	0	0	-417	-527	-110	472	-153	-318	0	-56	-52	-15	-7	-93	0
389	0	0	-382	-510	-128	446	-127	-319	-40	-46	-67	-83	-58	-102	0
390	0	0	-344	-512	-168	428	-88	-340	17	-7	-91	-3	-34	-91	0
391	0	0	-308	-502	-194	405	-57	-348	1	-67	13	-15	5	-29	0
392	0	0	-310	-494	-184	402	-63	-339	-42	-42	-54	-77	-48	-108	0
393	0	0	-289	-481	-192	385	-48	-336	13	-3	32	-17	52	-71	0
394	0	0	-316	-473	-157	394	-79	-315	-29	36	-52	-36	-25	-50	0
395	0	0	-320	-469	-149	394	-85	-309	-44	-58	-81	-77	38	-139	0
396	0	0	-330	-483	-153	406	-88	-318	21	-62	-48	-19	13	-97	0
397	0	0	-338	-479	-141	408	-98	-310	-34	1	-11	-62	21	-98	0
398	0	0	-353	-481	-128	417	-112	-304	-15	-65	-15	-46	-91	-36	0
399	0	0	-341	-496	-155	418	-93	-325	-31	-19	69	-97	-11	-52	0
400	0	0	-291	-512	-221	401	-35	-366	-34	36	-69	-27	-29	-157	0
401	0	0	-283	-496	-213	389	-35	-354	17	9	25	-62	36	-44	0
402	0	0	-314	-506	-192	410	-61	-349	-32	19	-34	17	32	-153	0
403	0	0	-277	-496	-219	386	-29	-357	-23	-48	23	-89	9	-137	0
404	0	0	-342	-475	-133	408	-104	-304	9	-25	-62	-5	1	-102	0
405	0	0	-308	-461	-153	384	-77	-307	-34	-102	38	-19	-32	-98	0
406	0	0	-311	-450	-139	380	-86	-294	-27	-42	50	-50	0	-31	0
407	0	0	-408	-446	-38	427	-185	-242	-56	-89	-81	-73	-50	-85	0
408	0	0	-293	-444	-151	368	-71	-297	-36	-77	-5	-5	-40	-139	0
409	0	0	-287	-444	-157	365	-65	-300	0	-58	3	38	-11	-48	0
410	0	0	-310	-432	-122	371	-94	-277	0	-112	-58	-1	-64	-83	0
411	0	0	-264	-434	-170	349	-47	-302	23	-38	-25	-44	-38	-75	0
412	0	0	-293	-446	-153	369	-70	-299	3	-87	-42	-38	-81	-77	0
413	0	0	-253	-450	-197	351	-28	-323	23	34	-34	-1	34	17	0
414	0	0	-357	-455	-98	406	-129	-276	13	-124	-15	-34	-40	-147	0
415	0	0	-285	-477	-192	381	-46	-334	-21	-40	118	-85	-15	-52	0
416	0	0	-387	-485	-98	436	-144	-291	-19	-56	9	-21	-77	-50	0
417	0	0	-351	-488	-137	419	-107	-312	-48	-60	-46	-112	-42	-139	0
418	0	0	-322	-486	-164	404	-79	-325	75	-17	-25	19	-40	17	0
419	0	0	-330	-479	-149	404	-90	-314	69	-129	25	-27	-32	-93	0
420	0	0	-287	-481	-194	384	-46	-337	52	-64	-56	-11	5	-93	0
421	0	0	-308	-486	-178	397	-65	-332	38	-85	-13	-23	-23	-71	0
422	0	0	-289	-481	-192	385	-48	-336	-27	-79	75	-34	-32	-102	0
423	0	0	-309	-481	-172	395	-68	-326	-21	-9	32	9	-23	-50	0
424	0	0	-396	-481	-85	438	-155	-283	-19	-194	15	-89	-102	-108	0
425	0	0	-344	-481	-137	412	-103	-309	5	17	-15	-31	-34	-67	0
426	0	0	-400	-479	-79	439	-160	-279	-34	-77	-17	-23	-46	-93	0
427	0	0	-301	-483	-182	392	-59	-332	52	-48	31	-17	-69	-29	0
428	0	0	-353	-498	-145	425	-104	-321	62	-38	-1	1	-58	9	0
429	0	0	-380	-486	-106	433	-137	-296	-23	-3	-114	-34	-44	-159	0
430	0	0	-311	-479	-168	395	-71	-323	0	-29	-38	-9	-77	-69	0
431	0	0	-336	-477	-141	406	-97	-309	3	-25	-46	44	-54	36	0
432	0	0	-310	-471	-161	390	-74	-316	0	-36	0	19	-29	-83	0
433	0	0	-324	-481	-157	402	-83	-319	60	-73	-5	11	5	-95	0
434	0	0	-322	-483	-161	402	-80	-322	62	-36	21	-5	-58	-40	0
435	0	0	-425	-496	-71	460	-177	-283	-81	-95	-118	-77	-83	-118	0
436	0	0	-341	-500	-159	420	-91	-329	3	-77	31	-27	1	-71	0
437	0	0	-357	-506	-149	431	-104	-327	1	-32	-23	-46	-48	-69	0
438	0	0	-342	-516	-174	429	-84	-345	0	-9	-23	1	-89	-60	0
439	0	0	-380	-519	-139	449	-120	-329	-97	-46	-102	-122	-44	-133	0
440	0	0	-326	-521	-195	423	-65	-358	60	-42	-11	11	23	-21	0
441	0	0	-307	-510	-203	408	-52	-356	36	-77	-7	-15	-5	-91	0
442	0	0	-307	-512	-205	409	-51	-358	3	-62	-32	21	-64	-83	0
443	0	0	-377	-510	-133	443	-122	-321	7	-56	-19	62	-89	-25	0
444	0	0	-373	-504	-131	438	-121	-317	-13	-98	-56	-79	-48	-139	0
445	0	0	-326	-502	-176	414	-75	-339	27	-108	-23	-7	64	-100	0
446	0	0	-400	-514	-114	457	-143	-314	13	-133	-67	-60	-91	-85	0
447	0	0	-390	-516	-126	453	-132	-321	-67	-27	-174	-38	-36	-89	0
448	0	0	-388	-510	-122	449	-133	-316	-5	-100	1	-15	-65	-155	0
449	0	0	-359	-496	-137	427	-111	-316	15	15	-34	-52	-62	-106	0
450	0	0	-364	-490	-126	427	-119	-308	-93	-108	-108	-52	-60	-178	0
451	0	0	-274	-502	-228	388	-23	-365	50	-3	-13	48	64	-73	0
452	0	0	-382	-500	-118	441	-132	-309	-46	-129	-159	-44	-79	-128	0
453	0	0	-345	-506	-161	425	-92	-333	-7	-56	-38	-102	-9	-93	0
454	0	0	-361	-502	-141	431	-110	-321	-91	-73	-93	-52	-9	-56	0
455	0	0	-338	-500	-162	419	-88	-331	23	-137	17	-64	-89	-40	0
456	0	0	-398	-500	-102	449	-148	-301	38	-133	-135	-73	-98	-159	0
457	0	0	-359	-514	-155	436	-102	-334	13	-118	-19	-67	9	-32	0
458	0	0	-361	-504	-143	432	-109	-323	-23	-42	-52	-60	-60	-110	0
459	0	0	-342	-506	-164	424	-89	-335	-7	-122	11	-42	-34	-62	0
460	0	0	-306	-517	-211	411	-47	-364	-42	-97	-128	-34	-58	-110	0
461	0	0	-310	-525	-215	417	-47	-370	25	-42	-17	-58	-11	13	0
462	0	0	-343	-519	-176	431	-83	-347	0	-122	-85	-114	-17	-79	0
463	0	0	-317	-514	-197	415	-60	-355	13	-23	-60	-79	60	-178	0
464	0	0	-344	-510	-166	427	-89	-338	-19	-71	-182	-31	-19	-81	0
465	0	0	-283	-502	-219	392	-32	-360	9	-56	19	46	-34	-15	0
466	0	0	-349	-496	-147	422	-101	-321	-60	-79	-42	-19	-36	-48	0
467	0	0	-278	-506	-228	392	-25	-367	-27	27	-83	-42	-11	-89	0
468	0	0	-396	-525	-129	460	-133	-327	-31	-52	17	-52	-52	-60	0
469	0	0	-308	-529	-221	418	-43	-375	-56	46	-73	-58	-31	-79	0
470	0	0	-353	-535	-182	444	-85	-358	-40	-32	-112	17	-13	-91	0
471	0	0	-353	-533	-180	443	-86	-356	-21	-81	-81	-58	-54	-95	0
472	0	0	-285	-531	-246	408	-19	-388	19	-102	-52	-102	48	-91	0
473	0	0	-371	-537	-166	454	-102	-351	-46	-93	-56	-135	-65	-98	0
474	0	0	-415	-541	-126	478	-144	-333	-46	-65	-71	-50	34	-118	0
475	0	0	-396	-531	-135	463	-130	-333	-60	-42	-81	-91	-19	-91	0
476	0	0	-347	-525	-178	436	-84	-351	-25	-40	-83	-29	29	-110	0
477	0	0	-339	-529	-190	434	-74	-359	52	-73	-56	-58	-60	-93	0
478	0	0	-359	-521	-162	440	-98	-341	-64	-52	-75	-106	-19	-98	0
479	0	0	-384	-517	-133	450	-125	-325	-17	-104	-93	-50	-69	-126	0
480	0	0	-295	-533	-238	414	-28	-385	27	-40	-5	-1	-13	-31	0
481	0	0	-337	-527	-190	432	-73	-358	-31	-56	-52	-46	-44	-62	0
482	0	0	-322	-525	-203	423	-59	-364	-5	-58	-42	-60	-32	-83	0
483	0	0	-366	-523	-157	444	-104	-340	7	-52	17	-116	56	-58	0
484	0	0	-336	-516	-180	426	-78	-348	-65	-91	-44	-71	-15	-137	0
485	0	0	-334	-502	-168	418	-83	-335	-15	-60	-44	-44	0	-95	0
486	0	0	-396	-506	-110	451	-143	-308	-73	-69	-81	-93	-67	-64	0
487	0	0	-346	-510	-164	428	-91	-337	-38	-46	-81	-89	3	-126	0
488	0	0	-355	-512	-157	433	-99	-334	-5	15	-17	21	-3	-56	0
489	0	0	-322	-521	-199	421	-61	-360	1	-67	-83	-151	-31	-97	0
490	0	0	-291	-506	-215	398	-38	-360	-56	-48	-9	-48	19	-23	0
491	0	0	-413	-535	-122	474	-145	-328	-36	-50	-81	-73	-5	-77	0
492	0	0	-322	-545	-223	433	-49	-384	25	-126	23	-114	-62	-17	0
493	0	0	-380	-556	-176	468	-102	-366	-79	-77	-79	-64	-40	-139	0
494	0	0	-436	-554	-118	495	-159	-336	-27	-29	-21	-65	-1	-81	0
495	0	0	-352	-547	-195	449	-78	-371	-54	-67	-62	-71	-71	-83	0
496	0	0	-373	-543	-170	458	-101	-356	-44	-87	-11	-85	-1	-38	0
497	0	0	-419	-547	-128	483	-145	-337	-85	-97	-32	-100	-71	-95	0
498	0	0	-287	-545	-258	416	-14	-401	42	-32	7	7	7	-69	0
499	0	0	-349	-537	-188	443	-80	-362	-19	-85	-13	-48	-44	-67	0
500	0	0	-394	-535	-141	464	-126	-338	-62	-31	-112	-116	0	-54	0
501	0	0	-301	-535	-234	418	-33	-384	-13	-38	-64	-27	-54	-27	0
502	0	0	-374	-523	-149	448	-112	-336	-98	3	-64	-120	-38	-95	0
503	0	0	-324	-519	-195	421	-64	-357	-42	-9	13	-40	-58	-3	0
504	0	0	-384	-521	-137	452	-123	-329	-42	-32	-75	-44	-40	-124	0
505	0	0	-339	-529	-190	434	-74	-359	-64	-32	-73	-34	-19	-104	0
506	0	0	-386	-512	-126	449	-130	-319	23	-151	0	-67	-29	-58	0
507	0	0	-365	-516	-151	440	-107	-333	-93	-149	-67	-164	-73	-161	0
508	0	0	-327	-521	-194	424	-66	-357	-5	-9	-15	-58	-3	-95	0
509	0	0	-426	-523	-97	474	-164	-310	-48	-69	-48	-106	-56	-79	0
510	0	0	-297	-523	-226	410	-35	-374	-3	-98	-38	-25	60	-106	0
511	0	0	-322	-516	-194	419	-64	-355	-36	-58	-81	-64	-60	-64	0
512	0	0	-340	-506	-166	423	-87	-336	-38	-91	-58	-44	9	-114	0
513	0	0	-347	-506	-159	426	-94	-332	-32	-62	-19	-100	-73	-91	0
514	0	0	-341	-517	-176	429	-82	-346	-17	-23	-85	-23	-1	-112	0
515	0	0	-366	-517	-151	441	-107	-334	-95	-93	-104	-87	-31	-120	0
516	0	0	-381	-516	-135	448	-123	-325	-48	-42	-48	-60	27	-44	0
517	0	0	-353	-506	-153	429	-100	-329	21	-56	-32	-7	-5	-110	0
518	0	0	-406	-516	-110	461	-148	-313	-65	-91	-108	-56	-50	-122	0
519	0	0	-370	-525	-155	447	-107	-340	-50	-52	-9	-38	-60	-62	0
520	0	0	-405	-533	-128	469	-138	-330	-79	-147	-77	-100	-81	-145	0
521	0	0	-318	-537	-219	427	-49	-378	97	-31	-17	27	11	9	0
522	0	0	-419	-535	-116	477	-151	-325	-65	-91	-116	-34	-36	-143	0
523	0	0	-347	-539	-192	443	-77	-365	17	-31	-93	1	5	-126	0
524	0	0	-438	-531	-93	484	-172	-312	-11	-145	-56	-106	-58	-141	0
525	0	0	-366	-525	-159	445	-103	-342	9	-91	-29	-9	27	-98	0
526	0	0	-411	-529	-118	470	-146	-323	-48	-112	-87	-19	-81	-114	0
527	0	0	-337	-527	-190	432	-73	-358	-50	-110	-56	-79	21	-104	0
528	0	0	-366	-523	-157	444	-104	-340	13	-56	-50	-64	32	-112	0
529	0	0	-378	-527	-149	452	-114	-338	-31	-21	-102	-7	13	-145	0
530	0	0	-322	-529	-207	425	-57	-368	-44	-79	-77	-67	-122	-120	0
531	0	0	-311	-539	-228	425	-41	-383	19	21	34	-23	-7	34	0
532	0	0	-388	-541	-153	464	-117	-347	-48	-112	-95	-110	-50	-141	0
533	0	0	-280	-545	-265	412	-7	-405	75	-3	0	-11	34	-23	0
534	0	0	-371	-533	-162	452	-104	-347	46	-42	-42	-42	-79	1	0
535	0	0	-384	-519	-135	451	-124	-327	-42	-77	-128	-108	-46	-100	0
536	0	0	-347	-523	-176	435	-85	-349	15	-25	-81	-1	-7	-67	0
537	0	0	-353	-523	-170	438	-91	-346	-102	-81	-77	-56	25	-38	0
538	0	0	-274	-512	-238	393	-18	-375	27	-102	-25	-58	-65	-25	0
539	0	0	-384	-508	-124	446	-130	-316	-97	-15	-87	-44	7	-48	0
540	0	0	-247	-506	-259	376	6	-382	9	-91	-98	-40	-15	-143	0
541	0	0	-293	-492	-199	392	-47	-345	3	-64	-60	-31	11	-7	0
542	0	0	-307	-483	-176	395	-65	-329	-48	-71	-56	-98	34	-75	0
543	0	0	-283	-467	-184	375	-49	-325	3	-27	-67	-85	17	-62	0
544	0	0	-339	-465	-126	402	-106	-295	-56	-62	-95	-44	-100	-79	0
545	0	0	-330	-461	-131	395	-99	-296	-38	-98	-149	-104	-64	-54	0
546	0	0	-343	-463	-120	403	-111	-291	-73	-29	-97	-75	5	-27	0
547	0	0	-320	-459	-139	389	-90	-299	-50	-62	-108	-50	60	-128	0
548	0	0	-265	-459	-194	362	-35	-326	5	31	-89	32	0	-58	0
549	0	0	-287	-442	-155	364	-66	-298	13	-31	-73	-58	-27	-21	0
550	0	0	-244	-432	-188	338	-28	-310	-71	3	-23	-73	-17	-23	0
551	0	0	-274	-438	-164	356	-55	-301	-7	-52	-85	-81	-25	-95	0
552	0	0	-260	-419	-159	339	-50	-289	-21	-5	-108	-48	7	-91	0
553	0	0	-279	-399	-120	339	-79	-259	25	-5	-77	-31	67	-97	0
554	0	0	-306	-370	-64	338	-121	-217	-31	-79	-93	-52	-62	-128	0
555	0	0	-233	-364	-131	298	-51	-247	-13	11	-83	-81	58	-48	0
556	0	0	-284	-351	-67	317	-108	-209	-42	-1	-112	-50	17	-79	0
557	0	0	-258	-347	-89	302	-84	-218	-128	13	-81	-67	-25	-81	0
558	0	0	-272	-312	-40	292	-116	-176	-48	-44	-15	-25	-48	-65	0
559	0	0	-258	-314	-56	286	-101	-185	-3	-52	-58	-75	-97	-58	0
560	0	0	-253	-318	-65	285	-94	-191	-7	-38	-46	-15	-9	0	0
561	0	0	-239	-312	-73	275	-83	-192	-73	-27	15	-17	-36	-79	0
562	0	0	-236	-331	-95	283	-70	-213	-5	-19	-62	-44	-19	-95	0
563	0	0	-266	-343	-77	304	-94	-210	-38	-13	-19	-62	-19	-114	0
564	0	0	-285	-339	-54	312	-115	-196	-31	-27	-3	-31	34	-77	0
565	0	0	-282	-349	-67	315	-107	-208	-36	-29	-44	-40	-133	-73	0
566	0	0	-310	-364	-54	337	-128	-209	7	-25	-11	-31	-64	-34	0
567	0	0	-334	-384	-50	359	-142	-217	-69	-112	-19	-95	-54	-110	0
568	0	0	-242	-403	-161	322	-40	-282	13	-34	-58	-44	9	-143	0
569	0	0	-293	-405	-112	349	-90	-258	-29	-40	-27	-79	-44	-32	0
570	0	0	-293	-417	-124	355	-84	-270	-71	15	-67	-89	29	-91	0
571	0	0	-256	-424	-168	340	-44	-296	-87	56	-62	-60	-19	-129	0
572	0	0	-274	-409	-135	341	-69	-272	-3	-29	-50	-46	7	-62	0
573	0	0	-255	-386	-131	320	-62	-258	-36	-34	-38	-67	19	-91	0
574	0	0	-267	-391	-124	329	-71	-257	-3	-44	-65	-31	67	-91	0
575	0	0	-274	-409	-135	341	-69	-272	11	-56	-40	-34	-9	-62	0
576	0	0	-326	-442	-116	384	-105	-279	-38	-56	-79	-54	-36	-58	0
577	0	0	-368	-455	-87	411	-140	-271	-1	-93	-38	-56	-40	-64	0
578	0	0	-312	-459	-147	385	-82	-303	27	-67	-122	-52	-46	-147	0
579	0	0	-316	-453	-137	384	-89	-295	-83	-11	-58	7	11	-85	0
580	0	0	-277	-463	-186	370	-45	-324	-34	-79	-42	-40	-93	-64	0
581	0	0	-289	-494	-205	391	-42	-349	15	17	-34	-73	38	-34	0
582	0	0	-318	-498	-180	408	-69	-339	-19	-32	-56	-46	-23	-79	0
583	0	0	-349	-508	-159	428	-95	-333	-65	-38	-48	-129	7	-139	0
584	0	0	-395	-519	-124	457	-135	-321	-21	-50	-36	3	-25	-36	0
585	0	0	-351	-537	-186	444	-82	-361	11	-32	-93	-3	9	-114	0
586	0	0	-450	-539	-89	494	-180	-314	-23	-118	-83	-7	-118	-124	0
587	0	0	-355	-531	-176	443	-89	-353	-58	-3	-56	-9	-64	-122	0
588	0	0	-446	-527	-81	486	-182	-304	-58	-114	-87	-69	-89	-95	0
589	0	0	-367	-531	-164	449	-101	-347	-7	-34	-108	-40	-56	-126	0
590	0	0	-343	-521	-178	432	-82	-349	-9	-48	-50	3	7	-65	0
591	0	0	-318	-531	-213	424	-52	-372	-44	-77	-95	36	-81	-106	0
592	0	0	-340	-541	-201	440	-69	-371	46	-79	7	-50	48	-120	0
593	0	0	-371	-543	-172	457	-99	-357	-3	-75	-62	17	-104	-91	0
594	0	0	-384	-550	-166	467	-109	-358	23	-100	-67	-27	-73	-141	0
595	0	0	-355	-549	-194	452	-80	-371	-27	-77	-98	3	-46	-67	0
596	0	0	-341	-558	-217	449	-62	-387	36	-65	-110	-38	-69	-153	0
597	0	0	-314	-572	-258	443	-28	-415	114	1	-81	1	75	-5	0
598	0	0	-374	-564	-190	469	-92	-377	-13	-75	-75	-21	-81	-126	0
599	0	0	-339	-556	-217	447	-61	-386	29	-62	0	29	-56	-71	0
600	0	0	-374	-560	-186	467	-94	-373	42	-48	-95	-17	-62	-69	0
601	0	0	-310	-556	-246	433	-32	-401	1	-48	-36	-93	-27	-83	0
602	0	0	-349	-558	-209	453	-70	-383	52	-91	40	-32	-31	-67	0
603	0	0	-392	-556	-164	474	-114	-360	17	-100	-65	-71	-93	-106	0
604	0	0	-419	-572	-153	495	-133	-362	9	-79	-34	-77	-13	-91	0
605	0	0	-353	-570	-217	461	-68	-393	15	-83	-32	-122	9	-50	0
606	0	0	-396	-570	-174	483	-111	-372	83	-97	-7	-9	-36	-52	0
607	0	0	-404	-568	-164	486	-120	-366	-36	-81	-44	-112	-32	-67	0
608	0	0	-382	-556	-174	469	-104	-365	21	-81	-34	-13	-73	-85	0
609	0	0	-355	-564	-209	459	-73	-386	46	-11	-9	-29	36	40	0
610	0	0	-365	-566	-201	465	-82	-383	-17	-52	5	-112	17	-32	0
611	0	0	-392	-566	-174	479	-109	-370	79	-95	-64	-9	-79	17	0
612	0	0	-326	-564	-238	445	-44	-401	42	-62	-38	-44	-58	3	0
613	0	0	-407	-566	-159	486	-124	-362	1	-46	-42	-3	-91	-21	0
614	0	0	-390	-574	-184	482	-103	-379	-27	-110	-27	-69	-83	-25	0
615	0	0	-382	-576	-194	479	-94	-385	-21	-83	0	-9	-31	-3	0
616	0	0	-382	-558	-176	470	-103	-367	3	-95	-9	-98	-58	-3	0
617	0	0	-384	-531	-147	457	-118	-339	50	-50	-23	-23	3	11	0
618	0	0	-285	-459	-174	372	-55	-316	-21	9	-17	-38	-27	-21	0
619	0	0	-242	-335	-93	288	-74	-214	48	1	1	-34	3	-25	0
620	0	0	-111	-153	-42	132	-34	-97	97	-91	-17	-32	-112	-23	0
621	0	0	7	34	27	-20	-10	30	7	-23	-48	5	29	-23	0
622	0	0	103	256	153	-179	-25	204	50	-77	-9	-56	-19	3	0
623	0	0	196	549	353	-372	-78	451	93	-48	-25	-5	-27	64	0
624	0	0	409	921	512	-665	-51	716	25	-67	-65	-52	-79	-1	0
625	0	0	584	1418	834	-1001	-125	1126	-67	36	-75	-58	29	-100	0
626	0	0	857	1908	1051	-1382	-97	1479	-21	-58	-71	-27	-73	-79	0
627	0	0	1116	2355	1239	-1735	-61	1797	-42	-7	-5	-1	-36	27	0
628	0	0	1224	2758	1534	-1991	-155	2146	-77	-100	-48	-98	-85	-3	0
629	0	0	1505	3076	1571	-2290	-33	2323	5	-48	-62	1	-5	-67	0
630	0	0	1507	3272	1765	-2389	-129	2518	1	-69	-19	-34	-11	-7	0
631	0	0	1610	3377	1767	-2493	-78	2572	-29	-91	-73	-91	-108	-44	0
632	0	0	1622	3321	1699	-2471	-38	2510	-38	-67	27	-50	-40	23	0
633	0	0	1465	3152	1687	-2308	-111	2419	15	-38	-73	-50	5	-27	1
634	0	0	1317	2704	1387	-2010	-35	2045	-29	-114	-5	-104	-48	-89	0
635	0	0	978	2114	1136	-1546	-79	1625	-62	-100	23	-25	21	-62	0
636	0	0	636	1466	830	-1051	-97	1148	-93	-91	-83	-48	-42	-120	0
637	0	0	237	576	339	-406	-51	457	-34	-112	60	-19	-23	-36	0
638	0	0	-243	-382	-139	312	-52	-260	-116	-29	-83	-25	-44	-44	0
639	0	0	-381	-642	-261	511	-60	-451	-75	-58	13	-3	1	3	0
640	0	0	-419	-702	-283	560	-68	-492	-108	-32	-122	-38	-46	-60	0
641	0	0	-400	-760	-360	580	-20	-560	-52	-40	42	-64	0	5	0
642	0	0	-505	-776	-271	640	-117	-523	-102	-83	-9	-128	-60	-1	0
643	0	0	-397	-777	-380	587	-8	-578	36	-83	11	-48	3	-36	0
644	0	0	-428	-779	-351	603	-38	-565	-56	-102	-3	21	3	-11	0
645	0	0	-483	-803	-320	643	-81	-561	-102	-75	-31	-60	-97	21	0
646	0	0	-507	-840	-333	673	-87	-586	-44	-104	0	-13	-46	15	0
647	0	0	-528	-853	-325	690	-101	-589	-50	-83	-13	-98	31	32	0
648	0	0	-489	-818	-329	653	-80	-573	-21	-85	-17	-50	-34	-46	0
649	0	0	-528	-770	-242	649	-143	-506	-60	-89	-5	-81	-15	-64	0
650	0	0	-423	-727	-304	575	-59	-515	50	-135	-5	-50	-23	-13	0
651	0	0	-407	-690	-283	548	-62	-486	-34	-79	-71	-23	-54	-29	0
652	0	0	-363	-630	-267	496	-48	-448	-7	-32	-23	1	34	-25	0
653	0	0	-422	-583	-161	502	-130	-372	-64	-69	-141	-69	-83	-120	0
654	0	0	-388	-541	-153	464	-117	-347	-67	-81	-40	-85	-3	-71	0
655	0	0	-430	-517	-87	473	-171	-302	-106	-77	-91	-71	5	15	0
656	0	0	-305	-508	-203	406	-51	-355	-15	-164	52	-62	-48	-52	0
657	0	0	-437	-512	-75	474	-181	-293	-32	-65	-44	-32	-62	-29	0
658	0	0	-328	-498	-170	413	-79	-334	-31	-71	-1	-21	-34	13	0
659	0	0	-324	-486	-162	405	-81	-324	1	-124	-17	-52	-85	-44	0
660	0	0	-295	-485	-190	390	-52	-337	15	-89	-34	31	9	-21	0
661	0	0	-355	-477	-122	416	-116	-299	-102	-161	-89	-58	-89	-97	0
662	0	0	-309	-477	-168	393	-70	-322	15	-38	-21	23	48	-9	0
663	0	0	-388	-477	-89	432	-149	-283	-32	-159	1	-31	-87	-69	0
664	0	0	-291	-477	-186	384	-52	-331	-1	-58	-40	-11	-3	-3	0
665	0	0	-413	-488	-75	450	-169	-281	-108	-100	-104	-112	-93	-44	0
666	0	0	-305	-500	-195	402	-55	-347	56	-87	46	-1	3	58	0
667	0	0	-400	-477	-77	438	-161	-277	-52	-153	-67	-122	-73	-85	0
668	0	0	-322	-459	-137	390	-92	-298	-42	-29	1	-15	-3	-7	0
669	0	0	-289	-450	-161	369	-64	-305	-19	-81	-44	-52	-42	0	0
670	0	0	-328	-442	-114	385	-107	-278	0	-128	-50	-15	-42	-50	0
671	0	0	-289	-442	-153	365	-68	-297	-23	-116	-27	-65	-89	-77	0
672	0	0	-272	-434	-162	353	-55	-298	-1	21	-38	-31	34	0	0
673	0	0	-283	-442	-159	362	-62	-300	-50	-108	-21	-77	-56	-17	0
674	0	0	-270	-438	-168	354	-51	-303	-98	-97	-15	-40	-32	-21	0
675	0	0	-326	-448	-122	387	-102	-285	-62	-174	-3	-25	-29	-77	0
676	0	0	-338	-448	-110	393	-114	-279	-58	-77	-65	-23	46	-9	0
677	0	0	-366	-459	-93	412	-136	-276	-71	-108	-124	-62	-64	-149	0
678	0	0	-278	-450	-172	364	-53	-311	27	-69	36	-31	7	-40	0
679	0	0	-377	-446	-69	411	-154	-257	-98	-69	-15	-65	-126	-9	0
680	0	0	-299	-432	-133	365	-83	-282	-85	-91	-91	-71	-73	-159	0
681	0	0	-253	-417	-164	335	-44	-290	-19	-7	-46	0	40	-54	0
682	0	0	-390	-426	-36	408	-177	-231	-100	-143	-75	-58	-77	-87	0
683	0	0	-306	-426	-120	366	-93	-273	-64	-65	-38	13	-60	-34	0
684	0	0	-308	-424	-116	366	-96	-270	-19	-67	-60	-73	-65	-50	0
685	0	0	-343	-440	-97	391	-123	-268	-42	-129	-52	-40	-42	-17	0
686	0	0	-324	-438	-114	381	-105	-276	-21	-97	-13	-42	-31	-34	0
687	0	0	-339	-436	-97	387	-121	-266	-65	-166	-81	-79	-77	-122	0
688	0	0	-270	-409	-139	339	-65	-274	48	-60	-23	-52	54	3	0
689	0	0	-326	-407	-81	366	-122	-244	-73	-108	-13	-79	-44	-62	0
690	0	0	-275	-399	-124	337	-75	-261	-62	-60	-34	-87	-15	-79	0
691	0	0	-260	-386	-126	323	-67	-256	-108	3	-93	-11	-36	-38	0
692	0	0	-342	-380	-38	361	-152	-209	-50	-108	-100	-118	-54	-87	0
693	0	0	-229	-366	-137	297	-46	-251	-56	-91	27	-118	17	-60	0
694	0	0	-359	-364	-5	361	-177	-184	-112	-172	-83	-126	-58	-100	0
695	0	0	-287	-360	-73	323	-107	-216	-17	-77	-40	-120	-25	-69	0
696	0	0	-314	-364	-50	339	-132	-207	-62	-36	-67	-56	0	-116	0
697	0	0	-275	-372	-97	323	-89	-234	0	-153	-73	-114	-83	-46	0
698	0	0	-293	-364	-71	328	-111	-217	-25	-93	-46	-110	11	-58	0
699	0	0	-270	-351	-81	310	-94	-216	-21	-23	-15	-73	15	-3	0
700	0	0	-254	-335	-81	294	-86	-208	-69	-95	-114	-75	-100	-65	0
701	0	0	-178	-337	-159	257	-9	-248	34	-42	-25	-32	-29	-44	0
702	0	0	-293	-331	-38	312	-127	-184	9	-93	-69	-81	-27	-97	0
703	0	0	-198	-304	-106	251	-46	-205	-40	-81	-46	-91	5	-31	0
704	0	0	-198	-296	-98	247	-50	-197	-15	-91	-36	-83	-1	-104	0
705	0	0	-264	-283	-19	273	-122	-151	-75	-5	-25	9	-7	-3	0
706	0	0	-258	-275	-17	266	-120	-146	-81	-141	-95	-133	-139	-56	0
707	0	0	-216	-256	-40	236	-88	-148	-7	-54	-38	-71	13	-71	0
708	0	0	-272	-261	11	266	-141	-125	-27	-137	-87	-118	-42	-83	0
709	0	0	-184	-259	-75	221	-54	-167	3	-54	-36	-7	-27	-56	0
710	0	0	-234	-261	-27	247	-103	-144	-73	-38	-87	-25	-7	-104	0
711	0	0	-194	-263	-69	228	-62	-166	-27	-87	-48	-143	-52	-65	0
712	0	0	-163	-265	-102	214	-30	-183	25	11	-44	-23	-3	-38	0
713	0	0	-221	-252	-31	236	-95	-141	-83	-108	-62	-104	21	-34	0
714	0	0	-211	-238	-27	224	-92	-132	-50	-81	-40	-112	-71	-17	0
715	0	0	-195	-226	-31	210	-82	-128	-15	-126	-13	-126	-40	-44	0
716	0	0	-192	-213	-21	202	-85	-117	-62	-46	-9	-87	7	-25	0
717	0	0	-230	-186	44	208	-137	-71	-58	-100	-128	-114	-25	-85	0
718	0	0	-130	-166	-36	148	-47	-101	-77	-100	3	-79	54	-91	0
719	0	0	-132	-153	-21	142	-55	-87	-36	-124	11	-40	-3	-89	0
720	0	0	-138	-133	5	135	-71	-64	-79	-38	-27	-97	-50	-65	0
721	0	0	-124	-129	-5	126	-59	-67	-54	-98	-42	-93	5	-110	0
722	0	0	-66	-116	-50	91	-8	-83	-7	-13	-31	-110	40	-56	0
723	0	0	-141	-110	31	125	-86	-39	7	-122	-81	-98	-52	-21	0
724	0	0	-133	-110	23	121	-78	-43	-77	-31	-17	-116	-7	-89	0
725	0	0	-177	-108	69	142	-123	-19	-135	-71	7	-159	-31	-54	0
726	0	0	-116	-91	25	103	-70	-33	-21	-106	-81	-75	-29	-162	0
727	0	0	-119	-73	46	96	-82	-13	-79	-46	-71	-81	-15	46	0
728	0	0	-110	-52	58	81	-84	3	19	-172	-83	-67	-69	-34	0
729	0	0	-84	-42	42	63	-63	0	-15	-34	-1	13	7	15	0
730	0	0	-6	-23	-17	14	5	-20	-52	-114	-50	-131	-104	-42	0
731	0	0	22	-7	-29	-7	25	-18	17	0	-23	-58	58	3	0
732	0	0	-118	15	133	51	-125	74	-71	-145	-79	-93	-89	-69	0
733	0	0	-2	58	60	-28	-31	59	-36	-93	-54	-112	-25	-77	0
734	0	0	-56	79	135	-11	-95	107	-69	-46	-100	-42	-54	-89	0
735	0	0	-90	104	194	-7	-142	149	-46	-182	25	-195	-56	-75	0
736	0	0	-50	120	170	-35	-110	145	13	-87	-77	-64	-52	-81	0
737	0	0	-95	143	238	-24	-166	190	-32	-205	-46	-81	-50	-106	0
738	0	0	31	162	131	-96	-50	146	64	-11	-17	13	19	34	0
739	0	0	-64	166	230	-51	-147	198	-65	-129	-34	-77	-21	-13	0
740	0	0	10	190	180	-100	-85	185	-38	-106	-89	-108	-77	-29	0
741	0	0	18	219	201	-118	-91	210	31	-135	-89	-89	-69	-15	0
742	0	0	56	238	182	-147	-63	210	25	-64	-48	-81	32	-64	0
743	0	0	23	267	244	-145	-110	255	-75	-91	-23	-93	-54	-83	0
744	0	0	54	292	238	-173	-92	265	-67	-81	-60	-120	-23	1	0
745	0	0	66	316	250	-191	-92	283	-11	-87	-71	-112	-42	-48	0
746	0	0	-16	327	343	-155	-179	335	-67	-40	-108	-128	3	-27	0
747	0	0	91	347	256	-219	-82	301	-44	-110	34	-114	-11	34	0
748	0	0	95	351	256	-223	-80	303	50	-81	-11	-56	-23	-36	0
749	0	0	141	358	217	-249	-38	287	-27	-19	-50	-62	-7	-79	0
750	0	0	97	376	279	-236	-91	327	11	-29	-114	9	-38	56	0
751	0	0	156	386	230	-271	-37	308	-15	-87	-29	-48	-83	-19	0
752	0	0	133	389	256	-261	-61	322	19	-85	-11	0	-29	-17	0
753	0	0	171	409	238	-290	-33	323	-3	-1	11	-56	-17	-54	0
754	0	0	115	417	302	-266	-93	359	-11	-34	-7	-52	-29	-27	0
755	0	0	111	411	300	-261	-94	355	-124	-32	-46	-69	5	-60	0
756	0	0	112	422	310	-267	-99	366	-31	-69	1	-58	-13	-81	0
757	0	0	163	426	263	-294	-50	344	-25	-91	5	-19	-46	-7	0
758	0	0	136	428	292	-282	-78	360	1	-52	-71	-3	-44	-64	0
759	0	0	133	422	289	-277	-78	355	-60	-42	-75	-48	-122	-75	0
760	0	0	145	424	279	-284	-67	351	-19	-23	40	3	-40	-69	0
761	0	0	173	436	263	-304	-45	349	-34	-32	42	-62	13	-25	0
762	0	0	194	420	226	-307	-16	323	-54	-7	-21	-44	-11	-83	0
763	0	0	108	399	291	-253	-91	345	-9	-89	-32	-46	7	-32	0
764	0	0	128	393	265	-260	-68	329	13	-67	-21	-34	-81	0	0
765	0	0	165	372	207	-268	-21	289	3	0	13	-52	34	-13	0
766	0	0	114	356	242	-235	-64	299	9	-38	-48	36	-5	-27	0
767	0	0	75	327	252	-201	-88	289	-31	-151	15	-104	-79	-46	0
768	0	0	50	292	242	-171	-96	267	-32	-56	5	0	-7	29	0
769	0	0	37	248	211	-142	-87	229	-67	-114	0	-75	-56	-54	0
770	0	0	51	215	164	-133	-56	189	9	-23	-15	65	-19	-67	0
771	0	0	27	174	147	-100	-60	160	-58	-50	-56	-36	-83	0	0
772	0	0	67	129	62	-98	2	95	34	-50	31	15	1	11	0
773	0	0	-69	93	162	-12	-115	127	-155	-48	-104	-85	-40	-79	0
774	0	0	-4	56	60	-26	-32	58	89	-17	54	-3	50	-60	0
775	0	0	-153	17	170	68	-161	93	-15	-161	-79	-129	-58	-73	0
776	0	0	-20	-21	-1	20	-9	-11	56	-71	0	-48	-29	-44	0
777	0	0	-162	-62	100	112	-131	19	-27	-83	13	-56	-46	-81	0
778	0	0	-109	-98	11	103	-60	-43	9	-106	-1	-11	-102	-98	0
779	0	0	-119	-128	-9	123	-55	-68	46	-5	-15	46	-25	-50	0
780	0	0	-144	-135	9	139	-76	-63	-106	-79	-38	-25	-67	-89	0
781	0	0	-113	-159	-46	136	-33	-102	-25	-34	-23	-19	-19	3	0
782	0	0	-112	-172	-60	142	-26	-116	-46	13	-9	3	48	-23	0
783	0	0	-170	-195	-25	182	-72	-110	-15	-15	-67	-56	-40	-98	0
784	0	0	-173	-211	-38	192	-67	-124	5	-25	-1	-52	-31	-15	0
785	0	0	-206	-225	-19	215	-93	-122	-31	-32	7	-77	-32	0	0
786	0	0	-229	-263	-34	246	-97	-148	-1	-83	-15	-67	0	9	0
787	0	0	-169	-289	-120	229	-24	-204	-77	-9	-79	-36	-73	-50	0
788	0	0	-268	-316	-48	292	-110	-182	-65	-81	-1	-65	21	-34	0
789	0	0	-225	-318	-93	271	-66	-205	-54	-46	-75	-62	9	-79	0
790	0	0	-186	-323	-137	254	-24	-230	-7	5	13	-17	19	32	0
791	0	0	-236	-333	-97	284	-69	-215	-67	-71	-54	-95	-73	-38	0
792	0	0	-190	-335	-145	262	-22	-240	7	-46	65	-71	7	-5	0
793	0	0	-277	-341	-64	309	-106	-202	-42	38	-46	-64	-7	13	0
794	0	0	-248	-358	-110	303	-69	-234	-56	-102	38	-64	0	-62	0
795	0	0	-237	-368	-131	302	-53	-249	-36	-15	-5	-67	-11	-62	0
796	0	0	-303	-380	-77	341	-113	-228	-3	15	-29	-48	-17	-25	0
797	0	0	-274	-403	-129	338	-72	-266	-34	-87	-64	-62	-85	-58	0
798	0	0	-318	-397	-79	357	-119	-238	-21	3	-77	-85	3	-46	0
799	0	0	-273	-395	-122	334	-75	-258	27	-34	-9	-50	-11	-87	0
800	0	0	-240	-391	-151	315	-44	-271	-31	32	-25	-75	0	11	0
801	0	0	-252	-391	-139	321	-56	-265	-23	0	-46	25	34	-46	0
802	0	0	-233	-409	-176	321	-28	-292	-21	-38	-32	-69	-64	17	0
803	0	0	-339	-424	-85	381	-127	-254	-40	-17	-91	-52	5	-38	0
804	0	0	-318	-436	-118	377	-100	-277	-32	3	-79	-31	-34	-48	0
805	0	0	-278	-452	-174	365	-52	-313	21	-75	-110	-23	-79	-17	0
806	0	0	-329	-457	-128	393	-100	-292	15	-58	29	-36	-11	19	0
807	0	0	-283	-463	-180	373	-51	-321	-29	-17	17	-71	19	-67	0
808	0	0	-351	-475	-124	413	-113	-299	-17	-64	-40	-38	-34	-65	0
809	0	0	-278	-483	-205	380	-36	-344	29	-87	-50	-48	-40	-3	0
810	0	0	-281	-475	-194	378	-43	-334	-27	-31	-3	-48	-7	13	0
811	0	0	-299	-471	-172	385	-63	-321	-17	-25	-60	-95	1	-58	0
812	0	0	-279	-471	-192	375	-43	-331	-23	0	-114	-67	0	-104	0
813	0	0	-287	-475	-188	381	-49	-331	23	-32	40	-34	46	15	0
814	0	0	-343	-490	-147	416	-98	-318	-79	-116	-21	-153	-114	-71	0
815	0	0	-324	-481	-157	402	-83	-319	-21	-38	-95	25	-11	0	0
816	0	0	-351	-492	-141	421	-105	-316	-42	-27	-38	-93	0	15	0
817	0	0	-316	-500	-184	408	-66	-342	1	-42	-52	-46	-73	-42	0
818	0	0	-297	-496	-199	396	-49	-347	-50	17	-77	-19	-23	-42	0
819	0	0	-330	-494	-164	412	-83	-329	-71	-3	9	-75	29	-7	0
820	0	0	-204	-508	-304	356	50	-406	-23	44	-27	0	21	3	0
821	0	0	-345	-496	-151	420	-97	-323	-54	-69	-23	-54	-17	-54	0
822	0	0	-328	-498	-170	413	-79	-334	-120	17	-135	-69	0	-40	0
823	0	0	-231	-500	-269	365	19	-384	46	3	-7	-11	34	-13	0
824	0	0	-363	-483	-120	423	-121	-301	-19	-60	-75	-19	-34	19	0
825	0	0	-208	-477	-269	342	30	-373	29	-46	-56	-3	11	-79	0
826	0	0	-305	-477	-172	391	-66	-324	13	9	34	-44	13	32	0
827	0	0	-373	-483	-110	428	-131	-296	-98	-95	-67	-79	-83	-77	0
828	0	0	-273	-490	-217	381	-28	-353	-29	36	-56	46	21	48	0
829	0	0	-349	-473	-124	411	-112	-298	-34	-25	-62	-42	-42	-15	0
830	0	0	-258	-463	-205	360	-26	-334	19	-60	-48	-31	9	-21	0
831	0	0	-371	-481	-110	426	-130	-295	-108	-79	-54	-17	-7	-71	0
832	0	0	-264	-477	-213	370	-25	-345	-46	1	-36	-7	-1	-23	0
833	0	0	-248	-469	-221	358	-13	-345	5	-48	17	-89	27	5	0
834	0	0	-351	-463	-112	407	-119	-287	-25	-36	-27	-65	50	19	0
835	0	0	-301	-475	-174	388	-63	-324	-44	-58	-50	-5	-118	-29	0
836	0	0	-330	-473	-143	401	-93	-308	-3	-3	9	-11	-34	-1	0
837	0	0	-371	-471	-100	421	-135	-285	-1	-89	-32	-97	-31	-19	0
838	0	0	-262	-459	-197	360	-32	-328	11	-31	-52	-62	-83	-21	0
839	0	0	-291	-446	-155	368	-68	-300	23	-32	71	-77	79	29	0
840	0	0	-275	-465	-190	370	-42	-327	50	-23	-139	-62	3	-44	0
841	0	0	-252	-457	-205	354	-23	-331	31	-9	27	-38	7	-3	0
842	0	0	-343	-459	-116	401	-113	-287	-5	-120	-46	-44	-85	-91	0
843	0	0	-316	-467	-151	391	-82	-309	-69	0	-29	-147	-17	-19	0
844	0	0	-415	-455	-40	435	-187	-247	-71	-60	-71	-100	-48	-157	0
845	0	0	-373	-450	-77	411	-148	-263	-3	-31	-38	-25	7	-81	0
846	0	0	-357	-448	-91	402	-133	-269	-32	-29	-19	-23	9	-38	0
847	0	0	-280	-442	-162	361	-59	-302	1	50	5	-36	-13	-64	0
848	0	0	-330	-438	-108	384	-111	-273	-64	-34	7	-42	-38	-29	0
849	0	0	-318	-424	-106	371	-106	-265	-85	-50	-17	-29	-31	-19	0
850	0	0	-322	-420	-98	371	-112	-259	-102	23	-27	-62	-79	-31	0
851	0	0	-271	-426	-155	348	-58	-290	9	-36	-60	7	19	-58	0
852	0	0	-304	-432	-128	368	-88	-280	-75	56	-32	-27	-7	31	0
853	0	0	-266	-440	-174	353	-46	-307	-69	-25	-54	-25	-19	-79	0
854	0	0	-313	-446	-133	379	-90	-289	-40	-42	-34	-98	-48	-17	0
855	0	0	-381	-448	-67	414	-157	-257	-21	-137	-5	-44	-7	-65	0
856	0	0	-258	-430	-172	344	-43	-301	-1	0	9	-79	19	-38	0
857	0	0	-329	-420	-91	374	-119	-255	-62	-44	-40	-34	-52	-44	0
858	0	0	-288	-419	-131	353	-78	-275	-52	42	1	-46	5	-27	0
859	0	0	-308	-420	-112	364	-98	-266	-50	3	-106	29	-11	5	0
860	0	0	-233	-405	-172	319	-30	-288	-48	-65	-23	-48	-73	-19	0
861	0	0	-258	-401	-143	329	-57	-272	9	-100	-27	-44	-1	0	0
862	0	0	-338	-407	-69	372	-134	-238	-104	-100	-114	-79	-64	-50	0
863	0	0	-270	-403	-133	336	-68	-268	11	-21	-46	-77	-85	-19	0
864	0	0	-322	-407	-85	364	-118	-246	-27	-81	-29	-38	-52	-36	0
865	0	0	-338	-388	-50	363	-144	-219	19	-79	-56	-19	-67	-85	0
866	0	0	-212	-376	-164	294	-24	-270	23	23	64	-3	1	-7	0
867	0	0	-274	-386	-112	330	-81	-249	1	-44	-36	-31	-11	-87	0
868	0	0	-269	-391	-122	330	-73	-256	-23	-79	-73	-100	-29	-23	0
869	0	0	-298	-395	-97	346	-100	-246	-58	-40	-56	-54	-25	-31	0
870	0	0	-243	-405	-162	324	-40	-283	-9	-50	7	-81	-25	-83	0
871	0	0	-260	-391	-131	325	-64	-261	1	13	-104	-15	71	-114	0
872	0	0	-301	-409	-108	355	-96	-258	-42	-38	-95	-73	-46	-15	0
873	0	0	-270	-401	-131	335	-69	-266	-29	-54	-52	-50	-79	-104	0
874	0	0	-234	-391	-157	312	-38	-274	32	3	-46	-13	0	71	0
875	0	0	-318	-405	-87	361	-115	-246	-19	-83	-11	-81	-89	-83	0
876	0	0	-272	-413	-141	342	-65	-277	19	-13	-11	-13	-5	-95	0
877	0	0	-291	-424	-133	357	-79	-278	-32	-29	15	-42	17	-75	0
878	0	0	-267	-420	-153	343	-57	-286	-1	-11	-93	13	-25	-21	0
879	0	0	-256	-434	-178	345	-39	-306	89	29	-32	-11	21	-23	0
880	0	0	-293	-444	-151	368	-71	-297	-32	-31	7	-42	-32	-65	0
881	0	0	-221	-438	-217	329	-2	-327	-25	-7	-7	5	-31	-44	0
882	0	0	-299	-440	-141	369	-79	-290	-54	25	0	-91	-36	-15	0
883	0	0	-297	-442	-145	369	-76	-293	-36	7	-34	-64	31	-164	0
884	0	0	-345	-442	-97	393	-124	-269	-65	-5	3	-75	1	-106	0
885	0	0	-319	-450	-131	384	-94	-290	58	-126	-81	-13	-112	-71	0
886	0	0	-338	-440	-102	389	-118	-271	1	-85	23	-25	-3	-5	0
887	0	0	-306	-426	-120	366	-93	-273	-106	-21	-13	-73	-73	-23	0
888	0	0	-328	-432	-104	380	-112	-268	71	-42	-52	-13	-13	-21	0
889	0	0	-349	-436	-87	392	-131	-261	-42	-58	-56	-13	-42	-15	0
890	0	0	-252	-430	-178	341	-37	-304	11	-25	87	-69	23	-56	0
891	0	0	-323	-420	-97	371	-113	-258	-60	-50	-77	7	-34	-44	0
892	0	0	-256	-428	-172	342	-42	-300	25	-67	-46	-7	-42	-145	0
893	0	0	-347	-430	-83	388	-132	-256	-25	-32	-77	-3	31	-89	0
894	0	0	-268	-436	-168	352	-50	-302	-48	-38	-97	-69	-42	-69	0
895	0	0	-398	-436	-38	417	-180	-237	-29	-48	-106	-7	-56	-36	0
896	0	0	-274	-442	-168	358	-53	-305	42	-38	15	-27	-5	9	0
897	0	0	-369	-446	-77	407	-146	-261	-73	-108	-67	-56	-110	-54	0
898	0	0	-318	-438	-120	378	-99	-279	-67	-56	5	-38	-52	-69	0
899	0	0	-345	-438	-93	391	-126	-265	-118	-11	-106	-15	-19	-31	0
900	0	0	-248	-455	-207	351	-20	-331	75	-60	-34	-27	-5	-11	0
901	0	0	-334	-473	-139	403	-97	-306	-58	15	-29	-44	-5	5	0
902	0	0	-355	-461	-106	408	-124	-283	-139	-27	-120	-97	-3	-93	0
903	0	0	-320	-467	-147	393	-86	-307	19	13	-15	-27	44	-65	0
904	0	0	-329	-457	-128	393	-100	-292	-69	-44	-75	-54	-60	-104	0
905	0	0	-382	-457	-75	419	-153	-266	-31	-60	-71	-54	-25	-100	0
906	0	0	-359	-475	-116	417	-121	-295	-91	0	-40	-69	-56	-46	0
907	0	0	-359	-475	-116	417	-121	-295	-52	-13	13	-106	15	0	0
908	0	0	-365	-469	-104	417	-130	-286	-44	-46	-21	-128	-31	-98	0
909	0	0	-362	-457	-95	409	-133	-276	-54	-77	-58	-64	-1	-106	0
910	0	0	-324	-448	-124	386	-100	-286	-44	-104	-67	-91	-79	-67	0
911	0	0	-312	-453	-141	382	-85	-297	-58	-48	-73	-11	-36	-15	0
912	0	0	-301	-463	-162	382	-69	-312	-46	-79	-104	-44	-25	-79	0
913	0	0	-264	-467	-203	365	-30	-335	-32	1	-69	-34	31	-7	0
914	0	0	-340	-475	-135	407	-102	-305	-126	-17	-81	-56	-46	1	0
915	0	0	-315	-479	-164	397	-75	-321	-69	-1	-48	-91	-3	-91	0
916	0	0	-279	-473	-194	376	-42	-333	-23	3	-75	-50	5	-46	0
917	0	0	-359	-469	-110	414	-124	-289	-75	-104	-93	-60	-7	-67	0
918	0	0	-331	-486	-155	408	-88	-320	13	-116	17	-95	-64	-56	0
919	0	0	-361	-471	-110	416	-125	-290	-52	-54	5	-65	-9	-81	0
920	0	0	-300	-455	-155	377	-72	-305	-31	-58	-31	-42	1	5	0
921	0	0	-289	-448	-159	368	-65	-303	13	-108	-23	-69	-46	-42	0
922	0	0	-278	-440	-162	359	-58	-301	-25	-64	34	-42	-1	-32	0
923	0	0	-338	-442	-104	390	-117	-273	-91	-85	-95	-114	-32	-124	0
924	0	0	-303	-446	-143	374	-80	-294	-56	-62	-75	-54	5	-44	0
925	0	0	-341	-465	-124	403	-108	-294	-52	-77	-54	-79	-36	-17	0
926	0	0	-337	-486	-149	411	-94	-317	-38	-106	-5	-25	-38	-29	0
927	0	0	-282	-479	-197	380	-42	-338	19	9	5	17	23	-64	0
928	0	0	-359	-473	-114	416	-122	-293	-50	-54	-75	-9	-98	-1	0
929	0	0	-283	-465	-182	374	-50	-323	-36	-25	-31	-87	0	-65	0
930	0	0	-361	-467	-106	414	-127	-286	-42	-106	-3	-25	5	-75	0
931	0	0	-273	-461	-188	367	-42	-324	-87	23	-118	-17	-79	-52	0
932	0	0	-283	-463	-180	373	-51	-321	13	-32	-52	58	-1	15	0
933	0	0	-355	-473	-118	414	-118	-295	-87	-118	-42	-71	-79	-21	0
934	0	0	-318	-465	-147	391	-85	-306	-5	-27	-25	-50	-42	-3	0
935	0	0	-289	-463	-174	376	-57	-318	52	-71	-34	-1	-65	1	0
936	0	0	-349	-477	-128	413	-110	-302	-36	-21	-52	-11	-1	-36	0
937	0	0	-366	-486	-120	426	-123	-303	-54	-91	31	-75	-23	-50	0
938	0	0	-376	-490	-114	433	-131	-302	-25	-71	-85	-17	36	-85	0
939	0	0	-291	-490	-199	390	-46	-344	-87	27	-31	-81	5	-67	0
940	0	0	-299	-483	-184	391	-57	-333	-42	-25	-5	-9	-34	13	0
941	0	0	-252	-475	-223	363	-14	-349	-48	21	9	-25	-21	42	0
942	0	0	-284	-483	-199	383	-42	-341	-3	-48	-124	58	-71	-67	0
943	0	0	-346	-477	-131	411	-107	-304	-1	-67	3	29	-38	-13	0
944	0	0	-285	-461	-176	373	-54	-318	-52	-17	-31	-17	-5	-48	0
945	0	0	-275	-461	-186	368	-44	-323	38	-89	-21	-58	44	-97	0
946	0	0	-343	-455	-112	399	-115	-283	-108	-19	-62	-93	-29	-102	0
947	0	0	-333	-457	-124	395	-104	-290	-11	-17	-95	-42	-75	-19	0
948	0	0	-310	-461	-151	385	-79	-306	-17	-38	-69	-87	-32	-108	0
949	0	0	-285	-463	-178	374	-53	-320	19	3	-13	34	-32	-38	0
950	0	0	-328	-477	-149	402	-89	-313	-67	-34	3	-98	25	-32	0
951	0	0	-249	-481	-232	365	-8	-356	-11	-13	-7	-73	23	-42	0
952	0	0	-251	-481	-230	366	-10	-355	19	-19	-13	58	40	-67	0
953	0	0	-318	-469	-151	393	-83	-310	-21	1	-62	-36	27	-69	0
954	0	0	-326	-465	-139	395	-93	-302	-52	-83	-95	-54	-81	-87	0
955	0	0	-343	-455	-112	399	-115	-283	-60	-11	-77	-95	-34	-32	0
956	0	0	-303	-442	-139	372	-82	-290	32	-29	-62	-56	11	-40	0
957	0	0	-274	-442	-168	358	-53	-305	27	17	0	-21	15	-42	0
958	0	0	-336	-446	-110	391	-113	-278	-31	-31	-27	-3	-7	1	0
959	0	0	-276	-452	-176	364	-50	-314	-40	-44	-79	-65	-58	-87	0
960	0	0	-283	-459	-176	371	-53	-317	-17	31	-15	-42	50	-102	0
961	0	0	-317	-481	-164	399	-76	-322	-34	-83	-58	-15	-122	42	0
962	0	0	-291	-483	-192	387	-49	-337	34	-52	-69	-58	-50	-40	0
963	0	0	-287	-488	-201	387	-43	-344	42	-27	-31	-11	-3	15	0
964	0	0	-345	-492	-147	418	-99	-319	-48	-19	-19	-73	-3	-85	0
965	0	0	-405	-492	-87	448	-159	-289	-112	-77	-40	-71	-62	-79	0
966	0	0	-372	-492	-120	432	-126	-306	5	-44	-71	1	-27	-65	0
967	0	0	-367	-483	-116	425	-125	-299	-46	-83	32	-52	56	-79	0
968	0	0	-388	-488	-100	438	-144	-294	-62	15	-3	-36	-5	-54	0
969	0	0	-322	-483	-161	402	-80	-322	-65	-75	31	-97	5	-95	0
970	0	0	-271	-465	-194	368	-38	-329	-21	1	-25	-71	13	5	0
971	0	0	-297	-465	-168	381	-64	-316	23	-1	-23	-42	27	-15	0
972	0	0	-299	-469	-170	384	-64	-319	-71	-5	-56	-87	-31	-42	0
973	0	0	-287	-467	-180	377	-53	-323	-15	5	-67	0	-40	-95	0
974	0	0	-326	-465	-139	395	-93	-302	13	-50	-54	19	-77	-69	0
975	0	0	-335	-463	-128	399	-103	-295	-42	-50	-38	-118	-7	9	0
976	0	0	-287	-477	-190	382	-48	-333	19	-40	17	-40	3	21	0
977	0	0	-301	-475	-174	388	-63	-324	5	-54	-42	-52	-21	-32	0
978	0	0	-342	-481	-139	411	-101	-310	-56	-19	-7	-93	-27	-1	0
979	0	0	-289	-475	-186	382	-51	-330	-19	-21	23	3	-67	44	0
980	0	0	-256	-479	-223	367	-16	-351	1	-46	-56	27	-79	-36	0
981	0	0	-317	-481	-164	399	-76	-322	-56	-32	-7	7	-32	42	0
982	0	0	-301	-483	-182	392	-59	-332	-69	19	-15	-23	-62	-21	0
983	0	0	-338	-483	-145	410	-96	-314	25	-79	-23	1	-29	-54	0
984	0	0	-335	-461	-126	398	-104	-293	-3	-112	-42	-75	-31	-48	0
985	0	0	-272	-475	-203	373	-34	-339	-11	-1	11	5	32	-118	0
986	0	0	-415	-479	-64	447	-175	-271	-58	-100	-7	-19	-7	-3	0
987	0	0	-324	-479	-155	401	-84	-317	-44	-108	23	-118	-48	-114	0
988	0	0	-311	-473	-162	392	-74	-317	-36	-13	-34	13	9	-17	0
989	0	0	-299	-473	-174	386	-62	-323	42	-38	-15	48	-29	-31	0
990	0	0	-240	-465	-225	352	-7	-345	7	-3	-40	9	25	-21	0
991	0	0	-252	-455	-203	353	-24	-329	29	-13	-83	-5	0	-67	0
992	0	0	-308	-455	-147	381	-80	-301	-56	-60	0	-69	-40	-25	0
993	0	0	-286	-450	-164	368	-61	-307	-69	-27	19	-34	-54	19	0
994	0	0	-293	-452	-159	372	-67	-305	-29	-29	9	-34	73	1	0
995	0	0	-315	-448	-133	381	-91	-290	-19	-13	-46	-60	19	-67	0
996	0	0	-296	-453	-157	374	-69	-305	-17	13	-69	13	11	-29	0
997	0	0	-320	-473	-153	396	-83	-313	-21	-65	-38	-52	31	-73	0
998	0	0	-344	-479	-135	411	-104	-307	-3	-128	-42	-25	-77	-83	0
999	0	0	-378	-469	-91	423	-143	-280	-97	-3	-13	-95	9	3	0
1000	0	0	-305	-475	-170	390	-67	-322	-5	-23	-116	-25	-48	-40	0
1001	0	0	-291	-479	-188	385	-51	-333	-23	17	11	-1	25	0	0
1002	0	0	-310	-461	-151	385	-79	-306	-75	-48	-75	-54	-36	-87	0
1003	0	0	-246	-461	-215	353	-15	-338	-1	-5	-32	29	-27	-44	0
1004	0	0	-344	-481	-137	412	-103	-309	-44	0	-44	-23	-1	13	0
1005	0	0	-311	-477	-166	394	-72	-321	-29	-73	-81	-71	-58	-85	0
1006	0	0	-289	-453	-164	371	-62	-308	-13	36	5	-52	15	-17	0
1007	0	0	-319	-452	-133	385	-93	-292	-75	1	-56	-3	-69	-13	0
1008	0	0	-343	-457	-114	400	-114	-285	-15	11	-19	-11	1	-102	0
1009	0	0	-307	-448	-141	377	-83	-294	-25	-17	-69	-52	-19	-23	0
1010	0	0	-238	-455	-217	346	-10	-336	3	56	-38	-34	11	-42	0
1011	0	0	-314	-453	-139	383	-87	-296	-21	7	-58	-3	-19	-58	0
1012	0	0	-293	-461	-168	377	-62	-314	-11	13	-36	-67	60	-116	0
1013	0	0	-318	-475	-157	396	-80	-316	-27	62	9	-54	73	-36	0
1014	0	0	-351	-475	-124	413	-113	-299	-23	-34	-11	-56	-60	-19	0
1015	0	0	-272	-481	-209	376	-31	-345	-1	11	-48	-5	50	-91	0
1016	0	0	-359	-471	-112	415	-123	-291	-3	-13	-29	-83	-40	-11	0
1017	0	0	-375	-473	-98	424	-138	-285	-77	-23	-58	-11	-52	-38	0
1018	0	0	-258	-467	-209	362	-24	-338	-5	-44	-15	-65	-7	-75	0
1019	0	0	-339	-465	-126	402	-106	-295	15	-46	-11	-31	-29	-77	0
1020	0	0	-310	-469	-159	389	-75	-314	-3	-42	-38	-31	-44	-89	0
1021	0	0	-328	-473	-145	400	-91	-309	-23	-71	21	-79	-9	-34	0
1022	0	0	-250	-465	-215	357	-17	-340	-29	23	62	-17	19	-36	0
1023	0	0	-306	-467	-161	386	-72	-314	25	1	-69	3	-106	-64	0
1024	0	0	-281	-473	-192	377	-44	-332	-5	-60	19	-56	-9	-17	0
1025	0	0	-346	-485	-139	415	-103	-312	-46	13	-9	-9	-17	-38	0
1026	0	0	-361	-475	-114	418	-123	-294	-65	-31	-52	-110	-44	-67	0
1027	0	0	-274	-469	-195	371	-39	-332	-79	19	1	25	-5	-65	0
1028	0	0	-355	-457	-102	406	-126	-279	-3	7	5	-9	97	-42	0
1029	0	0	-281	-465	-184	373	-48	-324	-9	-5	-83	-19	-81	-85	0
1030	0	0	-289	-465	-176	377	-56	-320	-42	-13	-56	-40	-32	-67	0
1031	0	0	-289	-455	-166	372	-61	-310	29	-7	0	-34	-3	-23	0
1032	0	0	-313	-446	-133	379	-90	-289	-11	-11	3	-13	15	-100	0
1033	0	0	-291	-428	-137	359	-77	-282	-97	-23	-21	-65	-67	-21	0
1034	0	0	-326	-430	-104	378	-111	-267	-17	-46	-7	-67	3	-81	0
1035	0	0	-418	-411	7	414	-212	-202	-114	-108	-77	-108	-97	-87	0
1036	0	0	-202	-397	-195	299	-3	-296	15	21	13	56	-13	11	0
1037	0	0	-371	-405	-34	388	-168	-219	-100	-44	-60	-85	-7	-64	0
1038	0	0	-254	-399	-145	326	-54	-272	-42	-13	-11	-13	-44	-38	0
1039	0	0	-262	-397	-135	329	-63	-266	19	-62	-11	13	-83	36	0
1040	0	0	-254	-380	-126	317	-64	-253	-133	11	-104	-87	-5	-83	0
1041	0	0	-225	-366	-141	295	-42	-253	-36	48	-32	-56	27	46	0
1042	0	0	-231	-368	-137	299	-47	-252	21	-58	-11	40	-38	11	0
1043	0	0	-198	-380	-182	289	-8	-281	-19	-3	0	-1	-87	36	0
1044	0	0	-213	-366	-153	289	-30	-259	-48	54	-79	50	56	-54	0
1045	0	0	-276	-351	-75	313	-100	-213	-60	-77	-58	-34	-73	-83	0
1046	0	0	-246	-325	-79	285	-83	-202	-27	-19	-32	-5	-29	-58	0
1047	0	0	-227	-316	-89	271	-69	-202	-79	19	-7	-62	-36	-40	0
1048	0	0	-206	-308	-102	257	-52	-205	-44	-36	-36	-38	19	-71	0
1049	0	0	-206	-320	-114	263	-46	-217	19	-27	-13	-25	-34	-64	0
1050	0	0	-258	-302	-44	280	-107	-173	-81	-19	36	-23	-65	-21	0
1051	0	0	-176	-273	-97	224	-39	-185	-42	-21	-38	-42	-31	-143	0
1052	0	0	-184	-271	-87	227	-48	-179	-23	-5	38	5	29	-54	0
1053	0	0	-172	-263	-91	217	-40	-177	-52	-46	-65	-56	-46	-40	0
1054	0	0	-212	-283	-71	247	-70	-177	-21	75	-69	56	-21	46	0
1055	0	0	-264	-298	-34	281	-115	-166	-98	-42	-34	-102	-71	-19	0
1056	0	0	-311	-296	15	303	-163	-140	-62	-73	-81	-124	-15	-137	0
1057	0	0	-199	-294	-95	246	-52	-194	31	-15	25	15	23	38	0
1058	0	0	-242	-298	-56	270	-93	-177	-52	-79	34	-137	-65	-69	0
1059	0	0	-203	-292	-89	247	-57	-190	-19	-40	32	31	-36	34	0
1060	0	0	-206	-304	-98	255	-54	-201	-32	-21	-65	-11	-31	-104	0
1061	0	0	-161	-323	-162	242	0	-242	5	65	-32	31	67	-27	0
1062	0	0	-227	-335	-108	281	-59	-221	-56	7	-73	-34	38	-112	0
1063	0	0	-247	-345	-98	296	-74	-221	-40	3	-31	-69	23	-112	0
1064	0	0	-264	-370	-106	317	-79	-238	-44	-3	-31	-58	7	-48	0
1065	0	0	-217	-378	-161	297	-28	-269	9	-36	-13	-56	-54	-15	0
1066	0	0	-277	-393	-116	335	-80	-254	-56	-108	1	-83	-23	-13	0
1067	0	0	-303	-388	-85	345	-109	-236	-38	-93	-42	-29	-29	-34	0
1068	0	0	-246	-399	-153	322	-46	-276	19	-11	-36	-40	9	-54	0
1069	0	0	-254	-399	-145	326	-54	-272	-56	27	-9	-64	36	29	0
1070	0	0	-328	-403	-75	365	-126	-239	-89	38	-98	-75	-29	-36	0
1071	0	0	-161	-391	-230	276	34	-310	13	19	-77	36	7	-21	0
1072	0	0	-291	-401	-110	346	-90	-255	-83	-21	-64	-46	3	-36	0
1073	0	0	-285	-432	-147	358	-69	-289	-58	62	-40	-64	-19	-9	0
1074	0	0	-274	-442	-168	358	-53	-305	25	-38	-32	9	11	-29	0
1075	0	0	-293	-448	-155	370	-69	-301	-104	-40	-58	-58	-79	-32	0
1076	0	0	-227	-459	-232	343	2	-345	36	-25	52	-9	1	-38	0
1077	0	0	-450	-496	-46	473	-202	-271	-85	-32	-64	-106	-1	-38	0
1078	0	0	-301	-485	-184	393	-58	-334	11	42	-25	-46	0	-34	0
1079	0	0	-310	-490	-180	400	-65	-335	-9	9	-32	-36	29	-5	0
1080	0	0	-247	-483	-236	365	-5	-359	-21	17	-98	-65	11	-95	0
1081	0	0	-327	-488	-161	407	-83	-324	-25	-15	-65	-77	19	-42	0
1082	0	0	-313	-481	-168	397	-72	-324	-34	-60	-27	-21	-3	-9	0
1083	0	0	-314	-488	-174	401	-70	-331	-65	-21	-48	-77	9	-58	0
1084	0	0	-277	-492	-215	384	-31	-353	-40	-19	-34	5	31	-42	0
1085	0	0	-294	-488	-194	391	-50	-341	-46	5	-11	-65	44	-25	0
1086	0	0	-351	-494	-143	422	-104	-318	-62	-48	-64	-46	-40	-32	0
1087	0	0	-314	-504	-190	409	-62	-347	-62	-21	-48	-32	31	-83	0
1088	0	0	-289	-494	-205	391	-42	-349	-62	-13	-36	-36	-67	-60	0
1089	0	0	-307	-502	-195	404	-56	-348	-46	13	-7	-23	29	-23	0
1090	0	0	-303	-504	-201	403	-51	-352	-62	-23	-58	-73	-75	-71	0
1091	0	0	-296	-490	-194	393	-51	-342	17	-25	-23	-3	42	-50	0
1092	0	0	-273	-486	-213	379	-30	-349	-9	25	-71	-75	46	-73	0
1093	0	0	-295	-483	-188	389	-53	-335	-42	40	-44	11	19	-79	0
1094	0	0	-342	-471	-129	406	-106	-300	-13	-40	-19	-67	21	-54	0
1095	0	0	-318	-467	-149	392	-84	-308	-1	17	-65	-102	-23	-65	0
1096	0	0	-332	-485	-153	408	-89	-319	-31	-7	-48	-21	54	-106	0
1097	0	0	-355	-498	-143	426	-106	-320	-54	-77	-40	-110	-67	-65	0
1098	0	0	-258	-498	-240	378	-9	-369	-46	-27	124	5	25	7	0
1099	0	0	-275	-490	-215	382	-30	-352	-38	-48	0	-67	-71	5	0
1100	0	0	-260	-498	-238	379	-11	-368	-67	1	27	21	-85	31	0
1101	0	0	-307	-506	-199	406	-54	-352	-79	-15	-67	-1	-58	-91	0
1102	0	0	-279	-502	-223	390	-28	-362	-36	17	32	-77	11	-25	0
1103	0	0	-331	-492	-161	411	-85	-326	0	11	-32	32	-9	-25	0
1104	0	0	-351	-512	-161	431	-95	-336	-31	-38	-64	-91	13	-100	0
1105	0	0	-316	-527	-211	421	-52	-369	-7	58	-44	-52	38	-83	0
1106	0	0	-365	-533	-168	449	-98	-350	-42	0	-54	0	-9	-25	0
1107	0	0	-345	-535	-190	440	-77	-362	-17	-97	11	-73	-11	-46	0
1108	0	0	-350	-512	-162	431	-94	-337	-9	27	-79	-65	-3	-98	0
1109	0	0	-341	-486	-145	413	-98	-315	-27	-75	-17	-44	17	-29	0
1110	0	0	-202	-413	-211	307	4	-312	29	-50	-27	-31	-50	-52	0
1111	0	0	-190	-261	-71	225	-59	-166	-44	52	25	-19	32	-11	0
1112	0	0	-88	-85	3	86	-45	-41	13	-32	-54	-93	-44	-83	0
1113	0	0	2	112	110	-57	-54	111	-32	34	-64	-19	-23	-42	0
1114	0	0	110	364	254	-237	-72	309	27	-1	-1	-69	27	-11	0
1115	0	0	274	708	434	-491	-80	571	-62	0	-56	-52	-42	-58	0
1116	0	0	523	1099	576	-811	-26	837	32	64	-9	-7	3	-64	0
1117	0	0	611	1610	999	-1110	-194	1304	-95	-81	-122	-73	-104	-42	0
1118	0	0	1032	2073	1041	-1552	-4	1557	-32	11	-19	-42	5	-56	0
1119	0	0	1209	2547	1338	-1878	-64	1942	50	5	3	-46	-44	44	0
1120	0	0	1391	2931	1540	-2161	-74	2235	-15	-5	-75	-23	-27	-21	0
1121	0	0	1624	3224	1600	-2424	12	2412	-5	40	-31	-52	-21	-58	0
1122	0	0	1669	3395	1726	-2532	-28	2560	-46	15	23	-15	1	-32	0
1123	0	0	1706	3488	1782	-2597	-38	2635	25	-31	-60	-17	-32	9	0
1124	0	0	1678	3418	1740	-2548	-31	2579	32	-3	-21	3	-17	-40	0
1125	0	0	1490	3204	1714	-2347	-112	2459	44	-60	-31	-19	0	7	1
1126	0	0	1266	2752	1486	-2009	-110	2119	-75	-36	-46	-106	-7	-38	0
1127	0	0	1050	2155	1105	-1602	-27	1630	-13	3	-29	-29	-38	-81	0
1128	0	0	650	1509	859	-1079	-104	1184	-93	-36	-21	9	-34	-67	0
1129	0	0	231	589	358	-410	-63	473	-19	17	46	-48	-15	-133	0
1130	0	0	-287	-347	-60	317	-113	-203	-112	-27	-29	-79	-34	-34	0
1131	0	0	-349	-630	-281	489	-34	-455	-141	17	-95	-83	-3	-110	0
1132	0	0	-403	-717	-314	560	-44	-515	-114	38	-42	-29	32	-38	0
1133	0	0	-429	-733	-304	581	-62	-518	-81	-9	17	-73	-7	-36	0
1134	0	0	-454	-717	-263	585	-95	-490	-83	-36	-42	-38	-15	-32	0
1135	0	0	-442	-729	-287	585	-77	-508	-23	-60	-13	-56	-40	-44	0
1136	0	0	-468	-733	-265	600	-101	-499	-32	-5	-54	-34	-75	27	0
1137	0	0	-427	-774	-347	600	-40	-560	3	-19	-7	1	-64	0	0
1138	0	0	-469	-785	-316	627	-76	-550	-62	-36	3	-36	21	-17	0
1139	0	0	-478	-774	-296	626	-91	-535	21	-71	19	19	-19	7	0
1140	0	0	-404	-733	-329	568	-37	-531	-42	11	-73	-11	3	-36	0
1141	0	0	-355	-680	-325	517	-15	-502	-3	21	29	11	9	-21	0
1142	0	0	-376	-628	-252	502	-62	-440	-52	13	-46	-36	36	-110	0
1143	0	0	-373	-578	-205	475	-84	-391	-44	3	44	-67	-11	-124	0
1144	0	0	-306	-531	-225	418	-40	-378	3	-19	25	-11	5	-104	0
1145	0	0	-276	-479	-203	377	-36	-341	13	15	-34	-56	27	-60	0
1146	0	0	-323	-452	-129	387	-97	-290	-48	21	-27	-3	-31	-67	0
1147	0	0	-303	-450	-147	376	-78	-298	-44	21	-58	-32	-36	-36	0
1148	0	0	-364	-453	-89	408	-137	-271	-89	71	3	-42	9	-9	0
1149	0	0	-331	-457	-126	394	-102	-291	-32	-19	-13	-77	-32	-97	0
1150	0	0	-264	-448	-184	356	-40	-316	-17	-11	48	1	-15	-65	0
1151	0	0	-291	-434	-143	362	-74	-288	-21	-13	17	-17	-42	-56	0
1152	0	0	-280	-417	-137	348	-71	-277	-17	-79	-52	-79	-9	-120	0
1153	0	0	-307	-411	-104	359	-101	-257	-21	-62	25	-34	-38	9	0
1154	0	0	-246	-401	-155	323	-45	-278	-36	-15	-50	-46	17	-79	0
1155	0	0	-287	-411	-124	349	-81	-267	-38	-34	-17	5	-29	-40	0
1156	0	0	-286	-417	-131	351	-77	-274	9	-1	19	17	46	17	0
1157	0	0	-252	-407	-155	329	-48	-281	-19	3	-48	-36	15	-95	0
1158	0	0	-236	-389	-153	312	-41	-271	29	-38	-34	19	-69	-46	0
1159	0	0	-291	-403	-112	347	-89	-257	-13	50	-13	7	48	-21	0
1160	0	0	-208	-409	-201	308	-3	-305	21	-48	-62	-23	-54	-54	0
1161	0	0	-291	-399	-108	345	-91	-253	-17	-42	25	-23	0	-52	0
1162	0	0	-280	-417	-137	348	-71	-277	-93	-19	-19	3	-3	-13	0
1163	0	0	-187	-417	-230	302	21	-323	23	46	32	25	7	19	0
1164	0	0	-272	-413	-141	342	-65	-277	-52	-32	-83	-25	-98	-32	0
1165	0	0	-260	-413	-153	336	-53	-283	-11	25	0	7	-17	15	0
1166	0	0	-361	-407	-46	384	-157	-226	-124	-34	-58	-104	-40	-129	0
1167	0	0	-217	-397	-180	307	-18	-288	-5	1	31	-11	89	-21	0
1168	0	0	-285	-393	-108	339	-88	-250	-19	-106	32	-85	-54	-44	0
1169	0	0	-215	-397	-182	306	-16	-289	50	11	-9	-7	9	-13	0
1170	0	0	-311	-378	-67	344	-122	-222	-44	-81	5	-71	-89	-69	0
1171	0	0	-184	-389	-205	286	10	-297	71	-15	-23	42	-64	-19	0
1172	0	0	-207	-401	-194	304	-6	-297	-5	64	17	-11	-3	46	0
1173	0	0	-225	-399	-174	312	-25	-286	-40	38	-31	-13	9	-48	0
1174	0	0	-225	-391	-166	308	-29	-278	9	29	17	52	25	-25	0
1175	0	0	-250	-395	-145	322	-52	-270	-27	-3	-9	5	-62	-48	0
1176	0	0	-258	-376	-118	317	-70	-247	-7	-93	-44	9	-60	-23	0
1177	0	0	-241	-372	-131	306	-55	-251	11	-60	-1	29	-50	-5	0
1178	0	0	-248	-364	-116	306	-66	-240	3	-46	-29	7	-19	-15	0
1179	0	0	-198	-345	-147	271	-25	-246	-38	-56	-73	-7	-9	-106	0
1180	0	0	-264	-349	-85	306	-89	-217	-54	-64	32	-67	-23	5	0
1181	0	0	-250	-337	-87	293	-81	-212	-64	5	-83	-44	-3	-83	0
1182	0	0	-144	-318	-174	231	15	-246	73	5	-27	17	32	-58	0
1183	0	0	-264	-320	-56	292	-104	-188	-85	-1	-25	-89	-11	-32	0
1184	0	0	-172	-325	-153	248	-9	-239	34	-19	5	-93	11	-3	0
1185	0	0	-250	-327	-77	288	-86	-202	-62	-62	0	-87	9	-46	0
1186	0	0	-244	-325	-81	284	-81	-203	17	15	-54	-77	1	-50	0
1187	0	0	-260	-325	-65	292	-97	-195	-44	-83	29	-40	-25	-15	0
1188	0	0	-210	-314	-104	262	-53	-209	-21	11	-7	3	-13	-110	0
1189	0	0	-186	-304	-118	245	-34	-211	-11	-48	17	7	-11	-44	0
1190	0	0	-188	-298	-110	243	-39	-204	-29	-32	-67	-21	-54	-52	0
1191	0	0	-212	-285	-73	248	-69	-179	-77	-23	-48	-64	0	-71	0
1192	0	0	-175	-287	-112	231	-31	-199	-58	15	23	9	-1	-56	0
1193	0	0	-216	-287	-71	251	-72	-179	-46	-67	3	-87	21	-71	0
1194	0	0	-251	-291	-40	271	-105	-165	-42	-60	-58	-67	-89	-65	0
1195	0	0	-165	-289	-124	227	-20	-206	65	-75	50	0	-19	-27	0
1196	0	0	-235	-277	-42	256	-96	-159	-31	-58	-21	-85	-15	-71	0
1197	0	0	-161	-271	-110	216	-25	-190	-69	50	-58	-54	-52	-36	0
1198	0	0	-272	-263	9	267	-140	-127	-32	-58	-25	-73	29	-29	0
1199	0	0	-148	-258	-110	203	-19	-184	-65	-44	-17	-75	-13	-79	0
1200	0	0	-202	-244	-42	223	-80	-143	-60	-32	36	-75	17	1	0
1201	0	0	-161	-226	-65	193	-48	-145	-73	32	-48	-38	1	-129	0
1202	0	0	-192	-223	-31	207	-80	-127	-42	0	-79	-46	-100	-73	0
1203	0	0	-198	-217	-19	207	-89	-118	-1	46	-11	-48	-13	-112	0
1204	0	0	-213	-213	0	213	-106	-106	-48	-38	-23	-13	-44	-48	0
1205	0	0	-171	-205	-34	188	-68	-119	-81	-85	-95	-27	23	-141	0
1206	0	0	-206	-199	7	202	-106	-96	-23	-17	25	-42	34	-73	0
1207	0	0	-179	-184	-5	181	-87	-94	-3	-19	-50	-36	3	-81	0
1208	0	0	-108	-168	-60	138	-24	-114	-25	75	-44	-19	17	-60	0
1209	0	0	-176	-155	21	165	-98	-67	-29	-50	-32	-52	-17	-75	0
1210	0	0	-44	-137	-93	90	24	-115	56	-1	-50	-32	-40	-87	0
1211	0	0	-117	-112	5	114	-61	-53	-73	3	-42	-69	-1	-44	0
1212	0	0	-58	-106	-48	82	-5	-77	-1	-7	-38	50	-50	-36	0
1213	0	0	-111	-106	5	108	-58	-50	-38	-21	-64	-97	-25	-36	0
1214	0	0	-142	-100	42	121	-92	-29	-25	19	-73	-36	-25	-62	0
1215	0	0	-43	-83	-40	63	-1	-61	73	-27	-25	23	-46	-23	0
1216	0	0	-106	-64	42	85	-74	-11	-50	-40	-7	-65	-15	-46	0
1217	0	0	-100	-58	42	79	-71	-8	-29	-31	34	-50	15	-25	0
1218	0	0	-210	-40	170	125	-190	65	-112	-5	-91	-79	-50	-81	0
1219	0	0	-45	-11	34	28	-39	11	25	71	52	-50	-9	17	0
1220	0	0	-102	0	102	51	-102	51	-23	-25	-58	11	-52	-58	0
1221	0	0	-33	27	60	3	-46	43	-38	-21	-56	-13	-44	-27	0
1222	0	0	13	34	21	-23	-4	27	-11	1	44	-27	-17	27	0
1223	0	0	-80	48	128	16	-104	88	-95	3	-71	-95	11	-97	0
1224	0	0	-22	67	89	-22	-55	78	-73	27	-3	-58	-32	-64	0
1225	0	0	-71	91	162	-10	-116	126	-13	-32	-42	-71	11	-139	0
1226	0	0	-33	110	143	-38	-88	126	-27	-81	-25	-19	19	-65	0
1227	0	0	47	120	73	-83	-13	96	27	29	-15	36	-7	-79	0
1228	0	0	-20	135	155	-57	-87	145	-46	-58	-5	-5	-36	-75	0
1229	0	0	-21	147	168	-63	-94	157	3	-27	-50	1	-100	-19	0
1230	0	0	-3	161	164	-79	-83	162	-31	25	-69	-17	73	-147	0
1231	0	0	3	197	194	-100	-95	195	-7	-38	-79	-85	-34	-79	0
1232	0	0	97	226	129	-161	-16	177	-9	-36	-5	-1	25	-36	0
1233	0	0	8	250	242	-129	-117	246	-62	-44	13	1	-9	-3	0
1234	0	0	109	275	166	-192	-28	220	-67	-77	-15	-83	-75	-116	0
1235	0	0	69	294	225	-181	-78	259	-1	0	-87	-9	-48	13	0
1236	0	0	118	310	192	-214	-37	251	-34	-13	-29	-62	5	-77	0
1237	0	0	48	327	279	-187	-115	303	-75	-15	23	36	-21	-52	0
1238	0	0	47	355	308	-201	-130	331	-120	-71	-67	-133	-83	-97	0
1239	0	0	159	370	211	-264	-26	290	-13	60	-21	-13	-5	7	0
1240	0	0	83	393	310	-238	-113	351	-65	-42	-56	-48	-98	-62	0
1241	0	0	233	401	168	-317	32	284	58	25	17	36	9	-1	0
1242	0	0	57	415	358	-236	-150	386	-64	-108	-83	-52	-83	-69	0
1243	0	0	221	426	205	-323	8	315	71	54	5	31	81	-15	0
1244	0	0	180	459	279	-319	-49	369	-13	65	-97	-13	-52	-21	0
1245	0	0	169	463	294	-316	-62	378	-48	-52	-15	-46	-3	-71	0
1246	0	0	175	471	296	-323	-60	383	-17	-36	5	50	-77	-52	0
1247	0	0	144	477	333	-310	-94	405	-27	23	-27	-75	69	-31	0
1248	0	0	208	485	277	-346	-34	381	-1	-32	-77	-25	-157	-36	0
1249	0	0	194	485	291	-339	-48	388	13	1	7	0	-32	-64	0
1250	0	0	157	475	318	-316	-80	396	-38	-15	-48	5	-7	-5	0
1251	0	0	250	494	244	-372	3	369	23	27	7	-3	1	13	0
1252	0	0	205	492	287	-348	-41	389	-40	-1	-62	-36	-1	-81	0
1253	0	0	174	492	318	-333	-72	405	3	-34	13	3	-13	-19	0
1254	0	0	134	490	356	-312	-111	423	-44	-62	-46	15	-29	-58	0
1255	0	0	229	467	238	-348	-4	352	-25	-60	50	-25	-102	71	0
1256	0	0	138	448	310	-293	-86	379	-5	-73	-15	-42	-77	-32	0
1257	0	0	120	440	320	-280	-100	380	-54	3	-1	-69	-69	-50	0
1258	0	0	169	409	240	-289	-35	324	21	-38	-1	-5	13	-46	0
1259	0	0	148	386	238	-267	-45	312	-15	-9	-19	32	-58	-77	0
1260	0	0	144	351	207	-247	-31	279	17	5	32	-54	-1	-44	0
1261	0	0	119	316	197	-217	-39	256	-50	1	-44	7	-32	-48	0
1262	0	0	121	285	164	-203	-21	224	3	-38	-77	44	-9	-77	0
1263	0	0	58	244	186	-151	-64	215	-65	-21	-50	-32	-83	-129	0
1264	0	0	53	215	162	-134	-54	188	-38	-3	23	-83	-36	-5	0
1265	0	0	-6	186	192	-90	-99	189	-73	-21	17	-75	-25	-11	0
1266	0	0	-23	143	166	-60	-94	154	-19	-44	-38	-64	-27	1	0
1267	0	0	10	116	106	-63	-48	111	60	-67	-27	-13	-27	3	0
1268	0	0	-29	83	112	-27	-70	97	-75	21	-42	-34	-21	-42	0
1269	0	0	20	58	38	-39	-9	48	-11	50	-34	-42	-36	-23	0
1270	0	0	-29	21	50	4	-39	35	-44	-48	-48	0	-27	11	0
1271	0	0	-32	-15	17	23	-24	1	-60	21	-40	67	25	-58	0
1272	0	0	-98	-44	54	71	-76	5	-98	13	-40	-17	-17	-91	0
1273	0	0	-79	-62	17	70	-48	-22	0	65	-40	-36	25	-7	0
1274	0	0	-98	-93	5	95	-51	-44	-98	-9	46	-38	-46	-73	0
1275	0	0	-131	-108	23	119	-77	-42	-15	-21	32	-56	-60	-5	0
1276	0	0	-181	-129	52	155	-116	-38	-79	-40	-62	-58	-17	-95	0
1277	0	0	-180	-151	29	165	-104	-61	-36	-32	-108	-100	-7	-64	0
1278	0	0	-167	-168	-1	167	-83	-84	7	-60	-7	-11	31	-85	0
1279	0	0	-193	-188	5	190	-99	-91	-52	-54	-5	-25	-13	-17	0
1280	0	0	-165	-215	-50	190	-57	-132	-17	13	-147	-64	3	-44	0
1281	0	0	-108	-228	-120	168	6	-174	5	23	-48	-17	42	-25	0
1282	0	0	-239	-252	-13	245	-113	-132	-102	-48	-75	-54	-25	-38	0
1283	0	0	-104	-265	-161	184	28	-213	-17	38	15	-9	13	-36	0
1284	0	0	-208	-289	-81	248	-63	-185	-17	-31	-3	-27	31	-40	0
1285	0	0	-237	-320	-83	278	-77	-201	-32	-32	-40	-50	-58	-81	0
1286	0	0	-230	-325	-95	277	-67	-210	-97	-7	-11	-95	11	40	0
1287	0	0	-289	-331	-42	310	-123	-186	-50	-19	-67	-27	-32	-81	0
1288	0	0	-252	-339	-87	295	-82	-213	21	42	-23	-71	5	-75	0
1289	0	0	-299	-331	-32	315	-133	-181	-85	-5	-126	-46	-67	-95	0
1290	0	0	-212	-343	-131	277	-40	-237	11	-48	-9	-27	69	-11	0
1291	0	0	-231	-345	-114	288	-58	-229	-17	-25	-19	-36	-1	-36	0
1292	0	0	-189	-351	-162	270	-13	-256	-17	-34	-64	-34	-3	-46	0
1293	0	0	-236	-364	-128	300	-54	-246	34	-65	44	-40	-25	-19	0
1294	0	0	-248	-372	-124	310	-62	-248	21	-34	-3	-34	27	17	0
1295	0	0	-260	-372	-112	316	-74	-242	-7	-62	-32	-27	-42	-77	0
1296	0	0	-235	-372	-137	303	-49	-254	17	-13	-1	-15	19	23	0
1297	0	0	-326	-364	-38	345	-144	-201	-71	-27	-95	-1	-19	-15	0
1298	0	0	-225	-368	-143	296	-41	-255	-31	9	-52	5	-79	-38	0
1299	0	0	-336	-374	-38	355	-149	-206	-58	-44	-15	-87	-36	40	0
1300	0	0	-211	-372	-161	291	-25	-266	17	-13	-73	-95	7	-73	0
1301	0	0	-233	-384	-151	308	-41	-267	-5	79	-62	-21	32	-7	0
1302	0	0	-304	-395	-91	349	-106	-243	-60	-69	-114	-54	-52	-73	0
1303	0	0	-182	-405	-223	293	20	-314	15	13	-17	11	36	-54	0
1304	0	0	-320	-409	-89	364	-115	-249	0	-110	-85	-95	-40	-75	0
1305	0	0	-272	-419	-147	345	-62	-283	0	-3	-32	-40	-25	15	0
1306	0	0	-283	-432	-149	357	-67	-290	17	-9	-3	-116	-7	25	0
1307	0	0	-291	-422	-131	356	-80	-276	-1	-65	7	-62	-58	-52	0
1308	0	0	-295	-430	-135	362	-80	-282	-23	-31	-71	-48	-13	-97	0
1309	0	0	-256	-424	-168	340	-44	-296	-32	-19	27	-15	-56	5	0
1310	0	0	-209	-426	-217	317	4	-321	-38	0	23	-65	-13	-34	0
1311	0	0	-303	-419	-116	361	-93	-267	-131	-23	-162	-34	-50	-85	0
1312	0	0	-297	-417	-120	357	-88	-268	-69	15	3	-79	-19	25	0
1313	0	0	-279	-426	-147	352	-66	-286	-44	-60	-44	-62	-54	-52	0
1314	0	0	-285	-428	-143	356	-71	-285	1	-15	0	-95	19	-60	0
1315	0	0	-307	-438	-131	372	-88	-284	-67	-73	-21	-73	-67	-52	0
1316	0	0	-285	-442	-157	363	-64	-299	-44	23	-5	-11	-11	58	0
1317	0	0	-322	-440	-118	381	-102	-279	-71	-5	-95	-71	-42	-40	0
1318	0	0	-270	-442	-172	356	-49	-307	3	-15	-67	-9	-21	-13	0
1319	0	0	-279	-455	-176	367	-51	-315	-75	3	15	-91	-44	-9	0
1320	0	0	-355	-446	-91	400	-132	-268	-56	-64	-95	-93	-23	-29	0
1321	0	0	-239	-448	-209	343	-15	-328	-5	1	-19	-58	23	-44	0
1322	0	0	-295	-438	-143	366	-76	-290	13	-67	-58	-36	-65	-69	0
1323	0	0	-289	-428	-139	358	-75	-283	-13	-31	-36	-73	29	-85	0
1324	0	0	-250	-428	-178	339	-36	-303	32	21	-69	-25	11	-32	0
1325	0	0	-307	-415	-108	361	-99	-261	-17	-36	-23	-23	-58	-77	0
1326	0	0	-309	-415	-106	362	-101	-260	-1	-104	-62	-126	-81	-104	0
1327	0	0	-310	-422	-112	366	-99	-267	54	-25	23	-25	-27	7	0
1328	0	0	-293	-422	-129	357	-82	-275	-44	-9	-38	-77	29	-73	0
1329	0	0	-264	-436	-172	350	-46	-304	5	3	44	-40	-19	-79	0
1330	0	0	-347	-426	-79	386	-134	-252	-50	-23	-27	-38	-1	-93	0
1331	0	0	-225	-430	-205	327	-10	-317	38	5	-34	-15	-25	-56	0
1332	0	0	-273	-432	-159	352	-57	-295	-25	42	27	0	44	-102	0
1333	0	0	-267	-424	-157	345	-55	-290	-17	3	-71	0	-42	-29	0
1334	0	0	-299	-428	-129	363	-85	-278	-34	-56	-36	-85	1	-89	0
1335	0	0	-310	-424	-114	367	-98	-269	-40	-23	-25	17	-29	-133	0
1336	0	0	-326	-426	-100	376	-113	-263	-112	-50	29	-126	-31	-100	0
1337	0	0	-275	-432	-157	353	-59	-294	-60	-19	-3	-77	-1	-25	0
1338	0	0	-274	-413	-139	343	-67	-276	-44	7	-31	0	-54	-131	0
1339	0	0	-251	-382	-131	316	-60	-256	-3	11	-15	11	-36	9	0
1340	0	0	-198	-382	-184	290	-7	-283	-79	-13	-60	-48	-3	-71	0
1341	0	0	-231	-355	-124	293	-53	-239	-60	58	19	-9	11	-40	0
1342	0	0	-238	-360	-122	299	-58	-241	-15	5	-48	-36	31	-67	0
1343	0	0	-232	-360	-128	296	-52	-244	-42	1	-25	-52	-7	-62	0
1344	0	0	-273	-366	-93	319	-90	-229	-5	-3	3	-25	23	-62	0
1345	0	0	-291	-368	-77	329	-107	-222	-9	-95	-17	-27	-81	-126	0
1346	0	0	-271	-389	-118	330	-76	-253	-7	-34	-29	-9	-17	-95	0
1347	0	0	-264	-413	-149	338	-57	-281	52	-58	-75	17	-7	-64	0
1348	0	0	-298	-424	-126	361	-86	-275	-23	-46	13	7	13	-73	0
1349	0	0	-281	-428	-147	354	-67	-287	-56	-29	-27	-54	-21	-124	0
1350	0	0	-235	-415	-180	325	-27	-297	-17	44	21	85	21	-52	0
1351	0	0	-233	-397	-164	315	-34	-280	-159	-38	-62	-36	-102	-46	0
1352	0	0	-207	-393	-186	300	-10	-289	-11	-3	-1	46	-34	23	0
1353	0	0	-273	-389	-116	331	-78	-252	-108	-38	-5	-100	-32	-52	0
1354	0	0	-223	-374	-151	298	-36	-262	-29	0	-3	-67	-27	-122	0
1355	0	0	-305	-378	-73	341	-116	-225	-48	36	-83	-46	15	-36	0
1356	0	0	-308	-372	-64	340	-122	-218	-89	-50	-13	-46	-11	-60	0
1357	0	0	-217	-368	-151	292	-33	-259	-52	32	0	-25	-62	3	0
1358	0	0	-302	-362	-60	332	-121	-211	-50	-85	-19	-32	-23	-52	0
1359	0	0	-263	-356	-93	309	-85	-224	-38	-56	-19	-44	-11	-65	0
1360	0	0	-216	-355	-139	285	-38	-247	7	-13	11	-17	21	21	0
1361	0	0	-252	-374	-122	313	-65	-248	-32	-7	-60	1	-29	-112	0
1362	0	0	-233	-370	-137	301	-48	-253	-31	15	-31	25	-36	-114	0
1363	0	0	-221	-345	-124	283	-48	-234	-17	-93	-50	-23	-56	-108	0
1364	0	0	-275	-360	-85	317	-95	-222	7	-32	0	-11	-36	-29	0
1365	0	0	-308	-368	-60	338	-124	-214	-81	19	-129	-75	-25	-116	0
1366	0	0	-239	-368	-129	303	-55	-248	-15	19	60	-64	73	-31	0
1367	0	0	-306	-366	-60	336	-123	-213	-60	-52	27	27	-97	-81	0
1368	0	0	-258	-356	-98	307	-80	-227	19	-3	25	-50	-19	-23	0
1369	0	0	-285	-360	-75	322	-105	-217	-60	-40	-67	-54	-50	-65	0
1370	0	0	-198	-360	-162	279	-18	-261	-52	3	5	-15	-42	-19	0
1371	0	0	-248	-362	-114	305	-67	-238	-11	-21	-5	7	-50	-7	0
1372	0	0	-202	-378	-176	290	-13	-277	-44	9	-21	-36	-11	-36	0
1373	0	0	-270	-368	-98	319	-86	-233	-34	29	23	-54	-1	-11	0
1374	0	0	-275	-358	-83	316	-96	-220	-60	-87	-75	-65	-64	-60	0
1375	0	0	-239	-370	-131	304	-54	-250	9	11	-13	-25	-60	19	0
1376	0	0	-289	-362	-73	325	-108	-217	-21	-52	-89	-13	-32	-46	0
1377	0	0	-234	-362	-128	298	-53	-245	-79	25	-15	-100	-44	-60	0
1378	0	0	-277	-368	-91	322	-93	-229	-83	3	-40	-40	-73	-40	0
1379	0	0	-246	-372	-126	309	-60	-249	-50	44	-38	-17	31	-54	0
1380	0	0	-251	-388	-137	319	-57	-262	15	19	-67	31	-42	-36	0
1381	0	0	-299	-386	-87	342	-106	-236	-48	-114	5	-44	-79	-38	0
1382	0	0	-242	-389	-147	315	-47	-268	9	-54	25	-1	27	-67	0
1383	0	0	-297	-378	-81	337	-108	-229	-83	-7	-110	34	7	-50	0
1384	0	0	-270	-376	-106	323	-82	-241	-87	3	-11	-120	29	-71	0
1385	0	0	-246	-370	-124	308	-61	-247	0	-21	-56	-40	-62	-56	0
1386	0	0	-305	-372	-67	338	-119	-219	0	-36	-1	-65	-69	11	0
1387	0	0	-308	-393	-85	350	-111	-239	-58	17	-48	-54	-65	-36	0
1388	0	0	-238	-399	-161	318	-38	-280	17	-9	23	13	42	29	0
1389	0	0	-310	-397	-87	353	-111	-242	-19	-50	-48	-52	64	-38	0
1390	0	0	-229	-393	-164	311	-32	-278	34	-27	-46	-34	-5	-19	0
1391	0	0	-252	-389	-137	320	-57	-263	-25	-89	-50	-73	11	-58	0
1392	0	0	-201	-395	-194	298	-3	-294	29	46	-17	-36	40	-69	0
1393	0	0	-300	-395	-95	347	-102	-245	-3	-34	-50	-36	29	-65	0
1394	0	0	-223	-389	-166	306	-28	-277	-32	-5	-81	-52	7	-36	0
1395	0	0	-302	-395	-93	348	-104	-244	-19	-75	-91	44	-79	-44	0
1396	0	0	-318	-405	-87	361	-115	-246	-71	-13	-38	-7	42	-65	0
1397	0	0	-276	-417	-141	346	-67	-279	-38	15	-69	-46	-9	-73	0
1398	0	0	-279	-403	-124	341	-77	-263	-3	1	-19	-25	46	-87	0
1399	0	0	-246	-403	-157	324	-44	-280	71	-48	-52	-9	-34	-62	0
1400	0	0	-220	-415	-195	317	-12	-305	21	3	19	-7	19	5	0
1401	0	0	-300	-422	-122	361	-89	-272	-17	-73	-27	-54	5	-62	0
1402	0	0	-234	-422	-188	328	-23	-305	-64	65	31	3	17	-23	0
1403	0	0	-254	-420	-166	337	-44	-293	-11	-34	-21	-7	-46	-25	0
1404	0	0	-226	-420	-194	323	-16	-307	-58	62	-58	-34	-19	-5	0
1405	0	0	-291	-409	-118	350	-86	-263	23	-36	-3	-27	-1	-54	0
1406	0	0	-291	-415	-124	353	-83	-269	15	-1	0	-87	-58	27	0
1407	0	0	-322	-426	-104	374	-109	-265	0	-21	-42	7	-32	-9	0
1408	0	0	-297	-417	-120	357	-88	-268	-89	-44	-112	-73	-79	-54	0
1409	0	0	-304	-426	-122	365	-91	-274	17	-38	19	-27	23	-1	0
1410	0	0	-277	-430	-153	353	-62	-291	-89	29	-87	-58	-11	-139	0
1411	0	0	-240	-424	-184	332	-28	-304	40	-31	7	23	23	-48	0
1412	0	0	-307	-438	-131	372	-88	-284	0	3	-91	-5	34	-5	0
1413	0	0	-293	-436	-143	364	-75	-289	-52	-50	-23	-34	-19	-54	0
1414	0	0	-296	-420	-124	358	-86	-272	19	-48	25	-56	48	-62	0
1415	0	0	-392	-430	-38	411	-177	-234	-21	-83	-46	-62	-34	-67	0
1416	0	0	-333	-424	-91	378	-121	-257	-54	-34	-93	-48	-25	-95	0
1417	0	0	-344	-413	-69	378	-137	-241	17	-60	-25	-27	19	-71	0
1418	0	0	-285	-403	-118	344	-83	-260	-36	-62	5	-38	9	-44	0
1419	0	0	-242	-399	-157	320	-42	-278	-15	-7	-38	1	0	-44	0
1420	0	0	-223	-407	-184	315	-19	-295	-29	-46	-46	-46	-83	-23	0
1421	0	0	-219	-409	-190	314	-14	-299	-3	-5	-31	11	-67	81	0
1422	0	0	-246	-399	-153	322	-46	-276	-19	-19	13	-54	-29	-25	0
1423	0	0	-278	-413	-135	345	-71	-274	-42	-48	-46	-17	-25	-58	0
1424	0	0	-225	-440	-215	332	-5	-327	-3	-1	34	-17	-19	-3	0
1425	0	0	-336	-450	-114	393	-111	-282	-56	0	-52	-54	1	0	0
1426	0	0	-276	-440	-164	358	-56	-302	31	9	13	-106	-29	-31	0
1427	0	0	-344	-446	-102	395	-121	-274	-7	-60	-110	60	-54	-32	0
1428	0	0	-278	-444	-166	361	-56	-305	83	-19	-46	23	-25	-58	0
1429	0	0	-334	-434	-100	384	-117	-267	-77	-81	-29	-50	-73	-32	0
1430	0	0	-254	-426	-172	340	-41	-299	11	-25	3	-67	-5	-36	0
1431	0	0	-289	-409	-120	349	-84	-264	-60	-19	29	-93	-36	-89	0
1432	0	0	-250	-401	-151	325	-49	-276	-93	-34	-87	-31	-48	-15	0
1433	0	0	-276	-413	-137	344	-69	-275	-29	1	-38	-13	-23	-13	0
1434	0	0	-239	-411	-172	325	-33	-291	-56	11	-52	-48	-29	-60	0
1435	0	0	-375	-411	-36	393	-169	-223	-69	-75	-44	-58	-52	-81	0
1436	0	0	-297	-415	-118	356	-89	-266	-42	-38	31	-62	-42	-11	0
1437	0	0	-325	-420	-95	372	-115	-257	-46	-85	-42	-25	-81	-69	0
1438	0	0	-333	-420	-87	376	-123	-253	-3	-62	11	9	-77	-7	0
1439	0	0	-271	-420	-149	345	-61	-284	11	5	-27	1	17	-62	0
1440	0	0	-249	-417	-168	333	-40	-292	25	-34	-9	-9	-36	-13	0
1441	0	0	-248	-440	-192	344	-28	-316	11	-46	-36	-3	-64	-42	0
1442	0	0	-270	-436	-166	353	-52	-301	-19	-17	7	-50	-52	5	0
1443	0	0	-296	-424	-128	360	-84	-276	-9	-87	-40	-32	-46	-71	0
1444	0	0	-314	-426	-112	370	-101	-269	-126	34	-23	-31	-36	-38	0
1445	0	0	-284	-419	-135	351	-74	-277	-15	-7	3	-38	-3	-89	0
1446	0	0	-355	-417	-62	386	-146	-239	-91	-83	-83	-153	-75	-60	0
1447	0	0	-300	-426	-126	363	-87	-276	0	3	0	-54	-1	-54	0
1448	0	0	-295	-450	-155	372	-70	-302	-56	-7	-32	-17	-3	-93	0
1449	0	0	-349	-434	-85	391	-132	-259	-58	-29	-23	-19	-85	-129	0
1450	0	0	-293	-417	-124	355	-84	-270	-56	46	-54	-48	-17	-62	0
1451	0	0	-316	-426	-110	371	-103	-268	-65	-32	27	-9	-3	-15	0
1452	0	0	-268	-438	-170	353	-49	-304	-25	-67	-65	-60	-60	-52	0
1453	0	0	-285	-440	-155	362	-65	-297	54	0	46	29	62	58	0
1454	0	0	-361	-448	-87	404	-137	-267	-100	-83	-100	-85	-60	-178	0
1455	0	0	-221	-467	-246	344	12	-356	32	32	50	34	34	56	0
1456	0	0	-330	-459	-129	394	-100	-294	-81	-42	-11	-79	-21	-40	0
1457	0	0	-304	-455	-151	379	-76	-303	-17	13	21	-29	-42	-5	0
1458	0	0	-294	-455	-161	374	-66	-308	-50	5	-34	-15	-17	-27	0
1459	0	0	-217	-442	-225	329	4	-333	-15	62	-44	25	27	5	0
1460	0	0	-337	-428	-91	382	-123	-259	-95	-3	-48	-60	-46	-52	0
1461	0	0	-270	-436	-166	353	-52	-301	-48	-52	7	-62	9	-17	0
1462	0	0	-231	-434	-203	332	-14	-318	60	-42	-1	34	9	-44	0
1463	0	0	-302	-430	-128	366	-87	-279	-106	7	-67	-36	-19	-95	0
1464	0	0	-314	-434	-120	374	-97	-277	1	3	7	-46	-23	-34	0
1465	0	0	-394	-432	-38	413	-178	-235	3	-48	-15	-64	1	-52	0
1466	0	0	-302	-428	-126	365	-88	-277	-31	-46	-83	-27	-50	-67	0
1467	0	0	-258	-428	-170	343	-44	-299	-29	-36	0	19	13	-40	0
1468	0	0	-405	-436	-31	420	-187	-233	-64	-32	-38	-44	-64	-79	0
1469	0	0	-275	-424	-149	349	-63	-286	1	-21	-75	-73	-32	-56	0
1470	0	0	-270	-434	-164	352	-53	-299	-13	19	17	1	52	60	0
1471	0	0	-287	-442	-155	364	-66	-298	-11	-34	-85	-29	15	-62	0
1472	0	0	-231	-426	-195	328	-18	-310	7	-73	-25	-114	-56	-38	0
1473	0	0	-252	-422	-170	337	-41	-296	-17	23	58	3	19	0	0
1474	0	0	-281	-434	-153	357	-64	-293	-1	-100	-91	-91	-64	-3	0
1475	0	0	-231	-426	-195	328	-18	-310	-15	-54	75	-56	-7	-3	0
1476	0	0	-378	-426	-48	402	-165	-237	-19	-100	-112	-126	-11	-71	0
1477	0	0	-234	-422	-188	328	-23	-305	54	-46	1	-31	-62	-3	0
1478	0	0	-328	-417	-89	372	-119	-253	-83	-48	-25	-50	-34	-23	0
1479	0	0	-268	-405	-137	336	-65	-271	13	-67	-11	-67	29	-108	0
1480	0	0	-291	-424	-133	357	-79	-278	-1	21	-15	0	-17	-7	0
1481	0	0	-275	-434	-159	354	-58	-296	-50	-54	-38	-25	-54	-11	0
1482	0	0	-285	-444	-159	364	-63	-301	-1	9	-1	-44	60	-54	0
1483	0	0	-297	-440	-143	368	-77	-291	-3	-73	-17	-75	-19	-40	0
1484	0	0	-256	-440	-184	348	-36	-312	0	17	7	-3	-11	23	0
1485	0	0	-357	-428	-71	392	-143	-249	-73	-100	-71	-13	-120	-17	0
1486	0	0	-246	-432	-186	339	-30	-309	11	-29	-60	9	-31	-48	0
1487	0	0	-247	-442	-195	344	-26	-318	25	3	-87	34	-9	-27	0
1488	0	0	-322	-430	-108	376	-107	-269	-54	-71	-44	-112	-79	-73	0
1489	0	0	-252	-426	-174	339	-39	-300	1	-5	-58	48	-31	-71	0
1490	0	0	-279	-422	-143	350	-68	-282	-29	-77	-77	-46	23	-124	0
1491	0	0	-250	-411	-161	330	-44	-286	-65	-32	-25	-21	-64	-27	0
1492	0	0	-206	-434	-228	320	11	-331	34	97	-11	-21	112	15	0
1493	0	0	-279	-436	-157	357	-61	-296	17	-3	-46	11	1	-69	0
1494	0	0	-250	-434	-184	342	-33	-309	-11	-9	-60	-36	-93	-69	0
1495	0	0	-320	-465	-145	392	-87	-305	-36	-48	3	-83	27	-27	0
1496	0	0	-338	-467	-129	402	-104	-298	-7	-52	15	-46	-5	-13	0
1497	0	0	-328	-457	-129	392	-99	-293	-75	-62	-110	-100	-17	-135	0
1498	0	0	-291	-450	-159	370	-66	-304	1	-38	-36	17	7	-17	0
1499	0	0	-290	-452	-162	371	-64	-307	-50	-36	-13	-91	-40	-52	0
1500	0	0	-320	-448	-128	384	-96	-288	-17	-3	-42	54	-56	-40	0
1501	0	0	-243	-442	-199	342	-22	-320	11	-19	-62	-17	-21	-50	0
1502	0	0	-334	-434	-100	384	-117	-267	-44	-34	-91	-42	-5	-95	0
1503	0	0	-248	-436	-188	342	-30	-312	71	-31	-42	-1	0	-23	0
1504	0	0	-312	-426	-114	369	-99	-270	-32	-38	-67	17	-23	-73	0
1505	0	0	-190	-432	-242	311	26	-337	29	-79	19	-17	-58	0	0
1506	0	0	-343	-434	-91	388	-126	-262	-58	-15	-15	-104	21	-56	0
1507	0	0	-237	-436	-199	336	-19	-317	0	-44	60	-17	-50	54	0
1508	0	0	-320	-432	-112	376	-104	-272	23	-124	-23	1	-38	-36	0
1509	0	0	-217	-426	-209	321	-4	-317	-17	50	-114	0	21	-36	0
1510	0	0	-316	-420	-104	368	-106	-262	-19	-19	-38	-34	-1	-25	0
1511	0	0	-291	-405	-114	348	-88	-259	-69	-91	1	-71	-38	-31	0
1512	0	0	-194	-397	-203	295	4	-300	56	-25	-60	-5	-23	-48	0
1513	0	0	-305	-409	-104	357	-100	-256	-64	-38	-5	-58	38	-58	0
1514	0	0	-273	-420	-147	346	-63	-283	-13	-56	-83	-15	-112	-23	0
1515	0	0	-285	-426	-141	355	-72	-283	36	-52	-40	-85	-7	-44	0
1516	0	0	-326	-428	-102	377	-112	-265	-85	-27	0	-69	-73	13	0
1517	0	0	-268	-446	-178	357	-45	-312	-32	-36	5	-25	-83	-56	0
1518	0	0	-301	-432	-131	366	-85	-281	7	-65	-58	-32	-3	-83	0
1519	0	0	-392	-444	-52	418	-170	-248	54	-135	-23	1	-56	21	0
1520	0	0	-208	-446	-238	327	15	-342	-3	-31	-29	-7	11	-44	0
1521	0	0	-299	-438	-139	368	-80	-288	-19	-77	27	-48	-44	-65	0
1522	0	0	-293	-430	-137	361	-78	-283	-38	-36	-38	-58	-62	-67	0
1523	0	0	-238	-432	-194	335	-22	-313	-1	23	-27	-7	-44	-69	0
1524	0	0	-359	-442	-83	400	-138	-262	-13	-69	-40	-21	-19	-64	0
1525	0	0	-330	-442	-112	386	-109	-277	-40	-65	-73	-19	-91	-46	0
1526	0	0	-244	-430	-186	337	-29	-308	32	31	27	54	77	-52	0
1527	0	0	-386	-432	-46	409	-170	-239	-118	-46	-79	-81	-122	-87	0
1528	0	0	-297	-430	-133	363	-82	-281	13	-52	-5	-25	19	-67	0
1529	0	0	-304	-426	-122	365	-91	-274	7	-69	40	-34	-75	-34	0
1530	0	0	-268	-430	-162	349	-53	-296	-50	-13	-58	-79	9	-40	0
1531	0	0	-260	-419	-159	339	-50	-289	-9	-81	-69	0	-19	19	0
1532	0	0	-256	-409	-153	332	-51	-281	-7	-44	3	-34	-100	-44	0
1533	0	0	-341	-428	-87	384	-127	-257	-62	-36	-69	-23	34	-116	0
1534	0	0	-231	-432	-201	331	-15	-316	65	-1	38	-65	1	-9	0
1535	0	0	-285	-430	-145	357	-70	-287	-95	-31	62	-42	-98	-46	0
1536	0	0	-339	-428	-89	383	-125	-258	-89	-120	3	-104	-60	-29	0
1537	0	0	-287	-415	-128	351	-79	-271	27	23	52	21	11	-34	0
1538	0	0	-380	-409	-29	394	-175	-219	-65	-93	-85	13	-162	-124	0
1539	0	0	-275	-397	-122	336	-76	-259	-44	-31	-3	-71	-87	-116	0
1540	0	0	-312	-391	-79	351	-116	-235	23	-7	48	-46	-25	38	0
1541	0	0	-279	-391	-112	335	-83	-251	-87	-56	-110	-7	-42	-44	0
1542	0	0	-248	-409	-161	328	-43	-285	54	1	-19	-5	21	-7	0
1543	0	0	-283	-432	-149	357	-67	-290	-40	-23	-44	-85	-52	-62	0
1544	0	0	-306	-428	-122	367	-92	-275	0	-56	-100	31	-5	5	0
1545	0	0	-349	-444	-95	396	-127	-269	19	-38	-5	-46	5	-27	0
1546	0	0	-266	-448	-182	357	-42	-315	13	-44	-11	-75	-15	-17	0
1547	0	0	-337	-453	-116	395	-110	-284	-17	-62	-73	11	-32	-83	0
1548	0	0	-268	-450	-182	359	-43	-316	-7	32	-13	-83	1	13	0
1549	0	0	-234	-459	-225	346	-4	-342	-19	-7	-25	-25	-58	31	0
1550	0	0	-270	-446	-176	358	-47	-311	-62	11	-31	-36	-1	-87	0
1551	0	0	-258	-436	-178	347	-40	-307	15	-65	-81	40	-48	-54	0
1552	0	0	-238	-430	-192	334	-23	-311	-13	-48	-19	-58	-15	-38	0
1553	0	0	-312	-428	-116	370	-98	-272	-1	-48	-108	-15	-11	-23	0
1554	0	0	-248	-426	-178	337	-35	-302	23	-75	-93	-56	-73	-31	0
1555	0	0	-312	-430	-118	371	-97	-274	27	-27	-23	7	-1	-5	0
1556	0	0	-316	-436	-120	376	-98	-278	-34	-44	-83	-95	-50	-108	0
1557	0	0	-297	-430	-133	363	-82	-281	-13	-32	-69	-31	-73	-67	0
1558	0	0	-380	-426	-46	403	-167	-236	-87	-54	-73	-11	-58	-64	0
1559	0	0	-268	-413	-145	340	-61	-279	-71	-56	-23	-42	-36	-52	0
1560	0	0	-211	-422	-211	316	0	-316	71	-21	-15	17	-27	15	0
1561	0	0	-221	-424	-203	322	-9	-313	46	15	-44	5	13	-73	0
1562	0	0	-261	-422	-161	341	-50	-291	-29	-42	-38	-38	-21	-69	0
1563	0	0	-250	-424	-174	337	-38	-299	0	-32	-62	-9	-42	-83	0
1564	0	0	-343	-422	-79	382	-132	-250	-15	-69	-40	-17	-23	-21	0
1565	0	0	-293	-422	-129	357	-82	-275	-42	-118	-91	-46	-104	-83	0
1566	0	0	-301	-411	-110	356	-95	-260	-48	21	7	-79	0	-32	0
1567	0	0	-269	-422	-153	345	-58	-287	-25	-27	-25	25	-46	15	0
1568	0	0	-311	-440	-129	375	-91	-284	-46	-75	-46	-19	-65	-98	0
1569	0	0	-265	-424	-159	344	-53	-291	-17	-52	-56	-13	-42	-31	0
1570	0	0	-256	-403	-147	329	-54	-275	-5	40	-42	50	-9	-17	0
1571	0	0	-290	-388	-98	339	-96	-243	-5	-120	-102	-65	-85	-85	0
1572	0	0	-214	-378	-164	296	-25	-271	-46	60	1	1	54	5	0
1573	0	0	-316	-374	-58	345	-129	-216	-58	-87	-118	-69	-114	-97	0
1574	0	0	-223	-376	-153	299	-35	-264	9	17	-50	-25	-9	-44	0
1575	0	0	-300	-362	-62	331	-119	-212	-19	-104	-19	-65	13	15	0
1576	0	0	-241	-341	-100	291	-70	-220	1	-79	-15	-52	-42	-89	0
1577	0	0	-254	-333	-79	293	-87	-206	-11	-15	-118	-50	-1	-83	0
1578	0	0	-209	-335	-126	272	-41	-230	7	-19	-17	-38	1	0	0
1579	0	0	-279	-323	-44	301	-117	-183	-87	-40	-95	-75	15	-79	0
1580	0	0	-146	-308	-162	227	8	-235	1	0	17	-23	62	48	0
1581	0	0	-202	-312	-110	257	-46	-211	-9	-34	17	-60	0	-56	0
1582	0	0	-211	-329	-118	270	-46	-223	-25	-79	-81	-38	-23	-87	0
1583	0	0	-252	-329	-77	290	-87	-203	-83	-15	-52	-52	-62	-36	0
1584	0	0	-287	-312	-25	299	-131	-168	-31	-106	-77	-79	-31	-133	0
1585	0	0	-248	-300	-52	274	-98	-176	-21	-13	-42	-104	-13	-3	0
1586	0	0	-228	-292	-64	260	-82	-178	-7	-100	-3	-87	40	-50	0
1587	0	0	-282	-281	1	281	-141	-140	-62	-91	-91	-38	-48	-77	0
1588	0	0	-192	-273	-81	232	-55	-177	29	-73	36	-62	-5	-15	0
1589	0	0	-188	-275	-87	231	-50	-181	-21	-48	-31	-3	-65	-56	0
1590	0	0	-139	-265	-126	202	-6	-195	19	13	-44	-1	-52	-15	0
1591	0	0	-219	-240	-21	229	-99	-130	-65	36	-83	17	25	-32	0
1592	0	0	-188	-250	-62	219	-63	-156	-73	13	-95	-110	-40	-27	0
1593	0	0	-239	-275	-36	257	-101	-155	-58	-13	-7	-69	-15	-34	0
1594	0	0	-238	-265	-27	251	-105	-146	-50	-56	-108	-89	-60	-139	0
1595	0	0	-206	-273	-67	239	-69	-170	-108	-36	-31	-56	-11	-25	0
1596	0	0	-290	-271	19	280	-154	-126	-50	-46	-104	-13	-65	-79	0
1597	0	0	-198	-285	-87	241	-55	-186	-58	-5	-32	-23	-64	-52	0
1598	0	0	-231	-304	-73	267	-79	-188	3	-64	0	-48	-32	-97	0
1599	0	0	-247	-322	-75	284	-86	-198	-60	-73	27	-95	-7	7	0
1600	0	0	-199	-325	-126	262	-36	-225	36	-93	-54	-73	-21	-122	0
1601	0	0	-180	-327	-147	253	-16	-237	120	-13	-133	31	-11	27	0
1602	0	0	-190	-318	-128	254	-31	-223	-25	-38	-67	-81	-17	-67	0
1603	0	0	-190	-314	-124	252	-33	-219	-29	-27	-50	-19	-79	40	0
1604	0	0	-253	-318	-65	285	-94	-191	-60	-81	-15	-9	-77	-19	0
1605	0	0	-240	-323	-83	281	-78	-203	15	-11	-5	-5	-29	-1	0
1606	0	0	-256	-345	-89	300	-83	-217	-40	-13	-62	-46	-116	-5	0
1607	0	0	-298	-360	-62	329	-118	-211	-46	-25	-42	-122	-32	-89	0
1608	0	0	-252	-337	-85	294	-83	-211	-11	-15	40	-48	-25	-3	0
1609	0	0	-268	-345	-77	306	-95	-211	-97	-50	-81	-40	-95	-44	0
1610	0	0	-221	-368	-147	294	-37	-257	5	-36	27	19	-13	0	0
1611	0	0	-278	-386	-108	332	-85	-247	-126	-69	-19	-38	-60	-44	0
1612	0	0	-268	-382	-114	325	-77	-248	-48	19	-23	5	-54	-32	0
1613	0	0	-296	-393	-97	344	-99	-245	-44	-40	-44	-42	-60	-7	0
1614	0	0	-275	-420	-145	347	-65	-282	19	-64	13	-19	-29	32	0
1615	0	0	-373	-444	-71	408	-151	-257	11	-46	-79	38	-67	-46	0
1616	0	0	-398	-450	-52	424	-173	-251	-118	-44	-93	-95	3	-114	0
1617	0	0	-346	-446	-100	396	-123	-273	25	-106	-27	-38	-67	-69	0
1618	0	0	-324	-444	-120	384	-102	-282	-1	9	-46	7	-1	-32	0
1619	0	0	-326	-446	-120	386	-103	-283	-15	13	-58	-60	-42	-116	0
1620	0	0	-317	-448	-131	382	-93	-289	21	-54	-64	27	-15	-7	0
1621	0	0	-254	-440	-186	347	-34	-313	-98	11	-44	-52	-50	-36	0
1622	0	0	-351	-434	-83	392	-134	-258	-50	13	-75	-1	3	-114	0
1623	0	0	-291	-436	-145	363	-73	-290	-77	11	-62	-73	9	-77	0
1624	0	0	-277	-422	-145	349	-66	-283	58	-48	11	11	-48	-13	0
1625	0	0	-229	-428	-199	328	-15	-313	7	-13	-23	-87	-58	-11	0
1626	0	0	-293	-442	-149	367	-72	-295	3	-69	-23	-36	7	0	0
1627	0	0	-320	-463	-143	391	-88	-303	1	-9	-21	9	-54	-1	0
1628	0	0	-318	-475	-157	396	-80	-316	-71	-85	-42	-75	-38	-69	0
1629	0	0	-299	-461	-162	380	-68	-311	-44	-38	36	-29	-46	32	0
1630	0	0	-297	-450	-153	373	-72	-301	-58	3	-52	-97	42	-50	0
1631	0	0	-278	-446	-168	362	-55	-307	-29	-15	-62	-48	-44	-15	0
1632	0	0	-291	-453	-162	372	-64	-307	27	-19	-23	54	3	-7	0
1633	0	0	-343	-459	-116	401	-113	-287	-69	7	-54	-32	-79	-97	0
1634	0	0	-367	-452	-85	409	-141	-268	-25	9	-71	1	-25	-69	0
1635	0	0	-357	-442	-85	399	-136	-263	-62	-77	-77	-40	-3	-116	0
1636	0	0	-328	-444	-116	386	-106	-280	-40	11	-52	-7	-11	54	0
1637	0	0	-336	-440	-104	388	-116	-272	-48	-81	-11	-85	-60	7	0
1638	0	0	-277	-430	-153	353	-62	-291	-32	-36	9	-27	31	-46	0
1639	0	0	-299	-434	-135	366	-82	-284	-42	-25	-9	-122	50	-50	0
1640	0	0	-256	-438	-182	347	-37	-310	-21	-31	-31	-13	-32	-5	0
1641	0	0	-238	-453	-215	345	-11	-334	-31	-34	17	-25	-19	-7	0
1642	0	0	-299	-461	-162	380	-68	-311	-62	-36	-44	-54	-17	-114	0
1643	0	0	-304	-488	-184	396	-60	-336	-48	-3	7	-38	-3	9	0
1644	0	0	-239	-483	-244	361	2	-363	27	-42	-1	34	-56	9	0
1645	0	0	-287	-475	-188	381	-49	-331	-58	-13	50	-95	-9	-19	0
1646	0	0	-245	-444	-199	344	-23	-321	0	48	1	-46	-15	46	0
1647	0	0	-202	-407	-205	304	1	-306	-25	-44	48	-34	-3	-27	0
1648	0	0	-281	-296	-15	288	-133	-155	-69	5	-67	17	44	-120	0
1649	0	0	-129	-118	11	123	-70	-53	-34	-9	-65	-42	-40	-77	0
1650	0	0	-80	81	161	0	-120	121	-23	-34	-15	13	-34	-31	0
1651	0	0	76	289	213	-182	-68	251	-58	-75	1	-48	-3	-38	0
1652	0	0	258	568	310	-413	-26	439	64	52	-102	36	-1	-32	0
1653	0	0	375	933	558	-654	-91	745	-7	-79	-36	-11	-13	1	0
1654	0	0	621	1373	752	-997	-65	1062	19	11	-102	-25	-71	-1	0
1655	0	0	848	1870	1022	-1359	-87	1446	-11	-42	-44	-31	-65	-23	0
1656	0	0	1034	2308	1274	-1671	-120	1791	-13	-60	-11	-98	-112	-97	0
1657	0	0	1242	2737	1495	-1989	-126	2116	58	-21	-42	-60	0	-50	0
1658	0	0	1480	3074	1594	-2277	-57	2334	-7	-67	-54	-7	-36	-75	0
1659	0	0	1517	3317	1800	-2417	-141	2558	-54	-114	-27	-46	-83	-31	0
1660	0	0	1637	3447	1810	-2542	-86	2628	-7	-32	-32	-42	-54	-19	0
1661	0	0	1674	3470	1796	-2572	-61	2633	5	-31	-91	-23	-69	-100	0
1662	0	0	1607	3358	1751	-2482	-72	2554	29	-40	-48	-11	-79	-31	0
1663	0	0	1472	3020	1548	-2246	-38	2284	-1	-17	-19	11	-104	-56	1
1664	0	0	1114	2506	1392	-1810	-139	1949	-5	-34	-27	-85	-5	-67	0
1665	0	0	900	1856	956	-1378	-28	1406	9	-13	1	13	-54	-83	0
1666	0	0	502	1206	704	-854	-101	955	-73	-9	5	42	-21	-67	0
1667	0	0	-39	131	170	-46	-104	150	-157	-73	-46	-83	-131	-95	0
1668	0	0	-299	-508	-209	403	-45	-358	-52	65	67	1	48	-44	0
1669	72	0	-470	-632	-162	551	-154	-397	-106	-50	5	-93	-54	-11	0
1670	72	0	-406	-698	-292	552	-57	-495	-7	-122	77	-29	-67	-64	0
1671	72	0	-388	-684	-296	536	-46	-490	-75	93	23	21	21	-50	0
1672	72	0	-525	-680	-155	602	-185	-417	-129	-1	-52	-44	-97	-60	0
1673	72	0	-326	-675	-349	500	11	-512	27	56	-21	19	1	-102	0
1674	72	0	-471	-688	-217	579	-127	-452	-31	11	7	-52	15	-75	0
1675	72	0	-444	-717	-273	580	-85	-495	-36	0	-3	-31	-69	-52	0
1676	72	0	-406	-731	-325	568	-40	-528	122	-25	27	54	32	-5	0
1677	72	0	-543	-725	-182	634	-180	-453	-71	-139	-64	-7	-118	-79	0
1678	72	0	-412	-677	-265	544	-73	-471	13	-17	-38	36	-56	-135	0
1679	72	0	-466	-640	-174	553	-146	-407	-17	-19	-44	-50	-38	-77	0
1680	72	0	-289	-593	-304	441	7	-448	-1	34	-48	9	27	-73	0
1681	72	0	-324	-543	-219	433	-52	-381	-11	7	9	-42	-32	1	0
1682	72	0	-267	-490	-223	378	-22	-356	29	-17	40	3	27	-65	0
1683	72	0	-282	-448	-166	365	-58	-307	7	0	31	0	-13	48	0
1684	72	0	-283	-426	-143	354	-70	-284	11	-5	-46	-19	-21	0	0
1685	72	0	-272	-413	-141	342	-65	-277	-48	-29	-11	-32	-48	-32	0
1686	72	0	-316	-413	-97	364	-109	-255	-15	-56	-81	-17	5	-97	0
1687	72	0	-313	-419	-106	366	-103	-262	-25	-97	-3	3	-40	-52	0
1688	72	0	-334	-405	-71	369	-131	-238	-34	31	-100	-52	44	-108	0
1689	72	0	-287	-393	-106	340	-90	-249	-42	62	-83	-25	-7	-31	0
1690	72	0	-235	-378	-143	306	-46	-260	44	25	-44	32	56	-29	0
1691	72	0	-203	-362	-159	282	-22	-260	15	75	36	-29	27	34	0
1692	72	0	-190	-349	-159	269	-15	-254	-67	-69	31	-81	-40	9	0
1693	72	0	-190	-335	-145	262	-22	-240	9	-1	48	-31	9	-15	0
1694	72	0	-262	-341	-79	301	-91	-210	-27	-54	0	-85	-116	-15	0
1695	72	0	-206	-345	-139	275	-33	-242	-11	-13	38	-25	-15	36	0
1696	72	0	-389	-351	38	370	-213	-156	-81	1	-93	-85	-25	-67	0
1697	72	0	-258	-364	-106	311	-76	-235	-9	-9	-83	17	-106	-62	0
1698	72	0	-301	-386	-85	343	-108	-235	-29	9	1	-48	62	-104	0
1699	72	0	-270	-401	-131	335	-69	-266	-31	54	-42	-40	-48	-27	0
1700	72	0	-274	-407	-133	340	-70	-270	-15	46	0	13	3	13	0
1701	72	0	-248	-376	-128	312	-60	-252	-40	-52	3	-79	13	-38	0
1702	72	0	-157	-389	-232	273	37	-310	89	71	17	9	11	52	0
1703	72	0	-260	-374	-114	317	-73	-244	-29	27	-32	25	-44	23	0
1704	72	0	-217	-360	-143	288	-37	-251	9	58	-75	19	32	-42	0
1705	72	0	-272	-372	-100	322	-86	-236	-40	31	-1	3	-3	-19	0
1706	72	0	-289	-347	-58	318	-115	-202	-29	-34	-42	-7	-27	-95	0
1707	72	0	-222	-351	-129	286	-46	-240	0	13	31	-81	23	-11	0
1708	72	0	-237	-341	-104	289	-66	-222	25	-64	-25	-17	-40	-56	0
1709	72	0	-270	-349	-79	309	-95	-214	-52	-3	-5	-31	-31	-7	0
1710	72	0	-248	-358	-110	303	-69	-234	-67	-19	0	-77	-54	-31	0
1711	72	0	-204	-349	-145	276	-29	-247	75	77	-34	42	3	-19	0
1712	72	0	-235	-347	-112	291	-61	-229	-50	5	-7	17	-48	-58	0
1713	72	0	-192	-345	-153	268	-19	-249	5	-23	-1	3	-52	-65	0
1714	72	0	-246	-333	-87	289	-79	-210	-83	-15	-34	-87	-34	-19	0
1715	72	0	-154	-320	-166	237	6	-243	52	46	38	25	-7	9	0
1716	72	0	-278	-322	-44	300	-117	-183	1	-50	-5	-44	25	-48	0
1717	72	0	-186	-314	-128	250	-29	-221	-32	5	-9	-110	-64	-34	0
1718	72	0	-239	-306	-67	272	-86	-186	21	-21	7	-42	-11	-1	0
1719	72	0	-248	-298	-50	273	-99	-174	-46	7	-23	-98	-11	-98	0
1720	72	0	-163	-296	-133	229	-15	-214	64	-36	15	-67	-13	-9	0
1721	72	0	-190	-292	-102	241	-44	-197	-102	56	-29	-67	-13	-21	0
1722	72	0	-186	-277	-91	231	-47	-184	-71	81	-73	7	-15	-64	0
1723	72	0	-184	-277	-93	230	-45	-185	13	-56	-64	-38	-21	-36	0
1724	72	0	-153	-263	-110	208	-21	-186	-17	-34	-1	-58	27	-145	0
1725	72	0	-188	-267	-79	227	-54	-173	-23	52	-31	-64	5	17	0
1726	72	0	-250	-250	0	250	-125	-125	-48	-58	-13	-112	11	-38	0
1727	72	0	-251	-242	9	246	-130	-116	-122	-100	-95	-120	-52	-166	0
1728	72	0	-155	-240	-85	197	-35	-162	-15	42	0	-46	-19	21	0
1729	72	0	-237	-236	1	236	-119	-117	15	-71	-71	-87	-44	-93	0
1730	72	0	-227	-261	-34	244	-96	-147	-31	1	-102	-46	52	-176	0
1731	72	0	-225	-269	-44	247	-90	-156	-104	-19	-50	-95	32	-83	0
1732	72	0	-221	-269	-48	245	-86	-158	-27	9	-110	-19	-19	-83	0
1733	72	0	-185	-258	-73	221	-56	-165	-36	5	-50	-9	-85	-126	0
1734	72	0	-196	-234	-38	215	-79	-136	-71	-36	-27	-73	-32	-56	0
1735	72	0	-179	-223	-44	201	-67	-133	-83	-13	-73	-116	34	-137	0
1736	72	0	-192	-219	-27	205	-82	-123	-102	-64	-73	-15	-60	-97	0
1737	72	0	-200	-209	-9	204	-95	-109	-42	-3	-29	-62	54	-46	0
1738	72	0	-185	-192	-7	188	-89	-99	-15	-56	-62	-71	0	-172	0
1739	72	0	-169	-176	-7	172	-81	-91	-85	-9	-21	-52	1	-161	0
1740	72	0	-159	-168	-9	163	-75	-88	-40	-29	-89	-19	-32	-69	0
1741	72	0	-151	-162	-11	156	-70	-86	-65	-56	-87	-114	-62	-46	0
1742	72	0	-71	-166	-95	118	12	-130	-13	64	-60	-83	1	-42	0
1743	72	0	-191	-174	17	182	-104	-78	-27	-58	-98	-44	-36	-50	0
1744	72	0	-79	-162	-83	120	2	-122	5	9	-44	-93	-13	-38	0
1745	72	0	-177	-145	32	161	-104	-56	25	-5	-64	-17	9	-102	0
1746	72	0	-183	-131	52	157	-117	-39	-62	-89	-108	-98	-50	-143	0
1747	72	0	-111	-122	-11	116	-50	-66	-54	36	-48	-36	9	-38	0
1748	72	0	-131	-108	23	119	-77	-42	29	-81	-32	-56	5	-108	0
1749	72	0	-101	-104	-3	102	-49	-53	-65	9	-87	-48	-19	-75	0
1750	72	0	-107	-75	32	91	-69	-21	-104	-31	-79	-25	5	-81	0
1751	72	0	-43	-46	-3	44	-20	-24	-25	-62	-17	5	-50	-58	0
1752	72	0	-21	-42	-21	31	0	-31	60	-7	11	29	13	-42	0
1753	72	0	-72	-38	34	55	-53	-2	-36	21	-29	-79	3	-65	0
1754	72	0	-71	-17	54	44	-62	18	-25	89	-112	-69	-1	-91	0
1755	72	0	-49	-13	36	31	-42	11	-1	0	-75	-5	9	-71	0
1756	72	0	-107	-5	102	56	-104	48	-67	-54	-34	-56	-27	-102	0
1757	72	0	-80	11	91	34	-85	51	13	-13	-73	-48	-21	-29	0
1758	72	0	-15	31	46	-8	-30	38	-13	7	-31	-19	-54	15	0
1759	72	0	-114	48	162	33	-138	105	-27	-91	-104	-19	-73	-157	0
1760	72	0	-45	77	122	-16	-83	99	-60	-13	-19	-69	13	-54	0
1761	72	0	5	102	97	-53	-46	99	-32	-32	-65	-40	-17	-46	0
1762	72	0	-49	110	159	-30	-104	134	-15	-17	-52	-7	-5	-69	0
1763	72	0	5	133	128	-69	-61	130	-34	-27	-87	-65	-38	-116	0
1764	72	0	6	145	139	-75	-66	142	34	-13	0	-17	40	-73	0
1765	72	0	-62	157	219	-47	-140	188	3	-100	-32	-65	-38	-102	0
1766	72	0	-8	178	186	-85	-97	182	-60	-15	-40	-65	-32	5	0
1767	72	0	48	207	159	-127	-55	183	-3	3	17	-50	21	-73	0
1768	72	0	64	219	155	-141	-45	187	29	-77	-19	13	5	-98	0
1769	72	0	77	236	159	-156	-41	197	1	-46	0	29	-15	9	0
1770	72	0	101	263	162	-182	-30	212	36	-15	-42	-31	-46	-23	0
1771	72	0	111	287	176	-199	-32	231	13	21	-56	-11	-31	-75	0
1772	72	0	56	306	250	-181	-97	278	-27	-73	-60	48	-32	-50	0
1773	72	0	141	327	186	-234	-22	256	-23	-27	46	-98	-42	-19	0
1774	72	0	93	360	267	-226	-87	313	-73	-27	-19	-7	23	-19	0
1775	72	0	163	384	221	-273	-29	302	36	-69	-7	11	-75	44	0
1776	72	0	103	403	300	-253	-98	351	-32	-36	-19	0	-29	-42	0
1777	72	0	113	419	306	-266	-96	362	-21	-48	-13	-13	-75	-25	0
1778	72	0	124	436	312	-280	-94	374	-77	-15	-56	-79	-25	-126	0
1779	72	0	157	457	300	-307	-71	378	-21	-29	-100	31	-13	-69	0
1780	72	0	180	453	273	-316	-46	363	32	1	-5	19	-21	-9	0
1781	72	0	184	473	289	-328	-52	381	-40	-25	-5	-65	46	-54	0
1782	72	0	179	481	302	-330	-61	391	-50	-25	3	-7	-104	38	0
1783	72	0	217	496	279	-356	-31	387	-36	-21	-48	-7	5	-40	0
1784	72	0	196	500	304	-348	-54	402	-36	0	21	-97	-9	29	0
1785	72	0	212	506	294	-359	-41	400	-89	-58	15	-56	-46	-64	0
1786	72	0	124	506	382	-315	-129	444	-32	-87	0	-44	44	-89	0
1787	72	0	170	521	351	-345	-90	436	-25	-17	-58	-7	-91	-50	0
1788	72	0	217	529	312	-373	-47	420	-56	27	-44	-19	-46	-56	0
1789	72	0	138	543	405	-340	-133	474	-65	-38	-79	-64	-36	-71	0
1790	72	0	270	549	279	-409	-4	414	1	-17	-13	-34	-38	42	0
1791	72	0	260	558	298	-409	-19	428	25	-13	-48	-44	-1	-17	0
1792	72	0	202	562	360	-382	-79	461	-81	-17	64	-60	-5	7	0
1793	72	0	289	541	252	-415	18	396	23	15	3	5	31	-112	0
1794	72	0	147	533	386	-340	-119	459	-29	-97	-44	-81	-73	-32	0
1795	72	0	233	504	271	-368	-19	387	5	-27	13	-62	-60	-44	0
1796	72	0	187	481	294	-334	-53	387	5	-81	29	-54	-19	-71	0
1797	72	0	83	438	355	-260	-136	396	-64	-58	-27	-60	-19	-50	0
1798	72	0	105	407	302	-256	-98	354	-48	-44	-19	-36	-79	-21	0
1799	72	0	180	372	192	-276	-6	282	-36	-32	9	5	-11	-147	0
1800	72	0	122	337	215	-229	-46	276	1	40	-23	15	40	-46	0
1801	72	0	152	314	162	-233	-5	238	-11	-50	-40	-38	-25	-32	0
1802	72	0	95	273	178	-184	-41	225	7	-42	-32	5	-29	-32	0
1803	72	0	105	258	153	-181	-24	205	5	-13	3	25	3	-13	0
1804	72	0	75	234	159	-154	-42	196	-27	-7	-91	-5	-3	-50	0
1805	72	0	93	195	102	-144	-4	148	-21	-81	56	-9	-58	58	0
1806	72	0	-1	161	162	-80	-81	161	-98	-13	-42	-52	-23	-62	0
1807	72	0	31	131	100	-81	-34	115	-46	-36	-58	13	-23	-32	0
1808	72	0	-46	91	137	-22	-91	114	-27	-32	-48	-64	-46	-83	0
1809	72	0	-40	62	102	-11	-71	82	-27	-42	-42	-17	-3	-40	0
1810	72	0	-17	29	46	-6	-31	37	1	-46	-42	23	-38	-46	0
1811	72	0	-30	1	31	14	-30	16	38	-126	-13	-64	-15	-81	0
1812	72	0	-102	-40	62	71	-82	11	-5	-62	-9	1	-31	3	0
1813	72	0	-83	-62	21	72	-52	-20	-36	-91	-31	-21	-56	-77	0
1814	72	0	-79	-79	0	79	-39	-39	5	-1	34	-50	36	-69	0
1815	72	0	-144	-108	36	126	-90	-36	-54	-81	-93	-40	19	-149	0
1816	72	0	-164	-139	25	151	-94	-57	-31	-102	-25	-71	-21	-81	0
1817	72	0	-189	-162	27	175	-108	-67	-44	-85	62	-15	-44	-29	0
1818	72	0	-195	-174	21	184	-108	-76	5	-54	-11	-34	-93	-67	0
1819	72	0	-212	-178	34	195	-123	-72	52	-50	-38	-27	17	-122	0
1820	72	0	-192	-199	-7	195	-92	-103	19	-58	-29	-31	3	-64	0
1821	72	0	-138	-205	-67	171	-35	-136	-54	-21	17	-19	-1	-65	0
1822	72	0	-194	-230	-36	212	-79	-133	34	-91	-141	27	-17	-91	0
1823	72	0	-225	-234	-9	229	-108	-121	-73	-34	-38	-71	-56	-81	0
1824	72	0	-179	-250	-71	214	-54	-160	-13	-42	5	-71	-38	-21	0
1825	72	0	-201	-261	-60	231	-70	-160	-40	-46	-104	-71	-79	-73	0
1826	72	0	-227	-269	-42	248	-92	-155	15	-83	-40	-29	23	-52	0
1827	72	0	-286	-279	7	282	-146	-136	-50	-89	-77	-95	0	-104	0
1828	72	0	-161	-279	-118	220	-21	-198	11	-52	19	-56	29	15	0
1829	72	0	-143	-292	-149	217	3	-220	0	-50	-19	-69	58	-11	0
1830	72	0	-195	-323	-128	259	-33	-225	-67	-27	-83	-52	-32	-71	0
1831	72	0	-233	-368	-135	300	-49	-251	0	-40	-17	-58	46	-54	0
1832	72	0	-245	-411	-166	328	-39	-288	-36	-149	-48	-71	-36	-85	0
1833	72	0	-258	-479	-221	368	-18	-350	-67	-42	-71	-21	5	-71	0
1834	72	0	-151	-430	-279	290	64	-354	-7	-13	-69	-54	42	-44	0
1835	72	0	-706	-942	-236	824	-235	-589	-3738	186	-426	-541	496	-170	0
1836	72	0	-889	-816	73	852	-481	-371	-4531	673	-126	-572	1323	172	0
1837	72	0	-652	-708	-56	680	-298	-382	-4095	568	-75	-525	1210	-166	0
1838	72	0	-223	-651	-428	437	102	-539	-2995	279	87	-498	409	-240	0
1839	72	0	-219	-614	-395	416	88	-504	-1687	161	-240	-545	519	186	0
1840	72	0	-132	-576	-444	354	156	-510	-186	296	-529	-1084	1695	-38	0
1841	72	0	-173	-566	-393	369	110	-479	-378	225	-694	-876	2221	-133	0
1842	72	0	14	-583	-597	284	305	-590	-50	7	-341	-764	1464	-42	0
1843	72	0	-146	-605	-459	375	156	-532	219	-197	48	-603	164	58	0
1844	72	0	-235	-630	-395	432	80	-512	256	275	75	-485	-1125	-56	0
1845	72	0	-308	-663	-355	485	23	-509	25	785	376	-298	-1478	-143	0
1846	72	0	-602	-704	-102	653	-250	-403	-659	630	545	-440	-1307	-258	0
1847	72	0	-412	-741	-329	576	-41	-535	-667	310	525	-399	-657	-292	0
1848	72	0	-535	-787	-252	661	-141	-519	-141	27	386	-486	60	-240	0
1849	72	0	-528	-834	-306	681	-111	-570	-306	161	159	-931	682	-242	0
1850	72	0	-458	-878	-420	668	-19	-649	-322	442	116	-1216	1204	-87	0
1851	72	0	-551	-907	-356	729	-97	-631	-446	372	-52	-1614	1276	-56	0
1852	72	0	-537	-944	-407	740	-65	-675	-343	240	-46	-1594	1181	-54	0
1853	72	0	-594	-1001	-407	797	-93	-704	-378	180	-42	-1371	968	-29	0
1854	72	0	-611	-1039	-428	825	-91	-733	-397	25	-118	-1301	774	-38	0
1855	72	0	-693	-1065	-372	879	-160	-718	-386	25	-32	-1063	554	-64	0
1856	72	0	-788	-1080	-292	934	-248	-686	-232	-205	3	-896	114	-186	0
1857	72	0	-787	-1101	-314	944	-236	-707	38	-267	91	-368	-162	-122	0
1858	72	0	-858	-1123	-265	990	-296	-694	133	-420	73	131	-547	-203	0
1859	72	0	-914	-1144	-230	1029	-342	-687	294	-492	73	626	-754	-320	0
1860	72	0	-871	-1154	-283	1012	-294	-718	521	-566	238	1175	-1292	-362	0
1861	72	0	-968	-1169	-201	1068	-383	-685	611	-504	281	1367	-1751	-525	0
1862	72	0	-861	-1181	-320	1021	-270	-750	682	-225	256	1456	-1841	-605	0
1863	72	0	-926	-1187	-261	1056	-332	-724	560	-259	149	1290	-1606	-855	0
1864	72	0	-907	-1196	-289	1051	-309	-742	475	-312	-44	1072	-1262	-1057	0
1865	72	0	-768	-1208	-440	988	-164	-824	492	-616	-25	698	-688	-1191	0
1866	72	0	-916	-1214	-298	1065	-309	-756	300	-706	-110	554	-225	-1356	0
1867	72	0	-799	-1214	-415	1006	-192	-814	362	-541	-34	240	343	-1478	0
1868	72	0	-805	-1210	-405	1007	-200	-807	323	-298	11	201	595	-1276	0
1869	72	0	-838	-1222	-384	1030	-227	-803	133	-388	71	118	713	-1278	0
1870	72	0	-706	-1247	-541	976	-82	-894	184	-269	67	89	715	-1173	0
1871	72	0	-722	-1257	-535	989	-93	-896	289	-428	17	62	541	-1131	0
1872	72	0	-673	-1247	-574	960	-49	-910	263	-333	9	11	409	-1228	0
1873	72	0	-632	-1237	-605	934	-13	-921	333	-155	50	25	248	-1239	0
1874	72	0	-671	-1237	-566	954	-52	-901	298	-116	118	36	100	-1344	0
1875	72	0	-675	-1224	-549	949	-63	-886	252	-201	-42	-182	-137	-1505	0
1876	72	0	-634	-1212	-578	923	-28	-895	289	-339	-25	-112	-259	-1594	0
1877	72	0	-695	-1191	-496	943	-99	-843	232	-207	-65	-81	-591	-1637	0
1878	72	0	-712	-1179	-467	945	-122	-823	178	-69	-54	-50	-669	-1736	0
1879	72	0	-673	-1165	-492	919	-90	-828	298	-40	-32	-3	-855	-1681	0
1880	72	0	-702	-1148	-446	925	-128	-797	304	-129	-71	60	-898	-1614	0
1881	72	0	-665	-1146	-481	905	-92	-813	318	-128	-126	102	-865	-1629	0
1882	72	0	-681	-1131	-450	906	-115	-790	230	-93	-83	29	-867	-1420	0
1883	72	0	-652	-1107	-455	879	-98	-781	308	-38	-25	85	-688	-1231	0
1884	72	0	-710	-1096	-386	903	-162	-741	223	-112	19	73	-746	-1129	0
1885	72	0	-627	-1065	-438	846	-94	-751	391	-56	9	100	-630	-1006	0
1886	72	0	-667	-1049	-382	858	-142	-715	306	-60	-21	77	-686	-884	0
1887	72	0	-596	-1024	-428	810	-84	-726	353	-9	9	93	-527	-816	0
1888	72	0	-560	-1012	-452	786	-54	-732	355	93	-44	56	-388	-750	0
1889	72	0	-526	-981	-455	753	-35	-718	294	331	-71	-56	-246	-677	0
1890	72	0	-654	-946	-292	800	-181	-619	17	407	-23	-228	62	-578	0
1891	72	0	-512	-921	-409	716	-51	-665	-104	339	-40	-226	388	-535	0
1892	72	0	-516	-915	-399	715	-58	-657	-228	-19	-65	-325	700	-626	0
1893	72	0	-514	-900	-386	707	-64	-643	-310	-186	-155	-358	981	-653	0
1894	72	0	-471	-876	-405	673	-33	-640	-155	-356	-149	-322	1088	-719	0
1895	72	0	-526	-865	-339	695	-93	-602	-195	-273	-44	-248	1043	-708	0
1896	72	0	-479	-863	-384	671	-47	-623	-65	-73	-58	-60	909	-741	0
1897	72	0	-474	-865	-391	669	-41	-628	46	52	-32	112	795	-704	0
1898	72	0	-503	-873	-370	688	-66	-621	56	31	-91	71	630	-659	0
1899	72	0	-363	-863	-500	613	68	-681	209	-52	-139	64	611	-514	0
1900	72	0	-365	-855	-490	610	62	-672	143	-192	-174	9	386	-554	0
1901	72	0	-340	-863	-523	601	91	-693	137	-182	-145	-17	345	-543	0
1902	72	0	-398	-857	-459	627	30	-658	40	-137	-228	-124	178	-442	0
1903	72	0	-342	-863	-521	602	89	-692	36	-135	-291	-164	79	-438	0
1904	72	0	-369	-861	-492	615	61	-676	52	-131	-256	-291	-77	-199	0
1905	72	0	-480	-873	-393	676	-43	-633	-75	-263	-312	-422	-275	-213	0
1906	72	0	-423	-880	-457	651	17	-668	-7	-124	-246	-273	-389	-73	0
1907	72	0	-539	-880	-341	709	-99	-610	-129	-75	-304	-329	-552	3	0
1908	72	0	-503	-894	-391	698	-56	-642	-207	89	-296	-393	-657	11	0
1909	72	0	-603	-880	-277	741	-163	-578	-273	9	-356	-341	-682	145	0
1910	72	0	-491	-880	-389	685	-51	-634	-277	-108	-312	-364	-673	155	0
1911	72	0	-264	-878	-614	571	175	-746	-310	-106	-128	-242	-403	291	0
1912	72	0	-463	-878	-415	670	-24	-646	-225	-203	-209	-322	-300	95	0
1913	72	0	-494	-874	-380	684	-57	-627	-180	-128	-118	-347	-188	34	0
1914	72	0	-458	-867	-409	662	-24	-638	-166	-62	-168	-207	-248	-87	0
1915	72	0	-483	-900	-417	691	-33	-658	-168	58	-71	-3	-174	-168	0
1916	72	0	-671	-925	-254	798	-208	-589	-114	5	60	-32	-153	-339	0
1917	72	0	-621	-937	-316	779	-152	-626	42	54	126	159	1	-384	0
1918	72	0	-593	-940	-347	766	-123	-643	124	98	159	131	42	-502	0
1919	72	0	-619	-948	-329	783	-145	-638	-42	108	219	65	-213	-723	0
1920	72	0	-513	-935	-422	724	-45	-678	-3	203	376	34	-281	-816	0
1921	72	0	-568	-917	-349	742	-109	-633	-25	97	269	-46	-302	-970	0
1922	72	0	-547	-919	-372	733	-87	-645	-79	91	250	-151	-228	-1179	0
1923	72	0	-503	-923	-420	713	-41	-671	-128	81	275	-271	60	-1307	0
1924	72	0	-596	-931	-335	763	-130	-633	-174	48	186	-358	228	-1394	0
1925	72	0	-588	-917	-329	752	-129	-623	-234	17	108	-393	417	-1563	0
1926	72	0	-589	-909	-320	749	-134	-614	-166	50	-13	-372	607	-1629	0
1927	72	0	-601	-915	-314	758	-143	-614	-236	48	-29	-459	593	-1600	0
1928	72	0	-494	-913	-419	703	-37	-666	-153	36	-1	-399	494	-1526	0
1929	72	0	-578	-913	-335	745	-121	-624	-223	21	-114	-374	325	-1544	0
1930	72	0	-522	-925	-403	723	-59	-664	-240	60	-149	-391	219	-1517	0
1931	72	0	-541	-913	-372	727	-84	-642	-122	50	-215	-308	155	-1359	0
1932	72	0	-465	-905	-440	685	-12	-672	-67	-5	-236	-226	73	-1332	0
1933	72	0	-541	-905	-364	723	-88	-634	-98	-36	-213	-263	-25	-1319	0
1934	72	0	-534	-904	-370	719	-82	-637	-83	-54	-174	-137	-25	-1173	0
1935	72	0	-538	-896	-358	717	-90	-627	-81	-85	-205	-128	-145	-1103	0
1936	72	0	-450	-884	-434	667	-8	-659	1	-38	-147	-42	-139	-944	0
1937	72	0	-555	-894	-339	724	-108	-616	-27	17	-186	-25	-38	-808	0
1938	72	0	-507	-896	-389	701	-59	-642	52	-54	-46	-34	13	-663	0
1939	72	0	-580	-913	-333	746	-123	-623	0	-122	-69	5	-34	-424	0
1940	72	0	-444	-919	-475	681	15	-697	42	36	-15	157	143	-221	0
1941	72	0	-470	-935	-465	702	-2	-700	38	-73	32	110	98	-176	0
1942	72	0	-509	-935	-426	722	-41	-680	89	-54	42	91	91	-143	0
1943	72	0	-527	-938	-411	732	-58	-674	126	-89	40	180	23	-135	0
1944	72	0	-502	-948	-446	725	-28	-697	174	-128	118	155	40	-128	0
1945	72	0	-518	-948	-430	733	-44	-689	153	-126	129	205	-112	-131	0
1946	72	0	-561	-956	-395	758	-83	-675	87	-81	104	263	-186	-58	0
1947	72	0	-564	-950	-386	757	-89	-668	151	-137	199	267	-201	-81	0
1948	72	0	-601	-946	-345	773	-128	-645	89	-126	182	259	-221	-44	0
1949	72	0	-549	-942	-393	745	-78	-667	73	-75	155	409	-244	36	0
1950	72	0	-502	-940	-438	721	-32	-689	56	-29	188	335	-128	48	0
1951	72	0	-493	-927	-434	710	-29	-680	87	-91	172	322	-95	-15	0
1952	72	0	-514	-927	-413	720	-50	-670	116	-11	7	388	-97	15	0
1953	72	0	-538	-933	-395	735	-71	-664	81	5	34	170	-71	-5	0
1954	72	0	-559	-921	-362	740	-98	-641	81	-32	44	110	-77	7	0
1955	72	0	-566	-917	-351	741	-107	-634	38	-52	36	31	-62	-42	0
1956	72	0	-574	-921	-347	747	-113	-634	-27	-9	31	-98	5	-97	0
1957	72	0	-574	-921	-347	747	-113	-634	-87	29	-29	-102	-118	-97	0
1958	72	0	-547	-913	-366	730	-90	-639	54	-9	-15	-120	-159	-108	0
1959	72	0	-621	-894	-273	757	-174	-583	-75	-40	-44	-170	-182	-180	0
1960	72	0	-507	-898	-391	702	-58	-644	-89	-34	-11	-275	-145	-199	0
1961	72	0	-518	-907	-389	712	-64	-648	-75	-69	-5	-174	-114	-195	0
1962	72	0	-527	-907	-380	717	-73	-643	-73	-62	-149	-203	-192	-323	0
1963	72	0	-489	-909	-420	699	-34	-664	-149	54	-23	-194	-23	-289	0
1964	72	0	-578	-909	-331	743	-123	-620	-166	-85	-71	-289	7	-374	0
1965	72	0	-489	-917	-428	703	-30	-672	-145	-44	-118	-162	1	-415	0
1966	72	0	-539	-905	-366	722	-86	-635	-184	-89	-129	-203	56	-457	0
1967	72	0	-508	-907	-399	707	-54	-653	-124	-91	-91	-199	42	-485	0
1968	72	0	-487	-902	-415	694	-36	-658	-159	-120	-44	-197	-9	-587	0
1969	72	0	-495	-917	-422	706	-36	-669	-77	-145	-102	-188	60	-541	0
1970	72	0	-522	-925	-403	723	-59	-664	-141	-104	-112	-137	15	-587	0
1971	72	0	-440	-919	-479	679	19	-699	-60	-40	13	-194	145	-545	0
1972	72	0	-477	-925	-448	701	-14	-686	-155	-3	-52	-215	46	-618	0
1973	72	0	-473	-923	-450	698	-11	-686	-176	17	-60	-69	40	-529	0
1974	72	0	-468	-921	-453	694	-7	-687	-141	-75	-19	-102	54	-521	0
1975	72	0	-467	-909	-442	688	-12	-675	-157	-65	-75	-129	64	-531	0
1976	72	0	-540	-902	-362	721	-89	-632	-143	-75	-15	-108	100	-434	0
1977	72	0	-433	-896	-463	664	15	-679	-137	-42	58	-118	62	-372	0
1978	72	0	-514	-900	-386	707	-64	-643	-97	-21	34	-27	48	-415	0
1979	72	0	-582	-904	-322	743	-130	-613	-104	-77	0	-85	17	-438	0
1980	72	0	-394	-900	-506	647	56	-703	-36	-13	-7	-5	-7	-232	0
1981	72	0	-539	-884	-345	711	-97	-614	-108	-44	-52	17	-32	-250	0
1982	72	0	-433	-888	-455	660	11	-671	-122	-48	-40	-71	-36	-246	0
1983	72	0	-512	-898	-386	705	-63	-642	-85	-31	-50	-81	27	-135	0
1984	72	0	-505	-900	-395	702	-55	-647	-85	-48	-62	-69	-52	-238	0
1985	72	0	-431	-884	-453	657	11	-668	-44	13	-91	-34	-62	-120	0
1986	72	0	-498	-882	-384	690	-57	-633	-71	-19	-64	1	-58	-110	0
1987	72	0	-498	-882	-384	690	-57	-633	-48	3	-97	-56	-52	-112	0
1988	72	0	-496	-884	-388	690	-54	-636	-48	-32	-77	-29	-87	-40	0
1989	72	0	-460	-882	-422	671	-19	-652	-13	19	-56	-71	1	-44	0
1990	72	0	-448	-896	-448	672	0	-672	-40	13	-40	-44	-32	120	0
1991	72	0	-465	-911	-446	688	-9	-678	9	32	-168	-27	-62	0	0
1992	72	0	-450	-898	-448	674	-1	-673	-1	93	-106	23	-29	40	0
1993	72	0	-479	-888	-409	683	-35	-648	-44	44	-128	-52	-110	-27	0
1994	72	0	-479	-876	-397	677	-41	-636	-5	5	-46	17	-67	54	0
1995	72	0	-491	-867	-376	679	-57	-621	19	-3	-147	17	-186	3	0
1996	72	0	-479	-863	-384	671	-47	-623	25	3	-104	-65	-25	5	0
1997	72	0	-518	-890	-372	704	-73	-631	-50	15	-85	-52	-112	38	0
1998	72	0	-481	-894	-413	687	-34	-653	25	46	-100	-1	-106	-62	0
1999	72	0	-450	-874	-424	662	-13	-649	67	17	-23	3	-64	97	0
[truncated: 32,081 more rows]
