# Supplementary material for: A Robust and Real-Time Capable Envelope-Based Algorithm for Heart Sound Classification: Validation under Different Physiological Conditions
Source: Sensors (Basel). 2020 Feb 11;20(4):972. doi: 10.3390/s20040972 (PMC7070375; doi:10.3390/s20040972)
Supplement: Supplementary file 1 [file sensors-20-00972-s001.zip › Messungen/tz/tz08_unfiltered.csv]

Dataset No.	Pulse (bpm)	Pacer Bit	leadI (�V)	leadII (�V)	leadIII (�V)	lead_avR (�V)	lead_avL (�V)	lead_avF (�V)	V1 (�V)	V2 (�V)	V3 (�V)	V4 (�V)	V5 (�V)	V6 (�V)	R-Wave
1	0	0	-145	50	195	47	-170	122	-192	-201	-422	-252	-230	-95	0
2	0	0	-140	52	192	44	-166	122	-112	-114	-298	-205	-106	-67	0
3	0	0	-245	46	291	99	-268	168	-164	-211	-380	-261	-195	-93	0
4	0	0	-175	36	211	69	-193	123	-147	-161	-347	-221	-139	-145	0
5	0	0	-202	23	225	89	-213	124	-128	-228	-306	-155	-116	-91	0
6	0	0	-260	21	281	119	-270	151	-104	-333	-302	-157	-219	-93	0
7	0	0	-147	19	166	64	-156	92	-69	-124	-254	-131	-131	-58	0
8	0	0	-232	29	261	101	-246	145	-159	-147	-364	-259	-133	-100	0
9	0	0	-161	36	197	62	-179	116	-106	-133	-308	-172	-128	-52	0
10	0	0	-116	56	172	30	-144	114	-135	-102	-271	-81	-176	-38	0
11	0	0	-185	67	252	59	-218	159	-145	-166	-259	-161	-153	-11	0
12	0	0	-61	67	128	-3	-94	97	-145	-135	-306	-164	-157	-126	0
13	0	0	-136	77	213	29	-174	145	-69	-174	-267	-71	-98	-15	0
14	0	0	-163	77	240	43	-201	158	-164	-213	-314	-285	-159	-97	0
15	0	0	-165	83	248	41	-206	165	-131	-205	-240	-188	-178	21	0
16	0	0	-132	93	225	19	-178	159	-147	-120	-267	-162	-205	-3	0
17	0	0	-165	93	258	36	-211	175	-161	-226	-277	-217	-172	-27	0
18	0	0	-110	89	199	10	-154	144	-178	-159	-362	-162	-201	-75	0
19	0	0	-106	95	201	5	-153	148	-166	-197	-287	-199	-219	-62	0
20	0	0	-163	100	263	31	-213	181	-155	-184	-322	-250	-215	-52	0
21	0	0	-159	104	263	27	-211	183	-153	-194	-292	-197	-168	-112	0
22	0	0	-142	110	252	16	-197	181	-168	-157	-292	-205	-234	-129	0
23	0	0	-122	114	236	4	-179	175	-93	-236	-275	-164	-155	-139	0
24	0	0	-236	128	364	54	-300	246	-223	-236	-349	-298	-201	-83	0
25	0	0	-135	128	263	3	-199	195	-91	-252	-289	-254	-172	-133	0
26	0	0	-222	133	355	44	-288	244	-174	-186	-351	-207	-139	-106	0
27	0	0	-119	137	256	-9	-187	196	-141	-184	-320	-232	-195	-106	0
28	0	0	-157	141	298	8	-227	219	-147	-129	-269	-211	-147	-122	0
29	0	0	-124	157	281	-16	-202	219	-118	-223	-252	-178	-246	-116	0
30	0	0	-10	166	176	-78	-93	171	-122	-87	-199	-131	-67	-131	0
31	0	0	-115	174	289	-29	-202	231	-178	-106	-281	-240	-133	-56	0
32	0	0	-33	178	211	-72	-122	194	-46	-147	-279	-87	-143	-21	0
33	0	0	-39	182	221	-71	-130	201	-122	-129	-197	-129	-151	-46	0
34	0	0	-34	194	228	-80	-131	211	-102	-116	-215	-106	-155	38	0
35	0	0	-87	194	281	-53	-184	237	-135	-205	-178	-159	-151	-81	0
36	0	0	-21	215	236	-97	-128	225	-129	-79	-197	-100	-85	-71	0
37	0	0	-58	225	283	-83	-170	254	-114	-64	-209	-137	-73	21	0
38	0	0	8	236	228	-122	-110	232	-69	-91	-225	-48	-79	-108	0
39	0	0	-39	234	273	-97	-156	253	-77	-104	-168	-182	-133	-5	0
40	0	0	-4	234	238	-115	-121	236	-65	-36	-139	-71	-9	-21	0
41	0	0	13	232	219	-122	-103	225	-110	-27	-143	-129	-77	-62	0
42	0	0	-4	226	230	-111	-117	228	-83	-25	-192	-83	-62	1	0
43	0	0	4	234	230	-119	-113	232	-46	-32	-120	-52	-27	56	0
44	0	0	-33	234	267	-100	-150	250	-36	-100	-54	-40	-110	97	0
45	0	0	-8	261	269	-126	-138	265	-133	-52	-143	-112	-44	-71	0
46	0	0	0	277	277	-138	-138	277	-58	-42	-79	-85	-17	81	0
47	0	0	10	291	281	-150	-135	286	-15	-46	-120	0	-17	0	0
48	0	0	31	302	271	-166	-120	286	-71	52	-168	-48	-23	48	0
49	0	0	115	316	201	-215	-43	258	-31	7	-106	-106	-46	108	0
50	0	0	40	325	285	-182	-122	305	-48	19	-36	-25	-13	108	0
51	0	0	62	339	277	-200	-107	308	-25	23	-50	-106	5	124	0
52	0	0	165	343	178	-254	-6	260	3	50	-75	-27	-34	157	0
53	0	0	25	347	322	-186	-148	334	-97	77	-120	-58	-1	54	0
54	0	0	46	368	322	-207	-138	345	3	-21	-157	-13	-69	89	0
55	0	0	115	378	263	-246	-74	320	-19	3	-50	-42	19	65	0
56	0	0	95	393	298	-244	-101	345	-13	7	-149	-56	15	-5	0
57	0	0	126	417	291	-271	-82	354	-52	97	-48	-65	25	112	0
58	0	0	178	430	252	-304	-37	341	-40	79	-15	-13	19	135	0
59	0	0	140	452	312	-296	-86	382	-62	27	-46	-38	-27	36	0
60	0	0	196	463	267	-329	-35	365	-40	42	-44	-17	-62	172	0
61	0	0	202	483	281	-342	-39	382	-25	87	-15	27	73	77	0
62	0	0	118	504	386	-311	-134	445	-60	1	-89	-79	42	32	0
63	0	0	207	521	314	-364	-53	417	-29	13	-62	3	15	67	0
64	0	0	178	552	374	-365	-98	463	-34	15	-21	-31	21	108	0
65	0	0	190	562	372	-376	-91	467	-13	-5	-46	-27	-25	19	0
66	0	0	167	582	415	-374	-124	498	-25	3	-67	-42	46	83	0
67	0	0	225	603	378	-414	-76	490	-108	-3	-13	-67	-17	56	0
68	0	0	226	614	388	-420	-81	501	-31	54	7	-19	38	126	0
69	0	0	215	632	417	-423	-101	524	-67	9	-40	-67	38	3	0
70	0	0	233	646	413	-439	-90	529	-122	-23	-3	-32	29	-29	0
71	0	0	245	667	422	-456	-88	544	-19	46	46	-17	15	52	0
72	0	0	209	682	473	-445	-132	577	-25	42	-71	-52	1	40	0
73	0	0	217	698	481	-457	-132	589	-46	3	52	-54	-54	75	0
74	0	0	267	715	448	-491	-90	581	-38	-3	-13	-25	-50	60	0
75	0	0	249	743	494	-496	-122	618	-25	15	-48	-3	-5	69	0
76	0	0	223	750	527	-486	-152	638	-31	-13	-7	1	3	50	0
77	0	0	268	760	492	-514	-112	626	0	34	9	17	-11	0	0
78	0	0	328	774	446	-551	-59	610	-19	81	29	-62	23	67	0
79	0	0	260	779	519	-519	-129	649	-64	11	-81	-29	17	36	0
80	0	0	275	777	502	-526	-113	639	-7	58	13	-17	40	40	0
81	0	0	288	776	488	-532	-100	632	-50	-44	-71	13	-62	87	0
82	0	0	318	766	448	-542	-65	607	-31	-7	15	-23	19	129	0
83	0	0	281	764	483	-522	-101	623	-58	69	17	-42	-9	108	0
84	0	0	233	772	539	-502	-153	655	-87	-56	-5	-40	-87	46	0
85	0	0	336	774	438	-555	-51	606	-29	21	-21	95	44	-23	0
86	0	0	248	777	529	-512	-140	653	-46	67	-15	-9	58	100	0
87	0	0	233	783	550	-508	-158	666	-67	-71	-129	-71	-21	0	0
88	0	0	326	781	455	-553	-64	618	-27	69	-1	32	17	102	0
89	0	0	354	774	420	-564	-33	597	-40	1	1	-21	-40	75	0
90	0	0	287	758	471	-522	-92	614	-64	42	-15	-38	-7	40	0
91	0	0	303	756	453	-529	-75	604	-23	95	-75	50	52	25	0
92	0	0	284	743	459	-513	-87	601	-11	-1	0	-38	-38	-17	0
93	0	0	293	723	430	-508	-68	576	25	-5	-46	32	-1	104	0
94	0	0	284	708	424	-496	-70	566	-23	81	-64	11	38	64	0
95	0	0	280	673	393	-476	-56	533	-64	31	-71	-31	-17	17	0
96	0	0	229	657	428	-443	-99	542	-73	11	-21	-13	21	34	0
97	0	0	285	647	362	-466	-38	504	-5	56	-52	-62	17	36	0
98	0	0	244	628	384	-436	-70	506	-23	-17	-65	29	46	69	0
99	0	0	262	599	337	-430	-37	468	-13	65	-27	-5	50	108	0
100	0	0	248	566	318	-407	-35	442	-65	116	-25	-29	40	17	0
101	0	0	176	529	353	-352	-88	441	-36	13	29	-3	-5	143	0
102	0	0	227	498	271	-362	-22	384	32	-9	21	46	9	71	0
103	0	0	165	461	296	-313	-65	378	44	17	-34	46	1	114	0
104	0	0	169	434	265	-301	-48	349	-54	21	-50	-21	-11	102	0
105	0	0	73	389	316	-231	-121	352	-64	69	-38	29	34	15	0
106	0	0	110	356	246	-233	-68	301	-54	62	-79	15	-3	32	0
107	0	0	70	333	263	-201	-96	298	-44	-3	-56	7	-11	36	0
108	0	0	68	316	248	-192	-90	282	-19	62	60	-46	27	118	0
109	0	0	68	312	244	-190	-88	278	-27	34	-11	-3	-46	71	0
110	0	0	10	287	277	-148	-133	282	13	91	-1	-27	131	135	0
111	0	0	25	261	236	-143	-105	248	-50	52	-19	-13	-48	-15	0
112	0	0	-18	238	256	-110	-137	247	-25	97	11	-34	32	104	0
113	0	0	-116	211	327	-47	-221	269	-91	-21	-56	1	-9	77	0
114	0	0	0	180	180	-90	-90	180	-1	85	-21	-50	5	60	0
115	0	0	-116	178	294	-31	-205	236	-29	5	-19	-23	-27	64	0
116	0	0	-48	161	209	-56	-128	185	-19	-3	3	-93	11	-11	0
117	0	0	-93	143	236	-25	-164	189	-36	77	64	-108	114	81	0
118	0	0	-37	137	174	-50	-105	155	-25	60	7	-48	31	69	0
119	0	0	-76	118	194	-21	-135	156	21	73	-19	7	13	199	0
120	0	0	-132	106	238	13	-185	172	11	56	-23	-36	-7	73	0
121	0	0	-58	95	153	-18	-105	124	-17	110	71	-1	11	114	0
122	0	0	-132	83	215	24	-173	149	-48	21	-100	29	-77	102	0
123	0	0	-84	71	155	6	-119	113	38	29	-64	-93	25	38	0
124	0	0	-143	60	203	41	-173	131	-5	-27	-69	-27	-17	56	0
125	0	0	-72	56	128	8	-100	92	13	-60	-69	3	-65	25	0
126	0	0	-104	60	164	22	-134	112	-23	3	9	-42	25	25	0
127	0	0	-186	48	234	69	-210	141	-135	-44	-23	-79	-52	50	0
128	0	0	-25	44	69	-9	-47	56	1	108	44	-23	98	64	0
129	0	0	-41	40	81	0	-61	60	31	-3	79	-52	-25	65	0
130	0	0	-127	32	159	47	-143	95	21	-19	5	-67	-64	71	0
131	0	0	-64	34	98	15	-81	66	-52	128	13	-3	-17	120	0
132	0	0	-91	25	116	33	-103	70	-83	3	-3	-62	-17	67	0
133	0	0	-54	21	75	16	-64	48	40	25	23	-11	-67	89	0
134	0	0	-103	11	114	46	-108	62	-40	69	3	46	9	91	0
135	0	0	-37	5	42	16	-39	23	-31	1	11	-52	-100	36	0
136	0	0	-134	1	135	66	-134	68	-50	-34	-3	-42	23	36	0
137	0	0	-66	3	69	31	-67	36	-1	50	-44	-17	36	60	0
138	0	0	18	9	-9	-13	13	0	65	17	0	58	13	58	0
139	0	0	-70	9	79	30	-74	44	-79	-27	-17	-19	67	42	0
140	0	0	-10	11	21	0	-15	16	-9	100	-23	17	89	3	0
141	0	0	-86	9	95	38	-90	52	-9	69	-11	-9	-25	48	0
142	0	0	-72	-3	69	37	-70	33	-11	21	38	56	-50	97	0
143	0	0	-108	-17	91	62	-99	37	-81	-56	-73	-31	-97	27	0
144	0	0	-25	-25	0	25	-12	-12	32	25	40	17	13	131	0
145	0	0	-133	-25	108	79	-120	41	-17	-100	0	-81	-13	126	0
146	0	0	-6	-11	-5	8	0	-8	23	25	34	-5	-1	67	0
147	0	0	-55	-15	40	35	-47	12	-29	81	-3	7	69	69	0
148	0	0	-28	-19	9	23	-18	-5	48	-31	-73	-34	29	58	0
149	0	0	27	-25	-52	-1	39	-38	15	36	-5	-40	-1	83	0
150	0	0	-42	-29	13	35	-27	-8	3	50	-21	40	11	124	0
151	0	0	-96	-29	67	62	-81	19	-29	-23	-81	-56	-48	17	0
152	0	0	14	-17	-31	1	22	-24	23	7	-25	-38	36	79	0
153	0	0	-20	-1	19	10	-19	9	23	91	-71	-11	58	60	0
154	0	0	-76	5	81	35	-78	43	-23	-69	-32	-91	54	120	0
155	0	0	0	1	1	0	0	1	7	1	-3	-65	32	93	0
156	0	0	-130	1	131	64	-130	66	-91	3	-42	-104	-50	60	0
157	0	0	-41	-1	40	21	-40	19	-58	9	-97	25	-46	67	0
158	0	0	-54	0	54	27	-54	27	25	54	-116	15	0	87	0
159	0	0	8	11	3	-9	2	7	31	5	-44	71	25	36	0
160	0	0	-70	19	89	25	-79	54	-3	-40	-32	-17	-11	128	0
161	0	0	-48	25	73	11	-60	49	-1	1	-108	-48	38	-9	0
162	0	0	-81	21	102	30	-91	61	23	15	-42	7	79	91	0
163	0	0	-79	21	100	29	-89	60	-60	21	-91	-31	-15	50	0
164	0	0	-23	29	52	-3	-37	40	-34	52	-40	50	-11	85	0
165	0	0	-102	31	133	35	-117	82	-65	-11	-95	-60	-15	95	0
166	0	0	-27	21	48	3	-37	34	-42	-11	-29	-7	-19	114	0
167	0	0	-68	25	93	21	-80	59	-67	95	-34	-9	79	29	0
168	0	0	-99	29	128	35	-113	78	-9	-79	-44	-60	-40	95	0
169	0	0	-74	38	112	18	-93	75	-9	1	-36	25	-21	65	0
170	0	0	-58	31	89	13	-73	60	-19	79	-122	-64	23	58	0
171	0	0	-11	29	40	-9	-25	34	-13	56	-54	-21	9	25	0
172	0	0	-76	34	110	21	-93	72	-73	40	-116	-15	54	34	0
173	0	0	-39	42	81	-1	-60	61	27	3	-73	-79	19	46	0
174	0	0	-11	60	71	-24	-41	65	0	-15	-60	-15	-56	95	0
175	0	0	-37	54	91	-8	-64	72	-75	19	-42	-32	-38	85	0
176	0	0	-80	48	128	16	-104	88	-104	9	-106	-40	13	46	0
177	0	0	0	44	44	-22	-22	44	-54	73	-44	9	-1	83	0
178	0	0	-31	46	77	-7	-54	61	-29	11	-91	-21	-79	75	0
179	0	0	-37	54	91	-8	-64	72	-34	0	-58	-17	17	65	0
180	0	0	-25	58	83	-16	-54	70	-122	73	-56	-58	65	-15	0
181	0	0	26	58	32	-42	-3	45	-73	34	9	-21	21	87	0
182	0	0	-24	67	91	-21	-57	79	-48	3	-5	-81	-3	91	0
183	0	0	-12	71	83	-29	-47	77	-58	48	-164	9	-19	34	0
184	0	0	-37	65	102	-14	-69	83	-44	42	-106	-75	-15	102	0
185	0	0	51	60	9	-55	21	34	5	17	-13	-31	-19	27	0
186	0	0	-37	60	97	-11	-67	78	-50	11	-60	-17	-29	-5	0
187	0	0	-2	79	81	-38	-41	80	-46	32	-71	-50	11	23	0
188	0	0	58	73	15	-65	21	44	-17	11	13	13	52	38	0
189	0	0	-31	73	104	-21	-67	88	-62	0	-67	-75	-7	77	0
190	0	0	24	64	40	-44	-8	52	-60	77	-46	-48	54	110	0
191	0	0	41	54	13	-47	14	33	-15	40	-23	23	5	75	0
192	0	0	-45	40	85	2	-65	62	-60	38	-29	-25	-9	137	0
193	0	0	-4	38	42	-17	-23	40	-85	50	-77	-64	17	62	0
194	0	0	-62	46	108	8	-85	77	-69	21	-25	-36	0	104	0
195	0	0	-21	46	67	-12	-44	56	-73	77	-58	-69	50	-25	0
196	0	0	4	38	34	-21	-15	36	-52	27	36	-56	56	135	0
197	0	0	-45	32	77	6	-61	54	-120	34	-54	-58	-42	46	0
198	0	0	-2	36	38	-17	-20	37	5	69	-17	3	32	114	0
199	0	0	-33	42	75	-4	-54	58	-13	15	-91	-62	-29	44	0
200	0	0	-12	44	56	-16	-34	50	-1	62	19	11	9	145	0
201	0	0	-101	38	139	31	-120	88	-81	15	-34	-83	31	-11	0
202	0	0	-13	29	42	-8	-27	35	-9	54	-7	17	0	34	0
203	0	0	-51	32	83	9	-67	57	-42	34	-36	21	36	64	0
204	0	0	-22	36	58	-7	-40	47	-64	15	-83	36	-40	50	0
205	0	0	-28	36	64	-4	-46	50	15	23	-58	56	15	42	0
206	0	0	-57	38	95	9	-76	66	-77	17	-60	29	54	11	0
207	0	0	-53	34	87	9	-70	60	-81	34	-77	-36	13	3	0
208	0	0	35	44	9	-39	13	26	67	54	-17	0	73	50	0
209	0	0	-37	38	75	0	-56	56	3	-19	-112	13	-46	95	0
210	0	0	99	32	-67	-65	83	-17	62	52	-31	85	50	159	0
211	0	0	13	34	21	-23	-4	27	-32	100	-50	3	9	102	0
212	0	0	-35	25	60	5	-47	42	17	-7	27	1	-23	114	0
213	0	0	12	13	1	-12	5	7	-13	-40	11	-60	46	46	0
214	0	0	-58	13	71	22	-64	42	-25	46	-73	-36	40	108	0
215	0	0	-75	25	100	25	-87	62	-54	0	-29	-19	-13	114	0
216	0	0	35	32	-3	-33	19	14	19	27	-32	-27	52	157	0
217	0	0	-111	32	143	39	-127	87	-71	-54	-75	-7	-27	36	0
218	0	0	19	34	15	-26	2	24	-120	17	-40	-27	19	23	0
219	0	0	-9	29	38	-10	-23	33	-36	48	13	-58	27	120	0
220	0	0	-50	17	67	16	-58	42	-17	17	-25	-31	13	143	0
221	0	0	-39	11	50	14	-44	30	-27	-3	-32	1	-38	116	0
222	0	0	46	19	-27	-32	36	-4	11	64	0	-19	27	133	0
223	0	0	-76	9	85	33	-80	47	-67	0	-23	9	34	112	0
224	0	0	-45	9	54	18	-49	31	-38	23	-85	-38	3	62	0
225	0	0	-10	11	21	0	-15	16	-11	15	-36	-15	25	71	0
226	0	0	4	13	9	-8	-2	11	34	25	-73	44	19	32	0
227	0	0	-91	13	104	39	-97	58	-85	1	-124	-3	-17	104	0
228	0	0	38	9	-29	-23	33	-10	-54	73	-71	0	23	48	0
229	0	0	-24	-15	9	19	-16	-3	-11	71	11	25	77	149	0
230	0	0	4	-13	-17	4	10	-15	-73	42	-25	-27	34	54	0
231	0	0	-32	-19	13	25	-22	-3	11	7	-77	19	67	71	0
232	0	0	-61	-19	42	40	-51	11	-62	64	-54	-54	34	65	0
233	0	0	-75	-17	58	46	-66	20	-50	0	-32	-38	9	81	0
234	0	0	-42	-17	25	29	-33	4	-52	1	-100	-42	-17	31	0
235	0	0	-26	-17	9	21	-17	-4	-1	62	-29	-5	-11	83	0
236	0	0	-88	-17	71	52	-79	27	-48	-15	-60	9	-9	75	0
237	0	0	15	-21	-36	3	25	-28	-34	-34	-23	9	23	62	0
238	0	0	-94	-19	75	56	-84	28	-36	36	-44	42	21	116	0
239	0	0	8	-15	-23	3	15	-19	29	13	-83	0	-1	50	0
240	0	0	15	-19	-34	2	24	-26	-38	151	13	48	15	129	0
241	0	0	-104	-15	89	59	-96	37	-3	-48	-67	-34	-48	1	0
242	0	0	33	-15	-48	-9	40	-31	62	27	114	-52	54	89	0
243	0	0	-94	-21	73	57	-83	26	-27	58	-71	34	21	104	0
244	0	0	-12	-13	-1	12	-5	-7	-9	-21	-44	-13	1	25	0
245	0	0	-42	-11	31	26	-36	10	7	104	34	38	79	149	0
246	0	0	-146	-3	143	74	-144	70	-67	-29	-44	-149	-52	19	0
247	0	0	51	-11	-62	-20	56	-36	104	31	27	19	-23	85	0
248	0	0	-111	-11	100	61	-105	44	-58	11	5	52	44	75	0
249	0	0	12	-13	-25	0	18	-19	-5	73	27	-73	52	79	0
250	0	0	-100	-21	79	60	-89	29	-62	67	25	3	-11	112	0
251	0	0	-32	-11	21	21	-26	5	-40	0	67	-75	54	46	0
252	0	0	-75	0	75	37	-75	37	19	-7	29	-58	19	7	0
253	0	0	-49	1	50	24	-49	25	-17	75	-19	-21	19	124	0
254	0	0	-62	7	69	27	-65	38	-13	36	60	-71	79	40	0
255	0	0	-136	5	141	65	-138	73	-48	-17	-34	-71	-11	69	0
256	0	0	-100	0	100	50	-100	50	-48	-19	19	-25	-32	32	0
257	0	0	-174	0	174	87	-174	87	-102	29	0	-52	7	-7	0
258	0	0	-109	-11	98	60	-103	43	36	79	54	15	83	104	0
259	0	0	-123	-9	114	66	-118	52	-64	56	-29	-85	-36	83	0
260	0	0	27	-15	-42	-6	34	-28	23	141	91	71	56	143	0
261	0	0	-147	-21	126	84	-136	52	-9	15	-52	-31	-27	7	0
262	0	0	-79	-19	60	49	-69	20	-13	71	65	15	17	122	0
263	0	0	-87	-25	62	56	-74	18	-1	40	-44	65	11	147	0
264	0	0	-81	-21	60	51	-70	19	32	7	-19	5	-3	75	0
265	0	0	-100	-29	71	64	-85	21	0	73	0	-23	38	161	0
266	0	0	-112	-15	97	63	-104	41	-19	23	-29	-89	60	69	0
267	0	0	-36	-11	25	23	-30	7	9	46	48	-42	15	87	0
268	0	0	-75	-17	58	46	-66	20	48	1	25	17	64	108	0
269	0	0	-47	-11	36	29	-41	12	-38	73	27	-58	40	69	0
270	0	0	-34	-11	23	22	-28	6	-7	71	34	48	32	58	0
271	0	0	-104	-25	79	64	-91	27	-25	56	-13	-36	77	60	0
272	0	0	-53	-38	15	45	-34	-11	1	97	-11	-32	11	60	0
273	0	0	-65	-40	25	52	-45	-7	-11	58	62	17	42	141	0
274	0	0	-142	-34	108	88	-125	37	-108	-31	-56	-143	-50	-7	0
275	0	0	6	-36	-42	15	24	-39	32	64	79	93	-1	205	0
276	0	0	-86	-32	54	59	-70	11	-13	50	-60	-73	-32	40	0
277	0	0	-52	-21	31	36	-41	5	-34	-25	-5	-46	-46	75	0
278	0	0	-63	-25	38	44	-50	6	15	95	32	52	0	143	0
279	0	0	-54	-25	29	39	-41	2	-75	7	-46	-97	-15	79	0
280	0	0	50	-27	-77	-11	63	-52	104	157	95	98	38	192	0
281	0	0	-34	-17	17	25	-25	0	-62	23	-102	-29	-31	19	0
282	0	0	-30	-5	25	17	-27	10	-38	54	-23	-64	3	93	0
283	0	0	-82	-7	75	44	-78	34	50	1	-52	44	62	97	0
284	0	0	-80	-11	69	45	-74	29	-25	-52	-52	-38	-60	25	0
285	0	0	-44	-13	31	28	-37	9	77	-40	29	9	-13	153	0
286	0	0	-100	-15	85	57	-92	35	-32	-25	-79	29	-36	19	0
287	0	0	13	-21	-34	4	23	-27	11	67	-75	42	42	83	0
288	0	0	-79	-31	48	55	-63	8	-32	15	-79	9	23	17	0
289	0	0	-59	-44	15	51	-37	-14	-89	104	-52	-7	7	110	0
290	0	0	-76	-38	38	57	-57	0	0	38	-48	25	5	97	0
291	0	0	-56	-27	29	41	-42	1	-25	87	-60	-3	-27	100	0
292	0	0	-94	-9	85	51	-89	38	-52	-19	-128	3	-9	50	0
293	0	0	-69	-5	64	37	-66	29	-13	-3	-50	7	36	60	0
294	0	0	-71	-7	64	39	-67	28	-1	0	-17	5	38	64	0
295	0	0	-24	-1	23	12	-23	11	-13	32	-29	-48	31	110	0
296	0	0	-51	-7	44	29	-47	18	29	17	-38	-7	34	118	0
297	0	0	-46	-21	25	33	-35	2	25	-60	52	-29	-62	42	0
298	0	0	-102	-21	81	61	-91	30	-36	19	-69	-23	19	85	0
299	0	0	-92	-32	60	62	-76	14	31	-27	25	-29	21	52	0
300	0	0	-98	-34	64	66	-81	15	-15	15	-71	-13	34	1	0
301	0	0	-27	-50	-23	38	-2	-36	-13	75	5	-38	48	29	0
302	0	0	-69	-56	13	62	-41	-21	-36	40	-23	-42	81	58	0
303	0	0	-59	-48	11	53	-35	-18	-19	5	-15	15	-40	75	0
304	0	0	-51	-42	9	46	-30	-16	62	9	36	-15	27	83	0
305	0	0	-58	-31	27	44	-42	-2	-42	-62	-91	-36	-19	0	0
306	0	0	-19	-19	0	19	-9	-9	75	-21	17	5	25	23	0
307	0	0	-119	-1	118	60	-118	58	-73	-27	-128	-65	9	-21	0
308	0	0	10	13	3	-11	3	8	-17	7	34	-19	46	13	0
309	0	0	-42	31	73	5	-57	52	-46	31	-15	-36	60	-17	0
310	0	0	4	48	44	-26	-20	46	-21	50	23	-54	-11	54	0
311	0	0	49	54	5	-51	22	29	-133	77	9	-58	42	38	0
312	0	0	23	46	23	-34	0	34	27	27	-11	-17	23	65	0
313	0	0	-56	50	106	3	-81	78	-73	5	-15	-81	-48	29	0
314	0	0	26	64	38	-45	-6	51	-25	-19	-17	-54	-40	64	0
315	0	0	-2	65	67	-31	-34	66	9	31	-25	-81	40	27	0
316	0	0	-28	67	95	-19	-61	81	-48	50	-29	0	-1	42	0
317	0	0	-6	81	87	-37	-46	84	-34	-17	-65	-65	5	17	1
318	0	0	33	85	52	-59	-9	68	-58	31	25	0	-36	114	0
319	0	0	-4	91	95	-43	-49	93	-120	-50	1	-50	-21	40	0
320	0	0	60	104	44	-82	8	74	11	62	-23	-19	120	79	0
321	0	0	66	110	44	-88	11	77	-54	13	65	-50	-40	106	0
322	0	0	55	128	73	-91	-9	100	-11	-19	52	1	13	106	0
323	0	0	12	145	133	-78	-60	139	-25	36	-52	40	-29	27	0
324	0	0	41	151	110	-96	-34	130	-9	-3	-3	-58	17	50	0
325	0	0	-16	166	182	-75	-99	174	-34	-69	-81	-9	23	-19	0
326	0	0	26	190	164	-108	-69	177	11	17	-40	29	-31	131	0
327	0	0	-19	188	207	-84	-113	197	-15	-38	-36	-13	32	36	0
328	0	0	46	201	155	-123	-54	178	7	-38	29	-7	0	50	0
329	0	0	27	188	161	-107	-67	174	-54	52	-5	-21	81	89	0
330	0	0	53	182	129	-117	-38	155	-36	52	3	-79	-1	110	0
331	0	0	66	188	122	-127	-28	155	-58	100	-60	44	-9	67	0
332	0	0	25	207	182	-116	-78	194	-29	-23	31	17	67	108	0
333	0	0	41	194	153	-117	-56	173	-44	42	-46	-13	-31	110	0
334	0	0	77	170	93	-123	-8	131	-23	7	62	-50	-27	133	0
335	0	0	-46	151	197	-52	-121	174	-122	-36	-67	-60	-56	81	0
336	0	0	6	143	137	-74	-65	140	13	5	-21	23	-9	56	0
337	0	0	0	147	147	-73	-73	147	-54	32	-56	-46	-9	75	0
338	0	0	-8	131	139	-61	-73	135	-17	79	5	-36	-36	153	0
339	0	0	10	112	102	-61	-46	107	-87	-7	-58	-34	-36	100	0
340	0	0	56	110	54	-83	1	82	-3	48	38	-3	42	120	0
341	0	0	41	106	65	-73	-12	85	-69	87	-42	-71	29	73	0
342	0	0	39	104	65	-71	-13	84	-19	5	34	13	-60	168	0
343	0	0	25	71	46	-48	-10	58	5	-11	-7	29	56	67	0
344	0	0	-101	36	137	32	-119	86	-29	-52	-25	-58	0	67	0
345	0	0	25	25	0	-25	12	12	-11	-31	5	-11	17	32	0
346	0	0	-46	23	69	11	-57	46	17	-5	42	-13	79	71	0
347	0	0	-52	15	67	18	-59	41	-17	-32	-32	25	-17	60	0
348	0	0	-2	7	9	-2	-5	8	-3	25	-19	-15	-11	116	0
349	0	0	16	-1	-17	-7	16	-9	32	102	13	-3	98	64	0
350	0	0	-39	-5	34	22	-36	14	-27	11	-15	-11	-3	21	0
351	0	0	9	-23	-32	7	20	-27	48	56	-9	3	21	65	0
352	0	0	-63	-36	27	49	-45	-4	21	-32	-64	-25	15	7	0
353	0	0	-43	-36	7	39	-25	-14	-9	1	19	9	71	89	0
354	0	0	-63	-46	17	54	-40	-14	-44	38	5	-42	38	52	0
355	0	0	-49	-46	3	47	-26	-21	-65	-3	-21	-1	-31	81	0
356	0	0	-98	-62	36	80	-67	-13	34	-44	-56	7	-7	52	0
357	0	0	-80	-75	5	77	-42	-35	-11	-27	-46	36	36	31	0
358	0	0	-13	-71	-58	42	22	-64	-17	-9	-17	-11	5	71	0
359	0	0	-86	-65	21	75	-53	-22	-7	-85	-42	-34	-42	54	0
360	0	0	-19	-73	-54	46	17	-63	-27	67	79	-13	21	93	0
361	0	0	-94	-75	19	84	-56	-28	-25	-9	-58	-25	-9	-13	0
362	0	0	-37	-79	-42	58	2	-60	38	-50	65	60	-29	137	0
363	0	0	-92	-91	1	91	-46	-45	-25	-5	-31	-50	-95	11	0
364	0	0	-76	-91	-15	83	-30	-53	-32	-46	5	-27	-5	60	0
365	0	0	-60	-91	-31	75	-14	-61	-36	-9	-40	0	-21	9	0
366	0	0	-80	-83	-3	81	-38	-43	-29	-42	31	-56	11	102	0
367	0	0	-62	-69	-7	65	-27	-38	-19	-17	-27	-17	-32	19	0
368	0	0	-121	-75	46	98	-83	-14	-21	-36	-44	-7	-42	54	0
369	0	0	-13	-77	-64	45	25	-70	-87	-19	0	-67	21	-5	0
370	0	0	-47	-83	-36	65	-5	-59	-9	77	42	-7	44	118	0
371	0	0	-106	-89	17	97	-61	-36	-91	19	-71	-95	-40	-7	0
372	0	0	37	-85	-122	24	79	-103	46	42	60	27	34	102	0
373	0	0	-131	-97	34	114	-82	-31	-65	-40	-11	-71	-79	73	0
374	0	0	-31	-91	-60	61	14	-75	-21	-3	-25	46	-40	71	0
375	0	0	-88	-89	-1	88	-43	-45	-27	-5	-40	-34	-31	87	0
376	0	0	-114	-83	31	98	-72	-26	-73	-32	-64	-52	7	36	0
377	0	0	-106	-83	23	94	-64	-30	-100	17	-46	13	-3	81	0
378	0	0	-68	-75	-7	71	-30	-41	-36	23	-7	-50	-9	116	0
379	0	0	-88	-71	17	79	-52	-27	-54	0	-42	-81	73	32	0
380	0	0	-4	-81	-77	42	36	-79	-13	85	-23	13	13	108	0
381	0	0	-88	-77	11	82	-49	-33	-52	34	-7	3	73	85	0
382	0	0	-41	-73	-32	57	-4	-52	-36	27	-71	-21	-89	87	0
383	0	0	-18	-85	-67	51	24	-76	-19	21	38	36	23	137	0
384	0	0	-96	-67	29	81	-62	-19	-15	-5	-25	-36	-29	114	0
385	0	0	-41	-38	3	39	-22	-17	-11	79	58	17	64	34	0
386	0	0	-99	1	100	49	-99	50	-17	-77	-7	3	-34	104	0
387	0	0	4	97	93	-50	-44	95	19	7	21	-3	42	100	0
388	0	0	72	258	186	-165	-57	222	-71	21	-40	-81	-31	120	0
389	0	0	147	430	283	-288	-68	356	-34	-7	29	3	-1	87	0
390	0	0	280	638	358	-459	-39	498	25	-7	-36	9	34	50	0
391	0	0	421	902	481	-661	-30	691	52	5	31	-11	65	79	0
392	0	0	542	1257	715	-899	-86	986	-17	25	25	13	-75	62	0
393	0	0	754	1687	933	-1220	-89	1310	46	-60	-23	15	40	64	0
394	0	0	966	2155	1189	-1560	-111	1672	5	-42	-13	-1	-64	77	0
395	0	0	1168	2560	1392	-1864	-112	1976	-50	-81	-3	-32	-73	106	0
396	0	0	1408	2954	1546	-2181	-69	2250	52	-32	-3	-60	-23	69	0
397	0	0	1587	3263	1676	-2425	-44	2469	34	13	31	23	29	67	0
398	0	0	1705	3476	1771	-2590	-33	2623	-56	5	17	-11	25	93	0
399	0	0	1791	3569	1778	-2680	6	2673	-56	50	25	-25	-9	44	0
400	0	0	1804	3565	1761	-2684	21	2663	29	42	7	13	25	116	0
401	0	0	1647	3414	1767	-2530	-60	2590	-65	32	0	-64	5	79	0
402	0	0	1502	3038	1536	-2270	-17	2287	54	-46	-29	-17	-104	83	0
403	0	0	1228	2523	1295	-1875	-33	1909	0	27	36	-29	-9	102	0
404	0	0	984	1905	921	-1444	31	1413	-77	-25	-15	-120	7	73	0
405	0	0	580	1239	659	-909	-39	949	-79	32	-77	-34	50	141	0
406	0	0	159	267	108	-213	25	187	-75	50	-46	-73	23	42	0
407	0	0	-95	-182	-87	138	-4	-134	-27	34	9	102	89	128	0
408	0	0	-165	-308	-143	236	-11	-225	-69	-31	-27	-93	11	48	0
409	0	0	-107	-380	-273	243	83	-326	1	108	-19	58	54	174	0
410	0	0	-280	-380	-100	330	-90	-240	-89	46	-91	17	-17	102	0
411	0	0	-157	-351	-194	254	18	-272	-32	48	-40	1	58	54	0
412	0	0	-246	-343	-97	294	-74	-220	-69	15	-58	5	54	71	0
413	0	0	-225	-376	-151	300	-37	-263	-56	-1	-114	-13	-9	0	0
414	0	0	-254	-401	-147	327	-53	-274	-19	23	-17	-15	-1	141	0
415	0	0	-256	-401	-145	328	-55	-273	-29	-31	36	-97	9	98	0
416	0	0	-165	-337	-172	251	3	-254	-1	-27	-11	7	-19	46	0
417	0	0	-198	-279	-81	238	-58	-180	17	21	-32	-7	58	29	0
418	0	0	-119	-223	-104	171	-7	-163	-83	23	-48	-34	9	91	0
419	0	0	-110	-166	-56	138	-27	-111	32	19	-11	54	-13	106	0
420	0	0	-119	-112	7	115	-63	-52	-19	5	-38	19	-54	116	0
421	0	0	51	-65	-116	7	83	-90	85	34	19	-19	-9	79	0
422	0	0	-88	-54	34	71	-61	-10	-15	58	-13	7	-11	139	0
423	0	0	-22	-29	-7	25	-7	-18	-13	34	-21	-31	27	89	0
424	0	0	-20	-29	-9	24	-5	-19	-11	-19	-17	29	34	44	0
425	0	0	-92	-25	67	58	-79	21	-65	-31	-29	-19	-50	81	0
426	0	0	-24	-23	1	23	-12	-11	-17	58	-50	-21	-1	60	0
427	0	0	-61	-19	42	40	-51	11	23	5	42	-13	42	159	0
428	0	0	-34	-11	23	22	-28	6	-15	-17	32	-64	-29	75	0
429	0	0	-28	-13	15	20	-21	1	-38	7	21	-27	3	60	0
430	0	0	-46	-23	23	34	-34	0	56	60	60	38	40	129	0
431	0	0	-53	-34	19	43	-36	-7	48	95	-3	-13	42	11	0
432	0	0	-51	-36	15	43	-33	-10	23	0	48	25	-36	62	0
433	0	0	-27	-32	-5	29	-11	-18	-34	25	79	-73	11	83	0
434	0	0	-94	-27	67	60	-80	20	-44	27	38	-75	31	81	0
435	0	0	-61	-27	34	44	-47	3	-64	23	-50	-71	-34	27	0
436	0	0	-73	-17	56	45	-64	19	-7	29	62	-15	40	58	0
437	0	0	-38	-11	27	24	-32	8	-46	-31	-32	-31	-64	81	0
438	0	0	-18	-15	3	16	-10	-6	36	62	-9	-1	73	126	0
439	0	0	-52	-21	31	36	-41	5	-38	19	-50	-44	48	7	0
440	0	0	23	-21	-44	-1	33	-32	17	71	-7	1	58	75	0
441	0	0	-80	-15	65	47	-72	25	-62	19	-54	-81	11	97	0
442	0	0	-1	-1	0	1	0	0	17	1	-62	-64	54	9	0
443	0	0	-102	-5	97	53	-99	46	-100	52	3	29	29	128	0
444	0	0	-50	0	50	25	-50	25	7	0	-87	-17	-44	91	0
445	0	0	-59	3	62	28	-60	32	-1	46	-21	9	42	75	0
446	0	0	-39	11	50	14	-44	30	81	-77	15	-23	0	48	0
447	0	0	-66	21	87	22	-76	54	-50	40	-13	-15	64	73	0
448	0	0	-59	36	95	11	-77	65	-13	-9	5	15	-7	67	0
449	0	0	17	40	23	-28	-3	31	25	11	-29	38	31	52	0
450	0	0	-22	38	60	-8	-41	49	-79	98	7	-40	48	64	0
451	0	0	14	52	38	-33	-12	45	36	44	7	23	11	98	0
452	0	0	-45	50	95	-2	-70	72	-5	5	23	-48	65	69	0
453	0	0	-35	48	83	-6	-59	65	-3	32	-104	36	-15	62	0
454	0	0	-10	42	52	-16	-31	47	-1	44	-9	-11	71	133	0
455	0	0	-111	50	161	30	-136	105	-56	-40	-50	-29	44	25	0
456	0	0	-31	56	87	-12	-59	71	-67	32	-19	-62	13	-36	0
457	0	0	-100	64	164	18	-132	114	-19	-1	-42	-32	-9	15	0
458	0	0	-35	71	106	-18	-70	88	-19	36	-36	-5	-13	104	0
459	0	0	-12	73	85	-30	-48	79	17	-52	-56	23	-31	114	0
460	0	0	49	64	15	-56	17	39	-5	108	-32	40	34	98	0
461	0	0	29	71	42	-50	-6	56	-21	5	-54	40	17	62	0
462	0	0	78	73	-5	-75	41	34	15	81	-11	-19	50	36	0
463	0	0	-31	71	102	-20	-66	86	0	-5	-21	1	13	48	0
464	0	0	60	75	15	-67	22	45	-5	3	-40	-19	-27	65	0
465	0	0	58	77	19	-67	19	48	-69	-13	0	-5	50	95	0
466	0	0	6	85	79	-45	-36	82	-75	-50	-83	-54	-48	50	0
467	0	0	77	106	29	-91	24	67	-56	7	1	-62	-13	13	0
468	0	0	139	124	-15	-131	77	54	15	-23	15	-21	19	58	0
469	0	0	87	133	46	-110	20	89	-23	46	-3	-27	64	73	0
470	0	0	154	149	-5	-151	79	72	27	67	32	-11	25	60	0
471	0	0	64	149	85	-106	-10	117	79	1	29	-98	50	56	0
472	0	0	45	159	114	-102	-34	136	-32	-36	21	-110	-11	48	0
473	0	0	101	168	67	-134	17	117	-21	60	-58	-31	97	102	0
474	0	0	68	159	91	-113	-11	125	-13	0	-40	-40	67	3	0
475	0	0	47	149	102	-98	-27	125	-31	19	-29	-50	71	118	0
476	0	0	62	159	97	-110	-17	128	-64	-1	-17	-64	-21	27	0
477	0	0	59	157	98	-108	-19	127	-25	54	-31	-46	36	91	0
478	0	0	74	155	81	-114	-3	118	-48	27	-42	-15	0	64	0
479	0	0	97	161	64	-129	16	112	-69	3	0	-1	-19	58	0
480	0	0	82	186	104	-134	-11	145	7	32	-54	-3	25	31	0
481	0	0	66	197	131	-131	-32	164	23	9	-36	7	-67	73	0
482	0	0	95	209	114	-152	-9	161	-13	75	-73	98	38	36	0
483	0	0	81	228	147	-154	-33	187	-21	48	-126	50	-11	71	0
484	0	0	87	244	157	-165	-35	200	-31	79	-64	25	7	73	0
485	0	0	67	259	192	-163	-62	225	-36	79	-122	36	-11	62	0
486	0	0	138	283	145	-210	-3	214	9	-7	-44	-32	52	15	0
487	0	0	66	289	223	-177	-78	256	-32	-34	-17	67	50	87	0
488	0	0	108	294	186	-201	-39	240	-104	15	-91	-106	15	75	0
489	0	0	91	300	209	-195	-59	254	9	-7	-122	-15	-17	60	0
490	0	0	83	300	217	-191	-67	258	11	48	-73	-44	36	75	0
491	0	0	134	304	170	-219	-18	237	29	58	-77	7	67	44	0
492	0	0	91	296	205	-193	-57	250	-13	5	-15	-69	36	81	0
493	0	0	85	294	209	-189	-62	251	-54	-11	-65	15	31	7	0
494	0	0	103	312	209	-207	-53	260	-64	21	-54	-56	5	21	0
495	0	0	141	333	192	-237	-25	262	13	-19	1	-23	-31	67	0
496	0	0	159	360	201	-259	-21	280	-17	21	19	-15	29	91	0
497	0	0	124	391	267	-257	-71	329	-19	-5	-85	-1	-42	52	0
498	0	0	212	407	195	-309	8	301	-7	32	-77	44	-40	116	0
499	0	0	219	430	211	-324	4	320	-36	67	-25	0	36	102	0
500	0	0	211	459	248	-335	-18	353	-23	-7	0	-29	40	62	0
501	0	0	285	477	192	-381	46	334	5	34	-7	15	-42	15	0
502	0	0	209	488	279	-348	-35	383	-58	64	-3	-11	48	102	0
503	0	0	338	508	170	-423	84	339	3	-60	21	-54	-31	54	0
504	0	0	248	523	275	-385	-13	399	-17	31	83	1	-29	149	0
505	0	0	324	533	209	-428	57	371	-36	19	-40	3	-48	104	0
506	0	0	299	543	244	-421	27	393	27	-3	23	-25	17	56	0
507	0	0	275	554	279	-414	-2	416	-17	-29	-60	-75	13	98	0
508	0	0	351	570	219	-460	66	394	3	71	-23	-25	25	100	0
509	0	0	325	583	258	-454	33	420	-25	40	-34	42	-9	-19	0
510	0	0	334	603	269	-468	32	436	-17	9	-23	7	-15	97	0
511	0	0	374	630	256	-502	59	443	-7	17	71	-9	29	-3	0
512	0	0	350	646	296	-498	27	471	38	13	-17	-9	29	54	0
513	0	0	314	667	353	-490	-19	510	-54	-7	-46	-31	-135	46	0
514	0	0	343	688	345	-515	-1	516	-25	5	-15	-25	-25	31	0
515	0	0	334	706	372	-520	-19	539	-21	17	-100	36	-34	71	0
516	0	0	390	729	339	-559	25	534	-40	19	-7	-19	-9	62	0
517	0	0	345	746	401	-545	-28	573	-25	-23	-19	-79	29	46	0
518	0	0	432	750	318	-591	57	534	3	46	-9	-25	-7	58	0
519	0	0	378	764	386	-571	-4	575	-29	27	-38	5	21	25	0
520	0	0	399	781	382	-590	8	581	42	27	-67	50	9	32	0
521	0	0	434	781	347	-607	43	564	83	21	25	89	9	25	0
522	0	0	343	789	446	-566	-51	617	11	46	7	13	65	19	0
523	0	0	384	785	401	-584	-8	593	-40	42	-62	-27	-3	19	0
524	0	0	390	776	386	-583	2	581	56	25	-42	52	60	-19	0
525	0	0	317	772	455	-544	-69	613	-120	54	-44	-89	29	5	0
526	0	0	388	766	378	-577	5	572	-17	-21	-60	-64	13	-15	0
527	0	0	375	770	395	-572	-10	582	36	89	-27	-15	91	60	0
528	0	0	425	764	339	-594	43	551	-75	36	-65	-36	-56	31	0
529	0	0	429	756	327	-592	51	541	-15	77	-97	95	-1	112	0
530	0	0	390	754	364	-572	13	559	-54	21	-19	-50	-13	60	0
531	0	0	399	752	353	-575	23	552	25	15	-64	17	-5	32	0
532	0	0	365	733	368	-549	-1	550	-15	65	-3	-15	27	31	0
533	0	0	368	713	345	-540	11	529	27	5	-19	-93	40	62	0
534	0	0	376	688	312	-532	32	500	25	23	-9	-19	65	91	0
535	0	0	320	669	349	-494	-14	509	-5	-19	-34	3	23	46	0
536	0	0	371	646	275	-508	48	460	1	11	21	36	-15	135	0
537	0	0	328	613	285	-470	21	449	-1	15	-75	34	29	97	0
538	0	0	333	585	252	-459	40	418	3	-13	23	-38	32	89	0
539	0	0	266	564	298	-415	-16	431	-32	0	23	-58	75	71	0
540	0	0	330	539	209	-434	60	374	-60	46	-36	-27	83	56	0
541	0	0	208	504	296	-356	-44	400	-36	85	-71	-15	27	104	0
542	0	0	243	475	232	-359	5	353	34	3	9	11	-29	110	0
543	0	0	202	440	238	-321	-18	339	-62	-7	-38	1	-21	34	0
544	0	0	239	413	174	-326	32	293	-5	102	67	15	93	85	0
545	0	0	148	378	230	-263	-41	304	-64	1	-9	-52	21	38	0
546	0	0	167	351	184	-259	-8	267	64	-98	-42	62	-93	38	0
547	0	0	141	327	186	-234	-22	256	0	67	60	21	69	21	0
548	0	0	120	312	192	-216	-36	252	-19	9	-40	-48	40	52	0
549	0	0	159	292	133	-225	13	212	-9	15	-48	11	-69	9	0
550	0	0	139	263	124	-201	7	193	-1	120	44	75	95	102	0
551	0	0	84	246	162	-165	-39	204	-139	58	-64	32	1	-9	0
552	0	0	213	228	15	-220	99	121	42	98	54	131	23	139	0
553	0	0	50	207	157	-128	-53	182	-48	36	-3	62	-15	122	0
554	0	0	76	186	110	-131	-17	148	-34	29	-44	38	-13	-19	0
555	0	0	67	162	95	-114	-14	128	31	42	19	46	104	118	0
556	0	0	0	151	151	-75	-75	151	-56	-9	0	-71	-56	79	0
557	0	0	83	131	48	-107	17	89	32	73	42	62	67	122	0
558	0	0	10	120	110	-65	-50	115	19	27	-50	25	-19	83	0
559	0	0	89	114	25	-101	32	69	-40	38	-36	17	23	69	0
560	0	0	62	93	31	-77	15	62	11	65	19	65	62	87	0
561	0	0	-18	98	116	-40	-67	107	-126	98	-11	-40	11	11	0
562	0	0	25	87	62	-56	-18	74	-32	81	36	-34	-5	100	0
563	0	0	12	77	65	-44	-26	71	-1	81	44	-48	91	77	0
564	0	0	-6	83	89	-38	-47	86	-104	62	-71	-75	-7	50	0
565	0	0	70	65	-5	-67	37	30	91	36	131	44	42	143	0
566	0	0	-139	58	197	40	-168	127	-91	0	-40	-25	42	73	0
567	0	0	78	42	-36	-60	57	3	40	104	65	23	32	104	0
568	0	0	17	46	29	-31	-6	37	-25	77	48	7	118	133	0
569	0	0	0	48	48	-24	-24	48	-17	71	7	1	21	9	0
570	0	0	41	32	-9	-36	25	11	118	60	32	31	79	116	0
571	0	0	-27	29	56	-1	-41	42	-21	69	-27	-5	-7	71	0
572	0	0	-31	21	52	5	-41	36	25	60	102	-3	17	73	0
573	0	0	-12	-1	11	6	-11	5	38	38	34	25	91	110	0
574	0	0	-49	-1	48	25	-48	23	7	50	71	-81	17	77	0
575	0	0	-22	-15	7	18	-14	-4	104	-23	93	34	85	106	0
576	0	0	-108	-29	79	68	-93	25	1	-15	-46	3	40	13	0
577	0	0	-52	-29	23	40	-37	-3	36	102	27	40	54	48	0
578	0	0	-96	-36	60	66	-78	12	15	46	25	5	34	56	0
579	0	0	-73	-27	46	50	-59	9	21	58	32	-9	-13	126	0
580	0	0	-8	-19	-11	13	1	-15	19	120	56	-9	87	95	0
581	0	0	-68	-32	36	50	-52	2	11	83	32	-9	52	69	0
582	0	0	-50	-29	21	39	-35	-4	0	79	-5	-17	19	50	0
583	0	0	-19	-34	-15	26	-2	-24	25	85	-19	-15	42	161	0
584	0	0	-92	-38	54	65	-73	8	-38	60	65	-54	5	100	0
585	0	0	-61	-40	21	50	-41	-9	-17	89	-29	-19	13	73	0
586	0	0	-114	-58	56	86	-85	-1	0	50	-3	34	-21	23	0
587	0	0	-68	-67	1	67	-34	-33	62	85	1	44	13	40	0
588	0	0	-120	-62	58	91	-89	-2	-17	83	-23	-62	54	106	0
589	0	0	-12	-46	-34	29	11	-40	-15	15	31	-15	29	91	0
590	0	0	-41	-40	1	40	-21	-19	-36	133	-23	-19	91	85	0
591	0	0	-19	-34	-15	26	-2	-24	-42	108	-60	15	-34	110	0
592	0	0	-18	-19	-1	18	-8	-10	38	83	29	62	85	106	0
593	0	0	-57	-11	46	34	-51	17	-40	-75	-34	-85	-25	0	0
594	0	0	0	-13	-13	6	6	-13	40	73	17	75	54	71	0
595	0	0	-36	-23	13	29	-24	-5	-15	-25	-21	36	23	77	0
596	0	0	49	-5	-54	-22	51	-29	-13	89	31	-65	104	85	0
597	0	0	-10	-11	-1	10	-4	-6	40	81	36	15	23	114	0
598	0	0	-40	-21	19	30	-29	-1	-81	27	-77	-54	-32	87	0
599	0	0	25	-25	-50	0	37	-37	73	52	75	29	77	166	0
600	0	0	56	-25	-81	-15	68	-53	64	100	-21	42	48	147	0
601	0	0	108	-29	-137	-39	122	-83	58	135	-58	100	5	34	0
602	0	0	-12	-25	-13	18	0	-19	15	122	-32	67	60	176	0
603	0	0	142	-9	-151	-66	146	-80	120	110	62	58	23	108	0
604	0	0	16	-15	-31	0	23	-23	25	120	7	15	50	124	0
605	0	0	109	-17	-126	-46	117	-71	9	122	71	62	-1	106	0
606	0	0	103	-11	-114	-46	108	-62	93	201	93	112	162	190	0
607	0	0	101	-9	-110	-46	105	-59	77	131	19	97	31	93	0
608	0	0	74	-7	-81	-33	77	-44	95	147	27	36	118	168	0
609	0	0	66	-23	-89	-21	77	-56	1	155	5	73	64	116	0
610	0	0	105	-15	-120	-45	112	-67	91	135	34	79	83	168	0
611	0	0	41	-7	-48	-17	44	-27	19	143	27	54	40	133	0
612	0	0	123	3	-120	-63	121	-58	102	188	17	36	83	110	0
613	0	0	92	1	-91	-46	91	-45	65	194	25	52	85	195	0
614	0	0	68	-9	-77	-29	72	-43	98	118	-23	85	62	95	0
615	0	0	92	-5	-97	-43	94	-51	62	265	17	104	95	242	0
616	0	0	92	1	-91	-46	91	-45	65	145	-36	81	40	172	0
617	0	0	98	5	-93	-51	95	-44	62	168	5	21	120	166	0
618	0	0	109	11	-98	-60	103	-43	112	135	-7	48	71	178	0
619	0	0	84	13	-71	-48	77	-29	62	201	48	73	81	232	0
620	0	0	104	15	-89	-59	96	-37	19	149	-46	46	73	129	0
621	0	0	183	19	-164	-101	173	-72	162	244	21	143	87	205	0
622	0	0	30	9	-21	-19	25	-6	32	164	11	38	13	178	0
623	0	0	100	11	-89	-55	94	-39	56	77	23	69	13	153	0
624	0	0	86	11	-75	-48	80	-32	11	102	108	38	40	145	0
625	0	0	77	19	-58	-48	67	-19	98	62	52	15	7	137	0
626	0	0	36	13	-23	-24	29	-5	34	120	3	3	34	62	0
627	0	0	100	23	-77	-61	88	-27	48	97	-1	27	81	83	0
628	0	0	46	31	-15	-38	30	8	54	95	9	1	52	178	0
629	0	0	96	32	-64	-64	80	-16	104	95	-34	48	7	87	0
630	0	0	55	38	-17	-46	36	10	21	143	52	79	93	194	0
631	0	0	109	36	-73	-72	91	-18	9	64	11	-42	46	31	0
632	0	0	77	29	-48	-53	62	-9	36	180	-42	46	81	126	0
633	0	0	-2	27	29	-12	-15	28	-85	38	-85	-1	29	42	0
634	0	0	81	27	-54	-54	67	-13	1	91	34	29	31	73	0
635	0	0	-19	27	46	-4	-32	36	-11	38	-21	15	21	128	0
636	0	0	61	38	-23	-49	42	7	-31	54	17	32	-9	60	0
637	0	0	43	38	-5	-40	24	16	44	60	-13	58	93	65	0
638	0	0	42	27	-15	-34	28	6	19	32	7	31	-7	38	0
639	0	0	41	32	-9	-36	25	11	21	83	40	0	69	91	0
640	0	0	-35	42	77	-3	-56	59	-23	13	-60	-5	-11	-9	0
641	0	0	27	27	0	-27	13	13	36	58	52	75	13	27	0
642	0	0	23	34	11	-28	6	22	-27	42	-116	-3	-52	-46	0
643	0	0	-4	25	29	-10	-16	27	-3	64	7	31	1	143	0
644	0	0	-17	19	36	-1	-26	27	-1	0	-54	7	19	38	0
645	0	0	73	31	-42	-52	57	-5	5	54	-11	69	19	65	0
646	0	0	-60	25	85	17	-72	55	-34	13	1	32	75	15	0
647	0	0	47	11	-36	-29	41	-12	-40	-48	-42	-42	-108	62	0
648	0	0	14	11	-3	-12	8	4	-11	145	17	71	81	143	0
649	0	0	16	3	-13	-9	14	-5	-40	-21	13	-1	-23	40	0
650	0	0	16	11	-5	-13	10	3	48	17	-52	27	-19	25	0
651	0	0	41	9	-32	-25	36	-11	0	69	13	42	87	135	0
652	0	0	2	11	9	-6	-3	10	-40	17	-17	21	-9	58	0
653	0	0	94	1	-93	-47	93	-46	52	79	32	46	36	100	0
654	0	0	-38	-9	29	23	-33	10	-29	-1	-54	11	-15	32	0
655	0	0	62	-9	-71	-26	66	-40	15	77	-11	0	-11	75	0
656	0	0	-16	-7	9	11	-12	1	36	-19	31	-11	-58	77	0
657	0	0	56	-11	-67	-22	61	-39	42	1	15	21	7	83	0
658	0	0	9	-23	-32	7	20	-27	-25	98	-56	0	17	104	0
659	0	0	19	-25	-44	3	31	-34	-40	44	-9	-62	60	87	0
660	0	0	-20	-19	1	19	-10	-9	-1	-17	-27	-36	11	60	0
661	0	0	29	-23	-52	-3	40	-37	19	7	40	29	-23	139	0
662	0	0	-12	-11	1	11	-6	-5	27	-9	34	-23	-15	67	0
663	0	0	13	-29	-42	8	27	-35	-21	-5	-19	19	0	54	0
664	0	0	-24	-17	7	20	-15	-5	-1	9	0	38	-7	62	0
665	0	0	-10	-21	-11	15	0	-16	-36	-77	9	-34	-48	-3	0
666	0	0	-14	-31	-17	22	1	-24	25	-65	19	65	9	95	0
667	0	0	9	-29	-38	10	23	-33	48	27	-7	50	-1	71	0
668	0	0	-61	-32	29	46	-45	-1	17	-13	-21	-52	1	29	0
669	0	0	2	-21	-23	9	12	-22	-17	29	-11	-15	-73	46	0
670	0	0	-40	-23	17	31	-28	-3	-44	75	32	0	5	75	0
671	0	0	-22	-25	-3	23	-9	-14	56	13	23	46	-48	114	0
672	0	0	-6	-19	-13	12	3	-16	42	3	-23	29	21	44	0
673	0	0	-43	-7	36	25	-39	14	-58	31	11	-27	23	62	0
674	0	0	-36	-9	27	22	-31	9	-1	0	-25	-83	-48	83	0
675	0	0	-41	-5	36	23	-38	15	-15	31	89	-48	17	42	0
676	0	0	-134	-3	131	68	-132	64	-104	-40	-95	-104	-97	-69	0
677	0	0	20	3	-17	-11	18	-7	95	54	52	67	65	67	0
678	0	0	-90	-5	85	47	-87	40	-83	-42	-11	-50	-19	40	0
679	0	0	80	-1	-81	-39	80	-41	-3	46	48	-48	58	54	0
680	0	0	-36	-17	19	26	-27	1	3	71	42	23	3	89	0
681	0	0	-5	-34	-29	19	12	-31	7	60	23	-19	5	54	0
682	0	0	-67	-44	23	55	-45	-10	-54	104	19	-21	64	79	0
683	0	0	-65	-42	23	53	-44	-9	-67	-36	15	-36	-91	19	0
684	0	0	-31	-54	-23	42	-4	-38	21	42	27	11	29	110	0
685	0	0	-129	-64	65	96	-97	0	-36	-71	27	-71	-58	-40	0
686	0	0	-73	-54	19	63	-46	-17	-38	27	13	-46	-23	48	0
687	0	0	-72	-32	40	52	-56	4	-25	106	32	65	-13	64	0
688	0	0	-139	-29	110	84	-124	40	-3	-11	21	-100	11	5	0
689	0	0	-26	-27	-1	26	-12	-14	-11	13	56	-23	42	58	0
690	0	0	-86	-36	50	61	-68	7	-9	3	48	-50	-23	-11	0
691	0	0	-35	-34	1	34	-18	-16	-5	3	91	19	-67	131	0
692	0	0	-90	-40	50	65	-70	5	-21	-23	15	-31	-67	44	0
693	0	0	-23	-42	-19	32	-2	-30	-15	-23	131	-31	-21	91	0
694	0	0	-94	-36	58	65	-76	11	-27	-17	-3	-13	9	29	0
695	0	0	-44	-27	17	35	-30	-5	-19	0	-3	-69	-38	0	0
696	0	0	-72	-34	38	53	-55	2	65	-40	-1	34	-13	36	0
697	0	0	-57	-25	32	41	-44	3	-71	25	29	0	-15	79	0
698	0	0	-52	-23	29	37	-40	3	-34	-11	1	-58	13	-56	0
699	0	0	-100	-36	64	68	-82	14	-9	29	15	-73	32	-13	0
700	0	0	19	-29	-48	5	33	-38	38	42	44	29	5	23	0
701	0	0	-64	-32	32	48	-48	0	-9	-13	48	-58	21	83	0
702	0	0	-54	-27	27	40	-40	0	-3	50	21	-38	-7	48	0
703	0	0	-50	-31	19	40	-34	-6	-25	-9	75	-40	0	44	0
704	0	0	-61	-23	38	42	-49	7	-25	42	-21	-17	-52	1	0
705	0	0	-47	-34	13	40	-30	-10	-69	-1	13	-50	46	-34	0
706	0	0	-57	-38	19	47	-38	-9	7	15	-7	81	-11	11	0
707	0	0	-86	-38	48	62	-67	5	-98	-93	-50	-79	-73	21	0
708	0	0	-37	-32	5	34	-21	-13	-25	-9	-52	-13	-100	69	0
709	0	0	-100	-42	58	71	-79	8	-27	1	-91	-40	-25	25	0
710	0	0	-35	-52	-17	43	-9	-34	-38	11	-17	11	-79	56	0
711	0	0	-67	-46	21	56	-44	-12	0	19	21	19	-38	50	0
712	0	0	-6	-40	-34	23	14	-37	-32	0	58	-25	-7	69	0
713	0	0	-8	-42	-34	25	13	-38	21	-19	11	-17	-13	79	0
714	0	0	-94	-38	56	66	-75	9	-48	-3	-25	-34	-46	17	0
715	0	0	-65	-31	34	48	-49	1	-17	-36	-95	-34	-42	-67	0
716	0	0	-96	-31	65	63	-80	17	-56	38	-38	15	31	-25	0
717	0	0	-98	-23	75	60	-86	26	-54	23	-50	-71	-5	3	0
718	0	0	-77	-27	50	52	-63	11	-56	52	-85	-81	17	15	0
719	0	0	-35	-38	-3	36	-16	-20	-3	38	-15	31	17	11	0
720	0	0	-25	-42	-17	33	-4	-29	-31	29	-56	13	17	19	0
721	0	0	2	-50	-52	24	27	-51	0	-5	-36	7	-40	36	0
722	0	0	-63	-46	17	54	-40	-14	-73	-52	25	-85	-13	93	0
723	0	0	81	-50	-131	-15	106	-90	91	67	-19	54	36	182	0
724	0	0	-61	-38	23	49	-42	-7	-19	-87	-64	-34	-83	-38	0
725	0	0	58	-44	-102	-7	80	-73	38	42	-19	36	34	116	0
726	0	0	-67	-29	38	48	-52	4	-98	5	-126	-108	-5	-17	0
727	0	0	101	-27	-128	-37	114	-77	95	69	9	7	60	91	0
728	0	0	-61	-23	38	42	-49	7	-64	0	-83	-11	21	27	0
729	0	0	6	-21	-27	7	16	-24	-11	9	-81	25	-15	1	0
730	0	0	66	-32	-98	-17	82	-65	64	52	60	3	64	95	0
731	0	0	8	-34	-42	13	25	-38	-21	48	-126	-17	-65	38	0
732	0	0	-29	-46	-17	37	-6	-31	-11	13	-27	-50	5	31	0
733	0	0	-61	-60	1	60	-31	-29	1	42	-85	65	23	48	0
734	0	0	-43	-54	-11	48	-16	-32	-67	-5	-67	-31	-44	15	0
735	0	0	-30	-62	-32	46	1	-47	50	5	3	-27	25	81	0
736	0	0	-71	-48	23	59	-47	-12	-13	-60	-32	-52	-79	23	0
737	0	0	20	-40	-60	10	40	-50	1	44	-83	15	62	27	0
738	0	0	-7	-34	-27	20	10	-30	-11	-9	-106	-29	-58	52	0
739	0	0	28	-32	-60	2	44	-46	21	-3	-32	21	71	73	0
740	0	0	-2	-38	-36	20	17	-37	-52	1	-75	-50	0	15	0
741	0	0	25	-31	-56	3	40	-43	36	48	27	3	-42	64	0
742	0	0	-118	-29	89	73	-103	30	-85	-19	-56	-69	-7	93	0
743	0	0	48	-29	-77	-9	62	-53	7	11	-79	-21	17	73	0
744	0	0	-40	-29	11	34	-25	-9	-65	42	-89	36	13	62	0
745	0	0	-90	-36	54	63	-72	9	-31	-60	-124	-108	25	-54	0
746	0	0	8	-48	-56	20	32	-52	0	81	-106	32	23	9	0
747	0	0	-139	-58	81	98	-110	11	-116	13	-104	-64	38	-17	0
748	0	0	-24	-58	-34	41	5	-46	-40	5	-81	-23	-50	40	0
749	0	0	-92	-52	40	72	-66	-6	-29	-69	-46	-9	-32	3	0
750	0	0	-74	-42	32	58	-53	-5	-67	54	-15	-15	7	79	0
751	0	0	-22	-29	-7	25	-7	-18	-58	-11	-83	-65	-83	73	0
752	0	0	-34	-23	11	28	-22	-6	-34	56	-67	89	-21	102	0
753	0	0	16	-13	-29	-1	22	-21	-11	25	-87	-62	-60	27	0
754	0	0	-24	-3	21	13	-22	9	-52	32	-60	40	-3	87	0
755	0	0	-15	0	15	7	-15	7	-110	-36	-17	-69	-19	54	0
756	0	0	8	25	17	-16	-4	21	48	-19	-36	23	46	3	0
757	0	0	-4	42	46	-19	-25	44	-58	-9	-81	-23	58	0	0
758	0	0	-8	44	52	-18	-30	48	15	-31	-97	40	3	29	0
759	0	0	98	46	-52	-72	75	-3	48	-7	-54	40	-11	27	0
760	0	0	0	60	60	-30	-30	60	-29	-56	-75	50	-5	32	0
761	0	0	29	56	27	-42	1	41	1	17	-23	-56	21	23	0
762	0	0	23	77	54	-50	-15	65	44	25	23	-17	52	77	0
763	0	0	33	81	48	-57	-7	64	-38	-27	-71	-48	-25	-27	0
764	0	0	-12	75	87	-31	-49	81	-11	-25	-17	-21	-25	-1	0
765	0	0	52	73	21	-62	15	47	-62	-54	-98	-52	13	85	0
766	0	0	14	81	67	-47	-26	74	-116	-17	-104	-64	31	-100	0
767	0	0	8	79	71	-43	-31	75	-17	-46	-64	-34	-5	77	0
768	0	0	95	106	11	-100	42	58	29	-11	-58	-15	-3	62	0
769	0	0	77	133	56	-105	10	94	-58	-29	-11	-5	38	83	0
770	0	0	95	141	46	-118	24	93	-85	34	-54	-58	17	44	0
771	0	0	124	170	46	-147	39	108	29	79	-67	32	11	-3	0
772	0	0	31	172	141	-101	-55	156	23	-17	-54	9	9	-29	0
773	0	0	161	190	29	-175	66	109	29	-19	-36	-64	-17	100	0
774	0	0	63	192	129	-127	-33	160	-11	17	-69	0	60	-7	0
775	0	0	35	168	133	-101	-49	150	1	-114	-54	11	-65	-65	0
776	0	0	4	166	162	-85	-79	164	-81	34	-13	-25	-13	77	0
777	0	0	68	170	102	-119	-17	136	-40	-23	-48	-85	-32	-9	0
778	0	0	13	170	157	-91	-72	163	-77	-1	-64	-19	-19	85	0
779	0	0	103	149	46	-126	28	97	-13	-36	1	-13	-32	42	0
780	0	0	85	139	54	-112	15	96	-31	-5	-13	15	-36	81	0
781	0	0	80	122	42	-101	19	82	-46	-23	-65	-52	-5	60	0
782	0	0	66	114	48	-90	9	81	-31	3	-34	31	42	102	0
783	0	0	46	104	58	-75	-6	81	-54	-9	-98	34	-36	77	0
784	0	0	80	91	11	-85	34	51	25	-19	-15	-40	23	104	0
785	0	0	8	89	81	-48	-36	85	-23	-52	-98	7	-79	67	0
786	0	0	48	75	27	-61	10	51	32	-15	-69	-13	36	29	0
787	0	0	13	77	64	-45	-25	70	-62	-27	-50	-17	46	75	0
788	0	0	51	64	13	-57	19	38	-29	3	-32	-32	11	15	0
789	0	0	0	40	40	-20	-20	40	0	-25	-133	13	17	36	0
790	0	0	-17	27	44	-5	-30	35	36	-32	-40	27	-56	58	0
791	0	0	-25	31	56	-3	-40	43	-17	-25	-85	-42	46	-32	0
792	0	0	23	34	11	-28	6	22	9	69	-75	1	-13	46	0
793	0	0	-19	21	40	-1	-29	30	-54	-1	-31	-34	-50	46	0
794	0	0	-29	3	32	13	-30	17	-11	-31	-34	9	3	54	0
795	0	0	-6	-7	-1	6	-2	-4	-89	-27	-62	-116	-62	13	0
796	0	0	-51	-13	38	32	-44	12	7	25	-58	25	19	75	0
797	0	0	-15	-40	-25	27	5	-32	-100	-52	-32	-60	-64	19	0
798	0	0	6	-52	-58	23	32	-55	-77	7	-15	-27	-17	64	0
799	0	0	-57	-54	3	55	-30	-25	-64	-25	-31	-25	11	23	0
800	0	0	11	-56	-67	22	39	-61	17	0	-31	-27	11	69	0
801	0	0	-14	-62	-48	38	17	-55	62	7	21	7	-3	89	0
802	0	0	0	-75	-75	37	37	-75	19	21	-31	-29	29	50	0
803	0	0	-45	-89	-44	67	0	-66	19	5	-23	-21	-34	19	0
804	0	0	-78	-95	-17	86	-30	-56	-15	3	-60	9	-11	23	0
805	0	0	-82	-93	-11	87	-35	-52	-42	-13	-11	-69	31	-36	0
806	0	0	-41	-83	-42	62	0	-62	64	-56	-1	3	13	44	0
807	0	0	-91	-91	0	91	-45	-45	-91	-17	13	-69	-29	71	0
808	0	0	-21	-83	-62	52	20	-72	-15	23	-5	-27	65	36	0
809	0	0	-14	-83	-69	48	27	-76	38	-27	-44	-21	27	-31	0
810	0	0	-60	-85	-25	72	-17	-55	9	-85	-73	-42	-32	23	0
811	0	0	-47	-83	-36	65	-5	-59	46	0	1	62	67	58	0
812	0	0	-64	-89	-25	76	-19	-57	-3	-91	-46	-38	-69	15	0
813	0	0	-61	-93	-32	77	-14	-62	21	-27	15	23	-3	108	0
814	0	0	-100	-97	3	98	-51	-47	-29	-25	-71	-67	-25	-19	0
815	0	0	-91	-98	-7	94	-42	-52	-13	-34	-11	-11	-34	-23	0
816	0	0	-66	-108	-42	87	-12	-75	42	52	-81	32	-1	-11	0
817	0	0	-103	-106	-3	104	-50	-54	17	-87	34	-44	-5	-1	0
818	0	0	-129	-95	34	112	-81	-30	-83	-15	-98	-81	29	-48	0
819	0	0	-66	-83	-17	74	-24	-50	-17	-1	1	-44	31	1	0
820	0	0	-52	-77	-25	64	-13	-51	25	-27	-17	-69	3	27	0
821	0	0	-31	-73	-42	52	5	-57	5	40	40	34	-1	104	0
822	0	0	-68	-77	-9	72	-29	-43	-19	-36	13	0	23	64	0
823	0	0	-80	-87	-7	83	-36	-47	-1	-54	-23	-5	-17	11	0
824	0	0	-64	-87	-23	75	-20	-55	-3	-36	-64	-27	-17	21	0
825	0	0	-102	-102	0	102	-51	-51	-27	62	23	13	60	44	0
826	0	0	-129	-114	15	121	-72	-49	-89	-42	-36	-69	-79	29	0
827	0	0	-60	-124	-64	92	2	-94	3	40	-9	-29	95	120	0
828	0	0	-126	-131	-5	128	-60	-68	-48	40	-42	-75	-3	13	0
829	0	0	-119	-120	-1	119	-59	-60	-21	-73	-32	-58	-46	23	0
830	0	0	-48	-100	-52	74	2	-76	50	-64	0	15	-9	36	0
831	0	0	-92	-69	23	80	-57	-23	-29	-7	27	-56	13	56	0
832	0	0	-4	23	27	-9	-15	25	9	-60	87	-29	-9	75	0
833	0	0	-14	180	194	-83	-104	187	-71	-100	34	-58	-23	7	0
834	0	0	177	372	195	-274	-9	283	-9	-31	42	23	-34	-9	0
835	0	0	173	562	389	-367	-108	475	-36	-31	-34	7	46	67	0
836	0	0	360	812	452	-586	-46	632	-19	-23	-27	1	-29	5	0
837	0	0	541	1132	591	-836	-25	861	19	-93	19	9	-5	62	0
838	0	0	670	1519	849	-1094	-89	1184	-67	-34	-32	-69	-23	21	0
839	0	0	966	2015	1049	-1490	-41	1532	-32	-46	-27	-62	-3	-9	0
840	0	0	1145	2440	1295	-1792	-75	1867	-31	-64	-15	-46	1	0	0
841	0	0	1350	2865	1515	-2107	-82	2190	-11	-65	-9	-29	-102	23	0
842	0	0	1486	3179	1693	-2332	-103	2436	29	-3	91	-13	-3	36	0
843	0	0	1610	3447	1837	-2528	-113	2642	1	-60	-54	-75	-64	-23	0
844	0	0	1787	3565	1778	-2676	4	2671	-11	17	71	9	56	42	0
845	0	0	1661	3610	1949	-2635	-144	2779	-95	-126	-112	-64	-89	-106	0
846	0	0	1713	3517	1804	-2615	-45	2660	38	-21	-7	32	-15	-31	0
847	0	0	1522	3235	1713	-2378	-95	2474	-58	-48	-29	-65	-52	-29	1
848	0	0	1360	2776	1416	-2068	-28	2096	67	23	-50	5	-46	46	0
849	0	0	1005	2141	1136	-1573	-65	1638	-77	-56	-31	21	-85	-9	0
850	0	0	735	1524	789	-1129	-27	1156	-85	-25	-23	-120	91	-29	0
851	0	0	341	587	246	-464	47	416	-69	31	48	-38	-1	46	0
852	0	0	-125	-110	15	117	-70	-47	-192	-38	-110	-50	-58	-15	0
853	0	0	-157	-316	-159	236	1	-237	-73	0	-31	-1	93	-19	0
854	0	0	-206	-407	-201	306	-2	-304	-23	-106	38	-17	11	9	0
855	0	0	-277	-405	-128	341	-74	-266	-118	-52	-104	-21	-73	58	0
856	0	0	-185	-380	-195	282	5	-287	-23	-21	-13	64	-50	44	0
857	0	0	-244	-362	-118	303	-63	-240	-50	-73	-50	-38	-62	29	0
858	0	0	-194	-370	-176	282	-9	-273	0	-87	-97	5	-19	50	0
859	0	0	-172	-391	-219	281	23	-305	9	-15	9	-65	11	108	0
860	0	0	-190	-393	-203	291	6	-298	67	-19	-81	1	-5	-38	0
861	0	0	-171	-335	-164	253	-3	-249	-114	11	-11	-36	40	-15	0
862	0	0	-221	-283	-62	252	-79	-172	-95	-126	-97	-67	-52	-91	0
863	0	0	-95	-230	-135	162	20	-182	0	13	-104	-9	27	17	0
864	0	0	-169	-190	-21	179	-74	-105	-50	-13	-126	-106	-48	-19	0
865	0	0	-111	-145	-34	128	-38	-89	-15	-77	-77	-9	-48	95	0
866	0	0	-129	-110	19	119	-74	-45	-44	-104	-87	-67	-122	15	0
867	0	0	-44	-100	-56	72	6	-78	-56	-46	-62	-25	-5	9	0
868	0	0	-125	-100	25	112	-75	-37	-83	-69	-100	-58	-60	3	0
869	0	0	-66	-91	-25	78	-20	-58	32	-32	-93	-38	17	38	0
870	0	0	-98	-79	19	88	-58	-30	-91	-106	-50	-52	-118	-21	0
871	0	0	-83	-62	21	72	-52	-20	-79	-46	-75	-71	3	-7	0
872	0	0	-91	-60	31	75	-61	-14	-157	-124	-64	-89	-108	-11	0
873	0	0	-47	-42	5	44	-26	-18	-34	-15	-81	-38	1	-3	0
874	0	0	-35	-38	-3	36	-16	-20	0	-114	-95	-25	-69	38	0
875	0	0	-40	-25	15	32	-27	-5	-7	-110	-73	-62	-60	34	0
876	0	0	-62	-31	31	46	-46	0	-42	-153	-102	-48	-48	-73	0
877	0	0	-56	-25	31	40	-43	3	-32	-81	-93	-36	-40	-32	0
878	0	0	-30	-21	9	25	-19	-6	1	-42	0	-52	25	64	0
879	0	0	-40	-23	17	31	-28	-3	-32	-83	-56	-31	-87	-19	0
880	0	0	-40	-15	25	27	-32	5	-83	-19	-48	-21	-44	-40	0
881	0	0	-69	-9	60	39	-64	25	-36	-17	-81	0	5	-38	0
882	0	0	17	-15	-32	-1	24	-23	-5	-29	-40	-27	-21	-71	0
883	0	0	-113	-7	106	60	-109	49	-79	-56	-79	-116	17	-11	0
884	0	0	-5	-5	0	5	-2	-2	-98	-11	-36	-9	0	19	0
885	0	0	-66	5	71	30	-68	38	-98	-69	-31	-131	7	0	0
886	0	0	-23	9	32	7	-27	20	-58	-54	-17	-52	-25	-13	0
887	0	0	-8	7	15	0	-11	11	-13	-31	-34	9	-23	-58	0
888	0	0	-37	15	52	11	-44	33	-9	-29	-168	-54	-25	-64	0
889	0	0	-54	17	71	18	-62	44	1	-81	-5	9	-38	-60	0
890	0	0	-18	5	23	6	-20	14	17	-9	-3	-38	29	-36	0
891	0	0	-10	21	31	-5	-20	26	-85	-23	-81	-54	-71	-21	0
892	0	0	-50	25	75	12	-62	50	-19	-13	-36	40	-29	-38	0
893	0	0	-29	11	40	9	-34	25	-58	-108	-7	-143	-58	-64	0
894	0	0	-37	19	56	9	-46	37	-19	-42	81	-36	65	7	0
895	0	0	-51	34	85	8	-68	59	-15	-62	-15	-83	-38	-67	0
896	0	0	12	44	32	-28	-10	38	40	-38	48	-9	29	62	0
897	0	0	-24	40	64	-8	-44	52	-21	-89	-25	-3	-38	36	0
898	0	0	11	40	29	-25	-9	34	19	-85	-81	38	-52	7	0
899	0	0	-27	38	65	-5	-46	51	-5	44	-87	-38	62	-13	0
900	0	0	3	32	29	-17	-13	30	-25	-85	-58	-17	-50	50	0
901	0	0	-55	32	87	11	-71	59	-23	-75	-7	-58	-29	67	0
902	0	0	19	36	17	-27	1	26	36	-21	-65	-56	-11	5	0
903	0	0	-68	34	102	17	-85	68	-64	-50	-25	-85	-17	32	0
904	0	0	55	44	-11	-49	33	16	-40	-62	-13	-100	-46	3	0
905	0	0	-29	62	91	-16	-60	76	-81	-32	-31	-36	5	104	0
906	0	0	7	65	58	-36	-25	61	-77	-50	-67	-85	-64	27	0
907	0	0	27	56	29	-41	-1	42	-64	-67	-79	-42	-15	67	0
908	0	0	-6	71	77	-32	-41	74	-91	-116	-62	-95	-102	-36	0
909	0	0	37	79	42	-58	-2	60	-3	-89	-79	42	-25	-17	0
910	0	0	51	93	42	-72	4	67	-32	-21	-153	-15	-38	13	0
911	0	0	0	89	89	-44	-44	89	-104	-48	-79	-54	-3	19	0
912	0	0	31	100	69	-65	-19	84	-139	-69	-143	-67	-62	-56	0
913	0	0	135	106	-29	-120	82	38	7	-65	-5	-62	11	52	0
914	0	0	-26	100	126	-37	-76	113	-176	-106	-184	-83	-83	-73	0
915	0	0	47	112	65	-79	-9	88	-54	-100	-19	-40	-29	-38	0
916	0	0	-15	126	141	-55	-78	133	-75	-159	-75	-87	-100	-5	0
917	0	0	101	126	25	-113	38	75	1	-56	-114	-17	9	7	0
918	0	0	-19	143	162	-62	-90	152	-104	-129	-141	-93	-104	-32	0
919	0	0	70	155	85	-112	-7	120	-46	-13	-120	-23	-1	29	0
920	0	0	72	159	87	-115	-7	123	-7	-100	-71	-106	-34	23	0
921	0	0	77	172	95	-124	-9	133	5	-13	-21	31	-31	34	0
922	0	0	91	168	77	-129	7	122	-64	-44	-87	-15	-3	-27	0
923	0	0	109	176	67	-142	21	121	-9	-64	-124	-93	-32	25	0
924	0	0	12	188	176	-100	-82	182	-89	-95	-100	-73	-48	-11	0
925	0	0	103	207	104	-155	0	155	-15	46	-129	-29	-38	-3	0
926	0	0	31	223	192	-127	-80	207	-36	-83	-19	-19	-83	42	0
927	0	0	99	234	135	-166	-18	184	-48	-34	-69	-75	-89	69	0
928	0	0	113	244	131	-178	-9	187	-46	-102	-100	-58	-7	-29	0
929	0	0	35	244	209	-139	-87	226	-17	-67	-71	-65	56	-19	0
930	0	0	85	234	149	-159	-32	191	-81	-69	-48	-118	-25	-31	0
931	0	0	95	238	143	-166	-24	190	-23	-44	-23	-69	11	-34	0
932	0	0	43	254	211	-148	-84	232	-42	-91	-42	-67	-46	-48	0
933	0	0	56	273	217	-164	-80	245	-46	-81	-147	-3	-56	-19	0
934	0	0	27	292	265	-159	-119	278	-60	-116	-89	-44	-58	17	0
935	0	0	91	304	213	-197	-61	258	-64	19	-17	-32	-31	29	0
936	0	0	68	316	248	-192	-90	282	-32	-42	-112	-1	-126	-40	0
937	0	0	83	325	242	-204	-79	283	-15	-85	-56	-77	-73	13	0
938	0	0	103	339	236	-221	-66	287	-135	-60	-56	-34	-23	-23	0
939	0	0	87	345	258	-216	-85	301	-81	-23	-64	-29	-36	-65	0
940	0	0	99	345	246	-222	-73	295	-38	-40	-112	-50	-87	-38	0
941	0	0	178	362	184	-270	-3	273	-54	9	42	-17	-27	56	0
942	0	0	74	382	308	-228	-117	345	-126	-73	-141	-65	-106	-95	0
943	0	0	205	399	194	-302	5	296	-7	-62	-11	-52	-48	54	0
944	0	0	171	413	242	-292	-35	327	5	-46	-71	32	-31	65	0
945	0	0	188	434	246	-311	-29	340	-42	-44	-108	-85	-25	-40	0
946	0	0	221	453	232	-337	-5	342	-29	-11	-48	31	-13	-95	0
947	0	0	109	479	370	-294	-130	424	-89	-93	-69	-38	-81	-52	0
948	0	0	240	492	252	-366	-6	372	-15	7	-97	-77	-50	-21	0
949	0	0	254	512	258	-383	-2	385	-13	-34	-42	-31	-3	-36	0
950	0	0	270	535	265	-402	2	400	-54	-56	-7	-36	-67	-32	0
951	0	0	291	560	269	-425	11	414	-67	-50	-11	-60	-79	-40	0
952	0	0	335	583	248	-459	43	415	-50	11	-71	-36	-93	-46	0
953	0	0	275	595	320	-435	-22	457	-46	-58	-129	-15	-56	-102	0
954	0	0	320	601	281	-460	19	441	-133	-81	-75	-56	-93	-155	0
955	0	0	395	620	225	-507	85	422	32	-93	-77	3	-106	-52	0
956	0	0	239	634	395	-436	-78	514	-110	-75	-81	-29	-36	-67	0
957	0	0	407	651	244	-529	81	447	-50	-71	-122	-91	-126	-75	0
958	0	0	339	661	322	-500	8	491	-122	-77	-79	-64	-34	-122	0
959	0	0	316	680	364	-498	-24	522	-60	-100	-116	-104	-60	-44	0
960	0	0	372	690	318	-531	27	504	-44	-36	-120	-54	-54	-143	0
961	0	0	355	711	356	-533	0	533	-83	-27	-67	-62	-27	-58	0
962	0	0	402	739	337	-570	32	538	-42	-97	1	-50	-21	-42	0
963	0	0	405	744	339	-574	33	541	-69	-42	-65	-73	-73	-15	0
964	0	0	409	752	343	-580	33	547	-9	-58	-69	-71	-25	-31	0
965	0	0	390	754	364	-572	13	559	-71	-98	-64	-69	-124	7	0
966	0	0	458	762	304	-610	77	533	42	-46	-58	25	-1	3	0
967	0	0	400	768	368	-584	16	568	-64	-112	-139	-31	-71	-67	0
968	0	0	448	783	335	-615	56	559	-34	-13	-89	-69	54	15	0
969	0	0	444	779	335	-611	54	557	-91	-69	-110	29	-137	36	0
970	0	0	454	785	331	-619	61	558	-40	-5	-42	-15	19	42	0
971	0	0	373	793	420	-583	-23	606	-56	-44	-122	-50	-77	-34	0
972	0	0	454	787	333	-620	60	560	40	-106	-15	-60	71	-98	0
973	0	0	374	785	411	-579	-18	598	-56	-112	-75	13	-89	0	0
974	0	0	362	781	419	-571	-28	600	-122	-52	-87	-31	-40	-48	0
975	0	0	392	774	382	-583	5	578	-36	-38	-100	-42	-25	-44	0
976	0	0	299	764	465	-531	-83	614	-116	-124	-104	-58	-36	-36	0
977	0	0	463	748	285	-605	89	516	44	-56	-60	11	34	-15	0
978	0	0	314	723	409	-518	-47	566	-69	-87	-85	-17	-89	-17	0
979	0	0	369	708	339	-538	15	523	-31	-34	-122	17	-23	-31	0
980	0	0	324	682	358	-503	-17	520	-124	-29	-98	-29	-81	0	0
981	0	0	365	671	306	-518	29	488	9	15	-112	89	-36	27	0
982	0	0	270	632	362	-451	-46	497	-29	-3	-168	15	-3	-42	0
983	0	0	254	616	362	-435	-54	489	-114	-32	-102	-79	32	-62	0
984	0	0	287	585	298	-436	-5	441	-64	-7	-40	-36	-21	50	0
985	0	0	198	549	351	-373	-76	450	-104	-128	-114	-40	-31	5	0
986	0	0	278	516	238	-397	20	377	-1	1	-38	56	23	15	0
987	0	0	215	486	271	-350	-28	378	29	3	-77	-44	54	34	0
988	0	0	198	457	259	-327	-30	358	-13	-46	-83	11	-17	-9	0
989	0	0	264	430	166	-347	49	298	54	15	-44	9	29	-13	0
990	0	0	182	403	221	-292	-19	312	-32	17	-5	19	13	62	0
991	0	0	194	384	190	-289	2	287	-58	15	-97	-27	-40	17	0
992	0	0	130	356	226	-243	-48	291	-5	-13	-69	23	-15	29	0
993	0	0	136	341	205	-238	-34	273	1	-36	-50	-1	-17	-3	0
994	0	0	148	310	162	-229	-7	236	-17	36	-60	-11	-5	50	0
995	0	0	77	292	215	-184	-69	253	-1	-64	-25	-65	-27	23	0
996	0	0	159	259	100	-209	29	179	11	-27	25	3	15	73	0
997	0	0	52	234	182	-143	-65	208	-40	-9	-112	19	-50	71	0
998	0	0	97	217	120	-157	-11	168	-19	60	-65	64	9	71	0
999	0	0	109	194	85	-151	12	139	-19	97	-19	73	23	58	0
1000	0	0	99	164	65	-131	17	114	-7	38	17	-25	23	-31	0
1001	0	0	85	149	64	-117	10	106	-46	0	-17	21	-17	3	0
1002	0	0	58	129	71	-93	-6	100	-13	64	-27	64	-56	64	0
1003	0	0	76	120	44	-98	16	82	-21	-17	-64	9	-69	40	0
1004	0	0	33	108	75	-70	-21	91	-50	38	-1	-1	-11	83	0
1005	0	0	-39	104	143	-32	-91	123	-71	-31	-85	-83	13	-31	0
1006	0	0	98	98	0	-98	49	49	-77	62	44	-7	-98	54	0
1007	0	0	-23	83	106	-30	-64	94	-50	9	-54	34	-114	89	0
1008	0	0	134	69	-65	-101	99	2	64	38	31	-11	-40	79	0
1009	0	0	37	60	23	-48	7	41	19	36	54	21	15	81	0
1010	0	0	78	38	-40	-58	59	-1	-56	-3	32	64	5	32	0
1011	0	0	90	25	-65	-57	77	-20	31	95	-25	-21	29	65	0
1012	0	0	55	40	-15	-47	35	12	-3	168	-1	21	124	31	0
1013	0	0	-28	34	62	-3	-45	48	-32	-23	-34	-79	-46	-36	0
1014	0	0	53	17	-36	-35	44	-9	17	67	58	89	31	54	0
1015	0	0	-35	1	36	17	-35	18	21	29	15	-1	48	31	0
1016	0	0	-29	0	29	14	-29	14	-67	3	29	-62	-31	50	0
1017	0	0	10	-9	-19	0	14	-14	62	126	104	50	-7	104	0
1018	0	0	-10	-3	7	6	-8	2	-46	11	29	-32	-44	46	0
1019	0	0	29	-11	-40	-9	34	-25	19	34	13	36	85	40	0
1020	0	0	-32	-17	15	24	-23	-1	-48	21	-23	-27	3	-48	0
1021	0	0	-14	-25	-11	19	-1	-18	9	44	-56	60	17	42	0
1022	0	0	-10	-29	-19	19	4	-24	-36	52	21	-11	31	124	0
1023	0	0	-59	-40	19	49	-39	-10	-52	27	-7	-7	-38	110	0
1024	0	0	-65	-40	25	52	-45	-7	-75	-89	5	-25	-58	-38	0
1025	0	0	-69	-46	23	57	-46	-11	-67	-34	-48	-9	48	-9	0
1026	0	0	10	-52	-62	21	36	-57	-50	73	-19	54	-27	34	0
1027	0	0	-35	-46	-11	40	-12	-28	36	-17	52	9	48	143	0
1028	0	0	-61	-52	9	56	-35	-21	-17	-32	0	-31	-3	5	0
1029	0	0	-61	-60	1	60	-31	-29	21	0	-27	29	-21	91	0
1030	0	0	46	-54	-100	4	73	-77	69	83	19	77	87	131	0
1031	0	0	-28	-60	-32	44	2	-46	0	9	-5	0	-1	75	0
1032	0	0	-10	-50	-40	30	15	-45	1	23	-40	-5	31	40	0
1033	0	0	-17	-44	-27	30	5	-35	-7	71	-87	-11	-3	40	0
1034	0	0	-90	-42	48	66	-69	3	-89	31	-118	-11	-23	50	0
1035	0	0	-57	-44	13	50	-35	-15	13	-17	-27	54	1	60	0
1036	0	0	-119	-46	73	82	-96	13	-62	-11	-139	-97	-19	65	0
1037	0	0	-45	-48	-3	46	-21	-25	31	50	-32	15	40	19	0
1038	0	0	-65	-38	27	51	-46	-5	34	-38	-3	-11	29	62	0
1039	0	0	-31	-34	-3	32	-14	-18	-13	34	-58	42	-44	64	0
1040	0	0	22	-36	-58	7	40	-47	25	9	-46	25	-23	-32	0
1041	0	0	-45	-32	13	38	-29	-9	46	13	19	23	38	36	0
1042	0	0	-37	-40	-3	38	-17	-21	-34	27	-65	-34	27	-38	0
1043	0	0	-31	-46	-15	38	-8	-30	36	36	-48	-19	19	104	0
1044	0	0	-22	-54	-32	38	5	-43	0	-11	3	29	13	64	0
1045	0	0	-35	-42	-7	38	-14	-24	-100	34	-56	-77	-1	46	0
1046	0	0	-80	-40	40	60	-60	0	-79	50	-50	-31	27	17	0
1047	0	0	-6	-31	-25	18	9	-28	-17	1	21	-15	-25	112	0
1048	0	0	-63	-27	36	45	-49	4	-31	9	-56	48	-13	48	0
1049	0	0	-6	-15	-9	10	1	-12	17	-21	17	9	-85	31	0
1050	0	0	-57	-19	38	38	-47	9	-19	44	-31	17	-5	1	0
1051	0	0	19	-17	-36	-1	27	-26	34	157	-3	1	85	5	0
1052	0	0	-13	-13	0	13	-6	-6	-32	71	-25	-5	21	-17	0
1053	0	0	27	-17	-44	-5	35	-30	-46	25	-42	29	-7	95	0
1054	0	0	-34	-9	25	21	-29	8	-23	-40	-27	17	36	58	0
1055	0	0	-47	-7	40	27	-43	16	-23	-3	-34	15	23	7	0
1056	0	0	-16	-11	5	13	-10	-3	-71	25	15	-56	46	58	0
1057	0	0	-11	-11	0	11	-5	-5	-36	-23	32	-13	13	64	0
1058	0	0	-65	-5	60	35	-62	27	-89	17	-91	5	-3	21	0
1059	0	0	-6	-3	3	4	-4	0	-27	42	-48	71	-1	9	0
1060	0	0	29	0	-29	-14	29	-14	-7	38	34	36	-40	50	0
1061	0	0	-2	-1	1	1	-1	0	11	19	65	17	-36	104	0
1062	0	0	-8	7	15	0	-11	11	-31	15	-40	-11	-50	71	0
1063	0	0	9	0	-9	-4	9	-4	48	62	48	34	29	104	0
1064	0	0	-72	7	79	32	-75	43	-81	-129	-34	1	-19	-1	0
1065	0	0	4	1	-3	-2	3	-1	-25	85	-69	-29	60	11	0
1066	0	0	-37	5	42	16	-39	23	-19	32	-3	56	23	118	0
1067	0	0	-33	17	50	8	-41	33	-73	5	-31	-54	27	-81	0
1068	0	0	48	17	-31	-32	39	-7	56	128	17	65	75	97	0
1069	0	0	-64	21	85	21	-74	53	-62	11	-17	15	-38	56	0
1070	0	0	83	29	-54	-56	68	-12	36	73	-27	106	9	161	0
1071	0	0	-4	34	38	-15	-21	36	-29	102	48	11	34	83	0
1072	0	0	-33	36	69	-1	-51	52	-50	50	13	-44	-5	-7	0
1073	0	0	8	27	19	-17	-5	23	-56	83	11	-56	34	27	0
1074	0	0	-64	29	93	17	-78	61	-124	64	-89	-5	-29	17	0
1075	0	0	81	19	-62	-50	71	-21	27	116	34	54	122	120	0
1076	0	0	-101	11	112	45	-106	61	-56	-93	-81	-23	-69	-1	0
1077	0	0	18	7	-11	-12	14	-2	36	38	25	25	15	31	0
1078	0	0	2	3	1	-2	0	2	34	-31	-9	56	17	95	0
1079	0	0	36	11	-25	-23	30	-7	-25	67	38	-15	-40	52	0
1080	0	0	-60	17	77	21	-68	47	27	34	40	15	46	81	0
1081	0	0	2	25	23	-13	-10	24	27	-9	81	-64	32	27	0
1082	0	0	-2	25	27	-11	-14	26	3	79	19	52	54	-25	0
1083	0	0	0	19	19	-9	-9	19	21	64	32	38	-54	56	0
1084	0	0	-14	32	46	-9	-30	39	-11	9	32	-34	71	52	0
1085	0	0	-51	32	83	9	-67	57	-60	-5	0	13	-36	1	0
1086	0	0	-48	27	75	10	-61	51	-1	36	-1	60	48	31	0
1087	0	0	-52	19	71	16	-61	45	-54	-1	23	-95	-7	23	0
1088	0	0	-18	11	29	3	-23	20	23	27	50	44	29	104	0
1089	0	0	-56	11	67	22	-61	39	-17	95	7	40	15	38	0
1090	0	0	36	13	-23	-24	29	-5	31	3	25	-31	60	-36	0
1091	0	0	-12	7	19	2	-15	13	83	83	85	93	38	112	0
1092	0	0	-51	9	60	21	-55	34	-31	-17	-21	-56	-7	-13	0
1093	0	0	-36	-15	21	25	-28	3	1	38	69	58	-1	97	0
1094	0	0	-55	-11	44	33	-49	16	11	-50	36	17	9	73	0
1095	0	0	-49	-7	42	28	-45	17	-56	-3	46	-34	34	62	0
1096	0	0	-8	-3	5	5	-6	1	36	-58	40	-5	38	108	0
1097	0	0	-17	0	17	8	-17	8	-48	-13	124	-25	23	147	0
1098	0	0	-126	0	126	63	-126	63	-122	46	-48	-58	44	62	0
1099	0	0	39	1	-38	-20	38	-18	15	36	73	11	19	83	0
1100	0	0	-14	-11	3	12	-8	-4	60	112	71	89	29	190	0
1101	0	0	-61	-13	48	37	-54	17	-40	-13	31	-83	19	-29	0
1102	0	0	-38	-19	19	28	-28	0	-9	17	97	-17	36	64	0
1103	0	0	-41	-9	32	25	-36	11	-60	-21	27	-1	-50	91	0
1104	0	0	-82	-7	75	44	-78	34	-67	1	11	-52	32	62	0
1105	0	0	-61	-9	52	35	-56	21	-15	21	-21	-1	-13	64	0
1106	0	0	-88	-17	71	52	-79	27	-21	27	44	-46	46	42	0
1107	0	0	-28	-23	5	25	-16	-9	9	25	64	34	27	42	0
1108	0	0	-65	-19	46	42	-55	13	-17	-17	21	-79	-3	85	0
1109	0	0	-69	-15	54	42	-61	19	-27	81	-23	31	11	77	0
1110	0	0	-12	-23	-11	17	0	-17	50	38	50	31	27	124	0
1111	0	0	23	-15	-38	-4	30	-26	67	32	50	75	21	56	0
1112	0	0	-28	-27	1	27	-14	-13	-29	-13	71	-19	38	64	0
1113	0	0	15	-23	-38	4	26	-30	-11	65	13	25	27	34	0
1114	0	0	-20	-21	-1	20	-9	-11	-1	7	81	-11	32	91	0
1115	0	0	-88	-23	65	55	-76	21	-3	-56	64	-52	-17	42	0
1116	0	0	-65	-23	42	44	-53	9	-34	-15	32	3	-81	50	0
1117	0	0	-49	-42	7	45	-28	-17	62	9	133	60	-19	116	0
1118	0	0	-88	-56	32	72	-60	-12	-11	-7	7	-38	-19	29	0
1119	0	0	-57	-54	3	55	-30	-25	31	5	75	31	-13	81	0
1120	0	0	-71	-58	13	64	-42	-22	-15	9	73	-7	7	87	0
1121	0	0	-47	-50	-3	48	-22	-26	36	46	44	1	-25	58	0
1122	0	0	-142	-40	102	91	-122	31	-11	-21	-15	13	5	69	0
1123	0	0	-41	-36	5	38	-23	-15	11	-25	56	27	11	32	0
1124	0	0	-94	-48	46	71	-70	-1	56	1	93	67	58	141	0
1125	0	0	-116	-52	64	84	-90	6	23	31	54	31	31	106	0
1126	0	0	-94	-46	48	70	-71	1	-32	-1	-34	54	-36	27	0
1127	0	0	-127	-46	81	86	-104	17	-5	-5	17	-50	58	102	0
1128	0	0	-92	-42	50	67	-71	4	-79	38	13	-38	-9	75	0
1129	0	0	-71	-46	25	58	-48	-10	29	25	54	69	46	62	0
1130	0	0	-104	-56	48	80	-76	-4	-40	81	-29	38	54	58	0
1131	0	0	-73	-56	17	64	-45	-19	-11	11	77	-1	13	81	0
1132	0	0	-98	-52	46	75	-72	-3	-60	-44	-50	-3	-27	34	0
1133	0	0	-131	-54	77	92	-104	11	-44	91	23	40	48	85	0
1134	0	0	-69	-50	19	59	-44	-15	-13	-32	-54	15	-15	-7	0
1135	0	0	-53	-42	11	47	-32	-15	75	48	73	46	52	97	0
1136	0	0	-102	-40	62	71	-82	11	-34	-58	27	27	-5	32	0
1137	0	0	-65	-40	25	52	-45	-7	32	31	-17	29	29	133	0
1138	0	0	-67	-42	25	54	-46	-8	-1	56	54	7	79	114	0
1139	0	0	-43	-46	-3	44	-20	-24	-54	34	75	-62	25	19	0
1140	0	0	-92	-48	44	70	-68	-2	11	15	44	64	-27	89	0
1141	0	0	-51	-44	7	47	-29	-18	-9	-29	56	-38	-27	62	0
1142	0	0	-57	-34	23	45	-40	-5	7	15	65	1	73	56	0
1143	0	0	-82	-44	38	63	-60	-3	-38	13	11	1	-25	13	0
1144	0	0	-80	-48	32	64	-56	-8	-25	56	21	-3	-7	114	0
1145	0	0	-67	-56	11	61	-39	-22	5	3	19	-19	1	52	0
1146	0	0	-102	-48	54	75	-78	3	-65	11	38	-32	21	83	0
1147	0	0	-102	-52	50	77	-76	-1	-1	29	44	-25	17	64	0
1148	0	0	-55	-62	-7	58	-24	-34	-36	50	11	-9	44	75	0
1149	0	0	-108	-64	44	86	-76	-10	-75	-27	11	-21	-17	25	0
1150	0	0	-8	-56	-48	32	20	-52	29	116	15	9	13	153	0
1151	0	0	-126	-64	62	95	-94	-1	-40	40	-29	3	34	44	0
1152	0	0	-75	-60	15	67	-45	-22	-31	31	15	-44	5	81	0
1153	0	0	-109	-65	44	87	-76	-10	-77	27	-52	-137	60	1	0
1154	0	0	-73	-60	13	66	-43	-23	83	-60	56	23	17	97	0
1155	0	0	-178	-58	120	118	-149	31	-32	-21	-27	-25	-9	-29	0
1156	0	0	-67	-50	17	58	-42	-16	42	19	11	38	29	77	0
1157	0	0	-96	-48	48	72	-72	0	1	-56	-17	0	58	15	0
1158	0	0	-148	-44	104	96	-126	30	-62	-17	-3	-89	5	46	0
1159	0	0	-65	-40	25	52	-45	-7	17	36	9	-11	46	21	0
1160	0	0	-84	-34	50	59	-67	8	31	71	48	29	60	114	0
1161	0	0	-63	-40	23	51	-43	-8	-58	25	36	-23	46	52	0
1162	0	0	-84	-46	38	65	-61	-4	-3	48	52	-31	31	19	0
1163	0	0	-178	-52	126	115	-152	37	-110	67	-50	-29	-73	58	0
1164	0	0	-94	-52	42	73	-68	-5	40	29	32	40	3	112	0
1165	0	0	-102	-54	48	78	-75	-3	-1	27	-65	44	31	71	0
1166	0	0	-203	-62	141	132	-172	39	-126	-129	-56	-67	-40	-23	0
1167	0	0	-63	-62	1	62	-32	-30	-23	-9	36	-62	56	13	0
1168	0	0	-185	-65	120	125	-152	27	-44	-91	-11	-1	-36	-13	0
1169	0	0	-101	-69	32	85	-66	-18	-27	-58	-81	0	-62	-36	0
1170	0	0	-156	-77	79	116	-117	1	-50	46	27	9	50	7	0
1171	0	0	-123	-73	50	98	-86	-11	-81	65	-17	-42	-25	3	0
1172	0	0	-115	-77	38	96	-76	-19	7	-9	27	25	17	-23	0
1173	0	0	-162	-71	91	116	-126	10	-69	-13	-52	-9	1	-19	0
1174	0	0	-111	-69	42	90	-76	-13	-5	-83	-95	-46	40	-48	0
1175	0	0	-91	-64	27	77	-59	-18	-34	-52	67	-23	-3	69	0
1176	0	0	-129	-60	69	94	-99	4	-36	-29	-1	-50	-13	50	0
1177	0	0	-86	-54	32	70	-59	-11	-62	40	40	-77	-60	19	0
1178	0	0	-73	-56	17	64	-45	-19	-11	-36	32	-46	44	97	0
1179	0	0	-41	-48	-7	44	-17	-27	-46	11	-34	-27	0	-44	0
1180	0	0	-14	-48	-34	31	10	-41	40	75	-3	58	32	131	0
1181	0	0	-116	-56	60	86	-88	2	-58	-38	-11	-79	-40	-11	0
1182	0	0	-55	-54	1	54	-28	-26	-19	32	91	-50	31	42	0
1183	0	0	-31	-52	-21	41	-5	-36	-7	52	9	-5	71	64	0
1184	0	0	-132	-65	67	98	-99	1	-50	-83	-95	-5	-71	-5	0
1185	0	0	-31	-62	-31	46	0	-46	52	-23	0	38	3	52	0
1186	0	0	-94	-62	32	78	-63	-15	-19	-60	-31	-44	-31	69	0
1187	0	0	-76	-65	11	70	-43	-27	-64	-38	-21	-62	-44	29	0
1188	0	0	-74	-69	5	71	-39	-32	-46	-13	-13	-13	-44	69	0
1189	0	0	-88	-73	15	80	-51	-29	-3	38	-48	-46	-32	46	0
1190	0	0	-69	-60	9	64	-39	-25	-19	-17	32	13	-36	62	0
1191	0	0	-57	-54	3	55	-30	-25	-52	36	21	9	-5	58	0
1192	0	0	-94	-58	36	76	-65	-11	-85	-3	-69	-48	-54	32	0
1193	0	0	-22	-56	-34	39	6	-45	52	71	36	-19	93	46	0
1194	0	0	-131	-60	71	95	-101	5	-77	-34	-31	-25	31	-1	0
1195	0	0	-91	-64	27	77	-59	-18	-42	-62	-42	19	-65	42	0
1196	0	0	-147	-56	91	101	-119	17	-42	-29	21	-46	85	69	0
1197	0	0	-102	-60	42	81	-72	-9	-44	-17	27	-97	29	48	0
1198	0	0	-141	-62	79	101	-110	8	19	-46	-19	58	-81	93	0
1199	0	0	-120	-62	58	91	-89	-2	-34	65	-21	64	-7	52	0
1200	0	0	-122	-60	62	91	-92	1	-25	-19	-1	32	-7	42	0
1201	0	0	-45	-62	-17	53	-14	-39	29	21	60	-36	27	133	0
1202	0	0	-135	-60	75	97	-105	7	-64	21	-91	-34	-42	38	0
1203	0	0	-63	-44	19	53	-41	-12	1	-21	-21	-34	-9	23	0
1204	0	0	-113	-44	69	78	-91	12	5	-54	11	-3	1	135	0
1205	0	0	-117	-42	75	79	-96	16	-17	-77	17	-1	3	104	0
1206	0	0	-81	-19	62	50	-71	21	-67	-34	-21	-100	-32	-27	0
1207	0	0	-115	-7	108	61	-111	50	-32	3	-79	-42	52	124	0
1208	0	0	-109	5	114	52	-111	59	-62	-100	-116	-52	-83	60	0
1209	0	0	-43	5	48	19	-45	26	23	-38	-65	-31	-7	9	0
1210	0	0	-80	13	93	33	-86	53	-17	-67	-112	5	-44	-11	0
1211	0	0	-148	7	155	70	-151	81	-93	-71	-118	-137	-34	-50	0
1212	0	0	-21	21	42	0	-31	31	-23	-25	-42	-31	-19	46	0
1213	0	0	-70	17	87	26	-78	52	-21	-40	-3	-50	-17	29	0
1214	0	0	-89	9	98	40	-93	53	-85	-46	-110	-102	-21	-48	0
1215	0	0	-60	7	67	26	-63	37	-3	-3	-38	15	-17	31	0
1216	0	0	-186	13	199	86	-192	106	-145	-106	-89	-104	-54	-31	0
1217	0	0	-72	15	87	28	-79	51	1	-25	-95	-108	-81	-34	0
1218	0	0	-157	15	172	71	-164	93	-46	-9	-29	-32	75	21	0
1219	0	0	-105	42	147	31	-126	94	-133	-81	-97	-145	-100	-116	0
1220	0	0	51	58	7	-54	22	32	40	67	67	-11	93	69	0
1221	0	0	-64	87	151	-11	-107	119	-9	-91	-15	-77	-29	-38	0
1222	0	0	25	106	81	-65	-28	93	-13	-32	29	-60	-32	58	0
1223	0	0	-56	122	178	-33	-117	150	-11	-46	-34	-9	7	7	0
1224	0	0	-16	133	149	-58	-82	141	7	7	-23	-60	9	-9	0
1225	0	0	-62	135	197	-36	-129	166	-7	-31	-23	-71	-21	-34	0
1226	0	0	-20	131	151	-55	-85	141	-13	-31	-19	-62	-81	36	0
1227	0	0	-78	141	219	-31	-148	180	-56	-48	-36	-56	-3	-17	0
1228	0	0	-37	122	159	-42	-98	140	13	-40	7	-97	-7	31	0
1229	0	0	-66	122	188	-28	-127	155	-15	-114	-31	-52	-31	-27	0
1230	0	0	14	120	106	-67	-46	113	5	-31	1	-56	-32	112	0
1231	0	0	-58	114	172	-28	-115	143	-89	-31	-34	-87	-50	1	0
1232	0	0	-8	116	124	-54	-66	120	1	-38	-42	-13	-48	40	0
1233	0	0	-188	106	294	41	-241	200	-38	-75	-83	-29	-64	46	0
1234	0	0	-41	102	143	-30	-92	122	-9	-98	19	-62	5	-46	0
1235	0	0	-128	97	225	15	-176	161	-29	-81	-34	-19	-34	-58	0
1236	0	0	-170	93	263	38	-216	178	-112	-102	1	-128	-58	-93	0
1237	0	0	-128	83	211	22	-169	147	-50	-27	-67	-15	-23	-1	0
1238	0	0	-121	71	192	25	-156	131	-58	-44	-32	-31	-54	-42	0
1239	0	0	-130	75	205	27	-167	140	-77	-29	-36	-77	-11	-36	0
1240	0	0	-103	69	172	17	-137	120	-34	-5	-58	-79	11	-79	0
1241	0	0	-86	65	151	10	-118	108	-122	-3	27	-95	-65	23	0
1242	0	0	-80	44	124	18	-102	84	-25	9	-81	-83	-23	17	0
1243	0	0	-101	25	126	38	-113	75	-17	-36	-65	-65	-46	31	0
1244	0	0	-105	15	120	45	-112	67	-69	3	-67	-131	-9	-34	0
1245	0	0	-130	9	139	60	-134	74	0	-93	11	9	-54	100	0
1246	0	0	-88	5	93	41	-90	49	-40	-104	-23	-67	-114	62	0
1247	0	0	-144	-11	133	77	-138	61	-17	-91	-23	-23	-13	95	0
1248	0	0	-110	-21	89	65	-99	34	-91	-64	-46	-50	-54	-52	0
1249	0	0	-148	-34	114	91	-131	40	-122	-65	-17	-25	-69	0	0
1250	0	0	-69	-50	19	59	-44	-15	-23	-13	-81	-48	-44	19	0
1251	0	0	-112	-58	54	85	-83	-2	-21	-1	-34	-73	0	56	0
1252	0	0	-143	-79	64	111	-103	-7	-116	-32	-52	-25	-23	-1	0
1253	0	0	-143	-83	60	113	-101	-11	-38	-42	-71	-79	-25	54	0
1254	0	0	-168	-85	83	126	-125	-1	-46	-93	-60	25	-141	75	0
1255	0	0	-234	-106	128	170	-181	11	-85	-89	-143	0	-54	-67	0
1256	0	0	-179	-106	73	142	-126	-16	-40	-67	-108	-75	-64	21	0
1257	0	0	-177	-104	73	140	-125	-15	3	-58	9	-7	23	42	0
1258	0	0	-152	-114	38	133	-95	-38	0	-108	-48	-56	-95	38	0
1259	0	0	-141	-110	31	125	-86	-39	-52	1	-77	-32	-85	100	0
1260	0	0	-160	-102	58	131	-109	-22	-40	11	-50	-46	15	81	0
1261	0	0	-167	-100	67	133	-117	-16	-60	3	-77	-44	-69	44	0
1262	0	0	-107	-112	-5	109	-51	-58	31	32	-122	54	13	116	0
1263	0	0	-176	-116	60	146	-118	-28	-97	-15	-83	-19	3	52	0
1264	0	0	-166	-110	56	138	-111	-27	-44	31	-87	44	32	62	0
1265	0	0	-179	-110	69	144	-124	-20	-13	-32	-137	-23	-79	-34	0
1266	0	0	-152	-116	36	134	-94	-40	-42	-71	-32	9	-9	25	0
1267	0	0	-170	-118	52	144	-111	-33	-11	-44	-97	11	-67	67	0
1268	0	0	-78	-112	-34	95	-22	-73	-23	1	-3	-38	95	60	0
1269	0	0	-158	-129	29	143	-93	-50	-29	-100	-46	-40	9	32	0
1270	0	0	-129	-129	0	129	-64	-64	-1	34	-25	-50	56	1	0
1271	0	0	-150	-129	21	139	-85	-54	29	-7	-34	31	42	42	0
1272	0	0	-95	-116	-21	105	-37	-68	23	-38	-79	-40	-46	48	0
1273	0	0	-146	-104	42	125	-94	-31	9	9	-17	13	13	98	0
1274	0	0	-151	-97	54	124	-102	-21	-36	0	-64	-36	-25	21	0
1275	0	0	-93	-93	0	93	-46	-46	-1	15	-38	-58	34	-48	0
1276	0	0	-201	-81	120	141	-160	19	-46	-32	-23	-48	1	73	0
1277	0	0	-127	-89	38	108	-82	-25	1	-98	-50	-7	-54	38	0
1278	0	0	-89	-104	-15	96	-37	-59	-60	40	-52	0	64	34	0
1279	0	0	-80	-112	-32	96	-24	-72	23	29	-44	-38	31	58	0
1280	0	0	-124	-124	0	124	-62	-62	-23	34	-65	-13	25	-5	0
1281	0	0	-177	-139	38	158	-107	-50	-62	69	-89	-31	23	-17	0
1282	0	0	-120	-133	-13	126	-53	-73	-11	-81	-44	-21	-1	60	0
1283	0	0	-108	-108	0	108	-54	-54	-23	-34	-85	5	-15	46	0
1284	0	0	-115	-75	40	95	-77	-17	-48	-65	-77	-44	50	44	0
1285	0	0	-96	-9	87	52	-91	39	-50	11	-44	-38	-31	19	0
1286	0	0	2	122	120	-62	-59	121	-29	-23	34	-15	46	25	0
1287	0	0	84	312	228	-198	-72	270	-9	-21	-71	-32	7	-3	0
1288	0	0	227	498	271	-362	-22	384	9	-17	-91	3	-15	58	0
1289	0	0	299	725	426	-512	-63	575	-3	-36	-17	-83	-5	58	0
1290	0	0	456	995	539	-725	-41	767	-34	-15	-27	50	19	29	0
1291	0	0	586	1338	752	-962	-83	1045	-79	-23	-81	-120	-19	-38	0
1292	0	0	863	1788	925	-1325	-31	1356	0	0	-21	19	-11	102	0
1293	0	0	1107	2238	1131	-1672	-12	1684	17	-31	-46	-5	-56	50	0
1294	0	0	1255	2630	1375	-1942	-60	2002	-44	34	9	-69	-1	67	0
1295	0	0	1428	2974	1546	-2201	-59	2260	-40	-48	-38	-60	1	-3	0
1296	0	0	1532	3268	1736	-2400	-102	2502	-102	-25	-110	-36	11	-31	0
1297	0	0	1695	3435	1740	-2565	-22	2587	15	-15	-40	19	-31	48	0
1298	0	0	1672	3515	1843	-2593	-85	2679	-46	-69	-54	-21	-71	19	0
1299	0	0	1696	3459	1763	-2577	-33	2611	-17	-31	-56	1	-50	36	0
1300	0	0	1640	3265	1625	-2452	7	2445	-60	-11	-27	0	-27	67	1
1301	0	0	1418	2803	1385	-2110	16	2094	-31	7	-27	-50	-13	29	0
1302	0	0	1084	2203	1119	-1643	-17	1661	-110	9	-93	-9	-29	13	0
1303	0	0	809	1612	803	-1210	3	1207	-87	-40	-104	-7	-46	7	0
1304	0	0	303	733	430	-518	-63	581	-174	-9	-143	5	-27	7	0
1305	0	0	-84	-40	44	62	-64	2	-168	-60	-56	-85	-48	-58	0
1306	0	0	-186	-234	-48	210	-69	-141	-42	5	-126	-73	-3	-69	0
1307	0	0	-253	-289	-36	271	-108	-162	-149	-81	-50	-58	-77	-52	0
1308	0	0	-248	-339	-91	293	-78	-215	-48	-157	-102	-85	-44	-44	0
1309	0	0	-270	-339	-69	304	-100	-204	-100	-164	-81	-128	-100	-15	0
1310	0	0	-264	-333	-69	298	-97	-201	-87	-77	-98	-42	-106	-29	0
1311	0	0	-279	-341	-62	310	-108	-201	-79	-211	-77	-190	-114	-128	0
1312	0	0	-305	-372	-67	338	-119	-219	-91	-73	-129	-170	-65	-60	0
1313	0	0	-295	-405	-110	350	-92	-257	-89	-178	-141	-139	-75	-65	0
1314	0	0	-261	-422	-161	341	-50	-291	-110	-145	-192	-170	-83	-87	0
1315	0	0	-378	-393	-15	385	-181	-204	-133	-259	-244	-188	-161	-118	0
1316	0	0	-298	-327	-29	312	-134	-178	-85	-153	-230	-104	-60	-135	0
1317	0	0	-240	-267	-27	253	-106	-147	-112	-221	-242	-178	-180	-81	0
1318	0	0	-249	-217	32	233	-140	-92	-112	-236	-209	-192	-157	-62	0
1319	0	0	-208	-172	36	190	-122	-68	-120	-252	-188	-240	-135	-93	0
1320	0	0	-119	-128	-9	123	-55	-68	-42	-256	-283	-188	-139	-54	0
1321	0	0	-187	-104	83	145	-135	-10	-104	-203	-300	-143	-184	-100	0
1322	0	0	-162	-100	62	131	-112	-19	-164	-226	-358	-211	-201	-176	0
1323	0	0	-197	-100	97	148	-147	-1	-135	-238	-277	-129	-153	-122	0
1324	0	0	-224	-89	135	156	-179	23	-135	-318	-366	-201	-203	-133	0
1325	0	0	-155	-97	58	126	-106	-19	-219	-252	-287	-228	-186	-199	0
1326	0	0	-263	-77	186	170	-224	54	-100	-302	-432	-133	-161	-159	0
1327	0	0	-191	-71	120	131	-155	24	-151	-325	-356	-213	-259	-186	0
1328	0	0	-147	-56	91	101	-119	17	-98	-310	-240	-102	-176	-98	0
1329	0	0	-201	-48	153	124	-177	52	-190	-285	-325	-205	-186	-106	0
1330	0	0	-76	-42	34	59	-55	-4	-95	-238	-254	-141	-145	-83	0
1331	0	0	-153	-29	124	91	-138	47	-108	-248	-314	-164	-194	-141	0
1332	0	0	-94	-42	52	68	-73	5	-114	-176	-265	-223	-213	-85	0
1333	0	0	-162	-31	131	96	-146	50	-215	-240	-273	-209	-145	-128	0
1334	0	0	-131	-38	93	84	-112	27	-100	-219	-230	-194	-110	-89	0
1335	0	0	-154	-36	118	95	-136	41	-159	-213	-283	-195	-118	-139	0
1336	0	0	-86	-38	48	62	-67	5	-106	-213	-223	-120	-143	-73	0
1337	0	0	-203	-29	174	116	-188	72	-182	-219	-287	-194	-161	-151	0
1338	0	0	-32	-27	5	29	-18	-11	-98	-172	-244	-129	-108	-98	0
1339	0	0	-80	-15	65	47	-72	25	-48	-131	-285	-139	-110	-56	0
1340	0	0	-123	-15	108	69	-115	46	-97	-170	-283	-172	-180	-87	0
1341	0	0	-78	-1	77	39	-77	38	-71	-112	-182	-170	-69	-34	0
1342	0	0	-72	-1	71	36	-71	35	-97	-104	-215	-139	-83	-65	0
1343	0	0	-92	5	97	43	-94	51	-79	-157	-162	-151	-104	-54	0
1344	0	0	-39	7	46	16	-42	26	-44	-34	-172	-62	-46	-11	0
1345	0	0	-163	19	182	72	-172	100	-64	-137	-174	-122	-112	-38	0
1346	0	0	-41	32	73	4	-57	52	-81	-83	-118	-67	-131	-58	0
1347	0	0	-97	31	128	33	-112	79	-40	-108	-97	-65	-40	23	0
1348	0	0	-137	25	162	56	-149	93	-62	-155	-128	-77	-98	-13	0
1349	0	0	-60	21	81	19	-70	51	7	-85	-128	-38	-89	29	0
1350	0	0	-95	13	108	41	-101	60	-38	-67	-48	-118	-17	-15	0
1351	0	0	-103	9	112	47	-107	60	-56	-87	-118	-79	-91	-21	0
1352	0	0	-88	-3	85	45	-86	41	3	-40	-83	-44	-50	3	0
1353	0	0	-152	7	159	72	-155	83	-79	-29	-197	-104	46	-106	0
1354	0	0	-202	9	211	96	-206	110	-79	-85	-172	-97	-25	13	0
1355	0	0	-84	13	97	35	-90	55	-54	-108	-58	-79	-23	-17	0
1356	0	0	-136	21	157	57	-146	89	-97	-40	-85	-137	-69	50	0
1357	0	0	-112	25	137	43	-124	81	-139	-71	-116	-153	-34	-44	0
1358	0	0	-38	27	65	5	-51	46	-36	40	-50	32	48	64	0
1359	0	0	-23	21	44	1	-33	32	-42	-27	-102	-71	-60	-13	0
1360	0	0	21	32	11	-26	5	21	-81	32	-21	23	19	85	0
1361	0	0	9	38	29	-23	-10	33	-110	-7	13	-69	-42	-17	0
1362	0	0	31	52	21	-41	5	36	36	79	21	7	0	65	0
1363	0	0	0	60	60	-30	-30	60	-13	-13	-60	-42	-21	0	0
1364	0	0	-6	77	83	-35	-44	80	-56	-73	-34	-54	-15	7	0
1365	0	0	2	91	89	-46	-43	90	-52	-34	-52	-21	-11	7	0
1366	0	0	-33	87	120	-27	-76	103	-34	-38	-29	-21	-5	-46	0
1367	0	0	58	85	27	-71	15	56	15	-3	-15	-7	-25	32	0
1368	0	0	45	83	38	-64	3	60	-17	-38	-15	-27	-27	36	0
1369	0	0	66	83	17	-74	24	50	5	46	9	60	-1	27	0
1370	0	0	20	97	77	-58	-28	87	-60	5	-15	7	-19	44	0
1371	0	0	148	108	-40	-128	94	34	87	52	32	42	9	67	0
1372	0	0	48	112	64	-80	-8	88	15	9	31	-15	42	38	0
1373	0	0	115	120	5	-117	55	62	-13	11	60	-71	-3	95	0
1374	0	0	73	131	58	-102	7	94	-5	31	-7	34	-5	69	0
1375	0	0	92	159	67	-125	12	113	36	3	73	-7	0	77	0
1376	0	0	75	170	95	-122	-10	132	-32	-13	23	-23	-40	50	0
1377	0	0	101	176	75	-138	13	125	40	5	73	-5	-1	85	0
1378	0	0	46	197	151	-121	-52	174	-54	-25	-3	7	-42	58	0
1379	0	0	97	211	114	-154	-8	162	-34	-36	13	3	-21	21	0
1380	0	0	72	217	145	-144	-36	181	58	46	-27	31	21	27	0
1381	0	0	59	223	164	-141	-52	193	23	-9	-48	-13	-58	5	0
1382	0	0	35	223	188	-129	-76	205	-60	-77	-19	-25	-69	52	0
1383	0	0	105	219	114	-162	-4	166	46	-19	-58	-75	9	0	0
1384	0	0	58	205	147	-131	-44	176	1	-48	-19	-9	3	29	0
1385	0	0	16	215	199	-115	-91	207	-50	-56	19	-91	-32	52	0
1386	0	0	60	232	172	-146	-56	202	-5	7	-75	-21	-19	9	0
1387	0	0	66	248	182	-157	-58	215	-93	11	-23	0	-34	40	0
1388	0	0	85	269	184	-177	-49	226	5	13	-27	-5	-11	89	0
1389	0	0	113	283	170	-198	-28	226	-71	-17	11	-102	-36	44	0
1390	0	0	83	304	221	-193	-69	262	27	-38	7	-11	44	83	0
1391	0	0	155	300	145	-227	5	222	15	42	-44	-23	-15	69	0
1392	0	0	103	312	209	-207	-53	260	19	32	-9	-29	-1	110	0
1393	0	0	43	318	275	-180	-116	296	-54	-75	-97	-31	-126	21	0
1394	0	0	122	335	213	-228	-45	274	-62	-1	23	9	-34	46	0
1395	0	0	20	349	329	-184	-154	339	-40	-106	-40	-34	-50	13	0
1396	0	0	171	372	201	-271	-15	286	23	-42	-77	11	-21	11	0
1397	0	0	121	388	267	-254	-73	327	-1	-31	-85	-52	-3	-65	0
1398	0	0	99	401	302	-250	-101	351	-71	-46	-29	-118	15	23	0
1399	0	0	171	415	244	-293	-36	329	-52	-60	-46	-46	-11	-40	0
1400	0	0	184	440	256	-312	-36	348	-36	-19	-32	-87	-29	54	0
1401	0	0	254	459	205	-356	24	332	25	58	7	-62	44	7	0
1402	0	0	167	475	308	-321	-70	391	-67	13	-114	-40	9	-9	0
1403	0	0	201	492	291	-346	-45	391	-65	-27	-17	0	-77	15	0
1404	0	0	274	516	242	-395	16	379	-3	-52	-44	-38	-32	69	0
1405	0	0	151	535	384	-343	-116	459	-34	-75	-79	-5	-40	17	0
1406	0	0	194	550	356	-372	-81	453	-65	-62	-100	-91	-75	-50	0
1407	0	0	276	568	292	-422	-8	430	5	54	15	-25	-27	73	0
1408	0	0	165	591	426	-378	-130	508	-50	-54	-69	-54	-3	-27	0
1409	0	0	365	607	242	-486	61	424	32	-50	-38	42	-1	-15	0
1410	0	0	233	624	391	-428	-79	507	-81	17	-3	15	9	13	0
1411	0	0	301	644	343	-472	-21	493	-29	25	-91	-15	-65	-69	0
1412	0	0	308	663	355	-485	-23	509	44	50	-7	-27	44	106	0
1413	0	0	268	675	407	-471	-69	541	-19	-58	-75	9	-81	44	0
1414	0	0	340	679	339	-509	0	509	-1	-31	-67	40	-77	29	0
1415	0	0	341	692	351	-516	-5	521	5	7	-48	-13	-3	126	0
1416	0	0	411	700	289	-555	61	494	11	48	-36	46	15	114	0
1417	0	0	336	708	372	-522	-18	540	-77	-60	-54	-77	-21	95	0
1418	0	0	374	717	343	-545	15	530	-32	1	-116	-1	-32	54	0
1419	0	0	408	731	323	-569	42	527	-34	60	-36	3	-19	77	0
1420	0	0	377	733	356	-555	10	544	-40	71	-48	-17	1	97	0
1421	0	0	419	739	320	-579	49	529	-7	-38	-5	23	-52	52	0
1422	0	0	337	744	407	-540	-35	575	-34	36	-54	-34	11	42	0
1423	0	0	349	750	401	-549	-26	575	-36	-32	-100	-23	-79	58	0
1424	0	0	419	760	341	-589	39	550	34	95	29	-21	64	100	0
1425	0	0	404	768	364	-586	20	566	52	-9	32	17	69	38	0
1426	0	0	317	770	453	-543	-68	611	-38	-3	-85	-38	32	13	0
1427	0	0	407	762	355	-584	26	558	32	27	7	9	3	62	0
1428	0	0	401	750	349	-575	26	549	-21	-23	-3	-62	-44	0	0
1429	0	0	343	731	388	-537	-22	559	5	46	3	97	50	31	0
1430	0	0	367	725	358	-546	4	541	-48	-36	-93	-62	-129	27	0
1431	0	0	433	710	277	-571	78	493	-3	42	-62	32	-71	85	0
1432	0	0	270	696	426	-483	-78	561	-34	-46	-83	-40	1	13	0
1433	0	0	338	673	335	-505	1	504	-73	-65	-211	-141	-69	-36	0
1434	0	0	230	647	417	-438	-93	532	-50	-126	-116	-13	-77	29	0
1435	0	0	233	624	391	-428	-79	507	-108	-104	-151	-161	-79	-62	0
1436	0	0	233	599	366	-416	-66	482	-52	-40	-161	-81	-95	-21	0
1437	0	0	138	568	430	-353	-146	499	-95	-137	-93	-87	-116	-3	0
1438	0	0	833	537	-296	-685	564	120	717	2510	1641	-415	-900	228	0
1439	0	0	1314	502	-812	-908	1063	-155	646	1278	580	597	415	550	0
1440	0	0	983	475	-508	-729	745	-16	341	1026	353	428	259	504	0
1441	0	0	1002	446	-556	-724	779	-55	355	820	335	339	195	353	0
1442	0	0	719	411	-308	-565	513	51	335	686	228	349	213	296	0
1443	0	0	639	378	-261	-508	450	58	201	486	145	73	73	168	0
1444	0	0	506	355	-151	-430	328	102	128	384	135	114	38	207	0
1445	0	0	346	327	-19	-336	182	154	38	190	17	-1	19	131	0
1446	0	0	385	300	-85	-342	235	107	56	194	-36	36	9	89	0
1447	0	0	244	275	31	-259	106	153	15	81	-11	-9	-34	104	0
1448	0	0	186	250	64	-218	61	157	-50	62	-176	-56	-32	50	0
1449	0	0	118	238	120	-178	-1	179	-11	-81	-166	-85	-133	25	0
1450	0	0	106	199	93	-152	6	146	-42	40	-168	-73	-91	93	0
1451	0	0	60	180	120	-120	-30	150	-52	-56	-256	-77	-122	-98	0
1452	0	0	26	161	135	-93	-54	148	-100	-77	-230	-112	-97	11	0
1453	0	0	-66	145	211	-39	-138	178	-128	-116	-211	-135	-151	3	0
1454	0	0	-18	139	157	-60	-87	148	-36	-192	-263	-93	-161	-48	0
1455	0	0	-156	135	291	10	-223	213	-104	-166	-289	-133	-120	25	0
1456	0	0	-112	128	240	-8	-176	184	-186	-153	-300	-137	-149	-97	0
1457	0	0	-101	112	213	-5	-157	162	-67	-135	-269	-95	-120	17	0
1458	0	0	-178	83	261	47	-219	172	-95	-217	-306	-104	-145	-85	0
1459	0	0	-114	62	176	26	-145	119	-87	-203	-263	-147	-116	-21	0
1460	0	0	-177	34	211	71	-194	122	-52	-199	-254	-147	-83	-93	0
1461	0	0	-183	11	194	86	-188	102	-91	-135	-318	-155	-102	-65	0
1462	0	0	-157	13	170	72	-163	91	-19	-176	-277	-93	-162	-31	0
1463	0	0	-186	15	201	85	-193	108	-129	-186	-296	-145	-124	-54	0
1464	0	0	-171	3	174	84	-172	88	-36	-157	-345	-151	-126	-29	0
1465	0	0	-174	-15	159	94	-166	72	-32	-209	-205	-139	-79	-67	0
1466	0	0	-160	-23	137	91	-148	57	-65	-258	-287	-161	-120	-95	0
1467	0	0	-207	-25	182	116	-194	78	-129	-213	-244	-201	-100	-118	0
1468	0	0	-125	-23	102	74	-113	39	-21	-139	-219	-98	-50	38	0
1469	0	0	-153	-27	126	90	-139	49	-48	-182	-294	-91	-120	-64	0
1470	0	0	-123	-36	87	79	-105	25	-81	-122	-197	-133	-83	-89	0
1471	0	0	-168	-40	128	104	-148	44	-85	-91	-228	-120	-42	-46	0
1472	0	0	-203	-56	147	129	-175	45	-128	-143	-275	-98	-91	-56	0
1473	0	0	-127	-52	75	89	-101	11	29	-161	-223	-71	-114	46	0
1474	0	0	-143	-48	95	95	-119	23	-32	-180	-209	-25	-188	-25	0
1475	0	0	-147	-58	89	102	-118	15	-77	-108	-186	-73	-89	-60	0
1476	0	0	-155	-62	93	108	-124	15	17	-178	-225	-116	-83	-98	0
1477	0	0	-182	-60	122	121	-152	31	-69	-180	-174	-36	-129	-38	0
1478	0	0	-208	-67	141	137	-174	37	-143	-149	-168	-112	-186	-58	0
1479	0	0	-136	-65	71	100	-103	3	17	-114	-97	-25	-25	-73	0
1480	0	0	-228	-64	164	146	-196	50	27	-104	-213	-120	-46	-67	0
1481	0	0	-125	-58	67	91	-96	4	3	-77	-135	-34	13	-104	0
1482	0	0	-168	-60	108	114	-138	24	-52	-69	-106	-89	-17	9	0
1483	0	0	-203	-58	145	130	-174	43	-32	-168	-129	-108	-81	-9	0
1484	0	0	-157	-60	97	108	-127	18	-71	-79	-93	-21	-54	-9	0
1485	0	0	-173	-71	102	122	-137	15	-106	-126	-87	-40	-67	-27	0
1486	0	0	-136	-65	71	100	-103	3	-44	-85	-54	-81	-5	50	0
1487	0	0	-162	-73	89	117	-125	8	-27	-71	-52	-58	-87	46	0
1488	0	0	-70	-69	1	69	-35	-34	5	-85	-21	-13	-7	19	0
1489	0	0	-65	-64	1	64	-33	-31	19	-100	-17	-71	9	19	0
1490	0	0	-148	-67	81	107	-114	7	-31	-56	-46	-93	-17	34	0
1491	0	0	-61	-60	1	60	-31	-29	-44	-58	-52	-112	-54	32	0
1492	0	0	-74	-75	-1	74	-36	-38	-38	-15	-7	-5	-13	44	0
1493	0	0	-164	-89	75	126	-119	-7	-48	-79	15	-58	-71	36	0
1494	0	0	-114	-95	19	104	-66	-38	-91	-83	-77	-56	-85	-17	0
1495	0	0	-151	-91	60	121	-105	-15	-29	-27	25	-52	25	89	0
1496	0	0	-184	-91	93	137	-138	1	-151	-69	-52	-118	-73	13	0
1497	0	0	-88	-83	5	85	-46	-39	-21	-77	-32	-116	-62	36	0
1498	0	0	-86	-79	7	82	-46	-36	11	-21	29	-73	25	73	0
1499	0	0	-100	-69	31	84	-65	-19	5	-89	-100	1	-65	13	0
1500	0	0	-77	-62	15	69	-46	-23	85	-58	-62	21	-54	25	0
1501	0	0	-8	-54	-46	31	19	-50	44	27	-60	23	19	-3	0
1502	0	0	-43	-56	-13	49	-15	-34	-9	-64	-77	-31	9	64	0
1503	0	0	-80	-48	32	64	-56	-8	-87	-11	-97	-93	9	-56	0
1504	0	0	-61	-40	21	50	-41	-9	-5	-91	-50	-17	-29	100	0
1505	0	0	-29	-38	-9	33	-10	-23	-9	-34	-27	-36	-75	73	0
1506	0	0	-31	-34	-3	32	-14	-18	-15	-73	-100	-42	-15	-42	0
1507	0	0	-54	-25	29	39	-41	2	-27	-32	-79	19	5	23	0
1508	0	0	60	-9	-69	-25	64	-39	5	-17	-27	9	11	23	0
1509	0	0	-51	-17	34	34	-42	8	-71	23	-87	-46	25	-23	0
1510	0	0	16	-7	-23	-4	19	-15	-29	-44	-56	-48	-17	-13	0
1511	0	0	-39	-3	36	21	-37	16	52	-34	25	-7	-23	17	0
1512	0	0	-88	-1	87	44	-87	43	-62	-42	-161	-87	13	-116	0
1513	0	0	12	-9	-21	-1	16	-15	19	-19	-73	34	7	19	0
1514	0	0	-69	-7	62	38	-65	27	-9	-62	-133	-56	9	-3	0
1515	0	0	-78	-7	71	42	-74	32	11	-102	-102	-65	-17	-31	0
1516	0	0	-86	-5	81	45	-83	38	-56	-87	-71	-46	-7	-40	0
1517	0	0	-73	-9	64	41	-68	27	31	-104	-91	-42	-1	0	0
1518	0	0	-42	-11	31	26	-36	10	69	-21	-38	7	-11	162	0
1519	0	0	-94	-13	81	53	-87	34	-21	11	-93	-87	34	79	0
1520	0	0	-40	-13	27	26	-33	7	-17	-36	-58	3	13	31	0
1521	0	0	16	1	-15	-8	15	-7	-5	67	-46	129	65	79	0
1522	0	0	-78	9	87	34	-82	48	19	-48	-116	-52	11	50	0
1523	0	0	-51	5	56	23	-53	30	-34	7	-56	-9	29	48	0
1524	0	0	-113	7	120	53	-116	63	11	-128	-29	-15	3	85	0
1525	0	0	-74	19	93	27	-83	56	19	-52	-143	-54	13	48	0
1526	0	0	-47	9	56	19	-51	32	52	9	-65	54	62	3	0
1527	0	0	-72	5	77	33	-74	41	-15	-69	-60	-75	-17	23	0
1528	0	0	-87	19	106	34	-96	62	-32	-44	-36	13	-13	44	0
1529	0	0	-95	17	112	39	-103	64	-19	-9	-75	-34	-1	32	0
1530	0	0	-31	19	50	6	-40	34	-3	11	-54	34	-9	97	0
1531	0	0	-13	31	44	-9	-28	37	27	38	-73	9	31	21	0
1532	0	0	-111	32	143	39	-127	87	-34	-36	17	-13	7	87	0
1533	0	0	-35	36	71	0	-53	53	5	50	-50	38	-19	38	0
1534	0	0	-114	27	141	43	-127	84	-42	-32	44	-75	73	44	0
1535	0	0	-49	7	56	21	-52	31	-13	-50	-97	-42	-9	-44	0
1536	0	0	-65	0	65	32	-65	32	-23	7	-13	36	44	29	0
1537	0	0	-117	-7	110	62	-113	51	-75	-52	-87	-44	-1	-27	0
1538	0	0	16	-13	-29	-1	22	-21	64	13	29	40	79	42	0
1539	0	0	-50	-25	25	37	-37	0	42	-1	31	-5	60	58	0
1540	0	0	0	-36	-36	18	18	-36	3	-25	58	-19	17	21	0
1541	0	0	-10	-31	-21	20	5	-26	7	65	31	-36	91	11	0
1542	0	0	-26	-31	-5	28	-10	-18	13	31	11	-54	64	-56	0
1543	0	0	12	-15	-27	1	19	-21	-44	-62	15	15	3	-11	0
1544	0	0	2	-21	-23	9	12	-22	32	-1	-21	77	13	1	0
1545	0	0	-51	-19	32	35	-41	6	-36	-19	-15	-13	-11	-31	0
1546	0	0	-18	-25	-7	21	-5	-16	40	-102	-69	46	-44	-15	0
1547	0	0	38	-27	-65	-5	51	-46	29	9	15	17	-32	48	0
1548	0	0	-20	-25	-5	22	-7	-15	-52	-38	-7	25	-42	-11	0
1549	0	0	40	-29	-69	-5	54	-49	-44	-25	7	-27	21	3	0
1550	0	0	4	-25	-29	10	16	-27	5	-29	-65	15	-19	17	0
1551	0	0	66	-21	-87	-22	76	-54	0	17	21	3	-34	60	0
1552	0	0	31	-3	-34	-14	32	-18	-19	52	-31	19	48	36	0
1553	0	0	45	-9	-54	-18	49	-31	-25	-48	-60	-11	-36	-1	0
1554	0	0	-10	-11	-1	10	-4	-6	-85	-9	-81	46	-29	58	0
1555	0	0	-20	-15	5	17	-12	-5	-40	-52	-46	-34	1	7	0
1556	0	0	-2	-19	-17	10	7	-18	-56	13	-48	1	-7	13	0
1557	0	0	-65	-5	60	35	-62	27	-97	-38	-73	-44	21	7	0
1558	0	0	31	-13	-44	-9	37	-28	-81	-29	-75	-11	-9	3	0
1559	0	0	-6	-19	-13	12	3	-16	69	-34	-69	29	-9	67	0
1560	0	0	-38	-17	21	27	-29	2	-83	-36	-162	-21	-40	-17	0
1561	0	0	-50	-31	19	40	-34	-6	3	-60	-1	-7	17	17	0
1562	0	0	-17	-38	-21	27	2	-29	-48	-13	-100	32	7	7	0
1563	0	0	-40	-40	0	40	-20	-20	0	-85	-114	-93	-50	-5	0
1564	0	0	-92	-50	42	71	-67	-4	-23	-5	-106	-19	-5	-3	0
1565	0	0	-104	-52	52	78	-78	0	-69	-67	-143	-23	-65	7	0
1566	0	0	-16	-54	-38	35	11	-46	-19	5	-141	38	-17	50	0
1567	0	0	-77	-52	25	64	-51	-13	-7	-108	-77	11	42	-9	0
1568	0	0	-63	-50	13	56	-38	-18	-40	-50	-124	-108	-23	-9	0
1569	0	0	-37	-48	-11	42	-13	-29	64	-31	-89	-21	-11	58	0
1570	0	0	-57	-58	-1	57	-28	-29	-17	-11	-93	62	-67	69	0
1571	0	0	-94	-48	46	71	-70	-1	21	-15	-100	-19	-1	-40	0
1572	0	0	-79	-58	21	68	-50	-18	34	-1	-54	-27	23	15	0
1573	0	0	-31	-58	-27	44	-2	-42	1	-67	3	-7	-3	13	0
1574	0	0	-69	-58	11	63	-40	-23	17	5	29	-17	-1	83	0
1575	0	0	-55	-56	-1	55	-27	-28	-77	-36	-58	1	-23	-17	0
1576	0	0	-55	-52	3	53	-29	-24	-27	-29	-7	-50	-19	73	0
1577	0	0	-102	-44	58	73	-80	7	-27	-104	-17	-48	-7	3	0
1578	0	0	18	-46	-64	14	41	-55	-7	-9	-34	-9	62	32	0
1579	0	0	-49	-42	7	45	-28	-17	58	-34	-32	69	32	36	0
1580	0	0	-31	-52	-21	41	-5	-36	50	-23	23	15	23	42	0
1581	0	0	-94	-54	40	74	-67	-7	40	-42	-9	-7	13	-29	0
1582	0	0	-51	-58	-7	54	-22	-32	15	-7	-50	31	-5	-65	0
1583	0	0	-107	-67	40	87	-73	-13	-91	-3	-71	-11	-29	21	0
1584	0	0	19	-60	-79	20	49	-69	0	-38	27	-34	7	13	0
1585	0	0	-129	-62	67	95	-98	2	-44	-129	-46	-65	-19	-9	0
1586	0	0	-101	-65	36	83	-68	-14	-89	-27	-98	-97	-64	-40	0
1587	0	0	-145	-62	83	103	-114	10	-48	-95	-100	-13	-9	-104	0
1588	0	0	-28	-62	-34	45	3	-48	5	-60	40	-65	-73	71	0
1589	0	0	-104	-54	50	79	-77	-2	-79	-75	-27	-36	-77	48	0
1590	0	0	-59	-60	-1	59	-29	-30	21	-182	-50	-87	-69	-67	0
1591	0	0	-31	-56	-25	43	-3	-40	-11	-60	-31	-64	-65	19	0
1592	0	0	-110	-52	58	81	-84	3	-60	-149	-118	-104	-129	3	0
1593	0	0	-71	-48	23	59	-47	-12	11	-176	-31	-95	-65	-1	0
1594	0	0	-133	-38	95	85	-114	28	-79	-219	-48	-157	-108	-69	0
1595	0	0	-162	-31	131	96	-146	50	-114	-143	-95	-71	-83	-58	0
1596	0	0	-131	-38	93	84	-112	27	-120	-182	-97	-211	-85	-114	0
1597	0	0	-99	-34	65	66	-82	15	-38	-120	-137	-52	-112	-21	0
1598	0	0	-125	-48	77	86	-101	14	-50	-256	-155	-135	-122	-120	0
1599	0	0	-83	-58	25	70	-54	-16	-60	-114	-162	-79	-42	-1	0
1600	0	0	-98	-58	40	78	-69	-9	-40	-219	-102	-116	-143	-15	0
1601	0	0	-125	-60	65	92	-95	2	-83	-110	-108	-75	-135	-52	0
1602	0	0	-193	-52	141	122	-167	44	-151	-180	-151	-116	-143	-83	0
1603	0	0	-129	-54	75	91	-102	10	-7	-205	-139	-52	-149	-48	0
1604	0	0	-143	-60	83	101	-113	11	-126	-199	-166	-135	-178	-58	0
1605	0	0	-116	-54	62	85	-89	4	-164	-221	-190	-95	-143	-128	0
1606	0	0	-154	-34	120	94	-137	43	-108	-240	-184	-122	-197	-75	0
1607	0	0	-160	-46	114	103	-137	34	-126	-234	-194	-97	-217	-135	0
1608	0	0	-129	-42	87	85	-108	22	-145	-279	-155	-207	-147	-73	0
1609	0	0	-112	-48	64	80	-88	8	-95	-230	-178	-52	-147	-23	0
1610	0	0	-49	-44	5	46	-27	-19	-46	-248	-219	-85	-238	-36	0
1611	0	0	-164	-54	110	109	-137	28	-124	-240	-192	-188	-164	-77	0
1612	0	0	-165	-65	100	115	-132	17	-159	-265	-258	-197	-164	-149	0
1613	0	0	-68	-65	3	66	-35	-31	-120	-273	-199	-242	-161	-71	0
1614	0	0	-173	-73	100	123	-136	13	-172	-223	-310	-145	-89	-62	0
1615	0	0	-106	-58	48	82	-77	-5	-102	-335	-327	-188	-226	-145	0
1616	0	0	-83	-64	19	73	-51	-22	-131	-292	-261	-135	-145	-52	0
1617	0	0	-184	-64	120	124	-152	28	-161	-273	-259	-205	-168	-67	0
1618	0	0	-102	-71	31	86	-66	-20	-133	-252	-279	-265	-174	-29	0
1619	0	0	-89	-89	0	89	-44	-44	-162	-162	-275	-217	-77	-102	0
1620	0	0	-131	-87	44	109	-87	-21	-64	-254	-219	-157	-159	-116	0
1621	0	0	-120	-89	31	104	-75	-29	-93	-277	-277	-182	-194	-97	0
1622	0	0	-120	-89	31	104	-75	-29	-120	-225	-310	-151	-236	-106	0
1623	0	0	-174	-77	97	125	-135	10	-151	-240	-327	-153	-147	-116	0
1624	0	0	-78	-81	-3	79	-37	-42	-77	-250	-316	-162	-203	-62	0
1625	0	0	-160	-77	83	118	-121	3	-67	-308	-225	-223	-172	-64	0
1626	0	0	-162	-69	93	115	-127	12	-58	-263	-250	-153	-195	-157	0
1627	0	0	-103	-69	34	86	-68	-17	-122	-209	-186	-131	-145	-27	0
1628	0	0	-107	-65	42	86	-74	-11	-87	-205	-170	-122	-122	-13	0
1629	0	0	-147	-60	87	103	-117	13	-106	-258	-263	-149	-192	-168	0
1630	0	0	-91	-62	29	76	-60	-16	-5	-149	-172	-75	-110	-27	0
1631	0	0	-159	-62	97	110	-128	17	-108	-145	-246	-131	-155	-79	0
1632	0	0	-121	-69	52	95	-86	-8	-36	-137	-161	-145	-69	-25	0
1633	0	0	-67	-58	9	62	-38	-24	-60	-122	-182	-69	-32	-46	0
1634	0	0	-162	-56	106	109	-134	25	-153	-102	-252	-87	-54	-91	0
1635	0	0	-154	-65	89	109	-121	12	-34	-151	-230	-95	-143	19	0
1636	0	0	-174	-64	110	119	-142	23	-54	-161	-217	-114	-112	-44	0
1637	0	0	-131	-58	73	94	-102	7	-79	-116	-166	-137	-89	-50	0
1638	0	0	-158	-52	106	105	-132	27	-48	-65	-261	-50	-110	38	0
1639	0	0	-102	-52	50	77	-76	-1	-3	-91	-283	-114	-54	-7	0
1640	0	0	-123	-46	77	84	-100	15	-21	-38	-219	-48	-64	5	0
1641	0	0	-142	-40	102	91	-122	31	-91	-75	-242	-112	-122	-25	0
1642	0	0	-108	-27	81	67	-94	27	-27	-87	-195	-67	-110	-21	0
1643	0	0	-129	-15	114	72	-121	49	-46	-128	-236	-60	-36	-19	0
1644	0	0	-80	-13	67	46	-73	27	-71	-93	-131	-106	-89	27	0
1645	0	0	-119	5	124	57	-121	64	-31	-60	-194	11	-27	-58	0
1646	0	0	-64	15	79	24	-71	47	-21	-36	-87	-17	-50	-34	0
1647	0	0	-157	23	180	67	-168	101	-58	-75	-32	-27	-64	27	0
1648	0	0	-27	23	50	2	-38	36	-52	-34	-137	-52	3	38	0
1649	0	0	-93	15	108	39	-100	61	-48	-1	-73	3	34	128	0
1650	0	0	30	21	-9	-25	19	6	19	-1	-83	64	-15	-17	0
1651	0	0	-72	21	93	25	-82	57	17	32	-48	9	9	56	0
1652	0	0	-60	9	69	25	-64	39	-91	31	-129	-67	-1	5	0
1653	0	0	-84	11	95	36	-89	53	-60	-56	-97	-32	-3	112	0
1654	0	0	8	27	19	-17	-5	23	-13	27	-54	-54	-3	9	0
1655	0	0	-12	36	48	-12	-30	42	-42	75	-122	13	50	87	0
1656	0	0	-20	36	56	-8	-38	46	-32	-50	-97	-31	-3	-23	0
1657	0	0	25	48	23	-36	1	35	-25	-25	-7	23	-38	15	0
1658	0	0	-48	58	106	-5	-77	82	-31	-58	-48	-60	17	62	0
1659	0	0	84	83	-1	-83	42	41	95	0	-44	-9	17	133	0
1660	0	0	-44	91	135	-23	-89	113	-40	-54	-36	-40	-7	31	0
1661	0	0	72	110	38	-91	17	74	-50	-17	17	-69	-7	100	0
1662	0	0	-5	128	133	-61	-69	130	-124	32	-21	-25	23	54	0
1663	0	0	-33	131	164	-49	-98	147	-54	56	-27	-83	67	-38	0
1664	0	0	19	135	116	-77	-48	125	5	-36	-11	5	-9	-79	0
1665	0	0	-19	124	143	-52	-81	133	-34	-42	-29	-27	38	-38	0
1666	0	0	8	110	102	-59	-47	106	-7	29	-3	-40	-32	44	0
1667	0	0	21	112	91	-66	-35	101	0	38	87	-91	36	7	0
1668	0	0	16	122	106	-69	-45	114	-54	0	-38	-79	36	5	0
1669	0	0	72	122	50	-97	11	86	-27	27	77	21	71	50	0
1670	0	0	-9	120	129	-55	-69	124	-58	25	-21	-42	-3	75	0
1671	0	0	87	106	19	-96	34	62	-7	48	36	17	34	81	0
1672	0	0	-62	85	147	-11	-104	116	-48	0	31	-32	7	36	0
1673	0	0	58	83	25	-70	16	54	27	-9	-19	21	-23	77	0
1674	0	0	-39	73	112	-17	-75	92	-34	27	-11	29	-15	69	0
1675	0	0	-48	64	112	-8	-80	88	-7	-27	-1	-40	-19	34	0
1676	0	0	-68	48	116	10	-92	82	-38	1	-19	-46	-69	32	0
1677	0	0	-18	46	64	-14	-41	55	11	-3	-3	17	-29	87	0
1678	0	0	-66	50	116	8	-91	83	19	3	7	-46	48	48	0
1679	0	0	-74	40	114	17	-94	77	-15	65	-73	-40	40	38	0
1680	0	0	-47	17	64	15	-55	40	32	34	23	-44	3	95	0
1681	0	0	-7	0	7	3	-7	3	65	65	93	69	56	75	0
1682	0	0	-97	9	106	44	-101	57	-19	-7	27	11	27	23	0
1683	0	0	-70	7	77	31	-73	42	-34	56	40	-7	34	65	0
1684	0	0	-96	-1	95	48	-95	47	-11	-36	-23	-46	60	54	0
1685	0	0	-98	-17	81	57	-89	32	-34	29	-42	-19	27	-7	0
1686	0	0	-127	-21	106	74	-116	42	-79	25	-52	5	17	73	0
1687	0	0	-96	-29	67	62	-81	19	-3	-15	-11	1	-9	67	0
1688	0	0	-148	-48	100	98	-124	26	-48	40	27	-13	-15	81	0
1689	0	0	-129	-71	58	100	-93	-6	-85	-54	-11	-73	40	17	0
1690	0	0	-92	-79	13	85	-52	-33	32	62	31	0	93	38	0
1691	0	0	-179	-100	79	139	-129	-10	-38	34	-75	-52	-23	48	0
1692	0	0	-99	-108	-9	103	-45	-58	-5	3	38	-54	9	64	0
1693	0	0	-75	-106	-31	90	-22	-68	5	17	23	-40	48	93	0
1694	0	0	-178	-114	64	146	-121	-25	-21	25	38	-15	25	91	0
1695	0	0	-127	-120	7	123	-67	-56	-77	-31	7	-71	-60	36	0
1696	0	0	-99	-118	-19	108	-40	-68	79	48	38	54	48	75	0
1697	0	0	-189	-116	73	152	-131	-21	-54	-75	-64	-60	-29	7	0
1698	0	0	-82	-114	-32	98	-25	-73	23	-21	11	-3	42	29	0
1699	0	0	-195	-110	85	152	-140	-12	-128	7	-40	-32	-31	79	0
1700	0	0	-105	-118	-13	111	-46	-65	44	19	25	-48	11	110	0
1701	0	0	-144	-112	32	128	-88	-40	5	-34	3	-38	-46	-9	0
1702	0	0	-121	-110	11	115	-66	-49	13	67	38	25	75	108	0
1703	0	0	-121	-104	17	112	-69	-43	-17	58	-102	-19	-23	-34	0
1704	0	0	-140	-104	36	122	-88	-34	-19	-11	44	27	31	114	0
1705	0	0	-168	-106	62	137	-115	-22	-118	-62	-116	-141	-27	-42	0
1706	0	0	-160	-108	52	134	-106	-28	-56	-54	-98	-62	-79	73	0
1707	0	0	-191	-118	73	154	-132	-22	-71	-91	-77	-91	-17	-13	0
1708	0	0	-89	-118	-29	103	-30	-73	-1	-71	-38	-69	-32	-27	0
1709	0	0	-153	-128	25	140	-89	-51	19	-97	-42	-73	27	58	0
1710	0	0	-80	-116	-36	98	-22	-76	-15	-178	-15	-71	-83	-62	0
1711	0	0	-46	-108	-62	77	8	-85	83	0	31	-15	58	81	0
1712	0	0	-129	-108	21	118	-75	-43	-87	-15	-112	-91	-27	-62	0
1713	0	0	-48	-100	-52	74	2	-76	46	-48	40	-3	-29	54	0
1714	0	0	-160	-98	62	129	-111	-18	-15	-89	-93	-108	32	-56	0
1715	0	0	-101	-118	-17	109	-42	-67	-73	-31	-31	-79	-29	27	0
1716	0	0	-160	-116	44	138	-102	-36	19	31	-83	-25	-62	7	0
1717	0	0	-211	-114	97	162	-154	-8	-9	-91	-89	-124	-56	-54	0
1718	0	0	-78	-120	-42	99	-18	-81	31	-13	19	-34	36	17	0
1719	0	0	-193	-128	65	160	-129	-31	-91	-27	-27	-106	-5	54	0
1720	0	0	-125	-122	3	123	-64	-59	-36	-7	-85	-27	-62	-15	0
1721	0	0	-109	-118	-9	113	-50	-63	67	3	17	-54	5	98	0
1722	0	0	-106	-87	19	96	-62	-34	11	7	-31	-23	-23	-65	0
1723	0	0	-94	-15	79	54	-86	32	-13	-42	-36	-15	-29	19	0
1724	0	0	-37	114	151	-38	-94	132	-65	-13	-23	-13	-100	-3	0
1725	0	0	20	285	265	-152	-122	275	-73	-104	-120	-95	-67	-56	0
1726	0	0	271	465	194	-368	38	329	17	32	15	-9	52	34	0
1727	0	0	211	692	481	-451	-135	586	-65	-106	-27	-32	-44	64	0
1728	0	0	450	973	523	-711	-36	748	17	-129	-67	-23	-65	-50	0
1729	0	0	646	1336	690	-991	-22	1013	32	25	-15	0	0	65	0
1730	0	0	814	1813	999	-1313	-92	1406	-5	-60	-15	-50	25	0	0
1731	0	0	1104	2248	1144	-1676	-20	1696	17	-40	-11	-52	15	-27	0
1732	0	0	1205	2673	1468	-1939	-131	2070	19	-67	-97	-15	-36	5	0
1733	0	0	1455	3034	1579	-2244	-62	2306	-23	-42	-60	-19	-38	-27	0
1734	0	0	1564	3323	1759	-2443	-97	2541	-23	-79	-19	-56	-27	17	0
1735	0	0	1668	3493	1825	-2580	-78	2659	-1	-139	-17	-110	-58	-40	0
1736	0	0	1692	3571	1879	-2631	-93	2725	-42	-38	-27	-60	-73	34	0
1737	0	0	1657	3538	1881	-2597	-112	2709	15	-118	-23	-104	11	23	0
1738	0	0	1660	3334	1674	-2497	-7	2504	60	-69	1	-36	-25	31	1
1739	0	0	1369	2882	1513	-2125	-72	2197	-3	-42	-93	-67	5	48	0
1740	0	0	1046	2279	1233	-1662	-93	1756	-62	15	9	-95	7	56	0
1741	0	0	838	1670	832	-1254	3	1251	-83	21	-38	1	-23	-32	0
1742	0	0	393	808	415	-600	-11	611	-13	21	62	7	126	19	0
1743	0	0	-92	-27	65	59	-78	19	-139	-46	-31	-89	-81	19	0
1744	0	0	-194	-279	-85	236	-54	-182	-85	25	-9	-5	-5	5	0
1745	0	0	-289	-366	-77	327	-106	-221	-124	-56	1	-44	-73	1	0
1746	0	0	-349	-391	-42	370	-153	-216	-87	-42	-5	-48	-40	-11	0
1747	0	0	-307	-374	-67	340	-120	-220	-44	-34	-122	-75	-93	17	0
1748	0	0	-318	-364	-46	341	-136	-205	-69	-69	-98	-64	-23	-56	0
1749	0	0	-272	-355	-83	313	-94	-219	-71	-17	-29	-17	13	-27	0
1750	0	0	-230	-391	-161	310	-34	-276	-15	-50	-25	29	-5	9	0
1751	0	0	-318	-432	-114	375	-102	-273	13	-67	-60	-23	-21	-11	0
1752	0	0	-308	-428	-120	368	-94	-274	-11	-67	-62	5	5	13	0
1753	0	0	-276	-374	-98	325	-89	-236	-27	-85	-75	-48	-31	-42	0
1754	0	0	-245	-316	-71	280	-87	-193	21	-50	-52	-1	-25	13	0
1755	0	0	-233	-265	-32	249	-100	-148	-36	-21	-97	-65	-64	-11	0
1756	0	0	-255	-213	42	234	-148	-85	-56	-79	-97	-81	-19	-21	0
1757	0	0	-138	-149	-11	143	-63	-80	9	-48	-34	-85	-13	-9	0
1758	0	0	-170	-106	64	138	-117	-21	23	-71	-62	-56	13	21	0
1759	0	0	-96	-91	5	93	-50	-43	50	-34	-73	-7	-17	-3	0
1760	0	0	-137	-77	60	107	-98	-8	40	-32	-54	-102	-21	67	0
1761	0	0	-135	-77	58	106	-96	-9	-3	-64	-157	-44	-79	-25	0
1762	0	0	-102	-71	31	86	-66	-20	-38	-40	-87	17	-5	13	0
1763	0	0	-129	-64	65	96	-97	0	-54	-112	-137	-91	-50	-5	0
1764	0	0	-49	-48	1	48	-25	-23	-46	-110	-46	-89	-85	9	0
1765	0	0	-94	-54	40	74	-67	-7	19	-102	-110	-11	-95	-11	0
1766	0	0	-108	-48	60	78	-84	6	-75	-149	-137	-110	-93	-114	0
1767	0	0	-98	-40	58	69	-78	9	15	-151	-131	-36	-126	-108	0
1768	0	0	-169	-38	131	103	-150	46	-89	-190	-122	-73	-114	-83	0
1769	0	0	-43	-36	7	39	-25	-14	15	-97	-75	-87	-29	-79	0
1770	0	0	-127	-29	98	78	-112	34	-73	-104	-65	-155	-64	-93	0
1771	0	0	-58	-29	29	43	-43	0	-7	-147	-93	-73	-9	-91	0
1772	0	0	-100	-27	73	63	-86	23	-44	-104	-79	-139	-25	-5	0
1773	0	0	-85	-25	60	55	-72	17	11	-95	-128	-89	-40	-54	0
1774	0	0	-147	-25	122	86	-134	48	-122	-141	-141	-139	-91	-89	0
1775	0	0	-121	-34	87	77	-104	26	-17	-95	-166	-36	-77	-15	0
1776	0	0	-135	-38	97	86	-116	29	-141	-91	-133	-67	-77	-65	0
1777	0	0	-118	-21	97	69	-107	38	-15	-67	-180	-54	-7	-54	0
1778	0	0	-143	-25	118	84	-130	46	-31	-97	-201	-54	-81	-27	0
1779	0	0	-56	-25	31	40	-43	3	-15	-64	-118	-32	-38	-65	0
1780	0	0	-69	-21	48	45	-58	13	-17	-9	-110	-50	36	31	0
1781	0	0	-92	-15	77	53	-84	31	-75	-62	-143	-108	21	-91	0
1782	0	0	-35	1	36	17	-35	18	15	-50	-71	-48	-31	15	0
1783	0	0	-29	7	36	11	-32	21	-13	-38	-54	-44	3	9	0
1784	0	0	-68	13	81	27	-74	47	-69	-93	-157	-77	-67	-42	0
1785	0	0	-73	27	100	23	-86	63	-46	-50	-36	-31	-13	-34	0
1786	0	0	-142	32	174	55	-158	103	-83	-85	-104	-108	-98	-3	0
1787	0	0	15	36	21	-25	-3	28	91	-77	-31	-73	-29	25	0
1788	0	0	-76	36	112	20	-94	74	-32	-89	-75	-120	0	52	0
1789	0	0	-29	40	69	-5	-49	54	-34	-50	-155	-133	-21	-40	0
1790	0	0	-41	32	73	4	-57	52	-21	-11	-120	-102	-25	85	0
1791	0	0	-124	21	145	51	-134	83	-54	-95	-126	-128	0	-3	0
1792	0	0	-173	5	178	84	-175	91	-112	-46	-184	-114	-120	3	0
1793	0	0	-113	9	122	52	-117	65	-32	-62	-151	-56	-5	36	0
1794	0	0	-159	25	184	67	-171	104	-46	-131	-112	-100	-27	-36	0
1795	0	0	-94	32	126	31	-110	79	-23	-122	-75	-122	-58	-21	0
1796	0	0	-183	36	219	73	-201	127	-54	-236	-137	-102	-126	-52	0
1797	0	0	-10	52	62	-21	-36	57	-60	-75	-106	-67	-29	19	0
1798	0	0	-152	65	217	43	-184	141	-17	-219	-162	-75	-31	-139	0
1799	0	0	-62	67	129	-2	-95	98	-98	-122	-221	-124	-60	-102	0
1800	0	0	-7	58	65	-25	-36	61	-9	-42	-95	17	-40	52	0
1801	0	0	-118	60	178	29	-148	119	-81	-188	-250	-110	-81	-170	0
1802	0	0	-74	73	147	0	-110	110	-85	-141	-170	-106	-153	-13	0
1803	0	0	-70	69	139	0	-104	104	-50	-128	-151	-54	-73	0	0
1804	0	0	-45	79	124	-17	-84	101	-118	-170	-203	-71	-122	15	0
1805	0	0	4	93	89	-48	-42	91	-40	-100	-122	-75	-52	-114	0
1806	0	0	-94	98	192	-2	-143	145	-27	-116	-166	-67	-71	-42	0
1807	0	0	-64	104	168	-20	-116	136	-3	-87	-110	-93	-81	7	0
1808	0	0	-2	110	112	-54	-57	111	-11	-29	-122	-62	-15	64	0
1809	0	0	-9	124	133	-57	-71	128	-40	-62	-38	-114	0	-9	0
1810	0	0	-9	120	129	-55	-69	124	-69	-64	-42	34	-42	46	0
1811	0	0	-97	106	203	-4	-150	154	-64	-29	-93	-29	32	-50	0
1812	0	0	60	120	60	-90	0	90	21	75	-50	-15	27	46	0
1813	0	0	-37	131	168	-47	-102	149	-3	-58	-67	54	-25	-1	0
1814	0	0	31	147	116	-89	-42	131	-25	21	-3	-3	-32	15	0
1815	0	0	31	157	126	-94	-47	141	-3	-7	-32	-25	36	38	0
1816	0	0	-16	166	182	-75	-99	174	-60	64	-126	38	-23	56	0
1817	0	0	64	188	124	-126	-30	156	73	3	-87	62	-1	7	0
1818	0	0	-34	192	226	-79	-130	209	-34	46	-60	-25	-3	62	0
1819	0	0	66	195	129	-130	-31	162	-19	36	-126	0	-46	5	0
1820	0	0	9	203	194	-106	-92	198	54	36	-56	15	15	21	0
1821	0	0	49	217	168	-133	-59	192	0	67	-32	-13	44	60	0
1822	0	0	45	213	168	-129	-61	190	-19	71	-77	-7	-25	15	0
1823	0	0	-6	230	236	-112	-121	233	-1	-13	31	-23	34	102	0
1824	0	0	-11	225	236	-107	-123	230	-64	-81	-19	-91	-110	56	0
1825	0	0	39	240	201	-139	-81	220	54	-15	-5	71	58	91	0
1826	0	0	-52	248	300	-98	-176	274	-97	-31	-120	-110	-31	-52	0
1827	0	0	99	275	176	-187	-38	225	-11	9	11	36	19	133	0
1828	0	0	-4	287	291	-141	-147	289	-77	-17	-7	-50	27	36	0
1829	0	0	66	296	230	-181	-82	263	7	-9	-85	-32	17	69	0
1830	0	0	82	318	236	-200	-77	277	21	21	-69	64	9	64	0
1831	0	0	122	323	201	-222	-39	262	3	50	-3	-38	-7	62	0
1832	0	0	66	335	269	-200	-101	302	7	3	-15	-19	1	62	0
1833	0	0	127	355	228	-241	-50	291	-11	-40	9	-19	-7	65	0
1834	0	0	76	372	296	-224	-110	334	-7	-36	-15	-46	-9	-11	0
1835	0	0	144	386	242	-265	-49	314	31	-9	-9	23	27	5	0
1836	0	0	38	424	386	-231	-174	405	-64	-83	-73	-79	-48	23	0
1837	0	0	155	446	291	-300	-68	368	-52	-27	-25	-3	-83	60	0
1838	0	0	182	461	279	-321	-48	370	31	-15	-29	-38	-1	17	0
1839	0	0	181	473	292	-327	-55	382	-40	5	-46	-52	0	-54	0
1840	0	0	246	486	240	-366	3	363	1	42	-7	36	48	40	0
1841	0	0	188	502	314	-345	-63	408	-9	27	-65	-60	-34	9	0
1842	0	0	215	517	302	-366	-43	409	-25	-42	-31	23	-9	29	0
1843	0	0	242	533	291	-387	-24	412	-11	-29	50	-23	64	79	0
1844	0	0	252	550	298	-401	-23	424	-58	-38	-60	-64	-46	-3	0
1845	0	0	305	574	269	-439	18	421	46	-17	71	11	-11	104	0
1846	0	0	252	591	339	-421	-43	465	-25	-65	-75	-19	-25	-81	0
1847	0	0	296	614	318	-455	-11	466	-48	9	11	-50	7	44	0
1848	0	0	320	640	320	-480	0	480	69	-17	-60	25	48	25	0
1849	0	0	376	657	281	-516	47	469	56	-23	-3	11	0	-11	0
1850	0	0	340	663	323	-501	8	493	32	52	-38	-15	-21	58	0
1851	0	0	362	680	318	-521	22	499	-11	31	-58	23	23	-25	0
1852	0	0	399	684	285	-541	57	484	56	60	25	52	81	91	0
1853	0	0	278	700	422	-489	-72	561	-83	-31	-17	-77	50	21	0
1854	0	0	429	710	281	-569	74	495	0	0	27	-5	15	114	0
1855	0	0	334	723	389	-528	-27	556	-1	-29	-25	-32	87	95	0
1856	0	0	330	737	407	-533	-38	572	-97	-102	-38	-67	-65	17	0
1857	0	0	361	743	382	-552	-10	562	-32	9	27	27	-5	81	0
1858	0	0	388	746	358	-567	15	552	-1	-54	7	1	-5	81	0
1859	0	0	318	758	440	-538	-61	599	52	-56	-19	-32	0	95	0
1860	0	0	396	770	374	-583	11	572	23	62	-17	-5	27	5	0
1861	0	0	421	768	347	-594	37	557	56	15	17	38	50	83	0
1862	0	0	344	766	422	-555	-39	594	17	27	5	-31	34	3	0
1863	0	0	383	774	391	-578	-4	582	-7	60	46	-25	54	62	0
1864	0	0	344	768	424	-556	-40	596	-38	-21	-56	-1	27	67	0
1865	0	0	302	748	446	-525	-72	597	-48	-17	0	5	-17	15	0
1866	0	0	340	739	399	-539	-29	569	5	-36	-48	48	29	9	0
1867	0	0	314	723	409	-518	-47	566	21	-19	38	13	69	15	0
1868	0	0	309	710	401	-509	-46	555	-52	31	-3	-38	116	-9	0
1869	0	0	330	702	372	-516	-21	537	-64	23	-9	-13	-1	95	0
1870	0	0	312	680	368	-496	-28	524	-46	73	-23	-38	95	50	0
1871	0	0	328	661	333	-494	-2	497	64	29	9	-27	52	34	0
1872	0	0	306	647	341	-476	-17	494	-21	17	-11	19	9	58	0
1873	0	0	279	616	337	-447	-29	476	29	42	19	-9	79	81	0
1874	0	0	219	585	366	-402	-73	475	-73	1	21	-52	-9	112	0
1875	0	0	252	562	310	-407	-29	436	54	-46	-46	-9	-3	1	0
1876	0	0	181	541	360	-361	-89	450	-75	-9	-50	-27	1	32	0
1877	0	0	169	512	343	-340	-87	427	13	-58	17	-31	58	1	0
1878	0	0	251	481	230	-366	10	355	31	36	-15	71	42	128	0
1879	0	0	199	453	254	-326	-27	353	-32	-17	-50	-11	9	21	0
1880	0	0	230	420	190	-325	20	305	-5	46	19	44	81	95	0
1881	0	0	148	382	234	-265	-43	308	-34	0	-48	-42	23	25	0
1882	0	0	200	343	143	-271	28	243	42	69	29	56	60	73	0
1883	0	0	92	318	226	-205	-67	272	-36	-29	-7	3	9	116	0
1884	0	0	161	294	133	-227	14	213	-13	64	40	7	-13	69	0
1885	0	0	52	261	209	-156	-78	235	17	-17	40	17	15	118	0
1886	0	0	56	230	174	-143	-59	202	-44	-11	-77	-97	-15	-5	0
1887	0	0	50	205	155	-127	-52	180	23	36	91	23	36	100	0
1888	0	0	-18	170	188	-76	-103	179	-44	-25	-27	-58	38	56	0
1889	0	0	87	166	79	-126	4	122	0	25	-31	-23	-1	46	0
1890	0	0	39	153	114	-96	-37	133	5	75	87	32	95	135	0
1891	0	0	-4	141	145	-68	-74	143	32	0	9	32	-54	-17	0
1892	0	0	44	98	54	-71	-5	76	3	64	19	38	-1	15	0
1893	0	0	-19	83	102	-32	-60	92	-50	9	-27	19	-34	15	0
1894	0	0	-72	75	147	-1	-109	111	-40	-17	-25	-87	50	23	0
1895	0	0	36	67	31	-51	2	49	-38	52	7	56	9	69	0
1896	0	0	-55	71	126	-8	-90	98	-93	-64	-9	-11	-56	-36	0
1897	0	0	-2	65	67	-31	-34	66	-11	31	-27	13	77	23	0
1898	0	0	16	54	38	-35	-11	46	-5	-1	34	-50	1	81	0
1899	0	0	-10	46	56	-18	-33	51	15	-1	31	-42	-5	36	0
1900	0	0	-11	31	42	-10	-26	36	11	-15	34	62	19	91	0
1901	0	0	14	15	1	-14	6	8	-21	15	-23	5	-38	25	0
1902	0	0	15	0	-15	-7	15	-7	62	34	32	46	-15	97	0
1903	0	0	-44	-13	31	28	-37	9	-3	-83	29	-32	36	65	0
1904	0	0	-81	-31	50	56	-65	9	-32	-64	21	-64	19	21	0
1905	0	0	-80	-38	42	59	-61	2	11	11	0	15	64	73	0
1906	0	0	-2	-38	-36	20	17	-37	58	67	-64	71	87	38	0
1907	0	0	-11	-32	-21	21	5	-26	62	-69	65	-77	-21	77	0
1908	0	0	-31	-38	-7	34	-12	-22	32	50	-5	-29	52	129	0
1909	0	0	12	-38	-50	13	31	-44	5	112	-23	44	21	46	0
1910	0	0	-25	-52	-27	38	1	-39	-32	71	25	56	85	19	0
1911	0	0	-33	-52	-19	42	-7	-35	-38	98	52	-29	71	38	0
1912	0	0	-25	-56	-31	40	3	-43	-21	7	54	-69	-40	56	0
1913	0	0	-45	-64	-19	54	-13	-41	-75	36	17	-21	38	97	0
1914	0	0	-56	-65	-9	60	-23	-37	-21	-17	27	-46	-29	38	0
1915	0	0	-76	-83	-7	79	-34	-45	-7	34	3	48	-17	29	0
1916	0	0	-125	-75	50	100	-87	-12	-79	5	0	-102	5	102	0
1917	0	0	-29	-73	-44	51	7	-58	32	73	60	-15	75	25	0
1918	0	0	-88	-73	15	80	-51	-29	-75	-21	-42	-11	36	5	0
1919	0	0	-42	-73	-31	57	-5	-52	73	-11	46	-27	23	114	0
1920	0	0	-84	-79	5	81	-44	-37	-25	44	13	31	15	110	0
1921	0	0	-52	-77	-25	64	-13	-51	3	-7	32	34	42	-38	0
1922	0	0	-86	-69	17	77	-51	-26	-32	73	7	-29	40	77	0
1923	0	0	-66	-71	-5	68	-30	-38	-15	56	-15	11	36	147	0
1924	0	0	-120	-56	64	88	-92	4	-34	-1	-38	3	-50	48	0
1925	0	0	-105	-67	38	86	-71	-14	-13	17	-32	-81	17	67	0
1926	0	0	-122	-64	58	93	-90	-3	1	9	-13	50	38	46	0
1927	0	0	-86	-69	17	77	-51	-26	-58	-95	-79	-5	-46	13	0
1928	0	0	-45	-77	-32	61	-6	-54	23	42	40	64	38	95	0
1929	0	0	-154	-81	73	117	-113	-4	-56	-21	-56	-62	-15	64	0
1930	0	0	-84	-81	3	82	-43	-39	21	5	-27	-89	71	-58	0
1931	0	0	-90	-91	-1	90	-44	-46	11	46	50	44	64	19	0
1932	0	0	-193	-89	104	141	-148	7	-71	0	-85	-32	-54	-29	0
1933	0	0	-70	-81	-11	75	-29	-46	-54	87	-36	64	5	25	0
1934	0	0	-86	-77	9	81	-47	-34	-83	-19	19	-60	36	67	0
1935	0	0	-62	-71	-9	66	-26	-40	-15	48	-11	69	-27	7	0
1936	0	0	-131	-73	58	102	-94	-7	-15	-15	19	-36	25	50	0
1937	0	0	-77	-60	17	68	-47	-21	-1	11	-67	-7	42	11	0
1938	0	0	-177	-73	104	125	-140	15	-52	-19	-71	11	-19	29	0
1939	0	0	-99	-65	34	82	-66	-15	-29	-36	-17	-48	-67	44	0
1940	0	0	-23	-71	-48	47	12	-59	56	15	-71	98	5	98	0
1941	0	0	-79	-79	0	79	-39	-39	-3	-5	-73	-7	-19	-19	0
1942	0	0	-46	-75	-29	60	-8	-52	23	21	3	73	-60	164	0
1943	0	0	-92	-75	17	83	-54	-29	-75	-32	-36	-67	-7	64	0
1944	0	0	-80	-73	7	76	-43	-33	-9	5	-62	1	-3	54	0
1945	0	0	-74	-67	7	70	-40	-30	-32	-17	-46	-67	-46	-34	0
1946	0	0	-79	-56	23	67	-51	-16	-21	48	-60	-27	34	56	0
1947	0	0	-92	-40	52	66	-72	6	-15	-19	-67	-79	-23	-5	0
1948	0	0	-37	-44	-7	40	-15	-25	-87	40	-93	9	-3	7	0
1949	0	0	-90	-50	40	70	-65	-5	-40	-58	-46	-23	38	108	0
1950	0	0	-21	-34	-13	27	-4	-23	-64	-40	-29	-58	-77	36	0
1951	0	0	-21	-32	-11	26	-5	-21	-7	65	-58	116	5	108	0
1952	0	0	-21	-21	0	21	-10	-10	-50	-19	-25	-34	1	5	0
1953	0	0	-32	-25	7	28	-19	-9	-32	21	-23	-1	-32	112	0
1954	0	0	-67	-23	44	45	-55	10	-77	-32	-32	-64	19	-17	0
1955	0	0	-32	-9	23	20	-27	7	13	17	-7	-54	7	52	0
1956	0	0	-69	-11	58	40	-63	23	-77	-31	-64	-56	-36	-15	0
1957	0	0	-12	-17	-5	14	-3	-11	23	-7	0	-13	21	52	0
1958	0	0	-16	-23	-7	19	-4	-15	-1	54	-19	-3	77	91	0
1959	0	0	-24	-17	7	20	-15	-5	-17	-23	-79	-3	-34	29	0
1960	0	0	47	-17	-64	-15	55	-40	-65	124	-3	29	17	98	0
1961	0	0	-117	-11	106	64	-111	47	-44	7	-25	-5	11	48	0
1962	0	0	-84	-7	77	45	-80	35	-60	-52	-46	-137	-91	-46	0
1963	0	0	2	-5	-7	1	4	-6	-56	77	-40	11	48	91	0
1964	0	0	-67	-7	60	37	-63	26	-29	-93	1	-7	-31	71	0
1965	0	0	-4	1	5	1	-4	3	-64	-25	-31	-27	-91	62	0
1966	0	0	-70	7	77	31	-73	42	-42	1	-71	9	7	27	0
1967	0	0	-66	17	83	24	-74	50	-42	-32	-50	-62	46	-9	0
1968	0	0	-29	13	42	8	-35	27	25	-9	-40	44	-27	85	0
1969	0	0	-12	5	17	3	-14	11	48	-9	-3	-23	46	-1	0
1970	0	0	2	3	1	-2	0	2	15	64	9	-32	87	67	0
1971	0	0	-20	-7	13	13	-16	3	-64	3	17	-15	48	67	0
1972	0	0	31	-11	-42	-10	36	-26	11	25	27	48	118	56	0
1973	0	0	-65	-17	48	41	-56	15	-60	9	-97	-17	3	19	0
1974	0	0	8	-32	-40	12	24	-36	34	40	62	23	23	58	0
1975	0	0	-143	-21	122	82	-132	50	-69	-124	-64	-58	-29	73	0
1976	0	0	2	-19	-21	8	11	-20	-31	54	5	-13	75	11	0
1977	0	0	-92	-27	65	59	-78	19	-36	7	-13	-19	11	25	0
1978	0	0	0	-17	-17	8	8	-17	-46	17	17	-87	31	65	0
1979	0	0	-65	-21	44	43	-54	11	-46	15	-7	-23	48	21	0
1980	0	0	-2	-17	-15	9	6	-16	75	-25	65	-64	56	13	0
1981	0	0	-53	-19	34	36	-43	7	-54	21	34	-85	21	-23	0
1982	0	0	9	-29	-38	10	23	-33	21	56	5	-27	85	32	0
1983	0	0	-69	-31	38	50	-53	3	-69	0	7	-36	0	54	0
1984	0	0	7	-27	-34	10	20	-30	31	-56	64	-23	21	79	0
1985	0	0	-79	-19	60	49	-69	20	-32	1	0	0	5	83	0
1986	0	0	-89	-25	64	57	-76	19	-7	1	15	-67	42	-54	0
1987	0	0	-52	-27	25	39	-38	-1	17	-9	60	-54	46	-31	0
1988	0	0	-44	-27	17	35	-30	-5	-9	-11	85	-13	19	69	0
1989	0	0	-52	-27	25	39	-38	-1	-25	-50	-48	-38	-3	0	0
1990	0	0	-50	-31	19	40	-34	-6	-73	1	27	17	-52	75	0
1991	0	0	-2	-29	-27	15	12	-28	52	87	60	27	87	1	0
1992	0	0	2	-32	-34	15	18	-33	11	32	95	25	67	60	0
1993	0	0	6	-21	-27	7	16	-24	-23	17	58	-17	0	69	0
1994	0	0	-8	-23	-15	15	3	-19	-21	32	9	-13	87	120	0
1995	0	0	-40	-25	15	32	-27	-5	-13	-11	19	-46	50	36	0
1996	0	0	-19	-38	-19	28	0	-28	-29	-25	54	-23	9	112	0
1997	0	0	-45	-42	3	43	-24	-19	-48	-13	93	-13	32	87	0
1998	0	0	-25	-50	-25	37	0	-37	5	-5	19	-19	54	104	0
1999	0	0	-12	-54	-42	33	15	-48	-15	69	42	31	-5	46	0
[truncated: 32,237 more rows]
