# Supplementary material for: A Robust and Real-Time Capable Envelope-Based Algorithm for Heart Sound Classification: Validation under Different Physiological Conditions
Source: Sensors (Basel). 2020 Feb 11;20(4):972. doi: 10.3390/s20040972 (PMC7070375; doi:10.3390/s20040972)
Supplement: Supplementary file 1 [file sensors-20-00972-s001.zip › Messungen/tz/tz09_unfiltered.csv]

Dataset No.	Pulse (bpm)	Pacer Bit	leadI (�V)	leadII (�V)	leadIII (�V)	lead_avR (�V)	lead_avL (�V)	lead_avF (�V)	V1 (�V)	V2 (�V)	V3 (�V)	V4 (�V)	V5 (�V)	V6 (�V)	R-Wave
1	0	0	275	-250	-525	-12	400	-387	314	1784	71	473	263	-32	0
2	0	0	-109	-250	-141	179	16	-195	-52	-21	17	71	-56	-7	0
3	0	0	153	502	349	-327	-98	425	-83	-9	-64	9	-89	-52	0
4	0	0	207	496	289	-351	-41	392	-27	32	32	1	-25	46	0
5	0	0	143	490	347	-316	-102	418	-97	-13	27	11	-85	-62	0
6	0	0	218	485	267	-351	-24	376	-15	91	54	-21	-11	19	0
7	0	0	175	485	310	-330	-67	397	-32	-9	38	81	-52	-11	0
8	0	0	189	481	292	-335	-51	386	-3	11	-13	40	-104	-46	0
9	0	0	229	473	244	-351	-7	358	75	50	114	25	-27	77	0
10	0	0	145	461	316	-303	-85	388	-114	25	5	-46	-27	-13	1
11	0	0	221	432	211	-326	5	321	-40	34	-27	137	-65	-60	0
12	0	0	181	417	236	-299	-27	326	52	-31	83	38	-48	1	0
13	0	0	80	380	300	-230	-110	340	-25	-62	-77	25	-23	-83	0
14	0	0	189	355	166	-272	11	260	25	56	19	19	-19	-13	0
15	0	0	84	343	259	-213	-87	301	13	15	48	-48	-5	52	0
16	0	0	140	316	176	-228	-18	246	17	-44	60	-19	-83	-7	0
17	0	0	122	298	176	-210	-27	237	-21	46	32	9	-42	36	0
18	0	0	137	263	126	-200	5	194	9	-13	34	110	-21	-52	0
19	0	0	93	226	133	-159	-20	179	21	31	3	36	-38	-95	0
20	0	0	31	186	155	-108	-62	170	-34	11	65	40	-126	3	0
21	0	0	-10	151	161	-70	-85	156	-56	-11	15	-31	-71	-21	0
22	0	0	38	100	62	-69	-12	81	-38	7	17	-11	-50	-40	0
23	0	0	69	60	-9	-64	39	25	50	52	54	-9	52	58	0
24	0	0	18	52	34	-35	-8	43	17	-32	71	31	-11	32	0
25	0	0	-6	25	31	-9	-18	28	-75	-15	13	-5	-69	-89	0
26	0	0	20	-5	-25	-7	22	-15	-56	65	31	7	-7	21	0
27	0	0	-20	-25	-5	22	-7	-15	-32	0	58	11	-36	97	0
28	0	0	-29	-42	-13	35	-8	-27	-116	3	29	-23	60	-67	0
29	0	0	33	-73	-106	20	69	-89	13	89	34	7	-7	25	0
30	0	0	16	-104	-120	44	68	-112	-5	-31	137	9	-36	91	0
31	0	0	-80	-118	-38	99	-21	-78	-23	-27	44	-27	-27	85	0
32	0	0	-13	-133	-120	73	53	-126	23	-7	46	13	9	-23	0
33	0	0	-56	-147	-91	101	17	-119	-7	-23	91	-34	17	44	0
34	0	0	-149	-166	-17	157	-66	-91	-126	1	17	-15	-23	-21	0
35	0	0	-97	-180	-83	138	-7	-131	-108	67	23	-19	0	-5	0
36	0	0	-71	-195	-124	133	26	-159	-34	77	81	27	-25	62	0
37	0	0	-104	-201	-97	152	-3	-149	-15	32	58	-1	-31	81	0
38	0	0	-74	-221	-147	147	36	-184	-85	11	38	-83	-27	-25	0
39	0	0	-112	-234	-122	173	5	-178	15	9	126	73	36	40	0
40	0	0	-107	-246	-139	176	16	-192	-91	36	71	-52	-23	25	0
41	0	0	-97	-265	-168	181	35	-216	-40	98	67	64	25	31	0
42	0	0	-142	-271	-129	206	-6	-200	-83	-40	65	25	-34	73	0
43	0	0	-109	-271	-162	190	26	-216	-13	-5	124	15	27	7	0
44	0	0	-111	-287	-176	199	32	-231	9	58	131	0	126	11	0
45	0	0	-161	-296	-135	228	-13	-215	-17	-3	-13	13	36	-44	0
46	0	0	-151	-294	-143	222	-4	-218	-44	-13	135	-32	5	5	0
47	0	0	-77	-294	-217	185	70	-255	-5	81	120	73	-7	91	0
48	0	0	-126	-306	-180	216	27	-243	-15	65	129	5	73	-9	0
49	0	0	-184	-312	-128	248	-28	-220	-69	15	98	27	32	17	0
50	0	0	-78	-318	-240	198	81	-279	44	48	133	32	85	38	0
51	0	0	-164	-323	-159	243	-2	-241	-15	23	98	-38	34	-50	0
52	0	0	-104	-325	-221	214	58	-273	-15	0	118	23	31	11	0
53	0	0	-143	-331	-188	237	22	-259	13	-48	56	-1	5	-36	0
54	0	0	-188	-335	-147	261	-20	-241	-1	-5	120	0	60	87	0
55	0	0	-169	-339	-170	254	0	-254	-114	21	5	1	-23	62	0
56	0	0	-126	-347	-221	236	47	-284	-31	13	129	-21	36	15	0
57	0	0	-142	-345	-203	243	30	-274	32	50	147	-62	93	65	0
58	0	0	-140	-343	-203	241	31	-273	-29	-13	89	-36	-44	73	0
59	0	0	-109	-345	-236	227	63	-290	-9	60	153	52	32	27	0
60	0	0	-132	-349	-217	240	42	-283	-21	-3	128	5	11	17	0
61	0	0	-132	-349	-217	240	42	-283	-48	0	83	-54	58	15	0
62	0	0	-176	-358	-182	267	3	-270	-46	-29	75	-19	-50	91	0
63	0	0	-95	-353	-258	224	81	-305	-31	17	89	-17	38	15	0
64	0	0	-158	-353	-195	255	18	-274	-25	65	122	21	62	36	0
65	0	0	-151	-345	-194	248	21	-269	-52	-21	95	-19	-3	-15	0
66	0	0	-111	-347	-236	229	62	-291	13	36	118	-50	40	118	0
67	0	0	-138	-349	-211	243	36	-280	-64	27	118	44	19	0	0
68	0	0	-107	-339	-232	223	62	-285	19	-13	149	-13	155	-5	0
69	0	0	-138	-349	-211	243	36	-280	-11	-44	116	-9	60	-11	0
70	0	0	-49	-349	-300	199	125	-324	17	-29	145	29	15	73	0
71	0	0	-115	-347	-232	231	58	-289	5	13	164	67	34	87	0
72	0	0	-144	-347	-203	245	29	-275	-75	-81	34	-48	-46	13	0
73	0	0	-124	-364	-240	244	58	-302	-9	48	145	15	120	50	0
74	0	0	-147	-341	-194	244	23	-267	-52	-89	44	-3	-60	17	0
75	0	0	-74	-333	-259	203	92	-296	1	62	91	13	67	50	0
76	0	0	-134	-337	-203	235	34	-270	-21	-25	104	-54	25	52	0
77	0	0	-124	-331	-207	227	41	-269	-89	19	91	-52	23	19	0
78	0	0	-64	-323	-259	193	97	-291	60	-5	157	69	100	42	0
79	0	0	-108	-331	-223	219	57	-277	3	42	131	11	77	0	0
80	0	0	-111	-347	-236	229	62	-291	-23	62	60	114	32	32	0
81	0	0	-155	-349	-194	252	19	-271	-83	-15	186	-42	50	71	0
82	0	0	-21	-339	-318	180	148	-328	13	25	141	21	71	151	0
83	0	0	-83	-335	-252	209	84	-293	-91	-11	143	-3	56	75	0
84	0	0	-82	-318	-236	200	77	-277	-126	75	162	0	32	75	0
85	0	0	-49	-316	-267	182	109	-291	5	95	176	81	97	110	0
86	0	0	-89	-300	-211	194	61	-255	-93	58	168	1	34	149	0
87	0	0	-25	-308	-283	166	129	-295	42	56	58	73	89	106	0
88	0	0	-66	-296	-230	181	82	-263	-23	46	118	-11	73	102	0
89	0	0	-43	-308	-265	175	111	-286	5	62	153	77	112	112	0
90	0	0	-70	-298	-228	184	79	-263	-52	67	116	-13	71	67	0
91	0	0	-105	-308	-203	206	49	-255	-23	60	164	-46	58	83	0
92	0	0	-107	-310	-203	208	48	-256	3	-36	108	25	81	71	0
93	0	0	-91	-314	-223	202	66	-268	9	11	153	-15	71	93	0
94	0	0	-26	-291	-265	158	119	-278	-40	-21	162	-34	-11	46	0
95	0	0	-68	-294	-226	181	79	-260	23	64	149	-7	71	56	0
96	0	0	-73	-294	-221	183	74	-257	-38	13	143	-1	-46	58	0
97	0	0	46	-287	-333	120	189	-310	5	65	230	5	54	139	0
98	0	0	-129	-291	-162	210	16	-226	-23	27	102	65	75	118	0
99	0	0	-26	-289	-263	157	118	-276	-32	71	122	48	29	104	0
100	0	0	-12	-275	-263	143	125	-269	21	67	223	106	46	164	0
101	0	0	-120	-279	-159	199	19	-219	-15	23	110	15	0	106	0
102	0	0	-83	-269	-186	176	51	-227	-31	-7	97	38	-54	79	0
103	0	0	-73	-267	-194	170	60	-230	48	-17	176	34	79	102	0
104	0	0	-121	-283	-162	202	20	-222	-32	-69	211	-1	34	58	0
105	0	0	-41	-289	-248	165	103	-268	13	21	91	42	31	58	0
106	0	0	-147	-298	-151	222	2	-224	-21	-11	135	77	-11	54	0
107	0	0	-92	-291	-199	191	53	-245	-9	5	168	-5	102	100	0
108	0	0	-79	-294	-215	186	68	-254	48	31	155	52	40	62	0
109	0	0	-89	-292	-203	190	57	-247	44	73	110	60	56	131	0
110	0	0	-68	-283	-215	175	73	-249	-21	34	137	27	-7	71	0
111	0	0	-132	-285	-153	208	10	-219	3	-7	131	58	93	34	0
112	0	0	-50	-292	-242	171	96	-267	52	-40	192	-11	40	87	0
113	0	0	-163	-300	-137	231	-13	-218	25	-42	145	27	11	106	0
114	0	0	-142	-308	-166	225	12	-237	-42	-42	143	-3	-15	56	0
115	0	0	-83	-298	-215	190	66	-256	38	5	108	13	81	75	0
116	0	0	-136	-289	-153	212	8	-221	15	-9	120	0	29	95	0
117	0	0	-85	-300	-215	192	65	-257	32	31	85	34	60	50	0
118	0	0	-120	-300	-180	210	30	-240	-7	5	44	64	67	17	0
119	0	0	-91	-296	-205	193	57	-250	-38	21	131	-31	91	54	0
120	0	0	-143	-302	-159	222	8	-230	13	0	34	36	27	15	0
121	0	0	-58	-296	-238	177	90	-267	9	-21	166	15	38	104	0
122	0	0	-167	-298	-131	232	-18	-214	-29	-73	149	-52	-7	32	0
123	0	0	-147	-306	-159	226	6	-232	52	-21	91	-15	64	67	0
124	0	0	-132	-304	-172	218	20	-238	60	-64	50	25	-7	3	0
125	0	0	-83	-296	-213	189	65	-254	-44	-97	110	-36	-32	40	0
126	0	0	-70	-304	-234	187	82	-269	-1	29	69	56	85	0	0
127	0	0	-130	-304	-174	217	22	-239	-73	71	69	-32	83	54	0
128	0	0	-60	-316	-256	188	98	-286	46	9	95	29	38	17	0
129	0	0	-116	-310	-194	213	39	-252	-19	7	21	85	-1	11	0
130	0	0	-107	-312	-205	209	49	-258	48	-73	93	-1	32	-19	0
131	0	0	-91	-304	-213	197	61	-258	52	-65	67	114	-38	91	0
132	0	0	-176	-304	-128	240	-24	-216	-137	-21	-11	-32	-77	-52	0
133	0	0	-114	-308	-194	211	40	-251	-21	15	52	25	67	-13	0
134	0	0	-194	-322	-128	258	-33	-225	-23	-29	56	-87	38	-71	0
135	0	0	-182	-325	-143	253	-19	-234	56	-9	75	-11	36	36	0
136	0	0	-238	-327	-89	282	-74	-208	-73	-52	1	-69	-7	-65	0
137	0	0	-120	-312	-192	216	36	-252	0	9	157	25	-9	0	0
138	0	0	-206	-306	-100	256	-53	-203	-93	-110	73	-48	-36	40	0
139	0	0	-154	-318	-164	236	5	-241	1	-34	5	1	-11	-71	0
140	0	0	-223	-323	-100	273	-61	-211	-65	-46	23	-9	3	27	0
141	0	0	-167	-329	-162	248	-2	-245	7	-71	64	-7	73	25	0
142	0	0	-192	-333	-141	262	-25	-237	-64	-93	54	32	-1	-98	0
143	0	0	-221	-331	-110	276	-55	-220	-40	-166	79	-46	-23	-40	0
144	0	0	-157	-337	-180	247	11	-258	5	-19	155	58	0	44	0
145	0	0	-258	-335	-77	296	-90	-206	-44	-155	62	-25	-34	-91	0
146	0	0	-174	-329	-155	251	-9	-242	40	-27	149	13	52	48	0
147	0	0	-227	-335	-108	281	-59	-221	0	-64	75	17	1	-36	0
148	0	0	-211	-329	-118	270	-46	-223	-56	-29	112	-17	-21	-48	0
149	0	0	-233	-333	-100	283	-66	-216	-56	-7	54	50	-44	-79	0
150	0	0	-281	-327	-46	304	-117	-186	-83	-114	98	-17	-77	-44	0
151	0	0	-178	-337	-159	257	-9	-248	42	-52	85	67	13	-5	0
152	0	0	-254	-341	-87	297	-83	-214	-13	-71	56	-3	-17	-48	0
153	0	0	-275	-333	-58	304	-108	-195	-13	-170	85	-15	-60	-52	0
154	0	0	-200	-322	-122	261	-39	-222	-42	-97	102	-19	-44	-34	0
155	0	0	-242	-325	-83	283	-79	-204	-36	-64	77	-73	-15	-21	0
156	0	0	-155	-331	-176	243	10	-253	7	-60	151	-44	13	27	0
157	0	0	-273	-325	-52	299	-110	-188	-81	-48	7	-15	-69	-36	0
158	0	0	-167	-322	-155	244	-6	-238	15	-32	110	-5	73	-58	0
159	0	0	-194	-329	-135	261	-29	-232	34	-40	67	46	50	-46	0
160	0	0	-240	-331	-91	285	-74	-211	-40	-52	36	13	-17	-23	0
161	0	0	-194	-329	-135	261	-29	-232	3	-50	50	-15	-73	-19	0
162	0	0	-217	-343	-126	280	-45	-234	29	-73	85	58	-42	-50	0
163	0	0	-231	-345	-114	288	-58	-229	-108	-31	69	-44	1	-34	0
164	0	0	-245	-353	-108	299	-68	-230	9	-32	87	-23	-5	-1	0
165	0	0	-194	-353	-159	273	-17	-256	-13	-65	197	-48	9	17	0
166	0	0	-239	-347	-108	293	-65	-227	-5	-65	118	13	-95	13	0
167	0	0	-202	-335	-133	268	-34	-234	-25	-100	52	3	-60	-40	0
168	0	0	-188	-325	-137	256	-25	-231	11	-75	192	-38	-5	-44	0
169	0	0	-251	-318	-67	284	-92	-192	-5	-102	50	-3	-25	-62	0
170	0	0	-124	-300	-176	212	26	-238	50	-38	93	17	0	-17	0
171	0	0	-190	-277	-87	233	-51	-182	-11	-79	52	-5	-21	-104	0
172	0	0	-143	-269	-126	206	-8	-197	17	-58	1	-1	1	-21	0
173	0	0	-178	-273	-95	225	-41	-184	-52	-23	3	3	0	-56	0
174	0	0	-171	-273	-102	222	-34	-187	52	-23	73	17	58	-34	0
175	0	0	-151	-271	-120	211	-15	-195	15	-64	46	-52	-34	-65	0
176	0	0	-176	-273	-97	224	-39	-185	-44	-108	7	-52	-21	-87	0
177	0	0	-111	-283	-172	197	30	-227	34	13	95	31	-15	-19	0
178	0	0	-149	-273	-124	211	-12	-198	0	-95	5	-19	40	-89	0
179	0	0	-126	-254	-128	190	1	-191	-11	-23	85	-27	-52	32	0
180	0	0	-80	-246	-166	163	43	-206	67	-64	104	75	-19	1	0
181	0	0	-196	-244	-48	220	-74	-146	-85	-54	0	-71	-42	-147	0
182	0	0	-44	-232	-188	138	72	-210	-3	-71	106	-36	-36	-48	0
183	0	0	-226	-215	11	220	-118	-102	-91	-116	-17	-81	-93	-79	0
184	0	0	-76	-207	-131	141	27	-169	-13	-85	73	-11	-9	-21	0
185	0	0	-51	-192	-141	121	45	-166	0	-36	15	15	-44	-87	0
186	0	0	-62	-168	-106	115	22	-137	-13	-83	100	-17	5	-50	0
187	0	0	-56	-172	-116	114	30	-144	-7	-69	-32	-52	-42	-32	0
188	0	0	-50	-147	-97	98	23	-122	77	-89	62	-21	-46	-98	0
189	0	0	-47	-149	-102	98	27	-125	36	-75	56	-54	0	-54	0
190	0	0	-23	-143	-120	83	48	-131	13	-56	25	-44	-38	-89	0
191	0	0	-66	-153	-87	109	10	-120	62	-124	71	13	-21	-52	0
192	0	0	-93	-164	-71	128	-11	-117	-13	-124	58	-65	-89	-38	0
193	0	0	-79	-168	-89	123	5	-128	31	-110	9	11	-126	-32	0
194	0	0	-136	-155	-19	145	-58	-87	36	-190	60	-48	-139	-188	0
195	0	0	-78	-145	-67	111	-5	-106	3	-93	102	-40	-21	-170	0
196	0	0	-155	-162	-7	158	-74	-84	-38	-120	25	-52	-98	-81	0
197	0	0	-50	-178	-128	114	39	-153	0	-162	79	-34	-42	-112	0
198	0	0	-76	-194	-118	135	21	-156	7	-104	38	-7	-5	-58	0
199	0	0	-56	-197	-141	126	42	-169	11	-97	11	-81	-54	-174	0
200	0	0	-108	-203	-95	155	-6	-149	21	-89	64	-60	-100	-71	0
201	0	0	-111	-209	-98	160	-6	-153	-23	-161	48	-95	-145	-54	0
202	0	0	-24	-219	-195	121	85	-207	71	-97	58	9	7	-34	0
203	0	0	-84	-217	-133	150	24	-175	-32	-100	81	-102	-34	-65	0
204	0	0	-122	-215	-93	168	-14	-154	-5	-129	27	-110	-15	-197	0
205	0	0	-154	-225	-71	189	-41	-148	3	-133	48	-54	-65	-102	0
206	0	0	-143	-236	-93	189	-25	-164	-21	-48	13	-77	1	-79	0
207	0	0	-135	-263	-128	199	-3	-195	-23	-110	19	-106	-54	-166	0
208	0	0	-89	-265	-176	177	43	-220	27	-104	46	32	-29	-65	0
209	0	0	-153	-273	-120	213	-16	-196	0	-190	83	-11	-50	-126	0
210	0	0	-105	-300	-195	202	45	-247	54	-131	67	-102	3	-85	0
211	0	0	-116	-296	-180	206	32	-238	73	-112	15	-36	-67	-73	0
212	0	0	-52	-304	-252	178	100	-278	1	-25	38	-108	-19	-98	0
213	0	0	-66	-310	-244	188	89	-277	17	-64	46	-58	-9	-42	0
214	0	0	-151	-335	-184	243	16	-259	9	-133	-64	-89	-93	-79	0
215	0	0	-56	-343	-287	199	115	-315	40	-31	97	-124	48	-100	0
216	0	0	-163	-358	-195	260	16	-276	11	-129	1	-75	-56	-62	0
217	0	0	-142	-368	-226	255	42	-297	9	-79	46	-19	-52	-25	0
218	0	0	-80	-380	-300	230	110	-340	-19	-77	79	-77	-15	19	0
219	0	0	-145	-389	-244	267	49	-316	44	-108	25	-135	-36	-31	0
220	0	0	-183	-380	-197	281	7	-288	32	-104	-5	-65	-36	-60	0
221	0	0	-115	-374	-259	244	72	-316	-15	-65	-44	-36	-29	-95	0
222	0	0	-148	-380	-232	264	42	-306	-25	-73	-60	-118	36	-100	0
223	0	0	-146	-382	-236	264	45	-309	-1	-118	-46	-93	-58	-93	0
224	0	0	-97	-386	-289	241	96	-337	48	-60	-34	-73	21	-87	0
225	0	0	-230	-389	-159	309	-35	-274	-7	-128	3	-52	5	-73	0
226	0	0	-89	-389	-300	239	105	-344	25	-126	0	-5	-38	-79	0
227	0	0	-55	-378	-323	216	134	-350	-71	-60	40	-65	-21	23	0
228	0	0	-54	-366	-312	210	129	-339	-52	-31	-23	-52	-25	-69	0
229	0	0	-50	-368	-318	209	134	-343	0	-27	-13	-44	-3	-15	0
230	0	0	-114	-372	-258	243	72	-315	-29	-64	-58	-65	17	-114	0
231	0	0	-71	-360	-289	215	109	-324	32	-73	3	-32	-5	-60	0
232	0	0	-134	-386	-252	260	59	-319	-15	-60	-1	-31	-1	-81	0
233	0	0	-121	-388	-267	254	73	-327	13	-32	9	-27	-42	-27	0
234	0	0	-128	-397	-269	262	70	-333	-29	-52	-34	-46	-21	-31	0
235	0	0	-155	-409	-254	282	49	-331	46	-133	29	-27	-52	-1	0
236	0	0	-202	-415	-213	308	5	-314	29	-81	36	-81	-91	-9	0
237	0	0	-136	-401	-265	268	64	-333	19	-75	-21	-58	-97	-17	0
238	0	0	-142	-405	-263	273	60	-334	27	-60	11	19	-46	-54	0
239	0	0	-233	-397	-164	315	-34	-280	-77	-93	-29	-54	-77	-91	0
240	0	0	-163	-395	-232	279	34	-313	-97	-42	23	-71	-38	-23	0
241	0	0	-198	-399	-201	298	1	-300	-60	-42	-1	-44	-40	-102	0
242	0	0	-229	-386	-157	307	-36	-271	-87	-67	-36	-75	-44	-38	0
243	0	0	-218	-386	-168	302	-25	-277	-38	-44	11	-15	1	-98	0
244	0	0	-213	-401	-188	307	-12	-294	-77	-36	1	-48	-65	-9	0
245	0	0	-183	-413	-230	298	23	-321	21	-34	15	-40	-91	15	0
246	0	0	-212	-411	-199	311	-6	-305	-54	-85	7	-114	-44	-50	0
247	0	0	-151	-399	-248	275	48	-323	15	40	93	0	29	48	0
248	0	0	-196	-366	-170	281	-13	-268	-95	-58	-54	-34	-25	-102	0
249	0	0	-99	-308	-209	203	55	-258	-23	-13	100	-5	-38	-34	0
250	0	0	-172	-203	-31	187	-70	-117	-25	-139	-21	-44	-67	-46	0
251	0	0	2	-34	-36	16	19	-35	27	-34	50	-60	-32	-48	0
252	0	0	80	145	65	-112	7	105	15	-87	-34	-25	-48	-40	0
253	0	0	186	366	180	-276	3	273	40	-87	3	1	-21	-31	0
254	0	0	326	646	320	-486	3	483	46	5	-19	-19	19	-13	0
255	0	0	409	991	582	-700	-86	786	23	-112	-23	-29	-87	-23	0
256	0	0	733	1441	708	-1087	12	1074	-29	-50	-40	-15	-67	-93	0
257	0	0	935	1910	975	-1422	-20	1442	17	11	-3	5	-42	29	0
258	0	0	1113	2335	1222	-1724	-54	1778	21	-153	-36	-71	-87	-102	0
259	0	0	1396	2719	1323	-2057	36	2021	23	60	-44	-9	11	-89	0
260	0	0	1410	3024	1614	-2217	-102	2319	-77	-93	-27	-97	-64	-73	0
261	0	0	1614	3224	1610	-2419	2	2417	-38	-17	-69	-62	-83	-48	0
262	0	0	1585	3321	1736	-2453	-75	2528	5	-69	-19	-38	-77	-5	0
263	0	0	1628	3296	1668	-2462	-20	2482	0	-182	44	-40	-106	0	0
264	0	0	1583	3146	1563	-2364	10	2354	7	40	1	-27	27	-83	1
265	0	0	1286	2721	1435	-2003	-74	2078	-34	-46	-58	-34	-73	-65	0
266	0	0	1017	2153	1136	-1585	-59	1644	-40	-58	-50	-67	-81	-54	0
267	0	0	720	1530	810	-1125	-45	1170	-5	-98	23	3	-36	-17	0
268	0	0	364	719	355	-541	4	537	1	-83	-46	-21	-75	-98	0
269	0	0	-173	-215	-42	194	-65	-128	-102	-106	-40	-50	-67	-38	0
270	0	0	-284	-510	-226	397	-29	-368	-71	-79	-44	-31	-19	-46	0
271	0	0	-443	-572	-129	507	-157	-350	-225	-77	-1	-118	-73	11	0
272	0	0	-312	-628	-316	470	2	-472	-97	-91	-1	-89	-79	-42	0
273	0	0	-347	-626	-279	486	-34	-452	-9	-95	-7	-15	-27	-95	0
274	0	0	-425	-630	-205	527	-110	-417	-40	-32	-69	-19	-38	-97	0
275	0	0	-390	-636	-246	513	-72	-441	-11	-29	-19	-42	-54	-46	0
276	0	0	-384	-651	-267	517	-58	-459	0	-32	-102	19	-110	-64	0
277	0	0	-435	-671	-236	553	-99	-453	-38	-38	-52	21	-131	-5	0
278	0	0	-466	-700	-234	583	-116	-467	-29	-42	-108	-11	-98	-29	0
279	0	0	-435	-673	-238	554	-98	-455	-11	-81	-7	-34	-87	-102	0
280	0	0	-402	-609	-207	505	-97	-408	62	-62	0	-54	-36	-27	0
281	0	0	-349	-558	-209	453	-70	-383	19	-48	9	-77	-29	-75	0
282	0	0	-362	-519	-157	440	-102	-338	-17	-89	-7	19	-89	11	0
283	0	0	-297	-475	-178	386	-59	-326	13	-25	3	-97	0	-29	0
284	0	0	-298	-422	-124	360	-87	-273	27	-81	-42	-15	-83	9	0
285	0	0	-315	-384	-69	349	-123	-226	1	-65	15	-91	-75	-36	0
286	0	0	-264	-374	-110	319	-77	-242	-5	-162	40	-7	-79	-38	0
287	0	0	-205	-356	-151	280	-27	-253	23	-36	-52	-1	-81	-31	0
288	0	0	-301	-349	-48	325	-126	-198	-95	-48	-31	-89	-67	-73	0
289	0	0	-252	-341	-89	296	-81	-215	13	-32	-50	-40	-42	-46	0
290	0	0	-302	-327	-25	314	-138	-176	-40	-52	-29	-89	0	-52	0
291	0	0	-240	-323	-83	281	-78	-203	15	-34	-40	-34	-11	-79	0
292	0	0	-296	-325	-29	310	-133	-177	-21	-91	-89	-42	-50	-75	0
293	0	0	-343	-314	29	328	-186	-142	-32	-128	-48	-36	-97	19	0
294	0	0	-250	-329	-79	289	-85	-204	-15	-52	-17	15	-40	-91	0
295	0	0	-312	-333	-21	322	-145	-177	-25	-5	-34	-13	15	-87	0
296	0	0	-262	-320	-58	291	-102	-189	-7	-81	-23	-21	17	-42	0
297	0	0	-219	-323	-104	271	-57	-213	-42	-21	-52	-27	-44	-31	0
298	0	0	-270	-320	-50	295	-110	-185	48	9	3	38	-62	-5	0
299	0	0	-229	-320	-91	274	-69	-205	-1	11	19	-5	-36	71	0
300	0	0	-285	-316	-31	300	-127	-173	-60	-42	-48	-65	-102	-95	0
301	0	0	-289	-316	-27	302	-131	-171	69	-44	13	0	-89	1	0
302	0	0	-338	-300	38	319	-188	-131	-32	-162	-71	-65	-31	-60	0
303	0	0	-204	-291	-87	247	-58	-189	13	-38	-40	-7	-32	-25	0
304	0	0	-279	-292	-13	285	-133	-152	13	-62	-42	36	-69	5	0
305	0	0	-192	-298	-106	245	-43	-202	17	40	-25	73	-27	73	0
306	0	0	-267	-292	-25	279	-121	-158	-23	-40	-23	-34	-56	15	0
307	0	0	-217	-277	-60	247	-78	-168	38	-65	-52	9	-50	27	0
308	0	0	-219	-273	-54	246	-82	-163	50	48	36	42	-36	69	0
309	0	0	-272	-277	-5	274	-133	-141	42	-67	-54	25	-73	-58	0
310	0	0	-244	-275	-31	259	-106	-153	-29	31	67	52	-29	-15	0
311	0	0	-266	-277	-11	271	-127	-144	-38	46	-48	-32	-40	25	0
312	0	0	-284	-277	7	280	-145	-135	5	-58	-52	71	-34	-23	0
313	0	0	-241	-277	-36	259	-102	-156	-52	-52	48	25	-85	-17	0
314	0	0	-223	-285	-62	254	-80	-173	-7	25	3	32	-73	60	0
315	0	0	-229	-283	-54	256	-87	-168	9	-15	3	40	-50	17	0
316	0	0	-223	-275	-52	249	-85	-163	-5	7	34	-21	-48	32	0
317	0	0	-172	-267	-95	219	-38	-181	83	3	-23	62	-64	89	0
318	0	0	-218	-250	-32	234	-93	-141	-32	27	17	-23	-19	19	0
319	0	0	-188	-248	-60	218	-64	-154	-21	25	56	46	-17	42	0
320	0	0	-237	-242	-5	239	-116	-123	-87	21	-23	25	-67	89	0
321	0	0	-141	-234	-93	187	-24	-163	54	-58	-21	-7	-7	42	0
322	0	0	-162	-226	-64	194	-49	-145	13	-25	56	46	-13	73	0
323	0	0	-255	-219	36	237	-145	-91	-67	-79	-62	-77	-75	7	0
324	0	0	-138	-219	-81	178	-28	-150	104	19	71	60	5	65	0
325	0	0	-215	-236	-21	225	-97	-128	44	-67	-3	62	-87	77	0
326	0	0	-159	-226	-67	192	-46	-146	-13	71	32	48	48	7	0
327	0	0	-234	-225	9	229	-121	-108	-79	40	-1	-17	32	21	0
328	0	0	-173	-215	-42	194	-65	-128	-15	-21	-1	-44	-11	25	0
329	0	0	-157	-199	-42	178	-57	-120	-40	25	85	11	-21	32	0
330	0	0	-159	-182	-23	170	-68	-102	-15	3	-13	-17	29	36	0
331	0	0	-153	-162	-9	157	-72	-85	11	-46	-21	-38	-42	104	0
332	0	0	-111	-161	-50	136	-30	-105	-40	38	-40	17	-52	23	0
333	0	0	-162	-162	0	162	-81	-81	9	9	29	15	25	116	0
334	0	0	-162	-155	7	158	-84	-74	-27	-85	85	-64	-42	38	0
335	0	0	-80	-161	-81	120	0	-121	71	73	48	17	44	42	0
336	0	0	-197	-157	40	177	-118	-58	-87	23	-62	-7	-52	-5	0
337	0	0	-166	-149	17	157	-91	-66	11	-1	-44	93	15	65	0
338	0	0	-128	-137	-9	132	-59	-73	-15	0	-42	23	-65	36	0
339	0	0	-128	-129	-1	128	-63	-65	0	75	46	27	-19	11	0
340	0	0	-207	-120	87	163	-147	-16	-52	77	-71	-11	-7	-11	0
341	0	0	-50	-108	-58	79	4	-83	32	5	31	32	1	0	0
342	0	0	-164	-112	52	138	-108	-30	-9	-19	-52	67	-5	97	0
343	0	0	-102	-102	0	102	-51	-51	-40	-60	21	-50	1	-62	0
344	0	0	-121	-79	42	100	-81	-18	-54	23	-9	25	19	-15	0
345	0	0	-150	-73	77	111	-113	2	-46	-38	-15	-23	-1	-58	0
346	0	0	-2	-46	-44	24	21	-45	17	17	-7	38	-15	36	0
347	0	0	-51	-40	11	45	-31	-14	-11	-29	-23	11	9	11	0
348	0	0	-25	-40	-15	32	-5	-27	-3	-27	11	13	-17	58	0
349	0	0	18	-46	-64	14	41	-55	48	-5	-5	-7	-29	89	0
350	0	0	-59	-36	23	47	-41	-6	36	-97	-40	3	5	5	0
351	0	0	68	-17	-85	-25	76	-51	3	32	-9	31	-5	83	0
352	0	0	-22	-3	19	12	-20	8	7	-25	-3	9	13	95	0
353	0	0	57	15	-42	-36	49	-13	-17	-21	-5	-31	19	19	0
354	0	0	2	46	44	-24	-21	45	-42	-42	7	17	-23	-44	0
355	0	0	-21	54	75	-16	-48	64	31	1	-21	32	-75	44	0
356	0	0	48	69	21	-58	13	45	7	-67	-25	-27	31	-5	0
357	0	0	-43	71	114	-14	-78	92	-38	-42	-25	-27	-48	-25	0
358	0	0	2	79	77	-40	-37	78	17	-32	-58	23	-27	19	0
359	0	0	52	102	50	-77	1	76	-56	-25	-13	1	-48	3	0
360	0	0	113	114	1	-113	56	57	-48	32	-1	-3	25	13	0
361	0	0	70	104	34	-87	18	69	-36	-15	42	27	46	29	0
362	0	0	78	128	50	-103	14	89	-42	-21	-9	-89	21	23	0
363	0	0	84	149	65	-116	9	107	-62	-34	34	-29	15	0	0
364	0	0	64	174	110	-119	-23	142	-34	-93	-75	-75	-19	5	0
365	0	0	97	197	100	-147	-1	148	-73	21	11	-69	-25	52	0
366	0	0	154	219	65	-186	44	142	-25	-34	31	-7	83	0	0
367	0	0	111	242	131	-176	-10	186	-60	-91	-64	-54	-50	13	0
368	0	0	169	273	104	-221	32	188	25	-48	50	-27	-29	62	0
369	0	0	105	285	180	-195	-37	232	-69	-27	-85	-42	-11	52	0
370	0	0	186	312	126	-249	30	219	48	-116	-5	13	-75	32	0
371	0	0	217	329	112	-273	52	220	11	-29	29	5	32	32	0
372	0	0	128	347	219	-237	-45	283	-21	-116	-25	-106	-56	9	0
373	0	0	169	355	186	-262	-8	270	-48	-100	-27	-27	-1	-106	0
374	0	0	145	356	211	-250	-33	283	5	-129	23	-79	-56	-31	0
375	0	0	140	376	236	-258	-48	306	-17	-141	-21	-42	-40	-36	0
376	0	0	248	395	147	-321	50	271	13	-93	-29	44	-75	7	0
377	0	0	188	422	234	-305	-23	328	-87	-27	-48	-67	19	21	0
378	0	0	198	446	248	-322	-25	347	-69	-153	-29	-129	-100	-114	0
379	0	0	218	446	228	-332	-5	337	-11	-56	17	-17	11	60	0
380	0	0	130	448	318	-289	-94	383	-159	-162	-97	-184	-85	-19	0
381	0	0	264	452	188	-358	38	320	46	-114	-1	-85	17	-23	0
382	0	0	135	457	322	-296	-93	389	-104	-89	-95	-42	-42	1	0
383	0	0	287	465	178	-376	54	321	-5	-60	-27	-75	25	-32	0
384	0	0	188	475	287	-331	-49	381	-13	-151	-104	23	-1	-7	0
385	0	0	200	483	283	-341	-41	383	-77	-133	-69	-116	-65	-81	0
386	0	0	279	504	225	-391	27	364	31	-13	-5	77	48	128	0
387	0	0	209	490	281	-349	-36	385	-48	-133	-38	-65	-110	-15	0
388	0	0	287	490	203	-388	42	346	52	-40	-9	58	11	-13	0
389	0	0	202	483	281	-342	-39	382	-32	-89	-44	-48	-89	27	0
390	0	0	203	492	289	-347	-43	390	-75	-133	-71	-67	-81	-64	0
391	0	0	223	481	258	-352	-17	369	-54	-93	-46	-60	-5	3	0
392	0	0	136	463	327	-299	-95	395	-98	-147	-126	-36	-87	-75	0
393	0	0	217	453	236	-335	-9	344	-32	-116	-48	7	-58	15	0
394	0	0	167	428	261	-297	-47	344	-73	-106	-11	-48	-23	-44	0
395	0	0	212	407	195	-309	8	301	0	-102	-91	-46	-79	-48	0
396	0	0	95	386	291	-240	-98	338	-42	-155	-91	-42	9	-89	0
397	0	0	138	366	228	-252	-45	297	-85	-118	-73	-122	0	-128	0
398	0	0	83	333	250	-208	-83	291	-73	-116	-42	-58	-31	-75	0
399	0	0	112	302	190	-207	-39	246	-137	-36	-106	-7	-17	-60	0
400	0	0	95	279	184	-187	-44	231	-11	-100	-60	-11	-60	42	0
401	0	0	113	248	135	-180	-11	191	-67	-36	-83	9	-52	36	0
402	0	0	94	225	131	-159	-18	178	-1	-128	-102	-5	-81	-7	0
403	0	0	35	180	145	-107	-55	162	-50	-95	-79	-36	-73	-69	0
404	0	0	14	151	137	-82	-61	144	-48	-273	-67	-13	-147	-52	0
405	0	0	33	112	79	-72	-23	95	-38	-102	-65	-17	-64	7	0
406	0	0	4	91	87	-47	-41	89	-120	-23	-120	-7	-52	-89	0
407	0	0	47	62	15	-54	16	38	-15	-71	-13	-110	-9	-75	0
408	0	0	35	52	17	-43	9	34	-46	-52	-29	-42	-32	-15	0
409	0	0	-10	13	23	-1	-16	18	19	-131	-73	-73	3	-98	0
410	0	0	-67	-25	42	46	-54	8	5	-104	-71	-46	-52	-69	0
411	0	0	-18	-56	-38	37	10	-47	-48	-62	-34	-38	-48	-83	0
412	0	0	-84	-91	-7	87	-38	-49	-40	-85	3	-93	1	-21	0
413	0	0	-123	-102	21	112	-72	-40	-75	-122	-79	-120	-38	-104	0
414	0	0	-23	-104	-81	63	29	-92	-5	-44	-34	29	-36	-60	0
415	0	0	-88	-120	-32	104	-28	-76	-1	-137	-27	-36	-62	-128	0
416	0	0	-33	-133	-100	83	33	-116	-17	-58	21	-21	0	-34	0
417	0	0	-197	-135	62	166	-129	-36	-102	-137	-62	-48	-100	-79	0
418	0	0	-25	-166	-141	95	58	-153	54	-48	40	3	36	34	0
419	0	0	-118	-178	-60	148	-29	-119	-64	-85	-112	-9	-67	-128	0
420	0	0	-28	-190	-162	109	67	-176	-15	-83	-32	11	-62	-46	0
421	0	0	-116	-207	-91	161	-12	-149	-15	-67	-25	-65	-17	-19	0
422	0	0	-120	-207	-87	163	-16	-147	25	-161	-38	-38	-79	19	0
423	0	0	-95	-217	-122	156	13	-169	-17	-52	32	-21	0	-13	0
424	0	0	-124	-230	-106	177	-9	-168	-15	-95	89	-42	-17	-46	0
425	0	0	-114	-242	-128	178	7	-185	-124	-50	-106	-89	-65	-71	0
426	0	0	-70	-248	-178	159	54	-213	11	7	19	11	42	-1	0
427	0	0	-161	-275	-114	218	-23	-194	-11	-137	-23	-64	-64	-38	0
428	0	0	-158	-291	-133	224	-12	-212	25	-56	-23	-50	-40	19	0
429	0	0	-159	-292	-133	225	-13	-212	-38	-36	-73	-34	-79	-13	0
430	0	0	-224	-289	-65	256	-79	-177	3	-166	-64	-29	-116	-31	0
431	0	0	-163	-285	-122	224	-20	-203	9	-129	-73	-13	-54	-50	0
432	0	0	-121	-287	-166	204	22	-226	-71	-34	-58	-153	9	-46	0
433	0	0	-196	-296	-100	246	-48	-198	-31	-118	-29	-25	-42	7	0
434	0	0	-124	-312	-188	218	32	-250	-58	-7	-13	-7	29	-3	0
435	0	0	-184	-312	-128	248	-28	-220	-42	-60	-77	3	-48	-108	0
436	0	0	-119	-316	-197	217	39	-256	-13	-40	9	25	-42	1	0
437	0	0	-161	-312	-151	236	-5	-231	-38	3	-73	-5	-44	27	0
438	0	0	-183	-314	-131	248	-26	-222	-42	-69	-52	23	-60	-3	0
439	0	0	-195	-323	-128	259	-33	-225	-48	-25	-87	-1	-52	-17	0
440	0	0	-163	-325	-162	244	0	-243	-54	-25	-34	-11	-38	-126	0
441	0	0	-217	-325	-108	271	-54	-216	-64	-42	-65	-3	-19	-48	0
442	0	0	-198	-329	-131	263	-33	-230	-52	-7	-34	-19	-124	-34	0
443	0	0	-209	-329	-120	269	-44	-224	-29	-73	-27	1	-89	-62	0
444	0	0	-201	-325	-124	263	-38	-224	-85	-23	-34	-71	-73	-34	0
445	0	0	-216	-322	-106	269	-55	-214	-13	-50	46	13	-75	27	0
446	0	0	-159	-325	-166	242	3	-245	-79	-95	-7	-36	-87	-48	0
447	0	0	-213	-329	-116	271	-48	-222	3	-32	15	-3	-7	-46	0
448	0	0	-218	-320	-102	269	-58	-211	1	-50	-106	-9	-50	-13	0
449	0	0	-174	-323	-149	248	-12	-236	15	-44	42	-7	1	50	0
450	0	0	-194	-318	-124	256	-35	-221	-1	-25	-40	1	-36	-15	0
451	0	0	-178	-325	-147	251	-15	-236	-13	-9	-85	-32	-9	-56	0
452	0	0	-184	-329	-145	256	-19	-237	40	-38	-44	-17	9	7	0
453	0	0	-200	-318	-118	259	-41	-218	-64	-60	-71	-79	-93	-46	0
454	0	0	-245	-318	-73	281	-86	-195	1	-65	-19	-32	-7	-42	0
455	0	0	-203	-329	-126	266	-38	-227	3	-62	-46	-44	-29	0	0
456	0	0	-262	-331	-69	296	-96	-200	-58	-93	-69	21	-58	-42	0
457	0	0	-202	-333	-131	267	-35	-232	-75	-21	-23	-106	-69	5	0
458	0	0	-184	-327	-143	255	-20	-235	-3	-36	0	11	-44	-7	0
459	0	0	-269	-325	-56	297	-106	-190	-137	-71	-48	-71	-85	-38	0
460	0	0	-157	-316	-159	236	1	-237	48	-34	-44	15	11	-52	0
461	0	0	-276	-314	-38	295	-119	-176	15	-118	-60	-50	-19	-36	0
462	0	0	-246	-310	-64	278	-91	-187	-56	-162	-97	1	-129	-81	0
463	0	0	-227	-300	-73	263	-77	-186	-17	-56	-38	-52	-64	-75	0
464	0	0	-219	-300	-81	259	-69	-190	-52	-97	-13	-34	-71	-29	0
465	0	0	-186	-300	-114	243	-36	-207	21	-67	-52	-32	7	-23	0
466	0	0	-224	-291	-67	257	-78	-179	-95	-124	-34	-97	-106	-100	0
467	0	0	-144	-289	-145	216	0	-217	54	-79	11	21	-48	31	0
468	0	0	-191	-289	-98	240	-46	-193	54	-69	-9	-7	-7	-64	0
469	0	0	-205	-296	-91	250	-57	-193	27	-139	-73	-17	-89	-116	0
470	0	0	-163	-302	-139	232	-12	-220	-21	-71	-50	19	-73	-64	0
471	0	0	-165	-298	-133	231	-16	-215	-25	-95	1	-62	27	-32	0
472	0	0	-213	-300	-87	256	-63	-193	-46	-34	-44	-31	-60	5	0
473	0	0	-196	-294	-98	245	-49	-196	-79	-64	-27	-56	-23	-67	0
474	0	0	-207	-296	-89	251	-59	-192	-15	-95	-11	-32	-38	-62	0
475	0	0	-197	-294	-97	245	-50	-195	17	-54	-3	-60	-11	-34	0
476	0	0	-202	-279	-77	240	-62	-178	-31	-104	-19	-3	-102	-48	0
477	0	0	-188	-281	-93	234	-47	-187	27	-75	29	13	15	-42	0
478	0	0	-235	-279	-44	257	-95	-161	-40	-29	-69	-21	-46	-27	0
479	0	0	-153	-271	-118	212	-17	-194	-3	-9	31	-32	-67	-40	0
480	0	0	-244	-265	-21	254	-111	-143	-19	-36	56	-19	31	-71	0
481	0	0	-200	-267	-67	233	-66	-167	-46	-98	-42	-69	-110	-98	0
482	0	0	-134	-258	-124	196	-5	-191	-44	23	-60	-5	56	-58	0
483	0	0	-229	-254	-25	241	-102	-139	-19	-110	-67	17	-60	-46	0
484	0	0	-118	-261	-143	189	12	-202	54	-83	21	3	-75	-5	0
485	0	0	-225	-267	-42	246	-91	-154	-21	-87	9	-77	-54	-19	0
486	0	0	-145	-263	-118	204	-13	-190	13	-23	36	-27	46	-54	0
487	0	0	-223	-261	-38	242	-92	-149	-13	-60	-48	-32	5	-69	0
488	0	0	-155	-263	-108	209	-23	-185	-40	-13	-58	-71	-34	-36	0
489	0	0	-179	-279	-100	229	-39	-189	-5	-9	32	9	-29	-27	0
490	0	0	-194	-273	-79	233	-57	-176	-62	-54	-40	-13	-87	-52	0
491	0	0	-204	-269	-65	236	-69	-167	-21	-124	7	-100	1	-5	0
492	0	0	-145	-269	-124	207	-10	-196	3	-17	-21	-21	-25	13	0
493	0	0	-204	-273	-69	238	-67	-171	-31	-77	-32	-42	-87	15	0
494	0	0	-176	-273	-97	224	-39	-185	31	-116	-29	-40	-95	-89	0
495	0	0	-171	-273	-102	222	-34	-187	-1	-56	-3	67	-7	15	0
496	0	0	-157	-283	-126	220	-15	-204	-23	-135	-67	17	-129	-34	0
497	0	0	-140	-281	-141	210	0	-211	62	-19	29	62	-36	100	0
498	0	0	-177	-275	-98	226	-39	-186	-3	-60	-9	-34	-38	-48	0
499	0	0	-167	-271	-104	219	-31	-187	0	-31	3	-17	-9	-23	0
500	0	0	-211	-273	-62	242	-74	-167	7	-69	-36	-67	-34	32	0
501	0	0	-188	-271	-83	229	-52	-177	-42	13	-81	-11	-67	-44	0
502	0	0	-130	-281	-151	205	10	-216	-19	48	-15	89	-19	23	0
503	0	0	-221	-279	-58	250	-81	-168	-17	-9	-36	-65	19	-64	0
504	0	0	-186	-277	-91	231	-47	-184	31	-77	19	1	-69	-17	0
505	0	0	-292	-287	5	289	-148	-141	-9	-44	-46	25	-93	-42	0
506	0	0	-281	-281	0	281	-140	-140	-54	-67	-133	-50	-81	-71	0
507	0	0	-133	-294	-161	213	14	-227	38	52	-40	73	-11	-17	0
508	0	0	-262	-298	-36	280	-113	-167	-31	-97	-62	-58	-40	-77	0
509	0	0	-214	-281	-67	247	-73	-174	25	-60	-19	-32	-31	-50	0
510	0	0	-169	-283	-114	226	-27	-198	36	-40	3	-17	11	-11	0
511	0	0	-192	-285	-93	238	-49	-189	-31	-48	58	1	-29	13	0
512	0	0	-233	-275	-42	254	-95	-158	21	-112	-50	60	-87	-13	0
513	0	0	-173	-275	-102	224	-35	-188	34	-91	42	19	-27	5	0
514	0	0	-231	-287	-56	259	-87	-171	-29	-87	-3	-36	-23	-34	0
515	0	0	-182	-292	-110	237	-36	-201	3	-29	27	-27	-21	3	0
516	0	0	-219	-296	-77	257	-71	-186	-23	-32	11	1	-36	25	0
517	0	0	-113	-308	-195	210	41	-251	62	36	32	27	-7	69	0
518	0	0	-225	-302	-77	263	-74	-189	-29	27	-54	-38	-11	-9	0
519	0	0	-186	-302	-116	244	-35	-209	-32	-9	7	-15	17	19	0
520	0	0	-167	-300	-133	233	-17	-216	-17	-17	34	-34	-25	-5	0
521	0	0	-178	-294	-116	236	-31	-205	-32	38	-9	62	-58	21	0
522	0	0	-202	-308	-106	255	-48	-207	17	-73	1	19	25	-23	0
523	0	0	-161	-310	-149	235	-6	-229	-13	32	71	50	36	71	0
524	0	0	-254	-331	-77	292	-88	-204	-36	-71	19	-17	-67	46	0
525	0	0	-213	-323	-110	268	-51	-216	-19	-1	25	-52	-17	9	0
526	0	0	-242	-306	-64	274	-89	-185	-31	-31	-56	-25	-40	-3	0
527	0	0	-138	-314	-176	226	19	-245	9	9	71	71	46	36	0
528	0	0	-270	-320	-50	295	-110	-185	-58	-32	-48	-60	-44	-38	0
529	0	0	-192	-323	-131	257	-30	-227	97	67	-48	95	-15	34	0
530	0	0	-287	-310	-23	298	-132	-166	-23	-3	25	-21	-56	27	0
531	0	0	-227	-306	-79	266	-74	-192	-13	13	13	11	-58	-31	0
532	0	0	-255	-322	-67	288	-94	-194	-29	-34	67	71	-112	75	0
533	0	0	-219	-331	-112	275	-53	-221	-23	-34	-17	-3	0	-60	0
534	0	0	-227	-320	-93	273	-67	-206	62	-23	25	5	3	-19	0
535	0	0	-258	-306	-48	282	-105	-177	7	-32	34	23	-69	19	0
536	0	0	-235	-322	-87	278	-74	-204	11	23	-69	40	-67	67	0
537	0	0	-264	-322	-58	293	-103	-190	-13	-40	-58	36	-40	48	0
538	0	0	-192	-306	-114	249	-39	-210	17	-32	128	-7	-25	104	0
539	0	0	-233	-316	-83	274	-75	-199	-91	-11	-54	-3	-60	-1	0
540	0	0	-132	-318	-186	225	27	-252	27	-32	126	-3	-1	91	0
541	0	0	-257	-322	-65	289	-96	-193	9	-46	-29	19	-67	-44	0
542	0	0	-192	-325	-133	258	-29	-229	46	-21	23	-9	-19	54	0
543	0	0	-279	-325	-46	302	-116	-185	-1	-58	-17	0	-36	79	0
544	0	0	-196	-320	-124	258	-36	-222	13	9	-50	27	-48	46	0
545	0	0	-124	-314	-190	219	33	-252	48	7	9	-19	-5	48	0
546	0	0	-254	-323	-69	288	-92	-196	3	-124	3	-9	-44	-13	0
547	0	0	-143	-337	-194	240	25	-265	48	9	-17	7	-3	64	0
548	0	0	-174	-325	-151	249	-11	-238	54	3	-38	79	54	15	0
549	0	0	-234	-325	-91	279	-71	-208	-79	7	-52	-15	11	-29	0
550	0	0	-173	-308	-135	240	-19	-221	-44	-7	21	-19	65	-40	0
551	0	0	-181	-314	-133	247	-24	-223	-58	-38	-75	-11	-11	-5	0
552	0	0	-223	-306	-83	264	-70	-194	-64	-67	34	-1	-54	21	0
553	0	0	-132	-312	-180	222	24	-246	-17	32	19	23	0	50	0
554	0	0	-185	-320	-135	252	-25	-227	48	17	40	-13	54	29	0
555	0	0	-144	-320	-176	232	16	-248	34	-54	17	40	-11	48	0
556	0	0	-202	-331	-129	266	-36	-230	11	-32	13	42	-15	56	0
557	0	0	-129	-323	-194	226	32	-258	-13	73	1	36	-13	34	0
558	0	0	-167	-322	-155	244	-6	-238	-62	3	-5	19	-19	-19	0
559	0	0	-169	-308	-139	238	-15	-223	-31	13	31	-1	73	7	0
560	0	0	-126	-308	-182	217	28	-245	-15	13	44	-31	11	69	0
561	0	0	-152	-289	-137	220	-7	-213	-40	46	40	-23	50	44	0
562	0	0	-78	-277	-199	177	60	-238	-3	21	77	1	-1	60	0
563	0	0	-197	-261	-64	229	-66	-162	-77	-58	-1	9	-118	91	0
564	0	0	-138	-248	-110	193	-14	-179	-15	-38	50	1	-19	-13	0
565	0	0	-123	-252	-129	187	3	-190	-36	32	50	1	0	31	0
566	0	0	-152	-252	-100	202	-26	-176	-56	-15	64	-7	27	13	0
567	0	0	-91	-242	-151	166	30	-196	34	-29	95	40	1	15	0
568	0	0	-70	-232	-162	151	46	-197	77	21	69	58	-3	-3	0
569	0	0	-112	-236	-124	174	6	-180	-9	-13	71	-56	9	32	0
570	0	0	-115	-213	-98	164	-8	-155	-3	62	58	21	21	17	0
571	0	0	-66	-207	-141	136	37	-174	46	-23	54	-36	-7	13	0
572	0	0	-68	-209	-141	138	36	-175	42	-29	79	-3	77	3	0
573	0	0	-79	-197	-118	138	19	-157	19	-65	42	-75	-11	-62	0
574	0	0	-58	-186	-128	122	35	-157	42	1	106	-85	64	38	0
575	0	0	-108	-162	-54	135	-27	-108	-147	1	42	-52	19	19	0
576	0	0	70	-143	-213	36	141	-178	56	56	102	29	81	13	0
577	0	0	-83	-131	-48	107	-17	-89	-5	7	73	-31	97	11	0
578	0	0	2	-118	-120	58	61	-119	73	-73	23	-34	-15	9	0
579	0	0	4	-106	-110	51	57	-108	-15	56	97	-13	60	60	0
580	0	0	-74	-114	-40	94	-17	-77	-106	65	38	-75	15	-1	0
581	0	0	-43	-112	-69	77	13	-90	-23	15	-5	-89	31	29	0
582	0	0	6	-133	-139	63	72	-136	17	58	91	23	-3	46	0
583	0	0	-31	-143	-112	87	40	-127	-11	21	34	40	54	-3	0
584	0	0	-58	-139	-81	98	11	-110	-77	-42	42	-31	-38	-21	0
585	0	0	-16	-128	-112	72	48	-120	-50	11	128	-65	93	40	0
586	0	0	-22	-122	-100	72	39	-111	-3	-54	77	21	23	7	0
587	0	0	-18	-126	-108	72	45	-117	17	-9	52	-23	-9	-29	0
588	0	0	-43	-141	-98	92	27	-119	-46	40	38	-71	44	-54	0
589	0	0	-70	-147	-77	108	3	-112	11	9	21	-7	11	-54	0
590	0	0	-49	-155	-106	102	28	-130	-54	25	65	-3	-15	9	0
591	0	0	-80	-178	-98	129	9	-138	-7	-40	58	40	38	27	0
592	0	0	-62	-190	-128	126	33	-159	23	-15	-11	-62	-32	-32	0
593	0	0	-95	-197	-102	146	3	-149	19	-15	34	-34	75	1	0
594	0	0	-80	-194	-114	137	17	-154	77	-25	104	5	-11	67	0
595	0	0	-159	-190	-31	174	-64	-110	-27	-42	-3	-1	-13	34	0
596	0	0	-105	-215	-110	160	2	-162	11	17	83	-48	15	52	0
597	0	0	-143	-228	-85	185	-29	-156	7	-31	54	-50	15	65	0
598	0	0	-101	-242	-141	171	20	-191	65	23	5	21	65	60	0
599	0	0	-142	-248	-106	195	-18	-177	71	-9	54	-54	-5	13	0
600	0	0	-182	-261	-79	221	-51	-170	50	-25	-23	-36	25	32	0
601	0	0	-114	-275	-161	194	23	-218	25	32	27	42	25	-21	0
602	0	0	-194	-283	-89	238	-52	-186	-44	-50	29	56	-54	67	0
603	0	0	-101	-298	-197	199	48	-247	29	-23	25	21	-58	-23	0
604	0	0	-152	-320	-168	236	8	-244	-13	-11	40	44	42	62	0
605	0	0	-166	-325	-159	245	-3	-242	-34	-29	60	-13	25	25	0
606	0	0	-147	-329	-182	238	17	-255	17	-34	31	-79	-17	31	0
607	0	0	-167	-341	-174	254	3	-257	-29	25	34	-36	97	40	0
608	0	0	-210	-353	-143	281	-33	-248	29	-60	3	-7	-19	-46	0
609	0	0	-122	-374	-252	248	65	-313	31	71	89	23	7	71	0
610	0	0	-149	-374	-225	261	38	-299	-29	9	-1	-60	-11	34	0
611	0	0	-192	-364	-172	278	-10	-268	27	15	56	23	-21	64	0
612	0	0	-153	-362	-209	257	28	-285	-79	77	-13	-29	31	7	0
613	0	0	-161	-364	-203	262	21	-283	-15	1	21	0	3	25	0
614	0	0	-200	-364	-164	282	-18	-264	-25	19	-44	-36	48	-23	0
615	0	0	-93	-382	-289	237	98	-335	40	38	64	15	17	32	0
616	0	0	-225	-372	-147	298	-39	-259	-3	-19	-11	23	11	13	0
617	0	0	-60	-376	-316	218	128	-346	64	17	83	21	42	-15	0
618	0	0	-210	-380	-170	295	-20	-275	-75	-21	32	-9	31	21	0
619	0	0	-99	-368	-269	233	85	-318	44	-5	25	0	-3	21	0
620	0	0	-142	-380	-238	261	48	-309	19	-31	83	5	7	46	0
621	0	0	-190	-372	-182	281	-4	-277	-62	-25	13	-3	-34	9	0
622	0	0	-185	-382	-197	283	6	-289	-62	29	7	32	1	13	0
623	0	0	-148	-376	-228	262	40	-302	-1	-64	36	-48	-60	-11	0
624	0	0	-118	-372	-254	245	68	-313	-19	0	110	-9	21	15	0
625	0	0	-223	-374	-151	298	-36	-262	-11	-25	110	-5	3	52	0
626	0	0	-173	-380	-207	276	17	-293	-67	-25	-5	-32	-3	-40	0
627	0	0	-206	-376	-170	291	-18	-273	56	-56	62	27	40	-64	0
628	0	0	-159	-368	-209	263	25	-288	-27	-34	-13	67	-62	1	0
629	0	0	-159	-368	-209	263	25	-288	52	-46	81	42	3	-42	0
630	0	0	-165	-370	-205	267	20	-287	73	-77	-3	48	-38	-32	0
631	0	0	-171	-380	-209	275	19	-294	-29	-34	19	-1	-5	-13	0
632	0	0	-173	-368	-195	270	11	-281	-25	-48	77	-15	38	-21	0
633	0	0	-148	-378	-230	263	41	-304	54	-34	64	-7	-1	-15	0
634	0	0	-173	-374	-201	273	14	-287	-13	-11	44	7	-25	-3	0
635	0	0	-169	-382	-213	275	22	-297	31	17	27	-11	32	13	0
636	0	0	-150	-378	-228	264	39	-303	-17	-11	58	-7	46	15	0
637	0	0	-169	-372	-203	270	17	-287	-15	-46	31	15	-7	-32	0
638	0	0	-145	-368	-223	256	39	-295	11	46	42	-5	42	-83	0
639	0	0	-130	-337	-207	233	38	-272	15	56	108	108	-60	108	0
640	0	0	-109	-271	-162	190	26	-216	-7	-17	64	-11	-21	46	0
641	0	0	-68	-157	-89	112	10	-123	38	-65	89	15	19	56	0
642	0	0	26	11	-15	-18	20	-2	31	1	71	34	-27	32	0
643	0	0	85	205	120	-145	-17	162	52	-1	27	48	32	-17	0
644	0	0	173	434	261	-303	-44	347	-19	-40	0	42	-69	-5	0
645	0	0	402	733	331	-567	35	532	36	0	19	-13	58	-46	0
646	0	0	504	1109	605	-806	-50	857	13	-32	50	7	-13	62	0
647	0	0	790	1579	789	-1184	0	1184	-29	93	5	3	-69	75	0
648	0	0	1002	2037	1035	-1519	-16	1536	46	9	5	79	17	3	0
649	0	0	1181	2467	1286	-1824	-52	1876	23	-36	-1	11	-42	-44	0
650	0	0	1368	2832	1464	-2100	-48	2148	-25	32	44	-32	-67	34	0
651	0	0	1531	3133	1602	-2332	-35	2367	15	-77	50	-40	-27	-17	0
652	0	0	1540	3311	1771	-2425	-115	2541	-29	-93	-13	-46	-29	-23	0
653	0	0	1655	3389	1734	-2522	-39	2561	-17	-27	0	-3	-5	-46	0
654	0	0	1614	3358	1744	-2486	-65	2551	27	-27	-23	31	-38	0	0
655	0	0	1601	3168	1567	-2384	17	2367	71	-23	1	3	-9	9	1
656	0	0	1325	2735	1410	-2030	-42	2072	19	-27	64	-17	-40	29	0
657	0	0	1102	2163	1061	-1632	20	1612	-1	-7	42	1	29	13	0
658	0	0	735	1536	801	-1135	-33	1168	-25	25	46	106	23	29	0
659	0	0	328	750	422	-539	-47	586	-104	31	-48	0	40	-58	0
660	0	0	-183	-190	-7	186	-88	-98	-73	9	0	11	-13	-13	0
661	0	0	-300	-525	-225	412	-37	-375	-62	0	32	-5	5	-23	0
662	0	0	-365	-636	-271	500	-47	-453	-95	-79	31	-27	-87	21	0
663	0	0	-402	-671	-269	536	-66	-470	1	-69	-1	42	-38	-46	0
664	0	0	-427	-669	-242	548	-92	-455	-98	-21	-7	-56	-52	-32	0
665	0	0	-331	-647	-316	489	-7	-481	83	9	85	65	36	34	0
666	0	0	-433	-659	-226	546	-103	-442	-89	-19	-5	-64	1	-3	0
667	0	0	-338	-677	-339	507	0	-508	31	-87	21	-9	-38	-3	0
668	0	0	-328	-702	-374	515	23	-538	79	44	38	93	13	97	0
669	0	0	-452	-655	-203	553	-124	-429	-5	-44	27	-13	-64	25	0
670	0	0	-252	-589	-337	420	42	-463	27	-58	77	83	-42	31	0
671	0	0	-274	-541	-267	407	-3	-404	60	23	102	13	58	95	0
672	0	0	-235	-481	-246	358	5	-363	-11	-44	27	3	7	3	0
673	0	0	-174	-432	-258	303	42	-345	73	-9	79	46	56	79	0
674	0	0	-198	-374	-176	286	-11	-275	36	-95	44	13	-36	52	0
675	0	0	-176	-333	-157	254	-9	-245	-79	0	25	-13	13	-44	0
676	0	0	-113	-320	-207	216	47	-263	19	50	44	29	-5	71	0
677	0	0	-187	-316	-129	251	-29	-222	29	-106	100	31	52	0	0
678	0	0	-78	-320	-242	199	82	-281	3	-1	79	31	31	11	0
679	0	0	-227	-310	-83	268	-72	-196	17	-19	31	42	52	11	0
680	0	0	-140	-310	-170	225	15	-240	-56	-85	46	-29	-93	21	0
681	0	0	-151	-302	-151	226	0	-226	3	-11	89	11	-17	38	0
682	0	0	-155	-302	-147	228	-4	-224	44	-38	13	42	-27	5	0
683	0	0	-183	-316	-133	249	-25	-224	-31	23	-9	-25	31	-42	0
684	0	0	-130	-306	-176	218	23	-241	32	-23	100	34	38	56	0
685	0	0	-192	-306	-114	249	-39	-210	-75	-44	83	-36	-73	-46	0
686	0	0	-97	-323	-226	210	64	-274	9	93	64	36	81	48	0
687	0	0	-214	-322	-108	268	-53	-215	-65	-54	34	-34	-71	42	0
688	0	0	-129	-323	-194	226	32	-258	40	15	91	69	27	25	0
689	0	0	-155	-310	-155	232	0	-232	-7	-15	75	-17	-11	46	0
690	0	0	-134	-296	-162	215	14	-229	-21	15	25	23	23	13	0
691	0	0	-139	-292	-153	215	7	-222	-91	-1	81	-9	-32	65	0
692	0	0	-148	-289	-141	218	-3	-215	-31	25	34	62	-31	71	0
693	0	0	-139	-298	-159	218	10	-228	-69	-27	36	-87	34	-38	0
694	0	0	-111	-287	-176	199	32	-231	50	-58	31	19	46	7	0
695	0	0	-119	-285	-166	202	23	-225	17	-15	81	1	9	52	0
696	0	0	-146	-285	-139	215	-3	-212	-23	-58	40	-7	-1	-1	0
697	0	0	-78	-281	-203	179	62	-242	75	-46	36	87	25	21	0
698	0	0	-171	-275	-104	223	-33	-189	15	-29	-3	31	-32	34	0
699	0	0	-115	-258	-143	186	14	-200	-40	-3	-19	-7	19	-21	0
700	0	0	-90	-256	-166	173	38	-211	15	-19	31	40	36	-5	0
701	0	0	-110	-259	-149	184	19	-204	-48	7	58	29	-34	87	0
702	0	0	-105	-254	-149	179	22	-201	31	-104	-9	58	5	-71	0
703	0	0	-128	-250	-122	189	-3	-186	-36	7	27	-17	60	-40	0
704	0	0	-122	-250	-128	186	3	-189	-11	15	27	23	-13	40	0
705	0	0	-78	-244	-166	161	44	-205	25	40	81	3	19	31	0
706	0	0	-149	-234	-85	191	-32	-159	-48	9	23	-31	-98	-25	0
707	0	0	-126	-232	-106	179	-10	-169	-7	17	-3	-11	-52	-3	0
708	0	0	-95	-230	-135	162	20	-182	36	-31	48	93	15	0	0
709	0	0	-95	-232	-137	163	21	-184	-38	-9	-3	-1	-7	36	0
710	0	0	-184	-228	-44	206	-70	-136	1	-31	9	13	-40	-3	0
711	0	0	-116	-226	-110	171	-3	-168	-34	13	-31	5	-52	-77	0
712	0	0	-133	-228	-95	180	-19	-161	42	-23	-27	79	-44	7	0
713	0	0	-146	-219	-73	182	-36	-146	1	-64	-11	19	-52	11	0
714	0	0	-99	-207	-108	153	4	-157	11	-38	108	31	-7	-19	0
715	0	0	-165	-205	-40	185	-62	-122	-46	-48	13	-54	-23	-67	0
716	0	0	-122	-197	-75	159	-23	-136	-19	15	52	-67	52	93	0
717	0	0	-109	-194	-85	151	-12	-139	-42	-5	75	-56	9	-5	0
718	0	0	-148	-188	-40	168	-54	-114	-34	-67	21	-32	23	36	0
719	0	0	-85	-180	-95	132	5	-137	-15	-29	9	11	-5	-36	0
720	0	0	-95	-174	-79	134	-8	-126	-23	36	-23	13	-19	5	0
721	0	0	-97	-159	-62	128	-17	-110	-83	-23	46	-79	9	-3	0
722	0	0	-121	-159	-38	140	-41	-98	-67	-44	48	-69	9	-50	0
723	0	0	-124	-155	-31	139	-46	-93	-11	-69	-1	54	-36	42	0
724	0	0	-87	-139	-52	113	-17	-95	-54	-58	5	-15	-34	-9	0
725	0	0	-48	-141	-93	94	22	-117	-7	-1	95	-87	38	42	0
726	0	0	-90	-128	-38	109	-26	-83	-11	-17	-1	-31	-75	27	0
727	0	0	-107	-124	-17	115	-45	-70	-31	-48	-3	17	-38	21	0
728	0	0	-43	-126	-83	84	20	-104	-44	-50	7	-3	-21	-3	0
729	0	0	-39	-126	-87	82	24	-106	31	13	-29	36	7	0	0
730	0	0	-162	-118	44	140	-103	-37	-54	-87	-23	-31	0	-1	0
731	0	0	-76	-108	-32	92	-22	-70	-1	-15	-32	-7	31	40	0
732	0	0	-27	-100	-73	63	23	-86	15	-48	87	-32	95	25	0
733	0	0	-53	-85	-32	69	-10	-58	34	-102	-17	-15	15	-11	0
734	0	0	-49	-58	-9	53	-20	-33	5	-69	52	19	-73	25	0
735	0	0	-27	-46	-19	36	-4	-32	5	-11	-46	-54	-34	-23	0
736	0	0	-13	-32	-19	22	3	-25	0	-32	23	-13	-11	48	0
737	0	0	-51	-19	32	35	-41	6	-97	-27	-31	-38	-60	-44	0
738	0	0	-8	-23	-15	15	3	-19	25	-7	7	73	-25	34	0
739	0	0	-68	-32	36	50	-52	2	-62	-69	85	-42	31	-64	0
740	0	0	-21	-38	-17	29	-2	-27	-50	-100	52	-34	-7	-21	0
741	0	0	15	-23	-38	4	26	-30	60	7	62	19	48	13	0
742	0	0	-40	-15	25	27	-32	5	-42	-83	46	-25	-13	-34	0
743	0	0	19	0	-19	-9	19	-9	1	-52	65	36	-23	71	0
744	0	0	-19	21	40	-1	-29	30	17	-112	36	3	-7	5	0
745	0	0	94	40	-54	-67	74	-7	23	-21	75	13	23	-46	0
746	0	0	-42	60	102	-9	-72	81	-110	-65	-31	-27	-27	-9	0
747	0	0	39	77	38	-58	0	57	79	-19	42	25	23	58	0
748	0	0	-2	83	85	-40	-43	84	-75	-60	3	-23	-58	-54	0
749	0	0	31	110	79	-70	-24	94	-17	-3	40	48	-34	11	0
750	0	0	0	112	112	-56	-56	112	-19	-11	-75	-36	3	-32	0
751	0	0	75	135	60	-105	7	97	3	-25	9	-38	-29	13	0
752	0	0	56	151	95	-103	-19	123	38	-19	42	21	-36	48	0
753	0	0	79	172	93	-125	-7	132	-11	-58	1	-5	11	-100	0
754	0	0	18	194	176	-106	-79	185	27	-56	-44	0	-36	-25	0
755	0	0	70	215	145	-142	-37	180	3	-67	5	-83	31	-73	0
756	0	0	116	228	112	-172	2	170	31	-87	-56	64	-75	60	0
757	0	0	107	246	139	-176	-16	192	9	-69	31	7	-112	-5	0
758	0	0	140	281	141	-210	0	211	17	25	-15	34	46	27	0
759	0	0	185	291	106	-238	39	198	-108	-5	9	-29	-13	21	0
760	0	0	184	310	126	-247	29	218	-54	19	52	1	56	-40	0
761	0	0	43	322	279	-182	-118	300	-71	9	-79	46	-9	-31	0
762	0	0	165	339	174	-252	-4	256	40	-36	-32	5	-46	-29	0
763	0	0	176	358	182	-267	-3	270	-34	29	31	-7	29	69	0
764	0	0	85	358	273	-221	-94	315	-56	-34	-31	17	-83	11	0
765	0	0	235	386	151	-310	42	268	97	-32	29	38	-9	77	0
766	0	0	91	405	314	-248	-111	359	-44	-29	-67	11	-9	-13	0
767	0	0	169	432	263	-300	-47	347	-48	-11	-1	32	-32	-58	0
768	0	0	243	448	205	-345	19	326	0	36	56	15	48	64	0
769	0	0	138	461	323	-299	-92	392	-118	7	-60	-46	-62	-40	0
770	0	0	154	483	329	-318	-87	406	-38	-42	25	-5	-60	48	0
771	0	0	215	494	279	-354	-32	386	50	-19	7	25	5	54	0
772	0	0	188	502	314	-345	-63	408	-42	-153	0	-31	-54	-17	0
773	0	0	165	508	343	-336	-89	425	-87	-108	-52	-64	-25	-65	0
774	0	0	212	512	300	-362	-44	406	-32	-1	-9	-31	52	-52	0
775	0	0	184	519	335	-351	-75	427	-19	7	-27	-71	-19	-31	0
776	0	0	145	521	376	-333	-115	448	1	-87	5	-11	-40	-17	0
777	0	0	202	531	329	-366	-63	430	3	-62	-69	-9	-46	-58	0
778	0	0	145	531	386	-338	-120	458	-89	-73	-93	23	-34	-38	0
779	0	0	192	531	339	-361	-73	435	-42	-91	-32	36	-110	-40	0
780	0	0	202	539	337	-370	-67	438	25	-67	23	-19	-32	-21	0
781	0	0	136	531	395	-333	-129	463	-11	-118	-21	-38	-71	-13	0
782	0	0	209	529	320	-369	-55	424	-17	-151	-23	-19	-102	-7	0
783	0	0	142	508	366	-325	-112	437	-40	-137	-15	-19	-81	65	0
784	0	0	233	500	267	-366	-17	383	-27	-87	3	-7	-116	17	0
785	0	0	194	486	292	-340	-49	389	25	-71	-71	-19	-50	-15	0
786	0	0	149	471	322	-310	-86	396	-48	-120	-73	-1	-25	-7	0
787	0	0	260	450	190	-355	35	320	-15	-75	-32	50	-38	-21	0
788	0	0	143	430	287	-286	-72	358	-32	-118	-11	-15	-40	-11	0
789	0	0	163	413	250	-288	-43	331	3	-79	-50	-40	-104	34	0
790	0	0	169	382	213	-275	-22	297	-42	-71	29	-5	5	23	0
791	0	0	142	347	205	-244	-31	276	-54	-97	-13	-58	-27	36	0
792	0	0	204	304	100	-254	52	202	34	-79	40	38	-44	64	0
793	0	0	56	277	221	-166	-82	249	-79	-147	-52	-42	-40	-38	0
794	0	0	78	250	172	-164	-47	211	-11	-91	-29	13	-126	27	0
795	0	0	74	209	135	-141	-30	172	-15	-98	-7	-9	-87	-56	0
796	0	0	13	168	155	-90	-71	161	-129	-110	7	-97	-44	-17	0
797	0	0	62	133	71	-97	-4	102	17	-67	-5	25	-65	-5	0
798	0	0	-45	104	149	-29	-97	126	-29	-126	23	42	-75	79	0
799	0	0	37	75	38	-56	0	56	-50	17	-40	-31	-91	-46	0
800	0	0	-76	40	116	18	-96	78	-56	-128	64	-36	-65	5	0
801	0	0	-57	32	89	12	-73	60	-60	-83	-29	-60	-50	-15	0
802	0	0	-47	-5	42	26	-44	18	-89	-75	-62	-95	-29	-38	0
803	0	0	-129	-25	104	77	-116	39	-87	-149	0	-71	-50	-54	0
804	0	0	-87	-29	58	58	-72	14	-79	-143	-13	-126	-3	-15	0
805	0	0	-43	-50	-7	46	-18	-28	-27	-85	32	-32	25	-19	0
806	0	0	-141	-77	64	109	-102	-6	-58	-157	-32	-42	-44	-17	0
807	0	0	-51	-93	-42	72	-4	-67	-58	-102	-46	7	-32	-15	0
808	0	0	-131	-114	17	122	-74	-48	-67	-98	-50	-13	-27	-17	0
809	0	0	-207	-126	81	166	-144	-22	-106	-124	-137	-42	-77	-67	0
810	0	0	-126	-149	-23	137	-51	-86	29	-172	-11	48	-21	-25	0
811	0	0	-193	-170	23	181	-108	-73	-56	-168	23	-98	-52	-13	0
812	0	0	-132	-180	-48	156	-42	-114	-7	-124	27	-46	5	-5	0
813	0	0	-201	-176	25	188	-113	-75	-65	-174	-46	-91	-118	-25	0
814	0	0	-152	-192	-40	172	-56	-116	13	-114	0	-25	-38	32	0
815	0	0	-217	-188	29	202	-123	-79	-87	-192	-118	-95	-114	-112	0
816	0	0	-182	-201	-19	191	-81	-110	-21	-192	-19	-52	-97	11	0
817	0	0	-236	-215	21	225	-128	-97	-170	-172	-31	-87	-133	-32	0
818	0	0	-124	-217	-93	170	-15	-155	-73	-162	36	-64	-34	-60	0
819	0	0	-196	-230	-34	213	-81	-132	-52	-182	-5	-9	-114	-69	0
820	0	0	-245	-230	15	237	-130	-107	-108	-170	-23	-69	-73	-100	0
821	0	0	-229	-244	-15	236	-107	-129	-73	-91	-13	-116	-40	42	0
822	0	0	-154	-254	-100	204	-27	-177	-69	-186	7	-46	-36	-19	0
823	0	0	-153	-246	-93	199	-30	-169	-23	-128	-85	52	-44	-25	0
824	0	0	-206	-248	-42	227	-82	-145	-77	-203	-17	-67	-40	-46	0
825	0	0	-103	-250	-147	176	22	-198	-9	-135	9	-98	-54	-34	0
826	0	0	-227	-271	-44	249	-91	-157	-50	-157	-23	-34	1	-31	0
827	0	0	-143	-263	-120	203	-11	-191	-44	-106	-44	-21	-77	3	0
828	0	0	-182	-269	-87	225	-47	-178	-102	-79	-31	-32	-34	-46	0
829	0	0	-173	-281	-108	227	-32	-194	-31	-131	-5	-21	-60	-36	0
830	0	0	-138	-281	-143	209	2	-212	-42	-83	42	1	-34	-3	0
831	0	0	-120	-281	-161	200	20	-221	-60	-64	27	-25	-54	5	0
832	0	0	-78	-277	-199	177	60	-238	-29	-69	73	-9	13	9	0
833	0	0	-155	-271	-116	213	-19	-193	-112	-153	40	-81	31	-77	0
834	0	0	-93	-285	-192	189	49	-238	-21	-58	-42	31	36	-85	0
835	0	0	-190	-277	-87	233	-51	-182	-40	-44	32	-64	-17	-1	0
836	0	0	-138	-287	-149	212	5	-218	-13	-56	-9	-79	21	-52	0
837	0	0	-142	-291	-149	216	3	-220	21	-34	17	21	46	69	0
838	0	0	-109	-289	-180	199	35	-234	1	-58	34	-42	-3	54	0
839	0	0	-121	-291	-170	206	24	-230	-48	48	-23	29	-3	-23	0
840	0	0	-154	-287	-133	220	-10	-210	40	-73	50	-29	15	50	0
841	0	0	-113	-291	-178	202	32	-234	-23	-65	-17	-29	91	-23	0
842	0	0	-130	-300	-170	215	20	-235	-79	-9	-65	50	-3	-15	0
843	0	0	-151	-312	-161	231	5	-236	-65	-106	40	-29	31	0	0
844	0	0	-119	-291	-172	205	26	-231	-31	-40	9	42	-34	27	0
845	0	0	-155	-296	-141	225	-7	-218	-98	-31	-25	-15	21	-48	0
846	0	0	-145	-296	-151	220	3	-223	-7	-110	-3	-17	-23	-19	0
847	0	0	-157	-304	-147	230	-5	-225	-87	-73	27	-9	31	15	0
848	0	0	-203	-298	-95	250	-54	-196	-75	-40	-75	17	-97	-56	0
849	0	0	-145	-292	-147	218	1	-219	-64	-48	31	-48	32	-9	0
850	0	0	-169	-291	-122	230	-23	-206	-65	-98	17	0	-13	15	0
851	0	0	-138	-285	-147	211	4	-216	-77	-141	69	-56	-11	0	0
852	0	0	-173	-287	-114	230	-29	-200	-42	-58	-3	31	13	56	0
853	0	0	-167	-281	-114	224	-26	-197	-52	-73	-23	-50	-23	-46	0
854	0	0	-91	-281	-190	186	49	-235	29	71	-1	50	17	23	0
855	0	0	-239	-285	-46	262	-96	-165	-56	-139	-38	-42	-23	-67	0
856	0	0	-130	-289	-159	209	14	-224	-40	0	21	-3	13	29	0
857	0	0	-229	-285	-56	257	-86	-170	-27	-54	-34	31	-9	32	0
858	0	0	-154	-283	-129	218	-12	-206	-23	-58	-34	-15	-7	-65	0
859	0	0	-153	-279	-126	216	-13	-202	-52	-19	32	-79	-1	-52	0
860	0	0	-126	-267	-141	196	7	-204	-1	-29	75	44	15	83	0
861	0	0	-132	-261	-129	196	-1	-195	-46	-65	-60	32	-21	-27	0
862	0	0	-149	-263	-114	206	-17	-188	-52	-52	-58	3	-36	25	0
863	0	0	-180	-263	-83	221	-48	-173	-62	-67	3	0	-17	3	0
864	0	0	-128	-263	-135	195	3	-199	-31	-46	-15	7	-50	27	0
865	0	0	-139	-267	-128	203	-5	-197	-29	-34	56	25	5	-19	0
866	0	0	-145	-269	-124	207	-10	-196	27	-32	0	11	3	11	0
867	0	0	-170	-265	-95	217	-37	-180	7	-129	38	11	-21	-31	0
868	0	0	-141	-261	-120	201	-10	-190	-67	-40	58	-36	21	23	0
869	0	0	-112	-259	-147	185	17	-203	-27	-1	17	21	40	67	0
870	0	0	-184	-261	-77	222	-53	-169	-25	-64	-71	15	-19	-21	0
871	0	0	-97	-254	-157	175	30	-205	69	-89	77	29	11	44	0
872	0	0	-183	-254	-71	218	-56	-162	-40	-124	-44	-62	-38	-1	0
873	0	0	-99	-261	-162	180	31	-211	38	27	-32	17	11	17	0
874	0	0	-186	-250	-64	218	-61	-157	-48	-21	-23	-27	-13	60	0
875	0	0	-84	-250	-166	167	41	-208	23	-65	5	-62	-38	13	0
876	0	0	-115	-252	-137	183	11	-194	0	-73	58	-21	64	7	0
877	0	0	-186	-248	-62	217	-62	-155	-60	-93	-34	-38	-81	-13	0
878	0	0	-25	-250	-225	137	100	-237	97	29	-3	77	-1	-11	0
879	0	0	-223	-254	-31	238	-96	-142	44	-85	17	-81	-3	48	0
880	0	0	-51	-250	-199	150	74	-224	64	-29	-7	17	5	23	0
881	0	0	-116	-240	-124	178	4	-182	13	-67	71	42	58	29	0
882	0	0	-148	-250	-102	199	-23	-176	-42	-48	-19	-38	-32	-25	0
883	0	0	-74	-248	-174	161	50	-211	-40	-17	15	25	-29	23	0
884	0	0	-145	-240	-95	192	-25	-167	13	-34	-27	31	25	42	0
885	0	0	-107	-244	-137	175	15	-190	-7	-77	-54	-29	-114	-1	0
886	0	0	-107	-252	-145	179	19	-198	50	-58	44	-23	52	38	0
887	0	0	-121	-258	-137	189	8	-197	-23	-9	-34	-36	-9	31	0
888	0	0	-204	-256	-52	230	-76	-154	0	-120	-9	31	-54	-95	0
889	0	0	-130	-250	-120	190	-5	-185	-27	-52	15	-34	-7	32	0
890	0	0	-158	-256	-98	207	-30	-177	-5	5	-67	25	27	3	0
891	0	0	-157	-244	-87	200	-35	-165	-67	-102	-36	-11	9	1	0
892	0	0	-120	-242	-122	181	1	-182	-23	-31	-9	-75	-38	5	0
893	0	0	-142	-248	-106	195	-18	-177	23	-71	-15	-42	-1	-67	0
894	0	0	-175	-244	-69	209	-53	-156	-21	-110	-75	-44	-77	23	0
895	0	0	-105	-252	-147	178	21	-199	-50	-52	-38	0	-27	-67	0
896	0	0	-218	-252	-34	235	-92	-143	-42	-75	-97	-64	-60	-93	0
897	0	0	-161	-261	-100	211	-30	-180	-31	-128	-17	-32	7	-87	0
898	0	0	-190	-273	-83	231	-53	-178	9	-108	-79	-19	-7	-104	0
899	0	0	-186	-267	-81	226	-52	-174	-13	-34	-38	-9	-60	44	0
900	0	0	-127	-256	-129	191	1	-192	-141	-29	-87	-58	-46	-106	0
901	0	0	-196	-254	-58	225	-69	-156	-56	-58	-95	40	-42	-29	0
902	0	0	-266	-265	1	265	-133	-132	-106	-106	-110	-75	-64	-97	0
903	0	0	-186	-269	-83	227	-51	-176	-32	-108	-56	-7	-100	-25	0
904	0	0	-231	-271	-40	251	-95	-155	-21	-52	-13	48	-29	-36	0
905	0	0	-227	-269	-42	248	-92	-155	-95	-126	-122	-69	-31	-128	0
906	0	0	-186	-265	-79	225	-53	-172	15	-77	-62	-5	-25	-50	0
907	0	0	-241	-275	-34	258	-103	-154	-64	-93	-104	-15	-69	13	0
908	0	0	-194	-273	-79	233	-57	-176	-65	-36	-102	-50	-38	-73	0
909	0	0	-250	-273	-23	261	-113	-148	-19	-104	-93	-65	-62	-25	0
910	0	0	-190	-267	-77	228	-56	-172	0	-157	-50	-64	-69	-15	0
911	0	0	-179	-279	-100	229	-39	-189	11	-23	-5	-21	11	-83	0
912	0	0	-165	-275	-110	220	-27	-192	-3	-137	-64	13	-77	-75	0
913	0	0	-178	-263	-85	220	-46	-174	-15	-106	-85	-69	-114	-23	0
914	0	0	-213	-271	-58	242	-77	-164	-29	-102	-114	-67	-48	-60	0
915	0	0	-223	-275	-52	249	-85	-163	-79	-108	-87	-54	-141	-27	0
916	0	0	-208	-283	-75	245	-66	-179	-42	-75	-73	-36	-64	-52	0
917	0	0	-280	-291	-11	285	-134	-151	-1	-135	-52	-17	-81	-19	0
918	0	0	-206	-289	-83	247	-61	-186	-52	-46	-75	-34	-31	-15	0
919	0	0	-251	-287	-36	269	-107	-161	-38	-128	-97	-104	-87	-73	0
920	0	0	-266	-285	-19	275	-123	-152	-64	-42	-116	-50	-11	-81	0
921	0	0	-301	-296	5	298	-153	-145	-120	-120	-129	-87	-110	3	0
922	0	0	-165	-291	-126	228	-19	-208	40	-172	-58	-27	-54	-75	0
923	0	0	-216	-281	-65	248	-75	-173	17	-159	-106	3	-64	-29	0
924	0	0	-272	-287	-15	279	-128	-151	-124	-98	-116	-42	-124	-23	0
925	0	0	-257	-289	-32	273	-112	-160	-126	-106	-85	-104	-83	-89	0
926	0	0	-252	-294	-42	273	-105	-168	13	-77	-116	34	-64	-36	0
927	0	0	-307	-292	15	299	-161	-138	-104	-166	-135	-137	-131	-157	0
928	0	0	-258	-300	-42	279	-108	-171	-104	-83	-100	-83	-23	-102	0
929	0	0	-315	-294	21	304	-168	-136	-27	-97	-81	-40	-77	5	0
930	0	0	-260	-292	-32	276	-114	-162	-50	-65	-67	-102	-83	-21	0
931	0	0	-213	-296	-83	254	-65	-189	-5	-75	-38	0	-77	9	0
932	0	0	-283	-296	-13	289	-135	-154	-60	-141	-139	-36	-67	-13	0
933	0	0	-202	-291	-89	246	-56	-190	-34	-58	-60	-67	-83	-19	0
934	0	0	-260	-285	-25	272	-117	-155	-3	-97	-71	-50	13	-13	0
935	0	0	-229	-287	-58	258	-85	-172	1	-124	-29	-42	-19	-32	0
936	0	0	-225	-283	-58	254	-83	-170	-67	-108	-46	-50	-65	-108	0
937	0	0	-247	-287	-40	267	-103	-163	-21	-67	-85	1	-9	11	0
938	0	0	-243	-287	-44	265	-99	-165	-69	-65	-100	-81	-50	-95	0
939	0	0	-185	-287	-102	236	-41	-194	-15	-9	-46	46	-1	-71	0
940	0	0	-227	-294	-67	260	-80	-180	-13	-98	-73	-9	-56	-54	0
941	0	0	-252	-298	-46	275	-103	-172	-32	-71	-91	-77	-81	-100	0
942	0	0	-299	-302	-3	300	-148	-152	-97	-102	-31	-65	-116	32	0
943	0	0	-264	-312	-48	288	-108	-180	-118	-131	-93	-29	-89	-87	0
944	0	0	-256	-298	-42	277	-107	-170	-25	-46	-62	-48	-95	-34	0
945	0	0	-240	-302	-62	271	-89	-182	-31	-137	-44	-100	-52	-38	0
946	0	0	-235	-289	-54	262	-90	-171	-13	-106	-32	-56	-69	-71	0
947	0	0	-186	-277	-91	231	-47	-184	-50	-54	-31	-52	-29	-42	0
948	0	0	-163	-279	-116	221	-23	-197	-5	-64	-64	27	-21	-52	0
949	0	0	-163	-273	-110	218	-26	-191	-52	-36	7	-15	-34	-3	0
950	0	0	-172	-259	-87	215	-42	-173	-1	-60	-31	-38	15	3	0
951	0	0	-175	-256	-81	215	-47	-168	-29	-100	-52	32	-102	-60	0
952	0	0	-177	-248	-71	212	-53	-159	-52	-21	-29	11	-67	-1	0
953	0	0	-184	-236	-52	210	-66	-144	-79	-73	-29	-1	-60	-137	0
954	0	0	-190	-236	-46	213	-72	-141	-36	-34	-71	-15	-36	-67	0
955	0	0	-130	-223	-93	176	-18	-158	-54	-46	-95	-7	-56	-38	0
956	0	0	-188	-217	-29	202	-79	-123	-40	-31	-5	-65	-32	36	0
957	0	0	-144	-211	-67	177	-38	-139	-46	15	3	3	-54	0	0
958	0	0	-140	-209	-69	174	-35	-139	-40	-62	-46	-23	15	-21	0
959	0	0	-96	-194	-98	145	1	-146	-17	7	-23	3	7	7	0
960	0	0	-103	-188	-85	145	-9	-136	-81	-106	56	-93	-19	19	0
961	0	0	-136	-178	-42	157	-47	-110	-79	-34	-60	-100	-81	-34	0
962	0	0	-147	-172	-25	159	-61	-98	29	-11	-27	56	-32	-11	0
963	0	0	-184	-157	27	170	-105	-65	-48	-98	-104	11	-87	-46	0
964	0	0	-76	-143	-67	109	-4	-105	-25	1	-21	-11	56	-27	0
965	0	0	-137	-124	13	130	-75	-55	5	-73	-31	-5	-27	-9	0
966	0	0	-101	-114	-13	107	-44	-63	-83	-34	-34	-5	-46	-50	0
967	0	0	-138	-102	36	120	-87	-33	-62	-13	-38	-17	-42	-56	0
968	0	0	-102	-83	19	92	-60	-32	1	-50	-19	-9	5	-9	0
969	0	0	-74	-87	-13	80	-30	-50	27	40	-17	1	-9	-56	0
970	0	0	-111	-73	38	92	-74	-17	-19	-25	-81	5	-32	-21	0
971	0	0	-74	-81	-7	77	-33	-44	34	40	-64	-58	9	13	0
972	0	0	-153	-97	56	125	-104	-20	-93	1	-110	-64	7	-42	0
973	0	0	-62	-93	-31	77	-15	-62	-9	-46	34	11	-42	7	0
974	0	0	-195	-91	104	143	-149	6	-62	-106	-40	36	-67	-32	0
975	0	0	-86	-91	-5	88	-40	-48	-54	-11	-67	-44	-67	-29	0
976	0	0	-146	-104	42	125	-94	-31	-52	-36	-32	3	23	52	0
977	0	0	-174	-126	48	150	-111	-39	-13	-25	-108	-83	11	7	0
978	0	0	-21	-137	-116	79	47	-126	93	-7	-31	91	-40	52	0
979	0	0	-150	-143	7	146	-78	-68	-32	-31	-73	29	-5	3	0
980	0	0	-109	-151	-42	130	-33	-96	-93	7	-93	-17	-46	17	0
981	0	0	-106	-164	-58	135	-24	-111	13	-71	13	-69	1	54	0
982	0	0	-179	-172	7	175	-93	-82	-87	-102	-79	-87	-56	7	0
983	0	0	-122	-164	-42	143	-40	-103	36	-114	-34	17	-64	1	0
984	0	0	-216	-168	48	192	-132	-60	-1	-93	-67	-34	-3	-13	0
985	0	0	-147	-178	-31	162	-58	-104	-44	-108	-36	-62	-48	-34	0
986	0	0	-126	-211	-85	168	-20	-148	23	23	-1	17	-31	42	0
987	0	0	-196	-234	-38	215	-79	-136	-25	-52	-64	-3	-29	9	0
988	0	0	-193	-225	-32	209	-80	-128	-25	-58	-69	-38	-69	-89	0
989	0	0	-201	-226	-25	213	-88	-125	-29	-34	-60	9	-32	54	0
990	0	0	-181	-248	-67	214	-57	-157	3	-120	-27	-23	-110	5	0
991	0	0	-182	-261	-79	221	-51	-170	-13	-38	-23	19	-50	58	0
992	0	0	-180	-265	-85	222	-47	-175	-1	-97	-27	-137	-40	-7	0
993	0	0	-171	-287	-116	229	-27	-201	-7	-17	-46	-34	-54	85	0
994	0	0	-227	-300	-73	263	-77	-186	-48	-89	-64	-36	-13	-15	0
995	0	0	-172	-298	-126	235	-23	-212	-40	-44	-42	-71	1	-46	0
996	0	0	-212	-318	-106	265	-53	-212	-73	-102	-9	-71	-52	42	0
997	0	0	-188	-331	-143	259	-22	-237	-15	-81	-27	-31	-1	7	0
998	0	0	-209	-333	-124	271	-42	-228	-38	23	-40	-13	-40	-19	0
999	0	0	-223	-331	-108	277	-57	-219	-40	-5	-44	-71	7	-36	0
1000	0	0	-188	-327	-139	257	-24	-233	-91	-36	-102	-65	-62	-100	0
1001	0	0	-159	-343	-184	251	12	-263	13	7	0	-17	62	52	0
1002	0	0	-238	-327	-89	282	-74	-208	-97	-71	-65	-69	-9	-64	0
1003	0	0	-111	-337	-226	224	57	-281	23	-3	-56	46	21	15	0
1004	0	0	-248	-333	-85	290	-81	-209	-79	-89	-67	-29	-21	1	0
1005	0	0	-126	-327	-201	226	37	-264	44	-60	-75	-29	-11	-44	0
1006	0	0	-211	-339	-128	275	-41	-233	-42	-34	-133	-1	-23	-44	0
1007	0	0	-254	-333	-79	293	-87	-206	-60	-118	-81	-19	-46	-27	0
1008	0	0	-124	-339	-215	231	45	-277	-25	-9	-118	-29	-69	-56	0
1009	0	0	-217	-345	-128	281	-44	-236	-21	27	-36	46	3	9	0
1010	0	0	-196	-343	-147	269	-24	-245	-17	7	-77	1	7	-79	0
1011	0	0	-169	-349	-180	259	5	-264	-52	-73	-29	-91	-73	62	0
1012	0	0	-200	-343	-143	271	-28	-243	-42	-58	-29	-32	-11	-36	0
1013	0	0	-258	-339	-81	298	-88	-210	-112	-71	-118	-50	-19	-62	0
1014	0	0	-235	-345	-110	290	-62	-227	40	-31	-120	38	-29	15	0
1015	0	0	-281	-364	-83	322	-99	-223	-56	-62	-38	19	-42	3	0
1016	0	0	-206	-370	-164	288	-21	-267	-3	-46	-60	-15	-3	-52	0
1017	0	0	-324	-370	-46	347	-139	-208	-50	-36	-69	-38	-17	75	0
1018	0	0	-159	-378	-219	268	30	-298	9	13	-23	-17	-23	-21	0
1019	0	0	-273	-364	-91	318	-91	-227	-7	-13	-13	0	-27	64	0
1020	0	0	-251	-353	-102	302	-74	-227	-27	13	-104	-3	-91	62	0
1021	0	0	-285	-347	-62	316	-111	-204	-112	-48	23	-54	-19	9	0
1022	0	0	-299	-355	-56	327	-121	-205	-79	-87	-46	1	-67	-21	0
1023	0	0	-273	-362	-89	317	-92	-225	-29	3	-83	13	-9	-64	0
1024	0	0	-225	-358	-133	291	-46	-245	-5	-50	-71	17	-31	1	0
1025	0	0	-310	-370	-60	340	-125	-215	-29	-48	-32	9	5	-17	0
1026	0	0	-244	-370	-126	307	-59	-248	-50	-21	-108	-13	-93	-23	0
1027	0	0	-231	-364	-133	297	-49	-248	65	-31	-89	110	-31	-5	0
1028	0	0	-219	-347	-128	283	-45	-237	0	-27	-32	38	-7	-34	0
1029	0	0	-171	-302	-131	236	-20	-216	-9	23	-100	42	-3	-7	0
1030	0	0	-142	-213	-71	177	-35	-142	46	-32	-44	25	-11	-46	0
1031	0	0	-129	-44	85	86	-107	20	-48	-102	-23	-25	-71	-1	0
1032	0	0	25	145	120	-85	-47	132	23	38	-40	29	9	64	0
1033	0	0	68	355	287	-211	-109	321	-29	-91	0	15	-64	-36	0
1034	0	0	269	624	355	-446	-43	489	29	-73	32	5	-52	-32	0
1035	0	0	355	971	616	-663	-130	793	60	-48	15	-3	-58	31	0
1036	0	0	557	1367	810	-962	-126	1088	21	-128	-100	-29	-44	-75	0
1037	0	0	898	1852	954	-1375	-28	1403	38	60	17	13	-17	40	0
1038	0	0	1028	2267	1239	-1647	-105	1753	-73	-110	-58	-50	-85	-77	0
1039	0	0	1313	2700	1387	-2006	-37	2043	-17	5	-31	67	-17	-87	0
1040	0	0	1379	3028	1649	-2203	-135	2338	19	-139	-25	38	-13	-31	0
1041	0	0	1614	3278	1664	-2446	-25	2471	-60	-7	-60	-19	-34	-95	0
1042	0	0	1605	3385	1780	-2495	-87	2582	27	-135	-54	60	-104	29	0
1043	0	0	1641	3404	1763	-2522	-61	2583	-44	-87	-50	-7	-97	-21	0
1044	0	0	1603	3290	1687	-2446	-42	2488	19	-67	31	-58	0	1	0
1045	0	0	1451	2948	1497	-2199	-23	2222	0	-7	-95	-7	-7	-36	1
1046	0	0	1187	2457	1270	-1822	-41	1863	-19	-38	25	40	-56	11	0
1047	0	0	883	1823	940	-1353	-28	1381	-38	-71	-25	29	-81	-23	0
1048	0	0	673	1185	512	-929	80	848	17	17	71	95	-5	64	0
1049	0	0	31	188	157	-109	-63	172	-120	-93	27	-42	-83	42	0
1050	0	0	-178	-422	-244	300	33	-333	-87	-71	38	21	-54	9	0
1051	0	0	-260	-587	-327	423	33	-457	13	-64	9	38	44	75	0
1052	0	0	-347	-661	-314	504	-16	-487	-62	-104	-60	0	-34	-64	0
1053	0	0	-316	-665	-349	490	16	-507	-25	-36	3	11	50	-1	0
1054	0	0	-346	-638	-292	492	-27	-465	-83	-46	-9	15	-67	-69	0
1055	0	0	-276	-632	-356	454	40	-494	44	-19	21	27	-5	7	0
1056	0	0	-342	-640	-298	491	-22	-469	-31	-56	11	19	-46	-3	0
1057	0	0	-379	-673	-294	526	-42	-483	-67	-42	116	-17	-40	27	0
1058	0	0	-293	-659	-366	476	36	-512	-7	-44	-54	-25	-40	1	0
1059	0	0	-349	-605	-256	477	-46	-430	-36	-48	-23	-7	21	42	0
1060	0	0	-287	-527	-240	407	-23	-383	-5	15	-50	-7	-1	-65	0
1061	0	0	-234	-457	-223	345	-5	-340	0	-31	-48	1	0	-36	0
1062	0	0	-252	-426	-174	339	-39	-300	-13	0	-38	-9	25	-23	0
1063	0	0	-200	-378	-178	289	-11	-278	38	-44	-36	83	-27	-13	0
1064	0	0	-238	-325	-87	281	-75	-206	-5	-29	-40	44	-32	-21	0
1065	0	0	-167	-304	-137	235	-15	-220	3	-11	-40	17	-36	48	0
1066	0	0	-155	-296	-141	225	-7	-218	42	-73	-25	-3	5	31	0
1067	0	0	-188	-312	-124	250	-32	-218	81	-85	-44	25	-75	-19	0
1068	0	0	-238	-296	-58	267	-90	-177	-38	-89	-9	-54	-50	-36	0
1069	0	0	-161	-298	-137	229	-12	-217	65	0	32	34	7	42	0
1070	0	0	-210	-291	-81	250	-64	-186	0	-56	-19	-34	0	17	0
1071	0	0	-145	-296	-151	220	3	-223	-3	-64	-15	-19	-65	5	0
1072	0	0	-214	-285	-71	249	-71	-178	-23	-75	-9	-46	-11	34	0
1073	0	0	-192	-285	-93	238	-49	-189	44	-98	-54	11	-97	-46	0
1074	0	0	-152	-281	-129	216	-11	-205	3	65	-9	7	1	44	0
1075	0	0	-192	-267	-75	229	-58	-171	-23	-46	-11	5	-40	-25	0
1076	0	0	-76	-258	-182	167	53	-220	27	-1	11	-15	-23	-5	0
1077	0	0	-226	-258	-32	242	-97	-145	-17	-17	-32	-1	11	-11	0
1078	0	0	-130	-252	-122	191	-4	-187	-1	-38	-38	7	-40	-60	0
1079	0	0	-142	-252	-110	197	-16	-181	32	-29	-27	104	54	-3	0
1080	0	0	-180	-259	-79	219	-50	-169	21	-106	-21	-71	-13	-89	0
1081	0	0	-81	-261	-180	171	49	-220	38	9	31	77	5	85	0
1082	0	0	-206	-258	-52	232	-77	-155	-114	-104	-25	-56	-75	-65	0
1083	0	0	-24	-254	-230	139	103	-242	77	73	31	29	58	34	0
1084	0	0	-241	-242	-1	241	-120	-121	-56	-104	-87	-21	-31	-23	0
1085	0	0	-41	-236	-195	138	77	-215	11	48	-19	11	-19	-3	0
1086	0	0	-134	-234	-100	184	-17	-167	65	-11	29	-32	50	58	0
1087	0	0	-48	-228	-180	138	66	-204	7	-23	-52	-11	-40	52	0
1088	0	0	-97	-232	-135	164	19	-183	11	-85	-46	11	-23	-31	0
1089	0	0	-109	-219	-110	164	0	-164	-7	-44	-3	-21	5	34	0
1090	0	0	-87	-234	-147	160	30	-190	-21	-32	-25	-29	9	-36	0
1091	0	0	-70	-238	-168	154	49	-203	-3	-38	-9	-23	29	-13	0
1092	0	0	-101	-225	-124	163	11	-174	-13	-15	64	-34	52	-7	0
1093	0	0	-101	-225	-124	163	11	-174	-77	-75	11	-60	5	-62	0
1094	0	0	-68	-219	-151	143	41	-185	-21	71	58	-15	93	21	0
1095	0	0	-86	-219	-133	152	23	-176	-32	-34	-1	-58	0	19	0
1096	0	0	-97	-223	-126	160	14	-174	34	-58	-5	-38	54	-17	0
1097	0	0	-62	-211	-149	136	43	-180	65	1	1	19	21	85	0
1098	0	0	-118	-211	-93	164	-12	-152	-1	-93	-42	-36	9	-13	0
1099	0	0	-33	-207	-174	120	70	-190	102	3	-11	-34	13	-3	0
1100	0	0	-112	-195	-83	153	-14	-139	5	-52	13	-93	77	-7	0
1101	0	0	-140	-213	-73	176	-33	-143	-60	-75	-25	-23	-38	-13	0
1102	0	0	-46	-203	-157	124	55	-180	106	-13	9	-7	38	56	0
1103	0	0	-87	-182	-95	134	4	-138	-36	9	-34	-38	27	-7	0
1104	0	0	-70	-172	-102	121	16	-137	32	1	-44	54	-9	7	0
1105	0	0	-159	-166	-7	162	-76	-86	-50	-23	17	-69	-9	-32	0
1106	0	0	-88	-159	-71	123	-8	-115	-17	5	-44	34	9	7	0
1107	0	0	-59	-157	-98	108	19	-127	73	-15	-17	25	7	13	0
1108	0	0	-155	-155	0	155	-77	-77	-64	-19	-77	19	-34	-54	0
1109	0	0	-117	-149	-32	133	-42	-90	0	-11	56	36	-9	-23	0
1110	0	0	-148	-149	-1	148	-73	-75	5	-19	-64	-3	-29	-15	0
1111	0	0	-68	-141	-73	104	2	-107	38	50	3	-31	44	-17	0
1112	0	0	-71	-133	-62	102	-4	-97	87	-44	-9	-29	11	65	0
1113	0	0	-173	-131	42	152	-107	-44	-56	-56	-75	-54	-83	-93	0
1114	0	0	-23	-116	-93	69	35	-104	65	3	-29	38	25	-15	0
1115	0	0	-122	-122	0	122	-61	-61	-58	-42	-29	-27	-21	38	0
1116	0	0	-61	-97	-36	79	-12	-66	13	-25	-50	15	-36	25	0
1117	0	0	-31	-91	-60	61	14	-75	52	27	31	89	-29	60	0
1118	0	0	-83	-83	0	83	-41	-41	-71	-36	5	-58	17	0	0
1119	0	0	-46	-77	-31	61	-7	-54	19	-5	42	15	21	75	0
1120	0	0	-55	-56	-1	55	-27	-28	-46	-23	-34	7	-52	50	0
1121	0	0	-82	-50	32	66	-57	-9	11	-54	-81	-36	-69	-13	0
1122	0	0	-88	-38	50	63	-69	6	0	-46	-11	-40	1	44	0
1123	0	0	-112	-27	85	69	-98	29	-19	-34	-36	-77	-7	-9	0
1124	0	0	-28	-29	-1	28	-13	-15	32	17	-50	54	5	-5	0
1125	0	0	-94	-29	65	61	-79	18	5	-40	48	21	7	27	0
1126	0	0	51	-13	-64	-19	57	-38	-23	13	-38	31	5	-23	0
1127	0	0	-6	-9	-3	7	-1	-6	25	-19	-75	65	11	13	0
1128	0	0	-92	3	95	44	-93	49	-85	-42	-95	-46	-40	-108	0
1129	0	0	46	17	-29	-31	37	-6	65	50	9	31	-1	-25	0
1130	0	0	-97	17	114	40	-105	65	-71	-25	5	-36	-29	75	0
1131	0	0	94	38	-56	-66	75	-9	9	-56	-36	5	-38	9	0
1132	0	0	-9	56	65	-23	-37	60	-9	9	13	34	27	40	0
1133	0	0	-19	64	83	-22	-51	73	-56	-56	-77	-54	-3	-19	0
1134	0	0	0	79	79	-39	-39	79	-23	9	-71	34	-54	19	0
1135	0	0	45	91	46	-68	0	68	44	25	-38	64	-36	112	0
1136	0	0	15	106	91	-60	-38	98	-65	-36	-36	15	-32	-1	0
1137	0	0	66	118	52	-92	7	85	-15	-1	-69	15	11	9	0
1138	0	0	60	129	69	-94	-4	99	34	42	-40	50	-11	9	0
1139	0	0	-14	147	161	-66	-87	154	7	-40	-34	17	0	34	0
1140	0	0	62	159	97	-110	-17	128	-36	-3	-3	-3	7	3	0
1141	0	0	105	180	75	-142	15	127	3	-34	-5	62	-65	79	0
1142	0	0	12	213	201	-112	-94	207	-129	-23	-48	7	-54	40	0
1143	0	0	83	230	147	-156	-32	188	-40	-42	36	7	-9	-5	0
1144	0	0	55	252	197	-153	-71	224	-5	-34	-21	-3	19	3	0
1145	0	0	89	271	182	-180	-46	226	-25	-19	56	-27	-9	-11	0
1146	0	0	59	289	230	-174	-85	259	-25	-122	-67	17	-104	-38	0
1147	0	0	115	310	195	-212	-40	252	11	-38	34	21	-50	40	0
1148	0	0	83	323	240	-203	-78	281	-32	-48	-21	27	-13	7	0
1149	0	0	177	339	162	-258	7	250	7	-34	3	25	-5	-15	0
1150	0	0	140	345	205	-242	-32	275	0	31	29	-1	40	31	0
1151	0	0	128	364	236	-246	-54	300	0	-56	-44	42	-23	-36	0
1152	0	0	97	376	279	-236	-91	327	-89	-48	27	-11	-50	-31	0
1153	0	0	99	388	289	-243	-95	338	-44	-5	-38	-23	-71	32	0
1154	0	0	200	413	213	-306	-6	313	46	-19	-31	48	-25	-29	0
1155	0	0	60	426	366	-243	-153	396	-71	-77	-137	-9	-79	-5	0
1156	0	0	211	457	246	-334	-17	351	85	-75	0	-5	-25	-42	0
1157	0	0	141	459	318	-300	-88	388	19	-19	31	-11	9	81	0
1158	0	0	212	477	265	-344	-26	371	-5	3	-1	-81	-71	15	0
1159	0	0	237	500	263	-368	-13	381	95	-15	0	87	19	-5	0
1160	0	0	165	514	349	-339	-92	431	-48	-32	-65	-25	-67	5	0
1161	0	0	227	519	292	-373	-32	405	71	19	27	58	83	36	0
1162	0	0	194	527	333	-360	-69	430	-42	-69	-58	-31	-48	-13	0
1163	0	0	256	543	287	-399	-15	415	-13	-5	40	13	-13	38	0
1164	0	0	169	549	380	-359	-105	464	1	-73	58	21	-29	11	0
1165	0	0	270	562	292	-416	-11	427	27	-73	-23	81	-77	-58	0
1166	0	0	254	572	318	-413	-32	445	13	27	44	71	7	77	0
1167	0	0	223	562	339	-392	-58	450	-31	-34	-31	9	0	0	0
1168	0	0	231	568	337	-399	-53	452	-38	-36	19	-9	-62	1	0
1169	0	0	235	572	337	-403	-51	454	36	-1	19	54	11	15	0
1170	0	0	258	564	306	-411	-24	435	69	7	17	-23	-11	21	0
1171	0	0	203	550	347	-376	-72	448	-15	-46	-44	40	-93	-7	0
1172	0	0	231	539	308	-385	-38	423	19	-27	17	-46	42	38	0
1173	0	0	194	529	335	-361	-70	432	23	-112	-85	19	-60	-25	0
1174	0	0	235	516	281	-375	-23	398	54	-29	9	60	-1	32	0
1175	0	0	200	498	298	-349	-49	398	-11	-42	-13	-48	-23	-19	0
1176	0	0	183	479	296	-331	-56	387	50	-31	5	17	29	-17	0
1177	0	0	196	450	254	-323	-29	352	40	-15	-31	-25	15	-64	0
1178	0	0	145	426	281	-285	-68	353	-1	9	-42	27	19	-11	0
1179	0	0	136	411	275	-273	-69	343	-60	-67	-50	27	-36	-73	0
1180	0	0	143	366	223	-254	-40	294	13	64	-31	50	9	1	0
1181	0	0	99	333	234	-216	-67	283	-15	-102	-48	-50	-56	-36	0
1182	0	0	145	304	159	-224	-7	231	56	9	42	56	85	5	0
1183	0	0	97	273	176	-185	-39	224	-64	-44	-104	17	-67	-44	0
1184	0	0	95	242	147	-168	-26	194	13	-34	54	-15	-29	97	0
1185	0	0	50	209	159	-129	-54	184	-3	-48	-126	-60	19	-40	0
1186	0	0	47	178	131	-112	-42	154	-52	-56	-79	19	-75	-15	0
1187	0	0	31	147	116	-89	-42	131	27	-56	-23	36	-67	67	0
1188	0	0	-47	112	159	-32	-103	135	-48	-46	-157	-29	-25	42	0
1189	0	0	37	93	56	-65	-9	74	-48	-17	-54	-3	-81	-54	0
1190	0	0	-42	64	106	-11	-74	85	-77	-85	29	-65	9	15	0
1191	0	0	-18	34	52	-8	-35	43	-1	-7	-21	71	-13	15	0
1192	0	0	-111	3	114	54	-112	58	-89	-54	-102	-38	-58	-7	0
1193	0	0	27	-31	-58	2	42	-44	15	-9	-9	1	-27	21	0
1194	0	0	-116	-64	52	90	-84	-6	-75	-50	-27	-38	5	34	0
1195	0	0	-50	-81	-31	65	-9	-56	-19	-77	-3	-46	-7	-64	0
1196	0	0	-74	-83	-9	78	-32	-46	-11	-13	-38	11	69	46	0
1197	0	0	-110	-95	15	102	-62	-40	-27	-102	-56	-34	-27	-15	0
1198	0	0	-91	-104	-13	97	-39	-58	-42	13	-29	36	-13	-7	0
1199	0	0	-55	-126	-71	90	8	-98	50	-13	-36	104	-3	3	0
1200	0	0	-93	-135	-42	114	-25	-88	-23	-71	-44	-5	-1	25	0
1201	0	0	-112	-137	-25	124	-43	-81	-79	-75	-19	-46	-13	-7	0
1202	0	0	-122	-145	-23	133	-49	-84	-71	7	-25	-17	1	-19	0
1203	0	0	-109	-155	-46	132	-31	-100	-62	-85	-21	-17	-9	0	0
1204	0	0	-83	-168	-85	125	1	-126	-23	27	-46	-5	17	-40	0
1205	0	0	-107	-176	-69	141	-19	-122	-13	58	-40	102	15	65	0
1206	0	0	-128	-195	-67	161	-30	-131	-71	-1	-54	-29	-3	-48	0
1207	0	0	-125	-194	-69	159	-28	-131	-23	-97	-11	-7	40	-40	0
1208	0	0	-114	-211	-97	162	-8	-154	-48	69	-25	36	23	34	0
1209	0	0	-148	-215	-67	181	-40	-141	-27	-17	-17	-29	19	1	0
1210	0	0	-107	-215	-108	161	0	-161	-81	-15	13	-32	-56	-31	0
1211	0	0	-140	-221	-81	180	-29	-151	11	-25	-36	31	-17	-7	0
1212	0	0	-173	-221	-48	197	-62	-134	-98	-15	25	-1	-15	3	0
1213	0	0	-117	-219	-102	168	-7	-160	-46	13	38	-54	36	11	0
1214	0	0	-166	-230	-64	198	-51	-147	-23	-11	3	-23	42	29	0
1215	0	0	-105	-223	-118	164	6	-170	-17	-9	-44	7	11	62	0
1216	0	0	-105	-234	-129	169	12	-181	-36	-19	31	-69	97	-27	0
1217	0	0	-144	-250	-106	197	-19	-178	-36	-52	23	-40	11	-44	0
1218	0	0	-155	-252	-97	203	-29	-174	-58	19	-73	36	-48	50	0
1219	0	0	-138	-267	-129	202	-4	-198	-25	-27	11	46	-9	-27	0
1220	0	0	-182	-269	-87	225	-47	-178	-81	11	-31	0	7	-133	0
1221	0	0	-130	-273	-143	201	6	-208	73	-56	-7	54	-31	69	0
1222	0	0	-122	-265	-143	193	10	-204	-52	-36	-71	-11	1	-44	0
1223	0	0	-159	-271	-112	215	-23	-191	-31	-15	93	-54	75	5	0
1224	0	0	-157	-273	-116	215	-20	-194	-34	-15	-23	44	-13	-1	0
1225	0	0	-118	-277	-159	197	20	-218	-27	-13	40	-32	-52	97	0
1226	0	0	-120	-271	-151	195	15	-211	-31	19	-15	-13	17	27	0
1227	0	0	-178	-275	-97	226	-40	-186	-50	29	34	-9	-40	21	0
1228	0	0	-114	-269	-155	191	20	-212	19	-29	31	-1	-34	34	0
1229	0	0	-87	-277	-190	182	51	-233	69	38	23	60	108	42	0
1230	0	0	-175	-277	-102	226	-36	-189	-60	-21	-31	-73	15	-64	0
1231	0	0	-114	-271	-157	192	21	-214	-29	-9	44	52	13	34	0
1232	0	0	-175	-273	-98	224	-38	-185	-17	-13	3	48	34	-17	0
1233	0	0	-144	-285	-141	214	-1	-213	-13	-50	-9	36	7	7	0
1234	0	0	-134	-281	-147	207	6	-214	11	-50	77	-19	48	13	0
1235	0	0	-196	-273	-77	234	-59	-175	-44	-7	-7	36	21	-1	0
1236	0	0	-212	-285	-73	248	-69	-179	-21	-29	-62	-54	3	-19	0
1237	0	0	-148	-277	-129	212	-9	-203	27	13	64	-29	11	54	0
1238	0	0	-248	-267	-19	257	-114	-143	-157	-36	7	-17	-85	-5	0
1239	0	0	-110	-259	-149	184	19	-204	73	34	46	52	91	62	0
1240	0	0	-167	-258	-91	212	-38	-174	-32	-77	9	-3	13	44	0
1241	0	0	-152	-258	-106	205	-23	-182	0	67	13	-5	36	38	0
1242	0	0	-225	-261	-36	243	-94	-148	-40	-11	-100	27	-21	-32	0
1243	0	0	-184	-263	-79	223	-52	-171	-60	9	-67	36	-19	-3	0
1244	0	0	-146	-256	-110	201	-18	-183	29	58	13	100	34	-9	0
1245	0	0	-209	-267	-58	238	-75	-162	-3	-60	1	3	19	-50	0
1246	0	0	-120	-267	-147	193	13	-207	-38	-23	38	23	-42	48	0
1247	0	0	-215	-269	-54	242	-80	-161	-34	-81	-67	48	-44	15	0
1248	0	0	-130	-259	-129	194	0	-194	34	-21	48	29	1	129	0
1249	0	0	-155	-269	-114	212	-20	-191	-15	29	-1	21	67	-9	0
1250	0	0	-130	-256	-126	193	-2	-191	-38	52	38	-27	-3	42	0
1251	0	0	-95	-259	-164	177	34	-211	36	48	56	106	83	112	0
1252	0	0	-116	-263	-147	189	15	-205	-11	-1	42	-3	-34	89	0
1253	0	0	-146	-258	-112	202	-17	-185	-25	-21	60	-32	79	27	0
1254	0	0	-128	-259	-131	193	1	-195	0	-44	-5	67	-11	-11	0
1255	0	0	-52	-261	-209	156	78	-235	32	69	65	62	3	162	0
1256	0	0	-159	-259	-100	209	-29	-179	9	13	-46	15	-9	3	0
1257	0	0	-57	-258	-201	157	72	-229	25	93	46	31	64	42	0
1258	0	0	-113	-244	-131	178	9	-187	29	31	15	42	93	58	0
1259	0	0	-112	-232	-120	172	4	-176	-31	-9	21	-46	23	25	0
1260	0	0	-138	-242	-104	190	-17	-173	-42	60	36	17	9	-11	0
1261	0	0	-134	-238	-104	186	-15	-171	-36	-15	11	36	15	62	0
1262	0	0	-145	-238	-93	191	-26	-165	-60	-7	19	40	9	7	0
1263	0	0	-87	-238	-151	162	32	-194	-1	5	-3	31	-19	34	0
1264	0	0	-155	-230	-75	192	-40	-152	-38	-52	31	11	85	5	0
1265	0	0	-90	-223	-133	156	21	-178	-42	15	11	-23	54	-56	0
1266	0	0	-93	-234	-141	163	24	-187	44	25	9	91	0	29	0
1267	0	0	-184	-246	-62	215	-61	-154	-79	-52	-11	-34	19	-71	0
1268	0	0	-81	-236	-155	158	37	-195	-29	31	27	-29	13	-36	0
1269	0	0	-138	-244	-106	191	-16	-175	25	-3	67	83	-31	52	0
1270	0	0	-134	-244	-110	189	-12	-177	-56	25	-29	-32	-27	-32	0
1271	0	0	-115	-256	-141	185	13	-198	13	25	52	23	-44	32	0
1272	0	0	-206	-252	-46	229	-80	-149	-58	3	-65	25	-29	-15	0
1273	0	0	-182	-242	-60	212	-61	-151	-56	-42	0	-34	11	-52	0
1274	0	0	-139	-232	-93	185	-23	-162	-17	25	-25	19	-34	-42	0
1275	0	0	-118	-242	-124	180	3	-183	27	23	-13	93	-13	-17	0
1276	0	0	-145	-232	-87	188	-29	-159	-77	-21	36	13	-36	102	0
1277	0	0	-149	-240	-91	194	-29	-165	17	7	1	44	0	44	0
1278	0	0	-82	-246	-164	164	41	-205	7	29	42	46	19	36	0
1279	0	0	-126	-246	-120	186	-3	-183	-15	-15	-7	36	-50	23	0
1280	0	0	-81	-259	-178	170	48	-218	-1	-5	25	36	23	29	0
1281	0	0	-157	-246	-89	201	-34	-167	-58	-69	-7	-44	-44	21	0
1282	0	0	-107	-242	-135	174	14	-188	13	-19	-5	98	-32	38	0
1283	0	0	-155	-246	-91	200	-32	-168	-17	-62	13	67	-56	-46	0
1284	0	0	-140	-246	-106	193	-17	-176	46	-5	27	44	23	48	0
1285	0	0	-171	-242	-71	206	-50	-156	17	-25	-58	9	-40	-11	0
1286	0	0	-105	-234	-129	169	12	-181	79	-11	-23	97	11	-5	0
1287	0	0	-112	-238	-126	175	7	-182	-21	9	-25	13	36	-19	0
1288	0	0	-103	-252	-149	177	23	-200	34	7	13	62	5	27	0
1289	0	0	-128	-242	-114	185	-7	-178	7	1	-48	17	-36	-50	0
1290	0	0	-106	-261	-155	183	24	-208	40	-3	9	25	29	29	0
1291	0	0	-178	-265	-87	221	-45	-176	-44	-93	-56	11	-44	-75	0
1292	0	0	-163	-283	-120	223	-21	-201	-1	-29	-87	75	-56	-44	0
1293	0	0	-254	-279	-25	266	-114	-152	-79	-62	25	11	0	7	0
1294	0	0	-157	-265	-108	211	-24	-186	5	-75	-52	21	-81	-32	0
1295	0	0	-97	-258	-161	177	32	-209	64	38	-7	60	17	29	0
1296	0	0	-186	-259	-73	222	-56	-166	-69	42	-62	34	-52	9	0
1297	0	0	-124	-261	-137	192	6	-199	7	-44	19	44	-44	-17	0
1298	0	0	-153	-271	-118	212	-17	-194	27	32	-1	52	-32	9	0
1299	0	0	-169	-269	-100	219	-34	-184	-108	0	0	-3	-23	-5	0
1300	0	0	-109	-256	-147	182	19	-201	31	-73	44	-17	56	-19	0
1301	0	0	-68	-256	-188	162	60	-222	87	19	25	64	17	-11	0
1302	0	0	-91	-261	-170	176	39	-215	7	3	-3	48	-5	7	0
1303	0	0	-163	-271	-108	217	-27	-189	42	-50	-71	13	-62	-13	0
1304	0	0	-159	-275	-116	217	-21	-195	25	-73	27	-58	32	-5	0
1305	0	0	-134	-283	-149	208	7	-216	21	23	-13	-17	23	11	0
1306	0	0	-110	-269	-159	189	24	-214	1	19	40	11	-23	64	0
1307	0	0	-159	-287	-128	223	-15	-207	9	-19	69	-58	40	-32	0
1308	0	0	-147	-271	-124	209	-11	-197	69	-58	-38	102	-32	-17	0
1309	0	0	-163	-281	-118	222	-22	-199	-7	83	-15	-23	19	-48	0
1310	0	0	-126	-283	-157	204	15	-220	-60	64	19	3	-13	44	0
1311	0	0	-133	-292	-159	212	13	-225	34	-124	-17	-40	-89	-21	0
1312	0	0	-190	-296	-106	243	-42	-201	-89	-25	-42	40	-83	-11	0
1313	0	0	-91	-281	-190	186	49	-235	40	40	-48	25	42	-32	0
1314	0	0	-198	-279	-81	238	-58	-180	-5	-62	-29	-36	-5	38	0
1315	0	0	-122	-281	-159	201	18	-220	27	15	-13	75	1	-25	0
1316	0	0	-183	-287	-104	235	-39	-195	-54	7	7	5	-42	-11	0
1317	0	0	-124	-285	-161	204	18	-223	-1	-56	-69	21	-38	-54	0
1318	0	0	-185	-289	-104	237	-40	-196	44	-23	32	71	-60	71	0
1319	0	0	-182	-298	-116	240	-33	-207	-54	-25	-23	-32	-58	83	0
1320	0	0	-106	-292	-186	199	40	-239	31	-9	77	120	-3	-5	0
1321	0	0	-161	-279	-118	220	-21	-198	-1	-17	-9	56	-52	-17	0
1322	0	0	-220	-289	-69	254	-75	-179	-73	-25	-42	-60	-17	-67	0
1323	0	0	-147	-292	-145	219	-1	-218	23	-91	36	124	1	38	0
1324	0	0	-209	-292	-83	250	-63	-187	-69	5	-44	23	-21	23	0
1325	0	0	-149	-300	-151	224	1	-225	31	31	0	42	-21	9	0
1326	0	0	-207	-302	-95	254	-56	-198	-11	-79	31	-9	-108	40	0
1327	0	0	-174	-298	-124	236	-25	-211	-23	-3	32	54	-36	-19	0
1328	0	0	-213	-292	-79	252	-67	-185	-60	-87	-62	21	-15	17	0
1329	0	0	-182	-296	-114	239	-34	-205	58	-87	-52	21	29	-62	0
1330	0	0	-133	-292	-159	212	13	-225	13	7	-15	77	71	17	0
1331	0	0	-204	-302	-98	253	-53	-200	-17	-32	-42	27	-9	-62	0
1332	0	0	-147	-306	-159	226	6	-232	69	-32	-23	34	-81	-5	0
1333	0	0	-208	-306	-98	257	-55	-202	-1	69	-62	73	23	-11	0
1334	0	0	-257	-289	-32	273	-112	-160	-40	-52	-42	-34	-54	-27	0
1335	0	0	-117	-281	-164	199	23	-222	50	15	91	56	48	40	0
1336	0	0	-208	-281	-73	244	-67	-177	-7	-46	11	-7	9	34	0
1337	0	0	-99	-298	-199	198	50	-248	71	-58	-7	71	-9	-21	0
1338	0	0	-200	-298	-98	249	-51	-198	-23	13	21	36	3	58	0
1339	0	0	-120	-294	-174	207	27	-234	-40	-89	27	-50	-21	-50	0
1340	0	0	-227	-292	-65	259	-81	-178	-46	67	5	36	1	62	0
1341	0	0	-178	-302	-124	240	-27	-213	-11	-31	54	-27	-27	77	0
1342	0	0	-130	-302	-172	216	21	-237	-5	21	-40	38	-23	48	0
1343	0	0	-153	-300	-147	226	-3	-223	-11	52	-15	50	32	87	0
1344	0	0	-158	-291	-133	224	-12	-212	1	-31	-5	40	-3	93	0
1345	0	0	-94	-289	-195	191	50	-242	-11	15	27	9	-1	-11	0
1346	0	0	-216	-289	-73	252	-71	-181	21	-11	-9	38	1	-1	0
1347	0	0	-159	-271	-112	215	-23	-191	13	-44	-13	1	-40	67	0
1348	0	0	-171	-248	-77	209	-47	-162	38	-25	-73	29	34	-97	0
1349	0	0	-114	-230	-116	172	1	-173	19	38	64	23	52	-34	0
1350	0	0	-111	-217	-106	164	-2	-161	17	-56	-13	-11	-79	-3	0
1351	0	0	-154	-225	-71	189	-41	-148	21	85	0	17	29	48	0
1352	0	0	-228	-225	3	226	-115	-111	-77	-67	-58	13	-100	19	0
1353	0	0	-132	-221	-89	176	-21	-155	-42	-36	-9	7	-7	13	0
1354	0	0	-163	-211	-48	187	-57	-129	-97	-7	-3	-13	-27	40	0
1355	0	0	-202	-207	-5	204	-98	-106	-73	-11	-73	9	15	-21	0
1356	0	0	-112	-195	-83	153	-14	-139	-75	-40	-13	-65	-52	9	0
1357	0	0	-93	-195	-102	144	4	-148	-38	69	-11	100	-5	100	0
1358	0	0	-190	-190	0	190	-95	-95	-21	-98	-11	-81	-21	17	0
1359	0	0	-86	-190	-104	138	9	-147	23	-64	48	9	-64	122	0
1360	0	0	-190	-195	-5	192	-92	-100	-36	-118	-25	-11	-40	-1	0
1361	0	0	-132	-168	-36	150	-48	-102	-19	32	-38	-13	25	29	0
1362	0	0	-47	-145	-98	96	25	-121	21	-5	77	-36	38	25	0
1363	0	0	-94	-126	-32	110	-31	-79	-17	-97	27	11	-54	-75	0
1364	0	0	-87	-112	-25	99	-31	-68	64	-44	13	65	-21	-3	0
1365	0	0	-81	-100	-19	90	-31	-59	25	3	13	7	32	40	0
1366	0	0	-83	-106	-23	94	-30	-64	-1	-34	-104	36	-15	-38	0
1367	0	0	-20	-95	-75	57	27	-85	9	31	19	128	-15	17	0
1368	0	0	-129	-104	25	116	-77	-39	-32	0	-29	-5	17	-3	0
1369	0	0	-113	-108	5	110	-59	-51	-15	-46	3	-36	-42	-11	0
1370	0	0	-89	-104	-15	96	-37	-59	19	-34	-3	-7	40	5	0
1371	0	0	-108	-108	0	108	-54	-54	-5	-27	-71	-15	-11	32	0
1372	0	0	-43	-112	-69	77	13	-90	0	-46	40	23	27	17	0
1373	0	0	-83	-131	-48	107	-17	-89	0	0	5	19	29	-23	0
1374	0	0	-77	-133	-56	105	-10	-94	17	-58	-32	21	1	-19	0
1375	0	0	-107	-141	-34	124	-36	-87	-50	-5	15	1	-44	-42	0
1376	0	0	-107	-157	-50	132	-28	-103	31	-7	-5	42	17	31	0
1377	0	0	-120	-168	-48	144	-36	-108	-25	-9	7	1	-52	38	0
1378	0	0	-76	-190	-114	133	19	-152	-79	-1	-44	13	-44	-44	0
1379	0	0	-105	-176	-71	140	-17	-123	27	98	71	100	120	25	0
1380	0	0	-100	-162	-62	131	-19	-112	-52	-1	-25	15	-46	-62	0
1381	0	0	-116	-164	-48	140	-34	-106	-19	-23	1	11	1	-21	0
1382	0	0	-60	-205	-145	132	42	-175	25	34	-19	128	-11	31	0
1383	0	0	-163	-238	-75	200	-44	-156	11	-34	-44	52	-1	-3	0
1384	0	0	-101	-230	-129	165	14	-179	-23	-27	23	38	-3	-48	0
1385	0	0	-151	-230	-79	190	-36	-154	34	7	0	-5	23	31	0
1386	0	0	-159	-244	-85	201	-37	-164	-52	-85	-5	19	-60	-25	0
1387	0	0	-103	-273	-170	188	33	-221	11	25	15	40	34	27	0
1388	0	0	-229	-283	-54	256	-87	-168	-50	-56	13	-17	48	-5	0
1389	0	0	-93	-287	-194	190	50	-240	1	-1	-44	-1	-17	-85	0
1390	0	0	-112	-300	-188	206	38	-244	44	7	108	-54	21	46	0
1391	0	0	-116	-306	-190	211	37	-248	-32	-32	25	44	-52	32	0
1392	0	0	-175	-310	-135	242	-20	-222	-31	-62	0	-15	-34	29	0
1393	0	0	-184	-329	-145	256	-19	-237	-1	-83	31	-5	-29	32	0
1394	0	0	-194	-335	-141	264	-26	-238	-116	-7	-21	46	1	-48	0
1395	0	0	-163	-341	-178	252	7	-259	-31	-7	-93	3	3	-38	0
1396	0	0	-171	-347	-176	259	2	-261	36	-50	141	-46	13	75	0
1397	0	0	-138	-345	-207	241	34	-276	1	-1	-42	56	54	-23	0
1398	0	0	-153	-347	-194	250	20	-270	50	-25	81	44	79	19	0
1399	0	0	-262	-353	-91	307	-85	-222	-67	-73	-75	-17	-110	67	0
1400	0	0	-115	-343	-228	229	56	-285	0	62	-25	40	15	44	0
1401	0	0	-218	-349	-131	283	-43	-240	-11	-29	-38	-11	50	-7	0
1402	0	0	-217	-343	-126	280	-45	-234	-13	-60	-89	7	-48	-25	0
1403	0	0	-116	-331	-215	223	49	-273	-17	7	77	-19	42	91	0
1404	0	0	-217	-329	-112	273	-52	-220	-108	-15	-50	-38	-7	48	0
1405	0	0	-161	-333	-172	247	5	-252	-13	9	-3	15	38	-32	0
1406	0	0	-200	-337	-137	268	-31	-237	-7	46	-50	21	-21	15	0
1407	0	0	-136	-345	-209	240	36	-277	25	-9	38	15	-3	60	0
1408	0	0	-235	-368	-133	301	-51	-250	-95	-32	15	-5	-64	11	0
1409	0	0	-122	-362	-240	242	59	-301	-87	98	-32	13	29	25	0
1410	0	0	-174	-358	-184	266	5	-271	29	27	34	3	81	46	0
1411	0	0	-186	-366	-180	276	-3	-273	-67	-34	-42	-15	-89	-38	0
1412	0	0	-258	-366	-108	312	-75	-237	-1	-32	-21	11	-1	32	0
1413	0	0	-182	-358	-176	270	-3	-267	1	25	-87	50	-1	3	0
1414	0	0	-199	-358	-159	278	-20	-258	-40	-11	-34	-9	21	5	0
1415	0	0	-219	-362	-143	290	-38	-252	-25	-48	44	-52	44	29	0
1416	0	0	-260	-376	-116	318	-72	-246	-15	-29	5	-65	19	-46	0
1417	0	0	-143	-360	-217	251	37	-288	15	19	9	83	62	-7	0
1418	0	0	-136	-362	-226	249	45	-294	89	89	-19	5	62	34	0
1419	0	0	-254	-372	-118	313	-68	-245	-15	-34	-5	7	-77	54	0
1420	0	0	-203	-360	-157	281	-23	-258	-15	58	-60	31	-13	-1	0
1421	0	0	-217	-370	-153	293	-32	-261	7	-31	21	-36	52	3	0
1422	0	0	-167	-364	-197	265	15	-280	11	-54	-27	-29	0	-38	0
1423	0	0	-196	-362	-166	279	-15	-264	-13	-44	-15	114	48	-42	0
1424	0	0	-187	-351	-164	269	-11	-257	-25	-19	-118	-23	31	-40	0
1425	0	0	-130	-314	-184	222	27	-249	11	11	-3	-3	-56	71	0
1426	0	0	-229	-258	-29	243	-100	-143	-87	-23	-42	17	-38	48	0
1427	0	0	-9	-131	-122	70	56	-126	52	-25	-5	9	-1	21	0
1428	0	0	-12	46	58	-17	-35	52	-40	-17	-17	13	32	15	0
1429	0	0	128	236	108	-182	10	172	-50	-3	-19	-13	-29	50	0
1430	0	0	240	465	225	-352	7	345	-7	-21	-7	-11	23	42	0
1431	0	0	320	739	419	-529	-49	579	-25	-25	-69	-3	-9	-58	0
1432	0	0	590	1084	494	-837	48	789	31	-5	-19	19	7	-60	0
1433	0	0	679	1532	853	-1105	-87	1192	73	-46	-27	56	-31	1	0
1434	0	0	963	2000	1037	-1481	-37	1518	-52	-71	-29	-52	-75	25	0
1435	0	0	1189	2405	1216	-1797	-13	1810	-7	17	3	-5	-64	32	0
1436	0	0	1339	2780	1441	-2059	-51	2110	27	-29	-27	-1	-19	-9	0
1437	0	0	1542	3080	1538	-2311	2	2309	69	-40	-60	-36	11	-21	0
1438	0	0	1595	3247	1652	-2421	-28	2449	-36	-19	-89	29	52	-93	0
1439	0	0	1652	3332	1680	-2492	-14	2506	19	-1	-17	50	31	-32	0
1440	0	0	1585	3296	1711	-2440	-63	2503	-13	-38	-34	-52	-15	29	0
1441	0	0	1540	3111	1571	-2325	-15	2341	3	-44	58	9	0	-5	1
1442	0	0	1288	2657	1369	-1972	-40	2013	-25	-91	40	17	15	-54	0
1443	0	0	1014	2073	1059	-1543	-22	1566	-46	-9	29	32	-21	69	0
1444	0	0	720	1445	725	-1082	-2	1085	-54	15	38	-3	-5	27	0
1445	0	0	288	580	292	-434	-2	436	-21	19	-19	62	-36	93	0
1446	0	0	-137	-259	-122	198	-7	-190	-29	-11	3	15	-15	3	0
1447	0	0	-279	-498	-219	388	-30	-358	-27	34	67	-7	31	-27	0
1448	0	0	-328	-580	-252	454	-38	-416	-21	-13	42	19	81	27	0
1449	0	0	-349	-628	-279	488	-35	-453	-67	-29	-1	-31	-5	-64	0
1450	0	0	-340	-613	-273	476	-33	-443	-3	32	65	52	0	36	0
1451	0	0	-343	-589	-246	466	-48	-417	-50	7	-98	32	-44	-3	0
1452	0	0	-278	-576	-298	427	10	-437	11	-48	46	-52	-1	42	0
1453	84	0	-333	-620	-287	476	-23	-453	0	15	-3	71	5	79	0
1454	84	0	-448	-663	-215	555	-116	-439	-89	-98	7	-54	-5	-34	0
1455	84	0	-386	-663	-277	524	-54	-470	-17	9	-40	65	-7	-3	0
1456	84	0	-297	-605	-308	451	5	-456	-29	-32	77	-11	7	-73	0
1457	84	0	-285	-556	-271	420	-7	-413	-44	-102	-11	-21	-29	13	0
1458	84	0	-192	-500	-308	346	58	-404	-15	-31	15	-7	-42	-13	0
1459	84	0	-315	-446	-131	380	-92	-288	-31	-95	1	-29	-9	-5	0
1460	84	0	-198	-403	-205	300	3	-304	-27	-44	-114	-64	5	-67	0
1461	84	0	-192	-345	-153	268	-19	-249	23	-17	0	73	25	75	0
1462	84	0	-267	-323	-56	295	-105	-189	-98	-180	-31	-149	-129	-54	0
1463	84	0	-210	-312	-102	261	-54	-207	31	-149	5	7	-89	5	0
1464	84	0	-268	-308	-40	288	-114	-174	-17	-131	-79	-11	-19	-5	0
1465	84	0	-279	-304	-25	291	-127	-164	-36	-166	-48	-77	-64	-73	0
1466	84	0	-139	-292	-153	215	7	-222	40	-98	62	11	60	5	0
1467	84	0	-179	-291	-112	235	-33	-201	-19	-149	-50	-31	-67	-11	0
1468	84	0	-85	-306	-221	195	68	-263	9	-23	11	0	-36	79	0
1469	84	0	-212	-322	-110	267	-51	-216	5	-75	67	25	32	71	0
1470	84	0	-169	-320	-151	244	-9	-235	-40	-93	17	-87	-64	-50	0
1471	84	0	-169	-314	-145	241	-12	-229	77	-34	-1	-11	17	38	0
1472	84	0	-169	-302	-133	235	-18	-217	-23	-108	0	-13	-3	31	0
1473	84	0	-207	-292	-85	249	-61	-188	11	-112	-23	-19	-58	-50	0
1474	84	0	-146	-291	-145	218	0	-218	-1	-25	0	46	-21	27	0
1475	84	0	-125	-287	-162	206	18	-224	46	-44	-58	29	25	5	0
1476	84	0	-170	-292	-122	231	-24	-207	-25	-19	36	67	-71	60	0
1477	84	0	-157	-281	-124	219	-16	-202	65	-31	-44	-19	27	-65	0
1478	84	0	-118	-273	-155	195	18	-214	36	19	21	34	52	1	0
1479	84	0	-130	-265	-135	197	2	-200	-50	-19	46	-3	40	34	0
1480	84	0	-75	-269	-194	172	59	-231	31	7	-5	36	-1	-11	0
1481	84	0	-166	-263	-97	214	-34	-180	3	-58	21	34	-46	71	0
1482	84	0	-101	-254	-153	177	26	-203	19	27	29	19	60	38	0
1483	84	0	-93	-248	-155	170	31	-201	-7	44	-5	-36	17	1	0
1484	84	0	-144	-242	-98	193	-23	-170	-32	-38	-19	-29	-67	32	0
1485	84	0	-153	-244	-91	198	-31	-167	13	-42	-15	-34	-21	-19	0
1486	84	0	-88	-252	-164	170	38	-208	38	-85	1	-32	-71	-9	0
1487	84	0	-159	-246	-87	202	-36	-166	-19	-95	13	-69	32	9	0
1488	84	0	-165	-254	-89	209	-38	-171	-11	-81	-60	-7	50	-79	0
1489	84	0	-56	-244	-188	150	66	-216	38	46	27	79	-3	54	0
1490	84	0	-159	-246	-87	202	-36	-166	17	-93	-67	25	-34	-9	0
1491	84	0	-25	-228	-203	126	89	-215	79	13	3	15	34	-11	0
1492	84	0	-119	-219	-100	169	-9	-159	-9	5	23	3	17	48	0
1493	84	0	-74	-207	-133	140	29	-170	-23	-87	-17	-29	-64	-23	0
1494	84	0	-136	-203	-67	169	-34	-135	-23	11	27	85	34	50	0
1495	84	0	-141	-205	-64	173	-38	-134	-36	-97	-38	-69	-32	-36	0
1496	84	0	-70	-199	-129	134	29	-164	11	46	-19	62	-3	19	0
1497	84	0	-116	-213	-97	164	-9	-155	-118	19	-3	-7	31	-71	0
1498	84	0	-122	-211	-89	166	-16	-150	-54	-93	13	-3	-34	-91	0
1499	84	0	-104	-197	-93	150	-5	-145	48	-29	-42	9	-1	5	0
1500	84	0	-107	-194	-87	150	-10	-140	-21	-15	-69	32	32	-87	0
1501	84	0	-148	-182	-34	165	-57	-108	-95	-9	25	-120	-7	-64	0
1502	84	0	-130	-172	-42	151	-44	-107	3	-54	-38	-15	-71	11	0
1503	84	0	-112	-166	-54	139	-29	-110	-5	-32	-40	27	-38	-56	0
1504	84	0	-120	-149	-29	134	-45	-89	-65	13	0	-13	-23	-50	0
1505	84	0	-138	-145	-7	141	-65	-76	-27	-85	-46	29	-48	-62	0
1506	84	0	-87	-139	-52	113	-17	-95	-13	-64	1	-1	-71	-19	0
1507	84	0	-162	-159	3	160	-82	-78	-100	29	-15	50	9	-48	0
1508	84	0	-80	-153	-73	116	-3	-113	-60	-44	-81	-42	-91	-56	0
1509	84	0	-60	-151	-91	105	15	-121	19	42	-32	42	0	124	0
1510	84	0	-89	-149	-60	119	-14	-104	-83	-91	-73	-73	-52	-79	0
1511	84	0	-60	-129	-69	94	4	-99	25	-44	-9	-31	58	-27	0
1512	84	0	-83	-137	-54	110	-14	-95	-32	-91	-60	-15	31	-36	0
1513	84	0	-14	-126	-112	70	49	-119	-5	-7	15	25	9	-42	0
1514	84	0	-168	-114	54	141	-111	-30	-91	-64	-38	-29	-23	-50	0
1515	84	0	-19	-102	-83	60	32	-92	62	-60	56	17	17	-95	0
1516	84	0	-177	-98	79	137	-128	-9	-58	-145	-23	-29	-62	17	0
1517	84	0	18	-102	-120	42	69	-111	13	15	15	13	11	-21	0
1518	84	0	-20	-95	-75	57	27	-85	5	-50	-21	75	-40	-9	0
1519	84	0	-23	-67	-44	45	10	-55	3	-3	-34	91	-3	44	0
1520	84	0	-20	-56	-36	38	8	-46	-42	5	1	-58	27	-122	0
1521	84	0	-2	-40	-38	21	18	-39	0	27	-13	85	-27	-5	0
1522	84	0	-82	-44	38	63	-60	-3	-17	-48	-27	-17	19	9	0
1523	84	0	-25	-34	-9	29	-8	-21	-73	-81	23	-13	-5	7	0
1524	84	0	2	-19	-21	8	11	-20	17	-11	-87	48	38	-87	0
1525	84	0	-12	-25	-13	18	0	-19	-15	5	-17	-40	44	3	0
1526	84	0	10	-13	-23	1	16	-18	-75	-48	46	-15	-42	25	0
1527	84	0	-20	-5	15	12	-17	5	-7	29	-38	27	15	1	0
1528	84	0	22	15	-7	-18	14	4	15	-48	-40	-13	-58	-98	0
1529	84	0	35	34	-1	-34	18	16	52	-32	31	38	34	79	0
1530	84	0	77	50	-27	-63	52	11	21	-62	-7	44	21	21	0
1531	84	0	33	64	31	-48	1	47	-52	-29	-44	13	50	29	0
1532	84	0	64	87	23	-75	20	55	-71	64	-79	75	-3	3	0
1533	84	0	18	83	65	-50	-23	74	-50	-21	-48	3	-23	-7	0
1534	84	0	87	102	15	-94	36	58	73	-27	42	-1	-3	34	0
1535	84	0	68	106	38	-87	15	72	-15	-1	-75	3	19	54	0
1536	84	0	85	131	46	-108	19	88	-1	-19	-42	7	1	-77	0
1537	84	0	60	151	91	-105	-15	121	-1	32	36	0	46	31	0
1538	84	0	62	162	100	-112	-19	131	31	-54	-58	-15	-36	-65	0
1539	84	0	111	186	75	-148	18	130	44	21	-25	110	-1	48	0
1540	84	0	76	219	143	-147	-33	181	23	25	-29	-15	-19	-13	0
1541	84	0	147	238	91	-192	28	164	31	48	-1	11	71	19	0
1542	84	0	86	256	170	-171	-42	213	-11	-91	-48	-13	-36	-23	0
1543	84	0	101	275	174	-188	-36	224	48	-69	-9	-13	36	-7	0
1544	84	0	118	296	178	-207	-30	237	-1	-50	3	-11	-3	23	0
1545	84	0	142	310	168	-226	-13	239	31	-34	1	21	7	9	0
1546	84	0	136	322	186	-229	-25	254	-23	-15	11	52	-5	-52	0
1547	84	0	178	339	161	-258	8	250	42	-56	32	69	-44	17	0
1548	84	0	80	343	263	-211	-91	303	-21	-58	-13	-5	-31	-38	0
1549	84	0	120	345	225	-232	-52	285	-54	-5	-31	23	-75	17	0
1550	84	0	95	353	258	-224	-81	305	38	-19	0	-13	-25	1	0
1551	84	0	179	384	205	-281	-13	294	34	36	-32	54	-13	65	0
1552	84	0	146	405	259	-275	-56	332	13	-79	65	-3	-1	-60	0
1553	84	0	147	426	279	-286	-66	352	15	-31	-48	40	31	-46	0
1554	84	0	179	440	261	-309	-41	350	17	38	-36	-17	13	-3	0
1555	84	0	194	457	263	-325	-34	360	-27	15	-7	-50	0	13	0
1556	84	0	217	473	256	-345	-19	364	48	-38	29	38	-13	62	0
1557	84	0	194	486	292	-340	-49	389	-83	-69	-50	-7	9	-40	0
1558	84	0	225	502	277	-363	-26	389	-15	-34	31	11	-21	13	0
1559	84	0	227	510	283	-368	-28	396	3	-48	-31	91	9	9	0
1560	84	0	155	517	362	-336	-103	439	-93	-5	-52	-9	-91	44	0
1561	84	0	188	508	320	-348	-66	414	-15	29	-65	9	-42	75	0
1562	84	0	200	498	298	-349	-49	398	19	-114	13	50	-23	-3	0
1563	84	0	243	506	263	-374	-10	384	1	-65	-23	-29	-48	25	0
1564	84	0	253	516	263	-384	-5	389	-32	36	13	102	79	60	0
1565	84	0	279	525	246	-402	16	385	19	-50	-71	-7	-42	-52	0
1566	84	0	217	529	312	-373	-47	420	-34	-11	-25	5	15	62	0
1567	84	0	254	525	271	-389	-8	398	-69	-17	-62	11	17	-44	0
1568	84	0	258	519	261	-388	-1	390	3	7	27	25	-5	7	0
1569	84	0	185	508	323	-346	-69	415	-102	-27	-91	-5	-87	1	0
1570	84	0	254	492	238	-373	8	365	-1	3	-25	42	40	-81	0
1571	84	0	233	477	244	-355	-5	360	7	11	29	-29	-3	36	0
1572	84	0	235	467	232	-351	1	349	-3	-75	-46	-5	-54	15	0
1573	84	0	262	440	178	-351	42	309	-7	9	-29	60	-31	67	0
1574	84	0	180	405	225	-292	-22	315	0	-34	-81	-42	15	1	0
1575	84	0	154	380	226	-267	-36	303	-95	-73	-54	3	-81	21	0
1576	84	0	189	353	164	-271	12	258	-1	0	-15	19	-27	1	0
1577	84	0	79	331	252	-205	-86	291	-118	-27	-104	13	-31	-64	0
1578	84	0	182	298	116	-240	33	207	46	25	23	-25	34	19	0
1579	84	0	54	263	209	-158	-77	236	-50	-65	-3	-40	-50	-11	0
1580	84	0	151	230	79	-190	36	154	-27	-17	7	0	-42	-11	0
1581	84	0	79	205	126	-142	-23	165	5	-60	-9	11	56	-21	0
1582	84	0	73	168	95	-120	-11	131	-52	-5	-23	5	5	-36	0
1583	84	0	58	145	87	-101	-14	116	-34	-25	11	29	-7	-29	0
1584	84	0	-23	112	135	-44	-79	123	-34	0	-60	32	-56	7	0
1585	84	0	35	77	42	-56	-3	59	-13	21	-27	-27	-1	-19	0
1586	84	0	-50	58	108	-4	-79	83	-81	-65	21	-58	-40	85	0
1587	84	0	-31	29	60	1	-45	44	-38	-27	7	-5	-15	-40	0
1588	84	0	-1	0	1	0	-1	0	40	-5	19	5	95	-17	0
1589	84	0	-32	-19	13	25	-22	-3	-13	1	-27	48	58	-81	0
1590	84	0	-104	-58	46	81	-75	-6	-81	19	-87	3	-29	-32	0
1591	84	0	-29	-75	-46	52	8	-60	36	0	-19	104	-21	42	0
1592	84	0	-90	-85	5	87	-47	-40	-15	-32	-29	27	58	-7	0
1593	84	0	-113	-104	9	108	-61	-47	-69	-65	-81	-65	-32	-81	0
1594	84	0	-72	-124	-52	98	-10	-88	-17	19	21	42	34	0	0
1595	84	0	-118	-131	-13	124	-52	-72	-27	-36	-100	-11	-46	-67	0
1596	84	0	-33	-143	-110	88	38	-126	65	-75	7	32	-15	-27	0
1597	84	0	-97	-147	-50	122	-23	-98	-62	-50	29	19	-36	42	0
1598	84	0	-91	-151	-60	121	-15	-105	-23	-19	-91	-46	-48	-87	0
1599	84	0	-117	-184	-67	150	-25	-125	-15	-91	40	13	17	75	0
1600	84	0	-78	-190	-112	134	17	-151	-34	11	-36	5	19	13	0
1601	84	0	-144	-215	-71	179	-36	-143	-3	-95	-7	17	-32	65	0
1602	84	0	-57	-219	-162	138	52	-190	52	-19	64	0	83	-17	0
1603	84	0	-130	-209	-79	169	-25	-144	-11	-71	-75	19	-54	7	0
1604	84	0	-82	-219	-137	150	27	-178	38	-9	89	81	46	52	0
1605	84	0	-130	-225	-95	177	-17	-160	-44	-27	-5	13	-38	-1	0
1606	84	0	-171	-238	-67	204	-52	-152	-23	-89	-3	31	-21	-7	0
1607	84	0	-161	-254	-93	207	-34	-173	-64	-17	-46	-17	-62	-52	0
1608	84	0	-118	-259	-141	188	11	-200	17	-1	-3	67	-15	40	0
1609	84	0	-179	-254	-75	216	-52	-164	-65	-25	-54	-23	-34	-21	0
1610	84	0	-99	-254	-155	176	28	-204	-19	11	-19	-58	-19	19	0
1611	84	0	-156	-256	-100	206	-28	-178	-36	-29	-23	42	-23	7	0
1612	84	0	-111	-248	-137	179	13	-192	3	-11	-54	-40	-1	-27	0
1613	84	0	-103	-246	-143	174	20	-194	56	-89	-32	48	19	-54	0
1614	84	0	-165	-254	-89	209	-38	-171	-25	-7	-56	32	-77	67	0
1615	84	0	-151	-248	-97	199	-27	-172	-75	-9	3	-48	-50	5	0
1616	84	0	-165	-250	-85	207	-40	-167	-15	-1	21	19	32	-13	0
1617	84	0	-141	-263	-122	202	-9	-192	-69	-31	-11	-13	-64	-50	0
1618	84	0	-126	-267	-141	196	7	-204	-15	17	-38	21	9	-29	0
1619	84	0	-214	-287	-73	250	-70	-180	-58	-46	-31	-44	-27	-25	0
1620	84	0	-165	-283	-118	224	-23	-200	-71	21	-60	-1	-19	-11	0
1621	84	0	-200	-287	-87	243	-56	-187	-27	-110	-1	-7	19	-58	0
1622	84	0	-159	-298	-139	228	-10	-218	42	-104	-15	-11	-7	-36	0
1623	84	0	-213	-306	-93	259	-60	-199	-29	-25	27	-75	15	3	0
1624	84	0	-206	-306	-100	256	-53	-203	29	-48	-17	29	3	31	0
1625	84	0	-176	-296	-120	236	-28	-208	-15	-36	-5	15	-17	-21	0
1626	84	0	-180	-300	-120	240	-30	-210	13	-31	-15	-3	-1	7	0
1627	84	0	-217	-292	-75	254	-71	-183	-48	-98	-38	-69	-44	23	0
1628	84	0	-154	-285	-131	219	-11	-208	-7	-9	32	40	-7	36	0
1629	84	0	-246	-292	-46	269	-100	-169	-73	-110	-75	-17	-36	-83	0
1630	84	0	-186	-294	-108	240	-39	-201	-15	-25	69	52	-15	23	0
1631	84	0	-167	-285	-118	226	-24	-201	-13	-13	15	38	-15	-50	0
1632	84	0	-218	-283	-65	250	-76	-174	-114	9	0	-56	-48	9	0
1633	84	0	-208	-281	-73	244	-67	-177	-36	-77	9	1	-50	-64	0
1634	84	0	-177	-279	-102	228	-37	-190	-1	-27	79	67	13	-3	0
1635	84	0	-276	-271	5	273	-140	-133	-75	-40	-31	0	-62	-36	0
1636	84	0	-167	-277	-110	222	-28	-193	31	9	29	5	-13	0	0
1637	84	0	-198	-275	-77	236	-60	-176	21	-50	5	71	15	-19	0
1638	84	0	-174	-271	-97	222	-38	-184	-48	-13	-27	-1	-32	19	0
1639	84	0	-186	-263	-77	224	-54	-170	-27	73	-38	-38	-25	31	0
1640	84	0	-151	-259	-108	205	-21	-183	-19	-1	-3	-17	-21	54	0
1641	84	0	-130	-263	-133	196	1	-198	-21	3	34	-32	29	0	0
1642	84	0	-151	-271	-120	211	-15	-195	-75	-83	44	-42	-52	-3	0
1643	84	0	-198	-279	-81	238	-58	-180	-64	32	-23	7	-71	-19	0
1644	84	0	-171	-281	-110	226	-30	-195	-87	-64	-23	-65	-65	-11	0
1645	84	0	-190	-277	-87	233	-51	-182	-77	0	-69	-60	-1	1	0
1646	84	0	-157	-275	-118	216	-19	-196	-7	-58	-27	-17	-65	11	0
1647	84	0	-180	-263	-83	221	-48	-173	-19	-81	-21	-3	-23	-40	0
1648	84	0	-145	-261	-116	203	-14	-188	64	-102	-13	38	-50	-32	0
1649	84	0	-155	-252	-97	203	-29	-174	-13	1	3	11	7	75	0
1650	84	0	-221	-244	-23	232	-99	-133	-69	-77	-19	-141	-34	-106	0
1651	84	0	-70	-238	-168	154	49	-203	15	1	-5	-40	50	-15	0
1652	84	0	-235	-234	1	234	-118	-116	-149	-54	-69	-98	-52	-27	0
1653	84	0	-109	-221	-112	165	1	-166	19	-27	-32	-11	89	-50	0
1654	84	0	-189	-221	-32	205	-78	-126	-38	-79	-21	-50	56	-62	0
1655	84	0	-84	-217	-133	150	24	-175	-5	3	-9	3	31	-36	0
1656	84	0	-157	-230	-73	193	-42	-151	-34	-7	17	-25	17	73	0
1657	84	0	-151	-236	-85	193	-33	-160	-19	-5	-34	-50	48	-32	0
1658	84	0	-132	-246	-114	189	-9	-180	1	32	-36	27	17	11	0
1659	84	0	-137	-263	-126	200	-5	-194	3	13	48	-52	-50	42	0
1660	84	0	-192	-250	-58	221	-67	-154	15	-100	17	-56	-15	-17	0
1661	84	0	-81	-240	-159	160	39	-199	3	25	31	44	44	54	0
1662	84	0	-202	-246	-44	224	-79	-145	-106	-7	19	-64	0	-19	0
1663	84	0	-130	-256	-126	193	-2	-191	48	-89	19	-5	9	-79	0
1664	84	0	-188	-232	-44	210	-72	-138	27	-56	38	25	-34	-38	0
1665	84	0	-81	-228	-147	154	33	-187	69	23	46	81	81	-25	0
1666	84	0	-173	-221	-48	197	-62	-134	-9	-29	-40	-40	-44	34	0
1667	84	0	-92	-221	-129	156	18	-175	27	1	17	-11	-9	42	0
1668	84	0	-194	-219	-25	206	-84	-122	3	-81	-69	25	-19	17	0
1669	84	0	-152	-221	-69	186	-41	-145	-34	40	-21	-11	-13	7	0
1670	84	0	-176	-234	-58	205	-59	-146	0	-19	-3	21	3	-11	0
1671	84	0	-203	-232	-29	217	-87	-130	-65	-5	-71	-32	-38	-3	0
1672	84	0	-161	-230	-69	195	-46	-149	1	-40	-15	-9	48	-23	0
1673	84	0	-213	-230	-17	221	-98	-123	-91	-27	-9	-27	25	-25	0
1674	84	0	-182	-240	-58	211	-62	-149	-77	-56	13	-93	-40	-50	0
1675	84	0	-145	-230	-85	187	-30	-157	-7	58	19	-13	46	44	0
1676	84	0	-155	-238	-83	196	-36	-160	-40	-69	5	1	-44	-11	0
1677	84	0	-166	-228	-62	197	-52	-145	-95	58	-42	13	1	-11	0
1678	84	0	-178	-228	-50	203	-64	-139	-93	-23	-31	0	-36	-3	0
1679	84	0	-171	-236	-65	203	-53	-150	19	-25	25	25	38	34	0
1680	84	0	-161	-234	-73	197	-44	-153	-11	-13	-9	36	-27	-62	0
1681	84	0	-213	-230	-17	221	-98	-123	5	-98	3	9	-75	-19	0
1682	84	0	-122	-238	-116	180	-3	-177	50	-81	48	9	-13	19	0
1683	84	0	-157	-238	-81	197	-38	-159	-46	-95	-3	-38	7	-36	0
1684	84	0	-75	-228	-153	151	39	-190	36	-38	-7	31	17	19	0
1685	84	0	-62	-234	-172	148	55	-203	3	44	52	62	-27	98	0
1686	84	0	-136	-238	-102	187	-17	-170	-40	-21	-9	-38	-32	11	0
1687	84	0	-101	-238	-137	169	18	-187	48	9	-114	67	-7	15	0
1688	84	0	-145	-242	-97	193	-24	-169	-5	-3	-1	21	-31	108	0
1689	84	0	-142	-250	-108	196	-17	-179	-32	-42	15	-52	-71	27	0
1690	84	0	-144	-242	-98	193	-23	-170	-7	-44	-21	-19	13	46	0
1691	84	0	-120	-246	-126	183	3	-186	-44	21	-67	21	56	31	0
1692	84	0	-95	-269	-174	182	39	-221	7	-32	17	-9	-11	44	0
1693	84	0	-175	-258	-83	216	-46	-170	-3	-112	38	7	1	23	0
1694	84	0	-133	-259	-126	196	-3	-192	-48	-62	-19	-9	-46	-50	0
1695	84	0	-144	-254	-110	199	-17	-182	-77	65	-34	-11	13	-19	0
1696	84	0	-188	-250	-62	219	-63	-156	-15	-73	11	-23	-46	-27	0
1697	84	0	-153	-259	-106	206	-23	-182	-46	-27	0	-3	23	-56	0
1698	84	0	-168	-259	-91	213	-38	-175	9	-21	13	-9	-23	21	0
1699	84	0	-155	-248	-93	201	-31	-170	-15	25	17	-64	-40	-79	0
1700	84	0	-152	-258	-106	205	-23	-182	54	11	-38	64	29	11	0
1701	84	0	-132	-248	-116	190	-8	-182	29	-52	-64	-62	1	-17	0
1702	84	0	-39	-256	-217	147	89	-236	102	3	11	52	65	58	0
1703	84	0	-165	-267	-102	216	-31	-184	-58	-95	-11	-79	54	-79	0
1704	84	0	-71	-259	-188	165	58	-223	38	34	32	87	-21	-9	0
1705	84	0	-254	-261	-7	257	-123	-134	-15	-32	13	-17	1	-13	0
1706	84	0	-147	-259	-112	203	-17	-185	-50	-64	-114	-50	-29	-135	0
1707	84	0	-159	-263	-104	211	-27	-183	-32	9	9	1	98	15	0
1708	84	0	-138	-273	-135	205	-1	-204	-48	-9	-5	-25	-48	7	0
1709	84	0	-144	-275	-131	209	-6	-203	81	65	-15	131	52	91	0
1710	84	0	-190	-281	-91	235	-49	-186	11	-58	40	-110	-65	21	0
1711	84	0	-116	-273	-157	194	20	-215	50	-5	19	52	73	5	0
1712	84	0	-170	-267	-97	218	-36	-182	-25	0	0	-32	-40	46	0
1713	84	0	-199	-263	-64	231	-67	-163	-25	-46	-73	-64	-69	-83	0
1714	84	0	-258	-269	-11	263	-123	-140	-36	27	44	-17	-15	-13	0
1715	84	0	-221	-269	-48	245	-86	-158	-77	-56	-42	-108	-29	-50	0
1716	84	0	-147	-263	-116	205	-15	-189	25	25	-3	67	62	27	0
1717	84	0	-178	-267	-89	222	-44	-178	-5	-98	-48	9	-36	-62	0
1718	84	0	-83	-267	-184	175	50	-225	40	-29	17	97	11	11	0
1719	84	0	-205	-261	-56	233	-74	-158	0	27	0	21	-29	-17	0
1720	84	0	-109	-256	-147	182	19	-201	32	-5	-60	36	-85	5	0
1721	84	0	-161	-261	-100	211	-30	-180	-9	-3	31	21	1	83	0
1722	84	0	-108	-267	-159	187	25	-213	-46	-15	-32	11	-50	7	0
1723	84	0	-180	-265	-85	222	-47	-175	-89	-15	-54	23	21	13	0
1724	84	0	-102	-263	-161	182	29	-212	-42	3	-1	-54	-21	17	0
1725	84	0	-124	-273	-149	198	12	-211	-3	-11	13	-19	7	1	0
1726	84	0	-97	-269	-172	183	37	-220	-9	-38	52	23	27	42	0
1727	84	0	-103	-273	-170	188	33	-221	-75	-9	-15	-3	-23	-25	0
1728	84	0	-122	-269	-147	195	12	-208	-31	-17	34	25	13	42	0
1729	84	0	-161	-271	-110	216	-25	-190	3	-25	7	-11	9	-40	0
1730	84	0	-107	-279	-172	193	32	-225	52	-48	36	1	-3	0	0
1731	84	0	-194	-283	-89	238	-52	-186	-46	-42	31	21	58	-23	0
1732	84	0	-97	-285	-188	191	45	-236	1	-36	60	-34	11	-7	0
1733	84	0	-126	-285	-159	205	16	-222	-15	-15	56	-67	98	31	0
1734	84	0	-125	-287	-162	206	18	-224	7	-36	46	21	-27	11	0
1735	84	0	-173	-289	-116	231	-28	-202	0	-60	31	-42	-11	46	0
1736	84	0	-140	-306	-166	223	13	-236	5	-34	-3	67	7	-29	0
1737	84	0	-154	-289	-135	221	-9	-212	23	-120	-42	50	-75	-17	0
1738	84	0	-111	-287	-176	199	32	-231	-34	42	34	-25	3	23	0
1739	84	0	-186	-277	-91	231	-47	-184	-60	-65	0	3	13	29	0
1740	84	0	-103	-273	-170	188	33	-221	5	-48	-98	-21	-60	15	0
1741	84	0	-136	-271	-135	203	0	-203	-11	-50	-23	34	17	54	0
1742	84	0	-165	-258	-93	211	-36	-175	-44	-100	-3	5	-29	17	0
1743	84	0	-88	-256	-168	172	40	-212	-44	-100	56	-40	13	-25	0
1744	84	0	-114	-238	-124	176	5	-181	-1	5	0	38	54	19	0
1745	84	0	-157	-230	-73	193	-42	-151	-38	-104	3	-95	-40	9	0
1746	84	0	-113	-223	-110	168	-1	-166	42	-56	44	-46	-29	-1	0
1747	84	0	-150	-223	-73	186	-38	-148	38	-149	-34	69	-7	-34	0
1748	84	0	-105	-217	-112	161	3	-164	13	-44	-19	19	-13	-29	0
1749	84	0	-142	-209	-67	175	-37	-138	-44	-116	7	-46	23	-5	0
1750	84	0	-113	-194	-81	153	-16	-137	-118	-32	13	-27	-27	0	0
1751	84	0	-116	-197	-81	156	-17	-139	-13	-60	-15	13	17	-31	0
1752	84	0	-124	-205	-81	164	-21	-143	-60	-97	-23	3	-13	23	0
1753	84	0	-80	-190	-110	135	15	-150	25	-65	-9	-5	-5	50	0
1754	84	0	-140	-180	-40	160	-50	-110	-5	-54	46	31	-29	-3	0
1755	84	0	-154	-186	-32	170	-61	-109	-81	-27	-5	-85	-71	-9	0
1756	84	0	-171	-174	-3	172	-84	-88	-25	-32	-104	-19	-31	-9	0
1757	84	0	-126	-172	-46	149	-40	-109	1	-62	79	-3	-17	73	0
1758	84	0	-101	-145	-44	123	-28	-94	-32	-44	-75	42	-44	-19	0
1759	84	0	-50	-133	-83	91	16	-108	64	65	7	27	13	93	0
1760	84	0	-139	-116	23	127	-81	-46	-46	-54	-62	-48	29	-75	0
1761	84	0	-44	-104	-60	74	8	-82	48	9	32	-25	-3	44	0
1762	84	0	-31	-75	-44	53	6	-59	17	1	67	13	21	77	0
1763	84	0	-35	-85	-50	60	7	-67	-56	19	-27	-1	13	-5	0
1764	84	0	-25	-71	-46	48	10	-58	-34	-19	79	23	-13	-17	0
1765	84	0	-70	-75	-5	72	-32	-40	-15	58	-17	62	40	34	0
1766	84	0	-31	-95	-64	63	16	-79	-64	-67	1	-29	-54	38	0
1767	84	0	-35	-108	-73	71	19	-90	17	-60	-9	67	34	48	0
1768	84	0	-97	-104	-7	100	-45	-55	1	-67	-5	25	-34	48	0
1769	84	0	-33	-116	-83	74	25	-99	-38	7	-34	-23	-58	89	0
1770	84	0	-12	-114	-102	63	45	-108	-25	40	7	-42	17	5	0
1771	84	0	-115	-120	-5	117	-55	-62	-1	9	-3	19	81	5	0
1772	84	0	-47	-122	-75	84	14	-98	-27	-29	-13	-36	0	-42	0
1773	84	0	-45	-128	-83	86	19	-105	-17	42	17	11	7	25	0
1774	84	0	-175	-133	42	154	-108	-45	-29	-46	-19	-11	-25	-64	0
1775	84	0	-18	-155	-137	86	59	-146	15	-60	52	-40	-7	36	0
1776	84	0	-60	-176	-116	118	28	-146	81	32	29	46	83	31	0
1777	84	0	-77	-170	-93	123	8	-131	-38	-3	1	3	-75	-50	0
1778	84	0	-110	-174	-64	142	-23	-119	34	15	42	11	21	-5	0
1779	84	0	-105	-182	-77	143	-14	-129	-54	25	-106	40	-44	21	0
1780	84	0	-158	-225	-67	191	-45	-146	-29	7	11	3	50	17	0
1781	84	0	-151	-228	-77	189	-37	-152	-42	3	-15	-3	-13	3	0
1782	84	0	-105	-219	-114	162	4	-166	3	-3	9	29	-79	69	0
1783	84	0	-155	-230	-75	192	-40	-152	-25	-34	7	11	-48	-9	0
1784	84	0	-117	-225	-108	171	-4	-166	-3	1	15	102	-1	40	0
1785	84	0	-215	-236	-21	225	-97	-128	-52	-1	-62	-17	64	-3	0
1786	84	0	-128	-248	-120	188	-4	-184	-17	-15	-23	17	-91	-9	0
1787	84	0	-196	-263	-67	229	-64	-165	-21	-40	1	-7	-77	-15	0
1788	84	0	-149	-261	-112	205	-18	-186	21	-23	-9	27	-19	-21	0
1789	84	0	-118	-277	-159	197	20	-218	15	9	56	79	11	73	0
1790	84	0	-178	-296	-118	237	-30	-207	-19	13	-29	-11	71	-50	0
1791	84	0	-153	-308	-155	230	1	-231	9	9	9	21	46	-11	0
1792	84	0	-179	-312	-133	245	-23	-222	13	-25	34	-29	38	44	0
1793	84	0	-138	-318	-180	228	21	-249	67	-100	34	-23	11	5	0
1794	84	0	-185	-322	-137	253	-24	-229	5	-27	48	77	-31	50	0
1795	84	0	-176	-331	-155	253	-10	-243	-3	-19	23	-9	21	-19	0
1796	84	0	-191	-320	-129	255	-31	-224	-67	5	-13	-3	-27	11	0
1797	84	0	-188	-329	-141	258	-23	-235	-1	-29	23	19	15	29	0
1798	84	0	-157	-323	-166	240	4	-244	-17	0	5	15	71	-13	0
1799	84	0	-220	-322	-102	271	-59	-212	-23	27	-67	-7	-60	54	0
1800	84	0	-234	-331	-97	282	-68	-214	-50	-9	-38	-17	-15	-54	0
1801	84	0	-225	-333	-108	279	-58	-220	42	-25	-65	-21	-25	-36	0
1802	84	0	-179	-316	-137	247	-21	-226	-48	21	-104	42	-62	7	0
1803	84	0	-215	-323	-108	269	-53	-215	-9	15	29	44	60	13	0
1804	84	0	-219	-327	-108	273	-55	-217	42	-44	-79	5	54	-29	0
1805	84	0	-182	-331	-149	256	-16	-240	-5	15	-13	-46	42	5	0
1806	84	0	-177	-339	-162	258	-7	-250	-11	58	32	-9	58	31	0
1807	84	0	-235	-339	-104	287	-65	-221	-65	-15	-32	-31	-135	-3	0
1808	84	0	-141	-329	-188	235	23	-258	52	-44	48	64	-29	44	0
1809	84	0	-242	-329	-87	285	-77	-208	21	-36	13	1	-48	79	0
1810	84	0	-199	-327	-128	263	-35	-227	-67	-58	-64	-34	-112	-5	0
1811	84	0	-197	-325	-128	261	-34	-226	-11	-46	-19	91	-75	-11	0
1812	84	0	-246	-325	-79	285	-83	-202	-42	-17	17	-3	-5	40	0
1813	84	0	-176	-329	-153	252	-11	-241	-46	-56	9	-11	-54	-31	0
1814	84	0	-205	-329	-124	267	-40	-226	-7	-81	7	-36	19	-62	0
1815	84	0	-229	-320	-91	274	-69	-205	-69	-21	5	-36	-17	64	0
1816	84	0	-234	-327	-93	280	-70	-210	-25	-97	-5	7	-13	-31	0
1817	84	0	-248	-325	-77	286	-85	-201	-50	-71	-36	7	-69	-32	0
1818	84	0	-258	-327	-69	292	-94	-198	15	-95	-21	29	-44	-48	0
1819	84	0	-155	-327	-172	241	8	-249	46	32	48	60	17	23	0
1820	84	0	-283	-335	-52	309	-115	-193	-64	7	13	-9	-62	-32	0
1821	84	0	-196	-329	-133	262	-31	-231	31	32	13	44	-87	31	0
1822	84	0	-231	-310	-79	270	-76	-194	-23	-48	-52	42	-100	-46	0
1823	84	0	-227	-263	-36	245	-95	-149	3	-23	-48	46	62	-118	0
1824	84	0	-78	-161	-83	119	2	-122	44	-60	-5	25	-34	-58	0
1825	84	0	-105	-5	100	55	-102	47	-1	7	9	21	21	-13	0
1826	84	0	43	161	118	-102	-37	139	-29	-67	-46	-15	-64	-29	0
1827	84	0	184	364	180	-274	2	272	98	-7	54	81	-9	-27	0
1828	84	0	216	613	397	-414	-90	505	-40	-71	-65	-104	-27	-19	0
1829	84	0	441	929	488	-685	-23	708	-7	-23	-5	-13	-87	52	0
1830	84	0	557	1348	791	-952	-117	1069	44	19	-25	-3	17	17	0
1831	84	0	908	1815	907	-1361	0	1361	-3	-29	-36	46	40	-15	0
1832	84	0	1118	2254	1136	-1686	-9	1695	-13	-50	-5	1	-44	-48	0
1833	84	0	1224	2622	1398	-1923	-87	2010	-118	-29	-21	-21	-15	-17	0
1834	84	0	1490	2968	1478	-2229	6	2223	15	-3	-9	17	-25	-31	0
1835	84	0	1517	3187	1670	-2352	-76	2428	-133	-40	-71	1	-25	-44	0
1836	84	0	1606	3305	1699	-2455	-46	2502	5	-102	-85	-29	-44	-29	0
1837	84	0	1643	3321	1678	-2482	-17	2499	-44	-1	-42	62	5	-17	0
1838	84	0	1585	3206	1621	-2395	-18	2413	-9	38	-46	-1	27	-40	0
1839	84	0	1405	2867	1462	-2136	-28	2164	44	-75	52	-27	-9	1	1
1840	84	0	1106	2341	1235	-1723	-64	1788	-46	-34	-38	-46	-15	-83	0
1841	84	0	797	1693	896	-1245	-49	1294	-17	-73	1	-31	-60	7	0
1842	84	0	492	1002	510	-747	-9	756	-79	-25	-29	29	-73	-13	0
1843	84	0	37	-1	-38	-18	37	-19	1	-5	54	-38	-21	17	0
1844	84	0	-300	-424	-124	362	-88	-274	-46	-73	-62	23	-95	13	0
1845	84	0	-248	-519	-271	383	11	-395	7	-48	0	29	13	62	0
1846	84	0	-310	-560	-250	435	-30	-405	-73	-85	-19	-13	-40	-3	0
1847	84	0	-320	-576	-256	448	-32	-416	-29	-40	-17	52	3	-23	0
1848	84	0	-276	-574	-298	425	11	-436	-21	-81	15	19	-56	11	0
1849	82	0	-311	-572	-261	441	-25	-416	7	-85	-9	69	-40	3	0
1850	82	0	-301	-566	-265	433	-18	-415	29	-67	11	29	-38	13	0
1851	82	0	-378	-591	-213	484	-82	-402	-32	-116	-54	-58	-48	-15	0
1852	82	0	-295	-609	-314	452	9	-461	-5	-54	-38	64	-62	-19	0
1853	82	0	-365	-607	-242	486	-61	-424	13	-97	-7	-1	-15	44	0
1854	82	0	-270	-547	-277	408	3	-412	75	1	-108	-17	-48	-25	0
1855	82	0	-312	-492	-180	402	-66	-336	7	-85	-34	44	-42	-62	0
1856	82	0	-254	-444	-190	349	-32	-317	-48	38	23	-9	-17	97	0
1857	82	0	-182	-405	-223	293	20	-314	-17	-48	9	21	-67	-27	0
1858	82	0	-221	-362	-141	291	-40	-251	-19	-71	3	7	-3	-32	0
1859	82	0	-140	-310	-170	225	15	-240	0	-19	9	3	-13	-19	0
1860	82	0	-184	-292	-108	238	-38	-200	42	-48	-48	-29	0	23	0
1861	82	0	-105	-275	-170	190	32	-222	-31	-32	25	-62	83	-15	0
1862	82	0	-207	-267	-60	237	-73	-163	21	-31	-93	9	-5	27	0
1863	82	0	-97	-259	-162	178	32	-210	-1	3	-98	54	-7	-31	0
1864	82	0	-256	-267	-11	261	-122	-139	13	-79	-46	5	-48	19	0
1865	82	0	-194	-269	-75	231	-59	-172	-60	-21	-7	13	-17	-5	0
1866	82	0	-152	-258	-106	205	-23	-182	-9	-67	-21	-1	-36	15	0
1867	82	0	-178	-263	-85	220	-46	-174	-48	-1	-27	5	38	-19	0
1868	82	0	-155	-267	-112	211	-21	-189	-44	7	-128	56	-56	-73	0
1869	82	0	-180	-244	-64	212	-58	-154	-34	-75	-11	21	-69	17	0
1870	82	0	-159	-242	-83	200	-38	-162	-11	-36	0	56	38	-60	0
1871	82	0	-176	-238	-62	207	-57	-150	-21	-73	-124	-31	-60	-75	0
1872	82	0	-128	-242	-114	185	-7	-178	36	-3	15	120	48	7	0
1873	82	0	-227	-242	-15	234	-106	-128	-69	-95	-145	-44	-11	-98	0
1874	82	0	-141	-236	-95	188	-23	-165	0	-9	-7	54	-23	11	0
1875	82	0	-161	-232	-71	196	-45	-151	60	-62	-17	5	-19	-7	0
1876	82	0	-146	-223	-77	184	-34	-150	-13	-21	-17	1	-29	-25	0
1877	82	0	-167	-223	-56	195	-55	-139	-36	-62	-65	5	-5	-13	0
1878	82	0	-173	-225	-52	199	-60	-138	-31	-126	-27	-3	-50	-71	0
1879	82	0	-128	-219	-91	173	-18	-155	29	-13	-38	46	-25	-60	0
1880	82	0	-147	-207	-60	177	-43	-133	7	-65	7	21	-40	-27	0
1881	82	0	-144	-215	-71	179	-36	-143	7	27	-27	0	-15	67	0
1882	82	0	-109	-217	-108	163	0	-162	-42	-38	-56	-17	-21	-65	0
1883	82	0	-134	-213	-79	173	-27	-146	-9	-50	31	-11	38	87	0
1884	82	0	-116	-207	-91	161	-12	-149	-98	-89	-44	-44	1	-40	0
1885	82	0	-66	-201	-135	133	34	-168	60	112	93	56	71	58	0
1886	82	0	-195	-195	0	195	-97	-97	-116	-98	-15	9	-122	-34	0
1887	82	0	-35	-190	-155	112	60	-172	0	-50	-1	15	-73	1	0
1888	82	0	-119	-188	-69	153	-25	-128	-11	-46	-17	13	0	31	0
1889	82	0	-89	-174	-85	131	-2	-129	-85	11	-15	-7	38	-11	0
1890	82	0	-82	-161	-79	121	-1	-120	-46	-58	-95	36	-77	1	0
1891	82	0	-46	-164	-118	105	36	-141	-13	-1	-13	-1	-9	-21	0
1892	82	0	-95	-153	-58	124	-18	-105	-67	-54	-3	-3	15	17	0
1893	82	0	-68	-155	-87	111	9	-121	-23	-62	11	-25	15	-56	0
1894	82	0	-102	-162	-60	132	-21	-111	-31	0	-60	27	19	31	0
1895	82	0	-108	-162	-54	135	-27	-108	-116	-29	-81	-32	-91	-5	0
1896	82	0	-58	-155	-97	106	19	-126	-44	17	-36	-19	29	3	0
1897	82	0	-130	-143	-13	136	-58	-78	-60	1	-1	-1	36	9	0
1898	82	0	-40	-137	-97	88	28	-117	-40	-21	-54	15	-32	-58	0
1899	82	0	-65	-129	-64	97	0	-96	-21	-17	-42	36	-13	1	0
1900	82	0	-77	-135	-58	106	-9	-96	-54	46	-5	-40	21	5	0
1901	82	0	-99	-128	-29	113	-35	-78	-40	-11	-40	3	-29	13	0
1902	82	0	-120	-120	0	120	-60	-60	-64	-62	-79	-17	-62	-27	0
1903	82	0	-48	-112	-64	80	8	-88	-60	-5	-23	-13	15	-81	0
1904	82	0	-87	-100	-13	93	-37	-56	-13	-40	-5	27	-17	-19	0
1905	82	0	-106	-83	23	94	-64	-30	-44	-32	-58	-79	0	-9	0
1906	82	0	-70	-85	-15	77	-27	-50	-31	-91	-93	-64	1	-91	0
1907	82	0	-64	-85	-21	74	-21	-53	-7	-69	79	1	3	3	0
1908	82	0	-68	-77	-9	72	-29	-43	-71	-21	-42	-19	-31	-31	0
1909	82	0	-100	-56	44	78	-72	-6	0	-60	-65	-23	0	-67	0
1910	82	0	-49	-44	5	46	-27	-19	-5	-40	-73	-15	-11	7	0
1911	82	0	-73	-31	42	52	-57	5	-29	-23	-106	7	-56	-1	0
1912	82	0	-8	-17	-9	12	0	-13	-25	-46	-5	36	62	79	0
1913	82	0	-39	9	48	15	-43	28	-23	-71	-27	7	-3	15	0
1914	82	0	-68	25	93	21	-80	59	-36	-44	-29	0	-71	48	0
1915	82	0	-25	56	81	-15	-53	68	15	-108	-50	-27	3	-71	0
1916	82	0	-6	85	91	-39	-48	88	11	-34	-3	5	23	44	0
1917	82	0	31	116	85	-73	-27	100	-56	-7	-11	-64	-11	9	0
1918	82	0	147	197	50	-172	48	123	29	-27	38	17	62	64	0
1919	82	0	215	339	124	-277	45	231	104	40	21	112	81	89	0
1920	82	0	834	1119	285	-976	274	702	1577	859	341	345	634	847	0
1921	82	0	1045	-900	-1945	-72	1495	-1422	405	228	-34	-461	-638	-277	0
1922	82	0	3240	6757	3517	-4998	-138	5137	250	-17	-48	-52	-48	-772	0
1923	82	0	321	1519	1198	-920	-438	1358	300	360	308	535	114	-743	0
1924	82	0	1835	2457	622	-2146	606	1539	649	574	810	756	71	-1063	0
1925	82	0	1838	1208	-630	-1523	1234	289	962	845	-106	713	-211	-157	0
1926	82	0	2435	1037	-1398	-1736	1916	-180	626	-135	-3381	-1647	-710	-298	0
1927	82	0	2174	-1129	-3303	-522	2738	-2216	1262	1125	-1392	77	413	388	0
1928	82	0	3069	-506	-3575	-1281	3322	-2040	2405	2659	430	1598	2009	997	0
1929	82	0	3433	-93	-3526	-1670	3479	-1809	2221	3942	2023	2168	2609	1101	0
1930	82	0	3954	131	-3823	-2042	3888	-1846	2035	5825	3975	2572	3034	1427	0
1931	82	0	4102	329	-3773	-2215	3937	-1722	2551	7855	5177	2892	3102	2112	0
1932	82	0	3643	477	-3166	-2060	3404	-1344	3736	9424	5973	2929	3257	2395	0
1933	82	0	2779	591	-2188	-1685	2483	-798	4425	10518	6091	2904	3276	2413	0
1934	82	0	2952	661	-2291	-1806	2621	-815	4399	11203	5387	2735	3265	2448	0
1935	82	0	2834	743	-2091	-1788	2462	-674	4244	11284	4785	2277	2915	2714	0
1936	82	0	2734	818	-1916	-1776	2325	-549	4126	11284	4219	2104	2733	2469	0
1937	82	0	2668	890	-1778	-1779	2223	-444	4046	11275	4209	2617	2609	1994	0
1938	82	0	2366	958	-1408	-1662	1887	-225	3755	11283	4161	2785	2203	1637	0
1939	82	0	1882	1008	-874	-1445	1378	67	3554	11230	3633	3100	1687	1247	0
1940	82	0	1289	1070	-219	-1179	754	425	3189	11292	2880	3420	1400	696	0
1941	82	0	666	1121	455	-893	105	788	2778	11248	2399	3435	938	48	0
1942	82	0	178	1179	1001	-678	-411	1090	2452	11168	1872	3460	554	-323	0
1943	82	0	-243	1233	1476	-495	-859	1354	1815	10373	1487	3138	364	-634	0
1944	82	0	-456	1270	1726	-407	-1091	1498	1068	8976	1344	2702	40	-960	0
1945	82	0	-504	1317	1821	-406	-1162	1569	618	7767	1243	2254	-159	-1284	0
1946	82	0	-836	1358	2194	-261	-1515	1776	126	6233	905	1936	-325	-1784	0
1947	82	0	-941	1385	2326	-222	-1633	1855	-230	4725	653	1695	-312	-1974	0
1948	82	0	-1226	1414	2640	-94	-1933	2027	-644	3631	358	1431	-401	-2174	0
1949	82	0	-1284	1445	2729	-80	-2006	2087	-808	2729	15	1134	-562	-2421	0
1950	82	0	-1277	1495	2772	-109	-2024	2133	-880	2141	1	688	-570	-2393	0
1951	82	0	-1414	1532	2946	-59	-2180	2239	-1105	1627	-291	174	-710	-2360	0
1952	82	0	-1255	1559	2814	-152	-2034	2186	-1231	1080	-430	-267	-855	-2293	0
1953	82	0	-1211	1590	2801	-189	-2006	2195	-1208	550	-516	-467	-824	-2238	0
1954	82	0	-1115	1616	2731	-250	-1923	2173	-1280	-110	-770	-746	-968	-2190	0
1955	82	0	-1211	1590	2801	-189	-2006	2195	-1425	-882	-1278	-1113	-1001	-2223	0
1956	82	0	-1170	1594	2764	-212	-1967	2179	-1534	-1612	-1775	-1406	-1072	-2256	0
1957	82	0	-1164	1581	2745	-208	-1954	2163	-1746	-2376	-2165	-1641	-1012	-2232	0
1958	82	0	-1178	1565	2743	-193	-1960	2154	-1887	-3497	-2438	-1676	-1189	-2157	0
1959	82	0	-1032	1594	2626	-281	-1829	2110	-1885	-4269	-2343	-1907	-1272	-2042	0
1960	82	0	-870	1617	2487	-373	-1678	2052	-1831	-4846	-2568	-2085	-1517	-1678	0
1961	82	0	-827	1627	2454	-400	-1640	2040	-1792	-5146	-2640	-2549	-2157	-1499	0
1962	82	0	-749	1641	2390	-446	-1569	2015	-1709	-5437	-2811	-2989	-2467	-1196	0
1963	82	0	-731	1637	2368	-453	-1549	2002	-1736	-5707	-3327	-3237	-2456	-1125	0
1964	82	0	-602	1617	2219	-507	-1410	1918	-1691	-5971	-3839	-3550	-2380	-1030	0
1965	82	0	-421	1577	1998	-578	-1209	1787	-1680	-6227	-4300	-3734	-2355	-851	0
1966	82	0	-268	1538	1806	-635	-1037	1672	-1637	-6539	-4710	-3715	-2188	-715	0
1967	82	0	-199	1484	1683	-642	-941	1583	-1610	-6951	-5238	-3623	-2130	-626	0
1968	82	0	41	1441	1400	-741	-679	1420	-1437	-7209	-5711	-3412	-1974	-595	0
1969	82	0	151	1404	1253	-777	-551	1328	-1400	-7399	-6093	-3208	-1856	-614	0
1970	82	0	345	1365	1020	-855	-337	1192	-1218	-7552	-6192	-3014	-1778	-589	0
1971	82	0	332	1344	1012	-838	-340	1178	-1218	-7554	-6054	-2772	-1664	-504	0
1972	82	0	420	1293	873	-856	-226	1083	-1063	-7695	-5837	-2545	-1625	-576	0
1973	82	0	318	1270	952	-794	-317	1111	-975	-7825	-5399	-2295	-1553	-644	0
1974	82	0	219	1235	1016	-727	-398	1125	-898	-7952	-5274	-2217	-1592	-781	0
1975	82	0	159	1185	1026	-672	-433	1105	-882	-8093	-5185	-2000	-1581	-1010	0
1976	82	0	17	1148	1131	-582	-557	1139	-838	-8213	-5216	-1800	-1590	-1142	0
1977	82	0	-220	1099	1319	-439	-769	1209	-913	-8598	-5141	-1734	-1681	-1377	0
1978	82	0	-270	1051	1321	-390	-795	1186	-874	-8695	-5189	-1672	-1740	-1581	0
1979	82	0	-553	999	1552	-223	-1052	1275	-927	-8925	-5195	-1583	-1703	-1875	0
1980	82	0	-643	971	1614	-164	-1128	1292	-981	-9187	-5067	-1590	-1722	-2000	0
1981	82	0	-846	929	1775	-41	-1310	1352	-1090	-9323	-4716	-1602	-1709	-2101	0
1982	82	0	-1055	890	1945	82	-1500	1417	-1142	-9393	-4370	-1610	-1753	-2275	0
1983	82	0	-1166	857	2023	154	-1594	1440	-1146	-9346	-3907	-1681	-1643	-2339	0
1984	82	0	-1306	824	2130	241	-1718	1477	-1307	-9213	-3530	-1643	-1683	-2430	0
1985	82	0	-1374	785	2159	294	-1766	1472	-1410	-9061	-3177	-1786	-1577	-2531	0
1986	82	0	-1374	760	2134	307	-1754	1447	-1398	-8724	-2950	-1874	-1462	-2415	0
1987	82	0	-1405	719	2124	343	-1764	1421	-1455	-8322	-2942	-1823	-1404	-2520	0
1988	82	0	-1236	682	1918	277	-1577	1300	-1660	-7866	-2925	-1910	-1361	-2475	0
1989	82	0	-1187	644	1831	271	-1509	1237	-1691	-7245	-2921	-1810	-1340	-2477	0
1990	82	0	-1244	618	1862	313	-1553	1240	-1755	-6770	-2855	-1889	-1361	-2574	0
1991	82	0	-1040	595	1635	222	-1337	1115	-1821	-6136	-2743	-1848	-1365	-2473	0
1992	82	0	-1105	580	1685	262	-1395	1132	-1872	-5433	-2679	-1813	-1280	-2452	0
1993	82	0	-1077	556	1633	260	-1355	1094	-1988	-4822	-2611	-1798	-1325	-2494	0
1994	82	0	-927	541	1468	193	-1197	1004	-1856	-4161	-2326	-1722	-1152	-2419	0
1995	82	0	-854	527	1381	163	-1117	954	-1963	-3678	-2196	-1794	-1154	-2456	0
1996	82	0	-536	517	1053	9	-794	785	-1808	-3127	-2143	-1699	-993	-2444	0
1997	82	0	-388	494	882	-53	-635	688	-1742	-2698	-2209	-1612	-826	-2504	0
1998	82	0	-272	469	741	-98	-506	605	-1819	-2335	-2386	-1598	-725	-2626	0
1999	82	0	72	461	389	-266	-158	425	-1577	-1827	-2300	-1437	-609	-2485	0
[truncated: 31,697 more rows]
