# Supplementary material for: A Robust and Real-Time Capable Envelope-Based Algorithm for Heart Sound Classification: Validation under Different Physiological Conditions
Source: Sensors (Basel). 2020 Feb 11;20(4):972. doi: 10.3390/s20040972 (PMC7070375; doi:10.3390/s20040972)
Supplement: Supplementary file 1 [file sensors-20-00972-s001.zip › Messungen/tz/tz10_unfiltered.csv]

Dataset No.	Pulse (bpm)	Pacer Bit	leadI (�V)	leadII (�V)	leadIII (�V)	lead_avR (�V)	lead_avL (�V)	lead_avF (�V)	V1 (�V)	V2 (�V)	V3 (�V)	V4 (�V)	V5 (�V)	V6 (�V)	R-Wave
1	0	0	-745	116	861	314	-803	488	1365	-1229	-422	-133	-174	2060	0
2	0	0	-782	137	919	322	-850	528	1262	-1301	-444	-153	-178	2054	0
3	0	0	-776	139	915	318	-845	527	1375	-1303	-504	-93	-186	2093	0
4	0	0	-759	131	890	314	-824	510	1301	-1359	-450	-252	-221	2062	0
5	0	0	-640	126	766	257	-703	446	1334	-1193	-391	-188	-64	2134	0
6	0	0	-662	110	772	276	-717	441	1284	-1313	-481	-300	-176	1978	0
7	0	0	-491	120	611	185	-551	365	1309	-1272	-364	-149	-166	2141	0
8	0	0	-492	95	587	198	-539	341	1224	-1280	-411	-230	-219	2135	0
9	0	0	-345	89	434	128	-389	261	1270	-1228	-417	-124	-71	2132	0
10	0	0	-250	91	341	79	-295	216	1228	-1272	-419	-186	-250	2073	0
11	0	0	-107	79	186	14	-146	132	1328	-1253	-424	-141	-184	2120	0
12	0	0	-48	56	104	-4	-76	80	1272	-1352	-368	-259	-259	2149	0
13	0	0	199	46	-153	-122	176	-53	1309	-1286	-356	-186	-178	2145	0
14	0	0	251	38	-213	-144	232	-87	1342	-1305	-386	-143	-230	2161	0
15	0	0	451	25	-426	-238	438	-200	1358	-1303	-366	-155	-126	2153	0
16	0	0	641	9	-632	-325	636	-311	1344	-1214	-395	-110	-104	2194	0
17	0	0	820	0	-820	-410	820	-410	1394	-1253	-166	-79	-199	2229	0
18	0	0	831	11	-820	-421	825	-404	1241	-1169	-162	-7	-122	2207	0
19	0	0	979	21	-958	-500	968	-468	1257	-1074	-151	-93	-98	2227	0
20	0	0	991	29	-962	-510	976	-466	1204	-1072	-29	-83	-226	2170	0
21	0	0	1027	19	-1008	-523	1017	-494	1247	-1012	40	-17	-93	2153	0
22	0	0	1103	19	-1084	-561	1093	-532	1268	-1016	122	48	-100	2186	0
23	0	0	1132	31	-1101	-581	1116	-535	1261	-946	242	85	-129	2188	0
24	0	0	1180	32	-1148	-606	1164	-558	1191	-904	368	56	-131	2126	0
25	0	0	1165	27	-1138	-596	1151	-555	1301	-865	508	118	-97	2298	0
26	0	0	1148	25	-1123	-586	1135	-549	1228	-840	585	124	-116	2190	0
27	0	0	1136	19	-1117	-577	1126	-549	1233	-750	655	211	-71	2285	0
28	0	0	1048	-3	-1051	-522	1049	-527	1179	-706	748	159	-83	2265	0
29	0	0	1032	-19	-1051	-506	1041	-535	1224	-710	770	217	-137	2331	0
30	0	0	892	-15	-907	-438	899	-461	1228	-698	871	238	-34	2267	0
31	0	0	683	1	-682	-342	682	-340	1193	-764	801	184	-178	2353	0
32	0	0	670	23	-647	-346	658	-312	1171	-661	828	186	-44	2362	0
33	0	0	573	21	-552	-297	562	-265	1216	-661	741	234	-52	2514	0
34	0	0	440	27	-413	-233	426	-193	1134	-754	713	252	-133	2459	0
35	0	0	426	25	-401	-225	413	-188	1241	-682	793	261	-3	2586	0
36	0	0	275	27	-248	-151	261	-110	1167	-684	680	213	11	2576	0
37	0	0	200	32	-168	-116	184	-68	1146	-684	618	155	13	2671	0
38	0	0	84	19	-65	-51	74	-23	1160	-665	667	217	54	2785	0
39	0	0	-48	23	71	12	-59	47	1119	-777	618	98	-23	2799	0
40	0	0	-133	29	162	52	-147	95	1162	-721	663	153	-15	2975	0
41	0	0	-229	42	271	93	-250	156	1183	-783	632	182	-40	2993	0
42	0	0	-368	31	399	168	-383	215	1131	-814	543	186	-31	3036	0
43	0	0	-450	19	469	215	-459	244	1111	-702	552	209	5	3131	0
44	0	0	-576	25	601	275	-588	313	1165	-841	549	184	-100	3255	0
45	0	0	-572	29	601	271	-586	315	1129	-760	574	192	-67	3338	0
46	0	0	-617	32	649	292	-633	340	1136	-799	523	126	5	3387	0
47	0	0	-614	32	646	291	-630	339	1134	-808	508	180	11	3447	0
48	0	0	-673	44	717	314	-695	380	1107	-791	448	122	75	3536	0
49	0	0	-561	34	595	263	-578	314	1210	-822	483	151	-38	3565	0
50	0	0	-623	34	657	294	-640	345	1200	-721	483	128	95	3592	0
51	0	0	-560	25	585	267	-572	305	1098	-822	463	21	-21	3459	0
52	0	0	-446	31	477	207	-461	254	1233	-828	463	85	36	3546	0
53	0	0	-438	21	459	208	-448	240	1131	-797	422	64	-5	3532	0
54	0	0	-276	7	283	134	-279	145	1127	-748	502	-9	62	3493	0
55	0	0	-158	-7	151	82	-154	72	1202	-768	475	29	149	3505	0
56	0	0	-110	0	110	55	-110	55	1111	-847	436	13	-44	3476	0
57	0	0	82	-15	-97	-33	89	-56	1204	-733	459	124	60	3385	0
58	0	0	60	-19	-79	-20	69	-49	1158	-808	409	77	13	3356	0
59	0	0	285	0	-285	-142	285	-142	1231	-797	490	93	-17	3298	0
60	0	0	301	5	-296	-153	298	-145	1179	-828	519	83	42	3185	0
61	0	0	361	-5	-366	-178	363	-185	1146	-834	444	83	-56	3136	0
62	0	0	534	-9	-543	-262	538	-276	1200	-776	496	182	-27	3086	0
63	0	0	524	-9	-533	-257	528	-271	1111	-820	512	199	-83	2999	0
64	0	0	607	-15	-622	-296	614	-318	1107	-779	535	207	-32	2915	0
65	0	0	648	-25	-673	-311	660	-349	1187	-737	589	190	7	2884	0
66	0	0	681	-42	-723	-319	702	-382	1218	-744	682	162	-27	2892	0
67	0	0	689	-52	-741	-318	715	-396	1158	-737	611	230	-38	2745	0
68	0	0	714	-46	-760	-334	737	-403	1132	-795	605	271	-79	2700	0
69	0	0	648	-52	-700	-298	674	-376	1179	-766	655	343	-58	2688	0
70	0	0	599	-64	-663	-267	631	-363	1144	-690	634	304	-89	2615	0
71	0	0	490	-62	-552	-214	521	-307	1131	-789	603	314	-85	2560	0
72	0	0	572	-56	-628	-258	600	-342	1210	-663	589	407	-46	2479	0
73	0	0	411	-50	-461	-180	436	-255	1140	-884	560	314	-120	2469	0
74	0	0	409	-60	-469	-174	439	-264	1150	-731	578	391	-75	2457	0
75	0	0	262	-50	-312	-106	287	-181	1094	-756	527	358	-31	2411	0
76	0	0	326	-36	-362	-145	344	-199	1175	-715	636	316	-73	2483	0
77	0	0	152	-38	-190	-57	171	-114	1010	-770	492	343	-56	2345	0
78	0	0	136	-21	-157	-57	146	-89	1086	-808	432	339	-126	2333	0
79	0	0	45	-3	-48	-21	46	-25	1037	-832	415	312	-64	2279	0
80	0	0	-83	17	100	33	-91	58	1020	-937	384	234	-178	2190	0
81	0	0	-46	0	46	23	-46	23	1041	-849	356	240	-58	2122	0
82	0	0	-326	3	329	161	-327	166	944	-1001	201	215	-157	2149	0
83	0	0	-230	29	259	100	-244	144	942	-958	188	131	-135	2130	0
84	0	0	-316	23	339	146	-327	181	993	-997	151	112	-141	2062	0
85	0	0	-318	42	360	138	-339	201	902	-1030	131	124	-201	2110	0
86	0	0	-285	44	329	120	-307	186	892	-1034	71	67	-120	2048	0
87	0	0	-273	56	329	108	-301	192	890	-1022	120	-21	-122	2124	0
88	0	0	-394	38	432	178	-413	235	820	-1022	-17	-44	-87	2077	0
89	0	0	-392	50	442	171	-417	246	882	-1008	17	40	-95	2099	0
90	0	0	-522	36	558	243	-540	297	787	-1090	-83	-40	-246	2122	0
91	0	0	-430	60	490	185	-460	275	795	-1059	-40	-81	-223	2069	0
92	0	0	-522	79	601	221	-561	340	777	-1061	-77	27	-164	2110	0
93	0	0	-528	98	626	215	-577	362	731	-1105	-95	-149	-166	2046	0
94	0	0	-403	120	523	141	-463	321	768	-1078	1	-122	-122	2083	0
95	0	0	-394	129	523	132	-458	326	785	-1132	-46	-69	-180	2147	0
96	0	0	-396	129	525	133	-460	327	834	-1138	-174	-95	-186	2116	0
97	0	0	-341	120	461	110	-401	290	756	-1177	-108	-112	-176	2242	0
98	0	0	-238	120	358	59	-298	239	787	-1154	-114	-153	-102	2201	0
99	0	0	-297	122	419	87	-358	270	743	-1123	-186	-234	-120	2256	0
100	0	0	-237	114	351	61	-294	232	764	-1167	-209	-178	-186	2256	0
101	0	0	-128	91	219	18	-173	155	810	-1165	-157	-194	-188	2283	0
102	0	0	-58	97	155	-19	-106	126	750	-1160	-98	-153	-188	2306	0
103	0	0	25	104	79	-64	-27	91	756	-1257	-83	-151	-164	2353	0
104	0	0	44	104	60	-74	-8	82	776	-1196	-205	-67	-174	2258	0
105	0	0	138	98	-40	-118	89	29	814	-1224	-215	-133	-248	2244	0
106	0	0	244	83	-161	-163	202	-39	797	-1103	-161	-83	-149	2244	0
107	0	0	237	71	-166	-154	201	-47	735	-1099	-254	-83	-141	2258	0
108	0	0	346	52	-294	-199	320	-121	805	-1185	-141	-75	-147	2223	0
109	0	0	311	3	-308	-157	309	-152	768	-1171	-118	-89	-147	2223	0
110	0	0	346	7	-339	-176	342	-166	826	-1144	-122	-23	-137	2279	0
111	0	0	492	7	-485	-249	488	-239	799	-1117	-5	-32	-128	2296	0
112	0	0	507	-3	-510	-252	508	-256	838	-1210	-23	19	-234	2217	0
113	0	0	547	-9	-556	-269	551	-282	731	-1086	50	34	-71	2314	0
114	0	0	541	-23	-564	-259	552	-293	723	-1099	114	-56	-172	2242	0
115	0	0	607	-60	-667	-273	637	-363	857	-1001	230	58	-44	2421	0
116	0	0	580	-89	-669	-245	624	-379	756	-1045	269	-7	-139	2395	0
117	0	0	716	-112	-828	-302	772	-470	857	-979	341	97	-40	2454	0
118	0	0	658	-116	-774	-271	716	-445	793	-991	304	151	-131	2343	0
119	0	0	679	-112	-791	-283	735	-451	774	-902	436	87	-1	2411	0
120	0	0	576	-124	-700	-226	638	-412	760	-958	294	65	-116	2415	0
121	0	0	610	-131	-741	-239	675	-436	857	-950	384	178	-97	2483	0
122	0	0	522	-155	-677	-183	599	-416	744	-983	254	149	-155	2419	0
123	0	0	516	-166	-682	-175	599	-424	805	-929	246	172	-102	2481	0
124	0	0	522	-153	-675	-184	598	-414	830	-940	283	199	-97	2547	0
125	0	0	485	-168	-653	-158	569	-410	758	-931	372	137	-73	2523	0
126	0	0	480	-164	-644	-158	562	-404	791	-762	393	213	-31	2617	0
127	0	0	491	-164	-655	-163	573	-409	820	-744	448	190	-7	2632	0
128	0	0	491	-172	-663	-159	577	-417	824	-764	490	162	21	2603	0
129	0	0	434	-161	-595	-136	514	-378	849	-727	669	298	27	2719	0
130	0	0	372	-151	-523	-110	447	-337	772	-708	630	256	-56	2667	0
131	0	0	357	-155	-512	-101	434	-333	818	-673	680	275	-42	2778	0
132	0	0	250	-161	-411	-44	330	-286	810	-696	725	261	29	2745	0
133	0	0	256	-166	-422	-45	339	-294	843	-611	694	318	-5	2712	0
134	0	0	241	-168	-409	-36	325	-288	874	-580	787	364	34	2855	0
135	0	0	189	-162	-351	-13	270	-256	739	-640	684	291	-38	2776	0
136	0	0	324	-164	-488	-80	406	-326	933	-517	768	448	73	2865	0
137	0	0	77	-182	-259	52	168	-220	760	-560	682	296	19	2845	0
138	0	0	256	-172	-428	-42	342	-300	884	-525	661	440	65	2937	0
139	0	0	169	-168	-337	0	253	-252	832	-510	711	391	75	2908	0
140	0	0	137	-161	-298	12	217	-229	820	-554	527	401	69	2861	0
141	0	0	103	-155	-258	26	180	-206	907	-636	574	376	54	2935	0
142	0	0	54	-151	-205	48	129	-178	750	-642	576	358	11	2875	0
143	0	0	110	-159	-269	24	189	-214	880	-616	589	426	56	3026	0
144	0	0	31	-188	-219	78	125	-203	743	-659	420	300	-32	2878	0
145	0	0	103	-205	-308	51	205	-256	869	-578	463	320	65	2997	0
146	0	0	-12	-223	-211	117	99	-217	824	-640	409	312	48	2975	0
147	0	0	46	-248	-294	101	170	-271	746	-599	304	250	93	3014	0
148	0	0	39	-267	-306	114	172	-286	799	-614	327	322	106	3154	0
149	0	0	97	-269	-366	86	231	-317	812	-595	279	263	64	3169	0
150	0	0	115	-199	-314	42	214	-256	801	-587	225	178	100	3315	0
151	0	0	208	-32	-240	-88	224	-136	830	-550	162	263	124	3327	0
152	0	0	257	168	-89	-212	173	39	727	-647	81	161	106	3332	0
153	0	0	430	419	-11	-424	220	204	725	-665	25	194	89	3290	0
154	0	0	493	735	242	-614	125	488	725	-758	75	207	60	3105	0
155	0	0	788	1127	339	-957	224	733	729	-772	3	180	5	2948	0
156	0	0	1057	1584	527	-1320	265	1055	735	-721	128	157	128	2995	0
157	0	0	1203	2025	822	-1614	190	1423	710	-890	143	67	-3	2842	0
158	0	0	1589	2489	900	-2039	344	1694	711	-900	174	95	-11	2797	0
159	0	0	1643	2863	1220	-2253	211	2041	680	-952	-38	77	-71	2741	0
160	0	0	1832	3131	1299	-2481	266	2215	669	-1078	-221	5	-89	2595	0
161	0	0	1895	3315	1420	-2605	237	2367	661	-1061	-323	56	-97	2512	0
162	0	0	1829	3342	1513	-2585	158	2427	547	-1202	-543	-50	-120	2378	0
163	0	0	1850	3208	1358	-2529	246	2283	640	-1206	-708	5	-112	2320	0
164	0	0	1599	2964	1365	-2281	117	2164	595	-1317	-863	-50	-199	2300	1
165	0	0	1445	2430	985	-1937	230	1707	611	-1305	-1026	-81	-145	2221	0
166	0	0	1051	1821	770	-1436	140	1295	585	-1319	-1051	-29	-128	2240	0
167	0	0	797	1198	401	-997	198	799	607	-1358	-1146	-110	-133	2199	0
168	0	0	306	254	-52	-280	179	101	558	-1332	-1144	3	-77	2300	0
169	0	0	-29	-310	-281	169	126	-295	525	-1482	-1371	-64	-199	2151	0
170	0	0	-66	-475	-409	270	171	-442	568	-1402	-1437	-29	-124	2168	0
171	0	0	-183	-539	-356	361	86	-447	496	-1522	-1616	-192	-246	2062	0
172	0	0	-231	-541	-310	386	39	-425	448	-1608	-1765	-114	-343	1874	0
173	0	0	-266	-560	-294	413	14	-427	424	-1625	-1903	-149	-335	1681	0
174	0	0	-332	-568	-236	450	-48	-402	430	-1844	-1984	-201	-376	1379	0
175	0	0	-314	-570	-256	442	-29	-413	488	-1825	-2176	-159	-378	1171	0
176	0	0	-398	-603	-205	500	-96	-404	481	-1934	-2337	-219	-389	1043	0
177	0	0	-396	-605	-209	500	-93	-407	411	-1936	-2626	-190	-430	851	0
178	0	0	-393	-552	-159	472	-117	-355	483	-2009	-2743	-153	-378	810	0
179	0	0	-488	-479	9	483	-248	-235	358	-2161	-2974	-314	-523	510	0
180	0	0	-513	-407	106	460	-309	-150	374	-2137	-3010	-281	-485	560	0
181	0	0	-628	-355	273	491	-450	-41	323	-2213	-3111	-370	-492	556	0
182	0	0	-572	-285	287	428	-429	1	349	-2182	-3140	-411	-465	647	0
183	0	0	-626	-225	401	425	-513	88	335	-2190	-3189	-353	-405	680	0
184	0	0	-590	-162	428	376	-509	133	291	-2246	-3156	-407	-496	688	0
185	0	0	-696	-157	539	426	-617	191	337	-2176	-3210	-388	-399	735	0
186	0	0	-711	-131	580	421	-645	224	327	-2116	-3142	-455	-362	857	0
187	0	0	-658	-129	529	393	-593	200	325	-2071	-3148	-415	-296	983	0
188	0	0	-610	-129	481	369	-545	176	388	-2106	-3096	-419	-259	1222	0
189	0	0	-596	-143	453	369	-524	155	277	-2000	-3008	-376	-234	1493	0
190	0	0	-643	-174	469	408	-556	147	256	-1965	-2933	-386	-221	1517	0
191	0	0	-610	-197	413	403	-511	108	327	-1879	-2717	-331	-176	1874	0
192	0	0	-688	-244	444	466	-566	100	351	-1860	-2506	-304	-250	2165	0
193	0	0	-614	-256	358	435	-486	51	424	-1621	-2370	-240	-95	2411	0
194	0	0	-523	-258	265	390	-394	3	453	-1447	-2271	-215	3	2605	0
195	0	0	-436	-242	194	339	-315	-24	376	-1381	-1969	-302	64	2795	0
196	0	0	-348	-238	110	293	-229	-64	496	-1237	-1771	-129	104	2929	0
197	0	0	-216	-223	-7	219	-104	-115	525	-1138	-1579	-126	157	3226	0
198	0	0	-15	-199	-184	107	84	-191	529	-931	-1307	-64	215	3356	0
199	0	0	135	-157	-292	11	213	-224	591	-938	-1022	-23	180	3391	0
200	0	0	184	-128	-312	-28	248	-220	512	-884	-764	0	263	3590	0
201	0	0	328	-114	-442	-107	385	-278	580	-770	-653	67	258	3703	0
202	0	0	399	-89	-488	-155	443	-288	578	-729	-494	112	271	3841	0
203	0	0	594	-102	-696	-246	645	-399	613	-570	-366	161	283	3823	0
204	0	0	757	-98	-855	-329	806	-476	665	-459	-197	261	424	3982	0
205	0	0	955	-79	-1034	-438	994	-556	733	-420	32	279	358	4037	0
206	0	0	1083	-81	-1164	-501	1123	-622	671	-108	428	322	477	4225	0
207	0	0	1204	-93	-1297	-555	1250	-695	719	-50	591	386	498	4221	0
208	0	0	1418	-114	-1532	-652	1475	-823	814	25	981	504	580	4351	0
209	0	0	1442	-141	-1583	-650	1512	-862	795	184	1119	517	616	4442	0
210	0	0	1567	-149	-1716	-709	1641	-932	768	178	1350	428	560	4529	0
211	0	0	1543	-131	-1674	-706	1608	-902	756	296	1656	547	616	4714	0
212	0	0	1665	-102	-1767	-781	1716	-934	822	296	1872	562	601	4772	0
213	0	0	1772	-67	-1839	-852	1805	-953	892	364	2106	686	647	4842	0
214	0	0	1763	-25	-1788	-869	1775	-906	838	244	2238	632	704	4910	0
215	0	0	1919	-13	-1932	-953	1925	-972	987	345	2151	696	783	5162	0
216	0	0	1915	-7	-1922	-954	1918	-964	919	420	2073	696	855	5323	0
217	0	0	1929	1	-1928	-965	1928	-963	979	463	2091	797	898	5474	0
218	0	0	1955	29	-1926	-992	1940	-948	1006	523	2130	822	913	5695	0
219	0	0	1952	73	-1879	-1012	1915	-903	1049	647	2318	927	999	5924	0
220	0	0	1924	116	-1808	-1020	1866	-846	973	739	2456	921	987	6033	0
221	0	0	2020	135	-1885	-1077	1952	-875	1065	840	2793	975	1024	6219	0
222	0	0	1949	145	-1804	-1047	1876	-829	1053	838	3038	1101	987	6343	0
223	0	0	2059	139	-1920	-1099	1989	-890	1045	935	3214	1099	1078	6400	0
224	0	0	1991	108	-1883	-1049	1937	-887	1063	1059	3329	1162	1047	6506	0
225	0	0	1994	91	-1903	-1042	1948	-906	1074	1028	3332	1191	1006	6512	0
226	0	0	2067	69	-1998	-1068	2032	-964	1158	1065	3288	1315	1035	6485	0
227	0	0	2005	62	-1943	-1033	1974	-940	1072	1030	3214	1286	999	6535	0
228	0	0	2055	48	-2007	-1051	2031	-979	1131	985	3127	1274	1037	6479	0
229	0	0	2005	54	-1951	-1029	1978	-948	1092	985	3020	1290	1035	6396	0
230	0	0	1924	58	-1866	-991	1895	-904	1034	905	2855	1284	907	6198	0
231	0	0	1928	87	-1841	-1007	1884	-877	1150	905	2898	1365	938	6136	0
232	0	0	1734	126	-1608	-930	1671	-741	1022	708	2725	1177	797	5965	0
233	0	0	1823	149	-1674	-986	1748	-762	1084	719	2638	1358	878	5918	0
234	0	0	1627	174	-1453	-900	1540	-639	952	611	2374	1202	892	5707	0
235	0	0	1568	209	-1359	-888	1463	-575	1018	517	2302	1129	822	5573	0
236	0	0	1499	221	-1278	-860	1388	-528	1026	624	2232	1253	807	5534	0
237	0	0	1367	242	-1125	-804	1246	-441	942	479	2182	1008	764	5338	0
238	0	0	1421	256	-1165	-838	1293	-454	935	432	2126	1074	752	5129	0
239	0	0	1216	254	-962	-735	1089	-354	830	397	2149	977	774	5005	0
240	0	0	1128	269	-859	-698	993	-295	874	273	2077	938	706	4720	0
241	0	0	1043	267	-776	-655	909	-254	882	256	1961	933	626	4456	0
242	0	0	868	298	-570	-583	719	-136	729	124	1827	828	504	4277	0
243	0	0	886	304	-582	-595	734	-139	748	17	1746	826	463	4031	0
244	0	0	732	312	-420	-522	576	-54	758	-15	1548	760	477	3761	0
245	0	0	643	325	-318	-484	480	3	756	-79	1447	702	453	3439	0
246	0	0	375	331	-44	-353	209	143	682	-133	1356	785	419	3173	0
247	0	0	324	335	11	-329	156	173	739	-182	1262	706	372	2921	0
248	0	0	191	320	129	-255	31	224	628	-232	1206	706	364	2756	0
249	0	0	18	318	300	-168	-141	309	680	-335	1074	711	302	2500	0
250	0	0	62	316	254	-189	-96	285	671	-358	1173	698	318	2425	0
251	0	0	5	296	291	-150	-143	293	611	-294	1068	630	329	2289	0
252	0	0	-26	294	320	-134	-173	307	636	-411	979	582	320	2211	0
253	0	0	-62	271	333	-104	-197	302	603	-420	993	675	304	2225	0
254	0	0	-163	263	426	-50	-294	344	632	-510	900	554	304	2130	0
255	0	0	-233	273	506	-20	-369	389	605	-440	929	618	372	2153	0
256	0	0	-257	259	516	-1	-386	387	601	-521	935	620	339	2166	0
257	0	0	-388	244	632	72	-510	438	663	-504	902	661	347	2155	0
258	0	0	-512	238	750	137	-631	494	516	-461	855	523	362	2091	0
259	0	0	-462	228	690	117	-576	459	597	-467	904	611	353	2102	0
260	0	0	-487	234	721	126	-604	477	613	-506	917	560	351	2013	0
261	0	0	-435	238	673	98	-554	455	582	-450	925	613	399	2011	0
262	0	0	-497	232	729	132	-613	480	512	-564	847	502	259	2007	0
263	0	0	-425	217	642	104	-533	429	549	-411	865	628	374	1988	0
264	0	0	-403	221	624	91	-513	422	558	-471	795	634	261	2083	0
265	0	0	-365	209	574	78	-469	391	535	-364	869	647	384	2114	0
266	0	0	-309	199	508	55	-408	353	552	-434	768	477	358	2099	0
267	0	0	-214	199	413	7	-313	306	527	-417	907	514	378	2221	0
268	0	0	-173	199	372	-13	-272	285	407	-455	758	457	302	2223	0
269	0	0	-51	195	246	-72	-148	220	539	-349	744	545	415	2258	0
270	0	0	-112	186	298	-37	-205	242	419	-485	706	376	362	2312	0
271	0	0	74	186	112	-130	-19	149	419	-461	642	325	351	2430	0
272	0	0	105	174	69	-139	18	121	413	-570	531	322	382	2444	0
273	0	0	93	153	60	-123	16	106	279	-591	413	232	201	2467	0
274	0	0	243	137	-106	-190	174	15	341	-634	325	238	234	2448	0
275	0	0	274	139	-135	-206	204	2	285	-692	201	64	273	2452	0
276	0	0	420	137	-283	-278	351	-73	316	-766	54	44	221	2425	0
277	0	0	493	131	-362	-312	427	-115	261	-783	0	-7	180	2467	0
278	0	0	599	122	-477	-360	538	-177	256	-892	-215	-50	69	2364	0
279	0	0	587	114	-473	-350	530	-179	137	-948	-366	-168	44	2388	0
280	0	0	657	110	-547	-383	602	-218	174	-1043	-453	-215	73	2322	0
281	0	0	695	112	-583	-403	639	-235	71	-1117	-527	-353	15	2244	0
282	0	0	726	102	-624	-414	675	-261	116	-1162	-680	-267	-38	2331	0
283	0	0	717	93	-624	-405	670	-265	17	-1330	-803	-419	-112	2324	0
284	0	0	810	95	-715	-452	762	-310	65	-1243	-768	-378	-116	2289	0
285	0	0	732	85	-647	-408	689	-281	-50	-1262	-940	-461	-228	2374	0
286	0	0	748	79	-669	-413	708	-295	-34	-1346	-810	-471	-226	2378	0
287	0	0	719	79	-640	-399	679	-280	-54	-1280	-964	-521	-110	2380	0
288	0	0	610	83	-527	-346	568	-222	-100	-1276	-954	-543	-240	2411	0
289	0	0	519	97	-422	-308	470	-162	-122	-1340	-884	-527	-168	2461	0
290	0	0	364	93	-271	-228	317	-89	-166	-1326	-948	-589	-246	2459	0
291	0	0	230	104	-126	-167	178	-11	-211	-1261	-921	-580	-259	2651	0
292	0	0	139	95	-44	-117	91	25	-172	-1286	-904	-560	-281	2692	0
293	0	0	-33	73	106	-20	-69	89	-223	-1338	-861	-661	-228	2717	0
294	0	0	-111	67	178	22	-144	122	-166	-1293	-789	-632	-190	2752	0
295	0	0	-241	81	322	80	-281	201	-147	-1288	-814	-646	-267	2758	0
296	0	0	-359	98	457	130	-408	277	-106	-1189	-795	-543	-215	2933	0
297	0	0	-611	102	713	254	-662	407	-217	-1231	-857	-589	-238	2902	0
298	0	0	-592	100	692	246	-642	396	-71	-1084	-770	-448	-230	3078	0
299	0	0	-867	116	983	375	-925	549	-124	-1218	-803	-432	-298	3202	0
300	0	0	-1005	108	1113	448	-1059	610	-85	-1222	-785	-440	-335	3224	0
301	0	0	-1156	110	1266	523	-1211	688	-97	-1185	-727	-360	-242	3362	0
302	0	0	-1296	112	1408	592	-1352	760	25	-1175	-766	-376	-393	3274	0
303	0	0	-1405	114	1519	645	-1462	816	46	-1099	-807	-300	-246	3427	0
304	0	0	-1574	131	1705	721	-1639	918	-23	-1158	-667	-225	-308	3381	0
305	0	0	-1574	129	1703	722	-1638	916	69	-1082	-591	-213	-358	3490	0
306	0	0	-1787	118	1905	834	-1846	1011	124	-1080	-465	-164	-370	3641	0
307	0	0	-1913	116	2029	898	-1971	1072	153	-1129	-442	-122	-372	3618	0
308	0	0	-1894	110	2004	892	-1949	1057	211	-989	-246	-34	-323	3777	0
309	0	0	-2062	114	2176	974	-2119	1145	236	-1024	-267	15	-399	3750	0
310	0	0	-2086	100	2186	993	-2136	1143	223	-948	-135	128	-407	3821	0
311	0	0	-2210	102	2312	1054	-2261	1207	279	-962	-48	240	-442	3814	0
312	0	0	-2285	83	2368	1101	-2326	1225	258	-919	77	164	-485	3815	0
313	0	0	-2297	67	2364	1115	-2330	1215	300	-894	159	316	-403	3870	0
314	0	0	-2355	71	2426	1142	-2390	1248	345	-859	211	300	-428	3860	0
315	0	0	-2303	100	2403	1101	-2353	1251	420	-838	256	415	-465	3878	0
316	0	0	-2353	118	2471	1117	-2412	1294	271	-719	265	403	-486	3868	0
317	0	0	-2283	126	2409	1078	-2346	1267	401	-770	407	434	-450	3998	0
318	0	0	-2231	141	2372	1045	-2301	1256	391	-725	485	483	-519	4027	0
319	0	0	-2214	137	2351	1038	-2282	1244	347	-774	481	533	-601	3926	0
320	0	0	-2252	116	2368	1068	-2310	1242	356	-744	603	473	-560	3957	0
321	0	0	-2200	108	2308	1046	-2254	1208	300	-746	609	490	-636	3786	0
322	0	0	-2147	85	2232	1031	-2189	1158	345	-628	634	488	-512	3738	0
323	0	0	-2229	83	2312	1073	-2270	1197	221	-710	597	475	-694	3614	0
324	0	0	-2091	54	2145	1018	-2118	1099	265	-669	667	562	-721	3594	0
325	0	0	-2149	54	2203	1047	-2176	1128	254	-746	649	463	-770	3478	0
326	0	0	-2019	95	2114	962	-2066	1104	318	-646	667	541	-777	3410	0
327	0	0	-2012	145	2157	933	-2084	1151	211	-667	646	580	-785	3317	0
328	0	0	-1865	197	2062	834	-1963	1129	221	-613	630	616	-814	3131	0
329	0	0	-1911	221	2132	845	-2021	1176	209	-665	651	562	-857	2972	0
330	0	0	-1919	232	2151	843	-2035	1191	221	-783	667	552	-960	2859	0
331	0	0	-1866	217	2083	824	-1974	1150	188	-725	646	599	-968	2737	0
332	0	0	-1933	164	2097	884	-2015	1130	203	-822	547	603	-1026	2696	0
333	0	0	-1955	124	2079	915	-2017	1101	188	-944	558	649	-1105	2459	0
334	0	0	-1967	52	2019	957	-1993	1035	79	-810	554	659	-1127	2409	0
335	0	0	-1977	3	1980	987	-1978	991	157	-801	485	616	-1065	2392	0
336	0	0	-1995	-44	1951	1019	-1973	953	81	-900	475	713	-1187	2300	0
337	0	0	-1970	-48	1922	1009	-1946	937	60	-834	566	616	-1226	2192	0
338	0	0	-2061	-81	1980	1071	-2020	949	73	-979	481	692	-1284	2130	0
339	0	0	-2011	-126	1885	1068	-1948	879	52	-929	469	665	-1224	2087	0
340	0	0	-2215	-128	2087	1171	-2151	979	-40	-1119	399	519	-1301	1961	0
341	0	0	-2064	-128	1936	1096	-2000	904	19	-1094	475	574	-1367	2002	0
342	0	0	-2181	-133	2048	1157	-2114	957	-83	-1144	289	560	-1336	1982	0
343	0	0	-2104	-120	1984	1112	-2044	932	-71	-1084	246	450	-1375	1982	0
344	0	0	-2108	-83	2025	1095	-2066	971	-73	-1171	240	521	-1367	1938	0
345	0	0	-2102	-62	2040	1082	-2071	989	-120	-1189	226	430	-1321	1945	0
346	0	0	-2071	-44	2027	1057	-2049	991	-120	-1212	157	401	-1385	1996	0
347	0	0	-2034	-13	2021	1023	-2027	1004	-135	-1241	153	345	-1447	1980	0
348	0	0	-1994	21	2015	986	-2004	1018	-203	-1208	75	353	-1503	2031	0
349	0	0	-1913	34	1947	939	-1930	990	-147	-1259	126	333	-1375	2035	0
350	0	0	-2014	52	2066	981	-2040	1059	-254	-1404	60	192	-1462	1901	0
351	0	0	-1880	60	1940	910	-1910	1000	-180	-1295	110	265	-1435	1963	0
352	0	0	-1958	75	2033	941	-1995	1054	-289	-1348	89	149	-1575	1965	0
353	0	0	-1789	81	1870	854	-1829	975	-289	-1371	133	98	-1553	1918	0
354	0	0	-1758	73	1831	842	-1794	952	-238	-1381	135	211	-1451	1965	0
355	0	0	-1756	75	1831	840	-1793	953	-393	-1427	89	17	-1571	1724	0
356	0	0	-1591	75	1666	758	-1628	870	-322	-1458	184	60	-1497	1689	0
357	0	0	-1637	77	1714	780	-1675	895	-399	-1458	42	46	-1491	1685	0
358	0	0	-1478	95	1573	691	-1525	834	-353	-1482	25	-32	-1650	1641	0
359	0	0	-1486	100	1586	693	-1536	843	-401	-1367	141	50	-1505	1656	0
360	0	0	-1503	116	1619	693	-1561	867	-459	-1552	-29	-139	-1610	1466	0
361	0	0	-1420	139	1559	640	-1489	849	-442	-1491	13	-153	-1532	1468	0
362	0	0	-1428	170	1598	629	-1513	884	-533	-1559	-32	-178	-1641	1292	0
363	0	0	-1292	223	1515	534	-1403	869	-465	-1520	-106	-34	-1681	1328	0
364	0	0	-1225	261	1486	482	-1355	873	-463	-1553	-64	-106	-1649	1293	0
365	0	0	-1179	256	1435	461	-1307	845	-389	-1641	-19	-112	-1660	1193	0
366	0	0	-1065	252	1317	406	-1191	784	-420	-1577	-104	-36	-1685	1142	0
367	0	0	-968	267	1235	350	-1101	751	-422	-1656	-102	-145	-1619	1129	0
368	0	0	-919	289	1208	315	-1063	748	-430	-1676	-153	-110	-1699	1016	0
369	0	0	-809	273	1082	268	-945	677	-389	-1592	-118	-135	-1662	1043	0
370	0	0	-825	236	1061	294	-943	648	-401	-1654	-75	-176	-1672	1010	0
371	0	0	-731	219	950	256	-840	584	-440	-1621	-118	-116	-1790	1020	0
372	0	0	-683	197	880	243	-781	538	-401	-1666	-42	-116	-1761	1129	0
373	0	0	-704	188	892	258	-798	540	-473	-1765	-159	-180	-1771	1039	0
374	0	0	-599	151	750	224	-674	450	-329	-1678	-79	-11	-1707	1084	0
375	0	0	-611	118	729	246	-670	423	-407	-1724	-133	-77	-1678	1057	0
376	0	0	-561	108	669	226	-615	388	-444	-1744	-217	-135	-1685	981	0
377	0	0	-497	83	580	207	-538	331	-386	-1588	-133	-42	-1676	1088	0
378	0	0	-415	95	510	160	-462	302	-393	-1703	-73	-135	-1590	1105	0
379	0	0	-312	91	403	110	-357	247	-302	-1683	-50	-3	-1617	1065	0
380	0	0	-339	89	428	125	-383	258	-314	-1668	-38	-67	-1612	1156	0
381	0	0	-256	110	366	73	-311	238	-351	-1724	3	-164	-1654	1115	0
382	0	0	-227	141	368	43	-297	254	-347	-1608	89	3	-1519	1233	0
383	0	0	-202	151	353	25	-277	252	-312	-1709	93	-104	-1552	1098	0
384	0	0	-244	147	391	48	-317	269	-259	-1573	106	-11	-1501	1241	0
385	0	0	-303	114	417	94	-360	265	-337	-1584	48	0	-1445	1229	0
386	0	0	-351	60	411	145	-381	235	-275	-1625	141	-95	-1455	1175	0
387	0	0	-367	3	370	182	-368	186	-236	-1588	209	-52	-1408	1383	0
388	0	0	-368	-15	353	191	-360	169	-300	-1586	155	-23	-1381	1309	0
389	0	0	-343	-21	322	182	-332	150	-217	-1631	153	25	-1317	1363	0
390	0	0	-464	-73	391	268	-427	159	-244	-1596	172	161	-1356	1435	0
391	0	0	-457	-75	382	266	-419	153	-205	-1544	126	71	-1387	1425	0
392	0	0	-521	-118	403	319	-462	142	-166	-1530	209	71	-1369	1617	0
393	0	0	-548	-147	401	347	-474	127	-225	-1517	155	48	-1321	1569	0
394	0	0	-525	-170	355	347	-440	92	-184	-1557	314	89	-1189	1604	0
395	0	0	-482	-195	287	338	-384	46	-147	-1555	316	118	-1187	1666	0
396	0	0	-492	-203	289	347	-390	43	-147	-1462	265	95	-1164	1687	0
397	0	0	-539	-221	318	380	-428	48	-95	-1495	250	124	-1198	1744	0
398	0	0	-575	-230	345	402	-460	57	-176	-1489	225	104	-1082	1670	0
399	0	0	-554	-205	349	379	-451	72	-238	-1563	320	-3	-1127	1680	0
400	0	0	-610	-199	411	404	-510	106	-174	-1524	199	73	-1098	1645	0
401	0	0	-585	-197	388	391	-486	95	-213	-1538	110	-106	-1131	1728	0
402	0	0	-527	-176	351	351	-439	87	-192	-1538	65	-143	-1084	1819	0
403	0	0	-508	-159	349	333	-428	95	-263	-1629	13	-89	-1047	1858	0
404	0	0	-426	-153	273	289	-349	60	-244	-1581	-23	-213	-1037	1877	0
405	0	0	-386	-128	258	257	-322	65	-279	-1623	-67	-316	-1001	1916	0
406	0	0	-255	-120	135	187	-195	7	-228	-1639	-83	-254	-1001	1916	0
407	0	0	-233	-104	129	168	-181	12	-238	-1654	-180	-374	-971	1877	0
408	0	0	-157	-93	64	125	-110	-14	-374	-1703	-232	-415	-975	1920	0
409	0	0	-41	-97	-56	69	7	-76	-291	-1637	-258	-415	-968	1862	0
410	0	0	-24	-97	-73	60	24	-85	-368	-1689	-362	-558	-966	1877	0
411	0	0	107	-114	-221	3	164	-167	-310	-1778	-444	-554	-1030	1850	0
412	0	0	139	-122	-261	-8	200	-191	-314	-1813	-500	-547	-973	1810	0
413	0	0	231	-131	-362	-50	296	-246	-287	-1893	-560	-663	-977	1813	0
414	0	0	378	-157	-535	-110	456	-346	-265	-1895	-585	-593	-1041	1730	0
415	0	0	458	-176	-634	-141	546	-405	-279	-1841	-599	-578	-950	1819	0
416	0	0	620	-194	-814	-213	717	-504	-256	-1790	-673	-547	-956	1720	0
417	0	0	701	-201	-902	-250	801	-551	-273	-1773	-667	-516	-921	1810	0
418	0	0	826	-221	-1047	-302	936	-634	-223	-1802	-649	-543	-911	1678	0
419	0	0	869	-176	-1045	-346	957	-610	-197	-1802	-698	-527	-1001	1619	0
420	0	0	1016	-62	-1078	-477	1047	-570	-203	-1825	-640	-496	-1024	1590	0
421	0	0	1138	124	-1014	-631	1076	-445	-217	-1769	-517	-481	-1055	1567	0
422	0	0	1435	368	-1067	-901	1251	-349	-120	-1701	-613	-374	-1022	1569	0
423	0	0	1581	646	-935	-1113	1258	-144	-194	-1771	-502	-475	-937	1522	0
424	0	0	1910	999	-911	-1454	1410	44	-98	-1639	-461	-376	-950	1573	0
425	0	0	2133	1435	-698	-1784	1415	368	-137	-1689	-523	-386	-991	1563	0
426	0	0	2581	1941	-640	-2261	1610	650	-23	-1594	-320	-331	-966	1629	0
427	0	0	2748	2386	-362	-2567	1555	1012	-42	-1573	-320	-228	-871	1683	0
428	0	0	3092	2838	-254	-2965	1673	1292	-64	-1592	-271	-267	-892	1612	0
429	0	0	3260	3142	-118	-3201	1689	1512	-25	-1464	-195	-275	-814	1854	0
430	0	0	3296	3371	75	-3333	1610	1723	-81	-1503	-199	-221	-933	1751	0
431	0	0	3481	3480	-1	-3480	1741	1739	15	-1390	-27	-149	-847	1887	0
432	0	0	3306	3416	110	-3361	1598	1763	-38	-1435	-15	-211	-756	1941	0
433	0	0	3313	3253	-60	-3283	1686	1596	-42	-1317	27	-232	-737	2013	0
434	0	0	3099	2911	-188	-3005	1643	1361	-13	-1332	69	-190	-655	2180	1
435	0	0	2783	2343	-440	-2563	1611	951	13	-1313	25	-174	-704	2232	0
436	0	0	2488	1740	-748	-2114	1618	496	29	-1231	201	-139	-595	2355	0
437	0	0	2034	1026	-1008	-1530	1521	9	-36	-1268	71	-149	-647	2407	0
438	0	0	1623	81	-1542	-852	1582	-730	85	-1101	197	-5	-453	2553	0
439	0	0	1116	-428	-1544	-344	1330	-986	-48	-1142	91	-135	-494	2523	0
440	0	0	1032	-595	-1627	-218	1329	-1111	56	-1099	188	-27	-446	2506	0
441	0	0	807	-624	-1431	-91	1119	-1027	85	-1080	209	-25	-438	2551	0
442	0	0	741	-622	-1363	-59	1052	-992	46	-962	172	-1	-428	2648	0
443	0	0	634	-605	-1239	-14	936	-922	122	-1063	174	-3	-411	2737	0
444	0	0	502	-574	-1076	36	789	-825	83	-929	164	75	-399	2748	0
445	0	0	353	-552	-905	99	629	-728	95	-1022	108	52	-345	2737	0
446	0	0	379	-519	-898	70	638	-708	192	-898	234	50	-318	2813	0
447	0	0	248	-446	-694	99	471	-570	162	-890	145	100	-281	2880	0
448	0	0	136	-399	-535	131	335	-467	112	-933	106	56	-322	2910	0
449	0	0	141	-349	-490	104	315	-419	226	-921	124	122	-271	3005	0
450	0	0	-66	-302	-236	184	85	-269	155	-931	32	129	-289	3007	0
451	0	0	-64	-258	-194	161	65	-226	275	-987	25	100	-291	2989	0
452	0	0	-259	-232	27	245	-143	-102	205	-989	-60	106	-244	3055	0
453	0	0	-302	-213	89	257	-195	-62	219	-1006	-133	81	-252	3104	0
454	0	0	-331	-219	112	275	-221	-53	277	-944	-135	120	-240	3183	0
455	0	0	-439	-201	238	320	-338	18	219	-1053	-259	17	-211	3199	0
456	0	0	-395	-192	203	293	-299	5	287	-987	-347	7	-263	3224	0
457	0	0	-532	-199	333	365	-432	67	238	-1121	-420	7	-186	3230	0
458	0	0	-556	-176	380	366	-468	102	246	-1105	-512	-27	-188	3321	0
459	0	0	-579	-153	426	366	-502	136	304	-1177	-616	17	-225	3245	0
460	0	0	-608	-149	459	378	-533	155	287	-1092	-748	-79	-275	3356	0
461	0	0	-596	-141	455	368	-525	157	258	-1195	-762	-85	-230	3290	0
462	0	0	-668	-139	529	403	-598	195	221	-1288	-826	-170	-289	3235	0
463	0	0	-627	-135	492	381	-559	178	228	-1284	-894	-151	-186	3187	0
464	0	0	-678	-106	572	392	-625	233	188	-1292	-983	-203	-263	3117	0
465	0	0	-618	-114	504	366	-561	195	259	-1241	-964	-184	-194	3169	0
466	0	0	-589	-110	479	349	-534	184	273	-1245	-1059	-232	-166	3142	0
467	0	0	-594	-108	486	351	-540	189	186	-1226	-1090	-188	-294	3115	0
468	0	0	-581	-108	473	344	-527	182	310	-1332	-1030	-124	-215	3078	0
469	0	0	-642	-97	545	369	-593	224	256	-1301	-1080	-195	-211	2923	0
470	0	0	-566	-81	485	323	-525	202	306	-1321	-1035	-207	-258	2888	0
471	0	0	-519	-83	436	301	-477	176	294	-1290	-1053	-89	-211	2892	0
472	0	0	-482	-87	395	284	-438	154	294	-1303	-1053	-137	-296	2780	0
473	0	0	-340	-79	261	209	-300	91	356	-1257	-979	-79	-246	2745	0
474	0	0	-425	-65	360	245	-392	147	219	-1224	-1010	-102	-292	2677	0
475	0	0	-200	-67	133	133	-166	33	384	-1208	-807	-15	-298	2640	0
476	0	0	-129	-71	58	100	-93	-6	339	-1162	-785	-13	-236	2570	0
477	0	0	-65	-52	13	58	-39	-19	275	-1179	-744	-31	-248	2516	0
478	0	0	167	-25	-192	-71	179	-108	304	-1037	-583	19	-250	2452	0
479	0	0	253	1	-252	-127	252	-125	283	-1020	-583	13	-186	2407	0
480	0	0	321	21	-300	-171	310	-139	397	-1098	-488	13	-161	2316	0
481	0	0	486	29	-457	-257	471	-214	358	-1082	-413	27	-164	2329	0
482	0	0	505	42	-463	-273	484	-210	325	-1030	-467	32	-164	2362	0
483	0	0	618	58	-560	-338	589	-251	310	-1086	-465	54	-194	2399	0
484	0	0	709	83	-626	-396	667	-271	294	-1067	-391	46	-215	2452	0
485	0	0	773	69	-704	-421	738	-317	312	-1059	-475	-34	-199	2438	0
486	0	0	905	62	-843	-483	874	-390	335	-1094	-465	-7	-190	2397	0
487	0	0	915	52	-863	-483	889	-405	306	-1053	-436	17	-178	2547	0
488	0	0	1059	64	-995	-561	1027	-465	281	-1088	-419	-29	-124	2566	0
489	0	0	1077	102	-975	-589	1026	-436	306	-1136	-391	7	-211	2578	0
490	0	0	1126	91	-1035	-608	1080	-472	339	-1094	-446	21	-194	2624	0
491	0	0	1151	75	-1076	-613	1113	-500	279	-1103	-479	7	-256	2642	0
492	0	0	1167	79	-1088	-623	1127	-504	275	-1136	-407	-38	-217	2681	0
493	0	0	1176	73	-1103	-624	1139	-515	238	-1175	-467	0	-289	2679	0
494	0	0	1340	97	-1243	-718	1291	-573	242	-1080	-382	46	-133	2646	0
495	0	0	1280	124	-1156	-702	1218	-516	215	-1189	-351	-27	-240	2671	0
496	0	0	1338	128	-1210	-733	1274	-541	325	-1068	-246	-17	-157	2731	0
497	0	0	1392	143	-1249	-767	1320	-553	223	-1020	-271	-23	-267	2844	0
498	0	0	1463	162	-1301	-812	1382	-569	201	-993	-157	-62	-170	2861	0
499	0	0	1400	184	-1216	-792	1308	-516	291	-1026	-129	-19	-166	2836	0
500	0	0	1342	194	-1148	-768	1245	-477	195	-1002	-31	-75	-157	2820	0
501	0	0	1258	215	-1043	-736	1150	-414	267	-942	-77	-23	-155	2871	0
502	0	0	1184	228	-956	-706	1070	-364	225	-954	-137	-38	-174	2890	0
503	0	0	1072	242	-830	-657	951	-294	166	-958	-71	-135	-205	2939	0
504	0	0	1002	263	-739	-632	870	-238	166	-838	-102	-7	-62	3007	0
505	0	0	956	287	-669	-621	812	-191	234	-822	50	-15	-93	2983	0
506	0	0	874	296	-578	-585	726	-141	211	-793	114	-21	-139	3039	0
507	0	0	748	318	-430	-533	589	-56	244	-739	133	1	-48	2999	0
508	0	0	594	323	-271	-458	432	26	215	-772	285	13	-139	2956	0
509	0	0	511	325	-186	-418	348	69	292	-727	316	36	-110	2915	0
510	0	0	313	353	40	-333	136	196	238	-713	298	108	-176	2832	0
511	0	0	248	368	120	-308	64	244	331	-715	372	62	-102	2863	0
512	0	0	99	374	275	-236	-88	324	285	-746	211	133	-170	2845	0
513	0	0	76	372	296	-224	-110	334	323	-698	149	219	-135	2849	0
514	0	0	-52	386	438	-167	-245	412	271	-698	85	186	-124	2743	0
515	0	0	-175	374	549	-99	-362	461	360	-779	133	308	-207	2844	0
516	0	0	-277	374	651	-48	-464	512	382	-669	58	374	-209	2811	0
517	0	0	-374	386	760	-6	-567	573	378	-677	203	335	-73	2801	0
518	0	0	-524	376	900	74	-712	638	397	-667	304	380	-162	2814	0
519	0	0	-658	362	1020	148	-839	691	475	-640	327	407	-95	2910	0
520	0	0	-764	337	1101	213	-932	719	473	-582	450	347	-69	2882	0
521	0	0	-933	333	1266	300	-1099	799	401	-607	543	366	-42	2919	0
522	0	0	-1061	320	1381	370	-1221	850	452	-644	566	285	-64	2970	0
523	0	0	-1069	316	1385	376	-1227	850	471	-640	595	356	31	2956	0
524	0	0	-1224	329	1553	447	-1388	941	345	-642	504	213	-36	2968	0
525	0	0	-1135	343	1478	396	-1306	910	415	-605	502	259	31	3030	0
526	0	0	-1123	347	1470	388	-1296	908	419	-554	438	217	34	2906	0
527	0	0	-1134	353	1487	390	-1310	920	397	-636	417	250	-19	2979	0
528	0	0	-1028	374	1402	327	-1215	888	426	-591	444	242	95	2888	0
529	0	0	-1022	374	1396	324	-1209	885	485	-622	547	287	34	2921	0
530	0	0	-1071	345	1416	363	-1243	880	405	-616	556	258	23	2803	0
531	0	0	-914	325	1239	294	-1076	782	440	-492	585	275	15	2900	0
532	0	0	-931	289	1220	321	-1075	754	366	-589	572	267	-48	2803	0
533	0	0	-816	252	1068	282	-942	660	356	-587	578	306	29	2700	0
534	0	0	-646	246	892	200	-769	569	455	-485	572	370	36	2801	0
535	0	0	-539	213	752	163	-645	482	442	-595	611	322	23	2696	0
536	0	0	-372	194	566	89	-469	380	417	-492	649	356	21	2665	0
537	0	0	-182	223	405	-20	-293	314	521	-508	729	407	-27	2721	0
538	0	0	-122	234	356	-56	-239	295	370	-533	646	370	-36	2560	0
539	0	0	3	261	258	-132	-127	259	452	-523	684	413	-95	2551	0
540	0	0	93	287	194	-190	-50	240	397	-533	632	401	-13	2520	0
541	0	0	208	285	77	-246	65	181	322	-514	560	298	-17	2426	0
542	0	0	317	273	-44	-295	180	114	376	-632	607	281	-42	2337	0
543	0	0	431	259	-172	-345	301	43	341	-644	550	341	-110	2318	0
544	0	0	521	252	-269	-386	395	-8	250	-636	461	273	-155	2318	0
545	0	0	742	230	-512	-486	627	-141	384	-595	521	360	-139	2324	0
546	0	0	859	221	-638	-540	748	-208	339	-702	461	242	-143	2306	0
547	0	0	1043	244	-799	-643	921	-277	322	-632	477	405	-85	2368	0
548	0	0	1061	221	-840	-641	950	-309	219	-698	341	190	-128	2256	0
549	0	0	1227	240	-987	-733	1107	-373	294	-704	391	314	-149	2221	0
550	0	0	1217	242	-975	-729	1096	-366	296	-717	263	232	-182	2207	0
551	0	0	1287	217	-1070	-752	1178	-426	275	-719	302	294	-168	2198	0
552	0	0	1277	228	-1049	-752	1163	-410	215	-758	310	258	-197	2153	0
553	0	0	1329	228	-1101	-778	1215	-436	292	-777	355	258	-176	2194	0
554	0	0	1349	232	-1117	-790	1233	-442	170	-748	298	192	-151	2058	0
555	0	0	1376	277	-1099	-826	1237	-411	143	-700	351	223	-110	2128	0
556	0	0	1299	254	-1045	-776	1172	-395	168	-680	343	178	-162	2151	0
557	0	0	1363	238	-1125	-800	1244	-443	190	-663	368	223	-129	2170	0
558	0	0	1276	219	-1057	-747	1166	-419	54	-591	459	162	-186	2102	0
559	0	0	1203	197	-1006	-700	1104	-404	153	-574	465	252	-122	2165	0
560	0	0	1076	161	-915	-618	995	-377	131	-673	457	258	-194	2025	0
561	0	0	996	104	-892	-550	944	-394	93	-591	453	283	-186	2122	0
562	0	0	855	79	-776	-467	815	-348	75	-636	496	219	-98	2134	0
563	0	0	738	67	-671	-402	704	-302	93	-640	461	182	-199	2099	0
564	0	0	833	79	-754	-456	793	-337	62	-564	566	240	-139	2046	0
565	0	0	663	89	-574	-376	618	-242	54	-572	488	201	-95	1998	0
566	0	0	686	81	-605	-383	645	-262	141	-562	461	325	-149	2038	0
567	0	0	624	112	-512	-368	568	-200	97	-607	473	283	-194	2037	0
568	0	0	524	129	-395	-326	459	-133	137	-628	467	322	-176	2058	0
569	0	0	529	128	-401	-328	465	-136	180	-585	419	292	-122	1953	0
570	0	0	373	143	-230	-258	301	-43	147	-614	483	298	-149	2040	0
571	0	0	336	141	-195	-238	265	-27	89	-564	374	292	-172	1916	0
572	0	0	216	135	-81	-175	148	27	129	-574	434	426	-135	2021	0
573	0	0	148	139	-9	-143	78	65	199	-595	426	401	-133	2089	0
574	0	0	95	145	50	-120	22	97	221	-638	368	473	-192	2149	0
575	0	0	44	137	93	-90	-24	115	252	-550	434	574	-122	2178	0
576	0	0	-7	161	168	-77	-87	164	246	-496	475	570	-110	2291	0
577	0	0	23	164	141	-93	-59	152	308	-459	494	607	-122	2273	0
578	0	0	-109	145	254	-18	-181	199	277	-442	531	667	-17	2337	0
579	0	0	-167	141	308	13	-237	224	331	-424	502	690	-71	2331	0
580	0	0	-219	122	341	48	-280	231	403	-444	564	710	-69	2444	0
581	0	0	-282	98	380	92	-331	239	343	-366	609	777	-174	2485	0
582	0	0	-330	98	428	116	-379	263	372	-351	704	808	-95	2483	0
583	0	0	-258	104	362	77	-310	233	388	-291	756	869	-50	2489	0
584	0	0	-297	102	399	97	-348	250	364	-349	807	826	-23	2477	0
585	0	0	-200	91	291	54	-245	191	399	-252	838	882	19	2508	0
586	0	0	-163	93	256	35	-209	174	397	-166	873	874	-54	2549	0
587	0	0	-87	114	201	-13	-144	157	453	-195	997	966	-36	2603	0
588	0	0	0	124	124	-62	-62	124	457	-225	1032	896	-11	2477	0
589	0	0	117	159	42	-138	37	100	498	-95	1202	1002	75	2599	0
590	0	0	106	168	62	-137	22	115	479	-118	1187	958	13	2650	0
591	0	0	172	157	-15	-164	93	71	455	-93	1187	979	-62	2539	0
592	0	0	220	153	-67	-186	143	43	444	-98	1266	1008	-3	2648	0
593	0	0	434	122	-312	-278	373	-95	452	-116	1264	1002	-38	2624	0
594	0	0	395	87	-308	-241	351	-110	384	-110	1359	929	34	2657	0
595	0	0	590	67	-523	-328	556	-228	475	-199	1348	929	13	2636	0
596	0	0	678	42	-636	-360	657	-297	420	-98	1354	933	44	2620	0
597	0	0	738	7	-731	-372	734	-362	399	-162	1381	840	42	2582	0
598	0	0	778	-7	-785	-385	781	-396	337	-122	1290	867	-11	2609	0
599	0	0	855	-21	-876	-417	865	-448	353	-135	1299	830	17	2539	0
600	0	0	853	-27	-880	-413	866	-453	275	-213	1181	737	-40	2428	0
601	0	0	961	3	-958	-482	959	-477	327	-225	1160	737	-93	2430	0
602	0	0	972	-3	-975	-484	973	-489	250	-347	1160	593	-69	2436	0
603	0	0	1076	9	-1067	-542	1071	-529	240	-413	1065	620	-112	2388	0
604	0	0	1134	29	-1105	-581	1119	-538	246	-444	952	517	-58	2225	0
605	0	0	1165	52	-1113	-608	1139	-530	232	-508	861	589	-116	2209	0
606	0	0	1272	64	-1208	-668	1240	-572	292	-568	830	514	-106	2180	0
607	0	0	1165	44	-1121	-604	1143	-538	159	-578	756	432	-77	2128	0
608	0	0	1171	17	-1154	-594	1162	-568	155	-630	710	422	-60	2009	0
609	0	0	1067	-13	-1080	-527	1073	-546	133	-677	549	378	-56	1976	0
610	0	0	1038	-17	-1055	-510	1046	-536	194	-713	500	395	-118	1994	0
611	0	0	879	-40	-919	-419	899	-479	40	-756	395	291	-122	1862	0
612	0	0	826	-58	-884	-384	855	-471	7	-756	300	259	-114	1899	0
613	0	0	799	-56	-855	-371	827	-455	73	-847	306	322	-194	1875	0
614	0	0	733	-29	-762	-352	747	-395	81	-814	292	349	-87	1843	0
615	0	0	605	-9	-614	-298	609	-311	40	-859	137	314	-157	1813	0
616	0	0	610	19	-591	-314	600	-286	124	-840	180	362	-166	1829	0
617	0	0	435	36	-399	-235	417	-181	56	-909	170	213	-197	1866	0
618	0	0	424	64	-360	-244	392	-148	106	-840	182	279	-157	1883	0
619	0	0	342	73	-269	-207	305	-98	95	-744	180	250	-17	1870	0
620	0	0	209	93	-116	-151	162	-11	89	-810	147	275	-98	1837	0
621	0	0	107	110	3	-108	52	56	122	-810	170	292	-104	1887	0
622	0	0	22	126	104	-74	-41	115	77	-752	139	279	-56	1850	0
623	0	0	-46	122	168	-38	-107	145	157	-865	197	250	-118	1905	0
624	0	0	-185	98	283	43	-234	190	93	-789	225	308	-100	1998	0
625	0	0	-223	87	310	68	-266	198	139	-764	157	271	-46	1934	0
626	0	0	-279	77	356	101	-317	216	203	-774	205	322	-44	1971	0
627	0	0	-406	79	485	163	-445	282	199	-719	223	327	-50	2017	0
628	0	0	-402	81	483	160	-442	282	174	-735	211	374	-71	2000	0
629	0	0	-458	108	566	175	-512	337	139	-653	261	327	-34	2044	0
630	0	0	-586	147	733	219	-659	440	164	-679	267	339	-11	1965	0
631	0	0	-514	207	721	153	-617	464	254	-711	335	399	-69	1957	0
632	0	0	-617	207	824	205	-720	515	265	-772	312	426	-97	2052	0
633	0	0	-622	223	845	199	-733	534	217	-626	223	428	-81	1976	0
634	0	0	-652	230	882	211	-767	556	283	-698	283	475	-89	1959	0
635	0	0	-617	240	857	188	-737	548	228	-682	304	424	-9	2009	0
636	0	0	-572	236	808	168	-690	522	300	-647	333	452	64	1908	0
637	0	0	-623	211	834	206	-728	522	225	-644	265	436	-62	1868	0
638	0	0	-553	209	762	172	-657	485	308	-626	292	467	46	1864	0
639	0	0	-467	190	657	138	-562	423	267	-597	339	440	9	1833	0
640	0	0	-506	188	694	159	-600	441	291	-589	281	525	17	1893	0
641	0	0	-388	207	595	90	-491	401	263	-583	343	486	-29	1864	0
642	0	0	-374	248	622	63	-498	435	215	-533	347	426	0	1815	0
643	0	0	-302	281	583	10	-442	432	223	-632	374	492	-15	1800	0
644	0	0	-153	275	428	-61	-290	351	234	-616	360	465	-32	1720	0
645	0	0	-132	236	368	-52	-250	302	219	-556	360	490	19	1740	0
646	0	0	6	215	209	-110	-101	212	265	-533	378	471	11	1720	0
647	0	0	65	162	97	-113	-16	129	283	-655	434	481	-11	1703	0
648	0	0	66	116	50	-91	8	83	213	-653	349	417	-31	1563	0
649	0	0	162	44	-118	-103	140	-37	302	-603	457	498	21	1602	0
650	0	0	47	-5	-52	-21	49	-28	184	-595	323	428	-21	1563	0
651	0	0	247	-3	-250	-122	248	-126	281	-479	395	422	23	1509	0
652	0	0	210	38	-172	-124	191	-67	225	-640	351	488	-112	1517	0
653	0	0	294	75	-219	-184	256	-72	215	-708	296	428	-116	1425	0
654	0	0	501	77	-424	-289	462	-173	351	-552	448	516	-36	1553	0
655	0	0	428	54	-374	-241	401	-160	205	-583	382	397	-48	1503	0
656	0	0	554	23	-531	-288	542	-254	228	-628	312	388	-38	1416	0
657	0	0	548	-32	-580	-258	564	-306	236	-589	419	407	-9	1462	0
658	0	0	508	-83	-591	-212	549	-337	199	-624	287	430	-83	1404	0
659	0	0	572	-120	-692	-226	632	-406	223	-558	356	347	-7	1363	0
660	0	0	526	-139	-665	-193	595	-402	164	-632	259	353	-89	1249	0
661	0	0	567	-141	-708	-213	637	-424	151	-684	294	337	-128	1210	0
662	0	0	636	-147	-783	-244	709	-465	246	-725	316	327	-129	1109	0
663	0	0	595	-159	-754	-218	674	-456	102	-711	287	267	-112	1047	0
664	0	0	673	-161	-834	-256	753	-497	149	-702	281	320	-85	1053	0
665	0	0	658	-135	-793	-261	725	-464	77	-713	261	302	-164	1088	0
666	0	0	657	-155	-812	-251	734	-483	133	-651	141	304	-153	1088	0
667	0	0	788	-147	-935	-320	861	-541	192	-647	232	360	-124	1150	0
668	0	0	740	-133	-873	-303	806	-503	75	-655	77	302	-141	1158	0
669	0	0	732	-141	-873	-295	802	-507	186	-729	102	351	-31	1115	0
670	0	0	637	-139	-776	-249	706	-457	93	-748	69	310	-149	1134	0
671	0	0	689	-129	-818	-280	753	-473	126	-680	31	254	-64	1179	0
672	0	0	593	-126	-719	-233	656	-422	85	-818	48	232	-116	1311	0
673	0	0	595	-118	-713	-238	654	-415	31	-845	-7	166	-133	1243	0
674	0	0	696	-128	-824	-284	760	-476	172	-744	112	207	-3	1293	0
675	0	0	530	-145	-675	-192	602	-410	-19	-777	34	137	-143	1301	0
676	0	0	694	-128	-822	-283	758	-475	151	-762	192	161	-65	1371	0
677	0	0	549	-93	-642	-228	595	-367	-34	-805	62	104	-91	1513	0
678	0	0	586	-102	-688	-242	637	-395	38	-776	-34	91	-52	1414	0
679	0	0	541	-97	-638	-222	589	-367	19	-859	-87	75	-34	1437	0
680	0	0	421	-89	-510	-166	465	-299	-48	-814	-89	69	11	1476	0
681	0	0	370	-87	-457	-141	413	-272	-56	-937	-213	-13	-56	1404	0
682	0	0	239	-114	-353	-62	296	-233	-42	-993	-219	32	-89	1586	0
683	0	0	272	-131	-403	-70	337	-267	-106	-878	-242	-85	-38	1565	0
684	0	0	215	-141	-356	-37	285	-248	54	-999	-285	-50	-64	1664	0
685	0	0	217	-145	-362	-36	289	-253	-31	-987	-343	-75	-46	1685	0
686	0	0	219	-157	-376	-31	297	-266	-58	-1051	-378	-166	-23	1749	0
687	0	0	176	-184	-360	4	268	-272	-114	-962	-347	-155	3	1875	0
688	0	0	180	-211	-391	15	285	-301	-75	-1121	-428	-164	-79	1936	0
689	0	0	159	-221	-380	31	269	-300	-46	-1049	-384	-238	-32	2064	0
690	0	0	74	-215	-289	70	181	-252	-126	-1103	-471	-314	5	2104	0
691	0	0	161	-120	-281	-20	221	-200	-75	-1117	-428	-273	-56	2083	0
692	0	0	144	15	-129	-79	136	-57	-75	-1123	-432	-256	-3	2213	0
693	0	0	245	236	-9	-240	127	113	-122	-1098	-463	-347	-42	2196	0
694	0	0	478	481	3	-479	237	242	-79	-1037	-444	-291	85	2345	0
695	0	0	561	795	234	-678	163	514	-93	-1101	-521	-333	46	2426	0
696	0	0	908	1210	302	-1059	303	756	-11	-1006	-516	-351	128	2397	0
697	0	0	1044	1678	634	-1361	205	1156	-21	-1086	-500	-277	58	2580	0
698	0	0	1397	2108	711	-1752	343	1409	-31	-950	-486	-287	139	2630	0
699	0	0	1581	2574	993	-2077	294	1783	-38	-968	-395	-240	122	2739	0
700	0	0	1752	2941	1189	-2346	281	2065	-1	-979	-452	-343	65	2714	0
701	0	0	1859	3224	1365	-2541	247	2294	-11	-884	-405	-289	242	2768	0
702	0	0	1917	3387	1470	-2652	223	2428	3	-1014	-347	-312	174	2723	0
703	0	0	2055	3381	1326	-2718	364	2353	118	-853	-244	-226	217	2875	0
704	0	0	1852	3272	1420	-2562	216	2346	-1	-896	-250	-302	221	2789	0
705	0	0	1792	3014	1222	-2403	285	2118	23	-851	-145	-258	261	2845	1
706	0	0	1515	2450	935	-1982	290	1692	118	-816	-79	-180	275	2867	0
707	0	0	1209	1829	620	-1519	294	1224	50	-797	-87	-205	265	2886	0
708	0	0	871	1160	289	-1015	291	724	104	-777	40	-159	322	2931	0
709	0	0	339	223	-116	-281	227	53	71	-700	54	-126	292	2941	0
710	0	0	26	-329	-355	151	190	-342	75	-679	56	-104	252	2822	0
711	0	0	-109	-512	-403	310	147	-457	77	-679	147	-95	294	2787	0
712	0	0	-200	-574	-374	387	87	-474	100	-754	172	-120	271	2820	0
713	0	0	-167	-595	-428	381	130	-511	62	-696	228	-79	294	2764	0
714	0	0	-223	-605	-382	414	79	-493	194	-655	250	0	238	2706	0
715	0	0	-240	-620	-380	430	70	-500	153	-669	291	-3	289	2591	0
716	0	0	-326	-640	-314	483	-6	-477	178	-618	292	15	232	2586	0
717	0	0	-291	-630	-339	460	24	-484	168	-545	209	32	306	2483	0
718	0	0	-295	-570	-275	432	-10	-422	244	-514	287	129	362	2516	0
719	0	0	-293	-521	-228	407	-32	-374	287	-636	331	170	258	2392	0
720	0	0	-306	-463	-157	384	-74	-310	296	-554	211	246	281	2254	0
721	0	0	-274	-417	-143	345	-65	-280	298	-583	277	174	252	2221	0
722	0	0	-207	-333	-126	270	-40	-229	312	-595	232	236	223	2194	0
723	0	0	-140	-258	-118	199	-11	-188	289	-568	228	230	172	2172	0
724	0	0	-112	-240	-128	176	8	-184	320	-558	275	279	217	2128	0
725	0	0	-105	-238	-133	171	14	-185	345	-483	289	314	244	2124	0
726	0	0	-78	-252	-174	165	48	-213	382	-550	285	333	155	2101	0
727	0	0	23	-242	-265	109	144	-253	306	-450	292	347	232	2081	0
728	0	0	33	-246	-279	106	156	-262	294	-496	263	374	151	2165	0
729	0	0	37	-244	-281	103	159	-262	304	-517	170	327	143	2009	0
730	0	0	141	-223	-364	41	252	-293	306	-378	238	448	114	2085	0
731	0	0	78	-201	-279	61	178	-240	287	-442	141	364	118	1982	0
732	0	0	138	-162	-300	12	219	-231	298	-407	170	323	145	1922	0
733	0	0	91	-178	-269	43	180	-223	294	-556	223	415	110	1889	0
734	0	0	172	-159	-331	-6	251	-245	306	-488	261	426	178	1813	0
735	0	0	188	-176	-364	-6	276	-270	265	-533	230	395	110	1780	0
736	0	0	206	-172	-378	-17	292	-275	296	-415	188	419	184	1796	0
737	0	0	198	-184	-382	-7	290	-283	267	-440	203	434	108	1889	0
738	0	0	235	-195	-430	-20	332	-312	190	-432	201	413	60	1790	0
739	0	0	308	-213	-521	-47	414	-367	275	-337	306	446	153	1947	0
740	0	0	239	-195	-434	-22	336	-314	219	-444	176	331	131	1846	0
741	0	0	363	-197	-560	-83	461	-378	223	-312	252	452	116	2056	0
742	0	0	256	-197	-453	-29	354	-325	112	-419	190	285	85	1889	0
743	0	0	421	-190	-611	-115	516	-400	238	-364	327	395	75	2019	0
744	0	0	378	-172	-550	-103	464	-361	186	-374	314	337	114	2091	0
745	0	0	469	-161	-630	-154	549	-395	195	-333	358	285	112	2143	0
746	0	0	535	-114	-649	-210	592	-381	205	-358	485	310	164	2139	0
747	0	0	566	-91	-657	-237	611	-374	182	-374	403	261	85	2215	0
748	0	0	580	-93	-673	-243	626	-383	219	-362	486	244	209	2360	0
749	0	0	545	-73	-618	-236	581	-345	95	-440	444	201	114	2322	0
750	0	0	617	-56	-673	-280	645	-364	135	-362	407	205	149	2326	0
751	0	0	584	-77	-661	-253	622	-369	118	-382	440	164	172	2448	0
752	0	0	590	-83	-673	-253	631	-378	34	-459	275	116	77	2397	0
753	0	0	609	-64	-673	-272	641	-368	98	-498	318	106	157	2537	0
754	0	0	545	-54	-599	-245	572	-326	-79	-566	244	15	69	2584	0
755	0	0	629	-42	-671	-293	650	-356	34	-496	170	50	122	2617	0
756	0	0	609	-7	-616	-301	612	-311	46	-547	60	-58	114	2733	0
757	0	0	629	7	-622	-318	625	-307	-15	-587	56	-50	162	2807	0
758	0	0	649	5	-644	-327	646	-319	-29	-613	-58	-73	211	2847	0
759	0	0	618	19	-599	-318	608	-290	-11	-642	-162	-23	194	2925	0
760	0	0	556	17	-539	-286	547	-261	-40	-725	-254	-104	122	3005	0
761	0	0	620	48	-572	-334	596	-262	40	-756	-322	-106	162	3076	0
762	0	0	653	60	-593	-356	623	-266	0	-752	-452	-77	120	3105	0
763	0	0	538	67	-471	-302	504	-202	-29	-902	-550	-32	75	3230	0
764	0	0	630	83	-547	-356	588	-232	5	-896	-550	-102	83	3230	0
765	0	0	562	93	-469	-327	515	-188	-1	-882	-605	-110	116	3243	0
766	0	0	573	145	-428	-359	500	-141	-1	-882	-609	-116	104	3278	0
767	0	0	692	186	-506	-439	599	-160	64	-851	-632	-62	124	3358	0
768	0	0	696	211	-485	-453	590	-137	44	-896	-651	-1	79	3247	0
769	0	0	674	230	-444	-452	559	-107	-46	-909	-560	-56	87	3303	0
770	0	0	634	215	-419	-424	526	-102	-11	-882	-533	-50	71	3189	0
771	0	0	637	228	-409	-432	523	-90	79	-900	-452	25	13	3206	0
772	0	0	552	203	-349	-377	450	-73	-77	-880	-508	-91	-3	3086	0
773	0	0	569	201	-368	-385	468	-83	-31	-772	-440	-62	21	3156	0
774	0	0	495	236	-259	-365	377	-11	-91	-886	-417	-44	-1	3135	0
775	0	0	530	238	-292	-384	411	-27	-21	-752	-436	-7	-9	3146	0
776	0	0	468	232	-236	-350	352	-2	-31	-840	-378	-67	32	3039	0
777	0	0	476	248	-228	-362	352	10	-29	-772	-384	-48	21	2968	0
778	0	0	416	248	-168	-332	292	40	79	-785	-362	46	54	2834	0
779	0	0	349	256	-93	-302	221	81	-87	-760	-320	23	-5	2743	0
780	0	0	231	242	11	-236	110	126	-69	-743	-281	64	-116	2675	0
781	0	0	229	246	17	-237	106	131	58	-814	-137	85	-77	2619	0
782	0	0	213	275	62	-244	75	168	-40	-772	-211	1	-95	2481	0
783	0	0	210	275	65	-242	72	170	89	-841	-236	184	-110	2376	0
784	0	0	238	333	95	-285	71	214	48	-822	-360	178	-139	2333	0
785	0	0	221	368	147	-294	37	257	13	-805	-432	145	-157	2316	0
786	0	0	219	360	141	-289	39	250	98	-942	-529	129	-133	2151	0
787	0	0	268	349	81	-308	93	215	141	-863	-583	215	-46	2184	0
788	0	0	235	355	120	-295	57	237	135	-935	-510	221	-89	2180	0
789	0	0	126	337	211	-231	-42	274	102	-892	-554	259	-166	2132	0
790	0	0	86	318	232	-202	-73	275	162	-909	-459	269	-166	2147	0
791	0	0	21	300	279	-160	-129	289	188	-845	-339	281	-21	2165	0
792	0	0	-116	283	399	-83	-257	341	95	-799	-426	283	-100	2205	0
793	0	0	-117	261	378	-72	-247	319	230	-795	-256	316	3	2333	0
794	0	0	-206	265	471	-29	-338	368	149	-807	-329	291	-67	2331	0
795	0	0	-200	277	477	-38	-338	377	170	-776	-296	327	-27	2370	0
796	0	0	-258	275	533	-8	-395	404	133	-797	-287	283	-29	2527	0
797	0	0	-184	275	459	-45	-321	367	219	-671	-195	360	116	2570	0
798	0	0	-303	240	543	31	-423	391	184	-760	-209	296	38	2634	0
799	0	0	-283	234	517	24	-400	375	226	-682	-118	329	151	2535	0
800	0	0	-394	199	593	97	-493	396	162	-638	-65	275	56	2663	0
801	0	0	-403	184	587	109	-495	385	188	-702	-13	302	5	2650	0
802	0	0	-398	184	582	107	-490	383	162	-684	52	358	62	2752	0
803	0	0	-423	155	578	134	-500	366	98	-593	122	277	73	2729	0
804	0	0	-385	162	547	111	-466	354	246	-653	126	339	73	2799	0
805	0	0	-359	180	539	89	-449	359	164	-599	81	314	81	2692	0
806	0	0	-201	192	393	4	-297	292	232	-537	184	265	129	2814	0
807	0	0	-272	211	483	30	-377	347	199	-611	143	261	126	2758	0
808	0	0	-136	203	339	-33	-237	271	197	-620	60	279	19	2752	0
809	0	0	-78	209	287	-65	-182	248	221	-651	64	322	112	2807	0
810	0	0	-126	186	312	-30	-219	249	73	-560	-60	232	77	2712	0
811	0	0	-49	203	252	-77	-150	227	112	-647	-40	104	75	2688	0
812	0	0	-105	195	300	-45	-202	247	122	-675	-120	221	23	2615	0
813	0	0	-26	199	225	-86	-125	212	104	-698	-273	188	-3	2578	0
814	0	0	-58	190	248	-66	-153	219	93	-760	-250	234	-23	2593	0
815	0	0	7	195	188	-101	-90	191	58	-766	-356	98	-29	2554	0
816	0	0	255	188	-67	-221	161	60	29	-758	-391	176	-67	2576	0
817	0	0	305	195	-110	-250	207	42	87	-878	-591	157	-104	2504	0
818	0	0	517	172	-345	-344	431	-86	25	-900	-634	124	-65	2403	0
819	0	0	612	188	-424	-400	518	-118	93	-944	-646	143	-42	2459	0
820	0	0	674	186	-488	-430	581	-151	19	-940	-737	166	-42	2345	0
821	0	0	804	226	-578	-515	691	-176	97	-929	-739	126	-75	2415	0
822	0	0	789	225	-564	-507	676	-169	21	-973	-876	112	-122	2395	0
823	0	0	890	221	-669	-555	779	-224	9	-973	-890	87	-190	2362	0
824	0	0	963	215	-748	-589	855	-266	5	-971	-886	188	-162	2374	0
825	0	0	985	209	-776	-597	880	-283	27	-1008	-828	197	-135	2392	0
826	0	0	1102	195	-907	-648	1004	-356	131	-900	-783	143	-114	2423	0
827	0	0	1087	168	-919	-627	1003	-375	56	-876	-731	147	-124	2516	0
828	0	0	1135	133	-1002	-634	1068	-434	58	-880	-758	219	-81	2496	0
829	0	0	1087	116	-971	-601	1029	-427	25	-748	-700	197	-67	2553	0
830	0	0	1122	168	-954	-645	1038	-393	46	-797	-618	236	-81	2533	0
831	0	0	1091	147	-944	-619	1017	-398	-11	-729	-537	225	-71	2545	0
832	0	0	1076	124	-952	-600	1014	-414	87	-626	-471	279	-32	2529	0
833	0	0	893	83	-810	-488	851	-363	-21	-636	-430	207	-87	2622	0
834	0	0	1017	73	-944	-545	980	-435	9	-591	-316	213	-81	2582	0
835	0	0	850	32	-818	-441	834	-393	7	-632	-341	283	-60	2620	0
836	0	0	821	-17	-838	-402	829	-427	-31	-646	-320	118	5	2591	0
837	0	0	797	-23	-820	-387	808	-421	46	-589	-308	217	32	2665	0
838	0	0	741	-7	-748	-367	744	-377	-7	-611	-256	135	-1	2661	0
839	0	0	659	13	-646	-336	652	-316	89	-667	-285	141	-15	2642	0
840	0	0	608	52	-556	-330	582	-252	-31	-636	-275	141	42	2603	0
841	0	0	515	71	-444	-293	479	-186	23	-649	-388	195	-31	2617	0
842	0	0	406	81	-325	-243	365	-122	11	-655	-393	170	11	2651	0
843	0	0	290	75	-215	-182	252	-70	-13	-692	-459	221	-31	2683	0
844	0	0	280	81	-199	-180	239	-59	-1	-607	-426	190	-23	2776	0
845	0	0	149	87	-62	-118	105	12	48	-620	-434	240	-62	2863	0
846	0	0	33	77	44	-55	-5	60	-56	-640	-461	195	-23	2770	0
847	0	0	41	95	54	-68	-6	74	151	-640	-415	271	97	2851	0
848	0	0	-89	95	184	-3	-136	139	48	-647	-446	192	95	2904	0
849	0	0	-144	73	217	35	-180	145	126	-613	-475	300	97	2962	0
850	0	0	-227	69	296	79	-261	182	106	-644	-403	302	9	2952	0
851	0	0	-287	42	329	122	-308	185	106	-587	-485	312	79	3008	0
852	0	0	-479	9	488	235	-483	248	112	-704	-434	281	-7	3055	0
853	0	0	-412	-1	411	206	-411	205	174	-622	-351	386	29	3191	0
854	0	0	-474	3	477	235	-475	240	161	-651	-360	448	77	3138	0
855	0	0	-483	0	483	241	-483	241	215	-574	-360	386	52	3191	0
856	0	0	-417	3	420	207	-418	211	279	-587	-240	438	120	3288	0
857	0	0	-518	19	537	249	-527	278	213	-550	-256	409	102	3330	0
858	0	0	-355	31	386	162	-370	208	281	-558	-190	517	97	3313	0
859	0	0	-469	25	494	222	-481	259	254	-510	-197	494	168	3362	0
860	0	0	-433	15	448	209	-440	231	228	-500	-114	521	15	3350	0
861	0	0	-318	27	345	145	-331	186	335	-471	-9	554	85	3404	0
862	0	0	-277	50	327	113	-302	188	259	-479	42	450	46	3336	0
863	0	0	-231	44	275	93	-253	159	335	-455	75	543	128	3389	0
864	0	0	-146	46	192	50	-169	119	292	-467	155	541	71	3313	0
865	0	0	-111	46	157	32	-134	101	292	-327	250	589	114	3311	0
866	0	0	-76	46	122	15	-99	84	283	-327	302	583	65	3233	0
867	0	0	35	50	15	-42	10	32	368	-409	382	613	116	3210	0
868	0	0	77	17	-60	-47	68	-21	333	-347	494	622	188	3214	0
869	0	0	146	5	-141	-75	143	-68	333	-269	556	686	137	3138	0
870	0	0	99	-5	-104	-47	101	-54	415	-339	630	758	108	3098	0
871	0	0	93	-31	-124	-31	108	-77	310	-232	576	711	75	3051	0
872	0	0	155	-73	-228	-41	191	-150	322	-273	710	774	62	3001	0
873	0	0	163	-91	-254	-36	208	-172	355	-180	696	766	129	2975	0
874	0	0	165	-118	-283	-23	224	-200	358	-215	762	787	64	2919	0
875	0	0	101	-129	-230	14	165	-179	335	-261	779	694	120	2911	0
876	0	0	103	-141	-244	19	173	-192	355	-261	902	793	98	2902	0
877	0	0	112	-149	-261	18	186	-205	331	-170	834	849	67	2896	0
878	0	0	118	-143	-261	12	189	-202	349	-104	808	770	166	2849	0
879	0	0	161	-161	-322	0	241	-241	378	-147	878	849	170	2855	0
880	0	0	72	-114	-186	21	129	-150	292	-223	801	746	1	2807	0
881	0	0	33	-106	-139	36	86	-122	283	-215	867	791	56	2869	0
882	0	0	51	-104	-155	26	103	-129	254	-250	810	731	97	2805	0
883	0	0	-29	-75	-46	52	8	-60	256	-259	770	717	67	2768	0
884	0	0	-80	-91	-11	85	-34	-51	250	-314	731	743	67	2735	0
885	0	0	-61	-97	-36	79	-12	-66	252	-207	760	719	42	2820	0
886	0	0	-52	-77	-25	64	-13	-51	291	-271	694	692	143	2747	0
887	0	0	-94	-52	42	73	-68	-5	217	-322	680	657	129	2692	0
888	0	0	-73	-44	29	58	-51	-7	209	-322	611	710	93	2714	0
889	0	0	-10	-1	9	5	-9	4	259	-261	696	686	122	2741	0
890	0	0	-134	1	135	66	-134	68	203	-393	611	576	67	2743	0
891	0	0	-72	7	79	32	-75	43	246	-376	552	620	98	2702	0
892	0	0	-191	32	223	79	-207	127	170	-428	469	539	110	2667	0
893	0	0	-227	29	256	99	-241	142	184	-537	539	653	5	2743	0
894	0	0	-185	-19	166	102	-175	73	269	-428	529	595	122	2735	0
895	0	0	-317	-1	316	159	-316	157	124	-461	461	502	27	2706	0
896	0	0	-166	-9	157	87	-161	74	194	-391	419	562	48	2644	0
897	0	0	-234	-29	205	131	-219	88	192	-442	469	521	129	2684	0
898	0	0	-235	-36	199	135	-217	81	91	-504	417	471	-11	2494	0
899	0	0	-181	-3	178	92	-179	87	178	-459	415	587	29	2525	0
900	0	0	-210	40	250	85	-230	145	112	-502	322	483	-21	2442	0
901	0	0	-155	79	234	38	-194	156	203	-473	316	597	-106	2461	0
902	0	0	-176	93	269	41	-222	181	145	-455	318	485	-7	2461	0
903	0	0	-138	141	279	-1	-208	210	48	-485	269	465	-13	2390	0
904	0	0	-91	161	252	-35	-171	206	159	-486	219	531	-54	2459	0
905	0	0	-18	197	215	-89	-116	206	176	-455	304	494	-11	2485	0
906	0	0	59	157	98	-108	-19	127	151	-419	380	605	-9	2520	0
907	0	0	88	126	38	-107	25	82	192	-407	298	587	-25	2423	0
908	0	0	98	91	-7	-94	52	42	194	-417	285	655	-29	2393	0
909	0	0	49	89	40	-69	4	64	170	-351	273	632	-25	2392	0
910	0	0	158	48	-110	-103	134	-31	238	-380	351	640	-29	2376	0
911	0	0	100	29	-71	-64	85	-21	194	-444	209	638	-64	2260	0
912	0	0	201	23	-178	-112	189	-77	188	-380	358	657	-73	2285	0
913	0	0	133	17	-116	-75	124	-49	100	-422	228	677	-151	2182	0
914	0	0	232	46	-186	-139	209	-70	182	-457	302	667	-104	2134	0
915	0	0	173	38	-135	-105	154	-48	153	-475	277	585	-87	2192	0
916	0	0	338	44	-294	-191	316	-125	133	-438	254	560	-161	2165	0
917	0	0	371	77	-294	-224	332	-108	194	-422	314	698	-87	2137	0
918	0	0	328	65	-263	-196	295	-99	48	-463	194	488	-91	2058	0
919	0	0	408	75	-333	-241	370	-129	180	-488	248	558	-97	2058	0
920	0	0	280	69	-211	-174	245	-71	31	-519	131	486	-118	1971	0
921	0	0	315	32	-283	-173	299	-125	54	-568	65	450	-145	1831	0
922	0	0	321	25	-296	-173	308	-135	95	-496	75	574	-143	1905	0
923	0	0	205	-25	-230	-90	217	-127	-73	-640	9	345	-178	1780	0
924	0	0	266	-52	-318	-107	292	-185	-27	-554	56	415	-190	1744	0
925	0	0	165	-106	-271	-29	218	-188	-83	-618	17	322	-190	1639	0
926	0	0	173	-116	-289	-28	231	-202	-60	-653	-31	355	-133	1681	0
927	0	0	182	-153	-335	-14	258	-244	-141	-632	-64	226	-116	1614	0
928	0	0	175	-178	-353	1	264	-265	-42	-692	-65	275	-149	1629	0
929	0	0	111	-164	-275	26	193	-219	-137	-783	-197	211	-203	1650	0
930	0	0	100	-161	-261	30	180	-211	-104	-684	-172	223	-112	1546	0
931	0	0	-8	-180	-172	94	82	-176	-106	-787	-304	157	-207	1579	0
932	0	0	-39	-180	-141	109	51	-160	-172	-808	-370	116	-159	1552	0
933	0	0	15	-194	-209	89	112	-201	-149	-826	-401	182	-176	1544	0
934	0	0	-25	-197	-172	111	73	-184	-129	-859	-393	85	-195	1616	0
935	0	0	-41	-186	-145	113	52	-165	-137	-853	-469	64	-110	1594	0
936	0	0	35	-149	-184	57	109	-166	-108	-973	-430	67	-186	1683	0
937	0	0	-10	-157	-147	83	68	-152	-120	-923	-516	69	-116	1687	0
938	0	0	35	-139	-174	52	104	-156	-157	-971	-560	71	-147	1747	0
939	0	0	-52	-135	-83	93	15	-109	-180	-970	-603	46	-217	1800	0
940	0	0	-78	-157	-79	117	0	-118	-98	-952	-543	129	-110	1831	0
941	0	0	-105	-178	-73	141	-16	-125	-182	-979	-640	7	-168	1798	0
942	0	0	-107	-205	-98	156	-4	-151	-98	-940	-587	128	-135	1976	0
943	0	0	-163	-217	-54	190	-54	-135	-230	-1049	-700	34	-201	1905	0
944	0	0	16	-207	-223	95	119	-215	-75	-927	-562	141	-149	2099	0
945	0	0	-73	-228	-155	150	41	-191	-75	-985	-657	122	-184	2178	0
946	0	0	37	-201	-238	82	137	-219	-126	-911	-589	97	-176	2244	0
947	0	0	-18	-223	-205	120	93	-214	-85	-933	-504	95	-95	2300	0
948	0	0	-31	-213	-182	122	75	-197	-42	-878	-523	166	-87	2347	0
949	0	0	-51	-186	-135	118	42	-160	-64	-840	-477	149	-29	2409	0
950	0	0	43	-168	-211	62	127	-189	-5	-810	-347	213	-48	2520	0
951	0	0	60	-151	-211	45	135	-181	-29	-807	-263	149	-13	2564	0
952	0	0	103	-145	-248	21	175	-196	-7	-735	-261	240	-60	2636	0
953	0	0	136	-133	-269	-1	202	-201	100	-725	-236	308	-64	2694	0
954	0	0	78	-166	-244	44	161	-205	31	-733	-226	232	5	2700	0
955	0	0	82	-207	-289	62	185	-248	17	-646	-89	269	7	2764	0
956	0	0	36	-223	-259	93	147	-241	91	-636	-95	271	11	2789	0
957	0	0	40	-289	-329	124	184	-309	129	-578	21	343	11	2814	0
958	0	0	-37	-316	-279	176	121	-297	73	-597	1	382	73	2789	0
959	0	0	-60	-331	-271	195	105	-301	34	-523	106	351	0	2894	0
960	0	0	-37	-310	-273	173	118	-291	102	-556	104	356	-13	2805	0
961	0	0	-117	-217	-100	167	-8	-158	62	-469	178	366	50	2923	0
962	0	0	-66	-67	-1	66	-32	-34	34	-560	83	327	-65	2834	0
963	0	0	33	91	58	-62	-12	74	112	-486	228	419	1	2851	0
964	0	0	51	320	269	-185	-109	294	98	-560	215	407	-79	2826	0
965	0	0	194	595	401	-394	-103	498	170	-535	230	428	-54	2873	0
966	0	0	400	952	552	-676	-76	752	79	-469	248	409	25	2853	0
967	0	0	623	1412	789	-1017	-83	1100	75	-419	296	382	-9	2836	0
968	0	0	752	1844	1092	-1298	-170	1468	135	-469	207	405	21	2832	0
969	0	0	974	2300	1326	-1637	-176	1813	151	-467	246	393	-29	2818	0
970	0	0	1189	2636	1447	-1912	-129	2041	195	-438	353	432	36	2902	0
971	0	0	1184	2941	1757	-2062	-286	2349	131	-564	207	448	-145	2781	0
972	0	0	1292	3111	1819	-2201	-263	2465	139	-483	250	477	-89	2750	0
973	0	0	1232	3127	1895	-2179	-331	2511	46	-467	244	420	-23	2716	0
974	0	0	1220	3026	1806	-2123	-293	2416	131	-556	327	422	-102	2741	0
975	0	0	1158	2814	1656	-1986	-249	2235	174	-486	327	506	-69	2714	1
976	0	0	858	2283	1425	-1570	-283	1854	50	-481	265	411	-50	2651	0
977	0	0	587	1654	1067	-1120	-240	1360	149	-452	248	471	-114	2663	0
978	0	0	221	1002	781	-611	-280	891	0	-430	314	426	-122	2754	0
979	0	0	-188	54	242	67	-215	148	11	-407	269	483	-25	2690	0
980	0	0	-403	-341	62	372	-232	-139	56	-401	291	502	-56	2599	0
981	0	0	-526	-494	32	510	-279	-231	120	-432	263	430	-143	2603	0
982	0	0	-538	-580	-42	559	-248	-311	133	-428	339	420	-54	2642	0
983	0	0	-466	-605	-139	535	-163	-372	71	-486	240	403	-153	2504	0
984	0	0	-497	-634	-137	565	-180	-385	54	-500	283	490	-97	2446	0
985	0	0	-475	-653	-178	564	-148	-415	25	-399	281	415	-112	2481	0
986	0	0	-434	-659	-225	546	-104	-442	83	-512	287	382	-151	2405	0
987	0	0	-375	-671	-296	523	-39	-483	31	-485	252	420	-180	2337	0
988	0	0	-269	-682	-413	475	72	-547	56	-450	172	372	-122	2335	0
989	0	0	-291	-628	-337	459	23	-482	1	-492	112	356	-215	2190	0
990	0	0	-243	-576	-333	409	45	-454	15	-500	205	360	-195	2201	0
991	0	0	-279	-523	-244	401	-17	-383	-44	-591	79	265	-285	2116	0
992	0	0	-204	-477	-273	340	34	-375	7	-560	19	291	-190	2048	0
993	0	0	-217	-438	-221	327	2	-329	5	-690	-9	306	-271	2009	0
994	0	0	-58	-391	-333	224	137	-362	-27	-682	38	211	-192	1940	0
995	0	0	-65	-356	-291	210	113	-323	-7	-698	-114	168	-250	2038	0
996	0	0	5	-318	-323	156	164	-320	-141	-754	-170	120	-256	1972	0
997	0	0	105	-323	-428	109	266	-375	-97	-735	-180	155	-178	1957	0
998	0	0	133	-291	-424	79	278	-357	-38	-801	-267	192	-162	1969	0
999	0	0	117	-263	-380	73	248	-321	-106	-855	-314	81	-248	1936	0
1000	0	0	113	-269	-382	78	247	-325	-48	-841	-374	48	-170	1992	0
1001	0	0	59	-263	-322	102	190	-292	-112	-925	-455	71	-217	1928	0
1002	0	0	185	-267	-452	41	318	-359	-56	-824	-506	71	-172	1920	0
1003	0	0	31	-246	-277	107	154	-261	-100	-915	-585	-15	-120	1908	0
1004	0	0	167	-211	-378	22	272	-294	-42	-1006	-603	100	-267	1949	0
1005	0	0	163	-230	-393	33	278	-311	-1	-917	-638	133	-162	1941	0
1006	0	0	37	-246	-283	104	160	-264	-91	-940	-717	52	-302	1990	0
1007	0	0	184	-238	-422	27	303	-330	7	-874	-554	135	-166	2062	0
1008	0	0	39	-213	-252	87	145	-232	-108	-966	-620	172	-145	2046	0
1009	0	0	117	-205	-322	44	219	-263	27	-937	-605	186	-221	1996	0
1010	0	0	52	-223	-275	85	163	-249	60	-766	-467	353	-124	2201	0
1011	0	0	-93	-217	-124	155	15	-170	-19	-836	-488	207	-281	2124	0
1012	0	0	4	-195	-199	95	101	-197	102	-706	-376	327	-166	2199	0
1013	0	0	-118	-203	-85	160	-16	-144	13	-706	-391	308	-242	2151	0
1014	0	0	-99	-170	-71	134	-14	-120	25	-636	-248	399	-184	2153	0
1015	0	0	-64	-190	-126	127	31	-158	56	-529	-129	364	-215	2246	0
1016	0	0	-19	-174	-155	96	68	-164	137	-483	44	467	-176	2231	0
1017	0	0	-44	-164	-120	104	38	-142	73	-521	116	481	-201	2192	0
1018	0	0	-42	-170	-128	106	43	-149	81	-434	221	492	-178	2182	0
1019	0	0	-60	-166	-106	113	23	-136	79	-382	258	440	-157	2184	0
1020	0	0	-41	-157	-116	99	37	-136	58	-376	467	465	-106	2234	0
1021	0	0	-72	-149	-77	110	2	-113	29	-356	422	374	-225	2263	0
1022	0	0	10	-137	-147	63	78	-142	13	-258	461	391	-195	2378	0
1023	0	0	-83	-129	-46	106	-18	-87	29	-440	376	376	-164	2376	0
1024	0	0	-37	-83	-46	60	4	-64	25	-362	417	310	-67	2440	0
1025	0	0	-86	-79	7	82	-46	-36	-17	-486	292	197	-151	2432	0
1026	0	0	-25	-65	-40	45	7	-52	27	-434	325	300	-32	2487	0
1027	0	0	-85	-58	27	71	-56	-15	-19	-519	151	159	-34	2465	0
1028	0	0	23	-54	-77	15	50	-65	5	-595	145	246	-100	2531	0
1029	0	0	-51	-7	44	29	-47	18	-38	-611	95	263	-56	2457	0
1030	0	0	-18	-23	-5	20	-6	-14	-64	-552	112	221	-34	2525	0
1031	0	0	-83	-19	64	51	-73	22	36	-756	32	195	-98	2442	0
1032	0	0	-61	-9	52	35	-56	21	5	-618	-44	232	-161	2428	0
1033	0	0	-103	21	124	41	-113	72	-77	-603	0	269	-116	2318	0
1034	0	0	-95	17	112	39	-103	64	44	-684	13	417	-141	2329	0
1035	0	0	-95	31	126	32	-110	78	27	-644	-1	358	-106	2335	0
1036	0	0	-81	114	195	-16	-138	154	89	-545	75	411	-137	2473	0
1037	0	0	-54	145	199	-45	-126	172	67	-527	89	436	-89	2370	0
1038	0	0	-21	149	170	-64	-95	159	102	-483	207	372	5	2368	0
1039	0	0	-9	155	164	-73	-86	159	120	-407	327	463	-3	2481	0
1040	0	0	23	139	116	-81	-46	127	62	-420	331	415	-56	2289	0
1041	0	0	122	131	9	-126	56	70	178	-337	477	514	-34	2397	0
1042	0	0	20	122	102	-71	-41	112	9	-455	432	479	-114	2285	0
1043	0	0	135	104	-31	-119	83	36	75	-356	516	512	-56	2242	0
1044	0	0	78	65	-13	-71	45	26	36	-378	485	483	-32	2182	0
1045	0	0	116	89	-27	-102	71	31	98	-374	504	510	-19	2196	0
1046	0	0	129	124	-5	-126	67	59	46	-314	545	436	-42	2234	0
1047	0	0	189	145	-44	-167	116	50	75	-355	583	413	-65	2192	0
1048	0	0	93	98	5	-95	44	51	25	-347	543	419	7	2196	0
1049	0	0	164	122	-42	-143	103	40	25	-310	535	409	25	2112	0
1050	0	0	76	116	40	-96	18	78	97	-362	517	417	-32	2095	0
1051	0	0	159	174	15	-166	72	94	69	-304	570	384	-62	1984	0
1052	0	0	95	199	104	-147	-4	151	46	-442	589	469	-104	2060	0
1053	0	0	138	209	71	-173	33	140	40	-514	605	388	-147	1961	0
1054	0	0	176	226	50	-201	63	138	83	-419	562	475	-118	1936	0
1055	0	0	138	240	102	-189	18	171	23	-512	475	426	-172	1908	0
1056	0	0	213	228	15	-220	99	121	199	-448	444	461	-118	1978	0
1057	0	0	182	275	93	-228	44	184	106	-601	294	422	-178	1905	0
1058	0	0	219	244	25	-231	97	134	170	-562	234	552	-168	1990	0
1059	0	0	113	248	135	-180	-11	191	201	-616	62	597	-106	1957	0
1060	0	0	47	250	203	-148	-78	226	147	-611	23	446	-95	1978	0
1061	0	0	-11	248	259	-118	-135	253	186	-669	-17	599	-44	2004	0
1062	0	0	-161	213	374	-26	-267	293	184	-737	-40	556	-133	2093	0
1063	0	0	-150	195	345	-22	-247	270	166	-605	-42	591	-40	2223	0
1064	0	0	-328	178	506	75	-417	342	174	-700	-17	603	-48	2283	0
1065	0	0	-314	213	527	50	-420	370	203	-688	-29	578	-120	2450	0
1066	0	0	-318	246	564	36	-441	405	240	-574	-23	624	56	2489	0
1067	0	0	-413	287	700	63	-556	493	147	-644	-29	514	85	2531	0
1068	0	0	-312	304	616	4	-464	460	153	-554	120	535	124	2632	0
1069	0	0	-419	277	696	71	-557	486	219	-622	32	605	65	2648	0
1070	0	0	-537	246	783	145	-660	514	145	-669	32	485	27	2617	0
1071	0	0	-500	211	711	144	-605	461	180	-578	44	486	97	2712	0
1072	0	0	-567	230	797	168	-682	513	95	-671	-77	393	50	2578	0
1073	0	0	-462	139	601	161	-531	370	143	-609	-23	438	79	2644	0
1074	0	0	-464	100	564	182	-514	332	77	-640	23	432	40	2667	0
1075	0	0	-423	81	504	171	-463	292	58	-595	23	364	60	2677	0
1076	0	0	-258	52	310	103	-284	181	87	-485	106	368	65	2717	0
1077	0	0	-194	75	269	59	-231	172	42	-566	65	366	73	2628	0
1078	0	0	-120	83	203	18	-161	143	157	-516	13	364	32	2659	0
1079	0	0	-35	91	126	-28	-80	108	85	-537	73	388	40	2603	0
1080	0	0	-51	110	161	-29	-106	135	40	-566	-60	320	-19	2432	0
1081	0	0	-66	77	143	-5	-104	110	64	-618	-54	261	-50	2388	0
1082	0	0	14	81	67	-47	-26	74	5	-696	-197	269	-48	2262	0
1083	0	0	62	83	21	-72	20	52	0	-663	-194	226	-77	2265	0
1084	0	0	78	93	15	-85	31	54	-83	-799	-285	180	-195	2038	0
1085	0	0	193	31	-162	-112	177	-65	-69	-725	-277	252	-155	1971	0
1086	0	0	226	54	-172	-140	199	-59	-85	-851	-448	164	-211	1910	0
1087	0	0	400	36	-364	-218	382	-164	-110	-768	-413	199	-141	1926	0
1088	0	0	449	25	-424	-237	436	-199	-159	-902	-541	112	-168	1819	0
1089	0	0	570	31	-539	-300	554	-254	-42	-921	-618	252	-104	1753	0
1090	0	0	583	19	-564	-301	573	-272	-164	-894	-661	225	-203	1821	0
1091	0	0	616	9	-607	-312	611	-299	-83	-956	-789	162	-164	1662	0
1092	0	0	623	3	-620	-313	621	-308	-67	-923	-770	128	-98	1790	0
1093	0	0	591	23	-568	-307	579	-272	-195	-1039	-894	180	-285	1722	0
1094	0	0	749	1	-748	-375	748	-373	-15	-944	-803	312	-149	1713	0
1095	0	0	626	23	-603	-324	614	-290	-126	-946	-873	258	-71	1726	0
1096	0	0	773	34	-739	-403	756	-352	1	-979	-896	339	-238	1722	0
1097	0	0	732	3	-729	-367	730	-363	23	-865	-700	355	-52	1943	0
1098	0	0	711	5	-706	-358	708	-350	-58	-987	-776	287	-195	1930	0
1099	0	0	758	23	-735	-390	746	-356	-56	-838	-657	436	-64	2033	0
1100	0	0	579	36	-543	-307	561	-253	-118	-772	-733	353	-143	1986	0
1101	0	0	552	48	-504	-300	528	-228	19	-783	-582	316	-89	2046	0
1102	0	0	408	50	-358	-229	383	-154	-38	-824	-582	391	-116	2124	0
1103	0	0	401	58	-343	-229	372	-142	-69	-805	-549	388	-95	2145	0
1104	0	0	337	87	-250	-212	293	-81	-54	-700	-419	355	-60	2213	0
1105	0	0	125	21	-104	-73	114	-41	-73	-729	-438	355	-58	2291	0
1106	0	0	174	25	-149	-99	161	-62	-5	-694	-322	341	-44	2328	0
1107	0	0	-1	0	1	0	-1	0	-77	-684	-405	333	-95	2376	0
1108	0	0	8	-9	-17	0	12	-13	-21	-721	-285	360	21	2473	0
1109	0	0	-32	-25	7	28	-19	-9	17	-665	-281	347	69	2411	0
1110	0	0	-94	-38	56	66	-75	9	11	-634	-269	395	25	2481	0
1111	0	0	-171	-40	131	105	-151	45	0	-669	-219	391	-46	2533	0
1112	0	0	-253	-34	219	143	-236	92	-65	-698	-263	366	-21	2584	0
1113	0	0	-269	-62	207	165	-238	72	-32	-729	-188	343	1	2632	0
1114	0	0	-294	-69	225	181	-259	78	32	-673	-209	360	15	2679	0
1115	0	0	-234	-27	207	130	-220	90	36	-644	-254	360	44	2690	0
1116	0	0	-360	-29	331	194	-345	151	-25	-706	-281	360	0	2760	0
1117	0	0	-261	-15	246	138	-253	115	89	-679	-238	364	56	2838	0
1118	0	0	-318	0	318	159	-318	159	56	-630	-246	378	25	2917	0
1119	0	0	-269	-17	252	143	-260	117	97	-690	-207	391	15	2915	0
1120	0	0	-270	-9	261	139	-265	126	36	-603	-221	469	77	2906	0
1121	0	0	-359	25	384	167	-371	204	65	-677	-174	391	-17	2853	0
1122	0	0	-241	5	246	118	-243	125	93	-603	-186	393	3	2925	0
1123	0	0	-255	-1	254	128	-254	126	52	-626	-170	477	-42	2925	0
1124	0	0	-179	11	190	84	-184	100	97	-626	-151	457	-17	2842	0
1125	0	0	-101	17	118	42	-109	67	110	-609	-133	461	36	2832	0
1126	0	0	38	23	-15	-30	26	4	159	-475	1	508	17	2820	0
1127	0	0	29	-7	-36	-11	32	-21	97	-537	-21	442	34	2758	0
1128	0	0	123	1	-122	-62	122	-60	151	-417	42	514	-52	2801	0
1129	0	0	115	-36	-151	-39	133	-93	184	-512	71	485	-81	2679	0
1130	0	0	179	-34	-213	-72	196	-123	157	-424	135	498	-122	2747	0
1131	0	0	204	-54	-258	-75	231	-156	98	-471	147	457	-104	2628	0
1132	0	0	246	-54	-300	-96	273	-177	120	-479	184	519	-122	2591	0
1133	0	0	317	-36	-353	-140	335	-194	141	-479	281	508	-124	2570	0
1134	0	0	335	-56	-391	-139	363	-223	97	-459	232	475	-155	2510	0
1135	0	0	344	-71	-415	-136	379	-243	104	-407	248	508	-180	2498	0
1136	0	0	357	-25	-382	-166	369	-203	69	-360	312	500	-166	2498	0
1137	0	0	490	0	-490	-245	490	-245	89	-461	339	469	-223	2454	0
1138	0	0	488	31	-457	-259	472	-213	77	-459	397	537	-124	2411	0
1139	0	0	490	38	-452	-264	471	-207	60	-502	308	498	-254	2209	0
1140	0	0	425	-9	-434	-208	429	-221	40	-465	289	471	-275	2236	0
1141	0	0	396	-46	-442	-175	419	-244	64	-521	333	420	-254	2198	0
1142	0	0	276	-79	-355	-98	315	-217	25	-549	380	483	-294	2141	0
1143	0	0	180	-116	-296	-32	238	-206	-81	-502	368	351	-294	2069	0
1144	0	0	225	-161	-386	-32	305	-273	50	-508	386	442	-226	2046	0
1145	0	0	151	-159	-310	4	230	-234	-44	-545	277	382	-263	2062	0
1146	0	0	159	-147	-306	-6	232	-226	-32	-531	405	376	-267	2077	0
1147	0	0	169	-120	-289	-24	229	-204	1	-549	397	356	-221	2192	0
1148	0	0	76	-112	-188	18	132	-150	13	-502	279	349	-162	2184	0
1149	0	0	-100	-95	5	97	-52	-45	-48	-649	292	269	-219	2157	0
1150	0	0	-72	-89	-17	80	-27	-53	-21	-486	252	265	-166	2176	0
1151	0	0	-209	-93	116	151	-162	11	-50	-485	263	246	-131	2172	0
1152	0	0	-317	-54	263	185	-290	104	-81	-613	135	215	-190	2145	0
1153	0	0	-183	-32	151	107	-167	59	73	-609	287	314	-219	2267	0
1154	0	0	-396	-65	331	230	-363	133	-46	-597	131	236	-162	2199	0
1155	0	0	-296	-79	217	187	-256	69	-21	-566	230	254	-155	2130	0
1156	0	0	-408	-44	364	226	-386	160	7	-626	174	279	-141	2194	0
1157	0	0	-401	-58	343	229	-372	142	0	-589	135	199	-164	2116	0
1158	0	0	-387	-75	312	231	-349	118	-5	-504	157	331	-114	2244	0
1159	0	0	-467	-97	370	282	-418	136	-52	-616	164	296	-180	2211	0
1160	0	0	-366	-23	343	194	-354	160	13	-554	131	289	-126	2221	0
1161	0	0	-392	5	397	193	-394	201	29	-630	108	258	-141	2300	0
1162	0	0	-431	-1	430	216	-430	214	-60	-622	129	314	-190	2277	0
1163	0	0	-390	21	411	184	-400	216	-11	-642	89	226	-118	2295	0
1164	0	0	-308	60	368	124	-338	214	65	-566	100	306	-120	2405	0
1165	0	0	-245	65	310	90	-277	187	-23	-651	75	322	-137	2359	0
1166	0	0	-234	126	360	54	-297	243	-5	-622	58	283	-133	2343	0
1167	0	0	-279	89	368	95	-323	228	0	-618	54	294	-129	2331	0
1168	0	0	-179	108	287	35	-233	197	-11	-655	81	166	-135	2250	0
1169	0	0	-156	67	223	44	-189	145	15	-560	32	347	-60	2203	0
1170	0	0	-173	46	219	63	-196	132	-27	-521	60	302	-162	2172	0
1171	0	0	-275	17	292	129	-283	154	-27	-583	23	246	-230	2031	0
1172	0	0	-222	1	223	110	-222	112	-56	-611	64	337	-192	2023	0
1173	0	0	-256	-31	225	143	-240	97	-97	-700	23	273	-221	1945	0
1174	0	0	-257	-17	240	137	-248	111	-67	-655	13	252	-207	1926	0
1175	0	0	-226	-5	221	115	-223	108	-48	-661	143	238	-192	1922	0
1176	0	0	-141	-23	118	82	-129	47	-15	-603	124	213	-192	1996	0
1177	0	0	-172	-50	122	111	-147	36	-58	-700	32	178	-302	1967	0
1178	0	0	-89	-25	64	57	-76	19	-87	-605	79	226	-157	2005	0
1179	0	0	-118	-27	91	72	-104	32	-162	-653	60	112	-215	1934	0
1180	0	0	-135	-42	93	88	-114	25	-104	-663	62	168	-236	1943	0
1181	0	0	-189	-17	172	103	-180	77	-81	-700	-36	126	-238	1899	0
1182	0	0	-209	-15	194	112	-201	89	-178	-744	-5	48	-329	1943	0
1183	0	0	-184	-31	153	107	-168	61	-102	-723	-5	149	-230	1846	0
1184	0	0	-155	15	170	70	-162	92	-141	-845	-27	62	-265	1815	0
1185	0	0	-55	-23	32	39	-43	4	-67	-677	25	108	-215	1940	0
1186	0	0	10	-15	-25	2	17	-20	-139	-750	0	34	-292	1802	0
1187	0	0	-90	-91	-1	90	-44	-46	-112	-725	-19	44	-219	1829	0
1188	0	0	-47	-87	-40	67	-3	-63	-141	-702	-71	40	-259	1773	0
1189	0	0	-108	-133	-25	120	-41	-79	-69	-756	-13	98	-261	1819	0
1190	0	0	-135	-114	21	124	-78	-46	-137	-793	-21	-5	-389	1918	0
1191	0	0	-128	-184	-56	156	-36	-120	-137	-750	29	102	-304	1806	0
1192	0	0	-171	-207	-36	189	-67	-121	-157	-878	-48	73	-424	1810	0
1193	0	0	-52	-228	-176	140	62	-202	-69	-789	58	157	-296	1872	0
1194	0	0	-99	-234	-135	166	18	-184	-137	-808	34	83	-318	1870	0
1195	0	0	-69	-263	-194	166	62	-228	-143	-727	-44	81	-358	1848	0
1196	0	0	17	-246	-263	114	140	-254	-1	-706	1	143	-244	1903	0
1197	0	0	-21	-298	-277	159	128	-287	-48	-710	29	95	-331	1951	0
1198	0	0	49	-273	-322	112	185	-297	-34	-748	89	162	-323	1976	0
1199	0	0	27	-254	-281	113	154	-267	-91	-694	98	139	-281	1984	0
1200	0	0	106	-254	-360	74	233	-307	-29	-640	102	182	-289	1875	0
1201	0	0	58	-250	-308	96	183	-279	-93	-626	217	151	-291	1941	0
1202	0	0	28	-259	-287	115	157	-273	-147	-653	195	207	-327	1910	0
1203	0	0	56	-254	-310	99	183	-282	-114	-578	159	172	-306	1843	0
1204	0	0	-19	-275	-256	147	118	-265	-100	-560	259	248	-296	1969	0
1205	0	0	-22	-225	-203	123	90	-214	-157	-642	201	162	-320	1940	0
1206	0	0	140	-228	-368	44	254	-298	-13	-488	329	155	-137	2023	0
1207	0	0	66	-246	-312	90	189	-279	-69	-574	294	236	-188	2054	0
1208	0	0	33	-258	-291	112	162	-274	-77	-593	271	221	-203	1994	0
1209	0	0	132	-230	-362	49	247	-296	-69	-504	368	335	-89	1971	0
1210	0	0	66	-205	-271	69	168	-238	-21	-593	291	292	-178	2009	0
1211	0	0	-10	-211	-201	110	95	-206	-48	-550	329	215	-141	1990	0
1212	0	0	-31	-219	-188	125	78	-203	-58	-607	316	242	-217	1967	0
1213	0	0	-97	-223	-126	160	14	-174	-79	-593	234	151	-240	1986	0
1214	0	0	-64	-230	-166	147	51	-198	-91	-595	333	256	-188	1924	0
1215	0	0	-121	-250	-129	185	4	-189	-98	-582	289	236	-155	1920	0
1216	0	0	-87	-197	-110	142	11	-153	-58	-527	226	126	-223	1959	0
1217	0	0	-91	-199	-108	145	8	-153	-106	-566	203	168	-131	1912	0
1218	0	0	-157	-226	-69	191	-44	-147	-112	-568	252	120	-166	1955	0
1219	0	0	-179	-225	-46	202	-66	-135	-137	-618	141	190	-205	1934	0
1220	0	0	-126	-205	-79	165	-23	-142	-170	-614	242	147	-180	2015	0
1221	0	0	-159	-209	-50	184	-54	-129	-65	-677	246	93	-143	2035	0
1222	0	0	-255	-201	54	228	-154	-73	-124	-686	133	58	-100	2019	0
1223	0	0	-189	-100	89	144	-139	-5	-128	-665	89	52	-155	2033	0
1224	0	0	-145	91	236	27	-190	163	-143	-785	65	17	-184	1994	0
1225	0	0	-26	323	349	-148	-187	336	-104	-711	79	112	-73	2120	0
1226	0	0	40	550	510	-295	-235	530	-126	-838	3	9	-155	2085	0
1227	0	0	256	886	630	-571	-187	758	-85	-768	9	19	-104	2126	0
1228	0	0	464	1309	845	-886	-190	1077	-197	-752	-81	23	-174	2145	0
1229	0	0	674	1713	1039	-1193	-182	1376	-182	-754	36	-62	-95	2089	0
1230	0	0	840	2145	1305	-1492	-232	1725	-137	-789	-58	-3	-188	2137	0
1231	0	0	1084	2471	1387	-1777	-151	1929	-100	-795	0	-56	-182	2221	0
1232	0	0	1205	2789	1584	-1997	-189	2186	-195	-793	-1	-71	-147	2137	0
1233	0	0	1247	2960	1713	-2103	-233	2336	-230	-810	-19	-89	-250	2089	0
1234	0	0	1360	3012	1652	-2186	-146	2332	-147	-807	-19	-34	-170	2101	0
1235	0	0	1303	2950	1647	-2126	-172	2298	-205	-758	31	-81	-236	2089	0
1236	0	0	1234	2712	1478	-1973	-122	2095	-203	-808	19	-73	-223	2108	0
1237	0	0	1094	2207	1113	-1650	-9	1660	-91	-760	52	-27	-168	2151	1
1238	0	0	802	1614	812	-1208	-5	1213	-176	-832	112	-79	-203	2112	0
1239	0	0	493	950	457	-721	18	703	-190	-713	21	-23	-205	2068	0
1240	0	0	4	-1	-5	-1	4	-3	-267	-770	67	-56	-355	2069	0
1241	0	0	-213	-356	-143	284	-35	-249	-273	-762	54	-21	-298	2044	0
1242	0	0	-242	-490	-248	366	3	-369	-236	-748	38	-54	-230	1971	0
1243	0	0	-289	-543	-254	416	-17	-398	-240	-729	21	-21	-302	1918	0
1244	0	0	-233	-591	-358	412	62	-474	-135	-785	87	-46	-285	1994	0
1245	0	0	-307	-601	-294	454	-6	-447	-192	-750	62	-9	-331	2046	0
1246	0	0	-217	-632	-415	424	99	-523	-172	-785	52	-93	-322	2017	0
1247	0	0	-215	-628	-413	421	99	-520	-128	-748	110	17	-312	1978	0
1248	0	0	-270	-626	-356	448	43	-491	-194	-777	46	-19	-310	1978	0
1249	111	0	-199	-651	-452	425	126	-551	-106	-760	58	15	-325	1959	0
1250	111	0	-328	-626	-298	477	-15	-462	-192	-840	-7	-56	-388	1926	0
1251	111	0	-186	-597	-411	391	112	-504	-56	-764	56	11	-314	1963	0
1252	111	0	-390	-543	-153	466	-118	-348	-223	-832	-112	-93	-370	1866	0
1253	111	0	-223	-471	-248	347	12	-359	-120	-816	-40	-62	-327	1848	0
1254	111	0	-287	-428	-141	357	-73	-284	-108	-874	-50	46	-351	1831	0
1255	111	0	-254	-397	-143	325	-55	-270	-168	-871	-11	-58	-389	1856	0
1256	111	0	-165	-364	-199	264	17	-281	-124	-799	29	3	-294	2009	0
1257	111	0	-184	-331	-147	257	-18	-239	-85	-886	-46	15	-252	1868	0
1258	111	0	-86	-283	-197	184	55	-240	-108	-861	-38	-5	-267	1932	0
1259	111	0	-190	-250	-60	220	-65	-155	-180	-838	-67	-42	-236	1924	0
1260	111	0	-157	-263	-106	210	-25	-184	-145	-814	-65	19	-242	1938	0
1261	111	0	-260	-294	-34	277	-113	-164	-157	-921	-182	-38	-358	1839	0
1262	111	0	-197	-292	-95	244	-51	-193	-48	-845	-81	29	-285	1934	0
1263	111	0	-302	-323	-21	312	-140	-172	-141	-869	-137	100	-296	1930	0
1264	111	0	-247	-316	-69	281	-89	-192	-135	-863	-203	108	-259	1868	0
1265	111	0	-203	-263	-60	233	-71	-161	-106	-874	-168	110	-296	1955	0
1266	111	0	-202	-236	-34	219	-84	-135	-67	-925	-259	102	-372	1908	0
1267	111	0	-220	-223	-3	221	-108	-113	-75	-880	-192	139	-252	1945	0
1268	111	0	-143	-226	-83	184	-30	-154	-48	-865	-155	143	-234	1947	0
1269	111	0	-206	-207	-1	206	-102	-104	-73	-820	-201	217	-250	1897	0
1270	111	0	-209	-190	19	199	-114	-85	-81	-851	-190	137	-327	1889	0
1271	111	0	-261	-211	50	236	-155	-80	-83	-810	-108	201	-306	1932	0
1272	111	0	-317	-230	87	273	-202	-71	-153	-874	-116	209	-395	1891	0
1273	111	0	-268	-226	42	247	-155	-92	-137	-812	-60	223	-393	1940	0
1274	111	0	-194	-199	-5	196	-94	-102	-42	-797	-81	155	-349	1868	0
1275	111	0	-224	-201	23	212	-123	-89	-32	-807	11	242	-302	1922	0
1276	111	0	-91	-209	-118	150	13	-163	-133	-713	93	116	-323	1926	0
1277	111	0	-109	-194	-85	151	-12	-139	-64	-744	97	139	-242	1994	0
1278	111	0	-62	-166	-104	114	21	-135	-87	-698	42	159	-273	1992	0
1279	111	0	10	-180	-190	85	100	-185	-143	-708	126	112	-291	1916	0
1280	111	0	-62	-174	-112	118	25	-143	-131	-710	95	36	-316	1887	0
1281	111	0	45	-149	-194	52	119	-171	-137	-644	108	100	-285	1918	0
1282	111	0	-24	-153	-129	88	52	-141	-228	-754	102	9	-362	2025	0
1283	111	0	44	-153	-197	54	120	-175	-316	-754	69	-40	-347	1932	0
1284	111	0	43	-135	-178	46	110	-156	-285	-849	-19	-79	-401	1972	0
1285	111	0	49	-139	-188	45	118	-163	-230	-871	-176	-79	-364	1895	0
1286	111	0	126	-93	-219	-16	172	-156	-246	-909	-234	-250	-318	1901	0
1287	111	0	159	-73	-232	-43	195	-152	-318	-983	-252	-188	-277	1895	0
1288	111	0	209	-62	-271	-73	240	-166	-341	-1080	-422	-254	-310	1852	0
1289	111	0	241	-46	-287	-97	264	-166	-248	-1041	-521	-199	-238	1881	0
1290	111	0	126	-25	-151	-50	138	-88	-312	-1148	-634	-254	-302	1889	0
1291	111	0	142	1	-141	-71	141	-70	-312	-1179	-661	-188	-384	1924	0
1292	111	0	111	3	-108	-57	109	-52	-331	-1164	-702	-197	-368	1889	0
1293	111	0	103	-17	-120	-43	111	-68	-248	-1193	-671	-159	-265	1889	0
1294	111	0	106	-31	-137	-37	121	-84	-232	-1187	-655	-98	-318	1889	0
1295	111	0	54	-19	-73	-17	63	-46	-223	-1210	-642	-62	-378	2009	0
1296	111	0	130	-3	-133	-63	131	-68	-215	-1109	-554	-56	-335	2015	0
1297	111	0	154	32	-122	-93	138	-45	-176	-1061	-471	19	-277	2101	0
1298	111	0	148	42	-106	-95	127	-32	-250	-1028	-459	31	-327	2120	0
1299	111	0	232	46	-186	-139	209	-70	-161	-911	-277	75	-164	2137	0
1300	111	0	213	87	-126	-150	169	-19	-234	-865	-184	17	-246	2166	0
1301	111	0	146	112	-34	-129	90	39	-223	-867	-254	38	-298	2130	0
1302	111	0	230	145	-85	-187	157	30	-178	-849	-120	58	-364	2139	0
1303	111	0	250	161	-89	-205	169	36	-159	-843	-32	81	-205	2112	0
1304	111	0	358	143	-215	-250	286	-36	-151	-741	1	118	-221	2155	0
1305	111	0	385	122	-263	-253	324	-70	-122	-739	153	112	-213	2126	0
1306	111	0	267	112	-155	-189	211	-21	-213	-696	46	29	-246	2089	0
1307	111	0	319	139	-180	-229	249	-20	-162	-665	27	19	-258	2112	0
1308	111	0	284	145	-139	-214	211	3	-226	-613	91	31	-209	2170	0
1309	111	0	263	182	-81	-222	172	50	-219	-607	77	-31	-217	2011	0
1310	111	0	257	205	-52	-231	154	76	-157	-733	195	-7	-195	1934	0
1311	111	0	226	226	0	-226	113	113	-190	-659	166	7	-248	1850	0
1312	111	0	227	240	13	-233	107	126	-143	-636	279	34	-259	1903	0
1313	111	0	149	232	83	-190	33	157	-162	-725	285	13	-347	1811	0
1314	111	0	245	254	9	-249	118	131	-52	-717	366	137	-349	1827	0
1315	111	0	261	248	-13	-254	137	117	-81	-729	294	176	-351	1829	0
1316	111	0	128	230	102	-179	13	166	-124	-801	153	190	-353	1749	0
1317	111	0	225	230	5	-227	110	117	-58	-719	110	151	-316	1755	0
1318	111	0	107	211	104	-159	1	157	-27	-795	-110	232	-314	1761	0
1319	111	0	215	215	0	-215	107	107	-27	-840	-102	217	-308	1798	0
1320	111	0	116	203	87	-159	14	145	-48	-873	-246	240	-246	1769	0
1321	111	0	101	223	122	-162	-10	172	-15	-888	-399	265	-314	1767	0
1322	111	0	-81	223	304	-71	-192	263	-75	-944	-432	312	-349	1852	0
1323	111	0	-132	197	329	-32	-230	263	-69	-907	-422	275	-333	1897	0
1324	111	0	-153	176	329	-11	-241	252	-21	-869	-380	289	-246	1990	0
1325	111	0	-192	184	376	4	-284	280	-85	-977	-345	129	-292	1914	0
1326	111	0	-146	168	314	-11	-230	241	-34	-849	-323	182	-131	2068	0
1327	111	0	-236	184	420	26	-328	302	-112	-981	-316	64	-141	2116	0
1328	111	0	-151	205	356	-27	-253	280	-91	-913	-310	64	-195	2231	0
1329	111	0	-215	213	428	1	-321	320	-133	-923	-265	-1	-139	2232	0
1330	111	0	-203	188	391	7	-297	289	-100	-1026	-368	-50	-174	2176	0
1331	111	0	-190	176	366	7	-278	271	-180	-995	-374	-102	-180	2097	0
1332	111	0	-167	197	364	-15	-265	280	-184	-1018	-409	-135	-275	2178	0
1333	111	0	-83	211	294	-64	-188	252	-240	-1001	-453	-211	-186	2071	0
1334	111	0	-21	205	226	-92	-123	215	-159	-1059	-452	-159	-172	1990	0
1335	111	0	-42	188	230	-73	-136	209	-248	-1082	-362	-271	-228	2027	0
1336	111	0	90	190	100	-140	-5	145	-226	-997	-339	-289	-246	2019	0
1337	111	0	87	172	85	-129	1	128	-211	-1008	-347	-252	-203	2062	0
1338	111	0	183	176	-7	-179	95	84	-217	-1090	-397	-225	-261	1992	0
1339	111	0	156	143	-13	-149	84	65	-236	-1101	-335	-337	-254	1891	0
1340	111	0	126	145	19	-135	53	82	-292	-1070	-512	-244	-320	1800	0
1341	111	0	176	124	-52	-150	114	36	-325	-1132	-479	-261	-283	1672	0
1342	111	0	135	95	-40	-115	87	27	-304	-1123	-452	-285	-285	1619	0
1343	111	0	164	93	-71	-128	117	11	-252	-1187	-502	-226	-347	1470	0
1344	111	0	170	64	-106	-117	138	-21	-362	-1185	-556	-230	-411	1381	0
1345	111	0	166	25	-141	-95	153	-58	-252	-1132	-638	-190	-323	1334	0
1346	111	0	154	17	-137	-85	145	-60	-337	-1220	-663	-281	-453	1241	0
1347	111	0	278	1	-277	-139	277	-138	-314	-1140	-609	-211	-273	1224	0
1348	111	0	300	-27	-327	-136	313	-177	-345	-1200	-630	-211	-374	1342	0
1349	111	0	324	-50	-374	-137	349	-212	-306	-1243	-702	-213	-347	1311	0
1350	111	0	295	-67	-362	-114	328	-214	-306	-1226	-735	-258	-323	1369	0
1351	111	0	400	-67	-467	-166	433	-267	-304	-1189	-735	-215	-347	1336	0
1352	111	0	307	-75	-382	-116	344	-228	-345	-1297	-776	-250	-368	1441	0
1353	111	0	366	-89	-455	-138	410	-272	-353	-1278	-830	-248	-376	1509	0
1354	111	0	487	-75	-562	-206	524	-318	-294	-1167	-783	-182	-304	1637	0
1355	111	0	398	-77	-475	-160	436	-276	-327	-1266	-805	-209	-300	1693	0
1356	111	0	549	-98	-647	-225	598	-372	-296	-1146	-713	-240	-250	1784	0
1357	111	0	452	-73	-525	-189	488	-299	-308	-1195	-752	-273	-248	1916	0
1358	111	0	390	-87	-477	-151	433	-282	-263	-1214	-677	-331	-215	1928	0
1359	111	0	329	-93	-422	-118	375	-257	-318	-1204	-634	-252	-225	2035	0
1360	111	0	315	-73	-388	-121	351	-230	-360	-1107	-562	-252	-228	2155	0
1361	111	0	184	-58	-242	-63	213	-150	-368	-1103	-624	-322	-236	2101	0
1362	111	0	93	-50	-143	-21	118	-96	-304	-1171	-545	-289	-190	2198	0
1363	111	0	-15	-44	-29	29	7	-36	-403	-1136	-574	-341	-246	2199	0
1364	111	0	-38	-27	11	32	-24	-8	-335	-1037	-405	-256	-95	2172	0
1365	111	0	-172	-25	147	98	-159	61	-378	-1132	-438	-312	-209	2196	0
1366	111	0	-253	-21	232	137	-242	105	-312	-1034	-405	-300	-145	2331	0
1367	111	0	-186	-25	161	105	-173	68	-281	-979	-399	-294	-116	2434	0
1368	111	0	-241	-3	238	122	-239	117	-289	-975	-405	-263	-77	2415	0
1369	111	0	-257	-5	252	131	-254	123	-279	-1084	-417	-250	-75	2388	0
1370	111	0	-339	31	370	154	-354	200	-300	-1045	-388	-273	-174	2413	0
1371	111	0	-384	40	424	172	-404	232	-337	-1068	-436	-259	-188	2364	0
1372	111	0	-421	44	465	188	-443	254	-310	-1090	-488	-316	-145	2360	0
1373	111	0	-340	46	386	147	-363	216	-236	-1070	-486	-263	-133	2489	0
1374	111	0	-401	60	461	170	-431	260	-296	-1076	-473	-277	-93	2461	0
1375	111	0	-273	58	331	107	-302	194	-236	-1016	-386	-168	-114	2582	0
1376	111	0	-277	85	362	96	-319	223	-195	-1028	-422	-188	-139	2566	0
1377	111	0	-243	38	281	102	-262	159	-186	-966	-300	-211	-89	2615	0
1378	111	0	-249	36	285	106	-267	160	-141	-979	-349	-147	-112	2624	0
1379	111	0	-202	17	219	92	-210	118	-203	-940	-205	-182	-122	2663	0
1380	111	0	-177	17	194	80	-185	105	-203	-919	-133	-178	-58	2601	0
1381	111	0	-220	5	225	107	-222	115	-164	-907	-71	-149	-67	2665	0
1382	111	0	-109	-9	100	59	-104	45	-108	-890	-124	-161	-114	2663	0
1383	111	0	-122	-25	97	73	-109	36	-151	-851	-69	-87	-131	2525	0
1384	111	0	-26	-23	3	24	-14	-10	-195	-711	1	-69	-77	2582	0
1385	111	0	23	0	-23	-11	23	-11	-153	-768	58	-65	-79	2580	0
1386	111	0	150	15	-135	-82	142	-60	-143	-733	114	-161	-129	2545	0
1387	111	0	148	13	-135	-80	141	-61	-85	-657	234	-65	-25	2541	0
1388	111	0	263	5	-258	-134	260	-126	-172	-636	252	-118	-34	2473	0
1389	111	0	345	0	-345	-172	345	-172	-98	-554	356	1	-29	2465	0
1390	111	0	286	-32	-318	-127	302	-175	-108	-624	384	-62	-79	2438	0
1391	111	0	324	-60	-384	-132	354	-222	-139	-580	355	-46	-75	2244	0
1392	111	0	357	-48	-405	-154	381	-226	-44	-659	426	3	-91	2310	0
1393	111	0	372	-31	-403	-170	387	-217	-157	-628	440	-40	-67	2199	0
1394	111	0	404	-46	-450	-179	427	-248	-56	-680	498	36	-124	2137	0
1395	111	0	423	-65	-488	-179	455	-276	-62	-603	549	17	-133	2122	0
1396	111	0	399	-56	-455	-171	427	-255	-64	-618	545	7	-104	2009	0
1397	111	0	463	-54	-517	-204	490	-285	-85	-560	582	106	-89	2054	0
1398	111	0	416	-67	-483	-174	449	-275	-38	-471	585	126	-58	2050	0
1399	111	0	376	-60	-436	-158	406	-248	-81	-529	686	60	-62	1971	0
1400	111	0	358	-62	-420	-148	389	-241	-60	-558	675	81	-106	1949	0
1401	111	0	286	-65	-351	-110	318	-208	-67	-531	706	95	-60	1903	0
1402	111	0	273	-62	-335	-105	304	-198	-79	-502	636	170	-139	1846	0
1403	111	0	217	-62	-279	-77	248	-170	-48	-552	632	120	-149	1811	0
1404	111	0	177	-38	-215	-69	196	-126	-64	-477	671	228	-120	1792	0
1405	111	0	132	-32	-164	-50	148	-98	-106	-500	692	69	-110	1759	0
1406	111	0	126	-11	-137	-57	131	-74	-44	-582	698	133	-161	1730	0
1407	111	0	109	-13	-122	-48	115	-67	-122	-514	638	131	-93	1586	0
1408	111	0	33	-15	-48	-9	40	-31	-124	-516	642	79	-126	1654	0
1409	111	0	-43	-7	36	25	-39	14	-106	-603	624	-5	-62	1544	0
1410	111	0	16	-1	-17	-7	16	-9	-110	-549	574	9	-159	1627	0
1411	111	0	-92	-3	89	47	-90	43	-95	-580	537	75	-98	1561	0
1412	111	0	-168	-15	153	91	-160	69	-157	-684	409	21	-168	1513	0
1413	111	0	-100	-13	87	56	-93	37	-161	-591	393	50	-122	1517	0
1414	111	0	-172	-25	147	98	-159	61	-190	-653	351	-40	-48	1480	0
1415	111	0	-181	-15	166	98	-173	75	-203	-731	259	-73	-168	1423	0
1416	111	0	-67	-17	50	42	-58	16	-93	-696	318	-44	-128	1499	0
1417	111	0	-205	-19	186	112	-195	83	-234	-818	174	-131	-203	1489	0
1418	111	0	-37	-1	36	19	-36	17	-182	-719	159	-116	-98	1420	0
1419	111	0	-126	13	139	56	-132	76	-240	-791	104	-95	-87	1474	0
1420	111	0	4	31	27	-17	-11	29	-135	-861	3	-215	-100	1526	0
1421	111	0	-51	67	118	-8	-84	92	-192	-851	-7	-143	-126	1427	0
1422	111	0	-22	106	128	-42	-75	117	-258	-919	-54	-238	-149	1443	0
1423	111	0	54	141	87	-97	-16	114	-283	-863	-141	-217	-145	1511	0
1424	111	0	83	170	87	-126	-2	128	-254	-1043	-106	-232	-129	1468	0
1425	111	0	179	180	1	-179	89	90	-213	-954	-108	-184	-83	1466	0
1426	111	0	177	184	7	-180	85	95	-234	-935	-292	-225	-137	1528	0
1427	111	0	224	168	-56	-196	140	56	-236	-956	-341	-298	-131	1577	0
1428	111	0	220	147	-73	-183	146	37	-250	-1006	-279	-312	-95	1588	0
1429	111	0	319	89	-230	-204	274	-70	-205	-989	-302	-298	-104	1635	0
1430	111	0	237	36	-201	-136	219	-82	-296	-995	-289	-380	-124	1707	0
1431	111	0	181	19	-162	-100	171	-71	-308	-1117	-360	-329	-143	1608	0
1432	111	0	273	0	-273	-136	273	-136	-300	-1061	-345	-411	-166	1759	0
1433	111	0	231	-23	-254	-104	242	-138	-316	-1072	-422	-380	-226	1767	0
1434	111	0	258	-5	-263	-126	260	-134	-322	-1084	-465	-341	-232	1672	0
1435	111	0	214	-11	-225	-101	219	-118	-294	-1146	-415	-415	-166	1639	0
1436	111	0	247	3	-244	-125	245	-120	-316	-1094	-469	-440	-155	1765	0
1437	111	0	344	13	-331	-178	337	-159	-238	-1105	-469	-356	-137	1740	0
1438	111	0	278	3	-275	-140	276	-136	-292	-1115	-578	-419	-62	1699	0
1439	111	0	301	-5	-306	-148	303	-155	-298	-1160	-504	-477	-139	1718	0
1440	111	0	212	-3	-215	-104	213	-109	-283	-1162	-512	-403	-102	1751	0
1441	111	0	266	-13	-279	-126	272	-146	-281	-1200	-552	-374	-203	1730	0
1442	111	0	170	-31	-201	-69	185	-116	-393	-1175	-547	-413	-159	1730	0
1443	111	0	128	-44	-172	-42	150	-108	-366	-1214	-632	-455	-279	1670	0
1444	111	0	208	-50	-258	-79	233	-154	-221	-1123	-531	-407	-79	1732	0
1445	111	0	60	-87	-147	13	103	-117	-353	-1169	-618	-393	-197	1668	0
1446	111	0	83	-95	-178	6	130	-136	-325	-1099	-607	-401	-213	1732	0
1447	111	0	24	-102	-126	39	75	-114	-360	-1129	-556	-364	-141	1660	0
1448	111	0	87	-124	-211	18	149	-167	-261	-1113	-521	-372	-131	1635	0
1449	111	0	27	-112	-139	42	83	-125	-323	-1059	-485	-341	-155	1670	0
1450	111	0	26	-131	-157	52	91	-144	-256	-1193	-502	-378	-195	1619	0
1451	111	0	-23	-147	-124	85	50	-135	-238	-1132	-488	-341	-110	1610	0
1452	111	0	-132	-149	-17	140	-57	-83	-349	-1121	-490	-329	-225	1557	0
1453	111	0	-99	-164	-65	131	-17	-114	-298	-1154	-486	-300	-215	1532	0
1454	111	0	-153	-166	-13	159	-70	-89	-285	-1173	-446	-304	-203	1528	0
1455	111	0	-169	-174	-5	171	-82	-89	-322	-1123	-490	-347	-182	1536	0
1456	111	0	-113	-186	-73	149	-20	-129	-287	-1111	-395	-308	-221	1515	0
1457	111	0	-124	-203	-79	163	-22	-141	-308	-968	-424	-273	-157	1540	0
1458	111	0	-85	-174	-89	129	2	-131	-339	-1022	-351	-337	-201	1579	0
1459	111	0	-118	-170	-52	144	-33	-111	-289	-1002	-310	-244	-122	1553	0
1460	111	0	-74	-174	-100	124	13	-137	-289	-1068	-358	-351	-164	1528	0
1461	111	0	-75	-168	-93	121	9	-130	-279	-1002	-236	-300	-279	1522	0
1462	111	0	-228	-192	36	210	-132	-78	-364	-1082	-351	-417	-225	1517	0
1463	111	0	-74	-205	-131	139	28	-168	-296	-991	-242	-325	-124	1484	0
1464	111	0	-144	-211	-67	177	-38	-139	-320	-1103	-168	-355	-145	1491	0
1465	111	0	-149	-230	-81	189	-34	-155	-368	-1084	-168	-397	-161	1468	0
1466	111	0	-88	-217	-129	152	20	-173	-409	-1001	-155	-430	-118	1588	0
1467	111	0	-31	-236	-205	133	87	-220	-271	-1055	-161	-450	-151	1542	0
1468	111	0	-19	-226	-207	122	94	-216	-314	-1012	-147	-323	-174	1569	0
1469	111	0	-54	-240	-186	147	66	-213	-325	-1002	-176	-432	-114	1602	0
1470	111	0	-105	-236	-131	170	13	-183	-337	-999	-197	-452	-100	1569	0
1471	111	0	12	-240	-252	114	132	-246	-304	-1076	-190	-382	-195	1600	0
1472	111	0	-6	-236	-230	121	112	-233	-325	-1008	-170	-420	-131	1643	0
1473	111	0	45	-236	-281	95	163	-258	-287	-1061	-161	-399	-155	1637	0
1474	111	0	23	-238	-261	107	142	-249	-329	-997	-116	-386	-106	1627	0
1475	111	0	-31	-242	-211	136	90	-226	-401	-1022	-124	-356	-186	1616	0
1476	111	0	103	-232	-335	64	219	-283	-308	-970	-141	-401	-151	1668	0
1477	111	0	132	-234	-366	51	249	-300	-244	-937	-168	-281	-87	1714	0
1478	111	0	145	-246	-391	50	268	-318	-306	-1014	-131	-351	-149	1757	0
1479	111	0	209	-258	-467	24	338	-362	-256	-919	-124	-314	-67	1759	0
1480	111	0	163	-178	-341	7	252	-259	-207	-940	-44	-275	-102	1835	0
1481	111	0	171	-50	-221	-60	196	-135	-263	-993	-161	-389	-157	1778	0
1482	111	0	288	116	-172	-202	230	-28	-176	-921	-50	-316	-126	1943	0
1483	111	0	321	322	1	-321	160	161	-343	-946	-40	-403	-120	1897	0
1484	111	0	570	591	21	-580	274	306	-197	-869	32	-238	-120	2004	0
1485	111	0	599	921	322	-760	138	621	-194	-933	-5	-287	-32	1959	0
1486	111	0	891	1381	490	-1136	200	935	-149	-861	-15	-258	-141	1976	0
1487	111	0	1104	1825	721	-1464	191	1273	-129	-911	116	-194	-38	2042	0
1488	111	0	1275	2281	1006	-1778	134	1643	-153	-902	60	-259	-85	2048	0
1489	111	0	1530	2686	1156	-2108	187	1921	-62	-863	135	-213	-40	2077	0
1490	111	0	1692	3032	1340	-2362	176	2186	-73	-752	106	-120	-25	2083	0
1491	111	0	1628	3232	1604	-2430	12	2418	-188	-869	157	-151	-145	2066	0
1492	111	0	1661	3284	1623	-2472	19	2453	-178	-807	95	-199	-131	2015	0
1493	111	0	1643	3175	1532	-2409	55	2353	-114	-781	126	-209	-131	2050	0
1494	111	0	1431	2948	1517	-2189	-43	2232	-184	-824	112	-166	-164	2038	0
1495	111	0	1313	2465	1152	-1889	80	1808	-122	-770	149	-151	-110	2017	1
1496	111	0	861	1856	995	-1358	-67	1425	-199	-684	79	-108	-52	2106	0
1497	111	0	694	1241	547	-967	73	894	-161	-723	164	-203	-106	2091	0
1498	111	0	221	306	85	-263	68	195	-172	-719	250	-79	-42	2190	0
1499	111	0	-208	-384	-176	296	-16	-280	-267	-737	143	-176	-93	2166	0
1500	111	0	-196	-523	-327	359	65	-425	-176	-766	199	-155	-147	2170	0
1501	112	0	-308	-583	-275	445	-16	-429	-195	-700	166	-98	-131	2209	0
1502	112	0	-311	-572	-261	441	-25	-416	-236	-744	77	-217	-112	2009	0
1503	112	0	-301	-574	-273	437	-14	-423	-168	-762	147	-170	-190	2077	0
1504	112	0	-375	-580	-205	477	-85	-392	-265	-702	71	-153	-194	1949	0
1505	112	0	-350	-578	-228	464	-61	-403	-259	-739	133	-195	-190	1897	0
1506	112	0	-337	-589	-252	463	-42	-420	-139	-822	89	-194	-172	1804	0
1507	112	0	-351	-603	-252	477	-49	-427	-176	-799	131	-215	-106	1740	0
1508	112	0	-377	-574	-197	475	-90	-385	-254	-789	42	-226	-106	1718	0
1509	112	0	-353	-510	-157	431	-98	-333	-147	-785	-3	-201	-205	1678	0
1510	112	0	-320	-461	-141	390	-89	-301	-182	-733	29	-176	-161	1604	0
1511	112	0	-345	-422	-77	383	-134	-249	-207	-791	-19	-170	-155	1577	0
1512	112	0	-275	-393	-118	334	-78	-255	-174	-851	-17	-129	-184	1619	0
1513	112	0	-297	-351	-54	324	-121	-202	-190	-857	-38	-184	-192	1522	0
1514	112	0	-248	-306	-58	277	-95	-182	-143	-851	-58	-120	-213	1493	0
1515	112	0	-292	-273	19	282	-155	-127	-219	-923	-97	-162	-228	1460	0
1516	112	0	-181	-246	-65	213	-58	-155	-161	-791	-27	-145	-147	1524	0
1517	112	0	-213	-244	-31	228	-91	-137	-219	-859	-67	-182	-236	1408	0
1518	112	0	-68	-234	-166	151	49	-200	-186	-754	-1	-180	-143	1422	0
1519	112	0	-159	-236	-77	197	-41	-156	-236	-832	-42	-186	-174	1363	0
1520	112	0	-114	-238	-124	176	5	-181	-157	-869	-54	-106	-151	1377	0
1521	112	0	-82	-217	-135	149	26	-176	-164	-830	-9	-176	-221	1480	0
1522	112	0	-117	-221	-104	169	-6	-162	-159	-933	-128	-128	-217	1369	0
1523	112	0	-90	-221	-131	155	20	-176	-143	-886	-170	-102	-230	1383	0
1524	112	0	-41	-184	-143	112	51	-163	-122	-861	-151	-83	-182	1328	0
1525	112	0	-43	-143	-100	93	28	-121	-230	-838	-205	-73	-225	1330	0
1526	112	0	57	-168	-225	55	141	-196	-44	-884	-97	-44	-186	1383	0
1527	112	0	-12	-141	-129	76	58	-135	-176	-855	-108	-77	-166	1363	0
1528	112	0	109	-143	-252	17	180	-197	-172	-803	-48	-32	-131	1422	0
1529	112	0	8	-151	-159	71	83	-155	-162	-960	-120	-135	-194	1303	0
1530	112	0	19	-143	-162	62	90	-152	-128	-865	-85	-98	-157	1396	0
1531	112	0	-25	-153	-128	89	51	-140	-184	-869	-75	-116	-188	1412	0
1532	112	0	-33	-157	-124	95	45	-140	-248	-799	-44	-112	-205	1301	0
1533	112	0	11	-155	-166	72	88	-160	-205	-834	0	-161	-205	1361	0
1534	112	0	-62	-170	-108	116	23	-139	-190	-777	-21	-62	-120	1313	0
1535	112	0	-43	-157	-114	100	35	-135	-230	-855	141	-194	-197	1229	0
1536	112	0	2	-147	-149	72	75	-148	-174	-717	248	-126	-104	1330	0
1537	112	0	-9	-137	-128	73	59	-132	-205	-787	211	-242	-104	1420	0
1538	112	0	141	-126	-267	-7	204	-196	-174	-774	335	-238	-58	1433	0
1539	112	0	60	-128	-188	34	124	-158	-259	-741	308	-279	-25	1484	0
1540	112	0	72	-106	-178	17	125	-142	-236	-744	258	-304	-21	1451	0
1541	112	0	142	-77	-219	-32	180	-148	-186	-661	345	-236	-73	1604	0
1542	112	0	101	-50	-151	-25	126	-100	-314	-744	184	-382	-69	1555	0
1543	112	0	194	-42	-236	-76	215	-139	-285	-758	219	-428	-56	1614	0
1544	112	0	105	-19	-124	-43	114	-71	-300	-863	106	-411	-69	1664	0
1545	112	0	208	-5	-213	-101	210	-109	-153	-873	27	-353	-102	1678	0
1546	112	0	167	3	-164	-85	165	-80	-252	-873	42	-413	5	1740	0
1547	112	0	165	-7	-172	-79	168	-89	-304	-942	-27	-432	-95	1786	0
1548	112	0	245	1	-244	-123	244	-121	-240	-937	-95	-413	19	1852	0
1549	112	0	220	-1	-221	-109	220	-111	-201	-1006	-102	-409	-135	1792	0
1550	112	0	167	1	-166	-84	166	-82	-265	-929	-178	-389	-34	1784	0
1551	112	0	203	15	-188	-109	195	-86	-242	-981	-234	-370	-118	1843	0
1552	112	0	240	17	-223	-128	231	-103	-147	-999	-298	-236	-122	1986	0
1553	112	0	182	31	-151	-106	166	-60	-180	-950	-273	-230	-89	1972	0
1554	112	0	199	50	-149	-124	174	-49	-151	-983	-168	-201	-64	1976	0
1555	112	0	266	65	-201	-165	233	-68	-114	-909	-137	-32	-98	2048	0
1556	112	0	309	81	-228	-195	268	-73	-75	-865	-52	-42	-89	2145	0
1557	112	0	395	108	-287	-251	341	-89	-56	-791	13	-34	-91	2219	0
1558	112	0	427	135	-292	-281	359	-78	-60	-713	95	15	-29	2310	0
1559	112	0	430	151	-279	-290	354	-64	17	-680	242	71	-13	2271	0
1560	112	0	433	162	-271	-297	352	-54	-100	-651	291	9	3	2289	0
1561	112	0	433	174	-259	-303	346	-42	-98	-514	382	91	25	2295	0
1562	112	0	417	192	-225	-304	321	-16	-34	-506	469	46	38	2318	0
1563	112	0	379	184	-195	-281	287	-5	-69	-496	442	69	13	2318	0
1564	112	0	378	190	-188	-284	283	1	3	-426	442	75	31	2291	0
1565	112	0	358	199	-159	-278	258	20	-21	-325	514	129	23	2298	0
1566	112	0	387	226	-161	-306	274	32	-58	-413	550	65	-38	2196	0
1567	112	0	439	265	-174	-352	306	45	3	-279	671	110	79	2190	0
1568	112	0	414	314	-100	-364	257	107	7	-388	828	79	69	2134	0
1569	112	0	490	339	-151	-414	320	94	-77	-345	841	75	42	1978	0
1570	112	0	397	347	-50	-372	223	148	-9	-370	853	164	17	1918	0
1571	112	0	364	341	-23	-352	193	159	-104	-486	834	5	-97	1862	0
1572	112	0	389	355	-34	-372	211	160	-64	-411	841	89	-95	1794	0
1573	112	0	385	341	-44	-363	214	148	-38	-424	719	159	-170	1773	0
1574	112	0	350	335	-15	-342	182	160	-87	-463	599	135	-176	1588	0
1575	112	0	356	325	-31	-340	193	147	-34	-533	463	159	-129	1487	0
1576	112	0	316	339	23	-327	146	181	-81	-574	358	129	-159	1402	0
1577	112	0	336	380	44	-358	146	212	-34	-533	283	149	-122	1453	0
1578	112	0	258	393	135	-325	61	264	-25	-599	337	209	-108	1468	0
1579	112	0	173	399	226	-286	-26	312	-85	-572	234	219	-131	1398	0
1580	112	0	124	380	256	-252	-66	318	-48	-578	356	166	-199	1383	0
1581	112	0	6	374	368	-190	-181	371	-89	-547	248	194	-73	1410	0
1582	112	0	-31	345	376	-157	-203	360	-75	-663	364	79	-124	1354	0
1583	112	0	-122	312	434	-95	-278	373	-36	-607	364	176	-108	1425	0
1584	112	0	-194	287	481	-46	-337	384	-118	-638	327	71	-131	1414	0
1585	112	0	-212	267	479	-27	-345	373	-97	-649	308	73	-126	1462	0
1586	112	0	-351	244	595	53	-473	419	-128	-688	217	44	-60	1468	0
1587	112	0	-368	254	622	57	-495	438	-161	-686	137	-27	0	1439	0
1588	112	0	-415	271	686	72	-550	478	-149	-713	106	48	-11	1427	0
1589	112	0	-416	294	710	61	-563	502	-131	-735	110	-25	-75	1559	0
1590	112	0	-485	289	774	98	-629	531	-133	-772	46	15	-62	1520	0
1591	112	0	-431	302	733	64	-582	517	-108	-824	60	-7	-122	1552	0
1592	112	0	-473	281	754	96	-613	517	-116	-776	46	-31	-114	1652	0
1593	112	0	-438	258	696	90	-567	477	-225	-832	42	-79	-100	1695	0
1594	112	0	-357	240	597	58	-477	418	-174	-787	52	-79	-133	1680	0
1595	112	0	-349	223	572	63	-460	397	-147	-851	112	-91	-31	1714	0
1596	112	0	-293	199	492	47	-392	345	-110	-840	85	-168	-75	1744	0
1597	112	0	-207	184	391	11	-299	287	-139	-805	118	-62	-40	1858	0
1598	112	0	-140	162	302	-11	-221	232	-149	-843	120	-81	-104	2011	0
1599	112	0	-85	147	232	-31	-158	189	-230	-814	133	-122	-21	1951	0
1600	112	0	-198	141	339	28	-268	240	-141	-853	95	-139	-81	2038	0
1601	112	0	-132	133	265	0	-198	199	-306	-820	27	-209	-97	1903	0
1602	112	0	-88	129	217	-20	-152	173	-273	-902	71	-250	-64	1891	0
1603	112	0	-2	133	135	-65	-68	134	-199	-946	-44	-155	-48	1858	0
1604	112	0	39	118	79	-78	-20	98	-254	-995	-98	-201	-141	1967	0
1605	112	0	160	100	-60	-130	110	20	-258	-1002	-195	-292	-141	1982	0
1606	112	0	306	93	-213	-199	259	-60	-316	-964	-246	-329	-71	2069	0
1607	112	0	360	81	-279	-220	319	-99	-345	-970	-403	-283	-87	2073	0
1608	112	0	469	81	-388	-275	428	-153	-356	-1142	-397	-389	-143	2112	0
1609	112	0	507	69	-438	-288	472	-184	-405	-1099	-539	-347	-147	2238	0
1610	112	0	616	58	-558	-337	587	-250	-347	-1105	-455	-403	-97	2258	0
1611	112	0	628	50	-578	-339	603	-264	-481	-1142	-580	-622	-164	2213	0
1612	112	0	757	36	-721	-396	739	-342	-426	-1156	-576	-628	-131	2256	0
1613	112	0	777	44	-733	-410	755	-344	-498	-1224	-725	-694	-219	2229	0
1614	112	0	944	44	-900	-494	922	-428	-469	-1200	-727	-686	-124	2234	0
1615	112	0	900	29	-871	-464	885	-421	-479	-1187	-865	-704	-188	2254	0
1616	112	0	1023	36	-987	-529	1005	-475	-477	-1204	-845	-766	-164	2217	0
1617	112	0	1031	44	-987	-537	1009	-471	-322	-1187	-779	-649	-110	2372	0
1618	112	0	1039	42	-997	-540	1018	-477	-461	-1208	-754	-754	-145	2289	0
1619	112	0	1018	54	-964	-536	991	-455	-469	-1111	-657	-669	-32	2275	0
1620	112	0	994	75	-919	-534	956	-422	-475	-1078	-525	-632	-141	2213	0
1621	112	0	868	81	-787	-474	827	-353	-442	-1078	-424	-682	-161	2258	0
1622	112	0	886	89	-797	-487	841	-354	-465	-1001	-195	-679	-164	2128	0
1623	112	0	888	89	-799	-488	843	-355	-376	-956	-182	-537	-149	2054	0
1624	112	0	735	93	-642	-414	688	-274	-368	-971	-44	-488	-89	2056	0
1625	112	0	754	81	-673	-417	713	-296	-335	-836	48	-448	-176	2075	0
1626	112	0	695	69	-626	-382	660	-278	-259	-754	128	-283	-104	2073	0
1627	112	0	676	77	-599	-376	637	-261	-271	-762	296	-320	-100	2101	0
1628	112	0	562	52	-510	-307	536	-229	-225	-661	277	-261	38	2190	0
1629	112	0	480	50	-430	-265	455	-190	-287	-682	302	-223	-77	2101	0
1630	112	0	474	44	-430	-259	452	-193	-186	-585	440	-135	42	2199	0
1631	112	0	242	58	-184	-150	213	-63	-190	-696	467	-126	-64	2258	0
1632	112	0	241	71	-170	-156	205	-49	-159	-535	566	-131	-64	2308	0
1633	112	0	186	97	-89	-141	137	4	-112	-626	682	-31	-62	2395	0
1634	112	0	135	126	-9	-130	72	58	-102	-514	710	32	-60	2477	0
1635	112	0	109	126	17	-117	46	71	-77	-453	799	89	-42	2382	0
1636	112	0	109	120	11	-114	49	65	-116	-411	820	108	9	2485	0
1637	112	0	25	108	83	-66	-29	95	-36	-436	857	194	-23	2560	0
1638	112	0	-64	93	157	-14	-110	125	-48	-399	952	184	40	2444	0
1639	112	0	-89	81	170	4	-129	125	-38	-362	975	194	67	2490	0
1640	112	0	-219	83	302	68	-260	192	-83	-333	946	246	83	2397	0
1641	112	0	-272	69	341	101	-306	205	-13	-393	919	219	19	2357	0
1642	112	0	-337	54	391	141	-364	222	-15	-411	964	242	124	2267	0
1643	112	0	-347	48	395	149	-371	221	11	-382	909	331	91	2310	0
1644	112	0	-411	58	469	176	-440	263	-91	-339	915	306	19	2291	0
1645	112	0	-408	67	475	170	-441	271	-38	-312	873	277	56	2349	0
1646	112	0	-380	81	461	149	-420	271	-42	-345	855	256	-7	2337	0
1647	112	0	-302	89	391	106	-346	240	-32	-329	859	296	64	2225	0
1648	112	0	-361	81	442	140	-401	261	-79	-420	715	236	-11	2159	0
1649	112	0	-312	81	393	115	-352	237	-1	-368	774	333	145	2141	0
1650	112	0	-263	97	360	83	-311	228	-56	-415	731	211	42	1965	0
1651	112	0	-240	87	327	76	-283	207	-32	-422	719	271	-34	2000	0
1652	112	0	-176	83	259	46	-217	171	-54	-372	727	294	-15	2044	0
1653	112	0	-128	73	201	27	-164	137	-118	-351	764	188	29	1976	0
1654	112	0	-79	54	133	12	-106	93	-71	-393	756	64	-31	1953	0
1655	112	0	-76	50	126	13	-101	88	-60	-391	692	203	-62	1998	0
1656	112	0	98	54	-44	-76	71	5	-40	-372	764	178	-9	1941	0
1657	112	0	152	50	-102	-101	127	-26	-108	-372	756	54	-9	1912	0
1658	112	0	224	38	-186	-131	205	-74	-79	-294	882	91	25	1972	0
1659	112	0	321	42	-279	-181	300	-118	-98	-399	838	106	-23	1899	0
1660	112	0	338	69	-269	-203	303	-100	-87	-370	836	79	-60	1928	0
1661	112	0	329	89	-240	-209	284	-75	-110	-512	805	58	-71	1850	0
1662	112	0	443	81	-362	-262	402	-140	-52	-453	768	46	-42	1897	0
1663	112	0	455	100	-355	-277	405	-127	-195	-450	721	36	-67	1833	0
1664	112	0	458	100	-358	-279	408	-129	-153	-523	760	-89	-13	1757	0
1665	112	0	596	110	-486	-353	541	-188	-116	-442	665	-21	-5	1821	0
1666	112	0	579	112	-467	-345	523	-177	-116	-411	622	-13	-40	1903	0
1667	112	0	585	114	-471	-349	528	-178	-168	-549	591	-75	-21	1872	0
1668	112	0	698	122	-576	-410	637	-227	-25	-512	578	-29	19	1891	0
1669	112	0	597	116	-481	-356	539	-182	-184	-490	512	-34	-62	1825	0
1670	112	0	589	112	-477	-350	533	-182	-102	-508	461	-7	-71	1870	0
1671	112	0	541	95	-446	-318	493	-175	-106	-583	393	-71	-65	1850	0
1672	112	0	515	129	-386	-322	450	-128	-197	-582	399	-124	-60	1885	0
1673	112	0	441	129	-312	-285	376	-91	-133	-682	343	-42	-110	1924	0
1674	112	0	418	149	-269	-283	343	-60	-203	-616	240	-172	-102	1804	0
1675	112	0	461	192	-269	-326	365	-38	-128	-661	389	-180	-19	1941	0
1676	112	0	406	203	-203	-304	304	0	-139	-706	275	-199	-81	1912	0
1677	112	0	383	211	-172	-297	277	19	-147	-614	238	-166	-15	1945	0
1678	112	0	398	203	-195	-300	296	4	-85	-605	265	-79	7	2000	0
1679	112	0	265	203	-62	-234	163	70	-228	-618	192	-141	-73	1986	0
1680	112	0	327	188	-139	-257	233	24	-87	-603	273	0	-81	2069	0
1681	112	0	143	174	31	-158	56	102	-149	-710	242	-102	-71	1961	0
1682	112	0	217	161	-56	-189	136	52	-124	-626	201	-71	-67	1926	0
1683	112	0	46	143	97	-94	-25	120	-126	-706	234	-31	-54	1918	0
1684	112	0	31	147	116	-89	-42	131	-168	-684	246	-36	-118	1885	0
1685	112	0	42	170	128	-106	-43	149	-164	-655	221	-21	-52	1788	0
1686	112	0	29	174	145	-101	-58	159	-50	-585	197	23	-19	1872	0
1687	112	0	37	159	122	-98	-42	140	-97	-613	172	-23	9	1846	0
1688	112	0	75	172	97	-123	-11	134	-100	-603	308	-29	-25	1887	0
1689	112	0	85	170	85	-127	0	127	-164	-585	296	77	-9	1868	0
1690	112	0	28	190	162	-109	-67	176	-145	-506	341	27	5	1800	0
1691	112	0	70	178	108	-124	-19	143	-44	-517	374	87	-62	1811	0
1692	112	0	-4	168	172	-82	-88	170	-157	-500	316	34	-32	1755	0
1693	112	0	162	155	-7	-158	84	74	-46	-537	395	120	-98	1798	0
1694	112	0	83	133	50	-108	16	91	-174	-558	461	87	-32	1678	0
1695	112	0	112	112	0	-112	56	56	-102	-519	343	100	11	1619	0
1696	112	0	222	91	-131	-156	176	-20	-65	-473	469	46	27	1678	0
1697	112	0	144	67	-77	-105	110	-5	-91	-516	372	110	-52	1647	0
1698	112	0	315	89	-226	-202	270	-68	-60	-512	399	128	-5	1614	0
1699	112	0	330	67	-263	-198	296	-98	-40	-486	510	188	-13	1689	0
1700	112	0	399	52	-347	-225	373	-147	-71	-527	432	118	-17	1550	0
1701	112	0	410	36	-374	-223	392	-169	-69	-527	467	147	-65	1511	0
1702	112	0	331	0	-331	-165	331	-165	-75	-504	349	124	-40	1480	0
1703	112	0	401	-31	-432	-185	416	-231	-114	-607	401	77	-102	1423	0
1704	112	0	489	-52	-541	-218	515	-296	-75	-562	494	89	-64	1499	0
1705	112	0	485	-52	-537	-216	511	-294	-120	-574	438	23	-36	1383	0
1706	112	0	497	-71	-568	-213	532	-319	-199	-549	415	-36	11	1499	0
1707	112	0	553	-93	-646	-230	599	-369	-172	-624	366	19	-75	1464	0
1708	112	0	514	-108	-622	-203	568	-365	-162	-646	316	-67	-126	1590	0
1709	112	0	613	-118	-731	-247	672	-424	-93	-626	353	5	0	1571	0
1710	112	0	615	-104	-719	-255	667	-411	-170	-618	221	19	-15	1553	0
1711	112	0	577	-102	-679	-237	628	-390	-211	-661	256	-166	-81	1596	0
1712	112	0	640	-87	-727	-276	683	-407	-170	-618	219	-95	-40	1612	0
1713	112	0	556	-91	-647	-232	601	-369	-269	-735	250	-184	-129	1695	0
1714	112	0	590	-73	-663	-258	626	-368	-232	-665	139	-79	-87	1713	0
1715	112	0	574	-95	-669	-239	621	-382	-259	-741	159	-174	-128	1734	0
1716	112	0	586	-104	-690	-241	638	-397	-250	-758	122	-199	-9	1713	0
1717	112	0	563	-73	-636	-245	599	-354	-314	-814	106	-258	-69	1837	0
1718	112	0	638	-58	-696	-290	667	-377	-221	-781	25	-250	-56	1780	0
1719	112	0	595	-56	-651	-269	623	-353	-259	-863	7	-277	-7	1780	0
1720	112	0	517	-65	-582	-226	549	-323	-296	-746	15	-285	32	1744	0
1721	112	0	514	-97	-611	-208	562	-354	-351	-816	-48	-325	-116	1765	0
1722	112	0	489	-116	-605	-186	547	-360	-318	-807	19	-312	-29	1835	0
1723	112	0	412	-129	-541	-141	476	-335	-322	-832	34	-281	-131	1811	0
1724	112	0	365	-143	-508	-111	436	-325	-364	-874	-15	-339	-122	1714	0
1725	112	0	369	-141	-510	-114	439	-325	-261	-855	-17	-376	-60	1808	0
1726	112	0	332	-151	-483	-90	407	-317	-298	-863	-79	-374	-87	1798	0
1727	112	0	390	-143	-533	-123	461	-338	-333	-834	15	-378	-100	1800	0
1728	112	0	346	-133	-479	-106	412	-306	-389	-853	-112	-366	-1	1757	0
1729	112	0	466	-135	-601	-165	533	-368	-238	-770	23	-289	31	1810	0
1730	112	0	262	-139	-401	-61	331	-270	-323	-863	-69	-380	-110	1835	0
1731	112	0	330	-139	-469	-95	399	-304	-261	-797	13	-312	1	1817	0
1732	112	0	252	-155	-407	-48	329	-281	-306	-787	-75	-287	-120	1877	0
1733	112	0	252	-176	-428	-38	340	-302	-194	-832	-23	-242	-69	1856	0
1734	112	0	216	-195	-411	-10	313	-303	-279	-807	0	-225	-87	1802	0
1735	112	0	250	-219	-469	-15	359	-344	-159	-733	19	-155	-19	1887	0
1736	112	0	206	-182	-388	-12	297	-285	-195	-729	5	-228	-50	1850	0
1737	112	0	264	-67	-331	-98	297	-199	-178	-783	29	-178	-7	1841	0
1738	112	0	327	118	-209	-222	268	-45	-225	-758	17	-116	11	1767	0
1739	112	0	474	345	-129	-409	301	108	-209	-702	166	-155	-25	1856	0
1740	112	0	507	642	135	-574	186	388	-256	-626	56	-133	-62	1738	0
1741	112	0	640	1024	384	-832	128	704	-168	-630	85	-139	-27	1722	0
1742	112	0	922	1476	554	-1199	184	1015	-180	-669	188	-112	-44	1732	0
1743	112	0	1131	1971	840	-1551	145	1405	-73	-698	190	-29	-9	1666	0
1744	112	0	1304	2421	1117	-1862	93	1769	-120	-748	252	-62	-75	1619	0
1745	112	0	1552	2845	1293	-2198	129	2069	-46	-566	296	42	5	1660	0
1746	112	0	1599	3129	1530	-2364	34	2329	-118	-653	271	-65	-56	1649	0
1747	112	0	1819	3369	1550	-2594	134	2459	17	-533	291	52	52	1602	0
1748	112	0	1805	3486	1681	-2645	62	2583	-71	-576	314	34	-7	1637	0
1749	112	0	1733	3389	1656	-2561	38	2522	-67	-556	322	42	-38	1610	0
1750	112	0	1620	3216	1596	-2418	12	2406	23	-479	393	56	65	1767	0
1751	112	0	1435	2853	1418	-2144	8	2135	-48	-583	320	67	-46	1680	1
1752	112	0	1127	2279	1152	-1703	-12	1715	-44	-554	378	155	-44	1759	0
1753	113	0	765	1678	913	-1221	-74	1295	-161	-583	355	98	-67	1685	0
1754	113	0	481	989	508	-735	-13	748	-46	-498	376	157	-1	1714	0
1755	113	0	-13	58	71	-22	-42	64	-21	-473	405	133	19	1773	0
1756	113	0	-239	-388	-149	313	-45	-268	-75	-452	397	170	7	1788	0
1757	113	0	-205	-492	-287	348	41	-389	-81	-426	475	141	46	1753	0
1758	113	0	-169	-514	-345	341	88	-429	-29	-442	494	263	64	1881	0
1759	113	0	-201	-521	-320	361	59	-420	-52	-436	519	143	-13	1811	0
1760	113	0	-95	-525	-430	310	167	-477	38	-308	578	294	75	1881	0
1761	113	0	-146	-535	-389	340	121	-462	19	-453	432	166	0	1839	0
1762	113	0	-122	-539	-417	330	147	-478	-42	-446	442	190	-36	1924	0
1763	113	0	-68	-527	-459	297	195	-493	1	-395	453	180	97	1928	0
1764	113	0	56	-467	-523	205	289	-495	40	-391	407	172	-11	1943	0
1765	113	0	122	-413	-535	145	328	-474	25	-355	463	184	95	1994	0
1766	113	0	250	-351	-601	50	425	-476	7	-407	455	186	27	2009	0
1767	113	0	390	-285	-675	-52	532	-480	64	-389	510	155	98	1982	0
1768	113	0	399	-250	-649	-74	524	-449	64	-413	485	133	52	2023	0
1769	113	0	464	-215	-679	-124	571	-447	38	-420	517	201	60	1998	0
1770	113	0	595	-194	-789	-200	692	-491	-9	-329	504	102	120	2035	0
1771	113	0	611	-184	-795	-213	703	-489	-64	-335	556	89	100	2046	0
1772	113	0	627	-172	-799	-227	713	-485	-81	-360	422	143	67	2087	0
1773	113	0	735	-170	-905	-282	820	-537	-36	-378	426	118	64	2017	0
1774	113	0	674	-166	-840	-254	757	-503	-116	-409	391	73	58	1982	0
1775	113	0	767	-162	-929	-302	848	-545	-89	-419	345	153	-11	2002	0
1776	113	0	787	-186	-973	-300	880	-579	-81	-475	337	116	-36	1971	0
1777	113	0	851	-151	-1002	-350	926	-576	-124	-380	395	137	50	2019	0
1778	113	0	890	-114	-1004	-388	947	-559	-108	-395	339	213	46	2013	0
1779	113	0	927	-89	-1016	-419	971	-552	-46	-399	370	124	139	1941	0
1780	113	0	908	-81	-989	-413	948	-535	-52	-318	333	137	42	1901	0
1781	113	0	902	-85	-987	-408	944	-536	-100	-271	413	135	98	1908	0
1782	113	0	801	-97	-898	-352	849	-497	-89	-380	382	238	-13	1895	0
1783	113	0	779	-97	-876	-341	827	-486	-27	-358	438	238	44	1920	0
1784	113	0	715	-128	-843	-293	779	-485	-21	-389	424	248	9	1957	0
1785	113	0	667	-143	-810	-262	738	-476	-23	-335	469	242	15	1922	0
1786	113	0	679	-155	-834	-262	756	-494	13	-219	516	318	52	2021	0
1787	113	0	631	-131	-762	-250	696	-446	42	-254	463	316	31	1934	0
1788	113	0	563	-131	-694	-216	628	-412	34	-230	582	322	62	1971	0
1789	113	0	508	-112	-620	-198	564	-366	-11	-250	677	256	42	1945	0
1790	113	0	501	-69	-570	-216	535	-319	58	-64	673	360	67	2083	0
1791	113	0	340	-75	-415	-132	377	-245	13	-230	698	337	-50	1961	0
1792	113	0	405	-60	-465	-172	435	-262	118	-225	822	372	93	1908	0
1793	113	0	324	-44	-368	-140	346	-206	42	-135	781	393	42	1912	0
1794	113	0	295	-42	-337	-126	316	-189	112	-124	758	463	91	1875	0
1795	113	0	303	-34	-337	-134	320	-185	75	-162	822	475	25	1806	0
1796	113	0	280	-34	-314	-123	297	-174	122	-46	869	523	164	1811	0
1797	113	0	254	-31	-285	-111	269	-158	87	-139	758	405	56	1868	0
1798	113	0	229	-32	-261	-98	245	-146	100	-98	832	475	223	1835	0
1799	113	0	186	-23	-209	-81	197	-116	112	-166	741	527	71	1767	0
1800	113	0	183	-9	-192	-87	187	-100	71	-60	744	543	71	1802	0
1801	113	0	8	1	-7	-4	7	-3	32	-201	632	471	120	1794	0
1802	113	0	84	15	-69	-49	76	-27	116	-184	667	442	58	1835	0
1803	113	0	84	50	-34	-67	59	8	83	-201	729	506	56	1846	0
1804	113	0	80	67	-13	-73	46	27	48	-211	574	401	48	1858	0
1805	113	0	98	71	-27	-84	62	22	118	-207	550	475	104	1846	0
1806	113	0	81	81	0	-81	40	40	77	-322	510	419	56	1961	0
1807	113	0	121	102	-19	-111	70	41	58	-291	417	490	79	1877	0
1808	113	0	191	104	-87	-147	139	8	75	-294	442	395	114	1922	0
1809	113	0	187	129	-58	-158	122	35	112	-283	417	492	131	1866	0
1810	113	0	203	126	-77	-164	140	24	48	-258	318	434	69	1823	0
1811	113	0	272	129	-143	-200	207	-7	48	-240	391	378	149	1749	0
1812	113	0	319	147	-172	-233	245	-12	64	-382	426	446	17	1755	0
1813	113	0	414	164	-250	-289	332	-43	83	-395	420	405	112	1811	0
1814	113	0	559	199	-360	-379	459	-80	-23	-259	380	339	62	1726	0
1815	113	0	575	234	-341	-404	458	-53	19	-399	529	320	25	1808	0
1816	113	0	727	275	-452	-501	589	-88	-31	-353	415	287	44	1798	0
1817	113	0	843	283	-560	-563	701	-138	-23	-316	496	263	98	1835	0
1818	113	0	816	316	-500	-566	658	-92	-52	-389	453	223	114	1747	0
1819	113	0	1057	347	-710	-702	883	-181	23	-252	457	275	192	1860	0
1820	113	0	891	358	-533	-624	712	-87	-67	-364	424	151	122	1841	0
1821	113	0	951	362	-589	-656	770	-113	-75	-368	380	50	110	1751	0
1822	113	0	996	364	-632	-680	814	-134	-21	-386	364	133	131	1804	0
1823	113	0	940	358	-582	-649	761	-112	-190	-490	318	87	46	1676	0
1824	113	0	1011	364	-647	-687	829	-141	-135	-459	386	52	29	1658	0
1825	113	0	1070	391	-679	-730	874	-144	-153	-473	323	23	36	1614	0
1826	113	0	1095	393	-702	-744	898	-154	-118	-533	287	-62	-52	1493	0
1827	113	0	1192	426	-766	-809	979	-170	-203	-533	211	-29	9	1427	0
1828	113	0	1223	436	-787	-829	1005	-175	-234	-558	-3	-40	-7	1390	0
1829	113	0	1309	481	-828	-895	1068	-173	-174	-550	-52	-38	-48	1387	0
1830	113	0	1289	490	-799	-889	1044	-154	-139	-628	-261	-44	-27	1342	0
1831	113	0	1259	483	-776	-871	1017	-146	-135	-731	-246	-95	-11	1278	0
1832	113	0	1185	477	-708	-831	946	-115	-244	-655	-320	-120	29	1173	0
1833	113	0	1097	469	-628	-783	862	-79	-207	-729	-345	-69	32	1158	0
1834	113	0	1077	455	-622	-766	849	-83	-215	-677	-236	-81	23	1245	0
1835	113	0	903	417	-486	-660	694	-34	-137	-710	-197	-31	46	1286	0
1836	113	0	911	405	-506	-658	708	-50	-135	-663	-139	-97	65	1262	0
1837	113	0	846	389	-457	-617	651	-34	-176	-628	-31	-44	91	1412	0
1838	113	0	785	380	-405	-582	595	-12	-129	-694	25	-106	34	1400	0
1839	113	0	674	370	-304	-522	489	33	-141	-671	-44	-95	124	1418	0
1840	113	0	616	364	-252	-490	434	56	-180	-576	-100	-108	203	1383	0
1841	113	0	552	351	-201	-451	376	75	-174	-653	-153	-168	120	1358	0
1842	113	0	395	335	-60	-365	227	137	-238	-620	-178	-155	126	1367	0
1843	113	0	391	339	-52	-365	221	143	-168	-636	-139	-97	135	1379	0
1844	113	0	227	327	100	-277	63	213	-161	-735	-143	-145	143	1356	0
1845	113	0	219	343	124	-281	47	233	-98	-614	-9	-71	153	1489	0
1846	113	0	170	327	157	-248	6	242	-104	-585	-149	-44	139	1354	0
1847	113	0	152	322	170	-237	-9	246	-73	-545	-60	31	211	1460	0
1848	113	0	91	341	250	-216	-79	295	-172	-519	-91	0	97	1418	0
1849	113	0	62	337	275	-199	-106	306	-102	-500	-3	81	100	1557	0
1850	113	0	10	339	329	-174	-159	334	-77	-452	9	58	180	1503	0
1851	113	0	-62	322	384	-130	-223	353	-34	-463	-11	29	168	1480	0
1852	113	0	-204	302	506	-49	-355	404	-89	-467	67	71	155	1579	0
1853	113	0	-182	308	490	-63	-336	399	-58	-424	52	112	131	1550	0
1854	113	0	-367	263	630	52	-498	446	-21	-382	64	118	226	1480	0
1855	113	0	-343	252	595	45	-469	423	-71	-459	153	209	116	1505	0
1856	113	0	-359	238	597	60	-478	417	-5	-265	129	155	232	1583	0
1857	113	0	-402	236	638	83	-520	437	-91	-316	71	104	147	1619	0
1858	113	0	-376	250	626	63	-501	438	-9	-380	34	145	230	1689	0
1859	113	0	-363	230	593	66	-478	411	-48	-325	91	143	258	1699	0
1860	113	0	-436	213	649	111	-542	431	-54	-356	40	131	223	1701	0
1861	113	0	-314	225	539	44	-426	382	-23	-331	58	124	180	1813	0
1862	113	0	-372	213	585	79	-478	399	-44	-382	17	87	226	1862	0
1863	113	0	-233	213	446	10	-339	329	-52	-436	-58	67	190	1926	0
1864	113	0	-184	211	395	-13	-289	303	-9	-333	23	118	248	2062	0
1865	113	0	-221	207	428	7	-324	317	-73	-391	-58	87	226	2101	0
1866	113	0	-23	190	213	-83	-118	201	-25	-322	-11	116	300	2217	0
1867	113	0	-10	178	188	-84	-99	183	58	-388	-21	147	341	2227	0
1868	113	0	93	178	85	-135	4	131	77	-411	36	155	265	2291	0
1869	113	0	173	176	3	-174	85	89	34	-312	54	108	287	2285	0
1870	113	0	132	168	36	-150	48	102	27	-325	110	135	312	2242	0
1871	113	0	230	166	-64	-198	147	51	25	-289	110	143	215	2248	0
1872	113	0	292	161	-131	-226	211	15	52	-298	217	236	201	2417	0
1873	113	0	317	135	-182	-226	249	-23	15	-281	312	162	275	2275	0
1874	113	0	337	128	-209	-232	273	-40	58	-287	265	137	194	2238	0
1875	113	0	447	133	-314	-290	380	-90	56	-230	452	195	273	2238	0
1876	113	0	466	166	-300	-316	383	-67	67	-211	510	184	273	2267	0
1877	113	0	575	178	-397	-376	486	-109	54	-149	597	209	316	2372	0
1878	113	0	655	176	-479	-415	567	-151	95	-159	663	238	331	2351	0
1879	113	0	643	172	-471	-407	557	-149	54	-131	614	240	267	2326	0
1880	113	0	767	166	-601	-466	684	-217	112	-56	702	263	353	2287	0
1881	113	0	738	168	-570	-453	654	-201	93	-15	717	223	355	2182	0
1882	113	0	734	141	-593	-437	663	-226	77	-58	704	256	300	2199	0
1883	113	0	728	114	-614	-421	671	-250	124	-67	816	380	362	2221	0
1884	113	0	749	100	-649	-424	699	-274	52	-62	843	331	302	2112	0
1885	113	0	830	91	-739	-460	784	-324	139	17	873	366	285	2170	0
1886	113	0	781	77	-704	-429	742	-313	17	73	828	310	337	2112	0
1887	113	0	936	98	-838	-517	887	-370	120	67	871	411	366	2066	0
1888	113	0	926	133	-793	-529	859	-330	-11	118	900	343	401	2023	0
1889	113	0	983	143	-840	-563	911	-348	139	182	857	459	372	2000	0
1890	113	0	1006	155	-851	-580	928	-348	122	133	921	486	308	1949	0
1891	113	0	951	164	-787	-557	869	-311	100	106	940	420	325	1895	0
1892	113	0	924	195	-729	-559	826	-267	97	102	971	467	329	1903	0
1893	113	0	1000	213	-787	-606	893	-287	116	98	929	510	289	1831	0
1894	113	0	999	192	-807	-595	903	-307	135	153	1006	568	370	1895	0
1895	113	0	930	182	-748	-556	839	-283	5	195	942	479	267	1844	0
1896	113	0	1068	159	-909	-613	988	-375	219	164	997	587	323	1907	0
1897	113	0	977	124	-853	-550	915	-364	190	186	1065	558	380	1932	0
1898	113	0	989	97	-892	-543	940	-397	139	159	1034	506	287	1941	0
1899	113	0	1060	67	-993	-563	1026	-463	207	203	1061	616	378	1986	0
1900	113	0	942	50	-892	-496	917	-421	157	143	1032	562	238	1980	0
1901	113	0	1072	58	-1014	-565	1043	-478	228	211	1059	560	277	1965	0
1902	113	0	1017	69	-948	-543	982	-439	186	199	1113	620	289	2062	0
1903	113	0	952	89	-863	-520	907	-387	124	27	1086	572	194	1992	0
1904	113	0	1081	106	-975	-593	1028	-434	238	153	1185	741	230	1959	0
1905	113	0	1010	122	-888	-566	949	-383	238	188	1099	603	248	1959	0
1906	113	0	1079	141	-938	-610	1008	-398	279	186	1140	713	267	1901	0
1907	113	0	1002	112	-890	-557	946	-389	139	180	1082	665	184	1877	0
1908	113	0	1085	108	-977	-596	1031	-434	219	228	1152	731	308	1971	0
1909	113	0	996	98	-898	-547	947	-400	188	172	1051	644	168	1862	0
1910	113	0	996	100	-896	-548	946	-398	159	157	1167	583	215	1918	0
1911	113	0	930	120	-810	-525	870	-345	159	207	993	630	226	1856	0
1912	113	0	884	149	-735	-516	809	-293	182	85	997	593	203	1804	0
1913	113	0	915	159	-756	-537	835	-298	209	73	944	690	176	1868	0
1914	113	0	784	137	-647	-460	715	-255	188	-27	878	483	178	1755	0
1915	113	0	751	133	-618	-442	684	-242	213	1	820	622	192	1794	0
1916	113	0	645	128	-517	-386	581	-194	104	-25	649	428	151	1701	0
1917	113	0	599	116	-483	-357	541	-183	83	-34	614	440	192	1819	0
1918	113	0	631	104	-527	-367	579	-211	95	-155	537	479	203	1804	0
1919	113	0	465	62	-403	-263	434	-170	161	-277	485	405	182	1777	0
1920	113	0	342	71	-271	-206	306	-100	95	-213	362	353	170	1819	0
1921	113	0	305	65	-240	-185	272	-87	139	-298	285	356	137	1810	0
1922	113	0	277	64	-213	-170	245	-74	64	-296	281	302	207	1823	0
1923	113	0	63	58	-5	-60	34	26	27	-364	102	285	102	1800	0
1924	113	0	86	46	-40	-66	63	3	15	-372	83	213	104	1784	0
1925	113	0	-52	52	104	0	-78	78	46	-422	7	230	122	1823	0
1926	113	0	-46	56	102	-5	-74	79	11	-457	-42	209	58	1831	0
1927	113	0	-93	87	180	3	-136	133	19	-453	-114	219	108	1792	0
1928	113	0	-155	93	248	31	-201	170	-25	-543	-176	161	64	1780	0
1929	113	0	-161	108	269	26	-215	188	-29	-463	-168	128	120	1763	0
1930	113	0	-229	112	341	58	-285	226	19	-582	-242	170	188	1798	0
1931	113	0	-320	116	436	102	-378	276	-98	-564	-294	100	141	1650	0
1932	113	0	-287	133	420	77	-353	276	0	-535	-263	137	106	1681	0
1933	113	0	-315	131	446	92	-380	288	9	-607	-277	126	137	1678	0
1934	113	0	-217	174	391	21	-304	282	36	-593	-279	250	40	1709	0
1935	113	0	-215	182	397	16	-306	289	9	-539	-174	162	137	1633	0
1936	113	0	-153	205	358	-26	-255	281	-13	-564	-347	122	52	1573	0
1937	113	0	-114	219	333	-52	-223	276	-1	-543	-219	149	73	1666	0
1938	113	0	-52	246	298	-97	-175	272	11	-570	-221	93	170	1571	0
1939	113	0	89	273	184	-181	-47	228	23	-572	-221	155	34	1619	0
1940	113	0	163	269	106	-216	28	187	126	-508	-149	124	155	1649	0
1941	113	0	227	275	48	-251	89	161	-75	-486	-209	23	36	1565	0
1942	113	0	337	281	-56	-309	196	112	11	-430	-145	174	79	1647	0
1943	113	0	338	271	-67	-304	202	102	-50	-572	-195	87	15	1487	0
1944	113	0	543	252	-291	-397	417	-19	-19	-486	-164	157	15	1519	0
1945	113	0	573	234	-339	-403	456	-52	-31	-504	-122	149	114	1544	0
1946	113	0	675	225	-450	-450	562	-112	-17	-516	-145	102	21	1534	0
1947	113	0	833	226	-607	-529	720	-190	31	-485	-60	112	75	1534	0
1948	113	0	785	225	-560	-505	672	-167	-98	-545	-106	139	25	1532	0
1949	113	0	1035	207	-828	-621	931	-310	-32	-477	19	95	110	1548	0
1950	113	0	1019	178	-841	-598	930	-331	-5	-446	-1	188	97	1610	0
1951	113	0	1107	159	-948	-633	1027	-394	-56	-432	-46	172	58	1542	0
1952	113	0	1091	133	-958	-612	1024	-412	-11	-461	-19	120	62	1563	0
1953	113	0	1093	118	-975	-605	1034	-428	-42	-457	-31	135	93	1493	0
1954	113	0	1135	129	-1006	-632	1070	-438	-91	-471	32	102	46	1616	0
1955	113	0	1165	139	-1026	-652	1095	-443	-89	-463	126	71	97	1701	0
1956	113	0	1212	124	-1088	-668	1150	-482	-98	-428	77	91	19	1621	0
1957	113	0	1230	131	-1099	-680	1164	-484	-81	-473	139	151	15	1643	0
1958	113	0	1366	133	-1233	-749	1299	-550	-75	-434	176	139	93	1635	0
1959	113	0	1297	112	-1185	-704	1241	-536	-44	-436	201	126	102	1654	0
1960	113	0	1335	67	-1268	-701	1301	-600	-75	-391	143	75	108	1652	0
1961	113	0	1126	36	-1090	-581	1108	-527	-110	-469	137	104	29	1668	0
1962	113	0	1114	5	-1109	-559	1111	-552	-174	-463	48	85	-5	1662	0
1963	113	0	1094	-7	-1101	-543	1097	-554	-108	-397	87	110	50	1695	0
1964	113	0	1015	-19	-1034	-498	1024	-526	-192	-500	157	38	40	1713	0
1965	113	0	1049	-19	-1068	-515	1058	-543	-97	-467	91	5	31	1670	0
1966	113	0	979	-29	-1008	-475	993	-518	-116	-463	141	42	153	1678	0
1967	113	0	873	-23	-896	-425	884	-459	-213	-564	19	27	-93	1740	0
1968	113	0	908	-21	-929	-443	918	-475	-155	-562	36	73	-5	1769	0
1969	113	0	751	7	-744	-379	747	-368	-230	-537	-38	-46	29	1794	0
1970	113	0	820	17	-803	-418	811	-393	-83	-554	-27	29	48	1806	0
1971	113	0	611	0	-611	-305	611	-305	-271	-593	-75	-77	9	1796	0
1972	113	0	594	-19	-613	-287	603	-316	-168	-560	-97	-56	38	1817	0
1973	113	0	430	-23	-453	-203	441	-238	-221	-632	-137	-48	1	1831	0
1974	113	0	442	-54	-496	-194	469	-275	-135	-539	-124	-25	29	1895	0
1975	113	0	303	-77	-380	-113	341	-228	-143	-616	-188	-19	-36	1848	0
1976	113	0	227	-81	-308	-73	267	-194	-221	-587	-234	-1	-69	1837	0
1977	113	0	236	-122	-358	-57	297	-240	-153	-620	-203	25	-19	1829	0
1978	113	0	139	-128	-267	-5	203	-197	-166	-649	-261	-54	-15	1835	0
1979	113	0	66	-151	-217	42	141	-184	-184	-636	-240	-32	-69	1846	0
1980	113	0	18	-170	-188	76	103	-179	-176	-605	-331	-58	-9	1726	0
1981	113	0	-31	-182	-151	106	60	-166	-124	-618	-308	17	-100	1749	0
1982	113	0	-72	-174	-102	123	15	-138	-161	-663	-271	-1	-27	1724	0
1983	113	0	-132	-190	-58	161	-37	-124	-131	-713	-258	-23	-38	1662	0
1984	113	0	-157	-164	-7	160	-75	-85	-159	-671	-258	44	-116	1724	0
1985	113	0	-177	-141	36	159	-106	-52	-176	-667	-275	83	-112	1713	0
1986	113	0	-143	-112	31	127	-87	-40	-81	-698	-269	9	-32	1759	0
1987	113	0	-195	-112	83	153	-139	-14	-145	-721	-325	-5	-87	1736	0
1988	113	0	-201	-106	95	153	-148	-5	-149	-694	-325	9	-77	1761	0
1989	113	0	-164	-116	48	140	-106	-34	-83	-686	-353	-19	38	1740	0
1990	113	0	-269	-124	145	196	-207	10	-147	-741	-440	-50	-15	1804	0
1991	113	0	-209	-155	54	182	-131	-50	-149	-725	-508	-27	-128	1792	0
1992	113	0	-235	-170	65	202	-150	-52	-108	-700	-426	17	7	1860	0
1993	113	0	-210	-199	11	204	-110	-94	-106	-801	-434	-104	-44	1850	0
1994	113	0	-230	-188	42	209	-136	-73	-174	-826	-452	-126	-71	1815	0
1995	113	0	-139	-95	44	117	-91	-25	-102	-692	-407	-65	-38	1870	0
1996	113	0	19	67	48	-43	-14	57	-110	-704	-331	-135	-3	1813	0
1997	113	0	128	323	195	-225	-33	259	-133	-768	-397	-137	-95	1862	0
1998	113	0	372	597	225	-484	73	411	-95	-729	-360	-73	0	1825	0
1999	113	0	539	940	401	-739	69	670	-65	-727	-320	-168	-15	1881	0
[truncated: 31,865 more rows]
