# Supplementary material for: A Robust and Real-Time Capable Envelope-Based Algorithm for Heart Sound Classification: Validation under Different Physiological Conditions
Source: Sensors (Basel). 2020 Feb 11;20(4):972. doi: 10.3390/s20040972 (PMC7070375; doi:10.3390/s20040972)
Supplement: Supplementary file 1 [file sensors-20-00972-s001.zip › Messungen/ua/ua01_unfiltered.csv]

Dataset No.	Pulse (bpm)	Pacer Bit	leadI (�V)	leadII (�V)	leadIII (�V)	lead_avR (�V)	lead_avL (�V)	lead_avF (�V)	V1 (�V)	V2 (�V)	V3 (�V)	V4 (�V)	V5 (�V)	V6 (�V)	R-Wave
1	0	0	155	-27	-182	-64	168	-104	-5	-52	-450	-5	-34	17	0
2	0	0	-117	-48	69	82	-93	10	69	-31	-508	108	-91	50	0
3	0	0	-276	-50	226	163	-251	88	17	3	-475	69	-32	-19	0
4	0	0	-426	-50	376	238	-401	163	-73	-97	-459	-52	-75	-81	0
5	0	0	-379	-38	341	208	-360	151	-32	-1	-463	-13	-48	38	0
6	0	0	-281	-56	225	168	-253	84	-73	-104	-368	-64	-65	-9	0
7	0	0	-31	-69	-38	50	3	-53	-5	-56	-376	-44	-29	-34	0
8	0	0	281	-58	-339	-111	310	-198	151	-64	-279	-19	27	36	0
9	0	0	316	-58	-374	-129	345	-216	-11	-65	-368	-31	19	-60	0
10	0	0	306	-54	-360	-126	333	-207	-56	-104	-345	-1	-56	-65	0
11	0	0	167	-54	-221	-56	194	-137	56	-52	-265	-1	29	-1	0
12	0	0	-150	-52	98	101	-124	23	-25	-164	-349	-52	-98	-50	0
13	0	0	-290	-58	232	174	-261	87	-15	-83	-349	-7	-36	-38	0
14	0	0	-481	-62	419	271	-450	178	-42	-114	-337	-29	-64	-15	0
15	0	0	-360	-71	289	215	-324	109	38	-118	-230	-62	-65	-73	0
16	0	0	-253	-77	176	165	-214	49	9	-25	-232	17	0	15	0
17	0	0	-72	-83	-11	77	-30	-47	-56	-120	-298	-62	-131	-98	0
18	0	0	225	-75	-300	-75	262	-187	36	-124	-149	-9	-7	-32	0
19	0	0	285	-89	-374	-98	329	-231	-29	-118	-188	-25	-17	-31	0
20	0	0	314	-85	-399	-114	356	-242	-19	-62	-201	19	-50	-60	0
21	0	0	210	-102	-312	-54	261	-207	52	0	-79	29	13	-19	0
22	0	0	-121	-83	38	102	-79	-22	-50	-104	-174	-64	-58	-71	0
23	0	0	-303	-77	226	190	-264	74	-34	-108	-83	-69	-116	5	0
24	0	0	-447	-69	378	258	-412	154	-23	-126	-97	1	-141	25	0
25	0	0	-364	-87	277	225	-320	95	-5	-38	-143	-3	-52	-23	0
26	0	0	-290	-83	207	186	-248	62	-1	-5	-128	-36	-40	-1	0
27	0	0	10	-75	-85	32	47	-80	-27	-85	-178	-64	-44	-50	0
28	0	0	274	-73	-347	-100	310	-210	7	-5	-166	-50	29	25	0
29	0	0	287	-91	-378	-98	332	-234	-50	-42	-300	-44	-13	-91	0
30	0	0	350	-100	-450	-125	400	-275	46	-79	-203	-34	19	0	0
31	0	0	163	-95	-258	-34	210	-176	34	-27	-287	60	-67	-19	0
32	0	0	-95	-98	-3	96	-46	-50	-62	23	-248	-62	-21	-31	0
33	0	0	-251	-114	137	182	-194	11	3	42	-221	-15	-25	25	0
34	0	0	-422	-95	327	258	-374	116	-85	-65	-207	-54	-89	-54	0
35	0	0	-335	-81	254	208	-294	86	67	40	-131	3	23	-9	0
36	0	0	-214	-85	129	149	-171	22	7	-77	-147	-17	-19	-75	0
37	0	0	42	-89	-131	23	86	-110	69	-110	-116	48	-34	-19	0
38	0	0	192	-95	-287	-48	239	-191	32	-143	-145	-46	-77	-38	0
39	0	0	376	-95	-471	-140	423	-283	-1	-87	-141	-27	-67	-58	0
40	0	0	347	-87	-434	-130	390	-260	5	-40	-188	21	-25	-11	0
41	0	0	116	-93	-209	-11	162	-151	-97	-19	-261	3	-71	-75	0
42	0	0	-45	-85	-40	65	-2	-62	25	25	-178	-15	36	9	0
43	0	0	-304	-95	209	199	-256	57	-25	-118	-269	-64	-69	-32	0
44	0	0	-393	-89	304	241	-348	107	-27	-31	-310	9	-3	-13	0
45	0	0	-409	-97	312	253	-360	107	-1	-97	-335	23	-31	-65	0
46	0	0	-292	-83	209	187	-250	63	-77	5	-372	23	-50	-100	0
47	0	0	18	-98	-116	40	67	-107	23	-25	-333	11	3	-48	0
48	0	0	176	-91	-267	-42	221	-179	-1	-91	-353	17	-25	-73	0
49	0	0	351	-87	-438	-132	394	-262	38	-54	-283	-7	9	-54	0
50	0	0	281	-91	-372	-95	326	-231	-27	-44	-281	65	-29	7	0
51	0	0	126	-95	-221	-15	173	-158	-42	-64	-285	0	-52	-13	0
52	0	0	-141	-83	58	112	-99	-12	34	-46	-360	5	5	-87	0
53	0	0	-325	-83	242	204	-283	79	0	-42	-291	9	-21	-9	0
54	0	0	-314	-91	223	202	-268	66	75	-13	-215	46	5	-34	0
55	0	0	-384	-93	291	238	-337	99	27	-31	-192	73	-36	-21	0
56	0	0	-251	-89	162	170	-206	36	-5	1	-234	44	-3	-44	0
57	0	0	42	-93	-135	25	88	-114	122	-15	-232	-15	42	-58	0
58	0	0	173	-83	-256	-45	214	-169	-7	-9	-273	-40	-13	-48	0
59	0	0	365	-81	-446	-142	405	-263	38	17	-211	0	-5	67	0
60	0	0	274	-100	-374	-87	324	-237	42	-98	-176	-34	-1	-69	0
61	0	0	200	-106	-306	-47	253	-206	5	-1	-172	1	-27	-67	0
62	0	0	-144	-108	36	126	-90	-36	44	-81	-135	21	-29	-11	0
63	0	0	-221	-97	124	159	-172	13	36	-23	-184	31	-48	21	0
64	0	0	-382	-93	289	237	-335	98	62	27	-199	1	0	-42	0
65	0	0	-413	-95	318	254	-365	111	-42	-1	-188	9	-46	5	0
66	0	0	-224	-79	145	151	-184	33	-19	-54	-217	-19	-69	-97	0
67	0	0	-12	-95	-83	53	35	-89	5	-79	-195	25	-50	3	0
68	0	0	229	-112	-341	-58	285	-226	-32	-7	-184	-54	-62	-50	0
69	0	0	266	-114	-380	-76	323	-247	17	-100	-269	-11	-17	-58	0
70	0	0	354	-129	-483	-112	418	-306	36	-102	-190	13	-52	21	0
71	0	0	142	-110	-252	-16	197	-181	1	-44	-151	46	62	7	0
72	0	0	-104	-91	13	97	-58	-39	-5	-147	-230	-46	-44	-40	0
73	0	0	-203	-85	118	144	-160	16	27	-25	-162	31	11	69	0
74	0	0	-466	-73	393	269	-429	160	-64	-157	-304	-69	-71	-19	0
75	0	0	-344	-102	242	223	-293	70	-3	-83	-223	91	-64	0	0
76	0	0	-298	-93	205	195	-251	56	-29	-129	-285	-25	-62	-46	0
77	0	0	-31	-71	-40	51	4	-55	-40	-172	-368	13	-137	-1	0
78	0	0	278	-71	-349	-103	313	-210	11	-71	-283	32	62	-7	0
79	0	0	343	-77	-420	-133	381	-248	11	-60	-420	-23	1	-38	0
80	0	0	328	-83	-411	-122	369	-247	-3	-56	-370	-34	40	-38	0
81	0	0	136	-75	-211	-30	173	-143	-1	-15	-459	5	-27	-65	0
82	0	0	-137	-77	60	107	-98	-8	-38	-27	-401	-100	-13	34	0
83	0	0	-303	-102	201	202	-252	49	36	-75	-463	-52	-3	-106	0
84	0	0	-488	-85	403	286	-445	159	-31	-40	-494	-21	-23	3	0
85	0	0	-329	-91	238	210	-283	73	77	21	-475	-3	-29	3	0
86	0	0	-228	-104	124	166	-176	10	73	19	-415	32	38	-13	0
87	0	0	-39	-128	-89	83	25	-108	-19	-36	-504	-64	-11	-77	0
88	0	0	260	-110	-370	-75	315	-240	17	108	-378	-34	60	5	0
89	0	0	258	-102	-360	-78	309	-231	11	5	-424	-25	-44	9	0
90	0	0	322	-95	-417	-113	369	-256	27	-38	-283	-54	1	-48	0
91	0	0	134	-114	-248	-10	191	-181	21	-15	-269	-1	-50	-29	0
92	0	0	-132	-100	32	116	-82	-34	-23	-60	-279	-58	-89	-62	0
93	0	0	-263	-104	159	183	-211	27	44	58	-215	25	23	48	0
94	0	0	-439	-98	341	268	-390	121	-3	-83	-248	-13	-60	-52	0
95	0	0	-309	-77	232	193	-270	77	126	-32	-174	-1	-19	34	0
96	0	0	-261	-93	168	177	-214	37	-3	32	-155	11	56	-42	0
97	0	0	-55	-93	-38	74	-8	-65	-36	-42	-149	-67	-65	-133	0
98	0	0	141	-93	-234	-24	187	-163	-29	-13	-151	-40	-38	-60	0
99	0	0	342	-106	-448	-118	395	-277	-87	-5	-186	-91	9	17	0
100	0	0	355	-93	-448	-131	401	-270	21	-32	-155	3	-52	17	0
101	0	0	105	-108	-213	1	159	-160	9	3	-128	9	-34	-40	0
102	0	0	-122	-93	29	107	-75	-32	-40	32	-168	-54	0	-3	0
103	0	0	-244	-93	151	168	-197	29	-42	29	-60	13	0	29	0
104	0	0	-479	-97	382	288	-430	142	-32	-67	-108	-46	17	1	0
105	0	0	-329	-85	244	207	-286	79	-42	44	-52	-21	-38	-25	0
106	0	0	-290	-93	197	191	-243	52	11	13	1	-38	5	77	0
107	0	0	-23	-110	-87	66	32	-98	-13	0	-139	-36	-21	-29	0
108	0	0	223	-69	-292	-77	257	-180	7	-1	-133	23	60	34	0
109	0	0	382	-91	-473	-145	427	-282	50	-21	-126	11	56	-34	0
110	0	0	337	-87	-424	-125	380	-255	-31	5	-89	-17	-36	5	0
111	0	0	109	-85	-194	-12	151	-139	-29	-11	-73	-29	-50	-69	0
112	0	0	-110	-91	19	100	-64	-36	-7	32	-135	-25	-44	3	0
113	0	0	-276	-102	174	189	-225	36	36	9	-75	23	25	9	0
114	0	0	-451	-110	341	280	-396	115	40	-108	-54	-46	-17	31	0
115	0	0	-383	-100	283	241	-333	91	15	-7	-112	31	-40	34	0
116	0	0	-265	-77	188	171	-226	55	44	15	-64	46	-56	32	0
117	0	0	-74	-79	-5	76	-34	-42	-7	-15	-213	5	-62	-60	0
118	0	0	223	-69	-292	-77	257	-180	48	5	-170	9	50	-34	0
119	0	0	235	-69	-304	-83	269	-186	62	-93	-188	46	-23	-19	0
120	0	0	310	-95	-405	-107	357	-250	-58	50	-190	-93	-48	-7	0
121	0	0	164	-97	-261	-33	212	-179	38	-7	-98	-23	17	-62	0
122	0	0	-148	-83	65	115	-106	-9	-67	13	-126	-60	29	-52	0
123	0	0	-317	-75	242	196	-279	83	-52	-32	-207	-5	-106	-36	0
124	0	0	-450	-64	386	257	-418	161	-9	15	-153	29	-17	44	0
125	0	0	-402	-75	327	238	-364	126	-21	-67	-98	-21	-25	-73	0
126	0	0	-303	-73	230	188	-266	78	15	-48	-60	-48	-15	-15	0
127	0	0	5	-31	-36	13	20	-33	25	-21	-102	-11	-38	-13	0
128	0	0	204	-13	-217	-95	210	-115	54	-69	-110	11	-32	-17	0
129	0	0	296	9	-287	-152	291	-139	-42	-73	-133	-54	-62	-32	0
130	0	0	387	15	-372	-201	379	-178	-34	-3	-46	-15	-5	-34	0
131	0	0	195	50	-145	-122	170	-47	-27	-9	-112	-3	-17	-15	0
132	0	0	-59	67	126	-4	-92	96	-11	-38	-133	-17	-17	-1	0
133	0	0	-181	44	225	68	-203	134	-9	-19	-73	-11	-69	-34	0
134	0	0	-341	29	370	156	-355	199	-50	1	-128	5	-42	-32	0
135	0	0	-407	25	432	191	-419	228	-95	-34	-178	-106	-85	3	0
136	0	0	-78	38	116	20	-97	77	62	83	-176	114	-23	46	0
137	0	0	17	44	27	-30	-5	35	-40	0	-236	0	-19	5	0
138	0	0	311	65	-246	-188	278	-90	-15	-23	-186	-21	17	-34	0
139	0	0	399	77	-322	-238	360	-122	-62	-7	-162	-34	13	-91	0
140	0	0	396	71	-325	-233	360	-127	38	11	-135	-31	-3	-23	0
141	0	0	245	48	-197	-146	221	-74	19	34	-135	9	27	48	0
142	0	0	-114	23	137	45	-125	80	-108	-46	-180	-40	-34	-32	0
143	0	0	-167	23	190	72	-178	106	7	15	-131	13	-17	-34	0
144	0	0	-423	17	440	203	-431	228	-48	32	-135	-65	-5	3	0
145	0	0	-357	27	384	165	-370	205	64	7	-135	40	-62	48	0
146	0	0	-212	40	252	86	-232	146	34	-1	-95	-7	-25	-65	0
147	0	0	-24	40	64	-8	-44	52	29	-69	-89	-95	7	-34	0
148	0	0	264	38	-226	-151	245	-94	-9	38	-126	64	-25	-13	0
149	0	0	346	21	-325	-183	335	-152	-42	-25	-124	-25	13	-32	0
150	0	0	329	7	-322	-168	325	-157	-25	25	-104	-19	23	29	0
151	0	0	202	38	-164	-120	183	-63	-19	-15	-157	15	-75	-5	0
152	0	0	-64	13	77	25	-70	45	-36	-27	-131	13	-79	65	0
153	0	0	-221	19	240	101	-230	129	-34	-54	-27	-52	7	58	0
154	0	0	-425	5	430	210	-427	217	-62	-91	-71	-60	44	64	0
155	0	0	-363	13	376	175	-369	194	-32	-9	-54	-15	-44	-27	0
156	0	0	-251	-25	226	138	-238	100	-25	3	3	0	-46	40	0
157	0	0	-45	-7	38	26	-41	15	-71	-126	-52	-40	-42	-50	0
158	0	0	233	-25	-258	-104	245	-141	38	-137	27	1	-25	46	0
159	0	0	341	-31	-372	-155	356	-201	-44	-145	71	-42	9	104	0
160	0	0	346	-34	-380	-156	363	-207	-36	-106	0	-62	-31	-58	0
161	0	0	140	-36	-176	-52	158	-106	-56	-56	38	-29	-48	25	0
162	0	0	-86	-48	38	67	-62	-5	-42	-116	46	1	-34	58	0
163	0	0	-282	-79	203	180	-242	62	-44	-50	-91	-69	-19	-13	0
164	0	0	-361	-67	294	214	-327	113	-9	-40	-91	-9	-17	42	0
165	0	0	-354	-75	279	214	-316	102	-19	32	5	17	54	-17	0
166	0	0	-226	-54	172	140	-199	59	-9	-3	56	-29	106	31	0
167	0	0	16	-40	-56	12	36	-48	-36	-9	25	-1	-42	25	0
168	0	0	223	-50	-273	-86	248	-161	19	-21	27	-17	11	-48	0
169	0	0	331	-93	-424	-119	377	-258	0	25	29	-46	-60	58	0
170	0	0	276	-143	-419	-66	347	-281	21	21	104	36	-3	-1	0
171	0	0	167	-135	-302	-16	234	-218	25	23	102	27	-42	-64	0
172	0	0	-173	-131	42	152	-107	-44	-17	17	100	-9	-77	-52	0
173	0	0	-299	-129	170	214	-234	20	0	91	89	67	-29	-9	0
174	0	0	-437	-143	294	290	-365	75	-46	1	114	-46	-42	-52	0
175	0	0	-449	-122	327	285	-388	102	69	56	25	36	13	-75	0
176	0	0	-284	-133	151	208	-217	9	-1	48	98	0	-73	-114	0
177	0	0	-43	-112	-69	77	13	-90	48	36	186	23	-1	15	0
178	0	0	184	-128	-312	-28	248	-220	31	5	29	-40	7	-56	0
179	0	0	386	-137	-523	-124	454	-330	32	48	102	-25	65	-15	0
180	0	0	262	-122	-384	-70	323	-253	-23	0	46	5	-3	3	0
181	0	0	172	-91	-263	-40	217	-177	-19	40	62	29	-5	64	0
182	0	0	-74	-89	-15	81	-29	-52	-11	-9	112	-7	-36	32	0
183	0	0	-240	-97	143	168	-191	23	-36	21	87	21	-23	25	0
184	0	0	-451	-79	372	265	-411	146	38	-87	143	-36	-1	9	0
185	0	0	-393	-73	320	233	-356	123	-25	13	256	-11	-44	73	0
186	0	0	-249	-81	168	165	-208	43	44	-23	244	56	-25	67	0
187	0	0	-50	-67	-17	58	-16	-42	-21	-54	294	0	-120	147	0
188	0	0	196	-87	-283	-54	239	-185	-60	-87	199	40	-29	54	0
189	0	0	240	-93	-333	-73	286	-213	-23	-83	265	-21	-13	91	0
190	0	0	322	-106	-428	-108	375	-267	-1	-102	269	-21	-52	102	0
191	0	0	153	-106	-259	-23	206	-182	-23	-91	221	64	-25	153	0
192	0	0	-131	-116	15	123	-73	-50	-48	-87	85	-7	5	102	0
193	0	0	-356	-151	205	253	-280	27	-71	-192	93	-19	-21	118	0
194	0	0	-519	-217	302	368	-410	42	-54	-91	-42	0	-34	143	0
195	0	0	-409	-221	188	315	-298	-16	-15	-178	3	40	-15	137	0
196	0	0	-353	-192	161	272	-257	-15	5	-143	-38	-27	5	102	0
197	0	0	-87	-147	-60	117	-13	-103	1	-116	-112	-25	0	67	0
198	0	0	151	-60	-211	-45	181	-135	36	-215	-139	-69	-23	143	0
199	0	0	393	27	-366	-210	379	-169	54	-157	-64	27	21	155	0
200	0	0	377	141	-236	-259	306	-47	25	-277	-141	-46	-36	-9	0
201	0	0	330	355	25	-342	152	190	29	-97	-155	-13	36	114	0
202	0	0	128	628	500	-378	-186	564	-52	-172	-252	-95	-95	106	0
203	0	0	175	919	744	-547	-284	831	-145	-135	-118	-52	-7	54	0
204	0	0	180	1274	1094	-727	-457	1184	-75	-188	-151	-69	-93	-79	0
205	0	0	289	1650	1361	-969	-536	1505	-104	-155	-157	-129	-56	-40	0
206	0	0	687	2122	1435	-1404	-374	1778	-34	-161	-217	-87	-145	-153	0
207	0	0	1119	2661	1542	-1890	-211	2101	-42	-151	-364	-83	-110	-174	0
208	0	0	1649	3253	1604	-2451	22	2428	-83	-178	-450	-147	-120	-217	0
209	0	0	2138	3736	1598	-2937	270	2667	32	-215	-473	-62	-77	-135	0
210	0	0	2142	4025	1883	-3083	129	2954	-34	-199	-741	-56	-151	-124	0
211	0	0	2118	4106	1988	-3112	65	3047	-27	-172	-659	-42	-170	-228	0
212	0	0	1743	3975	2232	-2859	-244	3103	7	-285	-455	-73	-137	-161	0
213	0	0	1525	3812	2287	-2668	-381	3049	29	-304	-114	-83	-203	-159	0
214	0	0	1284	3610	2326	-2447	-521	2968	13	-248	112	11	-203	-131	1
215	0	0	1085	3290	2205	-2187	-560	2747	-129	-279	275	-114	-168	-159	0
216	0	0	1027	2842	1815	-1934	-394	2328	-133	-296	432	-122	-143	-128	0
217	0	0	1021	2349	1328	-1685	-153	1838	-114	-248	413	-149	-112	-141	0
218	0	0	981	1817	836	-1399	72	1326	-190	-203	465	-114	-48	-108	0
219	0	0	883	1288	405	-1085	239	846	-258	-246	391	-116	-129	-56	0
220	0	0	655	777	122	-716	266	449	-182	-238	258	-48	-65	-50	0
221	0	0	272	442	170	-357	51	306	-226	-228	199	-75	-62	-118	0
222	0	0	-77	248	325	-85	-201	286	-232	-261	131	-87	-42	-71	0
223	0	0	-85	250	335	-82	-210	292	-85	-151	178	48	-32	42	0
224	0	0	-400	267	667	66	-533	467	-157	-248	155	-11	-110	-34	0
225	0	0	-277	291	568	-7	-422	429	-98	-217	353	-1	-98	-29	0
226	0	0	-190	291	481	-50	-335	386	-81	-215	403	15	-128	-54	0
227	0	0	33	263	230	-148	-98	246	-131	-232	397	-44	-89	-79	0
228	0	0	362	234	-128	-298	245	53	62	-188	549	46	-13	-1	0
229	0	0	333	215	-118	-274	225	48	-172	-188	355	-71	-69	-93	0
230	0	0	395	172	-223	-283	309	-25	11	-180	420	-95	-64	-85	0
231	0	0	168	112	-56	-140	112	28	-19	-71	469	-25	-79	-67	0
232	0	0	-134	75	209	29	-171	142	-137	-42	306	-77	-131	-135	0
233	0	0	-282	40	322	121	-302	181	-19	-56	318	-54	-5	-44	0
234	0	0	-514	27	541	243	-527	284	-91	-42	213	-108	-159	-64	0
235	0	0	-450	7	457	221	-453	232	48	7	258	5	25	-143	0
236	0	0	-344	7	351	168	-347	179	-5	-13	180	-5	-110	-83	0
237	0	0	-124	9	133	57	-128	71	-71	-42	180	-65	-118	-98	0
238	0	0	70	-17	-87	-26	78	-52	-46	-153	184	-29	-116	-135	0
239	0	0	219	-27	-246	-96	232	-136	-69	-166	232	-83	-60	-100	0
240	0	0	267	-25	-292	-121	279	-158	-38	-205	217	-36	-60	-95	0
241	0	0	132	-42	-174	-45	153	-108	-38	-137	337	-32	-58	-9	0
242	0	0	-186	-27	159	106	-172	66	-164	-170	428	-79	-81	-52	0
243	0	0	-321	-34	287	177	-304	126	-131	-157	485	-87	-100	0	0
244	0	0	-416	-27	389	221	-402	181	-71	-203	591	-9	-25	-29	0
245	0	0	-496	-15	481	255	-488	233	-46	-289	632	-27	-164	-29	0
246	0	0	-289	5	294	142	-291	149	-60	-195	741	-46	-126	-17	0
247	0	0	-72	9	81	31	-76	45	-93	-192	772	-116	-98	-15	0
248	0	0	140	-21	-161	-59	150	-91	-75	-159	808	-67	-124	-81	0
249	0	0	289	-21	-310	-134	299	-165	-62	-110	746	-106	-93	-106	0
250	0	0	227	-44	-271	-91	249	-157	-93	-75	715	-64	-65	-174	0
251	0	0	198	-44	-242	-77	220	-143	-36	19	764	-97	-69	-71	0
252	0	0	-188	-64	124	126	-156	30	-93	-15	613	-100	-133	-83	0
253	0	0	-308	-95	213	201	-260	59	-69	106	649	-97	9	-58	0
254	0	0	-402	-79	323	240	-362	122	-89	93	632	-54	-73	-124	0
255	0	0	-441	-114	327	277	-384	106	-46	153	605	31	-58	-3	0
256	0	0	-259	-100	159	179	-209	29	-36	213	568	71	-25	-60	0
257	0	0	-60	-108	-48	84	-6	-78	15	93	605	21	-71	-147	0
258	0	0	231	-81	-312	-75	271	-196	87	126	568	42	64	15	0
259	0	0	390	-75	-465	-157	427	-270	58	116	603	-3	38	21	0
260	0	0	431	-77	-508	-177	469	-292	81	89	632	44	48	83	0
261	0	0	376	-58	-434	-159	405	-246	67	135	640	5	153	71	0
262	0	0	67	-31	-98	-18	82	-64	38	184	529	15	81	188	0
263	0	0	-8	-42	-34	25	13	-38	108	238	533	133	149	211	0
264	0	0	-144	-38	106	91	-125	34	102	188	459	77	203	143	0
265	0	0	-156	-40	116	98	-136	38	97	157	517	64	186	141	0
266	0	0	-4	-31	-27	17	11	-29	159	151	422	176	190	217	0
267	0	0	250	-27	-277	-111	263	-152	172	151	463	153	219	322	0
268	0	0	498	-19	-517	-239	507	-268	161	100	510	110	195	238	0
269	0	0	698	-21	-719	-338	708	-370	232	133	465	161	250	294	0
270	0	0	727	-21	-748	-353	737	-384	240	54	492	162	265	378	0
271	0	0	617	-7	-624	-305	620	-315	226	223	479	197	221	442	0
272	0	0	383	-32	-415	-175	399	-223	316	182	442	192	388	550	0
273	0	0	211	-23	-234	-94	222	-128	318	234	339	259	374	549	0
274	0	0	161	-3	-164	-79	162	-83	364	269	343	259	389	560	0
275	0	0	107	-17	-124	-45	115	-70	296	345	323	296	364	488	0
276	0	0	218	-1	-219	-108	218	-110	333	283	215	248	292	419	0
277	0	0	455	13	-442	-234	448	-214	302	203	172	147	333	364	0
278	0	0	677	0	-677	-338	677	-338	296	213	95	108	292	314	0
279	0	0	751	7	-744	-379	747	-368	182	159	44	178	199	228	0
280	0	0	726	9	-717	-367	721	-354	203	178	54	98	188	199	0
281	0	0	517	32	-485	-274	501	-226	131	135	122	40	143	221	0
282	0	0	211	50	-161	-130	186	-55	52	143	-91	25	23	60	0
283	0	0	58	65	7	-61	25	36	131	133	9	44	149	161	0
284	0	0	-76	65	141	5	-108	103	69	102	-60	19	11	157	0
285	0	0	-93	56	149	18	-121	102	120	102	-85	110	129	65	0
286	0	0	-99	32	131	33	-115	81	65	89	-145	-64	69	19	0
287	0	0	184	58	-126	-121	155	-34	85	60	-153	-19	42	-29	0
288	0	0	358	15	-343	-186	350	-164	-1	17	-145	-32	21	-42	0
289	0	0	512	27	-485	-269	498	-229	91	19	-83	-31	27	-73	0
290	0	0	482	15	-467	-248	474	-226	60	31	-147	-23	50	-128	0
291	0	0	327	46	-281	-186	304	-117	-3	73	-114	-36	27	-182	0
292	0	0	35	100	65	-67	-15	82	-27	-7	-104	-46	-13	-75	0
293	0	0	-136	100	236	18	-186	168	-11	13	-67	-25	-29	-60	0
294	0	0	-250	93	343	78	-296	218	67	65	13	15	-5	-98	0
295	0	0	-328	89	417	119	-372	253	-126	54	27	-106	-69	-62	0
296	0	0	-153	112	265	20	-209	188	31	85	93	-21	5	-89	0
297	0	0	21	137	116	-79	-47	126	-44	-15	-3	-85	-131	-184	0
298	0	0	346	168	-178	-257	262	-5	-31	75	89	-36	-23	-73	0
299	0	0	416	166	-250	-291	333	-42	-100	-42	126	-62	-11	-153	0
300	0	0	443	145	-298	-294	370	-76	-129	0	25	-108	-98	-252	0
301	0	0	319	133	-186	-226	252	-26	-32	131	62	-11	-3	-95	0
302	0	0	-33	168	201	-67	-117	184	-93	-126	-15	-89	-182	-164	0
303	0	0	-79	186	265	-53	-172	225	-73	40	-17	-9	-110	-87	0
304	0	0	-268	197	465	35	-366	331	34	-7	-110	36	-58	-36	0
305	0	0	-254	199	453	27	-353	326	-42	-15	-147	-89	-7	-116	0
306	0	0	-126	184	310	-29	-218	247	-32	-27	-159	-62	-62	-83	0
307	0	0	66	199	133	-132	-33	166	-83	-56	-308	-98	-44	-116	0
308	0	0	288	203	-85	-245	186	59	-52	-97	-343	-126	-50	-151	0
309	0	0	453	195	-258	-324	355	-31	-50	-118	-294	-56	-3	-108	0
310	0	0	414	211	-203	-312	308	4	-77	-203	-434	-141	-73	-157	0
311	0	0	313	197	-116	-255	214	40	-52	-89	-374	-79	-36	-112	0
312	0	0	69	259	190	-164	-60	224	-81	-128	-413	-52	-67	-79	0
313	0	0	-134	244	378	-55	-256	311	-71	-172	-496	-50	-81	-190	0
314	0	0	-233	273	506	-20	-369	389	-13	-153	-374	-3	-42	-95	0
315	0	0	-266	267	533	0	-399	400	-64	-141	-368	-91	-104	-147	0
316	0	0	-105	292	397	-93	-251	344	-29	-106	-335	9	-69	-65	0
317	0	0	95	337	242	-216	-73	289	-60	-159	-380	-124	-91	-112	0
318	0	0	393	376	-17	-384	205	179	-65	-122	-382	-56	-176	-67	0
319	0	0	538	393	-145	-465	341	124	-32	-77	-358	0	-93	-87	0
320	0	0	533	382	-151	-457	342	115	-131	-93	-316	-174	-34	-129	0
321	0	0	497	366	-131	-431	314	117	-9	21	-143	-52	-124	-19	0
322	0	0	10	366	356	-188	-173	361	-139	-129	-201	-54	-166	-87	0
323	0	0	-41	389	430	-174	-235	409	-89	-7	-157	25	-157	-34	0
324	0	0	-200	391	591	-95	-395	491	-64	-87	-104	25	-79	-116	0
325	0	0	-246	409	655	-81	-450	532	-81	-95	-56	-58	-69	-98	0
326	0	0	-29	419	448	-195	-238	433	-71	-25	110	-58	-60	-11	0
327	0	0	178	430	252	-304	-37	341	-64	-58	-7	1	-145	-137	0
328	0	0	376	432	56	-404	160	244	-40	-157	135	-56	-58	-126	0
329	0	0	561	461	-100	-511	330	180	-40	-114	164	-83	-89	-60	0
330	0	0	614	506	-108	-560	361	199	-29	-36	180	-58	-67	-116	0
331	0	0	417	504	87	-460	165	295	-64	-95	174	-29	-162	-116	0
332	0	0	242	531	289	-386	-23	410	-87	-11	294	-23	-81	-38	0
333	0	0	45	541	496	-293	-225	518	-32	-23	345	-79	-56	1	0
334	0	0	-26	552	578	-263	-302	565	-60	77	302	-7	-58	-38	0
335	0	0	-68	552	620	-242	-344	586	-9	-5	356	-54	-52	-31	0
336	0	0	4	566	562	-285	-279	564	-36	50	205	-15	-137	-25	0
337	0	0	322	562	240	-442	41	401	-40	58	170	-85	-129	-126	0
338	0	0	511	545	34	-528	238	289	11	131	164	9	36	-64	0
339	0	0	610	556	-54	-583	332	251	-11	-7	133	-139	-126	-172	0
340	0	0	703	574	-129	-638	416	222	21	89	168	-29	-91	-135	0
341	0	0	452	597	145	-524	153	371	-46	69	48	-75	-85	-149	0
342	0	0	258	605	347	-431	-44	476	15	87	58	-3	-139	-91	0
343	0	0	89	632	543	-360	-227	587	-95	139	102	3	-83	-32	0
344	0	0	-14	614	628	-300	-321	621	3	190	36	36	-139	-23	0
345	0	0	-95	613	708	-259	-401	660	-87	129	-17	-73	-69	-87	0
346	0	0	15	589	574	-302	-279	581	11	100	143	-23	-114	-71	0
347	0	0	270	607	337	-438	-33	472	-29	77	135	-83	-89	-97	0
348	0	0	557	624	67	-590	245	345	-11	174	116	-32	-95	-77	0
349	0	0	683	618	-65	-650	374	276	-67	112	248	-79	-89	-124	0
350	0	0	665	611	-54	-638	359	278	-56	139	207	-38	-112	-126	0
351	0	0	598	613	15	-605	291	314	-73	135	325	-19	-79	-102	0
352	0	0	278	601	323	-439	-22	462	-17	139	240	-42	-108	-83	0
353	0	0	72	570	498	-321	-213	534	-65	159	252	-69	-62	-58	0
354	0	0	-83	541	624	-229	-353	582	-69	122	304	-64	-29	-67	0
355	0	0	-79	547	626	-234	-352	586	15	91	306	-17	-102	-143	0
356	0	0	0	543	543	-271	-271	543	-25	199	287	-1	-31	-98	0
357	0	0	254	517	263	-385	-4	390	-73	126	331	-71	-50	-120	0
358	0	0	548	479	-69	-513	308	205	98	178	337	-44	7	-145	0
359	0	0	599	452	-147	-525	373	152	-25	168	269	-75	-27	-116	0
360	0	0	653	448	-205	-550	429	121	36	217	265	-56	9	-104	0
361	0	0	507	432	-75	-469	291	178	79	176	364	-31	-21	-91	0
362	0	0	293	405	112	-349	90	258	3	213	333	-29	-11	56	0
363	0	0	2	399	397	-200	-197	398	11	131	376	-25	-95	-98	0
364	0	0	-87	386	473	-149	-280	429	-40	197	455	-31	11	-1	0
365	0	0	-155	347	502	-96	-328	424	11	199	475	-54	-126	29	0
366	0	0	-41	337	378	-148	-209	357	54	118	485	-52	-56	-36	0
367	0	0	169	304	135	-236	17	219	27	137	525	-23	-29	-3	0
368	0	0	439	277	-162	-358	300	57	79	100	436	-7	-52	-73	0
369	0	0	552	273	-279	-412	415	-3	-5	83	389	-9	-34	-104	0
370	0	0	532	234	-298	-383	415	-32	7	118	467	-67	-40	-60	0
371	0	0	362	209	-153	-285	257	28	-3	145	529	21	-79	-19	0
372	0	0	-4	197	201	-96	-102	199	-102	106	401	-36	-46	-102	0
373	0	0	-46	182	228	-68	-137	205	52	161	316	9	-32	-73	0
374	0	0	-227	174	401	26	-314	287	95	182	364	19	-50	17	0
375	0	0	-392	157	549	117	-470	353	-81	106	287	-77	-108	-87	0
376	0	0	-31	120	151	-44	-91	135	126	228	517	9	-34	-17	0
377	0	0	22	89	67	-55	-22	78	-58	215	527	-81	-48	-98	0
378	0	0	301	65	-236	-183	268	-85	-15	184	706	-112	-129	1	0
379	0	0	471	52	-419	-261	445	-183	-5	248	915	-77	-42	-52	0
380	0	0	406	42	-364	-224	385	-161	-83	366	1173	-89	-73	-102	0
381	0	0	352	17	-335	-184	343	-159	-15	506	1650	-77	-58	-56	0
382	0	0	20	-5	-25	-7	22	-15	-65	490	1817	-114	-29	-89	0
383	0	0	-85	17	102	34	-93	59	15	496	1802	-36	-54	-54	0
384	0	0	-291	7	298	142	-294	152	-23	527	1652	-54	-87	-58	0
385	0	0	-208	17	225	95	-216	121	77	463	1588	-38	-29	-139	0
386	0	0	-218	-3	215	110	-216	106	-34	434	1499	-38	3	-112	0
387	0	0	95	-9	-104	-43	99	-56	31	347	1546	-79	-44	-151	0
388	0	0	326	-7	-333	-159	329	-170	40	386	1730	-25	29	-73	0
389	0	0	374	-25	-399	-174	386	-212	-11	259	1676	-56	-149	-135	0
390	0	0	458	-3	-461	-227	459	-232	-23	409	1794	-50	7	-166	0
391	0	0	288	1	-287	-144	287	-143	-9	304	1940	-79	-17	-106	0
392	0	0	82	-15	-97	-33	89	-56	32	320	1887	-60	-21	-75	0
393	0	0	-161	-32	129	96	-145	48	-40	304	1749	-42	-17	-147	0
394	0	0	-375	-19	356	197	-365	168	-91	291	1645	-100	23	-85	0
395	0	0	-235	-9	226	122	-230	108	77	322	1563	-36	54	-133	0
396	0	0	-290	-17	273	153	-281	128	-7	316	1398	-40	-13	-145	0
397	0	0	27	-27	-54	0	40	-40	-21	252	1311	1	-106	-205	0
398	0	0	223	-23	-246	-100	234	-134	-32	254	1290	-48	-17	-108	0
399	0	0	417	-17	-434	-200	425	-225	50	261	1270	1	29	-77	0
400	0	0	361	-19	-380	-171	370	-199	-50	205	1218	-73	-75	-98	0
401	0	0	273	-21	-294	-126	283	-157	19	242	1282	-40	-48	-133	0
402	0	0	-81	-29	52	55	-66	11	15	230	1105	-7	-64	-126	0
403	0	0	-167	1	168	83	-167	84	1	267	1086	-46	-42	-89	0
404	0	0	-357	5	362	176	-359	183	13	226	1059	0	-21	-56	0
405	0	0	-413	17	430	198	-421	223	-38	236	931	-60	-31	-131	0
406	0	0	-299	23	322	138	-310	172	-5	124	859	9	-95	-65	0
407	0	0	12	13	1	-12	5	7	58	85	783	-67	-50	-143	0
408	0	0	98	5	-93	-51	95	-44	38	64	723	-50	-50	-13	0
409	0	0	309	-5	-314	-152	311	-159	-29	89	570	-104	-106	-104	0
410	0	0	381	7	-374	-194	377	-183	29	112	574	27	-13	-120	0
411	0	0	149	-21	-170	-64	159	-95	42	69	486	-44	5	-104	0
412	0	0	-55	-34	21	44	-38	-6	114	95	426	23	27	-81	0
413	0	0	-288	-58	230	173	-259	86	62	97	353	9	31	-58	0
414	0	0	-381	-40	341	210	-361	150	98	40	343	46	9	-67	0
415	0	0	-416	-23	393	219	-404	185	81	83	420	-9	98	-81	0
416	0	0	-340	-11	329	175	-334	159	50	38	327	-32	21	-104	0
417	0	0	-104	-21	83	62	-93	31	58	54	275	-34	-42	-77	0
418	0	0	130	-17	-147	-56	138	-82	62	-48	197	-1	-71	-85	0
419	0	0	297	-52	-349	-122	323	-200	98	58	267	40	0	7	0
420	0	0	231	-44	-275	-93	253	-159	13	-11	190	-7	-34	-60	0
421	0	0	169	-36	-205	-66	187	-120	112	-13	226	-9	1	-34	0
422	0	0	-81	-19	62	50	-71	21	108	-34	104	-81	25	9	0
423	0	0	-284	-11	273	147	-278	131	102	11	64	-23	-42	34	0
424	0	0	-383	-3	380	193	-381	188	164	-31	19	9	25	81	0
425	0	0	-429	1	430	214	-429	215	100	-13	-77	42	-27	46	0
426	0	0	-342	1	343	170	-342	172	44	-62	-219	-60	-42	-36	0
427	0	0	-28	-1	27	14	-27	13	159	-34	-180	-44	67	13	0
428	0	0	131	3	-128	-67	129	-62	48	-81	-273	-104	13	-54	0
429	0	0	346	-3	-349	-171	347	-176	139	-124	-226	-60	79	-13	0
430	0	0	324	-21	-345	-151	334	-183	67	-126	-186	-131	87	-91	0
431	0	0	184	-11	-195	-86	189	-103	73	-83	-199	-42	58	-34	0
432	0	0	-45	-11	34	28	-39	11	58	-1	-217	-9	106	-15	0
433	0	0	-226	-3	223	114	-224	110	110	-129	-294	38	21	7	0
434	0	0	-370	-19	351	194	-360	166	75	-9	-246	25	40	77	0
435	0	0	-451	-38	413	244	-432	187	56	-19	-325	-50	75	-79	0
436	0	0	-333	-48	285	190	-309	118	102	71	-287	-44	58	-48	0
437	0	0	-135	-29	106	82	-120	38	31	21	-397	-67	-3	-162	0
438	0	0	130	-13	-143	-58	136	-78	79	-23	-349	-34	36	-102	0
439	0	0	314	-42	-356	-136	335	-199	19	56	-306	34	-15	-54	0
440	0	0	299	-23	-322	-138	310	-172	62	19	-246	-64	-25	-141	0
441	0	0	142	-9	-151	-66	146	-80	77	31	-292	-34	54	-126	0
442	0	0	-68	25	93	21	-80	59	77	3	-192	-34	-19	-58	0
443	0	0	-241	9	250	116	-245	129	56	67	-170	13	31	-15	0
444	0	0	-449	3	452	223	-450	227	17	-5	-277	-27	-85	-13	0
445	0	0	-331	0	331	165	-331	165	64	36	-178	25	21	5	0
446	0	0	-334	1	335	166	-334	168	29	9	-308	31	-71	-73	0
447	0	0	-55	-5	50	30	-52	22	27	-102	-279	-46	-38	-93	0
448	0	0	159	-40	-199	-59	179	-119	-31	-29	-296	-34	-21	-60	0
449	0	0	274	-48	-322	-113	298	-185	75	-170	-419	-67	-9	-104	0
450	0	0	264	-27	-291	-118	277	-159	-56	-124	-316	-71	-64	-73	0
451	0	0	142	-40	-182	-51	162	-111	-69	-110	-372	-64	-23	-71	0
452	0	0	-104	-40	64	72	-84	12	-27	-147	-368	-56	-42	1	0
453	0	0	-315	-44	271	179	-293	113	-110	-98	-420	-56	-73	-62	0
454	0	0	-403	-52	351	227	-377	149	-9	0	-345	56	-27	0	0
455	0	0	-480	-52	428	266	-454	188	-52	0	-436	-21	-42	-83	0
456	0	0	-276	-42	234	159	-255	96	-62	9	-322	-5	-85	-64	0
457	0	0	-33	-46	-13	39	-10	-29	-1	56	-329	-3	-15	-32	0
458	0	0	64	-65	-129	0	96	-97	-85	-97	-496	-89	-77	-157	0
459	0	0	306	-64	-370	-121	338	-217	1	32	-475	9	-32	-44	0
460	0	0	208	-69	-277	-69	242	-173	-71	-135	-467	-71	-69	-147	0
461	0	0	184	-52	-236	-66	210	-144	-11	31	-483	-17	-44	-182	0
462	0	0	-166	-54	112	110	-139	29	-60	3	-498	44	-7	-145	0
463	0	0	-302	-25	277	163	-289	126	-69	-38	-527	-5	-52	-120	0
464	0	0	-373	-44	329	208	-351	142	21	-5	-461	29	-9	-87	0
465	0	0	-505	-40	465	272	-485	212	-54	-67	-616	-9	-73	-122	0
466	0	0	-319	-40	279	179	-299	119	-29	-77	-469	-21	19	-65	0
467	0	0	-129	-48	81	88	-105	16	-7	-149	-465	-42	-42	-75	0
468	0	0	75	-56	-131	-9	103	-93	25	-170	-580	-75	-77	-91	0
469	0	0	306	-64	-370	-121	338	-217	23	-157	-485	23	-52	-104	0
470	0	0	291	-44	-335	-123	313	-189	19	-147	-535	-7	34	-114	0
471	0	0	186	-50	-236	-68	211	-143	-65	-116	-440	-64	-36	-19	0
472	0	0	-119	-54	65	86	-92	5	5	-114	-587	-77	29	-44	0
473	0	0	-233	-65	168	149	-200	51	-5	-126	-512	-13	-7	9	0
474	0	0	-420	-67	353	243	-386	143	-5	-85	-616	-38	13	32	0
475	0	0	-418	-69	349	243	-383	140	-67	-83	-657	36	-21	13	0
476	0	0	-380	-58	322	219	-351	132	-56	-157	-679	-48	-38	-67	0
477	0	0	-37	-62	-25	49	-6	-43	-5	-155	-684	-62	-56	-75	0
478	0	0	119	-67	-186	-26	152	-126	-42	-120	-657	-42	1	-5	0
479	0	0	264	-77	-341	-93	302	-209	-124	-250	-818	25	-178	-93	0
480	0	0	293	-81	-374	-106	333	-227	-104	-188	-838	-31	-17	-98	0
481	0	0	124	-77	-201	-23	162	-139	-69	-213	-696	-79	-48	-42	0
482	0	0	-100	-89	11	94	-55	-39	-89	-133	-861	0	-13	-50	0
483	0	0	-275	-83	192	179	-233	54	-48	-178	-849	-46	-56	21	0
484	0	0	-465	-97	368	281	-416	135	-54	-153	-869	19	-25	110	0
485	0	0	-356	-104	252	230	-304	74	-56	-139	-882	3	-93	1	0
486	0	0	-393	-128	265	260	-329	68	-75	-120	-942	-46	-40	-3	0
487	0	0	-85	-133	-48	109	-18	-90	27	-190	-905	-93	-81	-31	0
488	0	0	64	-104	-168	20	116	-136	-7	-184	-987	-15	-50	-31	0
489	0	0	243	-104	-347	-69	295	-225	-133	-170	-1055	-50	-128	-116	0
490	0	0	260	-104	-364	-78	312	-234	-11	-120	-1051	-7	-71	-23	0
491	0	0	126	-102	-228	-12	177	-165	-36	-25	-1084	-27	-56	-42	0
492	0	0	-88	-81	7	84	-47	-37	-98	-46	-981	-75	-27	-34	0
493	0	0	-243	-81	162	162	-202	40	-19	-62	-952	-62	-17	-11	0
494	0	0	-455	-75	380	265	-417	152	-48	1	-987	-27	-46	-32	0
495	0	0	-447	-75	372	261	-409	148	-71	-34	-845	25	-15	-52	0
496	0	0	-366	-75	291	220	-328	108	-73	-114	-869	-97	-98	-128	0
497	0	0	-133	-89	44	111	-88	-22	-67	-89	-826	-11	-54	-122	0
498	0	0	24	-104	-128	40	76	-116	-54	-145	-743	-116	-77	-126	0
499	0	0	234	-95	-329	-69	281	-212	-38	-147	-634	-112	-64	-129	0
500	0	0	250	-116	-366	-67	308	-241	-79	-170	-543	-60	-34	-120	0
501	0	0	112	-118	-230	3	171	-174	-159	-120	-516	-102	-114	-81	0
502	0	0	-131	-116	15	123	-73	-50	-98	-31	-477	-56	-81	-46	0
503	0	0	-318	-93	225	205	-271	66	-87	-112	-465	-25	-67	-7	0
504	0	0	-371	-73	298	222	-334	112	9	-95	-434	32	-120	-56	0
505	0	0	-533	-85	448	309	-490	181	-58	-151	-378	-65	-46	-54	0
506	0	0	-431	-108	323	269	-377	107	-108	-124	-444	-15	-126	-48	0
507	0	0	-117	-102	15	109	-66	-43	-29	-91	-370	15	-77	-81	0
508	0	0	78	-106	-184	14	131	-145	-102	-153	-409	29	-139	-100	0
509	0	0	194	-128	-322	-33	258	-225	-120	-211	-333	-40	-93	-95	0
510	0	0	246	-112	-358	-67	302	-235	-182	-221	-345	-79	-42	-162	0
511	0	0	142	-114	-256	-14	199	-185	-91	-190	-271	0	-104	25	0
512	0	0	-135	-114	21	124	-78	-46	-100	-192	-223	7	-64	-46	0
513	0	0	-249	-110	139	179	-194	14	-17	-168	-133	-13	-48	64	0
514	0	0	-441	-106	335	273	-388	114	0	-230	-118	-13	-46	44	0
515	0	0	-498	-120	378	309	-438	129	-91	-194	-172	-110	29	-46	0
516	0	0	-325	-106	219	215	-272	56	-38	-203	-256	71	-120	-62	0
517	0	0	-135	-106	29	120	-82	-38	-89	-236	-232	-87	-93	-5	0
518	0	0	76	-108	-184	16	130	-146	-97	-194	-333	-31	-128	-83	0
519	0	0	215	-114	-329	-50	272	-221	-87	-277	-337	-34	-36	-83	0
520	0	0	273	-118	-391	-77	332	-254	-50	-240	-407	-54	-73	-17	0
521	0	0	136	-131	-267	-2	201	-199	-21	-180	-477	-7	-27	27	0
522	0	0	-118	-133	-15	125	-51	-74	-60	-166	-566	-3	-60	81	0
523	0	0	-275	-114	161	194	-218	23	-100	-153	-661	-64	-11	-31	0
524	0	0	-436	-91	345	263	-390	127	-44	-166	-764	60	-13	27	0
525	0	0	-464	-106	358	285	-411	126	1	-228	-706	-52	-23	31	0
526	0	0	-329	-91	238	210	-283	73	27	-176	-838	-1	-42	1	0
527	0	0	-191	-102	89	146	-140	-6	-42	-281	-997	-48	-48	17	0
528	0	0	91	-104	-195	6	143	-149	13	-289	-985	-87	-73	-11	0
529	0	0	183	-108	-291	-37	237	-199	21	-296	-1111	-7	-71	-1	0
530	0	0	225	-106	-331	-59	278	-218	46	-271	-1103	-7	-60	21	0
531	0	0	173	-114	-287	-29	230	-200	60	-205	-1156	3	40	11	0
532	0	0	-146	-108	38	127	-92	-35	48	-302	-1154	19	-95	29	0
533	0	0	-307	-106	201	206	-254	47	34	-166	-1164	-31	42	62	0
534	0	0	-424	-135	289	279	-356	77	42	-151	-1150	-9	-27	23	0
535	0	0	-486	-131	355	308	-420	112	60	-153	-1111	-67	19	97	0
536	0	0	-337	-126	211	231	-274	42	42	-188	-1148	-11	-40	38	0
537	0	0	-115	-106	9	110	-62	-48	31	-205	-1164	-52	-40	52	0
538	0	0	24	-98	-122	37	73	-110	19	-296	-1309	-42	-98	0	0
539	0	0	268	-102	-370	-83	319	-236	71	-246	-1183	-23	-56	7	0
540	0	0	150	-100	-250	-25	200	-175	-71	-228	-1196	-64	-64	-9	0
541	0	0	173	-116	-289	-28	231	-202	15	-164	-1121	-29	-42	32	0
542	0	0	-201	-128	73	164	-137	-27	38	-157	-1136	32	19	102	0
543	0	0	-255	-135	120	195	-187	-7	3	-143	-1200	-120	-85	31	0
544	0	0	-420	-129	291	274	-355	81	89	-100	-1053	0	69	230	0
545	0	0	-443	-118	325	280	-384	103	32	-137	-1063	-143	15	83	0
546	0	0	-335	-124	211	229	-273	43	108	-147	-938	-5	9	56	0
547	0	0	-199	-128	71	163	-135	-28	31	-162	-921	-56	-19	5	0
548	0	0	87	-122	-209	17	148	-165	1	-124	-929	40	-97	-50	0
549	0	0	179	-112	-291	-33	235	-201	-58	-124	-785	-97	31	25	0
550	0	0	200	-100	-300	-50	250	-200	-60	-151	-805	-100	-89	-89	0
551	0	0	124	-118	-242	-3	183	-180	54	-128	-651	27	-46	0	0
552	0	0	-150	-114	36	132	-93	-39	-11	-64	-547	7	-48	9	0
553	0	0	-249	-102	147	175	-198	22	54	-87	-539	-29	40	31	0
554	0	0	-410	-116	294	263	-352	89	-13	-48	-366	44	15	122	0
555	0	0	-430	-128	302	279	-366	87	-15	-56	-380	-52	29	13	0
556	0	0	-333	-118	215	225	-274	48	83	-149	-294	32	-32	-19	0
557	0	0	-126	-126	0	126	-63	-63	-13	-87	-291	-9	7	-29	0
558	0	0	116	-118	-234	1	175	-176	-65	-143	-166	-129	-19	-60	0
559	0	0	297	-110	-407	-93	352	-258	3	-174	-83	19	-44	7	0
560	0	0	237	-108	-345	-64	291	-226	-64	-168	-91	-135	-32	-110	0
561	0	0	211	-124	-335	-43	273	-229	-9	-46	81	-7	-17	21	0
562	0	0	-90	-124	-34	107	-28	-79	36	-126	15	44	-73	38	0
563	0	0	-170	-116	54	143	-112	-31	25	-36	89	75	-31	71	0
564	0	0	-427	-102	325	264	-376	111	-40	-34	147	-21	13	5	0
565	0	0	-344	-98	246	221	-295	74	36	44	159	11	32	-19	0
566	0	0	-307	-102	205	204	-256	51	44	7	114	-34	21	50	0
567	0	0	-27	-116	-89	71	31	-102	11	-5	89	21	-100	-32	0
568	0	0	132	-100	-232	-16	182	-166	-27	13	40	-1	-21	-65	0
569	0	0	288	-98	-386	-95	337	-242	-32	-1	-27	-73	-58	-54	0
570	0	0	307	-100	-407	-103	357	-253	-97	-27	-118	-137	-69	-93	0
571	0	0	288	-98	-386	-95	337	-242	50	131	-56	5	-17	-60	0
572	0	0	-82	-83	-1	82	-40	-42	-60	-3	-110	-25	-44	-77	0
573	0	0	-121	-77	44	99	-82	-16	-17	48	-120	46	-46	-97	0
574	0	0	-300	-54	246	177	-273	96	-1	98	-128	71	44	-40	0
575	0	0	-330	-34	296	182	-313	131	36	116	-106	25	-3	-32	0
576	0	0	-170	0	170	85	-170	85	-11	120	-83	-36	36	-58	0
577	0	0	-72	5	77	33	-74	41	1	15	-124	-42	-95	-161	0
578	0	0	238	15	-223	-126	230	-104	-40	64	-48	0	7	-93	0
579	0	0	388	-3	-391	-192	389	-197	-15	54	-69	-9	-87	-145	0
580	0	0	393	23	-370	-208	381	-173	0	104	58	17	0	-52	0
581	0	0	262	34	-228	-148	245	-97	15	38	-3	-91	13	-120	0
582	0	0	104	29	-75	-66	89	-23	46	91	118	11	-29	-64	0
583	0	0	-143	23	166	60	-154	94	0	139	133	34	34	-21	0
584	0	0	-293	9	302	142	-297	155	-48	100	29	11	-3	-149	0
585	0	0	-368	-21	347	194	-357	163	38	129	184	7	98	-56	0
586	0	0	-308	-21	287	164	-297	133	-17	34	67	-34	-62	-64	0
587	0	0	41	-7	-48	-17	44	-27	-40	172	77	5	19	-32	0
588	0	0	134	-21	-155	-56	144	-88	19	-32	73	-69	-31	-89	0
589	0	0	376	-15	-391	-180	383	-203	27	73	137	67	-52	-56	0
590	0	0	390	-11	-401	-189	395	-206	64	52	166	-46	-62	-40	0
591	0	0	241	3	-238	-122	239	-117	-3	52	217	11	-5	-17	0
592	0	0	39	-5	-44	-17	41	-24	29	95	248	-7	23	-54	0
593	0	0	-173	-32	141	102	-157	54	29	75	300	-9	75	21	0
594	0	0	-255	-46	209	150	-232	81	13	137	331	-42	32	-54	0
595	0	0	-344	-34	310	189	-327	138	11	122	322	-23	83	21	0
596	0	0	-213	-23	190	118	-201	83	67	23	265	9	19	-25	0
597	0	0	-44	-31	13	37	-28	-9	65	-11	347	42	-48	-7	0
598	0	0	153	-54	-207	-49	180	-130	-36	-32	279	-60	-71	-9	0
599	0	0	357	-48	-405	-154	381	-226	-42	-5	296	31	-25	-5	0
600	0	0	391	-31	-422	-180	406	-226	-54	-1	244	-15	-73	-48	0
601	0	0	287	-52	-339	-117	313	-195	23	71	333	-25	-21	-91	0
602	0	0	33	-79	-112	23	72	-95	83	50	358	100	-65	135	0
603	0	0	-181	-83	98	132	-139	7	-69	79	259	-38	-48	-21	0
604	0	0	-294	-104	190	199	-242	43	25	170	333	64	60	32	0
605	0	0	-410	-131	279	270	-344	74	-5	95	331	-21	-67	-27	0
606	0	0	-290	-149	141	219	-215	-4	11	126	343	-9	-32	-27	0
607	0	0	-69	-131	-62	100	-3	-96	46	73	310	50	-21	38	0
608	0	0	97	-147	-244	25	170	-195	-52	75	192	-112	-83	-102	0
609	0	0	345	-155	-500	-95	422	-327	44	137	238	11	-17	-87	0
610	0	0	310	-159	-469	-75	389	-314	58	116	194	-46	-32	-104	0
611	0	0	221	-143	-364	-39	292	-253	7	195	162	-34	-17	-120	0
612	0	0	-33	-151	-118	92	42	-134	-11	168	128	25	-104	-25	0
613	0	0	-218	-145	73	181	-145	-36	95	201	194	-11	32	-32	0
614	0	0	-389	-141	248	265	-318	53	-1	201	89	-3	-31	-102	0
615	0	0	-324	-129	195	226	-259	33	21	238	199	-60	7	-52	0
616	0	0	-321	-143	178	232	-249	17	25	242	128	102	3	-23	0
617	0	0	-25	-147	-122	86	48	-134	23	170	110	25	-60	-149	0
618	0	0	66	-141	-207	37	136	-174	36	100	112	-34	-27	-97	0
619	0	0	238	-151	-389	-43	313	-270	-73	182	143	-46	-54	-195	0
620	0	0	332	-145	-477	-93	404	-311	-34	265	232	0	5	-89	0
621	0	0	216	-139	-355	-38	285	-247	54	168	355	3	1	-79	0
622	0	0	-47	-149	-102	98	27	-125	52	145	378	0	9	-67	0
623	0	0	-203	-157	46	180	-124	-55	11	166	368	5	-64	-102	0
624	0	0	-411	-153	258	282	-334	52	79	219	457	73	54	-19	0
625	0	0	-391	-147	244	269	-317	48	-46	205	434	50	-95	-79	0
626	0	0	-257	-147	110	202	-183	-18	40	263	535	85	46	-71	0
627	0	0	-228	-131	97	179	-162	-17	-161	114	483	-89	-7	-166	0
628	0	0	163	-141	-304	-11	233	-222	-27	98	471	38	-32	-129	0
629	0	0	256	-135	-391	-60	323	-263	-75	108	609	-54	-32	-104	0
630	0	0	320	-139	-459	-90	389	-299	-32	73	613	1	-36	-141	0
631	0	0	174	-159	-333	-7	253	-246	-40	77	653	0	-38	-110	0
632	0	0	-109	-159	-50	134	-29	-104	-60	161	601	-40	11	17	0
633	0	0	-203	-157	46	180	-124	-55	-65	122	636	1	-40	-85	0
634	0	0	-391	-176	215	283	-303	19	7	58	605	40	-5	23	0
635	0	0	-434	-190	244	312	-339	27	-9	87	578	27	25	19	0
636	0	0	-308	-188	120	248	-214	-34	-32	40	562	-7	29	-52	0
637	0	0	-126	-236	-110	181	-8	-173	0	75	609	-19	-32	-42	0
638	0	0	33	-261	-294	114	163	-277	-116	23	556	-54	-108	-85	0
639	0	0	235	-226	-461	-4	348	-343	-69	42	607	-32	44	-97	0
640	0	0	251	-197	-448	-27	349	-322	-60	19	549	-52	-29	-42	0
641	0	0	209	-149	-358	-30	283	-253	-15	67	599	-42	13	-110	0
642	0	0	-67	-17	50	42	-58	16	-40	91	550	-52	-36	-31	0
643	0	0	-37	131	168	-47	-102	149	60	97	583	56	-29	-7	0
644	0	0	-136	323	459	-93	-297	391	-62	128	516	-58	-31	-17	0
645	0	0	-134	566	700	-216	-417	633	-32	104	521	-9	-31	-11	0
646	0	0	120	812	692	-466	-286	752	-64	155	496	-62	-62	-42	0
647	0	0	522	1084	562	-803	-20	823	29	141	562	25	-83	-38	0
648	0	0	865	1456	591	-1160	137	1023	-67	87	343	-50	-69	-89	0
649	0	0	1282	1825	543	-1553	369	1184	-9	149	560	5	-31	-114	0
650	0	0	1469	2326	857	-1897	306	1591	-77	44	459	-31	-116	-133	0
651	0	0	1707	2880	1173	-2293	267	2026	46	50	663	-27	-108	23	0
652	0	0	1668	3398	1730	-2533	-31	2564	-25	145	649	-56	-29	-1	0
653	0	0	1719	3767	2048	-2743	-164	2907	-75	100	616	-67	-62	-17	0
654	0	0	1624	3872	2248	-2748	-312	3060	38	143	626	-44	32	-32	0
655	0	0	1572	3783	2211	-2677	-319	2997	9	149	587	27	11	-7	0
656	0	0	1567	3621	2054	-2594	-243	2837	-42	137	535	36	-89	1	0
657	0	0	1688	3468	1780	-2578	-46	2624	-114	48	535	-7	-46	-100	1
658	0	0	1814	3265	1451	-2539	181	2358	-71	81	471	36	-34	-52	0
659	0	0	1788	2913	1125	-2350	331	2019	-77	15	403	-40	-52	-149	0
660	0	0	1570	2390	820	-1980	375	1605	-77	29	436	-73	-58	-77	0
661	0	0	1211	1938	727	-1574	242	1332	-85	48	467	-19	-52	-73	0
662	0	0	733	1412	679	-1072	27	1045	-97	64	459	-48	13	-60	0
663	0	0	331	911	580	-621	-124	745	-9	71	525	25	-7	38	0
664	0	0	-78	426	504	-174	-291	465	-54	31	488	-34	-31	-3	0
665	0	0	-276	166	442	55	-359	304	-102	108	424	11	-27	50	0
666	0	0	-227	54	281	86	-254	167	-69	62	517	-21	-60	-32	0
667	0	0	-18	75	93	-28	-55	84	-95	85	461	-34	-32	-71	0
668	0	0	171	137	-34	-154	102	51	-46	11	457	-62	-32	-67	0
669	0	0	414	149	-265	-281	339	-58	-27	15	494	-110	-27	-147	0
670	0	0	410	135	-275	-272	342	-70	-54	95	523	-93	44	-73	0
671	0	0	311	141	-170	-226	240	-14	-64	-3	463	-21	-114	-73	0
672	0	0	68	100	32	-84	18	66	40	46	591	23	-15	64	0
673	0	0	-134	85	219	24	-176	152	-98	114	492	-106	9	-85	0
674	0	0	-267	91	358	88	-312	224	-79	85	492	-1	27	-17	0
675	0	0	-347	75	422	136	-384	248	-58	7	508	3	21	44	0
676	0	0	-259	32	291	113	-275	161	25	-1	527	23	-46	-87	0
677	0	0	-18	-9	9	13	-13	0	34	48	502	-7	-9	-23	0
678	0	0	118	-25	-143	-46	130	-84	21	19	496	23	-19	25	0
679	0	0	328	-48	-376	-140	352	-212	-38	-3	477	-36	-73	-100	0
680	0	0	297	-46	-343	-125	320	-194	9	5	508	21	-27	-29	0
681	0	0	236	-58	-294	-89	265	-176	-25	-19	527	-52	-85	-29	0
682	0	0	-35	-56	-21	45	-7	-38	-31	15	583	-5	-7	15	0
683	0	0	-237	-71	166	154	-201	47	-46	-32	616	-91	27	-27	0
684	0	0	-337	-93	244	215	-290	75	25	62	634	65	1	-13	0
685	0	0	-414	-91	323	252	-368	116	25	60	570	-3	-3	23	0
686	0	0	-285	-95	190	190	-237	47	-7	87	549	48	-32	-3	0
687	0	0	-141	-112	29	126	-85	-41	-52	-62	574	-34	-135	-50	0
688	0	0	147	-97	-244	-25	195	-170	-5	-11	601	3	-48	-32	0
689	0	0	277	-81	-358	-98	317	-219	-56	42	481	21	-25	-54	0
690	0	0	364	-89	-453	-137	408	-271	-77	31	508	-54	-73	-126	0
691	0	0	213	-79	-292	-67	252	-185	-27	13	585	-23	-5	-29	0
692	0	0	-96	-83	13	89	-54	-35	-62	29	539	-42	-46	-3	0
693	0	0	-108	-89	19	98	-63	-35	29	139	603	17	-21	-114	0
694	0	0	-352	-73	279	212	-315	103	50	137	680	79	-29	31	0
695	0	0	-309	-79	230	194	-269	75	44	151	746	-38	-56	-27	0
696	0	0	-307	-110	197	208	-252	43	-44	141	663	-13	-60	-73	0
697	0	0	-37	-91	-54	64	8	-72	7	128	673	-11	-17	-112	0
698	0	0	56	-83	-139	13	97	-111	-64	65	564	-87	-153	-75	0
699	0	0	360	-95	-455	-132	407	-275	29	114	568	-19	13	-83	0
700	0	0	260	-87	-347	-86	303	-217	-38	104	481	-73	7	-110	0
701	0	0	180	-97	-277	-41	228	-187	-50	116	442	-25	-64	-157	0
702	0	0	-90	-83	7	86	-48	-38	-23	195	378	29	11	-15	0
703	0	0	-228	-93	135	160	-181	21	-77	162	430	-31	-44	15	0
704	0	0	-368	-93	275	230	-321	91	1	168	399	-13	40	32	0
705	0	0	-379	-71	308	225	-343	118	-38	118	452	17	-27	-29	0
706	0	0	-279	-64	215	171	-247	75	-7	180	535	19	1	-9	0
707	0	0	-86	-67	19	76	-52	-24	-50	126	477	-50	-40	-62	0
708	0	0	65	-64	-129	0	97	-96	-58	52	506	-50	-67	-79	0
709	0	0	331	-64	-395	-133	363	-229	27	46	554	-62	-46	-71	0
710	0	0	338	-50	-388	-144	363	-219	9	3	611	-73	-38	-48	0
711	0	0	214	-38	-252	-88	233	-145	-21	-50	609	-100	-106	7	0
712	0	0	-59	-36	23	47	-41	-6	-5	7	541	-23	-9	29	0
713	0	0	-123	-42	81	82	-102	19	40	52	521	38	-46	58	0
714	0	0	-402	-38	364	220	-383	163	3	0	485	58	-93	7	0
715	0	0	-376	-64	312	220	-344	124	-21	54	494	-29	19	-21	0
716	0	0	-246	-52	194	149	-220	71	-7	73	486	-21	95	13	0
717	0	0	-94	-27	67	60	-80	20	-69	-17	318	-1	-87	-95	0
718	0	0	171	-38	-209	-66	190	-123	21	-7	306	-13	-98	-67	0
719	0	0	289	-21	-310	-134	299	-165	-97	-62	329	-1	-32	-42	0
720	0	0	314	-17	-331	-148	322	-174	-34	-65	382	-64	-85	-58	0
721	0	0	262	-5	-267	-128	264	-136	-1	-67	463	-31	29	-60	0
722	0	0	6	-3	-9	-1	7	-6	29	-65	450	23	3	31	0
723	0	0	-121	-5	116	63	-118	55	-52	-77	473	-32	-13	60	0
724	0	0	-365	1	366	182	-365	183	-15	-93	469	-42	-5	-3	0
725	0	0	-346	5	351	170	-348	178	-27	-83	452	-67	-13	5	0
726	0	0	-289	34	323	127	-306	178	-11	15	483	-3	3	23	0
727	0	0	-22	32	54	-5	-38	43	9	-34	442	27	-9	-83	0
728	0	0	152	32	-120	-92	136	-44	-58	13	459	-13	9	-11	0
729	0	0	298	40	-258	-169	278	-109	32	-65	370	-32	-25	-50	0
730	0	0	344	50	-294	-197	319	-122	-50	52	335	-75	-38	-95	0
731	0	0	280	48	-232	-164	256	-92	32	44	407	27	-15	-44	0
732	0	0	48	65	17	-56	15	41	-13	42	388	-9	21	-71	0
733	0	0	-169	71	240	49	-204	155	-29	69	355	7	-32	-52	0
734	0	0	-365	79	444	143	-404	261	7	93	393	-9	-1	-31	0
735	0	0	-353	81	434	136	-393	257	13	131	415	23	-40	-75	0
736	0	0	-227	89	316	69	-271	202	58	60	430	7	-15	-77	0
737	0	0	-93	97	190	-2	-141	143	-27	-15	376	-7	-87	-97	0
738	0	0	175	102	-73	-138	124	14	1	3	399	-75	-77	-116	0
739	0	0	410	100	-310	-255	360	-105	23	128	399	25	-81	-29	0
740	0	0	361	102	-259	-231	310	-78	-54	7	444	-23	-128	-114	0
741	0	0	311	102	-209	-206	260	-53	-46	131	446	29	-69	-110	0
742	0	0	40	129	89	-84	-24	109	5	98	442	71	-23	-62	0
743	0	0	-87	139	226	-26	-156	182	13	91	479	-44	5	-11	0
744	0	0	-246	161	407	42	-326	284	-25	141	331	27	-58	-13	0
745	0	0	-258	147	405	55	-331	276	32	106	356	62	3	23	0
746	0	0	-260	147	407	56	-333	277	-11	85	203	-13	-69	-27	0
747	0	0	87	166	79	-126	4	122	65	97	269	62	-31	-1	0
748	0	0	288	176	-112	-232	200	32	1	-1	110	7	-75	-46	0
749	0	0	405	184	-221	-294	313	-18	-79	65	69	-110	-56	-153	0
750	0	0	483	194	-289	-338	386	-47	-5	0	108	-15	-52	-58	0
751	0	0	350	203	-147	-276	248	28	-25	-17	-15	-13	-52	-124	0
752	0	0	132	211	79	-171	26	145	3	31	91	62	-42	-15	0
753	0	0	-72	215	287	-71	-179	251	-29	-54	29	-31	9	-83	0
754	0	0	-159	230	389	-35	-274	309	81	-11	46	15	3	31	0
755	0	0	-277	252	529	12	-403	390	-77	-52	5	0	-38	23	0
756	0	0	-70	285	355	-107	-212	320	32	-9	-93	27	-60	-40	0
757	0	0	107	314	207	-210	-50	260	-87	-64	-89	-31	-50	-17	0
758	0	0	354	318	-36	-336	195	141	-48	-110	-141	0	-9	-60	0
759	0	0	505	329	-176	-417	340	76	-25	-118	-89	27	-65	-23	0
760	0	0	563	360	-203	-461	383	78	-58	-58	-190	21	-31	-100	0
761	0	0	447	376	-71	-411	259	152	-98	-38	-153	-65	0	-56	0
762	0	0	167	384	217	-275	-25	300	-42	-42	-124	-9	-38	-13	0
763	0	0	15	399	384	-207	-184	391	-42	-93	-186	-46	-77	-11	0
764	0	0	-113	426	539	-156	-326	482	-1	-108	-67	-64	29	85	0
765	0	0	-134	442	576	-154	-355	509	34	-81	-64	-32	62	-21	0
766	0	0	-70	440	510	-185	-290	475	-13	-153	7	9	-64	81	0
767	0	0	167	442	275	-304	-54	358	-11	-114	-79	-21	-108	-31	0
768	0	0	386	455	69	-420	158	262	-65	-54	-79	0	-17	-91	0
769	0	0	567	469	-98	-518	332	185	-29	-192	-180	-15	-25	-52	0
770	0	0	651	504	-147	-577	399	178	-54	-32	-151	-64	-36	-50	0
771	0	0	472	514	42	-493	215	278	-93	-93	-199	-69	-54	13	0
772	0	0	254	527	273	-390	-9	400	1	-87	-135	-58	-71	52	0
773	0	0	75	554	479	-314	-202	516	-81	-38	-226	31	-75	11	0
774	0	0	-17	580	597	-281	-307	588	13	-71	-250	-5	17	44	0
775	0	0	-93	595	688	-251	-390	641	1	42	-157	23	36	29	0
776	0	0	11	622	611	-316	-300	616	-36	-56	-184	-54	-50	-38	0
777	0	0	243	611	368	-427	-62	489	5	-25	-174	-7	0	15	0
778	0	0	421	613	192	-517	114	402	17	-129	-64	-120	-17	-3	0
779	0	0	643	614	-29	-628	336	292	3	-64	-40	-65	-93	-69	0
780	0	0	645	628	-17	-636	331	305	-1	-34	17	3	-9	-89	0
781	0	0	501	630	129	-565	186	379	-29	-64	21	-75	-56	-83	0
782	0	0	294	649	355	-471	-30	502	-77	21	100	-13	-46	-21	0
783	0	0	172	655	483	-413	-155	569	13	-3	120	34	-7	36	0
784	0	0	107	659	552	-383	-222	605	60	56	126	81	-1	81	0
785	0	0	-25	667	692	-321	-358	679	23	60	13	9	1	-19	0
786	0	0	146	677	531	-411	-192	604	-31	98	139	-21	-40	-58	0
787	0	0	237	677	440	-457	-101	558	-67	-3	67	-31	-60	25	0
788	0	0	582	684	102	-633	240	393	-9	5	62	-75	-67	-93	0
789	0	0	707	692	-15	-699	361	338	-17	65	67	1	-48	-87	0
790	0	0	646	686	40	-666	303	363	-98	46	73	-83	-110	-97	0
791	0	0	671	694	23	-682	324	358	5	139	195	31	11	-34	0
792	0	0	285	692	407	-488	-61	549	-75	48	161	-120	-34	-75	0
793	0	0	219	694	475	-456	-128	584	-27	112	296	-17	7	0	0
794	0	0	-1	679	680	-339	-340	679	-32	89	327	-15	-60	32	0
795	0	0	-29	655	684	-313	-356	669	-31	71	347	-44	-27	-44	0
796	0	0	50	653	603	-351	-276	628	-15	64	289	38	-65	-32	0
797	0	0	272	636	364	-454	-46	500	7	44	378	-36	-93	-46	0
798	0	0	442	601	159	-521	141	380	-71	36	341	-56	-21	-131	0
799	0	0	592	583	-9	-587	300	287	15	36	355	-46	25	-108	0
800	0	0	620	568	-52	-594	336	258	-58	-9	450	-32	-25	-168	0
801	0	0	512	533	21	-522	245	277	-81	54	461	-81	-34	-58	0
802	0	0	262	504	242	-383	10	373	32	46	560	11	34	5	0
803	0	0	97	479	382	-288	-142	430	-7	19	508	-50	-32	-38	0
804	0	0	-76	453	529	-188	-302	491	-9	133	624	54	-11	65	0
805	0	0	-246	409	655	-81	-450	532	-95	-9	494	-56	-81	-38	0
806	0	0	-23	403	426	-190	-224	414	40	42	549	32	-42	-34	0
807	0	0	39	382	343	-210	-152	362	-48	48	537	-95	0	-64	0
808	0	0	362	339	-23	-350	192	158	-9	15	514	19	-71	-17	0
809	0	0	478	300	-178	-389	328	61	-36	9	492	34	-60	-11	0
810	0	0	490	285	-205	-387	347	40	-60	-79	504	-79	-83	-71	0
811	0	0	358	248	-110	-303	234	69	-13	-3	490	34	-7	-120	0
812	0	0	99	217	118	-158	-9	167	17	-21	545	17	1	0	0
813	0	0	-64	201	265	-68	-164	233	-34	-19	541	-44	7	-15	0
814	0	0	-291	184	475	53	-383	329	-31	-9	545	-38	-31	9	0
815	0	0	-324	170	494	77	-409	332	-21	-75	481	36	-1	-46	0
816	0	0	-229	159	388	35	-308	273	-17	-32	488	-48	-11	-3	0
817	0	0	-6	110	116	-52	-61	113	-1	-29	463	17	-44	23	0
818	0	0	118	87	-31	-102	74	28	-52	-69	345	-29	-29	-75	0
819	0	0	362	81	-281	-221	321	-100	-17	-75	374	-27	7	-81	0
820	0	0	327	50	-277	-188	302	-113	-60	-29	252	-15	-7	-87	0
821	0	0	197	40	-157	-118	177	-58	-108	-69	250	-81	-102	-40	0
822	0	0	0	0	0	0	0	0	-3	-1	277	-9	-17	19	0
823	0	0	-160	-23	137	91	-148	57	-65	1	230	-52	-9	-7	0
824	0	0	-329	-31	298	180	-313	133	0	100	164	19	5	34	0
825	0	0	-377	-17	360	197	-368	171	3	100	114	-38	-38	-40	0
826	0	0	-364	-46	318	205	-341	136	-29	97	114	-67	0	-95	0
827	0	0	-171	-40	131	105	-151	45	-1	81	79	7	-56	-91	0
828	0	0	61	-67	-128	3	94	-97	-104	1	73	-62	-159	-133	0
829	0	0	272	-67	-339	-102	305	-203	-1	153	157	-11	3	-40	0
830	0	0	279	-85	-364	-97	321	-224	42	73	52	-56	-38	-122	0
831	0	0	198	-73	-271	-62	234	-172	-25	54	71	-25	-77	-87	0
832	0	0	-59	-58	1	58	-30	-28	0	116	97	54	-5	-38	0
833	0	0	-228	-67	161	147	-194	47	-91	128	65	-100	-58	-54	0
834	0	0	-343	-85	258	214	-300	86	64	120	168	38	17	40	0
835	0	0	-465	-91	374	278	-419	141	-48	147	126	-46	-38	-15	0
836	0	0	-385	-87	298	236	-341	105	25	62	192	-19	-44	-75	0
837	0	0	-132	-100	32	116	-82	-34	52	102	207	-42	-31	-77	0
838	0	0	24	-102	-126	39	75	-114	36	-25	219	-9	-13	-106	0
839	0	0	248	-108	-356	-70	302	-232	-42	44	133	-38	-46	-75	0
840	0	0	247	-106	-353	-70	300	-229	-58	27	199	-25	25	-58	0
841	0	0	190	-106	-296	-42	243	-201	-75	27	149	-83	-69	-95	0
842	0	0	-121	-116	5	118	-63	-55	-27	-15	184	-40	7	62	0
843	0	0	-205	-110	95	157	-150	-7	1	19	126	46	3	56	0
844	0	0	-337	-97	240	217	-288	71	34	-25	104	-25	21	9	0
845	0	0	-460	-100	360	280	-410	130	-46	9	116	-15	-1	104	0
846	0	0	-290	-110	180	200	-235	35	-38	-5	129	32	-87	13	0
847	0	0	-140	-102	38	121	-89	-32	-17	-89	122	-25	0	-7	0
848	0	0	45	-112	-157	33	101	-134	-141	-71	19	-27	-116	-19	0
849	0	0	227	-110	-337	-58	282	-223	-21	-162	9	-56	-46	-62	0
850	0	0	299	-110	-409	-94	354	-259	1	-139	56	-64	13	-91	0
851	0	0	116	-114	-230	-1	173	-172	-97	-135	-19	-13	-27	-1	0
852	0	0	-72	-124	-52	98	-10	-88	38	-67	50	-32	42	50	0
853	0	0	-199	-104	95	151	-147	-4	0	-58	-3	11	-95	1	0
854	0	0	-373	-79	294	226	-333	107	15	-54	32	19	-11	100	0
855	0	0	-484	-73	411	278	-447	169	-29	-65	-36	-7	-23	13	0
856	0	0	-294	-75	219	184	-256	72	44	32	-40	50	-15	3	0
857	0	0	-201	-87	114	144	-157	13	-31	-25	-11	-64	-1	-95	0
858	0	0	103	-102	-205	0	154	-153	44	-52	-25	-54	3	-7	0
859	0	0	228	-128	-356	-50	292	-242	25	-75	-46	-13	-98	-15	0
860	0	0	229	-122	-351	-53	290	-236	-23	-27	-137	-40	-9	-104	0
861	0	0	117	-129	-246	6	181	-187	-29	-120	-89	-60	-85	-17	0
862	0	0	-77	-133	-56	105	-10	-94	31	11	40	-32	21	21	0
863	0	0	-269	-112	157	190	-213	22	-40	-102	-25	-21	-60	13	0
864	0	0	-348	-116	232	232	-290	58	-9	25	-25	-1	23	27	0
865	0	0	-427	-98	329	262	-378	115	-9	54	-48	60	-19	44	0
866	0	0	-360	-102	258	231	-309	78	-11	-25	-54	1	-38	38	0
867	0	0	-176	-116	60	146	-118	-28	23	-79	-21	23	-118	44	0
868	0	0	61	-98	-159	18	110	-128	-60	13	-52	-73	-83	-34	0
869	0	0	233	-98	-331	-67	282	-214	-75	-69	-48	-48	-19	-44	0
870	0	0	308	-97	-405	-105	356	-251	-21	-58	25	-27	-32	-75	0
871	0	0	135	-95	-230	-20	182	-162	-38	-77	-13	-52	-1	-19	0
872	0	0	-50	-98	-48	74	-1	-73	-3	-89	-21	-40	-71	-13	0
873	0	0	-205	-85	120	145	-162	17	-5	-67	52	13	-25	69	0
874	0	0	-440	-93	347	266	-393	127	-65	-17	-42	-21	-52	3	0
875	0	0	-415	-93	322	254	-368	114	44	29	64	50	-5	69	0
876	0	0	-350	-83	267	216	-308	92	5	-44	3	-9	-60	-21	0
877	0	0	-210	-102	108	156	-159	3	-56	-62	-52	-83	-58	-21	0
878	0	0	101	-85	-186	-8	143	-135	50	11	-36	44	0	-36	0
879	0	0	268	-71	-339	-98	303	-205	-21	-71	-81	38	-19	-25	0
880	0	0	316	-79	-395	-118	355	-237	-15	-38	-110	0	-13	-71	0
881	0	0	136	-77	-213	-29	174	-145	5	-89	-102	-19	-93	11	0
882	0	0	-113	-77	36	95	-74	-20	-32	-1	-91	15	-106	-98	0
883	0	0	-160	-71	89	115	-124	9	77	29	-114	54	64	7	0
884	0	0	-367	-73	294	220	-330	110	-9	29	-230	11	13	23	0
885	0	0	-404	-79	325	241	-364	123	7	31	-217	17	-60	-3	0
886	0	0	-408	-79	329	243	-368	125	-19	-77	-221	11	-19	-5	0
887	0	0	-121	-81	40	101	-80	-20	27	-31	-310	-25	-11	17	0
888	0	0	58	-83	-141	12	99	-112	32	-67	-325	-3	-17	-27	0
889	0	0	252	-83	-335	-84	293	-209	-31	-114	-320	13	-60	-128	0
890	0	0	342	-77	-419	-132	380	-248	-5	-56	-283	71	-46	-46	0
891	0	0	190	-83	-273	-53	231	-178	-54	-77	-289	-34	-17	-50	0
892	0	0	19	-91	-110	36	64	-100	-3	-81	-201	27	7	65	0
893	0	0	-268	-106	162	187	-215	28	-62	-126	-238	-65	-38	25	0
894	0	0	-284	-102	182	193	-233	40	13	-27	-174	71	42	52	0
895	0	0	-447	-98	349	272	-398	125	44	-110	-232	25	-48	-7	0
896	0	0	-336	-110	226	223	-281	58	21	-131	-164	-5	29	27	0
897	0	0	-141	-110	31	125	-86	-39	-38	-129	-176	11	-27	-17	0
898	0	0	72	-100	-172	14	122	-136	-50	-91	-131	-1	29	-46	0
899	0	0	285	-110	-395	-87	340	-252	-19	-135	-168	-44	-104	-52	0
900	0	0	369	-112	-481	-128	425	-296	-17	-87	-168	60	-17	-15	0
901	0	0	196	-100	-296	-48	246	-198	-69	-135	-192	-95	-27	-85	0
902	0	0	-50	-110	-60	80	5	-85	31	-64	-116	31	44	73	0
903	0	0	-214	-131	83	172	-148	-24	5	-56	-128	-48	15	-50	0
904	0	0	-364	-145	219	254	-291	37	56	-27	-180	-23	29	40	0
905	0	0	-385	-139	246	262	-315	53	124	-38	-151	38	52	19	0
906	0	0	-336	-135	201	235	-268	33	13	-19	-289	1	-89	-40	0
907	0	0	-137	-112	25	124	-81	-43	58	-40	-372	77	-34	-36	0
908	0	0	21	-120	-141	49	81	-130	-34	-129	-323	-67	-19	-71	0
909	0	0	240	-124	-364	-58	302	-244	-42	-38	-285	-25	-25	-44	0
910	0	0	295	-145	-440	-75	367	-292	64	-91	-314	25	0	-67	0
911	0	0	225	-139	-364	-43	294	-251	73	27	-289	27	-52	-54	0
912	0	0	-139	-139	0	139	-69	-69	-21	-65	-304	-56	-67	-13	0
913	0	0	-197	-135	62	166	-129	-36	60	52	-248	3	31	1	0
914	0	0	-444	-155	289	299	-366	67	17	0	-312	44	-27	-7	0
915	0	0	-445	-137	308	291	-376	85	23	60	-252	29	19	-29	0
916	0	0	-406	-145	261	275	-333	58	3	29	-228	29	-69	25	0
917	0	0	-162	-135	27	148	-94	-54	-15	17	-217	13	-44	-40	0
918	0	0	89	-137	-226	24	157	-181	-13	-15	-215	-54	1	-85	0
919	0	0	211	-155	-366	-28	288	-260	17	-1	-248	-36	-23	-71	0
920	0	0	223	-145	-368	-39	295	-256	-40	-129	-223	-71	-97	-91	0
921	0	0	223	-149	-372	-37	297	-260	48	87	-308	0	-29	-23	0
922	0	0	-99	-172	-73	135	-13	-122	3	-32	-232	-58	-62	-11	0
923	0	0	-263	-166	97	214	-180	-34	-34	32	-259	-36	52	-29	0
924	0	0	-368	-188	180	278	-274	-4	27	-36	-279	77	-42	38	0
925	0	0	-381	-178	203	279	-292	12	58	21	-186	62	52	48	0
926	0	0	-420	-162	258	291	-339	48	-23	-69	-325	-21	-42	-9	0
927	0	0	-109	-159	-50	134	-29	-104	-9	-5	-254	23	-27	-29	0
928	0	0	83	-157	-240	37	161	-198	13	-34	-283	7	-15	27	0
929	0	0	248	-145	-393	-51	320	-269	-32	-67	-223	-17	-23	-73	0
930	0	0	314	-141	-455	-86	384	-298	-77	-56	-292	-81	-19	-13	0
931	0	0	227	-141	-368	-43	297	-254	21	-65	-316	11	-77	-64	0
932	0	0	-76	-147	-71	111	-2	-109	11	-25	-300	46	-71	-32	0
933	0	0	-273	-159	114	216	-193	-22	0	-67	-329	-48	-1	-29	0
934	0	0	-352	-147	205	249	-278	29	71	-15	-294	19	13	42	0
935	0	0	-463	-149	314	306	-388	82	19	-87	-234	64	-73	131	0
936	0	0	-340	-145	195	242	-267	25	-5	-67	-269	5	-31	21	0
937	0	0	-182	-157	25	169	-103	-66	-31	-93	-314	-48	11	-5	0
938	0	0	16	-172	-188	78	102	-180	9	-176	-360	-34	-71	-23	0
939	0	0	210	-164	-374	-23	292	-269	-21	-133	-386	-40	5	-89	0
940	0	0	244	-178	-422	-33	333	-300	1	-155	-358	62	-83	-9	0
941	0	0	179	-174	-353	-2	266	-263	7	-75	-362	-29	-38	-17	0
942	0	0	-107	-188	-81	147	-13	-134	11	-29	-370	34	-60	-46	0
943	0	0	-252	-192	60	222	-156	-66	50	-3	-349	3	5	9	0
944	0	0	-447	-180	267	313	-357	43	23	-71	-335	9	-3	50	0
945	0	0	-399	-174	225	286	-312	25	32	-11	-289	0	-23	-3	0
946	0	0	-348	-176	172	262	-260	-2	133	-29	-236	114	98	-5	0
947	0	0	-210	-168	42	189	-126	-63	-52	-67	-364	-25	-110	-71	0
948	0	0	54	-161	-215	53	134	-188	9	-128	-320	13	-42	-31	0
949	0	0	192	-153	-345	-19	268	-249	13	-73	-358	17	-31	1	0
950	0	0	295	-153	-448	-71	371	-300	1	-98	-368	-13	-27	-71	0
951	0	0	237	-145	-382	-46	309	-263	29	-29	-283	-21	32	-44	0
952	0	0	-128	-168	-40	148	-44	-104	-42	-23	-320	-17	-3	54	0
953	0	0	-270	-195	75	232	-172	-60	21	-108	-380	-46	0	-73	0
954	0	0	-401	-182	219	291	-310	18	46	-67	-258	-46	60	36	0
955	0	0	-539	-184	355	361	-447	85	-40	15	-333	44	25	7	0
956	0	0	-302	-176	126	239	-214	-25	65	-32	-291	-23	-21	-81	0
957	0	0	-237	-172	65	204	-151	-53	-36	-36	-310	11	-29	-15	0
958	0	0	29	-172	-201	71	115	-186	-85	-75	-393	-87	-5	-129	0
959	0	0	238	-182	-420	-28	329	-301	98	-65	-314	-9	7	-32	0
960	0	0	227	-161	-388	-33	307	-274	-65	-129	-397	-32	-48	-133	0
961	0	0	219	-159	-378	-30	298	-268	42	-73	-314	54	-19	-69	0
962	0	0	-124	-174	-50	149	-37	-112	-5	-19	-329	25	-31	-11	0
963	0	0	-274	-166	108	220	-191	-29	-42	17	-384	-15	0	-3	0
964	0	0	-385	-168	217	276	-301	24	75	15	-265	34	29	11	0
965	0	0	-483	-192	291	337	-387	49	32	44	-364	50	15	19	0
966	0	0	-396	-195	201	295	-298	3	21	-34	-368	-13	67	-85	0
967	0	0	-195	-188	7	191	-101	-90	60	9	-325	-60	58	56	0
968	0	0	-17	-195	-178	106	80	-186	1	-83	-428	-54	-42	-52	0
969	0	0	177	-197	-374	10	275	-285	15	-172	-382	27	-95	31	0
970	0	0	194	-166	-360	-14	277	-263	-15	-135	-434	-36	-97	-77	0
971	0	0	163	-162	-325	0	244	-243	-62	-42	-409	-42	-42	-34	0
972	0	0	-80	-159	-79	119	0	-119	32	-21	-378	3	13	-13	0
973	0	0	-257	-182	75	219	-166	-53	38	-93	-370	34	-52	46	0
974	0	0	-422	-166	256	294	-339	45	-5	-97	-292	-46	42	71	0
975	0	0	-441	-166	275	303	-358	54	38	0	-335	48	40	69	0
976	0	0	-432	-184	248	308	-340	32	-48	-124	-279	-1	-34	-21	0
977	0	0	-122	-182	-60	152	-31	-121	71	-65	-304	75	19	71	0
978	0	0	-14	-180	-166	97	76	-173	-46	-215	-353	-29	-48	-69	0
979	0	0	171	-162	-333	-4	252	-247	-25	-190	-281	-32	0	-44	0
980	0	0	255	-164	-419	-45	337	-291	-52	-69	-302	-93	-31	17	0
981	0	0	134	-153	-287	9	210	-220	-110	-100	-333	-48	-31	-25	0
982	0	0	-86	-153	-67	119	-9	-110	-15	-139	-292	-52	5	32	0
983	0	0	-250	-157	93	203	-171	-32	-46	-71	-380	-34	48	-17	0
984	0	0	-428	-184	244	306	-336	30	65	-81	-420	40	42	95	0
985	0	0	-478	-166	312	322	-395	73	-40	-194	-407	-17	-60	-3	0
986	0	0	-371	-172	199	271	-285	13	-11	-23	-417	83	-11	44	0
987	0	0	-222	-164	58	193	-140	-53	-17	-153	-591	-11	-42	-25	0
988	0	0	52	-174	-226	61	139	-200	13	-139	-508	-89	21	23	0
989	0	0	231	-178	-409	-26	320	-293	-15	-114	-506	9	-34	0	0
990	0	0	233	-170	-403	-31	318	-286	-27	-108	-607	-13	-85	-40	0
991	0	0	161	-162	-323	0	242	-242	19	-93	-517	-58	-27	38	0
992	0	0	-128	-162	-34	145	-47	-98	-36	-64	-523	-36	-1	54	0
993	0	0	-239	-162	77	200	-158	-42	32	-128	-424	-38	-23	120	0
994	0	0	-418	-166	252	292	-335	43	3	-42	-409	21	48	52	0
995	0	0	-482	-153	329	317	-405	88	-19	-95	-486	-13	31	-9	0
996	0	0	-400	-133	267	266	-333	67	56	-118	-432	-50	-11	-25	0
997	0	0	-265	-124	141	194	-203	8	-60	-120	-508	-64	-91	-106	0
998	0	0	41	-137	-178	48	109	-157	-9	-79	-446	-44	-23	-64	0
999	0	0	209	-151	-360	-29	284	-255	-64	-97	-467	1	-25	-36	0
1000	0	0	293	-149	-442	-72	367	-295	-11	-58	-430	19	3	-81	0
1001	0	0	161	-118	-279	-21	220	-198	-17	0	-413	40	-34	-32	0
1002	0	0	-12	-95	-83	53	35	-89	-9	23	-362	5	-79	44	0
1003	0	0	-216	-106	110	161	-163	2	-13	-15	-426	23	-13	7	0
1004	0	0	-317	-87	230	202	-273	71	0	19	-300	17	-21	102	0
1005	0	0	-414	-89	325	251	-369	118	-21	-32	-277	-5	0	71	0
1006	0	0	-338	-73	265	205	-301	96	40	-32	-327	54	-73	-3	0
1007	0	0	-80	-79	1	79	-40	-39	62	-79	-287	44	-44	-1	0
1008	0	0	75	-64	-139	-5	107	-101	5	-164	-333	-60	-32	-93	0
1009	0	0	289	-58	-347	-115	318	-202	-38	-137	-323	-83	-62	-60	0
1010	0	0	335	-31	-366	-152	350	-198	-98	-91	-271	-69	1	3	0
1011	0	0	240	-19	-259	-110	249	-139	-42	-145	-310	-27	-100	-79	0
1012	0	0	51	-13	-64	-19	57	-38	58	-91	-250	27	-38	-7	0
1013	0	0	-224	-29	195	126	-209	83	-83	-110	-310	23	-25	21	0
1014	0	0	-339	-27	312	183	-325	142	-56	-79	-308	13	42	-3	0
1015	0	0	-385	-54	331	219	-358	138	52	-91	-207	31	-9	81	0
1016	0	0	-326	-65	261	195	-293	98	-23	-164	-207	-19	-36	-7	0
1017	0	0	-199	-56	143	127	-171	43	-93	-168	-291	-91	-27	-52	0
1018	0	0	58	-48	-106	-5	82	-77	-110	-128	-279	-93	13	-108	0
1019	0	0	278	-34	-312	-122	295	-173	-54	-201	-320	-79	-77	-48	0
1020	0	0	334	-48	-382	-143	358	-215	-50	-116	-296	-21	27	-38	0
1021	0	0	177	-48	-225	-64	201	-136	-79	-147	-283	-52	-48	-65	0
1022	0	0	4	-54	-58	25	31	-56	-40	-27	-320	1	31	-38	0
1023	0	0	-218	-56	162	137	-190	53	-27	-25	-277	83	40	29	0
1024	0	0	-379	-44	335	211	-357	145	-65	-79	-366	-7	-100	-3	0
1025	0	0	-394	-69	325	231	-359	128	44	15	-236	32	50	87	0
1026	0	0	-375	-79	296	227	-335	108	-34	-71	-339	-29	17	-17	0
1027	0	0	-112	-91	21	101	-66	-35	29	-100	-329	1	-19	-3	0
1028	0	0	0	-91	-91	45	45	-91	-52	-112	-314	-29	-95	-15	0
1029	0	0	208	-102	-310	-53	259	-206	-3	-162	-291	-54	-44	-87	0
1030	0	0	316	-106	-422	-105	369	-264	-13	-104	-254	-29	-54	7	0
1031	0	0	180	-114	-294	-33	237	-204	23	-139	-221	-3	3	-34	0
1032	0	0	-70	-120	-50	95	-10	-85	9	-155	-259	-44	-46	-19	0
1033	0	0	-191	-133	58	162	-124	-37	100	-81	-269	155	0	25	0
1034	0	0	-402	-137	265	269	-333	64	-9	-64	-190	-36	-15	3	0
1035	0	0	-414	-155	259	284	-336	52	-9	75	-265	58	54	50	0
1036	0	0	-429	-164	265	296	-347	50	19	-83	-215	15	-44	-42	0
1037	0	0	-167	-180	-13	173	-77	-96	5	15	-277	1	-42	-38	0
1038	0	0	-49	-192	-143	120	47	-167	-9	-100	-333	-3	-13	-23	0
1039	0	0	180	-184	-364	2	272	-274	-1	-120	-277	-81	-44	-112	0
1040	0	0	303	-195	-498	-54	400	-346	50	-32	-242	34	23	-60	0
1041	0	0	99	-217	-316	59	207	-266	-23	-102	-349	23	-50	-58	0
1042	0	0	-60	-197	-137	128	38	-167	-44	-64	-195	-17	-32	-58	0
1043	0	0	-267	-180	87	223	-177	-46	-7	0	-248	19	56	17	0
1044	0	0	-401	-190	211	295	-306	10	-3	-29	-180	19	-34	108	0
1045	0	0	-486	-201	285	343	-385	42	42	-77	-215	46	-46	110	0
1046	0	0	-346	-195	151	270	-248	-22	-48	-7	-292	54	-29	-17	0
1047	0	0	-118	-180	-62	149	-28	-121	29	-23	-232	46	-5	50	0
1048	0	0	-24	-188	-164	106	70	-176	-75	-106	-391	-5	-89	21	0
1049	0	0	231	-178	-409	-26	320	-293	-50	-77	-360	-34	-40	-9	0
1050	0	0	308	-182	-490	-63	399	-336	-7	-71	-391	54	-81	-23	0
1051	0	0	138	-174	-312	18	225	-243	-89	-139	-389	-5	-52	5	0
1052	0	0	-10	-178	-168	94	79	-173	1	-52	-347	-62	-27	56	0
1053	0	0	-201	-194	7	197	-104	-93	-5	7	-411	5	46	56	0
1054	0	0	-457	-184	273	320	-365	44	-1	-126	-446	3	-56	36	0
1055	0	0	-430	-211	219	320	-324	4	46	-36	-405	1	-7	60	0
1056	0	0	-441	-197	244	319	-342	23	23	-85	-384	-64	-3	65	0
1057	0	0	-214	-205	9	209	-111	-98	-9	-81	-440	-46	-73	21	0
1058	0	0	50	-190	-240	70	145	-215	9	25	-391	13	79	9	0
1059	0	0	186	-182	-368	-2	277	-275	25	-71	-444	-46	-89	-60	0
1060	0	0	293	-178	-471	-57	382	-324	77	-64	-374	3	-44	65	0
1061	0	0	149	-178	-327	14	238	-252	-52	-27	-424	-69	-50	-54	0
1062	0	0	-27	-174	-147	100	60	-160	31	-3	-386	-17	-11	64	0
1063	0	0	-228	-174	54	201	-141	-60	-5	17	-335	-1	52	3	0
1064	0	0	-429	-197	232	313	-330	17	-1	-64	-355	-3	-44	-23	0
1065	0	0	-462	-230	232	346	-347	1	21	100	-294	36	19	58	0
1066	0	0	-451	-228	223	339	-337	-2	-56	-11	-312	-19	3	-27	0
1067	0	0	-204	-248	-44	226	-80	-146	-23	15	-302	-21	-27	-32	0
1068	0	0	-11	-294	-283	152	136	-288	81	-54	-325	17	-62	-17	0
1069	0	0	146	-292	-438	73	292	-365	-46	-81	-285	-67	-11	-182	0
1070	0	0	235	-277	-512	21	373	-394	7	-42	-244	0	-56	-54	0
1071	0	0	88	-226	-314	69	201	-270	-3	-65	-283	-32	-65	-95	0
1072	0	0	-11	-129	-118	70	53	-123	44	-29	-207	85	-44	-21	0
1073	0	0	-150	-15	135	82	-142	60	29	-69	-230	21	-3	23	0
1074	0	0	-198	143	341	27	-269	242	71	-56	-242	34	-46	50	0
1075	0	0	-176	343	519	-83	-347	431	112	-64	-124	19	19	77	0
1076	0	0	-29	603	632	-287	-330	617	23	-34	-275	0	-3	-19	0
1077	0	0	373	871	498	-622	-62	684	93	-42	-234	-31	-11	9	0
1078	0	0	617	1195	578	-906	19	886	-34	-85	-287	-44	-46	-75	0
1079	0	0	1116	1569	453	-1342	331	1011	-13	-112	-318	-34	-50	-79	0
1080	0	0	1384	2004	620	-1694	382	1312	-17	-11	-223	62	-25	5	0
1081	0	0	1501	2525	1024	-2013	238	1774	-7	-95	-244	-56	-67	-98	0
1082	0	0	1598	3076	1478	-2337	60	2277	52	-64	-126	-31	-87	52	0
1083	0	0	1501	3565	2064	-2533	-281	2814	-77	-91	-248	-122	-42	11	0
1084	0	0	1665	3843	2178	-2754	-256	3010	108	13	-194	-46	-32	54	0
1085	0	0	1604	3920	2316	-2762	-356	3118	147	-23	-157	93	42	69	0
1086	0	0	1574	3806	2232	-2690	-329	3019	15	-23	-172	-79	-71	-5	0
1087	0	0	1706	3647	1941	-2676	-117	2794	13	0	-199	15	27	-38	0
1088	0	0	1878	3449	1571	-2663	153	2510	-3	-31	-186	13	-62	-64	1
1089	0	0	1914	3175	1261	-2544	326	2218	-56	-87	-164	-19	-58	-110	0
1090	0	0	1785	2729	944	-2257	420	1836	-69	64	-182	-40	-62	-29	0
1091	0	0	1408	2271	863	-1839	272	1567	-23	-1	-248	3	-67	1	0
1092	0	0	915	1720	805	-1317	55	1262	-48	-1	-240	19	-36	-27	0
1093	0	0	441	1195	754	-818	-156	974	19	-52	-261	34	13	-36	0
1094	0	0	75	657	582	-366	-253	619	29	29	-226	25	3	62	0
1095	0	0	-316	273	589	21	-452	431	-133	-56	-199	-77	-34	44	0
1096	0	0	-315	36	351	139	-333	193	-32	-32	-170	11	-23	-9	0
1097	0	0	-140	-1	139	70	-139	69	-23	-108	-147	29	-77	1	0
1098	0	0	147	64	-83	-105	115	-9	-25	-110	-275	-85	-56	-100	0
1099	0	0	333	120	-213	-226	273	-46	-89	-108	-254	-48	-29	-67	0
1100	0	0	377	112	-265	-244	321	-76	-56	-151	-358	-87	-31	-155	0
1101	0	0	300	110	-190	-205	245	-40	9	-118	-298	-23	-64	-15	0
1102	0	0	45	87	42	-66	1	64	-38	-151	-298	-3	-23	0	0
1103	0	0	-45	83	128	-19	-86	105	17	-32	-331	5	54	-3	0
1104	0	0	-297	58	355	119	-326	206	15	-69	-366	-5	-36	56	0
1105	0	0	-304	60	364	122	-334	212	5	-29	-228	5	-11	73	0
1106	0	0	-301	40	341	130	-321	190	-50	-19	-308	9	0	-11	0
1107	0	0	-76	7	83	34	-79	45	-31	-81	-353	-17	15	-104	0
1108	0	0	136	-15	-151	-60	143	-83	-32	9	-306	-31	-21	32	0
1109	0	0	275	-25	-300	-125	287	-162	-67	-102	-335	-40	-64	-29	0
1110	0	0	328	-77	-405	-125	366	-241	-73	-62	-335	-27	-95	-126	0
1111	0	0	161	-93	-254	-34	207	-173	0	-1	-314	7	-38	-36	0
1112	0	0	-2	-102	-100	52	49	-101	1	25	-341	-44	-5	-77	0
1113	0	0	-178	-97	81	137	-129	-8	-15	25	-292	-32	25	-1	0
1114	0	0	-310	-93	217	201	-263	62	7	25	-289	15	17	5	0
1115	0	0	-437	-110	327	273	-382	108	83	42	-289	5	-9	-60	0
1116	0	0	-334	-98	236	216	-285	69	3	-15	-329	-19	-56	-52	0
1117	0	0	-154	-102	52	128	-103	-25	56	15	-269	-44	34	-32	0
1118	0	0	43	-104	-147	30	95	-125	-27	-50	-258	-56	-40	-93	0
1119	0	0	301	-110	-411	-95	356	-260	44	27	-207	-32	-1	-46	0
1120	0	0	267	-128	-395	-69	331	-261	-32	-64	-192	-48	-114	-71	0
1121	0	0	240	-126	-366	-57	303	-246	71	40	-64	17	-5	19	0
1122	0	0	-33	-137	-104	85	35	-120	-25	-52	-69	-32	-128	-31	0
1123	0	0	-129	-120	9	124	-69	-55	98	11	62	40	31	-27	0
1124	0	0	-378	-122	256	250	-317	67	40	7	97	42	9	77	0
1125	0	0	-463	-120	343	291	-403	111	0	-15	81	-25	-31	46	0
1126	0	0	-321	-114	207	217	-264	46	5	-48	131	-17	38	-31	0
1127	0	0	-191	-112	79	151	-135	-16	-1	-69	75	-83	-83	-56	0
1128	0	0	84	-110	-194	13	139	-152	-71	5	46	-11	-25	-73	0
1129	0	0	254	-97	-351	-78	302	-224	-77	-85	100	-69	-32	-29	0
1130	0	0	372	-114	-486	-129	429	-300	36	-50	104	7	-25	-21	0
1131	0	0	147	-97	-244	-25	195	-170	-106	-180	-19	-64	-122	-79	0
1132	0	0	0	-104	-104	52	52	-104	-21	-85	89	-52	11	-73	0
1133	0	0	-214	-108	106	161	-160	-1	-32	-54	77	-23	1	25	0
1134	0	0	-410	-110	300	260	-355	95	-44	-104	87	-54	-36	17	0
1135	0	0	-383	-104	279	243	-331	87	3	27	131	-65	36	36	0
1136	0	0	-354	-98	256	226	-305	79	-93	60	91	-40	-23	-34	0
1137	0	0	-137	-95	42	116	-89	-26	3	-1	40	-29	-25	-40	0
1138	0	0	46	-95	-141	24	93	-118	-46	-81	0	-118	-104	-54	0
1139	0	0	276	-75	-351	-100	313	-213	19	-46	114	-50	-11	-23	0
1140	0	0	383	-65	-448	-159	415	-256	-29	7	1	-19	-36	-97	0
1141	0	0	252	-73	-325	-89	288	-199	-13	27	13	-42	-29	-60	0
1142	0	0	-16	-62	-46	39	15	-54	7	65	-104	-15	-11	-34	0
1143	0	0	-123	-52	71	87	-97	9	-1	58	-42	-27	-25	56	0
1144	0	0	-304	-54	250	179	-277	98	58	60	-48	-3	44	11	0
1145	0	0	-377	-48	329	212	-353	140	-48	54	-135	-5	-52	-25	0
1146	0	0	-272	-40	232	156	-252	96	56	97	-93	-7	29	-34	0
1147	0	0	-217	-64	153	140	-185	44	-50	-34	-124	-95	-48	-44	0
1148	0	0	132	-48	-180	-42	156	-114	-5	-65	-145	-67	-60	-46	0
1149	0	0	277	-58	-335	-109	306	-196	-1	-17	-79	-50	-25	0	0
1150	0	0	264	-44	-308	-110	286	-176	-122	-110	-182	-95	-118	-34	0
1151	0	0	285	-54	-339	-115	312	-196	-11	-38	-42	-38	13	-71	0
1152	0	0	-41	-38	3	39	-22	-17	-73	-129	-79	-38	-73	-7	0
1153	0	0	-211	-17	194	114	-202	88	-81	-126	-29	-65	-77	-23	0
1154	0	0	-257	-23	234	140	-245	105	64	-67	21	34	1	38	0
1155	0	0	-419	0	419	209	-419	209	-75	-71	-27	17	-62	23	0
1156	0	0	-313	-21	292	167	-302	135	-11	-13	1	15	-5	-1	0
1157	0	0	-133	-15	118	74	-125	51	-42	-110	-54	3	-27	-32	0
1158	0	0	109	-5	-114	-52	111	-59	-93	-67	-46	-23	-97	-17	0
1159	0	0	319	3	-316	-161	317	-156	-13	-64	-83	40	-15	-29	0
1160	0	0	348	9	-339	-178	343	-165	-118	-91	-139	-112	-64	-108	0
1161	0	0	278	19	-259	-148	268	-120	1	-38	1	17	29	-29	0
1162	0	0	-2	17	19	-7	-10	18	-19	-58	-137	-21	-52	-38	0
1163	0	0	-87	21	108	33	-97	64	15	32	-77	-9	71	95	0
1164	0	0	-278	32	310	123	-294	171	5	15	-100	32	-9	-1	0
1165	0	0	-388	56	444	166	-416	250	-65	42	-71	-75	-19	31	0
1166	0	0	-322	46	368	138	-345	207	-9	65	-34	-40	-23	3	0
1167	0	0	-153	60	213	46	-183	136	-64	48	-98	50	-81	-52	0
1168	0	0	151	64	-87	-107	119	-11	-38	73	-114	7	-60	-34	0
1169	0	0	346	79	-267	-212	306	-94	15	9	-56	-3	-67	-69	0
1170	0	0	379	104	-275	-241	327	-85	-56	69	-23	40	-50	-108	0
1171	0	0	263	108	-155	-185	209	-23	-31	-9	-85	-87	-83	-188	0
1172	0	0	103	128	25	-115	39	76	5	56	60	62	17	-5	0
1173	0	0	-140	118	258	11	-199	188	-81	-77	-40	-40	-102	-95	0
1174	0	0	-167	112	279	27	-223	195	85	91	100	19	50	65	0
1175	0	0	-359	102	461	128	-410	281	-25	-50	-58	-32	-71	-31	0
1176	0	0	-192	112	304	40	-248	208	-1	36	25	-1	36	9	0
1177	0	0	-43	133	176	-45	-109	154	-122	23	-81	-69	-1	-23	0
1178	0	0	230	157	-73	-193	151	42	-31	-36	-27	-44	-15	21	0
1179	0	0	416	164	-252	-290	334	-44	-69	-133	-65	-44	0	-46	0
1180	0	0	482	188	-294	-335	388	-53	-44	-85	-135	32	-95	-15	0
1181	0	0	414	205	-209	-309	311	-2	-23	-159	-79	-17	-81	-71	0
1182	0	0	232	207	-25	-219	128	91	-3	-79	-98	-13	-36	69	0
1183	0	0	10	211	201	-110	-95	206	-48	-64	-157	38	-21	50	0
1184	0	0	-187	226	413	-19	-300	319	-5	-178	-209	-62	-64	-1	0
1185	0	0	-171	240	411	-34	-291	325	-5	11	-159	23	65	75	0
1186	0	0	-202	238	440	-18	-321	339	-54	-50	-244	54	1	34	0
1187	0	0	41	271	230	-156	-94	250	-52	-124	-310	-23	-166	-15	0
1188	0	0	327	306	-21	-316	174	142	44	-143	-275	19	15	131	0
1189	0	0	401	318	-83	-359	242	117	-77	-197	-442	-118	-62	-81	0
1190	0	0	604	304	-300	-454	452	2	64	-126	-362	-36	-21	-25	0
1191	0	0	409	355	-54	-382	231	150	-19	-139	-403	-50	-5	-42	0
1192	0	0	332	349	17	-340	157	183	19	-104	-393	-11	-54	5	0
1193	0	0	-2	372	374	-185	-188	373	31	-114	-459	13	36	89	0
1194	0	0	-87	372	459	-142	-273	415	13	-69	-549	-95	31	0	0
1195	0	0	-157	407	564	-125	-360	485	98	-65	-578	1	54	64	0
1196	0	0	-74	422	496	-174	-285	459	-5	-135	-698	42	5	-65	0
1197	0	0	109	438	329	-273	-110	383	-1	-69	-776	-46	19	-36	0
1198	0	0	326	428	102	-377	112	265	-21	-168	-810	-77	-58	-36	0
1199	0	0	498	440	-58	-469	278	191	-65	-38	-940	7	-9	-34	0
1200	0	0	606	473	-133	-539	369	170	-11	-182	-841	-64	-29	-91	0
1201	0	0	563	486	-77	-524	320	204	29	-100	-708	-11	-52	-7	0
1202	0	0	273	496	223	-384	25	359	-19	-102	-861	-1	-100	95	0
1203	0	0	167	514	347	-340	-90	430	64	-195	-688	-15	-9	-32	0
1204	0	0	4	529	525	-266	-260	527	69	-95	-711	48	-34	52	0
1205	0	0	-99	539	638	-220	-368	588	46	-42	-725	-1	7	-29	0
1206	0	0	-29	564	593	-267	-311	578	116	-110	-704	-5	42	19	0
1207	0	0	150	576	426	-363	-138	501	46	-79	-669	-32	-73	-95	0
1208	0	0	390	599	209	-494	90	404	38	-77	-671	-64	-32	-46	0
1209	0	0	543	597	54	-570	244	325	-73	-108	-616	-36	-67	-58	0
1210	0	0	676	607	-69	-641	372	269	-15	-81	-562	-62	-44	-19	0
1211	0	0	655	605	-50	-630	352	277	56	-3	-485	15	-19	-32	0
1212	0	0	388	614	226	-501	81	420	71	-124	-465	56	-34	38	0
1213	0	0	181	642	461	-411	-140	551	5	-60	-459	-25	-7	-42	0
1214	0	0	103	640	537	-371	-217	588	40	-9	-267	-9	34	54	0
1215	0	0	-10	655	665	-322	-337	660	15	-50	-223	36	-19	50	0
1216	0	0	132	659	527	-395	-197	593	9	-21	-230	56	23	0	0
1217	0	0	244	651	407	-447	-81	529	-29	-32	-129	-15	-17	42	0
1218	0	0	487	671	184	-579	151	427	-81	-97	-161	-67	-13	-54	0
1219	0	0	642	692	50	-667	296	371	-34	-98	-98	-38	-81	-17	0
1220	0	0	754	694	-60	-724	407	317	-81	-112	-81	-73	-31	-38	0
1221	0	0	691	682	-9	-686	350	336	15	-42	-1	-23	-36	-44	0
1222	0	0	405	692	287	-548	59	489	-65	40	-85	-36	-11	25	0
1223	0	0	242	692	450	-467	-104	571	-15	7	-71	-9	-15	81	0
1224	0	0	103	663	560	-383	-228	611	93	29	11	69	9	48	0
1225	0	0	-8	651	659	-321	-333	655	-19	15	-13	-62	50	-7	0
1226	0	0	64	647	583	-355	-259	615	0	-25	-64	48	-44	3	0
1227	0	0	203	614	411	-408	-104	512	-58	-62	-1	-15	-44	-32	0
1228	0	0	411	603	192	-507	109	397	-44	-65	-38	1	-40	-23	0
1229	0	0	595	578	-17	-586	306	280	19	-95	-38	-60	-52	-110	0
1230	0	0	659	574	-85	-616	372	244	-31	13	36	-104	-23	11	0
1231	0	0	510	529	19	-519	245	274	-91	-64	-71	-75	-32	-54	0
1232	0	0	359	521	162	-440	98	341	17	-1	-44	40	9	15	0
1233	0	0	113	483	370	-298	-128	426	-23	27	-32	-52	1	60	0
1234	0	0	-8	434	442	-213	-225	438	38	64	-52	17	15	9	0
1235	0	0	-229	417	646	-94	-437	531	13	44	-98	31	-3	-36	0
1236	0	0	-44	419	463	-187	-253	441	32	93	-23	-9	1	3	0
1237	0	0	-9	388	397	-189	-203	392	-15	-11	-135	-11	-34	-108	0
1238	0	0	344	341	-3	-342	173	169	-17	91	-73	-95	65	-95	0
1239	0	0	342	310	-32	-326	187	139	-31	-71	-100	48	-97	-114	0
1240	0	0	534	269	-265	-401	399	2	23	79	15	-69	-38	-91	0
1241	0	0	364	267	-97	-315	230	85	-32	-15	114	17	7	-44	0
1242	0	0	134	240	106	-187	14	173	-1	46	100	-11	-64	-64	0
1243	0	0	-11	194	205	-91	-108	199	-19	83	155	3	62	-131	0
1244	0	0	-227	168	395	29	-311	281	93	44	207	54	29	-44	0
1245	0	0	-287	153	440	67	-363	296	31	36	277	-56	-7	3	0
1246	0	0	-247	135	382	56	-314	258	50	100	298	3	-17	-42	0
1247	0	0	-85	120	205	-17	-145	162	25	-7	263	-62	-36	-87	0
1248	0	0	119	83	-36	-101	77	23	1	25	69	15	-44	-81	0
1249	0	0	407	60	-347	-233	377	-143	69	-34	139	1	-83	-19	0
1250	0	0	331	62	-269	-196	300	-103	5	-32	97	-46	-65	-44	0
1251	0	0	251	17	-234	-134	242	-108	-32	17	19	-15	-58	-87	0
1252	0	0	49	13	-36	-31	42	-11	23	19	153	-13	9	32	0
1253	0	0	-164	31	195	66	-179	113	9	-11	139	-3	-56	0	0
1254	0	0	-278	-3	275	140	-276	136	44	-38	131	-50	-46	9	0
1255	0	0	-406	3	409	201	-407	206	-77	5	164	34	-36	58	0
1256	0	0	-296	-23	273	159	-284	125	23	-56	137	56	-48	5	0
1257	0	0	-168	-44	124	106	-146	40	-83	-120	95	-93	-32	-38	0
1258	0	0	33	-36	-69	1	51	-52	-17	-161	122	5	-77	-54	0
1259	0	0	289	-50	-339	-119	314	-194	42	-118	147	-97	62	17	0
1260	0	0	295	-56	-351	-119	323	-203	-102	-159	97	-19	-79	-58	0
1261	0	0	309	-65	-374	-122	341	-219	-36	-118	69	-40	-1	-91	0
1262	0	0	43	-65	-108	11	75	-86	46	13	114	58	44	102	0
1263	0	0	-189	-77	112	133	-150	17	-58	-108	-9	-69	-71	21	0
1264	0	0	-267	-75	192	171	-229	58	-13	98	21	-34	38	143	0
1265	0	0	-509	-67	442	288	-475	187	-54	-93	-40	-46	-44	58	0
1266	0	0	-279	-64	215	171	-247	75	17	9	-102	56	-29	-15	0
1267	0	0	-203	-64	139	133	-171	37	9	-31	-209	34	-97	7	0
1268	0	0	53	-75	-128	11	90	-101	-40	-50	-263	-36	-23	-25	0
1269	0	0	221	-91	-312	-65	266	-201	-42	-65	-232	-31	-89	-54	0
1270	0	0	301	-100	-401	-100	351	-250	5	1	-252	71	-93	-54	0
1271	0	0	188	-108	-296	-40	242	-202	-62	-11	-355	-100	-85	-98	0
1272	0	0	12	-108	-120	48	66	-114	9	7	-195	29	0	50	0
1273	0	0	-216	-81	135	148	-175	27	-32	11	-215	31	-48	-25	0
1274	0	0	-294	-97	197	195	-245	50	50	65	-77	9	3	-15	0
1275	0	0	-447	-102	345	274	-396	121	40	25	-54	-15	42	17	0
1276	0	0	-367	-104	263	235	-315	79	-7	54	-36	-11	-11	-5	0
1277	0	0	-189	-104	85	146	-137	-9	-27	5	-81	11	-34	-81	0
1278	0	0	-21	-100	-79	60	29	-89	-44	3	-46	-50	31	-71	0
1279	0	0	216	-137	-353	-39	284	-245	-32	-27	21	-56	-38	-32	0
1280	0	0	322	-131	-453	-95	387	-292	13	19	97	-56	-42	-65	0
1281	0	0	145	-128	-273	-8	209	-200	-98	-116	124	-75	-58	-34	0
1282	0	0	70	-100	-170	15	120	-135	25	19	124	23	-23	-13	0
1283	0	0	-218	-85	133	151	-175	24	-52	-46	166	9	-52	9	0
1284	0	0	-251	-71	180	161	-215	54	-3	17	180	19	29	54	0
1285	0	0	-415	-64	351	239	-383	143	67	-15	172	32	-27	48	0
1286	0	0	-302	-79	223	190	-262	72	-46	-79	261	-60	1	5	0
1287	0	0	-145	-93	52	119	-98	-20	1	-5	279	25	23	-3	0
1288	0	0	21	-95	-116	37	68	-105	-65	-118	291	-110	-106	-124	0
1289	0	0	285	-112	-397	-86	341	-254	1	-91	409	-40	34	-29	0
1290	0	0	252	-83	-335	-84	293	-209	-81	-73	362	-67	-15	-81	0
1291	0	0	244	-87	-331	-78	287	-209	-89	-7	517	-65	-67	-38	0
1292	0	0	-45	-93	-48	69	1	-70	-106	-52	436	-38	-40	-52	0
1293	0	0	-140	-67	73	103	-106	3	1	98	481	71	-44	27	0
1294	0	0	-354	-81	273	217	-313	96	-46	5	591	3	-7	-50	0
1295	0	0	-404	-79	325	241	-364	123	32	52	566	44	-7	11	0
1296	0	0	-340	-75	265	207	-302	95	-31	38	562	-19	-56	-11	0
1297	0	0	-216	-83	133	149	-174	25	-67	118	483	-19	-25	-38	0
1298	0	0	56	-93	-149	18	102	-121	-75	97	442	-58	-1	-87	0
1299	0	0	244	-81	-325	-81	284	-203	-36	50	409	-77	-31	-100	0
1300	0	0	362	-95	-457	-133	409	-276	93	60	533	13	-29	-21	0
1301	0	0	151	-85	-236	-33	193	-160	-21	93	356	38	-58	-95	0
1302	0	0	92	-98	-190	3	141	-144	29	195	473	50	-48	11	0
1303	0	0	-234	-95	139	164	-186	22	-71	145	388	42	11	-67	0
1304	0	0	-259	-102	157	180	-208	27	27	153	473	100	5	15	0
1305	0	0	-455	-91	364	273	-409	136	-7	69	405	0	-75	-19	0
1306	0	0	-301	-104	197	202	-249	46	17	174	467	77	-11	-5	0
1307	0	0	-239	-108	131	173	-185	11	-81	108	397	-36	-34	-79	0
1308	0	0	101	-110	-211	4	156	-160	-21	147	374	-54	-32	-64	0
1309	0	0	281	-85	-366	-98	323	-225	62	62	434	25	46	-34	0
1310	0	0	368	-93	-461	-137	414	-277	-48	11	374	-124	-36	-131	0
1311	0	0	277	-56	-333	-110	305	-194	31	67	432	-5	7	-110	0
1312	0	0	0	-83	-83	41	41	-83	-3	-7	339	7	-52	-17	0
1313	0	0	-164	-89	75	126	-119	-7	-3	102	252	19	1	-29	0
1314	0	0	-287	-97	190	192	-238	46	21	98	306	-65	-17	56	0
1315	0	0	-461	-79	382	270	-421	151	-31	36	259	-15	-21	-1	0
1316	0	0	-325	-73	252	199	-288	89	44	116	153	-9	-13	-87	0
1317	0	0	-170	-75	95	122	-132	10	-5	81	143	3	-118	50	0
1318	0	0	34	-95	-129	30	81	-112	-9	23	23	-36	5	-56	0
1319	0	0	258	-87	-345	-85	301	-216	-25	-58	-31	-69	-52	-17	0
1320	0	0	340	-79	-419	-130	379	-249	0	-32	58	-3	-38	-29	0
1321	0	0	233	-89	-322	-72	277	-205	40	-48	-83	-36	-52	-17	0
1322	0	0	47	-102	-149	27	98	-125	42	31	-126	29	34	44	0
1323	0	0	-199	-81	118	140	-158	18	25	19	-197	46	-3	-11	0
1324	0	0	-341	-89	252	215	-296	81	32	-42	-178	32	-1	-19	0
1325	0	0	-362	-77	285	219	-323	104	56	1	-120	3	54	97	0
1326	0	0	-395	-95	300	245	-347	102	-13	-56	-254	21	-102	50	0
1327	0	0	-164	-91	73	127	-118	-9	-25	-11	-236	-29	-32	-11	0
1328	0	0	23	-64	-87	20	55	-75	32	-93	-358	-52	-129	-58	0
1329	0	0	192	-73	-265	-59	228	-169	29	-128	-323	-32	-38	-36	0
1330	0	0	339	-81	-420	-129	379	-250	54	-137	-314	-15	-54	17	0
1331	0	0	211	-97	-308	-57	259	-202	-19	-91	-407	-19	-9	-65	0
1332	0	0	-60	-114	-54	87	-3	-84	36	-21	-386	-13	46	1	0
1333	0	0	-133	-116	17	124	-75	-49	52	-34	-397	-5	-54	-7	0
1334	0	0	-412	-120	292	266	-352	86	50	-71	-343	-7	38	65	0
1335	0	0	-452	-97	355	274	-403	129	-1	-40	-386	-9	-56	46	0
1336	0	0	-280	-110	170	195	-225	30	93	93	-349	27	38	-3	0
1337	0	0	-297	-100	197	198	-247	48	-32	-36	-436	-23	-118	-3	0
1338	0	0	27	-112	-139	42	83	-125	3	-40	-337	21	-62	-56	0
1339	0	0	194	-129	-323	-32	258	-226	-50	-77	-316	-25	-65	-42	0
1340	0	0	306	-114	-420	-96	363	-267	32	-34	-281	-1	-98	-50	0
1341	0	0	194	-116	-310	-39	252	-213	-17	-13	-312	-11	-54	-50	0
1342	0	0	-43	-118	-75	80	16	-96	-5	-27	-242	-54	-3	9	0
1343	0	0	-152	-106	46	129	-99	-30	40	36	-265	34	-17	38	0
1344	0	0	-335	-143	192	239	-263	24	83	-21	-201	29	3	36	0
1345	0	0	-437	-133	304	285	-370	85	48	-13	-261	36	48	-9	0
1346	0	0	-315	-147	168	231	-241	10	71	25	-223	25	42	0	0
1347	0	0	-234	-161	73	197	-153	-44	9	-46	-244	21	-58	31	0
1348	0	0	55	-139	-194	42	124	-166	-32	7	-226	-102	-60	-44	0
1349	0	0	184	-128	-312	-28	248	-220	-13	-48	-133	-40	-62	-73	0
1350	0	0	233	-137	-370	-48	301	-253	-50	-52	-244	-83	-97	-60	0
1351	0	0	233	-137	-370	-48	301	-253	5	36	-223	0	-27	-44	0
1352	0	0	4	-108	-112	52	58	-110	23	-34	-87	15	5	-56	0
1353	0	0	-182	-97	85	139	-133	-6	-19	7	-97	19	-36	-32	0
1354	0	0	-294	-120	174	207	-234	27	7	81	-128	17	95	9	0
1355	0	0	-422	-126	296	274	-359	85	-19	38	-31	-29	15	52	0
1356	0	0	-351	-157	194	254	-272	18	-29	23	-69	-34	-52	-9	0
1357	0	0	-263	-161	102	212	-182	-29	-62	-31	-87	11	-65	50	0
1358	0	0	28	-166	-194	69	111	-180	-62	-27	-104	-1	-87	-17	0
1359	0	0	204	-104	-308	-50	256	-206	-56	32	-69	-17	-102	-21	0
1360	0	0	316	-108	-424	-104	370	-266	-64	-71	-104	-114	-108	-27	0
1361	0	0	211	-128	-339	-41	275	-233	-15	-34	-15	-11	-58	31	0
1362	0	0	-44	-139	-95	91	25	-117	19	-106	-75	-32	-54	9	0
1363	0	0	-228	-168	60	198	-144	-54	-52	11	-46	-21	-27	36	0
1364	0	0	-339	-155	184	247	-261	14	46	-3	-13	-7	56	-83	0
1365	0	0	-472	-141	331	306	-401	95	-54	3	-11	-11	21	-3	0
1366	0	0	-363	-133	230	248	-296	48	-13	0	-3	9	-34	1	0
1367	0	0	-187	-143	44	165	-115	-49	0	25	-73	25	-56	23	0
1368	0	0	-33	-182	-149	107	58	-165	-87	-65	-40	-95	-44	-42	0
1369	0	0	205	-161	-366	-22	285	-263	-19	-69	-62	-19	-81	-77	0
1370	0	0	245	-168	-413	-38	329	-290	-67	-36	-32	-23	-11	-34	0
1371	0	0	165	-166	-331	0	248	-248	-69	-29	-27	-27	-73	-73	0
1372	0	0	12	-182	-194	85	103	-188	25	23	52	69	-34	-17	0
1373	0	0	-270	-162	108	216	-189	-27	-25	-42	65	-38	-21	-31	0
1374	0	0	-364	-172	192	268	-278	10	-25	-62	87	34	-21	7	0
1375	0	0	-536	-170	366	353	-451	98	60	-7	27	42	5	-11	0
1376	0	0	-383	-176	207	279	-295	15	-56	-9	116	-1	-21	-31	0
1377	0	0	-183	-139	44	161	-113	-47	-7	48	145	-3	-58	0	0
1378	0	0	4	-112	-116	54	60	-114	-93	-62	3	-81	-126	-23	0
1379	0	0	242	-91	-333	-75	287	-212	27	-64	54	21	7	-98	0
1380	0	0	256	-112	-368	-72	312	-240	-36	-93	36	-65	-62	-83	0
1381	0	0	204	-139	-343	-32	273	-241	-44	-42	-1	-44	-25	-9	0
1382	0	0	-39	-161	-122	100	41	-141	-75	-34	5	-44	17	-104	0
1383	0	0	-257	-170	87	213	-172	-41	-58	-17	13	-3	-95	3	0
1384	0	0	-321	-135	186	228	-253	25	-23	85	139	3	69	62	0
1385	0	0	-445	-143	302	294	-373	79	-19	-25	120	11	-1	48	0
1386	0	0	-328	-166	162	247	-245	-2	23	60	67	40	85	-9	0
1387	0	0	-213	-184	29	198	-121	-77	13	-40	-3	-19	-1	-54	0
1388	0	0	52	-178	-230	63	141	-204	-19	-128	11	54	-100	-69	0
1389	0	0	182	-157	-339	-12	260	-248	13	-114	36	32	-5	-60	0
1390	0	0	234	-157	-391	-38	312	-274	-21	-108	-11	-44	-62	-102	0
1391	0	0	240	-153	-393	-43	316	-273	-19	-21	135	-29	-106	-23	0
1392	0	0	-56	-137	-81	96	12	-109	-1	-50	54	-54	40	1	0
1393	0	0	-175	-129	46	152	-110	-41	32	-97	52	-3	-58	-73	0
1394	0	0	-317	-151	166	234	-241	7	50	9	104	23	58	58	0
1395	0	0	-485	-162	323	323	-404	80	-73	-34	-13	-48	-21	-81	0
1396	0	0	-350	-151	199	250	-274	24	13	40	-44	9	-11	-23	0
1397	0	0	-213	-157	56	185	-134	-50	9	0	-93	-19	-52	-44	0
1398	0	0	3	-161	-164	79	83	-162	-79	-65	-100	-54	-75	-95	0
1399	0	0	186	-153	-339	-16	262	-246	-31	-89	23	-54	-79	-81	0
1400	0	0	283	-141	-424	-71	353	-282	-110	-9	21	-42	-87	-13	0
1401	0	0	229	-149	-378	-40	303	-263	-44	11	-11	-67	-44	-67	0
1402	0	0	19	-153	-172	67	95	-162	42	5	-60	-32	3	-44	0
1403	0	0	-242	-180	62	211	-152	-59	-48	-69	27	-36	-36	-42	0
1404	0	0	-379	-172	207	275	-293	17	38	-19	-40	11	-40	31	0
1405	0	0	-433	-135	298	284	-365	81	62	-34	29	-38	11	17	0
1406	0	0	-445	-104	341	274	-393	118	25	7	-67	56	-69	21	0
1407	0	0	-187	-120	67	153	-127	-26	0	-38	-81	-75	-27	-71	0
1408	0	0	78	-114	-192	18	135	-153	48	-1	-89	-13	23	-13	0
1409	0	0	198	-141	-339	-28	268	-240	29	-21	-240	-83	40	-73	0
1410	0	0	276	-176	-452	-50	364	-314	52	-89	-273	-29	-21	-62	0
1411	0	0	211	-155	-366	-28	288	-260	79	50	-287	-23	3	-32	0
1412	0	0	-35	-159	-124	97	44	-141	71	-52	-407	-9	-64	-7	0
1413	0	0	-209	-182	27	195	-118	-77	69	31	-388	25	100	-34	0
1414	0	0	-408	-178	230	293	-319	26	102	52	-446	36	50	31	0
1415	0	0	-484	-164	320	324	-402	78	-21	-1	-415	-52	7	7	0
1416	0	0	-327	-139	188	233	-257	24	83	71	-355	21	17	-15	0
1417	0	0	-241	-133	108	187	-174	-12	-9	29	-446	67	-7	1	0
1418	0	0	-19	-143	-124	81	52	-133	1	-27	-450	-54	-40	-23	0
1419	0	0	203	-161	-364	-21	283	-262	-29	40	-438	-81	-40	-3	0
1420	0	0	254	-188	-442	-33	348	-315	-34	-21	-461	-23	-1	-71	0
1421	0	0	207	-192	-399	-7	303	-295	32	-38	-407	-17	11	13	0
1422	0	0	-60	-199	-139	129	39	-169	69	-60	-432	-5	-81	44	0
1423	0	0	-175	-207	-32	191	-71	-119	87	-93	-465	42	-50	29	0
1424	0	0	-414	-201	213	307	-313	6	42	-15	-506	0	71	52	0
1425	0	0	-473	-182	291	327	-382	54	19	-44	-521	-73	13	48	0
1426	0	0	-404	-174	230	289	-317	28	95	-32	-426	69	13	114	0
1427	0	0	-280	-147	133	213	-206	-7	-7	-102	-605	-87	-17	-40	0
1428	0	0	13	-149	-162	68	87	-155	-3	-157	-564	19	-87	27	0
1429	0	0	107	-147	-254	20	180	-200	-15	-188	-582	-27	-77	-52	0
1430	0	0	174	-159	-333	-7	253	-246	-13	-244	-591	-1	-62	-42	0
1431	0	0	198	-151	-349	-23	273	-250	52	-87	-580	19	-71	-46	0
1432	0	0	-60	-174	-114	117	27	-144	89	-162	-622	-34	-13	23	0
1433	0	0	-226	-168	58	197	-142	-55	46	-87	-713	5	13	25	0
1434	0	0	-342	-164	178	253	-260	7	100	11	-785	31	31	32	0
1435	0	0	-478	-151	327	314	-402	88	-13	23	-731	-11	56	31	0
1436	0	0	-383	-129	254	256	-318	62	89	-60	-762	-7	-17	60	0
1437	0	0	-223	-126	97	174	-160	-14	48	-21	-805	29	40	25	0
1438	0	0	-29	-124	-95	76	33	-109	1	-21	-919	-1	-44	-77	0
1439	0	0	161	-133	-294	-14	227	-213	42	-3	-853	-31	25	-83	0
1440	0	0	219	-83	-302	-68	260	-192	1	-46	-865	-52	-62	-77	0
1441	0	0	200	-32	-232	-84	216	-132	36	-1	-816	-25	-85	17	0
1442	0	0	-4	-15	-11	9	3	-13	19	-3	-853	-3	-42	-19	0
1443	0	0	-165	3	168	81	-166	85	73	29	-748	3	13	58	0
1444	0	0	-297	36	333	130	-315	184	-15	64	-776	-79	-5	40	0
1445	0	0	-419	17	436	201	-427	226	67	27	-677	-13	-46	69	0
1446	0	0	-404	-15	389	209	-396	187	17	40	-570	-19	15	-19	0
1447	0	0	-138	19	157	59	-147	88	42	17	-552	44	-48	-27	0
1448	0	0	35	44	9	-39	13	26	3	-128	-541	-91	-46	-135	0
1449	0	0	253	69	-184	-161	218	-57	-31	-64	-399	-29	-40	-46	0
1450	0	0	296	60	-236	-178	266	-88	31	-157	-281	-91	-54	-64	0
1451	0	0	290	44	-246	-167	268	-101	-42	-9	-178	9	-42	-79	0
1452	0	0	6	25	19	-15	-6	22	-54	-44	-65	-36	-81	-42	0
1453	0	0	-199	-11	188	105	-193	88	-64	-31	29	-44	-29	21	0
1454	0	0	-265	-17	248	141	-256	115	-95	-25	129	-52	-19	-11	0
1455	0	0	-368	-31	337	199	-352	153	-23	25	194	40	67	52	0
1456	0	0	-292	-23	269	157	-280	123	-9	-38	292	-7	-62	48	0
1457	0	0	-119	-17	102	68	-110	42	-56	-100	296	-36	-77	0	0
1458	0	0	101	-5	-106	-48	103	-55	-73	-120	325	17	-62	-32	0
1459	0	0	275	-25	-300	-125	287	-162	-114	-145	327	-1	-98	-25	0
1460	0	0	343	-21	-364	-161	353	-192	-122	-162	401	-19	-64	-75	0
1461	0	0	314	-9	-323	-152	318	-166	-95	-69	453	-21	-91	-27	0
1462	0	0	108	-21	-129	-43	118	-75	-27	-131	469	-15	-32	-5	0
1463	0	0	-68	1	69	33	-68	35	-65	-46	415	-13	-19	32	0
1464	0	0	-313	-13	300	163	-306	143	-116	-69	444	-15	-27	36	0
1465	0	0	-349	-60	289	204	-319	114	-100	-52	376	21	-116	58	0
1466	0	0	-407	-97	310	252	-358	106	-110	-102	413	-46	-85	-38	0
1467	0	0	-206	-75	131	140	-168	28	-151	-13	358	-64	-97	-27	0
1468	0	0	126	-56	-182	-35	154	-119	-50	-34	366	-38	-48	-21	0
1469	0	0	253	-67	-320	-93	286	-193	-143	19	327	-116	-95	13	0
1470	0	0	339	-83	-422	-128	380	-252	-73	-21	265	-71	-67	-62	0
1471	0	0	206	-116	-322	-45	264	-219	-110	42	213	-64	-118	-31	0
1472	0	0	-10	-151	-141	80	65	-146	-199	42	312	-85	-64	0	0
1473	0	0	-122	-170	-48	146	-37	-109	-29	58	279	46	-23	0	0
1474	0	0	-325	-161	164	243	-244	1	-104	34	325	-1	38	-17	0
1475	0	0	-290	-139	151	214	-220	6	-15	11	457	34	-15	81	0
1476	0	0	-292	-153	139	222	-215	-7	-67	83	471	29	5	34	0
1477	0	0	-205	-176	29	190	-117	-73	-97	-40	459	-48	9	5	0
1478	0	0	76	-203	-279	63	177	-241	-122	-114	432	-56	-32	-58	0
1479	0	0	250	-178	-428	-36	339	-303	-56	-65	568	-25	21	13	0
1480	0	0	268	-195	-463	-36	365	-329	-106	-83	455	-60	-81	-3	0
1481	0	0	282	-131	-413	-75	347	-272	-83	-32	419	-97	-69	-36	0
1482	0	0	-8	-145	-137	76	64	-141	-69	0	382	-31	17	-71	0
1483	0	0	-158	-141	17	149	-87	-62	-29	-52	436	-3	25	21	0
1484	0	0	-350	-147	203	248	-276	28	-120	-3	523	-34	-48	79	0
1485	0	0	-383	-164	219	273	-301	27	-38	36	488	65	1	31	0
1486	0	0	-333	-157	176	245	-254	9	-42	102	531	34	0	-7	0
1487	0	0	-219	-188	31	203	-125	-78	-137	56	481	-36	-48	1	0
1488	0	0	39	-209	-248	85	143	-228	-67	56	496	-31	-19	-13	0
1489	0	0	227	-207	-434	-10	330	-320	-52	71	440	19	-15	-48	0
1490	0	0	289	-188	-477	-50	383	-332	-44	-58	550	-5	-95	-110	0
1491	0	0	267	-155	-422	-56	344	-288	-58	75	556	-42	-31	-56	0
1492	0	0	54	-122	-176	34	115	-149	-1	50	523	56	-9	-65	0
1493	0	0	-160	-149	11	154	-85	-69	-71	98	483	-29	-7	-3	0
1494	0	0	-301	-195	106	248	-203	-44	-11	145	562	-3	5	21	0
1495	0	0	-492	-213	279	352	-385	33	77	67	580	50	34	27	0
1496	0	0	-418	-199	219	308	-318	10	-93	25	461	-40	-65	-139	0
1497	0	0	-219	-194	25	206	-122	-84	0	102	496	17	-58	-21	0
1498	0	0	-8	-170	-162	89	77	-166	-71	1	384	-42	-34	-120	0
1499	0	0	201	-194	-395	-3	298	-294	46	62	486	31	21	-29	0
1500	0	0	297	-195	-492	-51	394	-343	13	81	370	-67	65	-201	0
1501	0	0	188	-211	-399	11	293	-305	-60	170	384	38	65	-114	0
1502	0	0	-22	-225	-203	123	90	-214	13	67	450	-19	42	-77	0
1503	0	0	-268	-234	34	251	-151	-100	0	135	467	-1	161	-85	0
1504	0	0	-335	-213	122	274	-228	-45	108	60	407	52	34	-67	0
1505	0	0	-488	-234	254	361	-371	10	71	98	351	38	11	9	0
1506	0	0	-465	-279	186	372	-325	-46	73	67	405	29	60	-34	0
1507	0	0	-310	-291	19	300	-164	-136	40	56	234	7	19	-95	0
1508	0	0	-48	-263	-215	155	83	-239	67	54	159	-25	62	-147	0
1509	0	0	192	-197	-389	2	290	-293	58	137	118	1	67	-85	0
1510	0	0	336	-104	-440	-116	388	-272	-23	91	48	-44	38	-100	0
1511	0	0	331	-27	-358	-152	344	-192	106	182	-98	-15	32	-95	0
1512	0	0	51	48	-3	-49	27	22	85	182	-106	-23	52	-17	0
1513	0	0	60	263	203	-161	-71	233	114	226	-126	9	87	-38	0
1514	0	0	-51	531	582	-240	-316	556	56	168	-139	29	104	-36	0
1515	0	0	22	774	752	-398	-365	763	42	230	-203	25	36	27	0
1516	0	0	233	1049	816	-641	-291	932	192	201	-256	60	25	42	0
1517	0	0	561	1484	923	-1022	-181	1203	36	106	-238	-50	-100	-1	0
1518	0	0	1028	1819	791	-1423	118	1305	120	98	-287	5	32	5	0
1519	0	0	1421	2328	907	-1874	257	1617	42	-9	-325	-60	-31	-83	0
1520	0	0	1820	2873	1053	-2346	383	1963	54	97	-296	-67	67	23	0
1521	0	0	2008	3393	1385	-2700	311	2389	64	42	-298	-7	0	13	0
1522	0	0	1973	3744	1771	-2858	101	2757	141	77	-368	-31	23	-19	0
1523	0	0	1887	3850	1963	-2868	-38	2906	182	108	-403	67	100	85	0
1524	0	0	1660	3757	2097	-2708	-218	2927	21	91	-420	36	29	13	0
1525	0	0	1420	3563	2143	-2491	-361	2853	79	93	-345	-21	87	106	0
1526	0	0	1440	3381	1941	-2410	-250	2661	91	79	-420	38	29	25	1
1527	0	0	1451	3121	1670	-2286	-109	2395	95	135	-405	-11	71	25	0
1528	0	0	1510	2706	1196	-2108	157	1951	60	129	-331	-32	60	27	0
1529	0	0	1360	2132	772	-1746	294	1452	7	73	-384	-38	-13	-112	0
1530	0	0	1207	1598	391	-1402	408	994	19	118	-374	-13	65	-23	0
1531	0	0	836	1020	184	-928	326	602	50	67	-413	-64	-69	-62	0
1532	0	0	101	679	578	-390	-238	628	-221	-161	-725	-240	-314	-289	0
1533	0	0	-526	75	601	225	-563	338	-184	-75	-634	-159	-162	-180	0
1534	0	0	-863	-985	-122	924	-370	-553	-97	131	-490	-106	-62	-118	0
1535	0	0	-1009	-1249	-240	1129	-384	-744	-5	194	-609	-27	29	56	0
1536	0	0	-1075	-1317	-242	1196	-416	-779	-3	-1	-799	-48	-116	-7	0
1537	0	0	-924	-1422	-498	1173	-213	-960	89	104	5	-25	-44	-91	0
1538	0	0	-706	-1536	-830	1121	62	-1183	52	197	663	-29	-54	-98	0
1539	0	0	-594	-1668	-1074	1131	240	-1371	79	182	1154	-54	23	-159	0
1540	0	0	-537	-1714	-1177	1125	320	-1445	104	172	1134	-7	65	-161	0
1541	0	0	-469	-1753	-1284	1111	407	-1518	155	366	436	32	170	-21	0
1542	0	0	-869	-1769	-900	1319	15	-1334	5	106	-316	34	42	15	0
1543	0	0	-881	-1763	-882	1322	0	-1322	261	-58	871	192	19	36	0
1544	0	0	-1292	-1790	-498	1541	-397	-1144	180	-409	3631	112	83	-87	0
1545	0	0	-1302	-1810	-508	1556	-397	-1159	327	-29	4526	58	201	-236	0
1546	0	0	-1301	-1815	-514	1558	-393	-1164	322	174	3323	-71	116	-291	0
1547	0	0	-1084	-1792	-708	1438	-188	-1250	356	58	2601	-52	77	-310	0
1548	0	0	-887	-1761	-874	1324	-6	-1317	162	155	2615	89	114	-248	0
1549	0	0	-652	-1751	-1099	1201	223	-1425	-13	287	2925	-46	172	-157	0
1550	0	0	-528	-1734	-1206	1131	339	-1470	-50	382	2444	-110	93	-118	0
1551	0	0	-681	-1718	-1037	1199	178	-1377	-318	647	1455	-161	97	71	0
1552	0	0	-835	-1713	-878	1274	21	-1295	-541	787	580	-205	-29	143	0
1553	0	0	-1023	-1713	-690	1368	-166	-1201	-589	814	366	-81	-38	283	0
1554	0	0	-1188	-1713	-525	1450	-331	-1119	-675	723	665	-69	-345	254	0
1555	0	0	-1183	-1685	-502	1434	-340	-1093	-475	855	1439	44	-333	399	0
1556	0	0	-1074	-1654	-580	1364	-247	-1117	-358	774	1996	95	-296	283	0
1557	0	0	-1015	-1649	-634	1332	-190	-1141	-322	483	2355	-27	-364	122	0
1558	0	0	-717	-1590	-873	1153	78	-1231	-75	149	2667	137	-207	13	0
1559	0	0	-546	-1550	-1004	1048	229	-1277	9	-129	2683	97	-75	-129	0
1560	0	0	-409	-1493	-1084	951	337	-1288	182	-273	2589	234	-23	-188	0
1561	0	0	-546	-1451	-905	998	179	-1178	131	-345	2768	104	-186	-287	0
1562	0	0	-596	-1414	-818	1005	111	-1116	217	-145	3701	176	-155	-240	0
1563	0	0	-790	-1375	-585	1082	-102	-980	221	15	4549	102	-236	-159	0
1564	0	0	-762	-1338	-576	1050	-93	-957	182	161	4966	-7	-234	-62	0
1565	0	0	-774	-1352	-578	1063	-98	-965	194	205	4555	-60	-228	25	0
1566	0	0	-708	-1342	-634	1025	-37	-988	62	195	3847	-180	-256	13	0
1567	0	0	-520	-1305	-785	912	132	-1045	-217	261	3140	-256	-226	-44	0
1568	0	0	-207	-1262	-1055	734	424	-1158	-457	440	3051	-343	-322	-73	0
1569	0	0	-66	-1216	-1150	641	542	-1183	-669	549	3280	-327	-327	-9	0
1570	0	0	22	-1142	-1164	560	593	-1153	-950	595	3245	-452	-207	-106	0
1571	0	0	27	-1123	-1150	548	588	-1136	-948	642	3043	-306	-157	-71	0
1572	0	0	-194	-1067	-873	630	339	-970	-979	349	2492	-256	-192	-29	0
1573	0	0	-368	-1037	-669	702	150	-853	-896	40	1974	-166	-42	112	0
1574	0	0	-524	-987	-463	755	-30	-725	-834	-388	1844	-23	-52	176	0
1575	0	0	-541	-944	-403	742	-69	-673	-708	-661	1689	67	129	213	0
1576	0	0	-597	-884	-287	740	-155	-585	-717	-1008	1164	62	-106	207	0
1577	0	0	-371	-840	-469	605	49	-654	-665	-1167	706	21	-44	133	0
1578	0	0	-222	-807	-585	514	181	-696	-562	-1228	126	44	19	172	0
1579	0	0	15	-797	-812	391	413	-804	-308	-1247	-420	71	56	0	0
1580	0	0	109	-781	-890	336	499	-835	-131	-1098	-942	27	164	0	0
1581	0	0	-15	-777	-762	396	373	-769	-64	-884	-1557	-13	95	-155	0
1582	0	0	-155	-783	-628	469	236	-705	180	-413	-2066	87	155	-89	0
1583	0	0	-407	-791	-384	599	-11	-587	244	-44	-2745	64	162	-75	0
1584	0	0	-576	-797	-221	686	-177	-509	254	364	-3344	42	120	-114	0
1585	0	0	-679	-779	-100	729	-289	-439	281	760	-3996	139	141	-98	0
1586	0	0	-692	-756	-64	724	-314	-410	287	863	-4743	3	124	-166	0
1587	0	0	-530	-737	-207	633	-161	-472	228	900	-5474	-31	42	-205	0
1588	0	0	-365	-733	-368	549	1	-550	205	824	-6157	-52	31	-203	0
1589	0	0	-250	-698	-448	474	99	-573	147	741	-6714	-116	31	-170	0
1590	0	0	-114	-686	-572	400	229	-629	213	508	-6838	-124	-13	-89	0
1591	0	0	-260	-667	-407	463	73	-537	188	277	-7053	-116	-19	-7	0
1592	0	0	-402	-663	-261	532	-70	-462	238	192	-6822	75	3	97	0
1593	0	0	-699	-659	40	679	-369	-309	188	-89	-6336	56	48	168	0
1594	0	0	-812	-665	147	738	-479	-259	151	-372	-5779	48	-5	195	0
1595	0	0	-922	-659	263	790	-592	-198	205	-523	-5356	48	135	192	0
1596	0	0	-934	-649	285	791	-609	-182	259	-694	-4832	100	215	190	0
1597	0	0	-769	-632	137	700	-453	-247	178	-834	-4415	141	164	186	0
1598	0	0	-431	-613	-182	522	-124	-397	279	-828	-3819	100	281	100	0
1599	0	0	-376	-599	-223	487	-76	-411	254	-715	-3185	145	333	122	0
1600	0	0	-188	-599	-411	393	111	-505	149	-477	-2461	-3	370	9	0
1601	0	0	-285	-593	-308	439	11	-450	195	-232	-1920	-7	415	-56	0
1602	0	0	-410	-582	-172	496	-119	-377	256	25	-1369	5	560	7	0
1603	0	0	-612	-591	21	601	-316	-285	131	428	-776	-31	537	-62	0
1604	0	0	-712	-583	129	647	-420	-227	223	801	186	19	605	15	0
1605	0	0	-808	-583	225	695	-516	-179	147	1111	1004	32	562	-17	0
1606	0	0	-680	-582	98	631	-389	-242	131	1365	1825	19	659	-182	0
1607	0	0	-556	-537	19	546	-287	-259	29	1553	2729	-5	618	-67	0
1608	0	0	-306	-519	-213	412	-46	-366	-25	1495	3299	-98	688	-192	0
1609	0	0	-86	-514	-428	300	171	-471	-17	1468	3544	-108	725	-240	0
1610	0	0	20	-521	-541	250	280	-531	15	1394	3507	-141	808	-211	0
1611	0	0	-6	-523	-517	264	255	-520	31	1237	3365	-17	777	-172	0
1612	0	0	-148	-508	-360	328	106	-434	38	919	3235	-64	789	-190	0
1613	0	0	-306	-500	-194	403	-56	-347	67	762	2948	75	869	-102	0
1614	0	0	-500	-479	21	489	-260	-229	21	265	2665	32	717	-62	0
1615	0	0	-571	-469	102	520	-336	-183	65	-98	2351	13	646	-75	0
1616	0	0	-502	-477	25	489	-263	-226	95	-403	1819	1	589	-13	0
1617	0	0	-381	-446	-65	413	-158	-255	93	-770	952	31	393	-71	0
1618	0	0	-134	-419	-285	276	75	-352	7	-995	-62	-91	403	-40	0
1619	0	0	85	-409	-494	162	289	-451	0	-1051	-1055	-23	283	-50	0
1620	0	0	122	-399	-521	138	321	-460	-102	-1177	-1910	-64	172	13	0
1621	0	0	83	-374	-457	145	270	-415	-133	-1177	-2977	-143	40	48	0
1622	0	0	-108	-360	-252	234	72	-306	-124	-1140	-3955	-67	11	164	0
1623	0	0	-284	-351	-67	317	-108	-209	-143	-1002	-5038	-56	-11	261	0
1624	0	0	-462	-333	129	397	-295	-102	-139	-929	-6272	-52	-139	188	0
1625	0	0	-561	-329	232	445	-396	-48	-93	-777	-7327	-85	-207	207	0
1626	0	0	-519	-298	221	408	-370	-38	-153	-595	-8287	-162	-197	192	0
1627	0	0	-438	-277	161	357	-299	-58	-188	-597	-9238	-176	-298	133	0
1628	0	0	-29	-269	-240	149	105	-254	-64	-455	-9397	-52	-316	143	0
1629	0	0	64	-256	-320	96	192	-288	-106	-459	-8260	-149	-252	64	0
1630	0	0	189	-230	-419	20	304	-324	-162	-343	-5872	-174	-318	-17	0
1631	0	0	149	-209	-358	30	253	-283	-98	-256	-2923	3	-388	71	0
1632	0	0	-87	-162	-75	124	-6	-118	-213	-366	-450	-69	-523	38	0
1633	0	0	-261	-157	104	209	-182	-26	-141	-308	1588	50	-450	116	0
1634	0	0	-350	-141	209	245	-279	34	-149	-403	3001	9	-417	128	0
1635	0	0	-344	-131	213	237	-278	41	-133	-318	3841	44	-318	155	0
1636	0	0	-397	-112	285	254	-341	86	-188	-320	3980	15	-285	67	0
1637	0	0	-254	-97	157	175	-205	30	-188	-376	3912	54	-465	-7	0
1638	0	0	22	-71	-93	24	57	-82	-139	-250	3767	69	-420	0	0
1639	0	0	149	-62	-211	-43	180	-136	-133	-203	3385	48	-455	-1	0
1640	0	0	313	-42	-355	-135	334	-198	15	-93	2919	48	-368	89	0
1641	0	0	256	-36	-292	-110	274	-164	9	-7	2007	25	-302	-15	0
1642	0	0	177	-5	-182	-86	179	-93	147	67	1078	75	-226	56	0
1643	0	0	-164	-19	145	91	-154	63	172	9	64	91	-85	69	0
1644	0	0	-224	-9	215	116	-219	103	242	46	-768	29	-83	-73	0
1645	0	0	-284	7	291	138	-287	149	292	141	-849	129	34	23	0
1646	0	0	-339	31	370	154	-354	200	201	79	-661	124	-93	-46	0
1647	0	0	2	44	42	-23	-20	43	279	180	13	64	36	-62	0
1648	0	0	77	56	-21	-66	49	17	147	62	370	58	36	-83	0
1649	0	0	385	87	-298	-236	341	-105	211	19	859	81	15	-114	0
1650	0	0	503	112	-391	-307	447	-139	129	32	1212	13	81	-145	0
1651	0	0	379	114	-265	-246	322	-75	83	11	1297	-58	77	-122	0
1652	0	0	178	120	-58	-149	118	31	75	0	1293	-5	36	-29	0
1653	0	0	39	151	112	-95	-36	131	21	21	1189	-15	27	-11	0
1654	0	0	-151	147	298	2	-224	222	-23	143	971	25	56	87	0
1655	0	0	-142	174	316	-16	-229	245	110	120	620	3	-27	40	0
1656	0	0	-159	168	327	-4	-243	247	0	174	308	67	-36	32	0
1657	0	0	7	162	155	-84	-74	158	85	108	-114	-50	-100	0	0
1658	0	0	216	149	-67	-182	141	41	50	102	-475	3	-155	15	0
1659	0	0	466	166	-300	-316	383	-67	95	85	-801	-64	-110	-67	0
1660	0	0	589	155	-434	-372	511	-139	97	246	-1156	-34	-71	-36	0
1661	0	0	506	153	-353	-329	429	-100	58	168	-1439	-5	-104	-87	0
1662	0	0	327	155	-172	-241	249	-8	151	263	-1557	77	-128	56	0
1663	0	0	134	137	3	-135	65	70	170	302	-1458	62	-89	-5	0
1664	0	0	-103	114	217	-5	-160	165	129	300	-1206	65	-42	58	0
1665	0	0	-77	93	170	-8	-123	131	65	310	-938	-23	19	19	0
1666	0	0	-112	85	197	13	-154	141	27	300	-636	19	19	5	0
1667	0	0	54	77	23	-65	15	50	31	219	-419	-40	-25	1	0
1668	0	0	251	54	-197	-152	224	-71	-32	176	-256	-44	-29	-50	0
1669	0	0	379	36	-343	-207	361	-153	-15	126	-147	-11	-46	-87	0
1670	0	0	480	5	-475	-242	477	-235	-17	64	64	-34	-31	-91	0
1671	0	0	351	-11	-362	-170	356	-186	-44	102	120	-21	-62	-46	0
1672	0	0	223	-44	-267	-89	245	-155	69	73	178	-23	31	-27	0
1673	0	0	-9	-71	-62	40	26	-66	21	98	207	-9	77	-50	0
1674	0	0	-140	-106	34	123	-87	-36	83	98	166	23	48	-29	0
1675	0	0	-273	-126	147	199	-210	10	71	236	124	44	56	23	0
1676	0	0	-226	-149	77	187	-151	-36	52	192	-38	27	-11	-60	0
1677	0	0	-104	-166	-62	135	-21	-114	32	265	-192	-5	-9	-122	0
1678	0	0	109	-203	-312	47	210	-257	93	250	-161	-17	38	-73	0
1679	0	0	251	-234	-485	-8	368	-359	-13	197	-380	-100	-65	-128	0
1680	0	0	300	-287	-587	-6	443	-437	-38	389	-428	-87	-79	-46	0
1681	0	0	174	-314	-488	70	331	-401	-29	347	-556	-48	-122	-186	0
1682	0	0	-20	-343	-323	181	151	-333	-69	426	-663	-83	-54	-129	0
1683	0	0	-182	-364	-182	273	0	-273	38	428	-713	62	7	3	0
1684	0	0	-346	-382	-36	364	-155	-209	-3	409	-774	-7	-64	-73	0
1685	0	0	-511	-393	118	452	-314	-137	19	401	-783	-11	-19	21	0
1686	0	0	-460	-424	36	442	-248	-194	40	296	-704	-40	50	-69	0
1687	0	0	-283	-409	-126	346	-78	-267	58	304	-475	-3	-44	-7	0
1688	0	0	-135	-426	-291	280	78	-358	34	122	-164	-56	-54	-83	0
1689	0	0	115	-455	-570	170	342	-512	9	73	261	-56	-95	-157	0
1690	0	0	157	-467	-624	155	390	-545	-114	-1	781	-71	-23	-38	0
1691	0	0	101	-481	-582	190	341	-531	-91	46	1167	-73	11	-120	0
1692	0	0	-80	-508	-428	294	174	-468	-25	-17	1617	9	-29	-95	0
1693	0	0	-357	-539	-182	448	-87	-360	-44	-46	2007	3	19	-54	0
1694	0	0	-516	-568	-52	542	-232	-310	-52	-3	2328	17	-21	-17	0
1695	0	0	-645	-580	65	612	-355	-257	-77	15	2564	-9	-5	-71	0
1696	0	0	-597	-578	19	587	-308	-279	-64	-32	2739	91	-36	-85	0
1697	0	0	-439	-572	-133	505	-153	-352	-52	-21	2886	-25	-36	-67	0
1698	0	0	-190	-583	-393	386	101	-488	-25	48	2948	-15	-31	-67	0
1699	0	0	-25	-595	-570	310	272	-582	17	-27	2925	-40	-62	-106	0
1700	0	0	43	-587	-630	272	336	-608	-97	67	2822	-32	-56	-228	0
1701	0	0	-87	-595	-508	341	210	-551	-17	73	2723	-29	-21	-85	0
1702	0	0	-233	-601	-368	417	67	-484	21	131	2525	-27	-44	-128	0
1703	0	0	-501	-599	-98	550	-201	-348	85	110	2384	-25	19	-95	0
1704	0	0	-584	-585	-1	584	-291	-293	-19	131	2196	46	-77	-48	0
1705	0	0	-656	-587	69	621	-362	-259	58	184	1864	118	36	-31	0
1706	0	0	-633	-583	50	608	-341	-266	89	118	1530	23	21	-91	0
1707	0	0	-520	-589	-69	554	-225	-329	65	102	1101	48	0	-110	0
1708	0	0	-239	-601	-362	420	61	-481	23	180	694	27	-5	-83	0
1709	0	0	-67	-616	-549	341	241	-582	0	98	238	-15	56	-85	0
1710	0	0	10	-603	-613	296	311	-608	7	89	-246	-38	19	-168	0
1711	0	0	-93	-616	-523	354	215	-569	46	38	-744	1	19	-116	0
1712	0	0	-264	-628	-364	446	50	-496	91	-13	-1259	54	7	-110	0
1713	0	0	-475	-618	-143	546	-166	-380	100	34	-1664	1	73	7	0
1714	0	0	-627	-616	11	621	-319	-302	161	-116	-2124	46	19	40	0
1715	0	0	-769	-620	149	694	-459	-235	141	-77	-2518	44	34	13	0
1716	0	0	-700	-609	91	654	-395	-259	180	-60	-2578	27	-5	25	0
1717	0	0	-586	-589	-3	587	-291	-296	106	-162	-2479	-27	-23	36	0
1718	0	0	-287	-593	-306	440	9	-449	67	-170	-2149	-23	-19	3	0
1719	0	0	-128	-587	-459	357	165	-523	29	-226	-1889	5	-73	48	0
1720	0	0	-37	-609	-572	323	267	-590	-3	-310	-1532	-93	-56	23	0
1721	0	0	-114	-622	-508	368	197	-565	-7	-329	-1286	-34	-1	65	0
1722	0	0	-334	-632	-298	483	-18	-465	-89	-388	-1336	-31	-48	50	0
1723	0	0	-466	-646	-180	556	-143	-413	7	-296	-1243	34	7	223	0
1724	0	0	-740	-626	114	683	-427	-256	-23	-258	-1474	69	50	153	0
1725	0	0	-744	-620	124	682	-434	-248	19	-246	-1553	-32	56	139	0
1726	0	0	-775	-603	172	689	-473	-215	-75	-279	-1763	-17	38	93	0
1727	0	0	-563	-595	-32	579	-265	-313	0	-242	-1978	-46	-3	137	0
1728	0	0	-381	-611	-230	496	-75	-420	-21	-217	-2203	-25	23	58	0
1729	0	0	-182	-597	-415	389	116	-506	7	-258	-2393	-67	-19	7	0
1730	0	0	-62	-595	-533	328	235	-564	36	-230	-2386	9	17	89	0
1731	0	0	-139	-591	-452	365	156	-521	62	-259	-2432	-5	-79	15	0
1732	0	0	-244	-589	-345	416	50	-467	40	-225	-2275	34	32	116	0
1733	0	0	-504	-595	-91	549	-206	-343	69	-225	-2260	17	9	65	0
1734	0	0	-608	-585	23	596	-315	-281	44	-213	-2073	9	54	124	0
1735	0	0	-721	-578	143	649	-432	-217	77	-143	-2017	38	64	131	0
1736	0	0	-713	-595	118	654	-415	-238	5	-221	-1920	7	46	27	0
1737	0	0	-526	-570	-44	548	-241	-307	65	-178	-1796	69	-60	172	0
1738	0	0	-276	-570	-294	423	9	-432	58	-213	-1778	-3	29	31	0
1739	0	0	-70	-570	-500	320	215	-535	79	-240	-1612	42	15	128	0
1740	0	0	-21	-570	-549	295	264	-559	-71	-223	-1600	-11	-81	-7	0
1741	0	0	-81	-593	-512	337	215	-552	-27	-213	-1499	-9	1	23	0
1742	0	0	-262	-589	-327	425	32	-458	50	-118	-1445	44	0	81	0
1743	0	0	-431	-595	-164	513	-133	-379	40	-116	-1392	62	79	62	0
1744	0	0	-605	-574	31	589	-318	-271	34	-178	-1336	5	-17	129	0
1745	0	0	-643	-589	54	616	-348	-267	64	-110	-1257	58	44	89	0
1746	0	0	-736	-587	149	661	-442	-219	-32	-176	-1272	-38	58	-23	0
1747	0	0	-466	-570	-104	518	-181	-337	-5	-108	-1164	27	-29	32	0
1748	0	0	-235	-560	-325	397	45	-442	9	-137	-1026	-17	52	-21	0
1749	0	0	-33	-556	-523	294	245	-539	50	-135	-1001	13	-36	-11	0
1750	0	0	10	-558	-568	274	289	-563	-60	-106	-871	-58	21	-75	0
1751	0	0	35	-545	-580	255	307	-562	34	-42	-692	9	-56	-34	0
1752	0	0	-219	-537	-318	378	49	-427	-21	-17	-527	-64	5	-25	0
1753	0	0	-340	-537	-197	438	-71	-367	40	-40	-289	-27	-27	48	0
1754	0	0	-550	-549	1	549	-275	-274	56	83	-137	0	21	31	0
1755	0	0	-590	-556	34	573	-312	-261	64	25	58	23	-40	21	0
1756	0	0	-661	-578	83	619	-372	-247	-38	62	211	67	-34	95	0
1757	0	0	-436	-587	-151	511	-142	-369	-44	64	296	-29	-112	5	0
1758	0	0	-214	-570	-356	392	71	-463	-17	97	490	-29	0	-25	0
1759	0	0	-103	-562	-459	332	178	-510	-155	1	510	-56	-110	5	0
1760	0	0	99	-570	-669	235	384	-619	-110	52	669	-31	-75	-75	0
1761	0	0	0	-578	-578	289	289	-578	-147	46	723	-29	7	-67	0
1762	0	0	-93	-585	-492	339	199	-538	-34	75	878	32	-15	48	0
1763	0	0	-346	-576	-230	461	-58	-403	-75	21	933	-13	-5	56	0
1764	0	0	-493	-582	-89	537	-202	-335	-5	95	964	58	-7	108	0
1765	0	0	-661	-580	81	620	-371	-249	21	17	1018	44	-44	40	0
1766	0	0	-540	-576	-36	558	-252	-306	-60	97	1070	-38	-38	5	0
1767	0	0	-452	-580	-128	516	-162	-354	-141	38	1020	-15	-40	-5	0
1768	0	0	-206	-574	-368	390	81	-471	-133	7	1080	-65	-122	-15	0
1769	0	0	-8	-568	-560	288	276	-564	-112	-36	1068	-32	-147	-79	0
1770	0	0	93	-589	-682	248	387	-635	-75	-23	1251	-5	-71	-44	0
1771	0	0	60	-587	-647	263	353	-617	-93	42	1241	-73	-77	-62	0
1772	0	0	-190	-589	-399	389	104	-494	-98	36	1247	13	-145	-7	0
1773	0	0	-302	-614	-312	458	5	-463	-69	97	1431	-9	-67	79	0
1774	0	0	-563	-609	-46	586	-258	-327	-114	95	1348	-60	-56	-52	0
1775	0	0	-538	-605	-67	571	-235	-336	-40	143	1449	-9	-69	100	0
1776	0	0	-670	-632	38	651	-354	-297	-151	93	1367	-64	-93	-23	0
1777	0	0	-423	-618	-195	520	-114	-406	-128	112	1307	-52	-73	-85	0
1778	0	0	-251	-611	-360	431	54	-485	-131	153	1214	-67	-62	-110	0
1779	0	0	-33	-632	-599	332	283	-615	-110	104	1202	-67	-97	-87	0
1780	0	0	97	-603	-700	253	398	-651	-83	131	1175	-62	-102	-129	0
1781	0	0	46	-580	-626	267	336	-603	-71	106	1152	-40	-93	-91	0
1782	0	0	-157	-618	-461	387	152	-539	-64	128	1101	-42	-1	-69	0
1783	0	0	-372	-622	-250	497	-61	-436	-17	102	1065	-7	-77	-32	0
1784	0	0	-504	-597	-93	550	-205	-345	-60	143	1018	5	-13	-46	0
1785	0	0	-563	-603	-40	583	-261	-321	-50	258	923	64	93	-17	0
1786	0	0	-584	-585	-1	584	-291	-293	-54	110	975	29	-60	-64	0
1787	0	0	-392	-587	-195	489	-98	-391	-15	83	888	-1	-75	-110	0
1788	0	0	-159	-599	-440	379	140	-519	23	131	876	23	25	-38	0
1789	0	0	-55	-613	-558	334	251	-585	3	27	768	-98	-89	-104	0
1790	0	0	93	-624	-717	265	405	-670	-36	122	675	-15	-89	-93	0
1791	0	0	-22	-640	-618	331	298	-629	-98	126	601	-25	-91	-151	0
1792	0	0	-271	-622	-351	446	40	-486	-81	73	498	34	-67	-87	0
1793	0	0	-281	-620	-339	450	29	-479	9	201	523	9	-102	-15	0
1794	0	0	-584	-609	-25	596	-279	-317	46	120	380	0	-3	17	0
1795	0	0	-516	-601	-85	558	-215	-343	64	186	356	25	-15	29	0
1796	0	0	-657	-601	56	629	-356	-272	0	97	211	1	-40	1	0
1797	0	0	-384	-595	-211	489	-86	-403	5	69	174	-71	-23	-62	0
1798	0	0	-184	-601	-417	392	116	-509	7	98	27	-3	-95	-29	0
1799	0	0	-37	-605	-568	321	265	-586	-108	60	-7	-98	-36	-65	0
1800	0	0	106	-611	-717	252	411	-664	-3	44	-161	9	-34	-64	0
1801	0	0	41	-605	-646	282	343	-625	-13	95	-151	27	-50	5	0
1802	0	0	-103	-589	-486	346	191	-537	56	50	-178	-11	-48	1	0
1803	0	0	-370	-614	-244	492	-63	-429	0	91	-234	-1	-23	81	0
1804	0	0	-573	-644	-71	608	-251	-357	-11	131	-217	21	29	42	0
1805	0	0	-615	-642	-27	628	-294	-334	44	31	-277	29	29	52	0
1806	0	0	-541	-636	-95	588	-223	-365	1	69	-141	1	27	17	0
1807	0	0	-497	-642	-145	569	-176	-393	-52	32	-259	-62	-50	-13	0
1808	0	0	-169	-630	-461	399	146	-545	-21	-1	-256	38	-56	31	0
1809	0	0	-64	-649	-585	356	260	-617	-56	36	-242	1	-50	-7	0
1810	0	0	48	-646	-694	299	371	-670	-40	-3	-201	-75	7	-13	0
1811	0	0	41	-630	-671	294	356	-650	-1	-54	-170	-40	-149	-23	0
1812	0	0	-184	-618	-434	401	125	-526	-27	-77	-118	-34	-13	50	0
1813	0	0	-421	-632	-211	526	-105	-421	21	-104	-195	-7	-48	40	0
1814	0	0	-467	-628	-161	547	-153	-394	81	-40	-91	98	13	0	0
1815	0	0	-632	-611	21	621	-326	-295	85	-46	-114	85	46	100	0
1816	0	0	-538	-605	-67	571	-235	-336	-1	-29	-122	31	-64	-29	0
1817	0	0	-475	-601	-126	538	-174	-363	17	-100	-178	34	-50	69	0
1818	0	0	-217	-593	-376	405	79	-484	5	-157	-162	-106	-9	-5	0
1819	0	0	-60	-599	-539	329	239	-569	-81	-184	-211	-79	-91	-56	0
1820	0	0	9	-607	-616	299	312	-611	-98	-159	-205	-9	-62	-91	0
1821	0	0	29	-601	-630	286	329	-615	-89	-147	-221	-89	-114	-36	0
1822	0	0	-169	-607	-438	388	134	-522	-60	-118	-159	1	0	19	0
1823	0	0	-413	-614	-201	513	-106	-407	-50	-188	-205	-29	-19	-7	0
1824	0	0	-487	-626	-139	556	-174	-382	-23	-98	-128	52	-32	67	0
1825	0	0	-616	-613	3	614	-309	-305	-62	-131	-42	79	19	38	0
1826	0	0	-572	-597	-25	584	-273	-311	-5	-112	-65	29	9	46	0
1827	0	0	-485	-601	-116	543	-184	-358	-40	-93	-69	-48	-23	-48	0
1828	0	0	-266	-597	-331	431	32	-464	-54	-263	34	-164	-54	0	0
1829	0	0	-47	-603	-556	325	254	-579	-89	-100	79	-27	31	-54	0
1830	0	0	51	-618	-669	283	360	-643	-36	-139	50	-40	-116	-73	0
1831	0	0	-33	-618	-585	325	276	-601	-23	-161	46	21	7	-17	0
1832	0	0	-240	-616	-376	428	68	-496	-58	-157	129	-44	-36	-13	0
1833	0	0	-388	-618	-230	503	-79	-424	-5	-128	159	67	48	0	0
1834	0	0	-484	-613	-129	548	-177	-371	34	-89	201	3	25	50	0
1835	0	0	-641	-599	42	620	-341	-278	5	-73	215	52	79	34	0
1836	0	0	-599	-580	19	589	-309	-280	-9	-44	112	3	-27	-23	0
1837	0	0	-479	-601	-122	540	-178	-361	-15	-102	116	15	36	-25	0
1838	0	0	-255	-611	-356	433	50	-483	-31	-141	-19	-126	-95	-50	0
1839	0	0	-39	-601	-562	320	261	-581	73	-79	-27	44	44	42	0
1840	0	0	101	-605	-706	252	403	-655	62	-122	-124	-62	-9	-85	0
1841	0	0	-23	-626	-603	324	290	-614	19	-104	-186	13	-1	-147	0
1842	0	0	-143	-620	-477	381	167	-548	-3	-1	-182	25	-9	-50	0
1843	0	0	-374	-614	-240	494	-67	-427	56	-1	-225	42	7	-29	0
1844	0	0	-531	-624	-93	577	-219	-358	17	34	-133	3	31	-3	0
1845	0	0	-660	-618	42	639	-351	-288	-3	67	-291	42	-40	34	0
1846	0	0	-559	-611	-52	585	-253	-331	25	73	-304	-34	50	-15	0
1847	0	0	-413	-607	-194	510	-109	-400	38	89	-269	-3	11	-9	0
1848	0	0	-204	-601	-397	402	96	-499	102	-42	-312	23	13	-7	0
1849	0	0	-42	-624	-582	333	270	-603	36	-17	-329	21	32	-98	0
1850	0	0	46	-605	-651	279	348	-628	-1	-93	-351	1	-3	-164	0
1851	0	0	19	-601	-620	291	319	-610	40	-3	-362	31	-62	-83	0
1852	0	0	-159	-578	-419	368	130	-498	67	-13	-250	-21	19	-5	0
1853	0	0	-338	-568	-230	453	-54	-399	62	-9	-285	73	-9	-42	0
1854	0	0	-549	-583	-34	566	-257	-308	42	13	-325	38	-21	36	0
1855	0	0	-605	-574	31	589	-318	-271	60	21	-256	54	11	58	0
1856	0	0	-561	-570	-9	565	-276	-289	79	5	-180	1	-9	5	0
1857	0	0	-473	-562	-89	517	-192	-325	75	-77	-174	-9	-31	-13	0
1858	0	0	-183	-549	-366	366	91	-457	-42	-126	-221	-27	-81	-21	0
1859	0	0	-18	-539	-521	278	251	-530	-7	-31	-190	-108	48	-21	0
1860	0	0	136	-527	-663	195	399	-595	-11	-60	-219	-1	-73	-67	0
1861	0	0	64	-545	-609	240	336	-577	-48	-13	-199	-19	-19	-42	0
1862	0	0	-173	-537	-364	355	95	-450	13	-89	-240	3	-31	3	0
1863	0	0	-311	-539	-228	425	-41	-383	-60	21	-184	-64	-13	79	0
1864	0	0	-462	-562	-100	512	-181	-331	40	89	-184	-27	161	71	0
1865	0	0	-643	-558	85	600	-364	-236	-46	-62	-254	-3	38	-17	0
1866	0	0	-512	-517	-5	514	-253	-261	91	-5	-254	31	48	32	0
1867	0	0	-482	-514	-32	498	-225	-273	-58	0	-149	-67	9	15	0
1868	0	0	-150	-512	-362	331	106	-437	9	17	-304	-42	-48	-69	0
1869	0	0	31	-490	-521	229	276	-505	-15	-11	-287	-21	7	-19	0
1870	0	0	111	-496	-607	192	359	-551	-91	-7	-289	5	-65	-58	0
1871	0	0	97	-502	-599	202	348	-550	-21	21	-261	-29	-44	-13	0
1872	0	0	-103	-498	-395	300	146	-446	13	38	-275	-11	-62	32	0
1873	0	0	-400	-514	-114	457	-143	-314	-5	1	-292	25	-36	-25	0
1874	0	0	-438	-486	-48	462	-195	-267	-11	25	-203	-17	-25	75	0
1875	0	0	-581	-514	67	547	-324	-223	-15	65	-170	40	-42	100	0
1876	0	0	-571	-531	40	551	-305	-245	-79	34	-182	-5	-19	-34	0
1877	0	0	-392	-539	-147	465	-122	-343	-65	79	-149	-71	-48	-38	0
1878	0	0	-168	-486	-318	327	75	-402	-75	34	-178	15	-65	-40	0
1879	0	0	57	-457	-514	200	285	-485	-48	-21	-151	-1	-31	-65	0
1880	0	0	149	-481	-630	166	389	-555	-77	-11	-19	-40	-52	-124	0
1881	0	0	91	-502	-593	205	342	-547	-100	-7	38	-38	-122	-135	0
1882	0	0	-130	-504	-374	317	122	-439	-77	60	98	65	-3	-71	0
1883	0	0	-268	-485	-217	376	-25	-351	-46	112	190	-54	3	42	0
1884	0	0	-456	-498	-42	477	-207	-270	-13	29	355	-60	-34	21	0
1885	0	0	-560	-508	52	534	-306	-228	-124	155	320	-1	-42	71	0
1886	0	0	-552	-500	52	526	-302	-224	5	69	469	-29	-69	-9	0
1887	0	0	-405	-500	-95	452	-155	-297	-108	79	490	-7	-25	3	0
1888	0	0	-134	-494	-360	314	113	-427	-11	13	599	-32	-38	-46	0
1889	0	0	21	-500	-521	239	271	-510	-42	9	665	-112	-17	-116	0
1890	0	0	161	-506	-667	172	414	-586	-52	-27	735	-108	-71	9	0
1891	0	0	105	-455	-560	175	332	-507	-120	9	808	11	-93	-60	0
1892	0	0	-39	-452	-413	245	187	-432	-69	32	904	27	-38	-9	0
1893	0	0	-318	-465	-147	391	-85	-306	-102	32	1024	-50	-58	36	0
1894	0	0	-388	-479	-91	433	-148	-285	-71	13	1103	9	40	85	0
1895	0	0	-477	-494	-17	485	-230	-255	-67	19	1222	-3	-27	44	0
1896	0	0	-523	-492	31	507	-277	-230	-40	17	1152	3	-15	-3	0
1897	0	0	-365	-479	-114	422	-125	-296	-95	-122	1185	-48	-60	-29	0
1898	0	0	-141	-494	-353	317	106	-423	-83	-40	1105	-65	-3	-32	0
1899	0	0	59	-490	-549	215	304	-519	-164	-79	1109	-17	-91	-54	0
1900	0	0	110	-506	-616	198	363	-561	-178	-48	1109	-108	-73	-1	0
1901	0	0	63	-517	-580	227	321	-548	-102	-38	1076	-19	-87	-52	0
1902	0	0	-75	-519	-444	297	184	-481	-112	-54	1022	-65	-50	-64	0
1903	0	0	-227	-525	-298	376	35	-411	-83	34	1084	118	15	91	0
1904	0	0	-456	-525	-69	490	-193	-297	-135	-44	1008	11	-48	44	0
1905	0	0	-475	-533	-58	504	-208	-295	-46	27	1082	48	-7	58	0
1906	0	0	-570	-543	27	556	-298	-258	-95	29	942	36	-81	-3	0
1907	0	0	-403	-531	-128	467	-137	-329	-75	-44	876	-69	-62	-25	0
1908	0	0	-101	-539	-438	320	168	-488	-19	-34	902	-44	-65	-9	0
1909	0	0	-2	-578	-576	290	287	-577	-100	-31	810	-46	-89	-87	0
1910	0	0	115	-614	-729	249	422	-671	-104	-15	828	-83	-83	-52	0
1911	0	0	81	-646	-727	282	404	-686	-27	56	807	-83	-54	-67	0
1912	0	0	-152	-679	-527	415	187	-603	21	44	838	7	-52	46	0
1913	0	0	-384	-739	-355	561	-14	-547	9	91	785	27	-60	17	0
1914	0	0	-584	-826	-242	705	-171	-534	-23	186	822	3	3	11	0
1915	0	0	-660	-873	-213	766	-223	-543	48	186	828	-333	-535	-587	0
1916	0	0	-792	-517	275	654	-533	-121	-234	-5	698	-170	-242	-226	0
1917	0	0	-751	-1216	-465	983	-143	-840	98	248	940	9	-21	-102	0
1918	0	0	-1050	-2021	-971	1535	-39	-1496	-97	254	686	-62	34	-219	0
1919	0	0	-991	-2444	-1453	1717	231	-1948	-54	248	207	-143	-5	-287	0
1920	0	0	-889	-2551	-1662	1720	386	-2106	95	263	-93	85	21	-69	0
1921	0	0	-1098	-2774	-1676	1936	289	-2225	-15	217	-316	-91	-81	-182	0
1922	0	0	-1329	-3018	-1689	2173	180	-2353	100	271	153	56	-83	-95	0
1923	0	0	-1690	-3148	-1458	2419	-116	-2303	97	389	636	19	-11	0	0
1924	0	0	-1819	-3233	-1414	2526	-202	-2323	128	339	98	67	48	-40	0
1925	0	0	-1963	-3247	-1284	2605	-339	-2265	122	256	-291	162	52	23	0
1926	0	0	-2002	-3272	-1270	2637	-366	-2271	174	60	469	21	139	-79	0
1927	0	0	-1802	-3224	-1422	2513	-190	-2323	411	-215	1699	93	182	-184	1
1928	0	0	-1568	-3125	-1557	2346	-5	-2341	646	-277	2227	91	261	-157	0
1929	0	0	-1348	-3020	-1672	2184	162	-2346	814	-294	1897	93	116	-296	0
1930	0	0	-1191	-2962	-1771	2076	290	-2366	855	131	1338	23	143	-285	0
1931	0	0	-1184	-2937	-1753	2060	284	-2345	564	455	1641	-19	401	-263	0
1932	0	0	-1296	-2888	-1592	2092	148	-2240	248	560	2075	-34	490	-120	0
1933	70	0	-1459	-2818	-1359	2138	-50	-2088	-174	504	1181	38	632	133	0
1934	70	0	-1608	-2766	-1158	2187	-225	-1962	-874	217	-911	-11	570	370	0
1935	70	0	-1682	-2721	-1039	2201	-321	-1880	-1367	137	-1914	40	611	417	0
1936	70	0	-1662	-2651	-989	2156	-336	-1820	-1367	269	-1681	-27	517	403	0
1937	70	0	-1508	-2584	-1076	2046	-216	-1830	-1165	386	-1226	1	364	382	0
1938	70	0	-1393	-2522	-1129	1957	-132	-1825	-774	302	-1350	112	203	261	0
1939	70	0	-1180	-2477	-1297	1828	58	-1887	-159	161	-1874	263	-17	67	0
1940	70	0	-1067	-2428	-1361	1747	147	-1894	413	-75	-2355	325	-502	5	0
1941	70	0	-1086	-2362	-1276	1724	95	-1819	997	-459	-2502	475	-1065	-62	0
1942	70	0	-1127	-2254	-1127	1690	0	-1690	1416	-271	-2106	663	-1472	201	0
1943	70	0	-1307	-2168	-861	1737	-223	-1514	1464	52	1	510	-1072	54	0
1944	70	0	-1389	-2029	-640	1709	-374	-1334	1328	539	3532	419	-937	168	0
1945	70	0	-1387	-1821	-434	1604	-476	-1127	909	997	7280	302	-1111	106	0
1946	70	0	-1286	-1600	-314	1443	-486	-957	343	1317	11083	-7	-1249	267	0
1947	70	0	-1087	-1315	-228	1201	-429	-771	-514	1301	11465	-244	-1270	238	0
1948	70	0	-632	-942	-310	787	-161	-626	-1067	1055	11444	-302	-1067	420	0
1949	70	0	-158	-580	-422	369	132	-501	-1621	688	11393	-452	-859	366	0
1950	70	0	417	-265	-682	-76	549	-473	-1982	448	11430	-347	-653	525	0
1951	70	0	643	79	-564	-361	603	-242	-2308	122	11480	-292	-756	719	0
1952	70	0	673	516	-157	-594	415	179	-2527	85	11391	-209	-843	764	0
1953	70	0	826	1103	277	-964	274	690	-2564	0	11446	-137	-983	991	0
1954	70	0	954	1695	741	-1324	106	1218	-2355	-298	10995	27	-985	1034	0
1955	70	0	1221	2231	1010	-1726	105	1620	-2128	-531	8982	13	-729	1061	0
1956	70	0	1366	2615	1249	-1990	58	1932	-1806	-853	5990	114	-529	905	0
1957	70	0	1488	2729	1241	-2108	123	1985	-1416	-1445	1899	77	-500	743	0
1958	70	0	1603	2673	1070	-2138	266	1871	-942	-1974	-2723	40	-184	589	0
1959	70	0	1558	2500	942	-2029	308	1721	-432	-2487	-7527	27	-65	316	0
1960	70	0	1577	2312	735	-1944	421	1523	85	-2809	-11001	5	141	29	0
1961	70	0	1335	2066	731	-1700	302	1398	488	-2979	-12447	-77	242	-240	0
1962	70	0	906	1691	785	-1298	60	1238	762	-2797	-12059	7	244	-316	0
1963	70	0	425	1171	746	-798	-160	958	884	-2531	-11773	-32	335	-397	0
1964	70	0	-93	675	768	-291	-430	721	878	-2248	-12481	1	457	-415	0
1965	70	0	-468	133	601	167	-534	367	719	-1808	-14352	-29	360	-428	0
1966	70	0	-696	-378	318	537	-507	-30	597	-1251	-15875	9	426	-180	0
1967	70	0	-866	-822	44	844	-455	-389	316	-921	-16798	-77	190	-240	0
1968	70	0	-640	-1078	-438	859	-101	-758	376	-450	-16266	-73	217	50	0
1969	70	0	-473	-1134	-661	803	94	-897	343	-93	-14691	-58	75	238	0
1970	70	0	-390	-1096	-706	743	158	-901	267	162	-12672	-79	-3	285	0
1971	70	0	-407	-1051	-644	729	118	-847	246	265	-10995	-89	-1	339	0
1972	70	0	-546	-1032	-486	789	-30	-759	386	291	-9668	106	56	490	0
1973	70	0	-754	-1041	-287	897	-233	-664	486	166	-8258	46	174	393	0
1974	70	0	-999	-1051	-52	1025	-473	-551	591	-135	-6954	114	258	353	0
1975	70	0	-1048	-1063	-15	1055	-516	-539	873	-261	-5589	112	345	252	0
1976	70	0	-1120	-1049	71	1084	-595	-489	1008	-411	-4215	151	302	122	0
1977	70	0	-904	-1051	-147	977	-378	-599	1218	-308	-2477	151	405	23	0
1978	70	0	-628	-1047	-419	837	-104	-733	1245	21	-824	13	395	42	0
1979	70	0	-495	-1078	-583	786	44	-830	1136	337	647	46	320	-116	0
1980	70	0	-394	-1074	-680	734	143	-877	1094	783	1759	64	428	-182	0
1981	70	0	-413	-1084	-671	748	129	-877	1068	1177	2370	108	389	-147	0
1982	70	0	-655	-1074	-419	864	-118	-746	933	1532	2556	15	453	-108	0
1983	70	0	-774	-1092	-318	933	-228	-705	824	1759	2679	40	457	-93	0
1984	70	0	-939	-1094	-155	1016	-392	-624	793	2126	2805	62	481	-126	0
1985	70	0	-1089	-1096	-7	1092	-541	-551	485	2304	2861	13	504	-244	0
1986	70	0	-1024	-1101	-77	1062	-473	-589	453	2436	2522	21	560	-211	0
1987	70	0	-922	-1125	-203	1023	-359	-664	341	2382	1396	-81	560	-386	0
1988	70	0	-637	-1129	-492	883	-72	-810	314	2374	746	-67	673	-420	0
1989	70	0	-450	-1111	-661	780	105	-886	320	2050	694	-83	675	-587	0
1990	70	0	-355	-1111	-756	733	200	-933	271	1835	983	-64	686	-613	0
1991	70	0	-316	-1107	-791	711	237	-949	285	1548	1326	25	713	-539	0
1992	70	0	-437	-1123	-686	780	124	-904	349	1136	1550	42	776	-463	0
1993	70	0	-664	-1096	-432	880	-116	-764	341	661	1821	-7	824	-391	0
1994	70	0	-757	-1086	-329	921	-214	-707	397	296	2229	71	774	-232	0
1995	70	0	-853	-1072	-219	962	-317	-645	283	-38	2671	77	797	-188	0
1996	70	0	-827	-1088	-261	957	-283	-674	93	-314	2828	27	727	-180	0
1997	70	0	-737	-1078	-341	907	-198	-709	-13	-543	2972	-3	781	-38	0
1998	70	0	-436	-1078	-642	757	103	-860	-205	-688	2865	-126	723	-17	0
1999	70	0	-235	-1076	-841	655	303	-958	-273	-880	2770	-64	715	124	0
[truncated: 30,641 more rows]
