# Supplementary material for: A Robust and Real-Time Capable Envelope-Based Algorithm for Heart Sound Classification: Validation under Different Physiological Conditions
Source: Sensors (Basel). 2020 Feb 11;20(4):972. doi: 10.3390/s20040972 (PMC7070375; doi:10.3390/s20040972)
Supplement: Supplementary file 1 [file sensors-20-00972-s001.zip › Messungen/ua/ua02_unfiltered.csv]

Dataset No.	Pulse (bpm)	Pacer Bit	leadI (�V)	leadII (�V)	leadIII (�V)	lead_avR (�V)	lead_avL (�V)	lead_avF (�V)	V1 (�V)	V2 (�V)	V3 (�V)	V4 (�V)	V5 (�V)	V6 (�V)	R-Wave
1	0	0	439	67	-372	-253	405	-152	248	-291	1910	192	374	556	0
2	0	0	701	83	-618	-392	659	-267	349	-353	1132	221	360	537	0
3	0	0	945	67	-878	-506	911	-405	471	-372	403	304	411	702	0
4	0	0	1066	89	-977	-577	1021	-444	483	-426	-413	217	424	659	0
5	0	0	1058	102	-956	-580	1007	-427	545	-356	-1156	318	490	711	0
6	0	0	830	89	-741	-459	785	-326	552	-420	-1969	236	481	723	0
7	0	0	538	100	-438	-319	488	-169	523	-471	-2762	209	355	616	0
8	0	0	423	100	-323	-261	373	-111	583	-440	-3476	226	374	521	0
9	0	0	269	116	-153	-192	211	-18	471	-432	-4167	232	322	446	0
10	0	0	333	116	-217	-224	275	-50	545	-432	-4727	147	223	401	0
11	0	0	408	141	-267	-274	337	-63	453	-426	-5272	100	252	341	0
12	0	0	659	147	-512	-403	585	-182	525	-388	-5655	147	93	267	0
13	0	0	758	147	-611	-452	684	-232	372	-287	-6008	54	145	219	0
14	0	0	814	168	-646	-491	730	-239	432	-347	-6221	5	112	79	0
15	0	0	718	197	-521	-457	619	-162	360	-203	-6194	46	124	129	0
16	0	0	501	207	-294	-354	397	-43	316	-135	-6204	-46	34	27	0
17	0	0	253	205	-48	-229	150	78	298	-21	-6074	-50	38	67	0
18	0	0	37	194	157	-115	-60	175	238	42	-5806	-5	5	-29	0
19	0	0	-24	201	225	-88	-124	213	333	50	-5360	-114	21	-67	0
20	0	0	-68	182	250	-57	-159	216	77	226	-5001	-93	-60	-157	0
21	0	0	157	219	62	-188	47	140	161	248	-4390	-29	-85	-77	0
22	0	0	391	263	-128	-327	259	67	159	343	-3748	3	-60	-98	0
23	0	0	553	259	-294	-406	423	-17	93	335	-2960	-93	-52	-207	0
24	0	0	645	285	-360	-465	502	-37	65	438	-2192	-73	-44	-199	0
25	0	0	534	308	-226	-421	380	41	-9	448	-1379	-54	-106	-166	0
26	0	0	401	316	-85	-358	243	115	23	457	-483	-38	-42	-137	0
27	0	0	178	323	145	-250	16	234	-42	576	415	-54	-83	-145	0
28	0	0	21	325	304	-173	-141	314	-110	599	1290	-131	-85	-118	0
29	0	0	-33	343	376	-155	-204	359	-135	589	2050	-116	-98	-166	0
30	0	0	-17	339	356	-161	-186	347	-153	547	2847	-81	-104	-178	0
31	0	0	110	368	258	-239	-74	313	-186	448	3521	-73	-178	-201	0
32	0	0	406	403	-3	-404	204	200	-176	382	4198	-64	-186	-199	0
33	0	0	620	434	-186	-527	403	124	-194	442	4776	-106	-79	-141	0
34	0	0	629	453	-176	-541	402	138	-267	360	5218	-170	-131	-265	0
35	0	0	581	467	-114	-524	347	176	-199	312	5612	-62	-168	-151	0
36	0	0	394	463	69	-428	162	266	-232	294	5814	-38	-182	-122	0
37	0	0	117	450	333	-283	-108	391	-291	219	6041	-116	-112	-184	0
38	0	0	0	436	436	-218	-218	436	-281	166	5990	-87	-116	-203	0
39	0	0	-95	430	525	-167	-310	477	-213	114	6002	-164	-95	-186	0
40	0	0	-60	407	467	-173	-263	437	-190	85	5754	-58	-147	-209	0
41	0	0	155	389	234	-272	-39	311	-271	-15	5461	-137	-120	-281	0
42	0	0	408	417	9	-412	199	213	-108	-143	5121	-102	-114	-188	0
43	0	0	584	453	-131	-518	357	161	-137	-112	4607	-106	-77	-172	0
44	0	0	656	488	-168	-572	412	160	-174	-205	4108	-73	-176	-234	0
45	0	0	667	514	-153	-590	410	180	-64	-186	3464	-83	-108	-292	0
46	0	0	408	506	98	-457	155	302	-110	-267	2948	-91	-164	-122	0
47	0	0	210	514	304	-362	-47	409	-79	-292	2252	-67	-147	-213	0
48	0	0	149	533	384	-341	-117	458	75	-242	1548	-32	-147	-97	0
49	0	0	-50	543	593	-246	-321	568	-126	-242	787	-50	-157	-207	0
50	0	0	159	552	393	-355	-117	472	100	-209	100	-58	-79	-201	0
51	0	0	244	583	339	-413	-47	461	52	-289	-682	-89	-170	-188	0
52	0	0	547	607	60	-577	243	333	40	-228	-1406	-104	-149	-170	0
53	0	0	678	609	-69	-643	373	270	124	-213	-2066	-124	-29	-244	0
54	0	0	800	634	-166	-717	483	234	95	-170	-2795	-137	-110	-211	0
55	0	0	709	634	-75	-671	392	279	87	-170	-3385	-97	-93	-195	0
56	0	0	524	653	129	-588	197	391	124	-188	-3959	-91	-161	-126	0
57	0	0	238	653	415	-445	-88	534	87	-145	-4456	-21	-176	-83	0
58	0	0	172	647	475	-409	-151	561	128	-98	-4805	-106	-64	-182	0
59	0	0	40	647	607	-343	-283	627	166	-145	-5009	-83	-104	-114	0
60	0	0	111	630	519	-370	-204	574	192	7	-5247	-126	-23	-110	0
61	0	0	225	614	389	-419	-82	501	232	-129	-5340	-108	-120	-145	0
62	0	0	523	620	97	-571	213	358	201	-32	-5243	-67	-151	-192	0
63	0	0	643	620	-23	-631	333	298	263	15	-5102	-48	-100	-147	0
64	0	0	756	595	-161	-675	458	217	174	69	-4881	-120	-91	-168	0
65	0	0	588	585	-3	-586	295	291	131	34	-4572	-112	-124	-143	0
66	0	0	421	570	149	-495	136	359	170	-3	-4299	-122	-36	-188	0
67	0	0	265	552	287	-408	-11	419	248	102	-3796	-60	-75	-91	0
68	0	0	0	533	533	-266	-266	533	124	73	-3468	-42	-126	-139	0
69	0	0	-72	508	580	-218	-326	544	151	13	-2892	-65	-93	-194	0
70	0	0	27	492	465	-259	-219	478	168	23	-2281	-65	-58	-50	0
71	0	0	154	479	325	-316	-85	402	79	5	-1746	-73	-67	-182	0
72	0	0	405	469	64	-437	170	266	40	-29	-1152	9	-23	-246	0
73	0	0	463	434	-29	-448	246	202	-32	11	-415	-147	-73	-207	0
74	0	0	569	391	-178	-480	373	106	15	52	236	-71	-75	-118	0
75	0	0	482	364	-118	-423	300	123	-62	54	925	-71	-137	-21	0
76	0	0	250	341	91	-295	79	216	-52	89	1544	-27	-52	-98	0
77	0	0	37	291	254	-164	-108	272	-151	102	2207	-50	-1	-97	0
78	0	0	-126	273	399	-73	-262	336	-98	124	2750	-114	-85	-77	0
79	0	0	-192	234	426	-21	-309	330	-31	153	3253	-27	-5	-71	0
80	0	0	-192	197	389	-2	-290	293	-91	64	3637	-116	-79	-67	0
81	0	0	-25	178	203	-76	-114	190	-126	81	3984	-52	-112	-124	0
82	0	0	170	147	-23	-158	96	62	-102	93	4211	-58	-52	-139	0
83	0	0	387	120	-267	-253	327	-73	-106	174	4473	-77	-21	-60	0
84	0	0	373	104	-269	-238	321	-82	-190	157	4469	-67	-118	-46	0
85	0	0	349	93	-256	-221	302	-81	-176	87	4456	-67	-164	-139	0
86	0	0	170	73	-97	-121	133	-12	-11	195	4463	44	-54	1	0
87	0	0	-110	60	170	25	-140	115	-153	207	4271	-89	-54	-38	0
88	0	0	-265	60	325	102	-295	192	-77	188	3982	-21	-50	15	0
89	0	0	-272	44	316	114	-294	180	-110	244	3732	-44	-17	-85	0
90	0	0	-357	31	388	163	-372	209	-178	124	3338	-75	-131	-52	0
91	0	0	-44	27	71	8	-57	49	-128	157	2952	-85	-149	-52	0
92	0	0	80	3	-77	-41	78	-37	-85	54	2343	-81	-120	-58	0
93	0	0	239	3	-236	-121	237	-116	-83	67	1844	-75	-34	-133	0
94	0	0	322	-13	-335	-154	328	-174	-52	-21	1222	-126	-89	-176	0
95	0	0	213	-27	-240	-93	226	-133	-11	-75	638	-124	-89	-65	0
96	0	0	41	-9	-50	-16	45	-29	-46	-38	-46	-91	-19	-124	0
97	0	0	-185	-21	164	103	-174	71	-46	-100	-657	-65	-46	-73	0
98	0	0	-284	-25	259	154	-271	117	73	-58	-1264	-44	-60	-36	0
99	0	0	-539	-31	508	285	-523	238	-65	-279	-1899	-79	-126	-114	0
100	0	0	-303	-42	261	172	-282	109	98	-184	-2436	-31	-73	-17	0
101	0	0	-255	-36	219	145	-237	91	40	-322	-3053	-106	-98	-161	0
102	0	0	-18	-23	-5	20	-6	-14	25	-370	-3480	-83	-110	-93	0
103	0	0	192	-23	-215	-84	203	-119	85	-397	-3909	-83	-108	-112	0
104	0	0	190	-23	-213	-83	201	-118	32	-413	-4217	-83	-48	-122	0
105	0	0	199	-29	-228	-85	213	-128	106	-415	-4481	-71	-75	-122	0
106	0	0	-47	-56	-9	51	-19	-32	93	-419	-4560	-50	-44	-50	0
107	0	0	-308	-64	244	186	-276	90	133	-477	-4619	-65	-32	-77	0
108	0	0	-410	-102	308	256	-359	103	164	-370	-4588	-40	-3	-58	0
109	0	0	-556	-116	440	336	-498	162	95	-405	-4491	-15	-81	-77	0
110	0	0	-476	-116	360	296	-418	122	21	-386	-4205	-100	-48	-36	0
111	0	0	-273	-93	180	183	-226	43	83	-337	-4044	-42	-27	-120	0
112	0	0	-68	-85	-17	76	-25	-51	-3	-382	-3647	-81	-23	-71	0
113	0	0	29	-95	-124	33	76	-109	-7	-349	-3251	-54	-118	-162	0
114	0	0	172	-95	-267	-38	219	-181	-32	-195	-2754	-65	-65	-178	0
115	0	0	64	-79	-143	7	103	-111	-46	-161	-2170	-69	-73	-65	0
116	0	0	-154	-87	67	120	-110	-10	-190	-153	-1584	-139	-87	-46	0
117	0	0	-308	-91	217	199	-262	63	-73	-87	-888	-81	-52	-75	0
118	0	0	-464	-104	360	284	-412	128	-145	64	-292	15	-91	-79	0
119	0	0	-544	-87	457	315	-500	185	-178	98	267	3	-69	-5	0
120	0	0	-445	-104	341	274	-393	118	-149	71	876	-52	-60	31	0
121	0	0	-296	-91	205	193	-250	57	-172	56	1443	-73	-110	-36	0
122	0	0	-59	-97	-38	78	-10	-67	-168	137	2019	-44	3	-73	0
123	0	0	105	-83	-188	-11	146	-135	-250	168	2461	-85	-17	-52	0
124	0	0	194	-102	-296	-46	245	-199	-329	207	2900	-133	-65	-97	0
125	0	0	41	-108	-149	33	95	-128	-331	213	3259	-60	-32	-25	0
126	0	0	-149	-97	52	123	-100	-22	-341	166	3486	-93	-73	-58	0
127	0	0	-265	-87	178	176	-221	45	-240	242	3860	-7	-75	9	0
128	0	0	-459	-93	366	276	-412	136	-261	186	3936	11	-93	-9	0
129	0	0	-493	-102	391	297	-442	144	-289	225	3965	-52	-91	-34	0
130	0	0	-407	-85	322	246	-364	118	-261	168	3994	15	-19	-32	0
131	0	0	-302	-77	225	189	-263	74	-228	108	3839	-104	-48	-87	0
132	0	0	-21	-79	-58	50	18	-68	-238	98	3689	-85	-52	-32	0
133	0	0	21	-81	-102	30	61	-91	-238	-31	3426	-131	-83	-93	0
134	0	0	145	-64	-209	-40	177	-136	-269	-34	3096	-97	-114	-124	0
135	0	0	136	-102	-238	-17	187	-170	-145	5	2776	-58	-31	-17	0
136	0	0	-119	-100	19	109	-69	-40	-199	-62	2368	-73	-124	-95	0
137	0	0	-245	-100	145	172	-195	22	-133	-97	1932	-32	-13	-3	0
138	0	0	-493	-98	395	295	-444	148	-188	-201	1410	-79	-62	-93	0
139	0	0	-490	-73	417	281	-453	172	-42	-166	923	-21	-44	-9	0
140	0	0	-473	-85	388	279	-430	151	-85	-230	279	-159	-71	-73	0
141	0	0	-280	-106	174	193	-227	34	-83	-226	-197	-69	0	15	0
142	0	0	-14	-114	-100	64	43	-107	-44	-329	-663	-56	-97	-36	0
143	0	0	46	-91	-137	22	91	-114	-36	-384	-1315	-65	-157	-91	0
144	0	0	227	-83	-310	-72	268	-196	21	-355	-1705	-87	-15	-110	0
145	0	0	134	-83	-217	-25	175	-150	-9	-349	-2203	-73	-67	-102	0
146	0	0	-95	-95	0	95	-47	-47	58	-442	-2630	-100	-79	-48	0
147	0	0	-300	-95	205	197	-252	55	69	-382	-2935	-75	-17	-65	0
148	0	0	-389	-95	294	242	-341	99	106	-333	-3138	-50	-44	46	0
149	0	0	-503	-98	405	300	-454	153	106	-347	-3493	13	-50	21	0
150	0	0	-412	-81	331	246	-371	125	91	-351	-3625	-54	-29	-32	0
151	0	0	-318	-95	223	206	-270	64	69	-347	-3792	-81	-27	-91	0
152	0	0	-72	-81	-9	76	-31	-45	122	-283	-3868	-32	-89	-128	0
153	0	0	103	-58	-161	-22	132	-109	32	-174	-3806	-60	-31	-1	0
154	0	0	190	-58	-248	-66	219	-153	3	-159	-3720	-67	-67	-168	0
155	0	0	72	-79	-151	3	111	-115	93	-174	-3573	-77	-5	-44	0
156	0	0	-97	-97	0	97	-48	-48	32	-149	-3299	-62	-1	-75	0
157	0	0	-346	-87	259	216	-302	86	58	-170	-2968	3	-50	3	0
158	0	0	-455	-89	366	272	-410	138	-36	21	-2636	5	-108	67	0
159	0	0	-538	-77	461	307	-499	192	-25	-46	-2351	-40	-137	-31	0
160	0	0	-468	-73	395	270	-431	161	-13	-50	-1877	-50	46	-58	0
161	0	0	-311	-85	226	198	-268	70	-87	-137	-1414	-104	-64	-147	0
162	0	0	-98	-95	3	96	-50	-46	-64	-79	-983	-31	-126	-93	0
163	0	0	44	-97	-141	26	92	-119	-139	-27	-550	-25	-81	-89	0
164	0	0	211	-95	-306	-58	258	-200	-71	5	-31	-44	-73	-106	0
165	0	0	11	-93	-104	41	57	-98	-137	-31	370	-29	-29	-67	0
166	0	0	-156	-116	40	136	-98	-38	-162	-23	783	-44	-120	-13	0
167	0	0	-296	-120	176	208	-236	28	-104	29	1297	11	-3	-9	0
168	0	0	-534	-129	405	331	-469	138	-149	-15	1555	-7	-38	-75	0
169	0	0	-540	-129	411	334	-475	141	-106	19	1986	17	-48	23	0
170	0	0	-556	-116	440	336	-498	162	-137	19	2260	-106	-42	40	0
171	0	0	-290	-85	205	187	-247	60	-223	-31	2419	-58	-122	-50	0
172	0	0	-97	-97	0	97	-48	-48	-195	-50	2607	0	-62	11	0
173	0	0	-2	-106	-104	54	51	-105	-209	-65	2717	-112	-40	-116	0
174	0	0	150	-98	-248	-26	199	-173	-164	27	2725	-15	-97	-180	0
175	0	0	-39	-120	-81	79	21	-100	-197	-19	2840	-44	31	-60	0
176	0	0	-117	-104	13	110	-65	-45	-147	-75	2892	-83	-38	-46	0
177	0	0	-402	-141	261	271	-331	60	-225	-56	2719	-23	-36	1	0
178	0	0	-508	-157	351	332	-429	97	-291	-15	2644	-93	-56	1	0
179	0	0	-560	-159	401	359	-480	121	-168	-32	2510	7	-42	-7	0
180	0	0	-578	-159	419	368	-498	130	-194	-44	2312	-75	-60	23	0
181	0	0	-259	-159	100	209	-179	-29	-190	31	2135	-71	-73	9	0
182	0	0	-180	-159	21	169	-100	-69	-225	5	1784	-87	-71	-116	0
183	0	0	85	-149	-234	32	159	-191	-155	0	1553	-77	-46	-77	0
184	0	0	76	-133	-209	28	142	-171	-201	34	1278	-77	-34	9	0
185	0	0	27	-141	-168	57	97	-154	-271	23	896	-89	-69	-116	0
186	0	0	-194	-162	32	178	-113	-65	-153	21	708	-34	-19	-1	0
187	0	0	-389	-157	232	273	-310	37	-252	83	370	-19	-89	-34	0
188	0	0	-506	-153	353	329	-429	100	-143	-27	89	13	-102	-48	0
189	0	0	-548	-131	417	339	-482	143	-100	48	-178	40	-166	102	0
190	0	0	-514	-128	386	321	-450	129	-162	69	-574	-48	-50	-54	0
191	0	0	-356	-151	205	253	-280	27	-161	-11	-770	-23	-98	-77	0
192	0	0	-122	-166	-44	144	-39	-105	-161	11	-1008	-29	-124	-110	0
193	0	0	-4	-155	-151	79	73	-153	-157	-29	-1233	-73	-67	-27	0
194	0	0	188	-153	-341	-17	264	-247	-62	-60	-1404	-52	-89	-97	0
195	0	0	109	-176	-285	33	197	-230	5	40	-1487	3	7	27	0
196	0	0	-205	-159	46	182	-125	-56	-83	-89	-1621	-64	0	-67	0
197	0	0	-261	-151	110	206	-185	-20	15	-7	-1755	-13	-13	-25	0
198	0	0	-418	-157	261	287	-339	52	48	-7	-1674	36	67	124	0
199	0	0	-486	-149	337	317	-411	94	1	-67	-1819	-31	-58	-54	0
200	0	0	-430	-157	273	293	-351	58	77	-135	-1759	-9	-62	23	0
201	0	0	-290	-153	137	221	-213	-8	46	-180	-1831	5	-44	-81	0
202	0	0	-47	-149	-102	98	27	-125	25	-226	-1757	-87	-89	-58	0
203	0	0	89	-143	-232	27	160	-187	52	-205	-1714	-7	-58	-48	0
204	0	0	169	-151	-320	-9	244	-235	-15	-275	-1614	-71	-124	-54	0
205	0	0	31	-157	-188	63	109	-172	5	-314	-1524	-79	-104	-79	0
206	0	0	-74	-157	-83	115	4	-120	46	-244	-1406	17	-21	0	0
207	0	0	-281	-161	120	221	-200	-20	31	-304	-1264	11	-98	0	0
208	0	0	-360	-145	215	252	-287	35	85	-267	-1121	-5	15	-40	0
209	0	0	-494	-157	337	325	-415	90	60	-186	-1008	77	-104	9	0
210	0	0	-395	-151	244	273	-319	46	135	-277	-783	-38	1	-29	0
211	0	0	-258	-161	97	209	-177	-32	85	-252	-634	-15	-34	-100	0
212	0	0	-2	-153	-151	77	74	-152	114	-254	-500	-85	-13	-56	0
213	0	0	124	-168	-292	22	208	-230	65	-289	-384	-42	-23	-89	0
214	0	0	190	-159	-349	-15	269	-254	52	-161	-211	11	32	-114	0
215	0	0	146	-162	-308	8	227	-235	64	-221	-91	-52	-77	-65	0
216	0	0	-92	-161	-69	126	-11	-115	27	-108	58	32	-54	-38	0
217	0	0	-267	-174	93	220	-180	-40	77	-46	215	-40	-9	-81	0
218	0	0	-420	-178	242	299	-331	32	58	48	362	21	-17	46	0
219	0	0	-441	-164	277	302	-359	56	29	126	438	13	-27	-11	0
220	0	0	-391	-166	225	278	-308	29	67	180	558	31	5	-3	0
221	0	0	-191	-135	56	163	-123	-39	27	234	710	-21	-9	-81	0
222	0	0	-52	-133	-81	92	14	-107	-58	232	772	-54	-9	-106	0
223	0	0	124	-157	-281	16	202	-219	-19	302	896	13	-108	-97	0
224	0	0	130	-159	-289	14	209	-224	-106	364	995	-23	-52	-116	0
225	0	0	124	-172	-296	24	210	-234	-98	419	1078	-129	-48	-131	0
226	0	0	-59	-159	-100	109	20	-129	-25	488	1154	-9	13	-19	0
227	0	0	-255	-172	83	213	-169	-44	-27	498	1249	-5	-9	-13	0
228	0	0	-364	-176	188	270	-276	6	-27	517	1334	-11	-11	-36	0
229	0	0	-414	-172	242	293	-328	35	1	657	1383	52	58	46	0
230	0	0	-451	-182	269	316	-360	43	-15	479	1272	0	-5	-91	0
231	0	0	-209	-159	50	184	-129	-54	-65	409	1299	-32	-91	-56	0
232	0	0	2	-162	-164	80	83	-163	-42	477	1288	-40	32	-29	0
233	0	0	109	-178	-287	34	198	-232	-79	405	1216	-85	-3	-75	0
234	0	0	260	-182	-442	-39	351	-312	-46	395	1084	-48	-19	-110	0
235	0	0	124	-186	-310	31	217	-248	-75	294	1045	-32	-69	-44	0
236	0	0	-101	-186	-85	143	-8	-135	-40	225	925	-25	-11	34	0
237	0	0	-273	-178	95	225	-184	-41	15	207	737	46	-25	11	0
238	0	0	-371	-162	209	266	-290	23	3	170	667	-15	-17	77	0
239	0	0	-461	-157	304	309	-382	73	56	65	485	3	-5	5	0
240	0	0	-431	-135	296	283	-363	80	62	-126	335	5	-48	-19	0
241	0	0	-246	-153	93	199	-169	-30	1	-201	110	32	-100	15	0
242	0	0	-33	-162	-129	97	48	-145	0	-215	-104	40	-46	-54	0
243	0	0	115	-168	-283	26	199	-225	-27	-329	-248	-40	-89	-102	0
244	0	0	174	-161	-335	-6	254	-248	58	-358	-537	-34	-50	-71	0
245	0	0	66	-162	-228	48	147	-195	102	-434	-646	-60	-15	-34	0
246	0	0	-103	-174	-71	138	-16	-122	44	-471	-865	-9	-19	3	0
247	0	0	-252	-161	91	206	-171	-35	93	-422	-1032	-31	0	7	0
248	0	0	-496	-149	347	322	-421	99	15	-576	-1228	-62	-36	-9	0
249	0	0	-521	-188	333	354	-427	72	139	-494	-1392	42	-50	27	0
250	0	0	-470	-166	304	318	-387	69	145	-430	-1517	-13	-46	23	0
251	0	0	-263	-182	81	222	-172	-50	162	-494	-1647	-5	42	-95	0
252	0	0	0	-176	-176	88	88	-176	131	-405	-1709	-17	19	-77	0
253	0	0	106	-157	-263	25	184	-210	153	-477	-1701	9	-83	-54	0
254	0	0	184	-155	-339	-14	261	-247	75	-430	-1726	-62	-46	-170	0
255	0	0	99	-176	-275	38	187	-225	164	-289	-1701	31	-44	-62	0
256	0	0	-112	-166	-54	139	-29	-110	27	-194	-1654	-73	-3	-42	0
257	0	0	-270	-129	141	199	-205	6	126	-69	-1513	1	-11	-36	0
258	0	0	-434	-143	291	288	-362	74	-1	69	-1326	-60	3	-21	0
259	0	0	-475	-128	347	301	-411	109	48	112	-1099	-32	15	9	0
260	0	0	-373	-143	230	258	-301	43	40	230	-1004	21	-15	-27	0
261	0	0	-205	-149	56	177	-130	-46	65	327	-680	56	69	-3	0
262	0	0	-66	-131	-65	98	0	-98	-62	283	-420	-75	-87	-110	0
263	0	0	243	-104	-347	-69	295	-225	44	376	-110	3	-79	-48	0
264	0	0	204	-106	-310	-49	257	-208	-34	475	46	-100	-17	-93	0
265	0	0	163	-128	-291	-17	227	-209	-17	580	389	-31	-56	-65	0
266	0	0	-66	-112	-46	89	-10	-79	-31	597	725	-29	-15	40	0
267	0	0	-269	-81	188	175	-228	53	-54	646	944	0	-29	46	0
268	0	0	-362	-83	279	222	-320	98	-67	679	1117	46	-46	-1	0
269	0	0	-439	-71	368	255	-403	148	-69	690	1445	19	36	42	0
270	0	0	-356	-56	300	206	-328	122	-75	679	1631	25	7	-5	0
271	0	0	-156	-36	120	96	-138	42	-131	696	1811	-64	60	-46	0
272	0	0	68	-42	-110	-13	89	-76	-87	624	1928	-17	44	-64	0
273	0	0	208	-32	-240	-88	224	-136	-91	539	2046	-54	-23	13	0
274	0	0	326	-15	-341	-155	333	-178	-87	529	2201	1	0	13	0
275	0	0	137	-31	-168	-53	152	-99	-209	424	2172	-83	-31	-48	0
276	0	0	7	-58	-65	25	36	-61	-62	413	2211	31	-1	15	0
277	0	0	-257	-48	209	152	-233	80	-124	269	2246	-7	25	-3	0
278	0	0	-344	-52	292	198	-318	120	-25	226	2112	-27	-69	42	0
279	0	0	-389	-42	347	215	-368	152	25	190	2073	81	25	112	0
280	0	0	-395	-62	333	228	-364	135	-95	-19	1744	-58	-64	-98	0
281	0	0	-143	-91	52	117	-97	-19	85	-17	1614	31	-19	0	0
282	0	0	-21	-69	-48	45	13	-58	-17	-135	1377	-75	3	-23	0
283	0	0	202	-50	-252	-76	227	-151	-36	-265	1115	-79	-118	-145	0
284	0	0	214	-65	-279	-74	246	-172	112	-269	956	38	-25	-64	0
285	0	0	123	-67	-190	-28	156	-128	27	-291	543	-17	-29	-102	0
286	0	0	29	-79	-108	25	68	-93	162	-314	353	54	21	-23	0
287	0	0	-264	-69	195	166	-229	63	44	-397	34	17	-56	23	0
288	0	0	-374	-85	289	229	-331	102	98	-372	-291	-32	-36	17	0
289	0	0	-362	-75	287	218	-324	106	195	-327	-560	-23	-36	81	0
290	0	0	-443	-83	360	263	-401	138	75	-419	-857	-67	5	73	0
291	0	0	-172	-93	79	132	-125	-7	102	-446	-1154	-124	-62	-65	0
292	0	0	47	-75	-122	14	84	-98	122	-417	-1317	-100	-9	-58	0
293	0	0	147	-126	-273	-10	210	-199	95	-372	-1614	-52	-58	-40	0
294	0	0	279	-149	-428	-65	353	-288	159	-285	-1778	-71	-83	-42	0
295	0	0	95	-170	-265	37	180	-217	129	-310	-1963	-73	-52	-42	0
296	0	0	-37	-172	-135	104	49	-153	139	-182	-2023	17	-50	36	0
297	0	0	-300	-203	97	251	-198	-53	64	-54	-2077	-1	-36	27	0
298	0	0	-420	-199	221	309	-320	11	95	-11	-2066	-83	-32	-3	0
299	0	0	-457	-199	258	328	-357	29	46	42	-2042	-3	13	-1	0
300	0	0	-394	-162	232	278	-313	35	85	50	-1988	-25	-9	-15	0
301	0	0	-181	-174	7	177	-94	-83	54	89	-1932	-42	-62	-62	0
302	0	0	58	-170	-228	56	143	-199	31	188	-1755	-46	-21	-25	0
303	0	0	110	-184	-294	37	202	-239	36	145	-1652	-19	-87	-97	0
304	0	0	204	-180	-384	-12	294	-282	62	128	-1429	19	-116	5	0
305	0	0	190	-192	-382	1	286	-287	5	314	-1247	0	-15	-15	0
306	0	0	-36	-197	-161	116	62	-179	29	283	-987	40	31	-15	0
307	0	0	-253	-211	42	232	-147	-84	-32	314	-752	19	21	21	0
308	0	0	-402	-197	205	299	-303	4	3	304	-485	44	-54	89	0
309	0	0	-447	-205	242	326	-344	18	21	240	-250	3	-81	97	0
310	0	0	-336	-199	137	267	-236	-31	9	261	54	25	7	100	0
311	0	0	-193	-178	15	185	-104	-81	-81	124	219	-87	-58	-9	0
312	0	0	68	-207	-275	69	171	-241	-38	178	529	27	21	-32	0
313	0	0	103	-240	-343	68	223	-291	-75	71	711	-79	-3	-19	0
314	0	0	231	-234	-465	1	348	-349	-79	11	874	9	-52	-104	0
315	0	0	89	-225	-314	68	201	-269	-62	9	1059	-17	-46	-15	0
316	0	0	-116	-205	-89	160	-13	-147	0	-58	1272	11	17	52	0
317	0	0	-235	-199	36	217	-135	-81	-25	-97	1408	-46	-15	25	0
318	0	0	-401	-180	221	290	-311	20	-67	-32	1493	36	9	58	0
319	0	0	-509	-174	335	341	-422	80	-19	-71	1538	-32	11	23	0
320	0	0	-352	-184	168	268	-260	-8	0	-176	1553	-19	-9	9	0
321	0	0	-187	-190	-3	188	-92	-96	0	-194	1509	-15	-13	-19	0
322	0	0	-23	-172	-149	97	63	-160	-52	-261	1480	-25	-67	-34	0
323	0	0	171	-172	-343	0	257	-257	-77	-302	1433	-100	-25	-7	0
324	0	0	238	-188	-426	-25	332	-307	5	-258	1233	-89	-79	-56	0
325	0	0	89	-184	-273	47	181	-228	-52	-232	1152	-73	-19	-50	0
326	0	0	-71	-232	-161	151	45	-196	29	-273	999	46	15	40	0
327	0	0	-271	-240	31	255	-151	-104	79	-186	880	46	-85	106	0
328	0	0	-434	-252	182	343	-308	-35	29	-161	632	-21	-60	40	0
329	0	0	-517	-292	225	404	-371	-33	46	-129	444	13	-15	17	0
330	0	0	-463	-289	174	376	-318	-57	75	-81	213	-42	-5	-11	0
331	0	0	-219	-269	-50	244	-84	-159	102	-48	73	-27	23	-7	0
332	0	0	37	-215	-252	89	144	-233	25	3	-73	17	-93	27	0
333	0	0	157	-128	-285	-14	221	-206	32	-38	-271	-7	-141	-65	0
334	0	0	303	7	-296	-155	299	-144	87	56	-378	-98	-7	-108	0
335	0	0	243	131	-112	-187	177	9	-9	155	-605	-104	-27	-52	0
336	0	0	194	347	153	-270	20	250	13	223	-642	-58	58	34	0
337	0	0	137	614	477	-375	-170	545	62	263	-807	15	5	-27	0
338	0	0	95	859	764	-477	-334	811	46	279	-812	-21	-21	5	0
339	0	0	210	1181	971	-695	-380	1076	-1	407	-869	31	11	104	0
340	0	0	487	1569	1082	-1028	-297	1325	-21	325	-952	27	-60	-42	0
341	0	0	884	1982	1098	-1433	-107	1540	40	314	-853	-64	-27	0	0
342	0	0	1288	2510	1222	-1899	33	1866	3	226	-873	-104	-91	7	0
343	0	0	1830	3100	1270	-2465	280	2185	-21	360	-814	-44	-1	-23	0
344	0	0	2068	3633	1565	-2850	251	2599	-50	318	-733	-23	-32	-71	0
345	0	0	2214	3973	1759	-3093	227	2866	-48	304	-644	-58	-38	-97	0
346	0	0	2021	4058	2037	-3039	-8	3047	-56	343	-510	-7	3	36	0
347	0	0	1779	4006	2227	-2892	-224	3116	-29	271	-391	-5	-126	108	0
348	0	0	1645	3881	2236	-2763	-295	3058	32	265	-225	11	31	42	0
349	0	0	1482	3722	2240	-2602	-379	2981	3	215	-40	-25	44	-21	1
350	0	0	1348	3427	2079	-2387	-365	2753	-48	126	-46	-44	23	-13	0
351	0	0	1434	3032	1598	-2233	-82	2315	17	13	168	-64	1	1	0
352	0	0	1331	2553	1222	-1942	54	1887	-64	-79	267	-13	-62	-81	0
353	0	0	1242	1988	746	-1615	248	1367	-93	-131	453	-36	-48	-48	0
354	0	0	974	1435	461	-1204	256	948	-162	-168	471	-75	-15	-56	0
355	0	0	659	843	184	-751	237	513	-131	-219	613	-73	-46	13	0
356	0	0	177	419	242	-298	-32	330	-159	-242	661	-32	34	-29	0
357	0	0	-79	192	271	-56	-175	231	-48	-296	797	-27	-7	29	0
358	0	0	-233	141	374	46	-303	257	-67	-298	814	-7	11	52	0
359	0	0	-325	192	517	66	-421	354	-85	-356	905	-36	11	44	0
360	0	0	-208	203	411	2	-309	307	-19	-436	882	-36	-58	-21	0
361	0	0	-14	205	219	-95	-116	212	-81	-386	797	-21	7	-11	0
362	0	0	168	197	29	-182	69	113	-106	-362	680	-17	-83	-29	0
363	0	0	286	157	-129	-221	207	14	-58	-386	686	-81	-36	-89	0
364	0	0	313	135	-178	-224	245	-21	-166	-378	585	-21	-106	-67	0
365	0	0	243	98	-145	-170	194	-23	-97	-430	675	-60	-34	-46	0
366	0	0	21	79	58	-50	-18	68	-19	-329	585	-1	32	77	0
367	0	0	-204	46	250	79	-227	148	-67	-355	453	-46	-85	-23	0
368	0	0	-337	25	362	156	-349	193	-36	-176	335	23	-9	93	0
369	0	0	-362	-48	314	205	-338	133	5	-151	254	-29	65	-3	0
370	0	0	-325	-54	271	189	-298	108	-36	-131	124	-31	-25	52	0
371	0	0	-146	-42	104	94	-125	31	-87	-192	29	-58	-23	-9	0
372	0	0	95	-81	-176	-7	135	-128	-38	-27	-122	38	-54	-23	0
373	0	0	173	-104	-277	-34	225	-190	-36	0	-302	-71	-62	-42	0
374	0	0	223	-110	-333	-56	278	-221	-19	17	-308	27	-9	-87	0
375	0	0	196	-81	-277	-57	236	-179	-118	164	-391	-67	-15	-64	0
376	0	0	-28	-97	-69	62	20	-83	-52	197	-492	-1	17	11	0
377	0	0	-220	-116	104	168	-162	-6	-1	184	-541	23	17	-25	0
378	0	0	-325	-102	223	213	-274	60	-32	289	-613	1	77	-23	0
379	0	0	-414	-91	323	252	-368	116	56	258	-634	85	5	58	0
380	0	0	-329	-89	240	209	-284	75	1	244	-721	-19	-34	9	0
381	0	0	-149	-89	60	119	-104	-14	-62	217	-737	0	-36	-3	0
382	0	0	13	-91	-104	39	58	-97	-116	221	-820	-87	1	-65	0
383	0	0	223	-110	-333	-56	278	-221	-11	195	-791	1	-27	-116	0
384	0	0	287	-110	-397	-88	342	-253	-56	149	-770	-19	13	-17	0
385	0	0	210	-131	-341	-39	275	-236	-11	89	-713	13	-116	56	0
386	0	0	-21	-118	-97	69	38	-107	32	71	-677	-50	-1	71	0
387	0	0	-187	-131	56	159	-121	-37	-54	95	-642	-3	-25	93	0
388	0	0	-331	-149	182	240	-256	16	32	15	-634	17	-11	64	0
389	0	0	-383	-122	261	252	-322	69	116	69	-554	128	44	124	0
390	0	0	-313	-131	182	222	-247	25	15	-56	-481	-40	-64	32	0
391	0	0	-109	-157	-48	133	-30	-102	38	-122	-432	-7	-11	-36	0
392	0	0	27	-116	-143	44	85	-129	15	-201	-353	-69	-29	-17	0
393	0	0	200	-133	-333	-33	266	-233	25	-258	-217	-46	-56	-54	0
394	0	0	293	-141	-434	-76	363	-287	44	-275	-129	-32	-31	-44	0
395	0	0	225	-118	-343	-53	284	-230	40	-294	-36	-15	13	-11	0
396	0	0	6	-104	-110	49	58	-107	60	-197	-23	42	15	3	0
397	0	0	-195	-77	118	136	-156	20	34	-217	120	36	50	7	0
398	0	0	-334	-69	265	201	-299	98	-46	-217	170	-15	21	29	0
399	0	0	-422	-100	322	261	-372	111	-42	-213	283	-27	-7	-23	0
400	0	0	-304	-91	213	197	-258	61	15	-118	368	62	-21	77	0
401	0	0	-92	-79	13	85	-52	-33	-31	-168	401	-44	9	-58	0
402	0	0	12	-83	-95	35	53	-89	-58	-149	457	-1	-3	-79	0
403	0	0	215	-60	-275	-77	245	-167	-62	-137	539	-98	-3	-65	0
404	0	0	307	-69	-376	-119	341	-222	32	-40	618	-27	-36	-13	0
405	0	0	199	-97	-296	-51	247	-196	-65	-42	700	-77	-27	17	0
406	0	0	-50	-73	-23	61	-13	-48	-79	75	564	17	-15	-36	0
407	0	0	-162	-52	110	107	-136	29	-71	116	647	3	-21	31	0
408	0	0	-323	-29	294	176	-308	132	-7	157	659	25	27	100	0
409	0	0	-358	-31	327	194	-342	148	-89	172	644	-23	-60	52	0
410	0	0	-302	-21	281	161	-291	130	-13	226	618	-34	19	108	0
411	0	0	-80	-40	40	60	-60	0	-65	232	593	-56	32	-38	0
412	0	0	48	-31	-79	-8	63	-55	-141	157	512	-19	-23	-67	0
413	0	0	253	-34	-287	-109	270	-160	-52	248	479	21	-106	-97	0
414	0	0	268	-48	-316	-110	292	-182	-89	211	467	-65	-36	-52	0
415	0	0	194	-21	-215	-86	204	-118	-106	294	356	-65	-71	-23	0
416	0	0	55	1	-54	-28	54	-26	-11	372	285	97	36	31	0
417	0	0	-107	-5	102	56	-104	48	-77	254	242	-21	3	5	0
418	0	0	-296	-17	279	156	-287	131	-81	329	135	-15	32	54	0
419	0	0	-414	-9	405	211	-409	198	-17	219	42	-21	38	31	0
420	0	0	-223	9	232	107	-227	120	34	213	34	-9	-3	27	0
421	0	0	-98	-7	91	52	-94	42	-104	203	-124	-58	11	-25	0
422	0	0	105	-13	-118	-46	111	-65	-77	110	-215	23	-89	-118	0
423	0	0	231	-21	-252	-105	241	-136	-29	108	-337	-79	-3	-54	0
424	0	0	276	-15	-291	-130	283	-153	-62	9	-399	-91	0	-87	0
425	0	0	187	-5	-192	-91	189	-98	36	-19	-459	-5	-34	-58	0
426	0	0	80	13	-67	-46	73	-27	-9	0	-399	23	7	-5	0
427	0	0	-132	44	176	44	-154	110	-13	-32	-543	-3	15	21	0
428	0	0	-252	56	308	98	-280	182	83	-62	-605	40	-7	13	0
429	0	0	-346	73	419	136	-382	246	71	-108	-599	7	-32	19	0
430	0	0	-258	75	333	91	-295	204	75	-168	-704	-34	-5	-7	0
431	0	0	-17	81	98	-32	-57	89	91	-174	-614	-25	23	-54	0
432	0	0	133	102	-31	-117	82	35	69	-211	-669	-81	-48	-139	0
433	0	0	312	91	-221	-201	266	-65	56	-157	-706	-62	89	-83	0
434	0	0	288	122	-166	-205	227	-22	48	-238	-710	-85	-85	-100	0
435	0	0	299	133	-166	-216	232	-16	34	-153	-529	-56	-29	-21	0
436	0	0	130	141	11	-135	59	76	97	-34	-428	25	46	0	0
437	0	0	-150	129	279	10	-214	204	-5	-106	-419	21	-9	31	0
438	0	0	-177	141	318	18	-247	229	104	-15	-261	46	32	32	0
439	0	0	-342	129	471	106	-406	300	-1	-69	-232	0	-64	-15	0
440	0	0	-161	151	312	5	-236	231	0	73	-52	9	50	-32	0
441	0	0	-37	153	190	-58	-113	171	0	64	50	-31	69	-27	0
442	0	0	183	174	-9	-178	96	82	-50	15	164	-23	-65	-48	0
443	0	0	385	213	-172	-299	278	20	-1	139	329	-5	54	-21	0
444	0	0	397	238	-159	-317	278	39	-155	122	376	-100	-46	-83	0
445	0	0	349	252	-97	-300	223	77	-75	221	556	-40	-38	3	0
446	0	0	35	209	174	-122	-69	191	-91	244	665	-36	-62	58	0
447	0	0	-42	219	261	-88	-151	240	-69	258	791	23	-83	34	0
448	0	0	-201	254	455	-26	-328	354	-27	318	973	27	7	91	0
449	0	0	-252	281	533	-14	-392	407	-131	259	1067	-75	-69	29	0
450	0	0	-128	285	413	-78	-270	349	-21	331	1125	31	7	56	0
451	0	0	-29	302	331	-136	-180	316	-112	182	1140	-69	-50	-31	0
452	0	0	316	327	11	-321	152	169	-23	275	1131	-42	-27	-50	0
453	0	0	332	355	23	-343	154	189	-100	203	1156	3	-13	-100	0
454	0	0	488	382	-106	-435	297	138	-97	269	1134	-106	-60	-147	0
455	0	0	316	345	29	-330	143	187	-93	225	1119	-31	-58	29	0
456	0	0	225	368	143	-296	41	255	-79	246	1123	46	-44	-1	0
457	0	0	-4	405	409	-200	-206	407	-58	44	1032	-5	-73	-7	0
458	0	0	-89	397	486	-154	-287	441	-52	178	970	27	-13	131	0
459	0	0	-168	415	583	-123	-375	499	-42	50	845	23	-60	23	0
460	0	0	-49	424	473	-187	-261	448	-65	38	762	32	-65	36	0
461	0	0	93	459	366	-276	-136	412	-56	-19	607	-48	-15	-9	0
462	0	0	324	494	170	-409	77	332	-62	-176	459	-27	-93	-128	0
463	0	0	519	519	0	-519	259	259	0	-97	393	5	25	-54	0
464	0	0	491	539	48	-515	221	293	-1	-287	112	-104	-95	-145	0
465	0	0	473	535	62	-504	205	298	7	-114	31	0	0	34	0
466	0	0	262	568	306	-415	-22	437	-93	-207	-172	-42	-42	21	0
467	0	0	103	558	455	-330	-176	506	-21	-205	-267	-34	11	38	0
468	0	0	72	566	494	-319	-211	530	157	-271	-436	1	58	95	0
469	0	0	-80	556	636	-238	-358	596	62	-250	-624	-60	9	77	0
470	0	0	2	572	570	-287	-284	571	97	-291	-785	-54	-13	13	0
471	0	0	213	591	378	-402	-82	484	75	-252	-946	-11	-31	9	0
472	0	0	444	628	184	-536	130	406	65	-310	-1026	0	-50	31	0
473	0	0	569	634	65	-601	252	349	69	-320	-1125	-42	-29	-58	0
474	0	0	624	649	25	-636	299	337	69	-292	-1280	-106	-11	-118	0
475	0	0	547	653	106	-600	220	379	95	-304	-1305	-52	-34	-34	0
476	0	0	322	647	325	-484	-1	486	79	-230	-1328	-27	44	13	0
477	0	0	166	618	452	-392	-143	535	95	-166	-1373	15	5	-9	0
478	0	0	85	634	549	-359	-232	591	77	-25	-1239	-3	62	114	0
479	0	0	-68	642	710	-287	-389	676	17	-104	-1286	-42	-71	44	0
480	0	0	123	646	523	-384	-200	584	58	-19	-1167	-27	-21	1	0
481	0	0	221	628	407	-424	-93	517	87	-15	-1198	56	17	65	0
482	0	0	487	601	114	-544	186	357	21	42	-1152	-77	0	-106	0
483	0	0	622	605	-17	-613	319	294	34	79	-1016	-46	-9	-5	0
484	0	0	518	593	75	-555	221	334	-50	56	-971	-102	-29	-79	0
485	0	0	474	578	104	-526	185	341	-93	77	-725	-65	-93	0	0
486	0	0	326	574	248	-450	39	411	-7	128	-587	40	-87	-13	0
487	0	0	82	516	434	-299	-176	475	-25	133	-457	23	-3	71	0
488	0	0	-87	477	564	-195	-325	520	-60	151	-298	-34	5	-1	0
489	0	0	-184	467	651	-141	-417	559	-75	71	-215	-60	-25	-1	0
490	0	0	-57	420	477	-181	-267	448	-40	100	112	13	21	32	0
491	0	0	114	422	308	-268	-97	365	-122	46	129	-69	0	-40	0
492	0	0	337	397	60	-367	138	228	-64	67	355	-69	-67	-34	0
493	0	0	379	370	-9	-374	194	180	-145	54	446	-73	-75	-46	0
494	0	0	492	318	-174	-405	333	72	-120	58	562	-64	-44	-58	0
495	0	0	319	275	-44	-297	181	115	-91	38	710	-50	13	-17	0
496	0	0	94	256	162	-175	-34	209	-176	-11	841	1	-36	13	0
497	0	0	-59	230	289	-85	-174	259	-106	-9	911	-21	5	40	0
498	0	0	-240	184	424	28	-332	304	-100	-21	1010	13	-15	112	0
499	0	0	-267	157	424	55	-345	290	-11	-25	1074	-21	32	108	0
500	0	0	-244	157	401	43	-322	279	-120	-131	1084	-54	31	48	0
501	0	0	-66	104	170	-19	-118	137	-157	-170	1016	-52	-50	-50	0
502	0	0	114	93	-21	-103	67	36	-137	-122	1043	-73	0	1	0
503	0	0	350	46	-304	-198	327	-129	-60	-143	989	1	17	31	0
504	0	0	252	58	-194	-155	223	-68	-71	-256	834	-44	-9	-52	0
505	0	0	244	23	-221	-133	232	-99	-67	-252	834	-31	-44	19	0
506	0	0	-12	7	19	2	-15	13	-15	-201	708	0	40	-13	0
507	0	0	-129	-15	114	72	-121	49	-13	-170	640	3	17	89	0
508	0	0	-312	-58	254	185	-283	98	21	-168	467	34	40	126	0
509	0	0	-389	-58	331	223	-360	136	-114	-190	291	-97	23	11	0
510	0	0	-214	-32	182	123	-198	75	-17	-77	213	-11	52	29	0
511	0	0	-149	-58	91	103	-120	16	-83	-164	-13	23	-52	34	0
512	0	0	56	-64	-120	4	88	-92	-73	-50	-232	-38	-60	-40	0
513	0	0	163	-89	-252	-37	207	-170	-104	-155	-372	-13	-62	-128	0
514	0	0	264	-110	-374	-77	319	-242	-79	-38	-496	-60	11	-75	0
515	0	0	137	-122	-259	-7	198	-190	-85	-5	-630	-75	48	-13	0
516	0	0	-105	-147	-42	126	-31	-94	-11	29	-795	-83	-3	-27	0
517	0	0	-220	-147	73	183	-146	-37	-44	170	-865	-56	112	5	0
518	0	0	-408	-131	277	269	-342	73	-38	161	-1090	17	3	-60	0
519	0	0	-442	-161	281	301	-361	60	-31	157	-1156	29	-19	-15	0
520	0	0	-424	-176	248	300	-336	36	-1	143	-1156	5	-38	62	0
521	0	0	-243	-174	69	208	-156	-52	-27	141	-1340	-40	-79	-58	0
522	0	0	43	-164	-207	60	125	-185	17	147	-1226	-13	54	-73	0
523	0	0	159	-180	-339	10	249	-259	-11	182	-1266	-3	-25	-126	0
524	0	0	278	-172	-450	-53	364	-311	52	178	-1218	-58	-21	-40	0
525	0	0	76	-141	-217	32	146	-179	19	162	-1177	-38	54	-54	0
526	0	0	-150	-157	-7	153	-71	-82	-56	240	-1191	-62	-34	-64	0
527	0	0	-247	-182	65	214	-156	-58	-19	314	-946	9	-3	42	0
528	0	0	-482	-199	283	340	-382	42	-44	320	-892	-71	31	27	0
529	0	0	-484	-166	318	325	-401	76	21	234	-729	31	-23	62	0
530	0	0	-430	-207	223	318	-326	8	-89	215	-620	-48	1	-54	0
531	0	0	-212	-215	-3	213	-104	-109	-65	263	-415	-27	5	-9	0
532	0	0	-50	-207	-157	128	53	-182	-58	137	-289	-21	-48	-67	0
533	0	0	62	-238	-300	88	181	-269	-73	131	-79	-71	-21	-79	0
534	0	0	111	-238	-349	63	230	-293	-168	143	128	-64	-34	19	0
535	0	0	25	-234	-259	104	142	-246	-124	81	291	-62	-38	27	0
536	0	0	-159	-226	-67	192	-46	-146	11	192	609	38	15	34	0
537	0	0	-341	-219	122	280	-231	-48	-48	93	744	-15	-5	-1	0
538	0	0	-424	-230	194	327	-309	-18	-34	234	797	11	52	54	0
539	0	0	-520	-228	292	374	-406	32	-52	97	1028	9	-5	60	0
540	0	0	-422	-219	203	320	-312	-8	-69	56	1032	-3	11	-5	0
541	0	0	-210	-178	32	194	-121	-73	-58	40	1189	-34	81	32	0
542	0	0	7	-221	-228	107	117	-224	42	-9	1140	5	-100	17	0
543	0	0	120	-213	-333	46	226	-273	-77	-44	1224	-27	-81	-48	0
544	0	0	194	-190	-384	-2	289	-287	36	-11	1222	-13	-17	-31	0
545	0	0	87	-176	-263	44	175	-219	-46	-97	1264	-71	7	5	0
546	0	0	-76	-143	-67	109	-4	-105	-38	-9	1177	50	-50	36	0
547	0	0	-321	-145	176	233	-248	15	-69	-1	1072	-62	48	-38	0
548	0	0	-439	-174	265	306	-352	45	13	-44	997	-31	-48	81	0
549	0	0	-533	-149	384	341	-458	117	-42	-36	855	-79	0	7	0
550	0	0	-391	-190	201	290	-296	5	40	-42	694	42	-52	13	0
551	0	0	-203	-161	42	182	-122	-59	-48	-73	550	-52	-1	-15	0
552	0	0	43	-174	-217	65	130	-195	17	-32	258	-5	-7	-52	0
553	0	0	88	-166	-254	39	171	-210	-31	-34	102	-27	-11	-67	0
554	0	0	154	-201	-355	23	254	-278	27	-60	-139	-143	-11	-58	0
555	0	0	48	-184	-232	68	140	-208	23	-69	-221	-108	-19	-25	0
556	0	0	-126	-174	-48	150	-39	-111	112	-50	-459	34	-1	42	0
557	0	0	-294	-188	106	241	-200	-41	69	1	-636	-17	9	-7	0
558	0	0	-453	-184	269	318	-361	42	48	27	-673	-73	126	71	0
559	0	0	-486	-182	304	334	-395	61	48	17	-929	-5	-67	67	0
560	0	0	-360	-166	194	263	-277	14	129	91	-979	34	46	71	0
561	0	0	-249	-180	69	214	-159	-55	5	27	-1191	-93	-46	-83	0
562	0	0	8	-184	-192	88	100	-188	52	32	-1257	-46	-13	-118	0
563	0	0	119	-168	-287	24	203	-227	65	46	-1262	17	-36	-1	0
564	0	0	180	-149	-329	-15	254	-239	25	52	-1379	-81	-13	-60	0
565	0	0	155	-137	-292	-9	223	-214	58	56	-1235	-73	-21	-23	0
566	0	0	-107	-172	-65	139	-21	-118	91	155	-1247	50	40	52	0
567	0	0	-230	-172	58	201	-144	-57	42	153	-1152	31	9	91	0
568	0	0	-370	-126	244	248	-307	59	102	166	-1063	32	56	60	0
569	0	0	-410	-143	267	276	-338	62	21	149	-937	-25	7	-46	0
570	0	0	-388	-162	226	275	-307	32	56	226	-834	-5	19	89	0
571	0	0	-177	-145	32	161	-104	-56	13	71	-640	-36	17	-58	0
572	0	0	25	-194	-219	84	122	-206	77	97	-446	27	-52	-58	0
573	0	0	138	-205	-343	33	240	-274	21	106	-289	-44	-31	-112	0
574	0	0	190	-176	-366	-7	278	-271	36	143	-15	-5	-54	-34	0
575	0	0	37	-149	-186	56	111	-167	-65	67	128	-60	-79	15	0
576	0	0	-62	-149	-87	105	12	-118	42	79	405	17	-46	32	0
577	0	0	-305	-170	135	237	-220	-17	21	83	661	40	-3	122	0
578	0	0	-455	-184	271	319	-363	43	-9	38	758	-1	-7	65	0
579	0	0	-424	-178	246	301	-335	34	27	93	919	-36	15	60	0
580	0	0	-422	-205	217	313	-319	6	-36	85	985	40	-13	56	0
581	0	0	-186	-186	0	186	-93	-93	-83	11	1109	-29	-34	0	0
582	0	0	25	-188	-213	81	119	-200	-9	-36	1255	34	-21	-91	0
583	0	0	182	-184	-366	1	274	-275	-100	0	1354	-9	-52	-112	0
584	0	0	169	-215	-384	23	276	-299	-48	-44	1330	-62	9	-21	0
585	0	0	117	-201	-318	42	217	-259	71	-73	1406	-7	75	-5	0
586	0	0	-74	-203	-129	138	27	-166	-81	-77	1389	-1	-69	27	0
587	0	0	-288	-203	85	245	-186	-59	-25	-106	1305	46	-46	58	0
588	0	0	-383	-205	178	294	-280	-13	-19	-27	1229	1	5	106	0
589	0	0	-455	-199	256	327	-355	28	-13	-50	1099	-3	46	54	0
590	0	0	-317	-184	133	250	-225	-25	9	-52	935	7	29	60	0
591	0	0	-148	-180	-32	164	-58	-106	-64	-62	847	5	-31	-11	0
592	0	0	-58	-217	-159	137	50	-188	-29	-223	537	-69	-85	-106	0
593	0	0	181	-203	-384	11	282	-293	54	-190	389	-17	-46	-44	0
594	0	0	169	-232	-401	31	285	-316	-13	-174	194	-64	-44	-62	0
595	0	0	40	-219	-259	89	149	-239	-15	-161	54	-7	-58	-23	0
596	0	0	-161	-219	-58	190	-51	-138	11	-60	-170	21	-34	-21	0
597	0	0	-321	-209	112	265	-216	-48	36	-79	-333	3	-46	34	0
598	0	0	-437	-211	226	324	-331	7	9	-81	-465	-23	-7	1	0
599	0	0	-480	-199	281	339	-380	41	110	-36	-657	-5	-44	13	0
600	0	0	-427	-232	195	329	-311	-18	40	-38	-777	25	-15	-11	0
601	0	0	-202	-221	-19	211	-91	-120	52	-116	-907	-106	-62	-75	0
602	0	0	31	-215	-246	92	138	-230	23	106	-987	-19	17	-19	0
603	0	0	85	-207	-292	61	188	-249	-19	-13	-1045	-75	-69	-102	0
604	0	0	231	-226	-457	-2	344	-341	-9	124	-995	-85	-13	-13	0
605	0	0	68	-230	-298	81	183	-264	69	77	-1002	-38	9	46	0
606	0	0	-14	-219	-205	116	95	-212	124	162	-904	-23	65	15	0
607	0	0	-284	-201	83	242	-183	-59	46	199	-838	5	-34	32	0
608	0	0	-470	-226	244	348	-357	9	3	106	-772	-23	-32	3	0
609	0	0	-406	-240	166	323	-286	-37	42	283	-593	-17	-32	129	0
610	0	0	-471	-215	256	343	-363	20	-62	159	-477	-50	-44	23	0
611	0	0	-188	-232	-44	210	-72	-138	-71	190	-355	19	-42	-31	0
612	0	0	-9	-228	-219	118	105	-223	25	157	-128	-19	-52	-11	0
613	0	0	95	-221	-316	63	205	-268	-85	155	-73	-62	-38	-114	0
614	0	0	181	-228	-409	23	295	-318	-34	194	252	7	-23	-9	0
615	0	0	20	-234	-254	107	137	-244	15	122	391	-135	13	-95	0
616	0	0	-145	-269	-124	207	-10	-196	-73	186	665	-15	1	-5	0
617	0	0	-310	-256	54	283	-182	-101	-46	197	748	38	17	54	0
618	0	0	-391	-238	153	314	-272	-42	-7	159	931	38	65	-3	0
619	0	0	-529	-223	306	376	-417	41	1	164	1049	50	5	89	0
620	0	0	-393	-211	182	302	-287	-14	-56	64	1068	23	-40	13	0
621	0	0	-161	-211	-50	186	-55	-130	-69	-19	1179	23	-13	-67	0
622	0	0	20	-269	-289	124	154	-279	1	36	1218	31	46	-15	0
623	0	0	85	-246	-331	80	208	-288	-104	-79	1204	-50	-38	-98	0
624	0	0	151	-221	-372	35	261	-296	-44	-133	1332	-32	-60	-13	0
625	0	0	83	-194	-277	55	180	-235	-108	-110	1214	-42	-79	1	0
626	0	0	-68	-213	-145	140	38	-179	-46	-114	1268	-34	58	62	0
627	0	0	-309	-265	44	287	-176	-110	-83	-157	1072	15	-27	77	0
628	0	0	-433	-327	106	380	-269	-110	-98	-112	1022	-1	23	98	0
629	0	0	-501	-298	203	399	-352	-47	-52	-203	917	-52	50	79	0
630	0	0	-397	-314	83	355	-240	-115	-25	-230	708	-15	-46	73	0
631	0	0	-165	-254	-89	209	-38	-171	-60	-203	539	-27	-17	44	0
632	0	0	6	-244	-250	119	128	-247	-29	-360	374	-48	-38	-19	0
633	0	0	152	-261	-413	54	282	-337	13	-300	180	-54	-13	-27	0
634	0	0	137	-258	-395	60	266	-326	-114	-333	-104	23	-69	-17	0
635	0	0	178	-225	-403	23	290	-314	-9	-246	-298	-13	-19	-25	0
636	0	0	-157	-186	-29	171	-64	-107	-95	-246	-492	67	-79	56	0
637	0	0	-205	-182	23	193	-114	-79	-46	-248	-671	27	-48	-58	0
638	0	0	-362	-223	139	292	-250	-42	19	-192	-789	56	17	131	0
639	0	0	-463	-223	240	343	-351	8	-73	-314	-979	-44	-50	42	0
640	0	0	-337	-248	89	292	-213	-79	-11	-77	-1183	25	17	27	0
641	0	0	-205	-265	-60	235	-72	-162	-11	-207	-1259	-83	-3	-71	0
642	0	0	-4	-263	-259	133	127	-261	-93	-145	-1301	-36	17	-108	0
643	0	0	110	-283	-393	86	251	-338	-58	-176	-1462	11	-48	-87	0
644	0	0	212	-294	-506	41	359	-400	-29	-116	-1431	-46	-58	-42	0
645	0	0	-12	-304	-292	158	140	-298	-143	-75	-1470	-106	-36	-1	0
646	0	0	-137	-323	-186	230	24	-254	-25	25	-1317	64	-7	118	0
647	0	0	-328	-335	-7	331	-160	-171	-139	11	-1284	-54	-32	46	0
648	0	0	-426	-300	126	363	-276	-87	-1	108	-1177	13	50	104	0
649	0	0	-494	-283	211	388	-352	-36	-100	79	-1154	-54	-62	25	0
650	0	0	-387	-256	131	321	-259	-62	-52	118	-1010	34	42	23	0
651	0	0	-211	-230	-19	220	-96	-124	-147	97	-942	-3	-83	-50	0
652	0	0	39	-215	-254	88	146	-234	-133	124	-733	-42	19	-116	0
653	0	0	134	-221	-355	43	244	-288	-75	65	-539	-64	3	-56	0
654	0	0	223	-211	-434	-6	328	-322	-124	192	-450	-52	-87	-25	0
655	0	0	91	-217	-308	63	199	-262	-97	203	-194	21	73	7	0
656	0	0	-114	-240	-126	177	6	-183	-116	161	-75	31	-46	0	0
657	0	0	-281	-300	-19	290	-131	-159	-46	199	149	87	-9	5	0
658	0	0	-466	-261	205	363	-335	-28	-131	166	314	-104	29	52	0
659	0	0	-420	-228	192	324	-306	-18	-11	172	452	5	52	36	0
660	0	0	-346	-236	110	291	-228	-63	-23	73	626	3	-34	19	0
661	0	0	-134	-205	-71	169	-31	-138	-32	98	649	-31	38	0	0
662	0	0	42	-217	-259	87	150	-238	-71	65	857	11	-60	-77	0
663	0	0	165	-215	-380	25	272	-297	-19	135	966	1	-19	5	0
664	0	0	207	-194	-401	-6	304	-297	-42	32	937	-44	-83	-60	0
665	0	0	157	-186	-343	14	250	-264	-42	108	1014	-11	11	17	0
666	0	0	-71	-133	-62	102	-4	-97	50	15	1022	-25	54	-29	0
667	0	0	-229	-131	98	180	-163	-16	-7	97	999	-7	40	11	0
668	0	0	-416	-131	285	273	-350	77	36	50	1016	62	32	-19	0
669	0	0	-451	-164	287	307	-369	61	141	-13	1024	69	-40	-44	0
670	0	0	-314	-128	186	221	-250	29	34	100	993	-23	-15	83	0
671	0	0	-166	-143	23	154	-94	-60	23	60	865	-17	-32	-52	0
672	0	0	50	-188	-238	69	144	-213	-3	91	814	-31	-69	-67	0
673	0	0	175	-197	-372	11	273	-284	11	170	781	-40	-1	-112	0
674	0	0	194	-174	-368	-10	281	-271	54	147	595	-15	-21	-124	0
675	0	0	163	-141	-304	-11	233	-222	29	302	570	40	-44	-34	0
676	0	0	-91	-133	-42	112	-24	-87	-25	275	539	-36	1	21	0
677	0	0	-187	-141	46	164	-116	-47	93	310	541	-17	23	65	0
678	0	0	-366	-145	221	255	-293	38	98	360	422	69	-48	29	0
679	0	0	-387	-131	256	259	-321	62	-1	419	355	15	3	9	0
680	0	0	-317	-153	164	235	-240	5	60	372	329	-7	-11	9	0
681	0	0	-113	-110	3	111	-58	-53	-11	461	261	-75	-31	-65	0
682	0	0	105	-131	-236	13	170	-183	42	483	265	-17	40	21	0
683	0	0	182	-151	-333	-15	257	-242	9	413	186	-69	-44	-13	0
684	0	0	324	-164	-488	-80	406	-326	147	370	213	48	-13	25	0
685	0	0	114	-190	-304	38	209	-247	106	411	180	21	-60	-15	0
686	0	0	-95	-176	-81	135	-7	-128	17	477	258	-44	31	36	0
687	0	0	-183	-164	19	173	-101	-72	120	494	279	52	60	102	0
688	0	0	-368	-192	176	280	-272	-8	139	492	250	75	0	-1	0
689	0	0	-404	-170	234	287	-319	32	104	463	388	3	73	153	0
690	0	0	-295	-197	98	246	-196	-49	133	471	228	48	15	17	0
691	0	0	-87	-151	-64	119	-11	-107	34	327	314	-50	-54	-19	0
692	0	0	115	-139	-254	12	184	-196	164	283	304	19	9	-42	0
693	0	0	162	-194	-356	16	259	-275	102	246	217	-71	-31	-17	0
694	0	0	165	-209	-374	22	269	-291	98	145	230	-64	-40	-67	0
695	0	0	161	-209	-370	24	265	-289	194	170	186	-36	-11	3	0
696	0	0	-141	-259	-118	200	-11	-188	89	89	168	23	-17	69	0
697	0	0	-256	-294	-38	275	-109	-166	108	42	104	-7	17	-13	0
698	0	0	-389	-273	116	331	-252	-78	157	5	106	64	-38	129	0
699	0	0	-477	-283	194	380	-335	-44	89	-100	-34	-71	-34	-3	0
700	0	0	-446	-289	157	367	-301	-66	93	-104	-106	-1	-9	64	0
701	0	0	-214	-318	-104	266	-55	-211	93	-192	-139	-17	-32	-46	0
702	0	0	-10	-291	-281	150	135	-286	116	-225	-213	1	-27	-141	0
703	0	0	101	-310	-411	104	256	-360	95	-300	-314	-46	-38	-112	0
704	0	0	159	-329	-488	85	323	-408	97	-322	-409	-13	-19	-32	0
705	0	0	27	-320	-347	146	187	-333	50	-333	-376	-110	-62	-29	0
706	0	0	-155	-281	-126	218	-14	-203	131	-285	-450	23	5	0	0
707	0	0	-365	-325	40	345	-202	-142	48	-296	-498	32	-38	17	0
708	0	0	-471	-318	153	394	-312	-82	128	-244	-492	-7	75	40	0
709	0	0	-526	-325	201	425	-363	-62	100	-236	-556	48	3	60	0
710	0	0	-427	-323	104	375	-265	-109	149	-275	-461	-32	-73	56	0
711	0	0	-168	-263	-95	215	-36	-179	44	-124	-401	36	-21	79	0
712	0	0	-37	-296	-259	166	111	-277	7	-209	-419	11	-108	-46	0
713	0	0	169	-292	-461	61	315	-376	58	-174	-178	-25	-32	-104	0
714	0	0	63	-292	-355	114	209	-323	32	-131	-129	-79	-29	-60	0
715	0	0	91	-277	-368	93	229	-322	-31	46	11	-34	-71	54	0
716	0	0	-194	-258	-64	226	-65	-161	-56	135	40	25	-17	1	0
717	0	0	-289	-292	-3	290	-143	-147	-77	240	289	64	25	62	0
718	0	0	-472	-267	205	369	-338	-31	-110	256	492	13	-5	67	0
719	0	0	-484	-289	195	386	-339	-47	-65	283	589	29	-1	48	0
720	0	0	-424	-308	116	366	-270	-96	-122	316	727	9	-58	108	0
721	0	0	-223	-281	-58	252	-82	-169	-232	370	840	0	-71	-27	0
722	0	0	-62	-252	-190	157	64	-221	-236	314	979	-62	-67	-73	0
723	0	0	112	-250	-362	69	237	-306	-188	345	1103	-11	-23	-15	0
724	0	0	212	-261	-473	24	342	-367	-98	382	1262	34	-56	-32	0
725	0	0	39	-310	-349	135	194	-329	-223	374	1394	-60	-36	-67	0
726	0	0	-161	-386	-225	273	32	-305	-128	378	1484	-19	52	116	0
727	0	0	-360	-391	-31	375	-164	-211	-157	285	1423	48	31	75	0
728	0	0	-406	-360	46	383	-226	-157	-114	329	1385	-7	75	38	0
729	0	0	-428	-349	79	388	-253	-135	-65	246	1278	40	7	133	0
730	0	0	-379	-360	19	369	-199	-170	-120	100	1164	-44	0	25	0
731	0	0	-182	-399	-217	290	17	-308	-56	-25	1028	27	11	21	0
732	0	0	-8	-339	-331	173	161	-335	-69	-149	706	-69	-56	-27	0
733	0	0	142	-308	-450	83	296	-379	-31	-289	547	-38	-81	-34	0
734	0	0	248	-215	-463	-16	355	-339	-31	-296	265	-75	5	-34	0
735	0	0	190	-95	-285	-47	237	-190	31	-498	27	-100	-36	-69	0
736	0	0	45	42	-3	-43	24	19	23	-488	-256	19	-9	93	0
737	0	0	-23	219	242	-98	-132	230	52	-580	-587	-50	-5	15	0
738	0	0	-64	442	506	-189	-285	474	73	-591	-886	-5	21	81	0
739	0	0	81	715	634	-398	-276	674	114	-649	-1175	-56	-42	13	0
740	0	0	220	1030	810	-625	-295	920	52	-711	-1519	-69	-79	17	0
741	0	0	693	1379	686	-1036	3	1032	147	-690	-1726	-15	1	11	0
742	0	0	1069	1751	682	-1410	193	1216	137	-659	-1961	-21	-1	-7	0
743	0	0	1362	2256	894	-1809	234	1575	97	-704	-2211	-124	-71	-5	0
744	0	0	1796	2824	1028	-2310	384	1926	195	-609	-2293	-15	-60	23	0
745	0	0	1800	3309	1509	-2554	145	2409	116	-597	-2531	-56	-64	23	0
746	0	0	1934	3705	1771	-2819	81	2738	209	-477	-2384	-56	98	21	0
747	0	0	1800	3947	2147	-2873	-173	3047	219	-376	-2520	-52	31	64	0
748	0	0	1668	3982	2314	-2825	-323	3148	190	-304	-2520	-62	-48	91	0
749	0	0	1659	3928	2269	-2793	-305	3098	159	-178	-2411	-17	11	5	0
750	0	0	1634	3750	2116	-2692	-241	2933	205	-56	-2324	42	5	15	1
751	0	0	1824	3490	1666	-2657	79	2578	149	15	-2155	5	-27	9	0
752	0	0	1674	3119	1445	-2396	114	2282	95	135	-1941	-52	-9	23	0
753	0	0	1655	2692	1037	-2173	309	1864	83	228	-1697	-7	-29	-36	0
754	0	0	1417	2128	711	-1772	353	1419	46	407	-1406	-25	-27	-29	0
755	0	0	964	1534	570	-1249	197	1052	-9	595	-1129	5	-67	17	0
756	0	0	481	983	502	-732	-10	742	19	675	-671	-27	73	48	0
757	0	0	53	442	389	-247	-168	415	-77	741	-320	-89	40	-23	0
758	0	0	-258	139	397	59	-327	268	-67	863	100	15	1	56	0
759	0	0	-402	-38	364	220	-383	163	-56	843	479	-17	-38	58	0
760	0	0	-195	-1	194	98	-194	96	-58	904	867	0	32	52	0
761	0	0	-85	19	104	33	-94	61	-129	874	1218	-42	-69	9	0
762	0	0	153	29	-124	-91	138	-47	-110	973	1575	-71	21	-23	0
763	0	0	236	42	-194	-139	215	-76	-102	888	1883	-38	-17	-46	0
764	0	0	356	38	-318	-197	337	-140	-161	904	2258	-112	0	-46	0
765	0	0	160	27	-133	-93	146	-53	-184	828	2622	-32	-19	65	0
766	0	0	-24	5	29	9	-26	17	-153	789	2863	-21	58	-9	0
767	0	0	-215	29	244	93	-229	136	-203	820	3100	-5	60	31	0
768	0	0	-338	5	343	166	-340	174	-174	711	3336	25	-17	40	0
769	0	0	-360	-23	337	191	-348	157	-77	669	3577	38	-23	135	0
770	0	0	-323	-64	259	193	-291	97	-170	486	3587	23	-58	34	0
771	0	0	-138	-143	-5	140	-66	-74	-203	405	3773	-77	-3	15	0
772	0	0	0	-129	-129	64	64	-129	-194	273	3759	-40	-73	27	0
773	0	0	85	-176	-261	45	173	-218	-287	242	3674	-93	-19	-83	0
774	0	0	161	-128	-289	-16	225	-208	-176	135	3612	-1	-32	-52	0
775	0	0	31	-131	-162	50	96	-146	-195	34	3507	-64	-116	7	0
776	0	0	-122	-162	-40	142	-41	-101	-205	48	3299	38	36	58	0
777	0	0	-368	-211	157	289	-262	-27	-238	-122	3057	-29	-15	0	0
778	0	0	-408	-195	213	301	-310	9	-178	-89	2919	13	21	104	0
779	0	0	-530	-226	304	378	-417	39	-225	-234	2541	-11	-23	3	0
780	0	0	-476	-228	248	352	-362	10	-296	-296	2118	-54	-75	42	0
781	0	0	-195	-174	21	184	-108	-76	-188	-444	1796	1	-44	17	0
782	0	0	-4	-159	-155	81	75	-157	-256	-481	1392	-73	-31	-106	0
783	0	0	113	-143	-256	15	184	-199	-180	-517	892	-38	-44	-56	0
784	0	0	179	-170	-349	-4	264	-259	-153	-562	477	-62	-46	-48	0
785	0	0	68	-141	-209	36	138	-175	-112	-564	23	-40	3	27	0
786	0	0	-172	-151	21	161	-96	-65	-104	-564	-459	15	-3	60	0
787	0	0	-292	-213	79	252	-185	-67	-81	-651	-801	23	1	54	0
788	0	0	-476	-242	234	359	-355	-4	13	-589	-1332	122	52	50	0
789	0	0	-471	-213	258	342	-364	22	15	-618	-1767	-17	-50	42	0
790	0	0	-404	-172	232	288	-318	30	0	-684	-2300	-69	-71	36	0
791	0	0	-197	-168	29	182	-113	-69	-11	-638	-2737	11	-112	-11	0
792	0	0	35	-217	-252	91	143	-234	65	-667	-3127	-38	-15	-19	0
793	0	0	141	-182	-323	20	232	-252	-15	-640	-3579	25	-27	-60	0
794	0	0	153	-205	-358	26	255	-281	81	-634	-3829	-17	-21	-58	0
795	0	0	116	-192	-308	38	212	-250	102	-556	-4027	7	21	11	0
796	0	0	-117	-190	-73	153	-22	-131	143	-535	-4244	21	7	23	0
797	0	0	-333	-182	151	257	-242	-15	100	-492	-4361	-67	27	-15	0
798	0	0	-340	-168	172	254	-256	2	281	-411	-4409	85	100	112	0
799	0	0	-527	-242	285	384	-406	21	102	-415	-4454	-29	-11	29	0
800	0	0	-333	-161	172	247	-252	5	180	-335	-4423	23	0	3	0
801	0	0	-179	-164	15	171	-97	-74	199	-345	-4289	42	-38	23	0
802	0	0	8	-207	-215	99	111	-211	126	-279	-4211	-13	-5	-131	0
803	0	0	147	-213	-360	33	253	-286	98	-207	-3978	-27	-40	-89	0
804	0	0	254	-112	-366	-71	310	-239	201	-207	-3620	-46	-50	-21	0
805	0	0	62	-114	-176	26	119	-145	116	-128	-3350	-27	-83	-7	0
806	0	0	-61	-190	-129	125	34	-159	161	-48	-2781	17	67	5	0
807	0	0	-389	-225	164	307	-276	-30	65	-13	-2401	-11	-17	29	0
808	0	0	-360	-192	168	276	-264	-12	102	153	-1912	32	120	1	0
809	0	0	-438	-182	256	310	-347	37	60	147	-1400	-7	27	67	0
810	0	0	-370	-188	182	279	-276	-3	50	178	-836	-38	25	-58	0
811	0	0	-153	-153	0	153	-76	-76	-7	256	-263	-5	38	-38	0
812	0	0	29	-194	-223	82	126	-208	-25	289	314	11	21	-128	0
813	0	0	176	-95	-271	-40	223	-183	-93	356	857	-60	-36	-56	0
814	0	0	210	-106	-316	-52	263	-211	-7	401	1501	36	-32	-62	0
815	0	0	31	-73	-104	21	67	-88	-106	413	2015	-69	-64	-17	0
816	0	0	-8	-89	-81	48	36	-85	-21	471	2735	42	-31	34	0
817	0	0	-325	-137	188	231	-256	25	-209	566	3152	-3	71	31	0
818	0	0	-348	-112	236	230	-292	62	-102	585	3557	-15	23	-19	0
819	0	0	-441	-104	337	272	-389	116	-139	710	3924	27	-9	9	0
820	0	0	-325	-52	273	188	-299	110	-201	609	4229	-7	-27	-5	0
821	0	0	-56	25	81	15	-68	53	-219	675	4541	-1	1	-36	0
822	0	0	66	-52	-118	-7	92	-85	-304	647	4663	-25	-124	-79	0
823	0	0	184	-56	-240	-64	212	-148	-164	624	4751	25	-32	-32	0
824	0	0	202	-108	-310	-47	256	-209	-120	531	4818	21	-40	1	0
825	0	0	161	-85	-246	-38	203	-165	-110	646	4846	-73	60	-17	0
826	0	0	-85	-100	-15	92	-35	-57	-83	587	4700	112	-15	81	0
827	0	0	-230	-69	161	149	-195	46	-104	535	4533	3	50	-13	0
828	0	0	-280	-48	232	164	-256	92	13	519	4308	58	21	13	0
829	0	0	-379	-1	378	190	-378	188	23	436	3928	19	5	42	0
830	0	0	-243	-15	228	129	-235	106	-38	405	3391	9	-29	-21	0
831	0	0	-34	-3	31	18	-32	14	-38	351	2964	50	-3	21	0
832	0	0	104	13	-91	-58	97	-39	-17	215	2395	-58	-5	-114	0
833	0	0	294	40	-254	-167	274	-107	62	162	1835	-19	-19	-149	0
834	0	0	291	-7	-298	-142	294	-152	145	29	1295	-64	17	-71	0
835	0	0	204	9	-195	-106	199	-93	199	-5	591	21	-31	-73	0
836	0	0	35	-21	-56	-7	45	-38	298	-32	-29	67	62	1	0
837	0	0	-182	-54	128	118	-155	37	230	-106	-715	62	-1	-29	0
838	0	0	-203	-13	190	108	-196	88	360	-25	-1344	-7	58	46	0
839	0	0	-305	-65	240	185	-272	87	424	-186	-1984	48	23	85	0
840	0	0	-222	-120	102	171	-162	-9	393	-234	-2558	31	42	11	0
841	0	0	-66	-205	-139	135	36	-172	360	-351	-3096	-67	108	-89	0
842	0	0	-339	60	399	139	-369	229	-36	-781	-4174	-432	-376	-494	0
843	0	0	-136	-205	-69	170	-33	-137	164	-556	-4215	-164	-207	-298	0
844	0	0	-210	-1055	-845	632	317	-950	395	-399	-4467	-129	-126	-192	0
845	0	0	-584	-1501	-917	1042	166	-1209	376	-477	-4981	38	-19	-52	0
846	0	0	-908	-1701	-793	1304	-57	-1247	318	-591	-5234	-9	-71	-77	0
847	0	0	-1148	-1914	-766	1531	-191	-1340	420	-320	-5040	0	36	-112	0
848	0	0	-1349	-2037	-688	1693	-330	-1362	417	-197	-4780	-5	-15	9	0
849	0	0	-1337	-2134	-797	1735	-270	-1465	335	-60	-4603	-17	69	-62	0
850	0	0	-1419	-2260	-841	1839	-289	-1550	360	129	-4196	-23	11	-97	0
851	0	0	-1153	-2260	-1107	1706	-23	-1683	252	-102	-4555	-83	-31	-60	0
852	0	0	-956	-2217	-1261	1586	152	-1739	205	-401	-4624	36	52	36	0
853	0	0	-755	-2165	-1410	1460	327	-1787	199	-64	-3713	-46	-104	-36	1
854	0	0	-754	-2176	-1422	1465	334	-1799	403	192	-2970	-5	62	-7	0
855	0	0	-834	-2120	-1286	1477	226	-1703	180	-46	-2931	77	31	9	0
856	0	0	-1034	-2017	-983	1525	-25	-1500	73	-322	-2791	209	157	34	0
857	0	0	-1137	-1916	-779	1526	-179	-1347	93	-236	-1875	225	97	71	0
858	0	0	-1171	-1817	-646	1494	-262	-1231	126	368	-29	52	-3	27	0
859	0	0	-1120	-1705	-585	1412	-267	-1145	351	1082	2046	-15	-95	62	0
860	0	0	-1005	-1627	-622	1316	-191	-1124	217	1736	3775	-64	-106	3	0
861	0	0	-696	-1530	-834	1113	69	-1182	36	2328	5459	-172	48	73	0
862	0	0	-493	-1447	-954	970	230	-1200	-254	2735	6757	-188	34	89	0
863	0	0	-421	-1418	-997	919	288	-1207	-764	2438	7172	-225	46	149	0
864	0	0	-340	-1356	-1016	848	338	-1186	-1204	1972	7067	-194	-58	246	0
865	0	0	-507	-1257	-750	882	121	-1003	-1778	1534	7104	-89	-201	273	0
866	0	0	-635	-1154	-519	894	-58	-836	-2141	1173	7542	27	-149	252	0
867	0	0	-902	-1024	-122	963	-390	-573	-2370	504	7325	15	-207	223	0
868	0	0	-973	-812	161	892	-567	-325	-2324	-329	6495	157	46	353	0
869	0	0	-1078	-797	281	937	-679	-258	-2300	-1371	4908	62	-19	186	0
870	0	0	-911	-754	157	832	-534	-298	-2207	-2345	3519	89	25	27	0
871	0	0	-717	-624	93	670	-405	-265	-2099	-2964	2766	128	1	-56	0
872	0	0	-308	-591	-283	449	-12	-437	-1674	-3104	2733	161	23	-122	0
873	0	0	-159	-599	-440	379	140	-519	-1282	-3086	3061	153	-131	-118	0
874	0	0	-33	-562	-529	297	248	-545	-1074	-2950	3441	60	-215	-265	0
875	0	0	-27	-564	-537	295	255	-550	-622	-2326	4399	-19	-98	-279	0
876	0	0	-308	-529	-221	418	-43	-375	-331	-1891	5408	-124	-182	-228	0
877	0	0	-246	-453	-207	349	-19	-330	-141	-1617	5468	-145	-145	-226	0
878	0	0	-402	-471	-69	436	-166	-270	-184	-1699	4966	-98	-122	-236	0
879	0	0	-390	-430	-40	410	-175	-235	-205	-1707	4281	-102	-110	-236	0
880	0	0	-388	-440	-52	414	-168	-246	-409	-1670	3606	-42	-131	-246	0
881	0	0	-120	-442	-322	281	101	-382	-442	-1695	2919	-50	-205	-170	0
882	0	0	124	-428	-552	152	338	-490	-564	-1579	2143	100	-77	-79	0
883	0	0	138	-438	-576	150	357	-507	-661	-1569	1261	27	-162	-34	0
884	0	0	322	-450	-772	64	547	-611	-502	-1262	481	36	-56	60	0
885	0	0	-21	-519	-498	270	238	-508	-322	-989	-448	-110	71	118	0
886	0	0	-93	-519	-426	306	166	-472	-93	-644	-1590	-87	48	182	0
887	0	0	-227	-498	-271	362	22	-384	110	-554	-3175	-46	133	217	0
888	0	0	-438	-560	-122	499	-158	-341	112	-647	-5226	-110	157	201	0
889	0	0	-363	-541	-178	452	-92	-359	273	-719	-7148	-50	190	279	0
890	0	0	-328	-554	-226	441	-51	-390	343	-900	-9048	-9	176	161	0
891	0	0	-185	-578	-393	381	104	-485	585	-1057	-10720	-29	64	201	0
892	0	0	-37	-578	-541	307	252	-559	679	-999	-12189	-40	-40	32	0
893	0	0	97	-618	-715	260	406	-666	938	-1008	-13360	9	17	3	0
894	0	0	52	-671	-723	309	387	-697	1006	-1037	-14262	11	-46	-3	0
895	0	0	-99	-725	-626	412	263	-675	1053	-921	-15114	-48	11	32	0
896	0	0	-342	-776	-434	559	46	-605	1111	-855	-15758	-40	143	89	0
897	0	0	-475	-812	-337	643	-69	-574	1117	-907	-16098	11	124	46	0
898	0	0	-644	-795	-151	719	-246	-473	1034	-832	-16164	-19	124	116	0
899	0	0	-648	-789	-141	718	-253	-465	993	-698	-15847	-50	135	15	0
900	0	0	-650	-793	-143	721	-253	-468	812	-479	-15242	-89	69	-13	0
901	0	0	-452	-849	-397	650	-27	-623	743	-225	-14270	-71	145	-104	0
902	0	0	-262	-826	-564	544	151	-695	781	-7	-13087	-38	104	-83	0
903	0	0	-132	-838	-706	485	287	-772	694	306	-11748	-91	149	-87	0
904	0	0	-166	-876	-710	521	272	-793	614	506	-10285	-155	89	-147	0
905	0	0	-289	-933	-644	611	177	-788	545	874	-8776	-7	69	-85	0
906	0	0	-547	-954	-407	750	-70	-680	457	1142	-6987	-65	85	-25	0
907	0	0	-731	-954	-223	842	-254	-588	215	1336	-5106	-56	40	-64	0
908	0	0	-856	-970	-114	913	-371	-542	223	1575	-3063	44	79	1	0
909	0	0	-922	-956	-34	939	-444	-495	128	1631	-1043	-23	44	-128	0
910	0	0	-793	-952	-159	872	-317	-555	3	1866	1165	-21	77	-67	0
911	0	0	-640	-958	-318	799	-161	-638	-133	2099	3292	31	32	-223	0
912	0	0	-499	-966	-467	732	-16	-716	-291	2252	5412	-25	81	-261	0
913	0	0	-355	-1002	-647	678	146	-824	-378	2384	7408	-97	38	-304	0
914	0	0	-330	-983	-653	656	161	-818	-376	2603	9377	-36	126	-151	0
915	0	0	-456	-995	-539	725	41	-767	-498	2747	11123	-108	60	-162	0
916	0	0	-644	-1030	-386	837	-129	-708	-531	2952	11383	-50	116	-180	0
917	0	0	-863	-1049	-186	956	-338	-617	-628	3059	11463	-75	145	-126	0
918	0	0	-945	-1057	-112	1001	-416	-584	-638	3129	11467	-71	145	-131	0
919	0	0	-970	-1035	-65	1002	-452	-550	-616	3171	11436	-27	159	-25	0
920	0	0	-898	-1024	-126	961	-386	-575	-651	3201	11405	-126	186	-201	0
921	0	0	-683	-1030	-347	856	-168	-688	-686	3148	11436	-108	170	-176	0
922	0	0	-534	-1028	-494	781	-20	-761	-642	3072	11480	-95	188	-97	0
923	0	0	-285	-1024	-739	654	227	-881	-599	3041	11447	-83	209	-215	0
924	0	0	-337	-1047	-710	692	186	-878	-552	2801	11438	-23	219	-180	0
925	0	0	-433	-1057	-624	745	95	-840	-465	2605	11440	-122	143	-114	0
926	0	0	-638	-1043	-405	840	-116	-724	-510	2419	11446	-122	215	-137	0
927	0	0	-741	-1039	-298	890	-221	-668	-405	2085	11477	-38	182	-81	0
928	0	0	-892	-1037	-145	964	-373	-591	-351	1755	11401	-77	168	-21	0
929	0	0	-943	-1055	-112	999	-415	-583	-279	1404	11370	-65	166	-58	0
930	0	0	-879	-1047	-168	963	-355	-607	-246	973	11418	-79	151	-97	0
931	0	0	-569	-1022	-453	795	-58	-737	-275	597	11354	0	217	-108	0
932	0	0	-426	-975	-549	700	61	-762	-265	27	10468	-77	122	-159	0
933	0	0	-247	-970	-723	608	238	-846	-248	-322	8710	-25	77	-139	0
934	0	0	-254	-987	-733	620	239	-860	-188	-847	6929	-42	62	-133	0
935	0	0	-330	-989	-659	659	164	-824	-201	-1228	4966	-69	42	-195	0
936	0	0	-512	-973	-461	742	-25	-717	-56	-1586	3119	27	83	-7	0
937	0	0	-708	-981	-273	844	-217	-627	-83	-1980	1010	-7	25	-155	0
938	0	0	-842	-1006	-164	924	-339	-585	-50	-2205	-888	0	-3	-131	0
939	0	0	-961	-1030	-69	995	-446	-549	-83	-2481	-2948	-50	-67	-79	0
940	0	0	-730	-1026	-296	878	-217	-661	-67	-2714	-4935	-73	-95	-87	0
941	0	0	-597	-1008	-411	802	-93	-709	-27	-3076	-6989	-77	-116	-176	0
942	0	0	-442	-1012	-570	727	64	-791	-40	-3377	-8958	-32	-172	-186	0
943	0	0	-159	-997	-838	578	339	-917	58	-3358	-10796	-77	-166	-97	0
944	0	0	-297	-960	-663	628	183	-811	-11	-3577	-12617	-50	-195	-122	0
945	0	0	-295	-950	-655	622	180	-802	83	-3625	-13966	13	-174	-40	0
946	0	0	-536	-929	-393	732	-71	-661	122	-3534	-15347	29	-85	-3	0
947	0	0	-714	-975	-261	844	-226	-618	32	-3410	-16385	-40	-87	-13	0
948	0	0	-718	-968	-250	843	-234	-609	180	-3232	-17281	97	-15	118	0
949	0	0	-826	-948	-122	887	-352	-535	192	-3179	-18057	-83	-40	56	0
950	0	0	-747	-970	-223	858	-262	-596	178	-3061	-18627	-81	-52	56	0
951	0	0	-472	-962	-490	717	9	-726	335	-2859	-18915	1	34	98	0
952	0	0	-347	-938	-591	642	122	-764	331	-2696	-19012	25	-27	-15	0
953	0	0	-237	-933	-696	585	229	-814	411	-2450	-18796	1	5	-7	0
954	0	0	-206	-933	-727	569	260	-830	496	-2238	-18276	-17	27	65	0
955	0	0	-355	-915	-560	635	102	-737	527	-1936	-17646	9	7	42	0
956	0	0	-590	-979	-389	784	-100	-684	562	-1559	-16579	-3	114	69	0
957	0	0	-716	-979	-263	847	-226	-621	521	-1326	-15351	-75	17	65	0
958	0	0	-842	-946	-104	894	-369	-525	607	-929	-13979	15	7	44	0
959	0	0	-902	-940	-38	921	-432	-489	585	-593	-12353	46	34	95	0
960	0	0	-749	-950	-201	849	-274	-575	457	-287	-10569	36	-40	38	0
961	0	0	-570	-938	-368	754	-101	-653	457	-31	-8584	23	31	-11	0
962	0	0	-378	-905	-527	641	74	-716	349	283	-6596	-11	-31	7	0
963	0	0	-210	-869	-659	539	224	-764	287	485	-4516	-31	-77	-40	0
964	0	0	-194	-830	-636	512	221	-733	118	746	-2527	60	-102	29	0
965	0	0	-429	-859	-430	644	0	-644	-69	812	-504	-27	-108	81	0
966	0	0	-465	-876	-411	670	-27	-643	-131	1078	1501	52	-102	97	0
967	0	0	-700	-923	-223	811	-238	-573	-341	1342	3542	42	1	131	0
968	0	0	-883	-900	-17	891	-433	-458	-376	1425	5658	-19	-77	137	0
969	0	0	-842	-919	-77	880	-382	-498	-372	1614	7690	52	-29	159	0
970	0	0	-753	-902	-149	827	-302	-525	-457	1728	9496	34	-75	141	0
971	0	0	-580	-935	-355	757	-112	-645	-556	1804	11054	-27	-116	108	0
972	0	0	-242	-938	-696	590	227	-817	-467	1877	11517	56	-15	102	0
973	0	0	-217	-880	-663	548	223	-771	-585	1775	11366	-40	-5	-69	0
974	0	0	-128	-904	-776	516	324	-840	-529	1732	11426	29	-46	-48	0
975	0	0	-260	-913	-653	586	196	-783	-537	1736	11449	38	-1	71	0
976	0	0	-508	-921	-413	714	-47	-667	-582	1639	11399	-27	50	75	0
977	0	0	-615	-902	-287	758	-164	-594	-461	1482	11482	3	-27	110	0
978	0	0	-786	-937	-151	861	-317	-544	-434	1344	11510	-21	40	42	0
979	0	0	-764	-907	-143	835	-310	-525	-411	1193	11389	-17	-11	25	0
980	0	0	-693	-927	-234	810	-229	-580	-409	1039	11484	-44	-19	58	0
981	0	0	-454	-861	-407	657	-23	-634	-432	752	11420	-36	-73	-27	0
982	0	0	-211	-884	-673	547	231	-778	-345	537	11387	-102	-95	13	0
983	0	0	-162	-905	-743	533	290	-824	-355	316	11401	-62	-108	-38	0
984	0	0	-82	-929	-847	505	382	-888	-258	114	10848	-60	-95	-60	0
985	0	0	-270	-925	-655	597	192	-790	-244	-81	9453	48	-36	19	0
986	0	0	-414	-900	-486	657	36	-693	-178	-302	7950	-17	-79	-32	0
987	0	0	-584	-888	-304	736	-140	-596	-124	-479	6369	-32	32	17	0
988	0	0	-677	-905	-228	791	-224	-566	-112	-634	4687	-60	-36	15	0
989	0	0	-784	-896	-112	840	-336	-504	-108	-851	2952	-48	-67	7	0
990	0	0	-555	-902	-347	728	-104	-624	56	-1012	1245	-56	-21	23	0
991	0	0	-434	-876	-442	655	4	-659	46	-1119	-642	-52	15	-13	0
992	0	0	-199	-905	-706	552	253	-805	112	-1261	-2415	-116	-50	-106	0
993	0	0	-84	-902	-818	493	367	-860	166	-1266	-4015	-93	11	71	0
994	0	0	-147	-876	-729	511	291	-802	155	-1476	-5750	-192	-79	-100	0
995	0	0	-115	-904	-789	509	337	-846	333	-1385	-7222	-102	-42	-9	0
996	0	0	-394	-898	-504	646	55	-701	403	-1290	-8613	17	67	98	0
997	0	0	-619	-921	-302	770	-158	-611	335	-1358	-9959	-71	-38	32	0
998	0	0	-615	-900	-285	757	-165	-592	547	-1241	-10993	-31	34	95	0
999	0	0	-735	-876	-141	805	-297	-508	434	-1222	-11989	-81	1	44	0
1000	0	0	-656	-919	-263	787	-196	-591	438	-1080	-12749	-69	-13	5	0
1001	0	0	-410	-935	-525	672	57	-730	494	-997	-13329	-64	-3	21	0
1002	0	0	-225	-942	-717	583	246	-829	450	-857	-13719	-42	-58	-5	0
1003	0	0	-111	-931	-820	521	354	-875	504	-731	-13783	-75	-15	-58	0
1004	0	0	-147	-913	-766	530	309	-839	461	-609	-13733	-48	13	-81	0
1005	0	0	-171	-855	-684	513	256	-769	442	-368	-13329	-27	-7	11	0
1006	0	0	-423	-888	-465	655	21	-676	461	-149	-12736	-34	-5	108	0
1007	0	0	-605	-886	-281	745	-162	-583	411	-81	-11989	48	-38	112	0
1008	0	0	-743	-923	-180	833	-281	-551	368	170	-10970	15	-34	104	0
1009	0	0	-666	-925	-259	795	-203	-592	347	422	-9800	34	98	42	0
1010	0	0	-716	-923	-207	819	-254	-565	228	401	-8536	-77	-44	-11	0
1011	0	0	-369	-937	-568	653	99	-752	203	700	-7007	58	-13	3	0
1012	0	0	-311	-904	-593	607	141	-748	60	710	-5472	-27	-32	-89	0
1013	0	0	-58	-892	-834	475	388	-863	75	956	-3713	-34	48	-29	0
1014	0	0	-107	-896	-789	501	341	-842	27	919	-1951	-42	-62	32	0
1015	0	0	-221	-929	-708	575	243	-818	-100	1070	-252	-34	-1	23	0
1016	0	0	-540	-933	-393	736	-73	-663	-192	1084	1381	-9	-32	64	0
1017	0	0	-630	-907	-277	768	-176	-592	-190	1125	3082	34	67	65	0
1018	0	0	-753	-892	-139	822	-307	-515	-285	1150	4588	81	9	75	0
1019	0	0	-772	-892	-120	832	-326	-506	-325	1158	6072	-32	21	60	0
1020	0	0	-640	-882	-242	761	-199	-562	-378	1053	7350	48	-3	67	0
1021	0	0	-458	-911	-453	684	-2	-682	-483	929	8435	17	-52	1	0
1022	0	0	-309	-931	-622	620	156	-776	-436	849	9414	-27	-27	-1	0
1023	0	0	-126	-933	-807	529	340	-870	-442	779	10181	-52	-21	-54	0
1024	0	0	-171	-927	-756	549	292	-841	-554	686	10654	-100	-67	-17	0
1025	0	0	-291	-946	-655	618	182	-800	-506	578	11032	-19	-32	25	0
1026	0	0	-488	-938	-450	713	-19	-694	-479	453	11279	-15	62	52	0
1027	0	0	-585	-905	-320	745	-132	-612	-386	349	11114	71	15	67	0
1028	0	0	-772	-896	-124	834	-324	-510	-337	44	11058	56	73	100	0
1029	0	0	-739	-927	-188	833	-275	-557	-397	-7	10594	34	-83	23	0
1030	0	0	-671	-913	-242	792	-214	-577	-351	-170	10010	23	13	11	0
1031	0	0	-479	-923	-444	701	-17	-683	-320	-329	9172	32	-52	-36	0
1032	0	0	-277	-921	-644	599	183	-782	-306	-415	8305	-25	-13	-36	0
1033	0	0	-214	-935	-721	574	253	-828	-271	-578	7325	-40	23	1	0
1034	0	0	-179	-890	-711	534	266	-800	-176	-680	6186	-71	32	-91	0
1035	0	0	-256	-898	-642	577	193	-770	-128	-669	5073	46	-29	38	0
1036	0	0	-548	-904	-356	726	-96	-630	-48	-838	3815	-29	93	25	0
1037	0	0	-570	-886	-316	728	-127	-601	31	-851	2481	36	32	7	0
1038	0	0	-743	-880	-137	811	-303	-508	15	-841	1196	9	46	73	0
1039	0	0	-787	-878	-91	832	-348	-484	-17	-840	-238	-1	-1	15	0
1040	0	0	-644	-900	-256	772	-194	-578	108	-797	-1586	64	32	64	0
1041	0	0	-463	-909	-446	686	-8	-677	128	-942	-2948	-75	-104	-11	0
1042	0	0	-288	-904	-616	596	164	-760	155	-785	-4149	-44	1	-31	0
1043	0	0	-101	-915	-814	508	356	-864	254	-721	-5389	7	25	-50	0
1044	0	0	-144	-927	-783	535	319	-855	267	-644	-6438	-3	-17	-50	0
1045	0	0	-295	-884	-589	589	147	-736	203	-496	-7348	-27	19	54	0
1046	0	0	-427	-900	-473	663	23	-686	306	-409	-8155	-36	67	11	0
1047	0	0	-665	-884	-219	774	-223	-551	403	-376	-8898	71	40	69	0
1048	0	0	-712	-902	-190	807	-261	-546	372	-271	-9410	17	5	170	0
1049	0	0	-749	-923	-174	836	-287	-548	345	-118	-9890	29	13	40	0
1050	0	0	-717	-878	-161	797	-278	-519	389	-71	-10113	-29	31	50	0
1051	0	0	-470	-898	-428	684	-21	-663	291	-7	-10233	-85	-21	-65	0
1052	0	0	-291	-882	-591	586	150	-736	376	56	-10099	46	-25	25	0
1053	0	0	-204	-859	-655	531	225	-757	329	114	-9934	-1	32	-36	0
1054	0	0	-169	-855	-686	512	258	-770	308	23	-9461	-60	-85	-71	0
1055	0	0	-279	-857	-578	568	149	-717	236	225	-8885	-5	-7	50	0
1056	0	0	-487	-857	-370	672	-58	-613	225	248	-8194	32	-3	58	0
1057	0	0	-599	-843	-244	721	-177	-543	232	329	-7306	65	58	42	0
1058	0	0	-759	-838	-79	798	-340	-458	236	320	-6390	52	1	174	0
1059	0	0	-776	-874	-98	825	-339	-486	135	312	-5319	-11	25	17	0
1060	0	0	-708	-878	-170	793	-269	-524	106	283	-4229	65	-54	73	0
1061	0	0	-483	-880	-397	681	-43	-638	44	277	-3049	69	-67	77	0
1062	0	0	-285	-878	-593	581	154	-735	-11	281	-1786	-17	52	-77	0
1063	0	0	-165	-861	-696	513	265	-778	-77	238	-636	21	-56	23	0
1064	0	0	-210	-828	-618	519	204	-723	-139	188	574	-54	-69	9	0
1065	0	0	-264	-801	-537	532	136	-669	-124	197	1858	27	1	27	0
1066	0	0	-526	-826	-300	676	-113	-563	-203	89	2937	-48	-54	48	0
1067	0	0	-599	-812	-213	705	-193	-512	-259	104	4054	34	65	128	0
1068	0	0	-774	-791	-17	782	-378	-404	-244	36	4869	11	-11	178	0
1069	0	0	-737	-785	-48	761	-344	-416	-285	-58	5606	-13	-29	40	0
1070	0	0	-636	-754	-118	695	-259	-436	-240	-108	6303	32	-34	104	0
1071	0	0	-459	-748	-289	603	-85	-518	-256	-226	6758	-38	0	46	0
1072	0	0	-251	-774	-523	512	136	-648	-327	-320	7249	9	-126	9	0
1073	0	0	-173	-770	-597	471	212	-683	-254	-314	7451	32	-65	-5	0
1074	0	0	-141	-754	-613	447	236	-683	-345	-320	7614	-27	17	-25	0
1075	0	0	-242	-746	-504	494	131	-625	-304	-386	7519	-31	-87	-97	0
1076	0	0	-448	-733	-285	590	-81	-509	-269	-335	7416	65	25	-3	0
1077	0	0	-646	-708	-62	677	-292	-385	-316	-378	7236	-15	-17	46	0
1078	0	0	-718	-711	7	714	-362	-352	-261	-401	6846	-21	-60	54	0
1079	0	0	-720	-721	-1	720	-359	-361	-203	-386	6431	11	67	62	0
1080	0	0	-655	-750	-95	702	-280	-422	-166	-378	5781	-62	-36	-7	0
1081	0	0	-398	-774	-376	586	-11	-575	-168	-378	5078	60	-7	-29	0
1082	0	0	-333	-785	-452	559	59	-618	-219	-450	4302	-104	-62	-54	0
1083	0	0	-97	-799	-702	448	302	-750	-186	-279	3538	-11	-25	-83	0
1084	0	0	-138	-764	-626	451	244	-695	-143	-355	2756	-46	-48	-5	0
1085	0	0	-209	-746	-537	477	164	-641	-93	-250	1897	-77	-44	-83	0
1086	0	0	-440	-721	-281	580	-79	-501	-48	-240	1032	31	-52	102	0
1087	0	0	-545	-750	-205	647	-170	-477	54	-157	85	-64	11	-71	0
1088	0	0	-631	-731	-100	681	-265	-415	64	-73	-743	36	40	58	0
1089	0	0	-731	-748	-17	739	-357	-382	46	-166	-1619	-23	19	11	0
1090	0	0	-576	-756	-180	666	-198	-468	97	-186	-2444	3	-128	-1	0
1091	0	0	-438	-758	-320	598	-59	-539	23	-40	-3166	-62	-52	23	0
1092	0	0	-216	-766	-550	491	167	-658	93	-114	-3889	-73	-7	-93	0
1093	0	0	-56	-791	-735	423	339	-763	147	-75	-4446	-13	-5	-120	0
1094	0	0	-108	-781	-673	444	282	-727	141	-31	-5038	-21	-17	-65	0
1095	0	0	-242	-785	-543	513	150	-664	129	-83	-5426	-58	-36	-38	0
1096	0	0	-462	-797	-335	629	-63	-566	159	9	-5723	-7	46	-11	0
1097	0	0	-576	-789	-213	682	-181	-501	145	54	-5858	31	71	19	0
1098	0	0	-646	-805	-159	725	-243	-482	275	21	-5971	97	-46	65	0
1099	0	0	-787	-816	-29	801	-379	-422	203	-60	-6037	21	-27	-29	0
1100	0	0	-603	-824	-221	713	-191	-522	215	-23	-5841	50	-7	25	0
1101	0	0	-456	-838	-382	647	-37	-610	153	-17	-5686	-50	11	-25	0
1102	0	0	-190	-845	-655	517	232	-750	213	-85	-5366	-27	-21	-38	0
1103	0	0	-177	-871	-694	524	258	-782	122	-85	-4824	-38	-71	-31	0
1104	0	0	-196	-855	-659	525	231	-757	151	-137	-4363	-38	-106	-23	0
1105	0	0	-231	-869	-638	550	203	-753	188	-87	-3790	-7	-27	-75	0
1106	0	0	-538	-861	-323	699	-107	-592	93	-114	-3166	-13	-32	62	0
1107	0	0	-596	-840	-244	718	-176	-542	182	-36	-2504	38	44	83	0
1108	0	0	-768	-876	-108	822	-330	-492	62	-85	-1775	15	64	50	0
1109	0	0	-796	-894	-98	845	-349	-496	50	-124	-1045	64	9	44	0
1110	0	0	-636	-886	-250	761	-193	-568	79	-135	-283	31	0	106	0
1111	0	0	-430	-913	-483	671	26	-698	-5	-128	356	5	-100	65	0
1112	0	0	-279	-892	-613	585	167	-752	31	-133	1123	-23	-40	-21	0
1113	0	0	-188	-859	-671	523	241	-765	-122	-131	1718	-46	-91	-36	0
1114	0	0	-190	-841	-651	515	230	-746	-155	-106	2397	-50	-73	5	0
1115	0	0	-267	-847	-580	557	156	-713	-77	-64	2942	-44	19	97	0
1116	0	0	-543	-841	-298	692	-122	-569	-151	-135	3439	-13	-95	19	0
1117	0	0	-611	-880	-269	745	-171	-574	-38	1	3852	73	19	93	0
1118	0	0	-739	-843	-104	791	-317	-473	-73	1	4141	65	-36	124	0
1119	0	0	-741	-822	-81	781	-330	-451	-194	-40	4392	-98	50	60	0
1120	0	0	-549	-799	-250	674	-149	-524	-73	38	4580	-31	52	91	0
1121	0	0	-427	-793	-366	610	-30	-579	-211	7	4438	-73	-38	31	0
1122	0	0	-181	-867	-686	524	252	-776	-40	13	4388	-27	36	-48	0
1123	0	0	-144	-855	-711	499	283	-783	-114	-40	4240	-65	58	-58	0
1124	0	0	-130	-876	-746	503	308	-811	-48	15	4006	-32	5	-29	0
1125	0	0	-227	-841	-614	534	193	-727	-141	79	3750	-31	38	0	0
1126	0	0	-523	-878	-355	700	-84	-616	-50	95	3484	54	-38	85	0
1127	0	0	-580	-882	-302	731	-139	-592	-75	147	3185	-13	-9	58	0
1128	0	0	-741	-849	-108	795	-316	-478	-110	157	2776	85	-85	141	0
1129	0	0	-741	-863	-122	802	-309	-492	-75	139	2312	52	-27	62	0
1130	0	0	-584	-880	-296	732	-144	-588	-131	131	1893	-17	-36	13	0
1131	0	0	-448	-890	-442	669	-3	-666	-81	85	1348	3	-87	-40	0
1132	0	0	-201	-874	-673	537	236	-773	-46	98	820	-36	-3	13	0
1133	0	0	-180	-888	-708	534	264	-798	-106	-27	225	-27	-102	-11	0
1134	0	0	-79	-938	-859	508	390	-898	-71	34	-223	-34	-19	7	0
1135	0	0	-287	-898	-611	592	162	-754	-93	13	-843	38	-65	44	0
1136	0	0	-508	-880	-372	694	-68	-626	-1	-31	-1321	44	0	116	0
1137	0	0	-538	-768	-230	653	-154	-499	31	-27	-1749	-21	40	9	0
1138	0	0	-670	-632	38	651	-354	-297	58	-106	-2242	23	-93	87	0
1139	0	0	-493	-490	3	491	-248	-243	40	-126	-2613	9	-9	83	0
1140	0	0	-389	-333	56	361	-222	-138	60	-159	-3003	23	71	48	0
1141	0	0	-53	-97	-44	75	-4	-70	-44	-277	-3426	-32	-67	-100	0
1142	0	0	350	155	-195	-252	272	-20	129	-246	-3552	23	27	3	0
1143	0	0	472	405	-67	-438	269	169	-38	-308	-3796	-102	-13	-81	0
1144	0	0	735	750	15	-742	360	382	106	-388	-3914	15	-21	-25	0
1145	0	0	780	1175	395	-977	192	785	153	-393	-3986	-56	15	13	0
1146	0	0	759	1614	855	-1186	-48	1234	91	-430	-3988	-38	-31	93	0
1147	0	0	893	2124	1231	-1508	-169	1677	197	-498	-4004	27	-25	89	0
1148	0	0	1059	2634	1575	-1846	-258	2104	190	-432	-3792	31	89	79	0
1149	0	0	1253	3082	1829	-2167	-288	2455	157	-510	-3691	-9	-19	19	0
1150	0	0	1500	3352	1852	-2426	-176	2602	147	-440	-3468	-1	21	73	0
1151	0	0	1646	3395	1749	-2520	-51	2572	36	-533	-3257	-67	-7	0	0
1152	0	0	1928	3363	1435	-2645	246	2399	97	-543	-2991	-3	-29	-73	0
1153	0	0	1905	3220	1315	-2562	295	2267	128	-568	-2646	-25	67	-56	1
1154	0	0	1762	2937	1175	-2349	293	2056	137	-593	-2295	-9	-50	9	0
1155	0	0	1519	2541	1022	-2030	248	1781	114	-422	-1914	3	-15	75	0
1156	0	0	976	2087	1111	-1531	-67	1599	29	-343	-1519	9	81	77	0
1157	0	0	689	1567	878	-1128	-94	1222	85	-240	-1061	-25	120	98	0
1158	0	0	202	1043	841	-622	-319	942	71	-269	-764	40	3	106	0
1159	0	0	-51	455	506	-202	-278	480	27	-302	-329	-87	-19	5	0
1160	0	0	-259	-97	162	178	-210	32	81	-197	-5	9	-23	112	0
1161	0	0	-132	-438	-306	285	87	-372	-7	-108	374	44	36	31	0
1162	0	0	-117	-580	-463	348	173	-521	-40	-98	690	-15	-71	-5	0
1163	0	0	50	-582	-632	266	341	-607	116	-79	1001	34	-27	-9	0
1164	0	0	-36	-519	-483	277	223	-501	-17	-9	1272	-13	-77	-81	0
1165	0	0	-68	-471	-403	269	167	-437	25	21	1565	-58	-40	13	0
1166	0	0	-320	-475	-155	397	-82	-315	-13	172	1833	25	-32	15	0
1167	0	0	-452	-481	-29	466	-211	-255	-40	267	2023	85	-31	69	0
1168	0	0	-558	-533	25	545	-291	-254	-25	287	2159	-11	36	31	0
1169	0	0	-610	-506	104	558	-357	-201	-48	323	2234	3	-23	91	0
1170	0	0	-557	-523	34	540	-295	-244	-98	289	2219	-60	-38	-102	0
1171	0	0	-239	-566	-327	402	44	-446	-46	393	2285	-21	52	-7	0
1172	0	0	-127	-582	-455	354	164	-518	-79	275	2221	-21	-31	0	0
1173	0	0	-15	-587	-572	301	278	-579	-25	343	2128	-15	-48	5	0
1174	0	0	-11	-618	-607	314	298	-612	-50	448	1961	25	-40	-27	0
1175	0	0	-128	-607	-479	367	175	-543	34	442	1740	75	-21	79	0
1176	0	0	-367	-626	-259	496	-54	-442	-13	382	1563	-3	23	108	0
1177	0	0	-516	-659	-143	587	-186	-401	-29	405	1262	46	17	60	0
1178	0	0	-686	-679	7	682	-346	-336	27	265	1119	11	-17	102	0
1179	0	0	-619	-684	-65	651	-277	-374	-11	335	867	62	31	56	0
1180	0	0	-568	-696	-128	632	-220	-412	-34	184	609	-97	-9	27	0
1181	0	0	-366	-686	-320	526	-23	-503	0	29	176	-27	-25	-29	0
1182	0	0	-143	-723	-580	433	218	-651	48	36	-170	-38	-27	-40	0
1183	0	0	-39	-700	-661	369	311	-680	46	-17	-405	-7	-17	-7	0
1184	0	0	-88	-702	-614	395	263	-658	124	-162	-878	-42	-1	-40	0
1185	0	0	-144	-706	-562	425	209	-634	172	-164	-1169	13	-52	29	0
1186	0	0	-440	-723	-283	581	-78	-503	180	-259	-1435	-54	-13	104	0
1187	0	0	-551	-688	-137	619	-207	-412	211	-358	-1746	-21	7	-21	0
1188	0	0	-619	-688	-69	653	-275	-378	232	-269	-2011	32	62	27	0
1189	0	0	-726	-686	40	706	-383	-323	197	-434	-2248	7	31	62	0
1190	0	0	-491	-669	-178	580	-156	-423	205	-516	-2388	-64	-15	-25	0
1191	0	0	-337	-653	-316	495	-10	-484	219	-440	-2642	-1	19	48	0
1192	0	0	-143	-686	-543	414	200	-614	238	-554	-2772	-69	-38	-58	0
1193	0	0	-66	-708	-642	387	288	-675	232	-554	-2838	5	-50	-19	0
1194	0	0	-41	-698	-657	369	308	-677	221	-510	-2849	-34	-5	-36	0
1195	0	0	-175	-694	-519	434	172	-606	258	-519	-2783	-9	-1	95	0
1196	0	0	-395	-682	-287	538	-54	-484	194	-403	-2634	3	17	7	0
1197	0	0	-616	-680	-64	648	-276	-372	126	-428	-2553	-13	15	11	0
1198	0	0	-598	-642	-44	620	-277	-343	256	-335	-2390	64	-17	9	0
1199	0	0	-674	-626	48	650	-361	-289	149	-207	-2099	-9	17	64	0
1200	0	0	-570	-653	-83	611	-243	-368	126	-207	-1835	-60	-15	-29	0
1201	0	0	-340	-638	-298	489	-21	-468	85	-116	-1519	1	-69	5	0
1202	0	0	-128	-651	-523	389	197	-587	62	1	-1132	-25	3	0	0
1203	0	0	-79	-659	-580	369	250	-619	-31	40	-795	-46	-19	-69	0
1204	0	0	-61	-646	-585	353	262	-615	-38	98	-271	31	-77	31	0
1205	0	0	-200	-669	-469	434	134	-569	-11	124	110	-126	11	-32	0
1206	0	0	-445	-646	-201	545	-122	-423	-11	337	531	38	-7	97	0
1207	0	0	-563	-611	-48	587	-257	-329	-164	386	861	-13	-15	31	0
1208	0	0	-696	-601	95	648	-395	-253	-147	351	1276	-50	-19	112	0
1209	0	0	-666	-587	79	626	-372	-254	-147	393	1637	-38	-25	60	0
1210	0	0	-532	-578	-46	555	-243	-312	-238	494	1905	9	-52	1	0
1211	0	0	-360	-550	-190	455	-85	-370	-263	461	2215	-11	-52	17	0
1212	0	0	-134	-545	-411	339	138	-478	-349	422	2436	-73	-44	-95	0
1213	0	0	-47	-564	-517	305	235	-540	-279	351	2692	-42	-73	-62	0
1214	0	0	-10	-570	-560	290	275	-565	-298	440	2941	15	-19	21	0
1215	0	0	-252	-607	-355	429	51	-481	-316	292	2937	-31	-104	-31	0
1216	0	0	-322	-580	-258	451	-32	-419	-230	374	3080	81	-23	100	0
1217	0	0	-577	-572	5	574	-291	-283	-234	281	2958	-17	11	58	0
1218	0	0	-573	-580	-7	576	-283	-293	-230	254	2966	31	23	9	0
1219	0	0	-660	-550	110	605	-385	-220	-221	147	2768	34	5	116	0
1220	0	0	-485	-533	-48	509	-218	-290	-228	-27	2520	-52	-31	27	0
1221	0	0	-269	-519	-250	394	-9	-384	-219	-87	2186	11	-9	25	0
1222	0	0	-46	-492	-446	269	200	-469	-215	-234	1990	-21	-102	-13	0
1223	0	0	37	-455	-492	209	264	-473	-157	-335	1575	-79	7	-69	0
1224	0	0	33	-413	-446	190	239	-429	-65	-411	1045	-1	-77	-46	0
1225	0	0	-79	-399	-320	239	120	-359	-110	-477	601	-44	-17	-38	0
1226	0	0	-276	-386	-110	331	-83	-248	21	-576	168	-15	-1	62	0
1227	0	0	-388	-391	-3	389	-192	-197	25	-626	-318	0	9	-25	0
1228	0	0	-550	-395	155	472	-352	-120	46	-758	-882	-29	-5	-34	0
1229	0	0	-534	-393	141	463	-337	-126	129	-764	-1373	32	-1	93	0
1230	0	0	-390	-411	-21	400	-184	-216	62	-836	-2005	-71	-50	-40	0
1231	0	0	-184	-434	-250	309	33	-342	153	-873	-2448	-31	1	46	0
1232	0	0	-18	-471	-453	244	217	-462	192	-812	-3005	-62	-1	-25	0
1233	0	0	108	-475	-583	183	345	-529	170	-886	-3371	-17	-73	3	0
1234	0	0	85	-471	-556	193	320	-513	164	-888	-3823	-108	-50	-13	0
1235	0	0	-25	-420	-395	222	185	-407	248	-801	-4174	-25	-71	54	0
1236	0	0	-233	-401	-168	317	-32	-284	281	-743	-4376	-64	145	62	0
1237	0	0	-398	-409	-11	403	-193	-210	244	-739	-4741	-50	-62	0	0
1238	0	0	-471	-419	52	445	-261	-183	304	-566	-4818	-50	60	110	0
1239	0	0	-517	-424	93	470	-305	-165	285	-535	-4888	9	73	-25	0
1240	0	0	-455	-415	40	435	-247	-187	209	-492	-4902	-56	-91	-46	0
1241	0	0	-146	-409	-263	277	58	-336	252	-283	-4696	-15	-9	75	0
1242	0	0	-57	-446	-389	251	166	-417	126	-287	-4562	-56	-149	-69	0
1243	0	0	155	-446	-601	145	378	-523	180	-56	-4099	-13	-19	75	0
1244	0	0	0	-467	-467	233	233	-467	31	5	-3831	-9	-38	3	0
1245	0	0	-4	-430	-426	217	211	-428	149	162	-3278	-19	-38	89	0
1246	0	0	-306	-391	-85	348	-110	-238	42	254	-2772	31	-64	81	0
1247	0	0	-352	-351	1	351	-176	-175	58	376	-2116	-9	-7	89	0
1248	0	0	-475	-314	161	394	-318	-76	85	496	-1596	58	40	118	0
1249	0	0	-495	-296	199	395	-347	-48	-25	485	-964	-46	-40	52	0
1250	0	0	-338	-263	75	300	-206	-94	-31	655	-372	-36	-3	137	0
1251	0	0	-190	-259	-69	224	-60	-164	-139	613	164	-50	-17	-79	0
1252	0	0	132	-244	-376	56	254	-310	-118	710	929	-65	29	-71	0
1253	0	0	151	-240	-391	44	271	-315	-143	711	1542	-13	3	-11	0
1254	0	0	139	-252	-391	56	265	-321	-172	688	2141	-50	7	-29	0
1255	0	0	84	-238	-322	77	203	-280	-182	686	2716	-29	-48	-19	0
1256	0	0	-184	-263	-79	223	-52	-171	-213	673	3257	7	23	36	0
1257	0	0	-356	-252	104	304	-230	-74	-273	616	3513	-42	-38	-19	0
1258	0	0	-429	-230	199	329	-314	-15	-225	632	4041	52	3	64	0
1259	0	0	-439	-228	211	333	-325	-8	-287	574	4252	-23	-56	11	0
1260	0	0	-286	-176	110	231	-198	-33	-271	453	4469	62	-69	-5	0
1261	0	0	-62	-170	-108	116	23	-139	-240	355	4520	-36	-44	-38	0
1262	0	0	155	-151	-306	-2	230	-228	-300	246	4706	0	-69	3	0
1263	0	0	234	-155	-389	-39	311	-272	-292	161	4574	-71	-89	-19	0
1264	0	0	339	-116	-455	-111	397	-285	-147	25	4514	36	-40	27	0
1265	0	0	115	-102	-217	-6	166	-159	-240	-139	4365	-65	-27	-21	0
1266	0	0	-38	-129	-91	83	26	-110	-147	-102	4029	-9	11	60	0
1267	0	0	-302	-143	159	222	-230	8	-195	-178	3705	-11	-50	46	0
1268	0	0	-318	-124	194	221	-256	35	-58	-215	3280	19	-34	95	0
1269	0	0	-284	-73	211	178	-247	69	-9	-368	2853	48	38	34	0
1270	0	0	-234	-42	192	138	-213	75	-77	-541	2217	-25	-62	-34	0
1271	0	0	159	-7	-166	-76	162	-86	89	-459	1782	97	11	-13	0
1272	0	0	213	23	-190	-118	201	-83	-17	-589	1185	-46	-64	-44	0
1273	0	0	455	13	-442	-234	448	-214	73	-554	690	1	0	-83	0
1274	0	0	350	1	-349	-175	349	-174	77	-601	64	9	-15	7	0
1275	0	0	230	19	-211	-124	220	-96	151	-698	-444	-48	-50	-38	0
1276	0	0	63	46	-17	-54	40	14	234	-576	-1065	50	7	56	0
1277	0	0	-86	69	155	8	-120	112	197	-492	-1639	17	15	62	0
1278	0	0	-237	54	291	91	-264	172	159	-525	-2198	-60	23	67	0
1279	0	0	-211	52	263	79	-237	157	322	-446	-2778	75	34	1	0
1280	0	0	-168	29	197	69	-182	113	244	-578	-3292	-23	-50	-7	0
1281	0	0	193	38	-155	-115	174	-58	279	-327	-3715	3	40	1	0
1282	0	0	238	58	-180	-148	209	-61	269	-388	-4184	42	-75	-91	0
1283	0	0	437	65	-372	-251	404	-153	256	-337	-4489	-52	-50	-112	0
1284	0	0	330	71	-259	-200	294	-94	279	-300	-4805	-46	-7	-64	0
1285	0	0	246	64	-182	-155	214	-59	316	-232	-5042	3	-11	-48	0
1286	0	0	72	32	-40	-52	56	-4	436	-149	-5137	58	9	67	0
1287	0	0	-130	5	135	62	-132	70	356	-122	-5267	54	5	62	0
1288	0	0	-298	-31	267	164	-282	118	331	-124	-5387	95	-64	-15	0
1289	0	0	-230	-54	176	142	-203	61	409	-50	-5232	15	5	23	0
1290	0	0	-193	-81	112	137	-152	15	397	-54	-5144	-1	-13	5	0
1291	0	0	-2	-149	-147	75	72	-148	320	5	-5022	23	-32	-31	0
1292	0	0	155	-217	-372	31	263	-294	362	64	-4739	62	-13	-64	0
1293	0	0	167	-337	-504	85	335	-420	316	32	-4473	21	-75	-32	0
1294	0	0	150	-389	-539	119	344	-464	327	114	-3926	5	-64	-64	0
1295	0	0	-182	87	269	47	-225	178	-60	-291	-3957	-292	-364	-366	0
1296	0	0	-875	-1385	-510	1130	-182	-947	323	-1	-3123	0	46	29	0
1297	0	0	-1407	-1994	-587	1700	-410	-1290	135	-48	-2686	-77	-15	-3	0
1298	0	0	-1288	-2054	-766	1671	-261	-1410	318	131	-1988	50	-36	-11	0
1299	0	0	-1657	-2384	-727	2020	-465	-1555	292	174	-1365	-15	-21	-56	0
1300	0	0	-1647	-2791	-1144	2219	-251	-1967	221	17	-795	-118	-25	-133	0
1301	0	0	-1604	-3119	-1515	2361	-44	-2317	195	153	-95	0	-17	-97	0
1302	0	0	-1602	-3398	-1796	2500	97	-2597	118	236	789	-56	-124	-79	0
1303	0	0	-1548	-3581	-2033	2564	242	-2807	201	281	1427	-11	-11	-120	0
1304	0	0	-1682	-3751	-2069	2716	193	-2910	265	161	1709	-34	-21	-69	0
1305	0	0	-1915	-3843	-1928	2879	6	-2885	149	-15	2025	5	-32	-31	0
1306	0	0	-2121	-3907	-1786	3014	-167	-2846	180	-155	2366	126	52	-54	0
1307	0	0	-2363	-3942	-1579	3152	-392	-2760	292	5	2729	126	93	44	1
1308	0	0	-2351	-3903	-1552	3127	-399	-2727	453	-81	3005	13	112	32	0
1309	125	0	-2408	-3868	-1460	3138	-474	-2664	593	3	3303	17	44	44	0
1310	125	0	-2126	-3831	-1705	2978	-210	-2768	455	547	4211	1	79	-25	0
1311	125	0	-1890	-3748	-1858	2819	-16	-2803	329	1243	5849	-73	98	13	0
1312	125	0	-1555	-3720	-2165	2637	305	-2942	58	2060	7420	-199	201	-23	0
1313	125	0	-1259	-3654	-2395	2456	568	-3024	-25	2533	8543	-81	294	188	0
1314	125	0	-1220	-3598	-2378	2409	579	-2988	-380	2475	8852	-141	273	300	0
1315	125	0	-1291	-3459	-2168	2375	438	-2813	-638	2316	8658	15	294	413	0
1316	125	0	-1451	-3348	-1897	2399	223	-2622	-758	1691	8049	172	172	549	0
1317	125	0	-1506	-3232	-1726	2369	110	-2479	-731	954	7174	444	141	578	0
1318	125	0	-1614	-3136	-1522	2375	-46	-2329	-688	294	6407	517	42	626	0
1319	125	0	-1753	-3041	-1288	2397	-232	-2164	-692	-265	5887	566	-73	413	0
1320	125	0	-1626	-2892	-1266	2259	-180	-2079	-533	-135	6229	426	-244	182	0
1321	125	0	-1392	-2748	-1356	2070	-18	-2052	-5	593	7763	306	-207	124	0
1322	125	0	-1296	-2543	-1247	1919	-24	-1895	585	1470	10464	155	-395	-25	0
1323	125	0	-1166	-2333	-1167	1749	0	-1750	1359	2840	11385	48	-475	-164	0
1324	125	0	-1352	-2135	-783	1743	-284	-1459	1480	3111	11358	-120	-525	-335	0
1325	125	0	-1562	-2023	-461	1792	-550	-1242	1148	2229	11381	-182	-527	-263	0
1326	125	0	-1546	-2009	-463	1777	-541	-1236	1010	1918	11383	34	-389	58	0
1327	125	0	-1420	-2054	-634	1737	-393	-1344	723	1813	11059	65	-304	34	0
1328	125	0	-1546	-2050	-504	1798	-521	-1277	310	1220	9542	56	-246	139	0
1329	125	0	-1407	-2021	-614	1714	-396	-1317	-120	587	7816	13	-337	195	0
1330	125	0	-1182	-1998	-816	1590	-183	-1407	-201	85	6530	194	-415	310	0
1331	125	0	-826	-1972	-1146	1399	160	-1559	-316	-285	5424	100	-438	197	0
1332	125	0	-530	-1963	-1433	1246	451	-1698	-259	-434	4543	219	-335	362	0
1333	125	0	-372	-1943	-1571	1157	599	-1757	-300	-636	3459	161	-407	320	0
1334	125	0	-287	-1924	-1637	1105	675	-1780	-124	-779	2126	259	-162	362	0
1335	125	0	-351	-1912	-1561	1131	605	-1736	21	-1111	550	106	-9	333	0
1336	125	0	-562	-1885	-1323	1223	380	-1604	252	-1292	-964	77	83	358	0
1337	125	0	-681	-1864	-1183	1272	251	-1523	351	-1305	-2525	34	112	306	0
1338	125	0	-780	-1839	-1059	1309	139	-1449	574	-1486	-4380	-31	199	225	0
1339	125	0	-789	-1815	-1026	1302	118	-1420	684	-1903	-7115	-104	283	203	0
1340	125	0	-737	-1802	-1065	1269	164	-1433	774	-2721	-10468	-83	219	217	0
1341	125	0	-547	-1804	-1257	1175	355	-1530	1004	-3435	-13671	17	166	116	0
1342	125	0	-475	-1798	-1323	1136	424	-1560	1119	-3938	-16524	-29	122	48	0
1343	125	0	-386	-1796	-1410	1091	512	-1603	1486	-4262	-19041	9	151	58	0
1344	125	0	-475	-1788	-1313	1131	419	-1550	1598	-4595	-21512	-27	54	40	0
1345	125	0	-592	-1771	-1179	1181	293	-1475	1738	-4884	-23792	-38	91	157	0
1346	125	0	-823	-1773	-950	1298	63	-1361	1843	-5123	-25908	-48	112	141	0
1347	125	0	-964	-1771	-807	1367	-78	-1289	1872	-5224	-27778	-9	29	180	0
1348	125	0	-1054	-1775	-721	1414	-166	-1248	1897	-5259	-29224	-5	-60	240	0
1349	125	0	-1111	-1755	-644	1433	-233	-1199	1827	-5201	-30167	-21	-38	153	0
1350	125	0	-968	-1736	-768	1352	-100	-1252	1802	-4881	-30252	-21	1	17	0
1351	125	0	-801	-1703	-902	1252	50	-1302	1635	-4335	-28137	-122	87	-7	0
1352	125	0	-566	-1662	-1096	1114	265	-1379	1670	-3883	-24537	-100	42	-64	0
1353	125	0	-507	-1647	-1140	1077	316	-1393	1579	-3039	-19935	-242	7	-25	0
1354	125	0	-489	-1616	-1127	1052	319	-1371	1187	-2114	-14569	-188	29	-83	0
1355	125	0	-774	-1596	-822	1185	24	-1209	549	-1491	-9263	-159	-32	-62	0
1356	125	0	-955	-1612	-657	1283	-149	-1134	162	-1063	-4896	-5	19	-27	0
1357	125	0	-1201	-1602	-401	1401	-400	-1001	-161	-506	-882	60	36	-23	0
1358	125	0	-1375	-1588	-213	1481	-581	-900	-378	269	3371	133	-23	-42	0
1359	125	0	-1313	-1584	-271	1448	-521	-927	-636	1350	7571	155	60	-112	0
1360	125	0	-1125	-1571	-446	1348	-339	-1008	-785	2196	11050	54	13	-149	0
1361	125	0	-958	-1569	-611	1263	-173	-1090	-1070	2805	11513	11	-29	-292	0
1362	125	0	-704	-1577	-873	1140	84	-1225	-1129	3583	11463	5	83	-258	0
1363	125	0	-644	-1571	-927	1107	141	-1249	-1218	4138	11541	-31	27	-238	0
1364	125	0	-698	-1567	-869	1132	85	-1218	-1358	4638	11537	-23	114	-240	0
1365	125	0	-856	-1567	-711	1211	-72	-1139	-1503	5201	11422	-5	133	-252	0
1366	125	0	-994	-1546	-552	1270	-221	-1049	-1495	5422	11529	-15	104	-143	0
1367	125	0	-1178	-1517	-339	1347	-419	-928	-1515	5705	11459	23	184	-170	0
1368	125	0	-1251	-1526	-275	1388	-488	-900	-1536	5913	11504	-9	93	-56	0
1369	125	0	-1123	-1509	-386	1316	-368	-947	-1422	6103	11451	-17	102	-137	0
1370	125	0	-1029	-1484	-455	1256	-287	-969	-1352	6248	11517	34	143	-104	0
1371	125	0	-788	-1499	-711	1143	-38	-1105	-1253	6314	11478	-17	98	-223	0
1372	125	0	-547	-1501	-954	1024	203	-1227	-1045	6403	11510	48	230	-188	0
1373	125	0	-454	-1501	-1047	977	296	-1274	-787	6330	11475	27	149	-223	0
1374	125	0	-485	-1482	-997	983	256	-1239	-698	6178	11451	15	176	-159	0
1375	125	0	-570	-1503	-933	1036	181	-1218	-585	6120	11494	50	172	-180	0
1376	125	0	-853	-1520	-667	1186	-93	-1093	-496	5721	11457	-11	192	-122	0
1377	125	0	-980	-1503	-523	1241	-228	-1013	-391	5354	11459	-5	192	-217	0
1378	125	0	-994	-1482	-488	1238	-253	-985	-215	4952	11434	-27	207	-143	0
1379	125	0	-1028	-1499	-471	1263	-278	-985	-126	4351	11449	-168	116	-87	0
1380	125	0	-872	-1486	-614	1179	-129	-1050	-19	3798	11283	-176	162	-69	0
1381	125	0	-613	-1470	-857	1041	122	-1163	-7	3263	9591	-176	252	-149	0
1382	125	0	-434	-1487	-1053	960	309	-1270	-27	2671	7622	-176	252	-228	0
1383	125	0	-359	-1474	-1115	916	378	-1294	-52	2083	5569	-98	209	-133	0
1384	125	0	-456	-1458	-1002	957	273	-1230	-50	1268	3616	-126	242	-147	0
1385	125	0	-584	-1443	-859	1013	137	-1151	-29	647	1645	3	271	-17	0
1386	125	0	-824	-1431	-607	1127	-108	-1019	-27	9	-347	-69	248	44	0
1387	125	0	-941	-1420	-479	1180	-231	-949	73	-795	-2279	42	259	21	0
1388	125	0	-1044	-1451	-407	1247	-318	-929	91	-1418	-4328	46	254	-11	0
1389	125	0	-1069	-1412	-343	1240	-363	-877	93	-2205	-6233	38	106	-52	0
1390	125	0	-906	-1398	-492	1152	-207	-945	209	-2811	-7841	-29	36	-27	0
1391	125	0	-668	-1412	-744	1040	38	-1078	380	-3276	-9182	-79	-27	-141	0
1392	125	0	-543	-1423	-880	983	168	-1151	471	-3738	-10332	-95	-95	-133	0
1393	125	0	-423	-1433	-1010	928	293	-1221	576	-4074	-11510	-166	-188	-194	0
1394	125	0	-364	-1427	-1063	895	349	-1245	640	-4430	-12757	-131	-225	-128	0
1395	125	0	-545	-1425	-880	985	167	-1152	719	-4848	-13954	-149	-203	-77	0
1396	125	0	-774	-1420	-646	1097	-64	-1033	684	-5195	-15343	-104	-258	-3	0
1397	125	0	-941	-1431	-490	1186	-225	-960	609	-5556	-16666	-129	-304	-17	0
1398	125	0	-1019	-1412	-393	1215	-313	-902	673	-5885	-18069	-15	-164	-36	0
1399	125	0	-1119	-1441	-322	1280	-398	-881	517	-6332	-19576	-145	-269	-34	0
1400	125	0	-822	-1431	-609	1126	-106	-1020	504	-6489	-20855	-42	-221	106	0
1401	125	0	-671	-1423	-752	1047	40	-1087	287	-6627	-21737	-48	-226	19	0
1402	125	0	-481	-1412	-931	946	225	-1171	296	-6615	-22253	-62	-203	131	0
1403	125	0	-364	-1394	-1030	879	333	-1212	436	-6489	-22455	-93	-44	114	0
1404	125	0	-433	-1420	-987	926	277	-1203	514	-6365	-22438	0	-71	106	0
1405	125	0	-578	-1402	-824	990	123	-1113	572	-6046	-22139	29	13	149	0
1406	125	0	-826	-1423	-597	1124	-114	-1010	616	-5796	-21629	44	-1	97	0
1407	125	0	-1025	-1416	-391	1220	-317	-903	669	-5402	-20833	23	69	151	0
1408	125	0	-1060	-1420	-360	1240	-350	-890	741	-4850	-19758	79	83	170	0
1409	125	0	-1069	-1392	-323	1230	-373	-857	793	-4366	-18398	52	95	83	0
1410	125	0	-1017	-1406	-389	1211	-314	-897	781	-3839	-16825	11	54	-17	0
1411	125	0	-805	-1385	-580	1095	-112	-982	776	-3212	-14957	36	69	-73	0
1412	125	0	-675	-1402	-727	1038	26	-1064	626	-2568	-12875	-13	48	-97	0
1413	125	0	-557	-1389	-832	973	137	-1110	587	-1848	-10691	50	-27	-118	0
1414	125	0	-619	-1420	-801	1019	91	-1110	492	-1094	-8198	31	11	-27	0
1415	125	0	-776	-1414	-638	1095	-69	-1026	304	-345	-5688	23	-1	54	0
1416	125	0	-910	-1404	-494	1157	-208	-949	259	347	-3080	64	42	64	0
1417	125	0	-1063	-1381	-318	1222	-372	-849	25	1037	-552	112	-27	50	0
1418	125	0	-1147	-1381	-234	1264	-456	-807	-186	1697	1978	15	-29	60	0
1419	125	0	-1098	-1379	-281	1238	-408	-830	-339	2265	4463	44	17	38	0
1420	125	0	-1009	-1387	-378	1198	-315	-882	-492	2716	6753	0	-27	42	0
1421	125	0	-739	-1365	-626	1052	-56	-995	-578	3150	8939	40	-164	48	0
1422	125	0	-555	-1387	-832	971	138	-1109	-719	3550	11112	27	-100	129	0
1423	125	0	-526	-1356	-830	941	152	-1093	-832	3798	11544	-31	-65	-13	0
1424	125	0	-421	-1365	-944	893	261	-1154	-915	4039	11593	-9	-104	23	0
1425	125	0	-613	-1352	-739	982	63	-1045	-902	4200	11564	23	-56	58	0
1426	125	0	-803	-1334	-531	1068	-136	-932	-841	4291	11552	5	29	112	0
1427	125	0	-917	-1361	-444	1139	-236	-902	-851	4283	11543	9	69	95	0
1428	125	0	-1025	-1358	-333	1191	-346	-845	-762	4124	11562	-5	9	60	0
1429	125	0	-990	-1350	-360	1170	-315	-855	-711	3885	11564	25	-48	56	0
1430	125	0	-854	-1340	-486	1097	-184	-913	-758	3674	11577	-9	-95	-23	0
1431	125	0	-549	-1342	-793	945	122	-1067	-622	3412	11527	0	19	-56	0
1432	125	0	-401	-1365	-964	883	281	-1164	-595	2999	11494	3	40	-69	0
1433	125	0	-344	-1352	-1008	848	332	-1180	-591	2657	11525	-32	-58	-36	0
1434	125	0	-208	-1307	-1099	757	445	-1203	-434	2231	11550	-13	-3	-29	0
1435	125	0	-499	-1340	-841	919	171	-1090	-486	1761	11478	11	17	-36	0
1436	125	0	-622	-1328	-706	975	42	-1017	-436	1328	11480	21	-52	-69	0
1437	125	0	-741	-1348	-607	1044	-67	-977	-329	942	11531	13	-1	75	0
1438	125	0	-925	-1361	-436	1143	-244	-898	-327	413	11517	-27	-89	122	0
1439	125	0	-788	-1356	-568	1072	-110	-962	-279	-25	10408	-34	-31	0	0
1440	125	0	-691	-1340	-649	1015	-21	-994	-195	-523	8572	-15	-48	42	0
1441	125	0	-458	-1325	-867	891	204	-1096	-139	-923	6549	-69	-48	-137	0
1442	125	0	-280	-1319	-1039	799	379	-1179	-118	-1284	4650	-38	-79	-75	0
1443	125	0	-243	-1292	-1049	767	403	-1170	-60	-1744	2599	-64	-128	-60	0
1444	125	0	-227	-1299	-1072	763	422	-1185	64	-1959	514	-73	-106	-38	0
1445	125	0	-392	-1305	-913	848	260	-1109	240	-2215	-1406	17	-65	19	0
1446	125	0	-629	-1317	-688	973	29	-1002	267	-2461	-3412	-60	-71	-11	0
1447	125	0	-719	-1326	-607	1022	-56	-966	380	-2545	-5241	-48	3	52	0
1448	125	0	-891	-1323	-432	1107	-229	-877	436	-2704	-7079	-11	-21	56	0
1449	125	0	-892	-1299	-407	1095	-242	-853	562	-2781	-8792	-19	11	11	0
1450	125	0	-735	-1301	-566	1018	-84	-933	541	-2725	-10487	-62	52	-87	0
1451	125	0	-415	-1307	-892	861	238	-1099	700	-2684	-11801	-42	34	56	0
1452	125	0	-328	-1317	-989	822	330	-1153	651	-2655	-13116	-85	21	-54	0
1453	125	0	-243	-1313	-1070	778	413	-1191	601	-2450	-14167	-155	9	-40	0
1454	125	0	-232	-1297	-1065	764	416	-1181	764	-2263	-15023	34	-44	0	0
1455	125	0	-433	-1290	-857	861	212	-1073	657	-1961	-15644	-27	46	-32	0
1456	125	0	-575	-1286	-711	930	68	-998	756	-1724	-15929	21	54	62	0
1457	125	0	-825	-1313	-488	1069	-168	-900	671	-1443	-16158	-3	32	77	0
1458	125	0	-859	-1264	-405	1061	-227	-834	582	-1043	-16012	31	7	58	0
1459	125	0	-834	-1247	-413	1040	-210	-830	597	-679	-15578	87	54	93	0
1460	125	0	-723	-1268	-545	995	-89	-906	426	-403	-14926	1	-11	23	0
1461	125	0	-486	-1293	-807	889	160	-1050	450	-91	-14047	-38	7	-5	0
1462	125	0	-369	-1255	-886	812	258	-1070	349	292	-12955	15	46	-50	0
1463	125	0	-256	-1272	-1016	764	380	-1144	188	607	-11663	-73	-42	-54	0
1464	125	0	-225	-1264	-1039	744	407	-1151	223	867	-10161	-1	5	13	0
1465	125	0	-431	-1251	-820	841	194	-1035	137	1196	-8439	44	-9	147	0
1466	125	0	-621	-1274	-653	947	16	-963	62	1406	-6716	9	-65	79	0
1467	125	0	-772	-1266	-494	1019	-139	-880	9	1676	-4801	21	89	133	0
1468	125	0	-849	-1237	-388	1043	-230	-812	-38	1780	-2946	75	65	110	0
1469	125	0	-776	-1220	-444	998	-166	-832	-77	1932	-973	-5	58	155	0
1470	125	0	-691	-1214	-523	952	-84	-868	-174	1947	841	-48	40	-40	0
1471	125	0	-466	-1220	-754	843	144	-987	-197	1984	2803	32	-48	116	0
1472	125	0	-368	-1233	-865	800	248	-1049	-246	1891	4425	-19	-19	-60	0
1473	125	0	-168	-1233	-1065	700	448	-1149	-269	1976	6173	38	-29	1	0
1474	125	0	-316	-1239	-923	777	303	-1081	-302	1846	7560	25	-64	-29	0
1475	125	0	-384	-1218	-834	801	225	-1026	-277	1778	8953	91	23	44	0
1476	125	0	-665	-1245	-580	955	-42	-912	-341	1643	10115	104	46	106	0
1477	125	0	-699	-1257	-558	978	-70	-907	-322	1501	11116	71	56	50	0
1478	125	0	-893	-1251	-358	1072	-267	-804	-372	1307	11498	17	50	54	0
1479	125	0	-871	-1245	-374	1058	-248	-809	-448	1084	11550	69	25	31	0
1480	125	0	-719	-1235	-516	977	-101	-875	-422	812	11581	3	1	17	0
1481	125	0	-538	-1255	-717	896	89	-986	-469	644	11552	25	15	17	0
1482	125	0	-386	-1247	-861	816	237	-1054	-448	391	11510	-9	21	-81	0
1483	125	0	-278	-1222	-944	750	333	-1083	-362	145	11591	-23	17	15	0
1484	125	0	-303	-1228	-925	765	311	-1076	-426	27	11473	27	-27	40	0
1485	125	0	-407	-1210	-803	808	198	-1006	-320	-133	11217	15	15	40	0
1486	125	0	-714	-1206	-492	960	-111	-849	-403	-370	10474	-7	17	62	0
1487	125	0	-776	-1212	-436	994	-170	-824	-267	-453	9484	98	62	11	0
1488	125	0	-906	-1214	-308	1060	-299	-761	-267	-574	8396	62	69	7	0
1489	125	0	-883	-1214	-331	1048	-276	-772	-147	-746	7088	64	-11	7	0
1490	125	0	-725	-1198	-473	961	-126	-835	-176	-777	5788	15	3	-9	0
1491	125	0	-671	-1214	-543	942	-64	-878	-211	-977	4302	-73	-40	-85	0
1492	125	0	-349	-1218	-869	783	260	-1043	-83	-983	3012	-34	42	29	0
1493	125	0	-275	-1200	-925	737	325	-1062	-1	-1146	1443	-32	-27	-62	0
1494	125	0	-417	-1193	-776	805	179	-984	-83	-1173	-100	-106	-75	-69	0
1495	125	0	-520	-1231	-711	875	95	-971	110	-1123	-1458	1	-1	124	0
1496	125	0	-745	-1193	-448	969	-148	-820	159	-1125	-3016	48	-75	79	0
1497	125	0	-836	-1202	-366	1019	-235	-784	190	-1035	-4469	23	58	48	0
1498	125	0	-980	-1208	-228	1094	-376	-718	230	-1041	-5820	32	-21	50	0
1499	125	0	-943	-1193	-250	1068	-346	-721	287	-907	-7119	40	19	19	0
1500	125	0	-873	-1216	-343	1044	-265	-779	225	-845	-8293	-36	-36	-17	0
1501	125	0	-599	-1208	-609	903	5	-908	174	-772	-9273	-54	54	-27	0
1502	125	0	-438	-1237	-799	837	180	-1018	190	-741	-10173	-87	-62	5	0
1503	125	0	-376	-1229	-853	802	238	-1041	265	-626	-10735	-87	-31	5	0
1504	125	0	-411	-1216	-805	813	197	-1010	323	-481	-11444	-67	-34	-38	0
1505	125	0	-580	-1191	-611	885	15	-901	232	-327	-11849	-48	-1	-17	0
1506	125	0	-732	-1185	-453	958	-139	-819	304	-201	-11865	31	44	102	0
1507	125	0	-873	-1177	-304	1025	-284	-740	320	-114	-11861	-25	1	36	0
1508	125	0	-939	-1171	-232	1055	-353	-701	405	-7	-11645	69	1	108	0
1509	125	0	-871	-1193	-322	1032	-274	-757	347	89	-11265	-32	-38	120	0
1510	125	0	-809	-1165	-356	987	-226	-760	347	143	-10697	15	31	85	0
1511	125	0	-574	-1167	-593	870	9	-880	221	145	-9971	-89	-52	-124	0
1512	125	0	-359	-1185	-826	772	233	-1005	294	298	-8999	17	36	-44	0
1513	125	0	-353	-1177	-824	765	235	-1000	176	335	-8004	-62	-27	29	0
1514	125	0	-320	-1181	-861	750	270	-1021	236	459	-6821	21	-7	-29	0
1515	125	0	-408	-1189	-781	798	186	-985	147	492	-5435	69	-46	73	0
1516	125	0	-768	-1214	-446	991	-161	-830	147	508	-4095	32	-31	54	0
1517	125	0	-867	-1179	-312	1023	-277	-745	85	552	-2675	-5	34	60	0
1518	125	0	-908	-1177	-269	1042	-319	-723	65	618	-1127	40	54	44	0
1519	125	0	-1001	-1189	-188	1095	-406	-688	-19	492	232	-64	-48	38	0
1520	125	0	-720	-1187	-467	953	-126	-827	5	521	1813	9	-122	69	0
1521	125	0	-580	-1167	-587	873	3	-877	-143	611	3086	-40	-65	25	0
1522	125	0	-350	-1158	-808	754	229	-983	-147	589	4462	-23	-46	-25	0
1523	125	0	-304	-1173	-869	738	282	-1021	-174	537	5750	5	-17	0	0
1524	125	0	-336	-1162	-826	749	245	-994	-238	572	6865	-87	17	-31	0
1525	125	0	-522	-1154	-632	838	55	-893	-312	477	7897	-87	-36	44	0
1526	125	0	-724	-1154	-430	939	-147	-792	-339	469	8675	-36	-34	25	0
1527	125	0	-935	-1156	-221	1045	-357	-688	-370	370	9321	0	-83	1	0
1528	125	0	-962	-1148	-186	1055	-388	-667	-417	498	9820	19	-48	79	0
1529	125	0	-881	-1150	-269	1015	-306	-709	-403	428	10163	29	-54	13	0
1530	125	0	-779	-1132	-353	955	-213	-742	-473	250	10336	-85	-89	-58	0
1531	125	0	-518	-1119	-601	818	41	-860	-399	230	10239	42	-56	-79	0
1532	125	0	-343	-1134	-791	738	224	-962	-372	149	10095	-42	19	-87	0
1533	125	0	-297	-1144	-847	720	275	-995	-409	15	9651	-31	-42	-110	0
1534	125	0	-331	-1134	-803	732	236	-968	-403	25	9182	-1	-62	-73	0
1535	125	0	-450	-1119	-669	784	109	-894	-345	5	8596	7	-32	62	0
1536	125	0	-697	-1125	-428	911	-134	-776	-291	-114	7905	17	-21	32	0
1537	125	0	-825	-1121	-296	973	-264	-708	-287	-180	7018	-5	-42	23	0
1538	125	0	-899	-1125	-226	1012	-336	-675	-209	-166	6142	38	71	17	0
1539	125	0	-900	-1123	-223	1011	-338	-673	-226	-269	5082	29	-64	-3	0
1540	125	0	-669	-1078	-409	873	-130	-743	-145	-302	4019	11	-75	25	0
1541	125	0	-581	-1098	-517	839	-32	-807	-174	-335	2832	-9	-25	-129	0
1542	125	0	-308	-1105	-797	706	244	-951	-58	-378	1778	-56	19	-98	0
1543	125	0	-206	-1086	-880	646	337	-983	40	-463	702	-32	25	-50	0
1544	125	0	-304	-1076	-772	690	234	-924	-1	-453	-473	-46	0	-67	0
1545	125	0	-471	-1082	-611	776	70	-846	36	-486	-1489	-64	11	-34	0
1546	125	0	-648	-1061	-413	854	-117	-737	91	-430	-2543	-7	3	-9	0
1547	125	0	-772	-1053	-281	912	-245	-667	108	-438	-3585	-69	15	77	0
1548	125	0	-842	-1047	-205	944	-318	-626	236	-438	-4609	52	-15	0	0
1549	125	0	-778	-1037	-259	907	-259	-648	252	-469	-5416	29	-50	52	0
1550	125	0	-697	-1034	-337	865	-180	-685	221	-539	-6169	-73	-67	-48	0
1551	125	0	-421	-1032	-611	726	95	-821	248	-463	-6861	-11	0	-40	0
1552	125	0	-250	-1037	-787	643	268	-912	337	-444	-7519	-9	-7	-75	0
1553	125	0	-204	-1016	-812	610	304	-914	308	-490	-7983	-102	-106	-48	0
1554	125	0	-140	-1014	-874	577	367	-944	364	-364	-8192	34	-38	-69	0
1555	125	0	-429	-1016	-587	722	79	-801	306	-434	-8293	-40	-23	56	0
1556	125	0	-471	-985	-514	728	21	-749	345	-347	-8274	9	-60	-1	0
1557	125	0	-633	-970	-337	801	-148	-653	403	-192	-7992	27	89	129	0
1558	125	0	-733	-948	-215	840	-259	-581	335	-211	-7756	-19	-31	-19	0
1559	125	0	-720	-1001	-281	860	-219	-641	306	-85	-7286	7	-13	38	0
1560	125	0	-687	-968	-281	827	-203	-624	219	-100	-6693	-95	-67	31	0
1561	125	0	-397	-1006	-609	701	106	-807	246	-27	-5992	-65	-5	-89	0
1562	125	0	-171	-1001	-830	586	329	-915	252	21	-5133	34	-5	-36	0
1563	125	0	-219	-1014	-795	616	288	-904	97	151	-4172	-36	-73	-120	0
1564	125	0	-179	-1001	-822	590	321	-911	139	246	-3245	17	-75	34	0
1565	125	0	-349	-973	-624	661	137	-798	83	316	-2102	-9	-23	64	0
1566	125	0	-540	-995	-455	767	-42	-725	124	389	-1012	89	-56	23	0
1567	125	0	-716	-999	-283	857	-216	-641	-5	469	151	58	9	97	0
1568	125	0	-803	-1004	-201	903	-301	-602	-65	570	1202	-1	-58	-21	0
1569	125	0	-812	-1002	-190	907	-311	-596	-135	626	2310	-38	-25	27	0
1570	125	0	-663	-1006	-343	834	-160	-674	-219	702	3286	25	-42	97	0
1571	125	0	-388	-1004	-616	696	114	-810	-197	680	4337	-87	-11	-1	0
1572	125	0	-264	-1018	-754	641	245	-886	-271	702	5187	-34	-34	-58	0
1573	125	0	-248	-1012	-764	630	258	-888	-353	603	5942	-128	-79	-67	0
1574	125	0	-189	-1001	-812	595	311	-906	-314	744	6588	-19	-112	-7	0
1575	125	0	-435	-1018	-583	726	74	-800	-355	653	7176	-7	-40	38	0
1576	125	0	-613	-1010	-397	811	-108	-703	-327	748	7589	7	-1	112	0
1577	125	0	-735	-1014	-279	874	-228	-646	-372	642	7878	27	-31	67	0
1578	125	0	-801	-1024	-223	912	-289	-623	-368	649	8008	69	21	17	0
1579	125	0	-856	-1018	-162	937	-347	-590	-378	527	8021	0	15	1	0
1580	125	0	-648	-1051	-403	849	-122	-727	-382	397	7907	-11	-98	-36	0
1581	125	0	-478	-1065	-587	771	54	-826	-411	316	7695	-15	25	34	0
1582	125	0	-373	-1055	-682	714	154	-868	-504	153	7275	-128	-95	-69	0
1583	125	0	-148	-1055	-907	601	379	-981	-374	108	6951	-38	27	46	0
1584	125	0	-305	-1088	-783	696	239	-935	-419	-64	6330	-44	-40	-13	0
1585	125	0	-479	-1078	-599	778	60	-838	-444	-133	5649	-17	-128	25	0
1586	125	0	-646	-1070	-424	858	-111	-747	-261	-75	4937	54	-13	46	0
1587	125	0	-807	-1057	-250	932	-278	-653	-252	-252	4062	32	-50	64	0
1588	125	0	-827	-1096	-269	961	-279	-682	-166	-318	3266	-13	-3	87	0
1589	125	0	-857	-1072	-215	964	-321	-643	-188	-386	2331	-7	9	67	0
1590	125	0	-716	-1061	-345	888	-185	-703	-170	-613	1348	-67	-5	-62	0
1591	125	0	-489	-1059	-570	774	40	-814	-95	-675	422	-34	-19	32	0
1592	125	0	-349	-1070	-721	709	186	-895	-32	-758	-630	-65	-79	-81	0
1593	125	0	-283	-1072	-789	677	253	-930	25	-861	-1569	-62	-32	-91	0
1594	125	0	-279	-1070	-791	674	256	-930	81	-803	-2508	48	-7	-42	0
1595	125	0	-373	-1059	-686	716	156	-872	114	-840	-3257	0	42	13	0
1596	125	0	-668	-1063	-395	865	-136	-729	60	-849	-4211	-3	-3	50	0
1597	125	0	-750	-1070	-320	910	-215	-695	157	-859	-4962	83	38	25	0
1598	125	0	-861	-1053	-192	957	-334	-622	234	-743	-5629	31	15	97	0
1599	125	0	-791	-1082	-291	936	-250	-686	244	-801	-6322	-29	75	17	0
1600	125	0	-650	-1070	-420	860	-115	-745	180	-867	-6766	-38	-42	34	0
1601	125	0	-437	-1057	-620	747	91	-838	194	-772	-7265	27	54	-15	0
1602	125	0	-307	-1061	-754	684	223	-907	131	-805	-7664	-25	-77	-48	0
1603	125	0	-205	-1035	-830	620	312	-932	291	-785	-7816	48	-75	40	0
1604	125	0	-313	-1030	-717	671	202	-873	161	-616	-8012	-58	-62	7	0
1605	125	0	-416	-1030	-614	723	99	-822	213	-587	-7849	27	-25	9	0
1606	125	0	-654	-1024	-370	839	-142	-697	129	-549	-7723	-31	-27	64	0
1607	125	0	-768	-1045	-277	906	-245	-661	234	-448	-7426	19	71	106	0
1608	125	0	-914	-1061	-147	987	-383	-604	151	-413	-7102	-15	17	11	0
1609	125	0	-803	-1053	-250	928	-276	-651	219	-314	-6582	15	69	54	0
1610	125	0	-747	-1074	-327	910	-210	-700	71	-312	-6091	23	-118	77	0
1611	125	0	-536	-1098	-562	817	13	-830	0	-242	-5558	-79	23	-25	0
1612	125	0	-295	-1074	-779	684	242	-926	27	-221	-4842	-25	-56	-77	0
1613	125	0	-270	-1057	-787	663	258	-922	-3	-176	-4182	-32	-7	13	0
1614	125	0	-245	-989	-744	617	249	-866	-5	-120	-3365	31	27	-50	0
1615	125	0	-297	-830	-533	563	118	-681	-89	-7	-2533	1	44	44	0
1616	125	0	-427	-688	-261	557	-83	-474	-42	79	-1685	93	44	52	0
1617	125	0	-573	-523	50	548	-311	-236	-188	21	-754	-11	-27	19	0
1618	125	0	-517	-279	238	398	-377	-20	-131	143	-27	81	27	32	0
1619	125	0	-385	-44	341	214	-363	148	-139	129	894	-5	19	93	0
1620	125	0	-111	267	378	-78	-244	322	-219	54	1548	3	-31	-65	0
1621	125	0	376	661	285	-518	45	473	-188	159	2273	46	-40	5	0
1622	125	0	745	1043	298	-894	223	670	-194	133	3030	21	32	67	0
1623	125	0	1022	1536	514	-1279	254	1025	-213	3	3557	-19	-42	-48	0
1624	125	0	1269	2052	783	-1660	243	1417	-275	102	4058	-48	-25	-5	0
1625	125	0	1276	2562	1286	-1919	-5	1924	-341	87	4508	-21	-29	50	0
1626	125	0	1299	2946	1647	-2122	-174	2296	-263	65	4751	-19	19	32	0
1627	125	0	1280	3185	1905	-2232	-312	2545	-283	40	5030	-11	-40	100	0
1628	125	0	1219	3197	1978	-2208	-379	2587	-207	27	5191	44	-81	112	0
1629	125	0	1191	3090	1899	-2140	-354	2494	-277	-17	5205	31	-21	-5	0
1630	125	0	1321	2923	1602	-2122	-140	2262	-292	5	5241	-21	-27	31	1
1631	125	0	1393	2696	1303	-2044	45	1999	-296	-44	5003	7	-36	-120	0
1632	125	0	1406	2273	867	-1839	269	1570	-174	-87	4853	3	-32	11	0
1633	117	0	1145	1775	630	-1460	257	1202	-291	-178	4432	-98	3	-85	0
1634	117	0	925	1241	316	-1083	304	778	-190	-114	4147	-98	40	-21	0
1635	117	0	419	715	296	-567	61	505	-159	-170	3592	-5	5	9	0
1636	117	0	-52	155	207	-51	-129	181	-195	-213	3098	-29	-5	-77	0
1637	117	0	-444	-384	60	414	-252	-162	-162	-159	2506	3	-64	65	0
1638	117	0	-692	-671	21	681	-356	-325	-100	-190	1967	17	-27	48	0
1639	117	0	-712	-750	-38	731	-337	-394	-17	-223	1253	32	81	-3	0
1640	117	0	-479	-731	-252	605	-113	-491	-23	-298	653	-93	21	-52	0
1641	117	0	-298	-682	-384	490	43	-533	-58	-285	-32	-48	9	-108	0
1642	117	0	-106	-649	-543	377	218	-596	-17	-292	-708	-65	-25	-108	0
1643	117	0	72	-655	-727	291	399	-691	128	-259	-1247	40	50	-69	0
1644	117	0	-14	-661	-647	337	316	-654	89	-242	-1881	3	-42	27	0
1645	117	0	-208	-673	-465	440	128	-569	102	-205	-2415	-29	11	19	0
1646	117	0	-464	-702	-238	583	-113	-470	153	-221	-2925	-29	7	19	0
1647	117	0	-541	-713	-172	627	-184	-442	166	-190	-3354	-42	-42	60	0
1648	117	0	-640	-725	-85	682	-277	-405	182	-141	-3699	75	13	120	0
1649	117	0	-593	-754	-161	673	-216	-457	176	-112	-4105	42	0	73	0
1650	117	0	-466	-789	-323	627	-71	-556	252	-161	-4268	25	-46	64	0
1651	117	0	-368	-810	-442	589	37	-626	178	-225	-4475	-98	-7	-52	0
1652	117	0	-37	-830	-793	433	378	-811	236	-89	-4533	1	44	36	0
1653	117	0	-111	-830	-719	470	304	-774	104	-79	-4702	-44	-3	-114	0
1654	117	0	-143	-878	-735	510	296	-806	139	-83	-4607	-56	3	-79	0
1655	117	0	-314	-888	-574	601	130	-731	184	-56	-4423	-40	-34	29	0
1656	117	0	-498	-886	-388	692	-55	-637	250	-25	-4087	0	38	106	0
1657	117	0	-639	-902	-263	770	-188	-582	197	19	-3872	32	21	21	0
1658	117	0	-667	-888	-221	777	-223	-554	178	40	-3472	46	19	75	0
1659	117	0	-745	-876	-131	810	-307	-503	133	65	-3156	-31	15	-34	0
1660	117	0	-545	-894	-349	719	-98	-621	126	54	-2737	-64	-27	-40	0
1661	117	0	-353	-874	-521	613	84	-697	128	67	-2174	-67	11	56	0
1662	117	0	-207	-880	-673	543	233	-776	31	-38	-1633	-29	-46	-46	0
1663	117	0	-21	-882	-861	451	420	-871	104	102	-1090	-48	-13	-91	0
1664	117	0	-215	-886	-671	550	228	-778	19	31	-514	1	-38	-54	0
1665	117	0	-281	-876	-595	578	157	-735	58	162	69	-15	-27	13	0
1666	117	0	-491	-869	-378	680	-56	-623	27	60	655	31	-31	58	0
1667	117	0	-662	-898	-236	780	-213	-567	9	164	1208	42	-69	44	0
1668	117	0	-725	-907	-182	816	-271	-544	11	137	1790	32	1	83	0
1669	117	0	-687	-869	-182	778	-252	-525	62	135	2238	27	7	15	0
1670	117	0	-534	-857	-323	695	-105	-590	-17	225	2665	-13	-38	-31	0
1671	117	0	-352	-869	-517	610	82	-693	-129	112	2970	-77	-62	-11	0
1672	117	0	-117	-863	-746	490	314	-804	9	151	3350	-21	-42	-15	0
1673	117	0	-138	-851	-713	494	287	-782	-95	195	3602	-38	-5	31	0
1674	117	0	-120	-861	-741	490	310	-801	-100	207	3815	-36	-5	-15	0
1675	117	0	-384	-845	-461	614	38	-653	-118	223	3858	-13	-56	-29	0
1676	117	0	-469	-853	-384	661	-42	-618	-91	300	4019	36	34	11	0
1677	117	0	-679	-857	-178	768	-250	-517	-89	246	4087	-29	21	25	0
1678	117	0	-702	-845	-143	773	-279	-494	-60	281	4019	-21	-3	93	0
1679	117	0	-691	-863	-172	777	-259	-517	7	339	3784	-69	85	-34	0
1680	117	0	-555	-855	-300	705	-127	-577	-98	310	3674	-104	-31	-9	0
1681	117	0	-299	-820	-521	559	111	-670	-97	306	3464	-79	-21	-9	0
1682	117	0	-109	-853	-744	481	317	-798	-38	335	3177	-3	13	-91	0
1683	117	0	-125	-840	-715	482	295	-777	-60	221	2778	-36	-129	-161	0
1684	117	0	-146	-838	-692	492	273	-765	-9	343	2523	11	11	-13	0
1685	117	0	-301	-820	-519	560	109	-669	1	281	2095	-40	-44	-64	0
1686	117	0	-480	-836	-356	658	-62	-596	-23	395	1738	40	-40	75	0
1687	117	0	-646	-843	-197	744	-224	-520	-48	287	1410	27	-32	27	0
1688	117	0	-679	-836	-157	757	-261	-496	0	380	1001	32	-1	77	0
1689	117	0	-669	-820	-151	744	-259	-485	1	329	628	7	1	46	0
1690	117	0	-468	-805	-337	636	-65	-571	-19	291	211	-34	-27	3	0
1691	117	0	-308	-789	-481	548	86	-635	-79	281	-211	13	-9	21	0
1692	117	0	-97	-770	-673	433	288	-721	3	285	-506	46	-21	-25	0
1693	117	0	-83	-762	-679	422	298	-720	-56	174	-801	-62	-52	-50	0
1694	117	0	-103	-758	-655	430	276	-706	-7	194	-1063	-27	-42	15	0
1695	117	0	-219	-721	-502	470	141	-611	77	213	-1255	1	73	-1	0
1696	117	0	-521	-711	-190	616	-165	-450	-23	170	-1519	27	-32	13	0
1697	117	0	-564	-711	-147	637	-208	-429	60	168	-1685	-5	-11	104	0
1698	117	0	-624	-713	-89	668	-267	-401	118	126	-1695	79	44	104	0
1699	117	0	-673	-682	-9	677	-332	-345	31	64	-1897	-31	0	25	0
1700	117	0	-485	-680	-195	582	-145	-437	0	17	-1833	-58	-62	-9	0
1701	117	0	-260	-706	-446	483	93	-576	34	-131	-1920	29	-38	-67	0
1702	117	0	-104	-711	-607	407	251	-659	34	-128	-1866	-11	0	-17	0
1703	117	0	-21	-717	-696	369	337	-706	64	-188	-1833	-56	-46	31	0
1704	117	0	-111	-733	-622	422	255	-677	54	-205	-1714	29	-29	-46	0
1705	117	0	-282	-710	-428	496	73	-569	-23	-194	-1598	7	-65	-13	0
1706	117	0	-456	-725	-269	590	-93	-497	48	-244	-1363	7	21	62	0
1707	117	0	-590	-733	-143	661	-223	-438	60	-197	-1309	25	32	7	0
1708	117	0	-640	-694	-54	667	-293	-374	-11	-209	-1004	31	13	54	0
1709	117	0	-664	-671	-7	667	-328	-339	-3	-316	-841	9	-32	87	0
1710	117	0	-362	-620	-258	491	-52	-439	13	-304	-622	11	-13	46	0
1711	117	0	-206	-578	-372	392	83	-475	-36	-356	-358	-52	13	38	0
1712	117	0	-45	-537	-492	291	223	-514	-21	-349	-205	7	-89	-85	0
1713	117	0	54	-506	-560	226	307	-533	1	-316	60	11	-11	-91	0
1714	117	0	0	-510	-510	255	255	-510	44	-333	199	3	-62	-7	0
1715	117	0	-190	-527	-337	358	73	-432	0	-263	519	-5	-38	65	0
1716	117	0	-385	-549	-164	467	-110	-356	-3	-226	653	34	-19	21	0
1717	117	0	-608	-609	-1	608	-303	-305	-44	-219	781	25	-34	25	0
1718	117	0	-621	-618	3	619	-312	-307	-11	-106	907	77	-17	38	0
1719	117	0	-606	-572	34	589	-320	-269	-5	-124	1032	15	29	9	0
1720	117	0	-371	-533	-162	452	-104	-347	-29	-36	975	67	-32	-52	0
1721	117	0	-95	-498	-403	296	154	-450	-48	3	1088	-38	11	87	0
1722	117	0	68	-453	-521	192	294	-487	-31	-27	1101	-32	-48	15	0
1723	117	0	173	-401	-574	114	373	-487	-71	40	1132	-44	17	34	0
1724	117	0	149	-384	-533	117	341	-458	-25	17	1053	-40	27	-54	0
1725	117	0	37	-347	-384	155	210	-365	3	147	1006	34	36	0	0
1726	117	0	-264	-333	-69	298	-97	-201	-46	89	962	-56	-9	102	0
1727	117	0	-363	-405	-42	384	-160	-223	19	201	882	25	5	75	0
1728	117	0	-552	-438	114	495	-333	-162	-93	217	671	3	-7	25	0
1729	117	0	-450	-496	-46	473	-202	-271	38	230	547	36	29	13	0
1730	117	0	-365	-527	-162	446	-101	-344	-95	265	444	-9	-69	-7	0
1731	117	0	-76	-539	-463	307	193	-501	0	240	362	-21	0	-36	0
1732	117	0	-2	-533	-531	267	264	-532	0	211	250	-40	29	-34	0
1733	117	0	115	-529	-644	207	379	-586	-19	310	95	-58	34	-149	0
1734	117	0	64	-498	-562	217	313	-530	-108	258	-139	-65	-108	-58	0
1735	117	0	-108	-492	-384	300	138	-438	36	362	-77	21	0	118	0
1736	117	0	-355	-469	-114	412	-120	-291	-31	267	-292	11	-27	17	0
1737	117	0	-429	-494	-65	461	-182	-279	17	391	-316	15	-38	65	0
1738	117	0	-518	-453	65	485	-291	-194	29	331	-331	7	11	44	0
1739	117	0	-484	-457	27	470	-255	-215	-23	300	-419	-85	21	-15	0
1740	117	0	-344	-448	-104	396	-120	-276	65	164	-362	17	-17	54	0
1741	117	0	-46	-434	-388	240	171	-411	116	137	-405	9	-75	11	0
1742	117	0	93	-397	-490	152	291	-443	1	147	-506	-52	-34	-81	0
1743	117	0	298	-320	-618	11	458	-469	36	190	-434	23	0	-36	0
1744	117	0	177	-298	-475	60	326	-386	34	110	-368	9	-19	36	0
1745	117	0	2	-292	-294	145	148	-293	-13	195	-374	25	50	-9	0
1746	117	0	-229	-294	-65	261	-82	-179	-64	166	-259	-25	27	34	0
1747	117	0	-284	-267	17	275	-150	-125	56	131	-135	38	-38	27	0
1748	117	0	-447	-232	215	339	-331	-8	-5	46	-89	38	23	122	0
1749	117	0	-265	-217	48	241	-156	-84	85	67	-25	-3	9	120	0
1750	117	0	-161	-236	-75	198	-43	-155	23	-32	77	-19	79	69	0
1751	117	0	124	-223	-347	49	235	-285	-77	-27	110	21	-42	27	0
1752	117	0	207	-219	-426	6	316	-322	-29	-58	164	-17	40	-5	0
1753	117	0	312	-190	-502	-61	407	-346	27	-184	147	-38	-21	3	0
1754	117	0	306	-155	-461	-75	383	-308	93	-87	211	13	56	36	0
1755	117	0	-61	-159	-98	110	18	-128	-52	-238	166	-67	-46	15	0
1756	117	0	-113	-149	-36	131	-38	-92	77	-184	256	-3	11	-1	0
1757	117	0	-302	-157	145	229	-223	-6	11	-225	281	-52	27	-9	0
1758	117	0	-313	-131	182	222	-247	25	100	-236	271	38	5	93	0
1759	117	0	-342	-114	228	228	-285	57	36	-226	170	-17	36	5	0
1760	117	0	-134	-129	5	131	-69	-62	42	-329	122	25	-104	-79	0
1761	117	0	78	-114	-192	18	135	-153	65	-294	153	-40	-32	-32	0
1762	117	0	250	-114	-364	-68	307	-239	75	-312	-1	-13	-73	-98	0
1763	117	0	326	-139	-465	-93	395	-302	-11	-174	-23	-31	-58	-95	0
1764	117	0	348	-133	-481	-107	414	-307	145	-164	-108	34	-54	17	0
1765	117	0	29	-151	-180	61	104	-165	42	-190	-182	7	-13	-3	0
1766	117	0	-153	-176	-23	164	-65	-99	60	-110	-234	-50	-40	17	0
1767	117	0	-269	-219	50	244	-159	-84	203	-97	-308	9	34	58	0
1768	117	0	-356	-238	118	297	-237	-60	159	-42	-362	1	-31	27	0
1769	117	0	-295	-228	67	261	-181	-80	180	31	-452	65	3	98	0
1770	117	0	-188	-263	-75	225	-56	-169	91	25	-467	-3	-67	-34	0
1771	117	0	6	-308	-314	151	160	-311	110	97	-613	-46	25	-67	0
1772	117	0	122	-351	-473	114	297	-412	174	195	-556	-17	15	-38	0
1773	117	0	100	-386	-486	143	293	-436	89	203	-698	-25	-56	-141	0
1774	117	0	141	-442	-583	150	362	-512	213	296	-496	15	-31	0	0
1775	117	0	-178	-531	-353	354	87	-442	91	349	-475	-3	71	-9	0
1776	117	0	-231	-607	-376	419	72	-491	238	459	-407	100	108	161	0
1777	117	0	-1460	-89	1371	774	-1415	641	-486	-21	-830	-294	-318	-376	0
1778	117	0	-1498	-1392	106	1445	-802	-643	-236	300	-343	-91	-120	-23	0
1779	117	0	-1185	-1784	-599	1484	-293	-1191	62	430	-341	-184	-106	-71	0
1780	117	0	-1151	-1862	-711	1506	-220	-1286	67	329	-252	-27	79	-13	0
1781	117	0	-1104	-2091	-987	1597	-58	-1539	7	128	-325	-118	-69	-73	0
1782	117	0	-904	-2265	-1361	1584	228	-1813	81	552	11	38	-118	-83	0
1783	117	0	-962	-2393	-1431	1677	234	-1912	112	298	-25	5	-137	-69	0
1784	117	0	-1085	-2541	-1456	1813	185	-1998	-69	322	415	-32	-73	-71	0
1785	117	0	-1290	-2636	-1346	1963	28	-1991	106	587	843	73	7	-15	0
1786	117	0	-1544	-2764	-1220	2154	-162	-1992	194	552	1055	-9	3	-25	0
1787	117	0	-1756	-2863	-1107	2309	-324	-1985	166	475	898	9	0	32	1
1788	117	0	-1912	-2911	-999	2411	-456	-1955	19	428	935	32	-65	-1	0
1789	125	0	-1806	-2927	-1121	2366	-342	-2024	25	263	1195	29	9	15	0
1790	125	0	-1718	-2911	-1193	2314	-262	-2052	29	244	1363	73	77	-71	0
1791	125	0	-1496	-2933	-1437	2214	-29	-2185	201	246	1813	13	-19	-11	0
1792	125	0	-1321	-2935	-1614	2128	146	-2274	261	397	1967	15	54	-60	0
1793	125	0	-1157	-2871	-1714	2014	278	-2292	308	273	2019	-62	-50	-5	0
1794	125	0	-1179	-2857	-1678	2018	249	-2267	223	322	1794	-11	25	83	0
1795	125	0	-1238	-2801	-1563	2019	162	-2182	89	403	1637	-29	180	120	0
1796	125	0	-1286	-2723	-1437	2004	75	-2080	27	558	1829	-19	254	265	0
1797	125	0	-1261	-2576	-1315	1918	27	-1945	-9	764	2205	21	248	234	0
1798	125	0	-1340	-2457	-1117	1898	-111	-1787	-256	785	2739	5	161	368	0
1799	125	0	-1141	-2407	-1266	1774	62	-1836	-490	814	2937	85	151	393	0
1800	125	0	-1013	-2359	-1346	1686	166	-1852	-566	244	2692	85	176	322	0
1801	125	0	-869	-2296	-1427	1582	279	-1861	-816	-351	2485	153	54	275	0
1802	125	0	-749	-2151	-1402	1450	326	-1776	-882	-585	2560	242	-7	331	0
1803	125	0	-675	-2062	-1387	1368	356	-1724	-717	-230	3831	242	-139	199	0
1804	125	0	-760	-1941	-1181	1350	210	-1561	-611	300	5804	141	-190	71	0
1805	125	0	-1025	-1835	-810	1430	-107	-1322	-675	942	7765	106	-219	31	0
1806	125	0	-1182	-1701	-519	1441	-331	-1110	-744	1439	9478	124	-341	-85	0
1807	125	0	-1292	-1573	-281	1432	-505	-927	-669	1823	10735	36	-300	-120	0
1808	125	0	-1379	-1476	-97	1427	-641	-786	-574	1734	10759	44	-399	-122	0
1809	125	0	-1329	-1389	-60	1359	-634	-724	-682	1359	9634	-52	-399	-213	0
1810	125	0	-1090	-1342	-252	1216	-419	-797	-690	946	8551	-77	-485	-106	0
1811	125	0	-727	-1365	-638	1046	-44	-1001	-630	743	7810	79	-279	-3	0
1812	125	0	-513	-1354	-841	933	164	-1097	-611	403	7096	-65	-320	-126	0
1813	125	0	-262	-1369	-1107	815	422	-1238	-364	240	5961	75	-153	5	0
1814	125	0	-330	-1323	-993	826	331	-1158	-411	-327	4731	-7	-271	32	0
1815	125	0	-334	-1286	-952	810	309	-1119	-250	-543	3538	116	5	153	0
1816	125	0	-508	-1301	-793	904	142	-1047	-287	-832	2182	97	7	168	0
1817	125	0	-562	-1268	-706	915	72	-987	-258	-1140	807	139	73	190	0
1818	125	0	-613	-1270	-657	941	22	-963	-131	-1214	-436	155	145	226	0
1819	125	0	-633	-1251	-618	942	-7	-934	-89	-1082	-1181	48	40	244	0
1820	125	0	-394	-1243	-849	818	227	-1046	215	-750	-1742	25	141	254	0
1821	125	0	-206	-1251	-1045	728	419	-1148	467	-613	-2818	1	102	207	0
1822	125	0	-100	-1229	-1129	664	514	-1179	679	-888	-4588	-46	-5	207	0
1823	125	0	-99	-1214	-1115	656	508	-1164	774	-1493	-7573	-182	81	155	0
1824	125	0	-208	-1220	-1012	714	402	-1116	923	-2271	-10788	-102	116	252	0
1825	125	0	-412	-1193	-781	802	184	-987	1037	-2999	-13741	-71	85	190	0
1826	125	0	-636	-1212	-576	924	-30	-894	1216	-3435	-16278	-64	69	157	0
1827	125	0	-854	-1195	-341	1024	-256	-768	1325	-3748	-18538	-38	91	129	0
1828	125	0	-931	-1196	-265	1063	-333	-730	1487	-3980	-20550	-42	93	124	0
1829	125	0	-836	-1210	-374	1023	-231	-792	1592	-4215	-22017	-52	75	161	0
1830	125	0	-655	-1196	-541	925	-57	-868	1656	-4161	-23235	-15	-5	137	0
1831	125	0	-408	-1185	-777	796	184	-981	1720	-4056	-24048	-67	56	25	0
1832	125	0	-233	-1179	-946	706	356	-1062	1786	-3963	-24378	-27	-64	-56	0
1833	125	0	-268	-1154	-886	711	309	-1020	1650	-3563	-23466	-11	-64	-71	0
1834	125	0	-295	-1171	-876	733	290	-1023	1726	-2927	-20787	-108	-98	-69	0
1835	125	0	-538	-1158	-620	848	41	-889	1453	-1967	-16926	-129	-25	-40	0
1836	125	0	-755	-1125	-370	940	-192	-747	1047	-1109	-13100	-42	-118	25	0
1837	125	0	-895	-1129	-234	1012	-330	-681	655	-533	-9240	-23	-91	23	0
1838	125	0	-983	-1136	-153	1059	-415	-644	318	-131	-5602	77	9	29	0
1839	125	0	-955	-1127	-172	1041	-391	-649	-95	481	-2331	102	-5	42	0
1840	125	0	-917	-1103	-186	1010	-365	-644	-496	1096	1092	40	64	-25	0
1841	125	0	-619	-1127	-508	873	-55	-817	-713	1773	4632	120	98	-62	0
1842	125	0	-448	-1105	-657	776	104	-881	-1001	2490	7779	108	54	-91	0
1843	125	0	-374	-1072	-698	723	162	-885	-1136	3144	10571	11	122	-13	0
1844	125	0	-442	-1068	-626	755	92	-847	-1255	3600	11552	-5	50	-112	0
1845	125	0	-667	-1084	-417	875	-125	-750	-1348	4293	11579	-3	124	5	0
1846	125	0	-853	-1099	-246	976	-303	-672	-1394	4716	11591	9	122	-44	0
1847	125	0	-1018	-1113	-95	1065	-461	-604	-1443	5024	11607	62	69	-7	0
1848	125	0	-1067	-1105	-38	1086	-514	-571	-1536	5144	11535	-65	60	-32	0
1849	125	0	-906	-1090	-184	998	-361	-637	-1491	5305	11575	9	104	-9	0
1850	125	0	-865	-1099	-234	982	-315	-666	-1548	5270	11574	-145	65	-139	0
1851	125	0	-576	-1099	-523	837	-26	-811	-1342	5360	11562	-25	15	-58	0
1852	125	0	-351	-1084	-733	717	191	-908	-1210	5466	11601	-29	75	-77	0
1853	125	0	-335	-1070	-735	702	200	-902	-1136	5400	11605	27	-46	-104	0
1854	125	0	-327	-1070	-743	698	208	-906	-985	5430	11599	60	1	-46	0
1855	125	0	-491	-1088	-597	789	53	-842	-905	5257	11564	19	73	19	0
1856	125	0	-650	-1080	-430	865	-110	-755	-686	4888	11607	91	23	65	0
1857	125	0	-890	-1076	-186	983	-352	-631	-642	4353	11564	56	-44	-60	0
1858	125	0	-863	-1082	-219	972	-322	-650	-403	3883	11608	38	29	9	0
1859	125	0	-858	-1059	-201	958	-328	-630	-339	3290	11564	9	13	-31	0
1860	125	0	-671	-1047	-376	859	-147	-711	-236	2657	11537	-13	-124	-83	0
1861	125	0	-345	-1053	-708	699	181	-880	-40	2128	11498	58	-38	-32	0
1862	125	0	-282	-1030	-748	656	233	-889	-69	1462	10186	21	9	-73	0
1863	125	0	-151	-1018	-867	584	358	-942	112	840	8180	-40	-85	-118	0
1864	125	0	-181	-1034	-853	607	336	-943	273	473	6248	11	124	29	0
1865	125	0	-388	-1030	-642	709	127	-836	228	46	4209	36	79	32	0
1866	125	0	-613	-1030	-417	821	-98	-723	170	-283	2178	73	42	-32	0
1867	125	0	-776	-1051	-275	913	-250	-663	25	-405	116	38	83	38	0
1868	125	0	-923	-1043	-120	983	-401	-581	-97	-651	-1940	73	126	7	0
1869	125	0	-789	-1010	-221	899	-284	-615	-34	-921	-3878	21	50	25	0
1870	125	0	-666	-1032	-366	849	-150	-699	11	-1325	-5907	46	-1	-5	0
1871	125	0	-408	-1057	-649	732	120	-853	-5	-1513	-7820	-27	11	-116	0
1872	125	0	-276	-1059	-783	667	253	-921	131	-2083	-9535	1	-56	-110	0
1873	125	0	-194	-1067	-873	630	339	-970	164	-2407	-11284	-3	-116	-168	0
1874	125	0	-277	-1053	-776	665	249	-914	267	-2762	-12852	5	-128	-133	0
1875	125	0	-493	-1057	-564	775	35	-810	434	-3156	-14278	-83	-151	-108	0
1876	125	0	-644	-1078	-434	861	-105	-756	535	-3536	-15585	-50	-157	-79	0
1877	125	0	-782	-1032	-250	907	-266	-641	624	-3790	-16744	-1	-85	-31	0
1878	125	0	-862	-1024	-162	943	-350	-593	636	-4128	-17716	-89	-120	75	0
1879	125	0	-747	-999	-252	873	-247	-625	620	-4454	-18668	-65	-131	-25	0
1880	125	0	-613	-1016	-403	814	-105	-709	682	-4679	-19442	11	-81	48	0
1881	125	0	-377	-1024	-647	700	135	-835	682	-4917	-20020	-19	-108	-40	0
1882	125	0	-254	-1030	-776	642	261	-903	649	-4927	-20340	97	-29	31	0
1883	125	0	-237	-1018	-781	627	272	-899	624	-5080	-20532	-48	-58	-42	0
1884	125	0	-239	-1018	-779	628	270	-898	756	-4997	-20377	77	-50	54	0
1885	125	0	-478	-1028	-550	753	36	-789	752	-4910	-19898	42	91	85	0
1886	125	0	-695	-1026	-331	860	-182	-678	721	-4791	-19353	62	-3	75	0
1887	125	0	-824	-1035	-211	929	-306	-623	805	-4458	-18490	89	67	149	0
1888	125	0	-972	-1039	-67	1005	-452	-553	758	-4300	-17409	25	19	15	0
1889	125	0	-869	-1012	-143	940	-363	-577	861	-3969	-16041	48	-29	97	0
1890	125	0	-690	-1010	-320	850	-185	-665	752	-3556	-14495	-25	79	38	0
1891	125	0	-495	-1018	-523	756	14	-770	680	-3249	-12844	-83	17	-73	0
1892	125	0	-311	-1028	-717	669	203	-872	698	-2741	-10854	29	21	-75	0
1893	125	0	-278	-1034	-756	656	239	-895	537	-2298	-8844	-27	-34	9	0
1894	125	0	-316	-1039	-723	677	203	-881	485	-1707	-6642	25	-23	54	0
1895	125	0	-514	-1010	-496	762	-9	-753	419	-1196	-4463	44	-44	9	0
1896	125	0	-730	-1026	-296	878	-217	-661	254	-517	-2126	54	46	93	0
1897	125	0	-871	-1026	-155	948	-358	-590	83	-87	128	1	-91	17	0
1898	125	0	-892	-1020	-128	956	-382	-574	54	582	2417	91	-3	133	0
1899	125	0	-859	-1012	-153	935	-353	-582	-116	975	4685	34	-64	87	0
1900	125	0	-695	-1018	-323	856	-186	-670	-259	1515	6797	-1	29	85	0
1901	125	0	-425	-1010	-585	717	80	-797	-442	1969	8675	1	-54	1	0
1902	125	0	-289	-1020	-731	654	221	-875	-483	2331	10499	-79	-44	48	0
1903	125	0	-205	-1008	-803	606	299	-905	-545	2667	11663	-25	-38	95	0
1904	125	0	-184	-989	-805	586	310	-897	-552	2975	11647	-25	-110	62	0
1905	125	0	-457	-1002	-545	729	44	-773	-626	3276	11632	-87	122	118	0
1906	125	0	-613	-993	-380	803	-116	-686	-647	3373	11585	-27	-25	19	0
1907	125	0	-741	-997	-256	869	-242	-626	-632	3495	11645	-7	-5	73	0
1908	125	0	-863	-1018	-155	940	-354	-586	-585	3523	11651	89	-11	32	0
1909	125	0	-752	-1010	-258	881	-247	-634	-636	3490	11577	7	-77	-38	0
1910	125	0	-563	-999	-436	781	-63	-717	-554	3459	11614	0	81	-44	0
1911	125	0	-357	-979	-622	668	132	-800	-628	3154	11630	-31	-23	-67	0
1912	125	0	-143	-973	-830	558	343	-901	-564	2983	11597	-17	-9	-102	0
1913	125	0	-100	-973	-873	536	386	-923	-533	2754	11575	7	25	-64	0
1914	125	0	-163	-954	-791	558	314	-872	-541	2434	11581	-7	1	1	0
1915	125	0	-324	-962	-638	643	157	-800	-422	2165	11605	67	0	36	0
1916	125	0	-508	-971	-463	739	-22	-717	-430	1895	11527	40	34	67	0
1917	125	0	-718	-977	-259	847	-229	-618	-426	1474	11411	36	9	60	0
1918	125	0	-760	-971	-211	865	-274	-591	-370	1059	10062	0	-23	81	0
1919	125	0	-729	-979	-250	854	-239	-614	-281	649	8501	56	-73	126	0
1920	125	0	-555	-960	-405	757	-75	-682	-292	203	6768	-83	-100	-81	0
1921	125	0	-333	-975	-642	654	154	-808	-225	-180	4983	-17	-9	50	0
1922	125	0	-180	-981	-801	580	310	-891	-176	-688	3175	-65	1	-98	0
1923	125	0	-88	-966	-878	527	395	-922	1	-1024	1369	9	0	-114	0
1924	125	0	-139	-975	-836	557	348	-905	186	-1350	-393	-32	38	-40	0
1925	125	0	-364	-946	-582	655	109	-764	145	-1534	-2225	-34	-34	27	0
1926	125	0	-536	-956	-420	746	-58	-688	225	-1850	-3798	-65	-44	36	0
1927	125	0	-696	-952	-256	824	-220	-604	267	-2002	-5197	-64	-13	91	0
1928	125	0	-813	-964	-151	888	-331	-557	323	-2223	-6646	-65	-40	58	0
1929	125	0	-712	-966	-254	839	-229	-610	395	-2287	-7915	-71	-7	31	0
1930	125	0	-584	-960	-376	772	-104	-668	483	-2399	-9116	-15	-9	21	0
1931	125	0	-307	-958	-651	632	172	-804	455	-2489	-10227	-36	-17	-19	0
1932	125	0	-190	-962	-772	576	291	-867	477	-2430	-11100	-38	15	65	0
1933	125	0	-126	-999	-873	562	373	-936	419	-2457	-11870	-153	-38	-3	0
1934	125	0	-229	-1024	-795	626	283	-909	463	-2312	-12443	-7	93	65	0
1935	125	0	-463	-1008	-545	735	41	-776	413	-2221	-12875	-104	-65	64	0
1936	125	0	-567	-1024	-457	795	-55	-740	543	-2000	-13075	-9	112	75	0
1937	125	0	-789	-1014	-225	901	-282	-619	467	-1846	-13133	44	34	40	0
1938	125	0	-861	-1037	-176	949	-342	-606	432	-1602	-12986	-11	-7	77	0
1939	125	0	-739	-1004	-265	871	-237	-634	473	-1358	-12615	38	69	32	0
1940	125	0	-619	-1010	-391	814	-114	-700	378	-1183	-12105	-32	0	34	0
1941	125	0	-377	-999	-622	688	122	-810	356	-933	-11391	-71	19	-29	0
1942	125	0	-258	-966	-708	612	225	-837	360	-655	-10487	15	25	31	0
1943	125	0	-171	-962	-791	566	310	-876	199	-417	-9511	3	-29	-50	0
1944	125	0	-212	-970	-758	591	273	-864	194	-91	-8320	-36	-1	-67	0
1945	125	0	-479	-960	-481	719	1	-720	98	116	-7028	-23	27	48	0
1946	125	0	-627	-954	-327	790	-150	-640	32	446	-5719	5	-11	56	0
1947	125	0	-706	-948	-242	827	-232	-595	79	700	-4332	89	46	77	0
1948	125	0	-847	-942	-95	894	-376	-518	-83	843	-2892	-67	11	77	0
1949	125	0	-724	-952	-228	838	-248	-590	-108	995	-1375	-44	32	60	0
1950	125	0	-584	-942	-358	763	-113	-650	-141	1080	62	85	-19	15	0
1951	125	0	-369	-956	-587	662	109	-771	-291	1251	1441	23	7	-13	0
1952	125	0	-212	-956	-744	584	266	-850	-256	1330	2723	17	-126	11	0
1953	125	0	-91	-962	-871	526	390	-916	-287	1321	3951	19	3	-36	0
1954	125	0	-252	-956	-704	604	226	-830	-341	1348	5030	19	-9	-73	0
1955	125	0	-506	-991	-485	748	-10	-738	-360	1288	6029	-60	11	19	0
1956	125	0	-594	-968	-374	781	-110	-671	-335	1253	7034	17	-15	77	0
1957	125	0	-741	-971	-230	856	-255	-600	-306	1185	7694	48	36	54	0
1958	125	0	-809	-956	-147	882	-331	-551	-325	1111	8386	54	7	42	0
1959	125	0	-815	-948	-133	881	-341	-540	-356	913	8730	-15	-54	9	0
1960	125	0	-578	-954	-376	766	-101	-665	-287	739	9024	-7	-56	-1	0
1961	125	0	-400	-970	-570	685	85	-770	-320	618	9104	-17	32	-13	0
1962	125	0	-268	-981	-713	624	222	-847	-333	409	9061	-3	-13	-15	0
1963	125	0	-167	-999	-832	583	332	-915	-242	258	8807	11	-50	-44	0
1964	125	0	-258	-997	-739	627	240	-868	-213	159	8528	19	-64	31	0
1965	125	0	-440	-971	-531	705	45	-751	-159	25	8109	44	58	40	0
1966	125	0	-648	-975	-327	811	-160	-651	-131	-106	7608	44	31	100	0
1967	125	0	-834	-960	-126	897	-354	-543	-118	-256	6809	-9	-46	1	0
1968	125	0	-815	-952	-137	883	-339	-544	-147	-355	6089	73	73	67	0
1969	125	0	-801	-946	-145	873	-328	-545	-73	-568	5057	-25	5	3	0
1970	125	0	-632	-952	-320	792	-156	-636	-149	-614	4027	-32	-17	-1	0
1971	125	0	-448	-931	-483	689	17	-707	-97	-717	2913	-13	-32	-7	0
1972	125	0	-249	-931	-682	590	216	-806	-120	-810	1864	-34	-46	-62	0
1973	125	0	-176	-915	-739	545	281	-827	29	-834	781	3	52	-15	0
1974	125	0	-289	-938	-649	613	180	-793	-19	-900	-362	-120	-3	-11	0
1975	125	0	-379	-931	-552	655	86	-741	108	-834	-1433	32	32	44	0
1976	125	0	-680	-938	-258	809	-211	-598	11	-855	-2492	-5	27	81	0
1977	125	0	-734	-931	-197	832	-268	-564	79	-867	-3571	-21	54	108	0
1978	125	0	-894	-946	-52	920	-421	-499	93	-777	-4588	1	54	32	0
1979	125	0	-863	-944	-81	903	-391	-512	98	-754	-5591	-11	-46	62	0
1980	125	0	-696	-942	-246	819	-225	-594	180	-801	-6392	-50	-34	91	0
1981	125	0	-347	-938	-591	642	122	-764	188	-675	-7226	-38	56	-56	0
1982	125	0	-302	-944	-642	623	170	-793	172	-603	-7732	-27	38	13	0
1983	125	0	-179	-933	-754	556	287	-843	252	-498	-8221	-38	-21	-38	0
1984	125	0	-297	-915	-618	606	160	-766	261	-360	-8634	-7	44	-46	0
1985	125	0	-529	-915	-386	722	-71	-650	236	-339	-8801	-46	-32	1	0
1986	125	0	-578	-915	-337	746	-120	-626	269	-135	-8834	1	56	21	0
1987	125	0	-737	-925	-188	831	-274	-556	261	-87	-8807	-1	89	42	0
1988	125	0	-908	-937	-29	922	-439	-483	259	65	-8574	5	21	71	0
1989	125	0	-742	-937	-195	839	-273	-566	197	91	-8219	-75	1	58	0
1990	125	0	-607	-923	-316	765	-145	-619	256	83	-7701	13	27	-15	0
1991	125	0	-361	-923	-562	642	100	-742	207	157	-7042	-46	-65	64	0
1992	125	0	-204	-915	-711	559	253	-813	161	308	-6367	13	9	-5	0
1993	125	0	-111	-902	-791	506	340	-846	157	364	-5366	34	-46	91	0
1994	125	0	-219	-919	-700	569	240	-809	110	473	-4308	-95	-60	9	0
1995	125	0	-392	-927	-535	659	71	-731	64	618	-3214	-7	36	95	0
1996	125	0	-638	-927	-289	782	-174	-608	60	626	-1980	19	-13	106	0
1997	125	0	-701	-896	-195	798	-253	-545	40	704	-799	-25	3	50	0
1998	125	0	-877	-933	-56	905	-410	-494	31	760	370	29	-32	75	0
1999	125	0	-721	-940	-219	830	-251	-579	-23	733	1408	-5	-58	-48	0
[truncated: 30,197 more rows]
