# Supplementary material for: A Robust and Real-Time Capable Envelope-Based Algorithm for Heart Sound Classification: Validation under Different Physiological Conditions
Source: Sensors (Basel). 2020 Feb 11;20(4):972. doi: 10.3390/s20040972 (PMC7070375; doi:10.3390/s20040972)
Supplement: Supplementary file 1 [file sensors-20-00972-s001.zip › Messungen/ua/ua03_unfiltered.csv]

Dataset No.	Pulse (bpm)	Pacer Bit	leadI (�V)	leadII (�V)	leadIII (�V)	lead_avR (�V)	lead_avL (�V)	lead_avF (�V)	V1 (�V)	V2 (�V)	V3 (�V)	V4 (�V)	V5 (�V)	V6 (�V)	R-Wave
1	0	0	-945	-970	-25	957	-460	-497	248	-201	-67	-248	-302	-164	0
2	0	0	-1041	-983	58	1012	-549	-462	256	-291	-131	-292	-475	-197	0
3	0	0	-1227	-979	248	1103	-737	-365	174	-306	-139	-461	-434	-211	0
4	0	0	-1264	-983	281	1123	-772	-351	184	-345	-143	-395	-533	-353	0
5	0	0	-1298	-975	323	1136	-810	-326	137	-292	-56	-422	-545	-219	0
6	0	0	-1359	-958	401	1158	-880	-278	112	-382	-186	-415	-529	-318	0
7	0	0	-1221	-952	269	1086	-745	-341	230	-358	-79	-335	-440	-199	0
8	0	0	-1107	-954	153	1030	-630	-400	275	-273	-124	-302	-380	-164	0
9	0	0	-969	-948	21	958	-495	-463	277	-174	-118	-174	-219	-65	1
10	0	0	-869	-942	-73	905	-398	-507	294	-213	-38	-176	-323	-114	0
11	0	0	-863	-938	-75	900	-394	-506	312	-203	-93	-188	-302	-174	0
12	0	0	-1060	-952	108	1006	-584	-422	226	-323	-137	-308	-355	-292	0
13	0	0	-1111	-933	178	1022	-644	-377	207	-335	-104	-353	-473	-267	0
14	0	0	-1260	-958	302	1109	-781	-328	182	-413	-95	-374	-494	-325	0
15	0	0	-1285	-956	329	1120	-807	-313	120	-355	-133	-358	-514	-378	0
16	0	0	-1309	-937	372	1123	-840	-282	149	-358	-44	-380	-485	-287	0
17	0	0	-1212	-904	308	1058	-760	-298	149	-310	-128	-322	-483	-228	0
18	0	0	-942	-892	50	917	-496	-421	273	-259	17	-190	-355	-131	0
19	0	0	-852	-884	-32	868	-410	-458	364	-141	-50	-38	-273	-77	0
20	0	0	-840	-865	-25	852	-407	-445	335	-176	-73	-129	-364	-71	0
21	0	0	-819	-851	-32	835	-393	-441	335	-176	-23	-164	-298	-172	0
22	0	0	-935	-840	95	887	-515	-372	242	-195	-108	-180	-384	-242	0
23	0	0	-1087	-822	265	954	-676	-278	190	-252	-110	-356	-525	-277	0
24	0	0	-1177	-828	349	1002	-763	-239	128	-267	-81	-389	-502	-277	0
25	0	0	-1200	-820	380	1010	-790	-220	166	-283	-184	-440	-539	-370	0
26	0	0	-1175	-799	376	987	-775	-211	240	-242	-81	-374	-413	-296	0
27	0	0	-1078	-793	285	935	-681	-254	219	-265	-157	-252	-432	-275	0
28	0	0	-893	-789	104	841	-498	-342	343	-155	-124	-172	-351	-209	0
29	0	0	-749	-801	-52	775	-348	-426	337	-93	-25	-188	-228	-21	0
30	0	0	-782	-805	-23	793	-379	-414	261	-120	-141	-149	-273	-60	0
31	0	0	-733	-795	-62	764	-335	-428	378	-162	-56	-139	-341	-135	0
32	0	0	-874	-803	71	838	-472	-366	283	-201	-73	-258	-382	-155	0
33	0	0	-919	-826	93	872	-506	-366	209	-100	-75	-296	-450	-275	0
34	0	0	-1185	-830	355	1007	-770	-237	176	-263	-124	-370	-516	-275	0
35	0	0	-1105	-807	298	956	-701	-254	207	-172	-174	-395	-475	-291	0
36	0	0	-1089	-797	292	943	-690	-252	287	-211	-73	-351	-442	-283	0
37	0	0	-1039	-772	267	905	-653	-252	273	-145	-139	-221	-459	-162	0
38	0	0	-911	-776	135	843	-523	-320	281	-100	-56	-230	-325	-145	0
39	0	0	-753	-764	-11	758	-371	-387	391	-38	-129	-170	-314	-36	0
40	0	0	-691	-764	-73	727	-309	-418	347	-27	-29	-145	-254	-106	0
41	0	0	-789	-768	21	778	-405	-373	213	-81	-67	-236	-329	-153	0
42	0	0	-794	-781	13	787	-403	-384	323	-118	-83	-287	-411	-201	0
43	0	0	-997	-774	223	885	-610	-275	281	-159	-36	-380	-459	-209	0
44	0	0	-1105	-770	335	937	-720	-217	225	-283	-205	-440	-582	-271	0
45	0	0	-1047	-770	277	908	-662	-246	271	-242	-21	-399	-521	-263	0
46	0	0	-1159	-781	378	970	-768	-201	159	-246	-126	-378	-514	-294	0
47	0	0	-1002	-760	242	881	-622	-259	296	-168	-85	-343	-452	-281	0
48	0	0	-853	-766	87	809	-470	-339	306	-133	-83	-186	-450	-157	0
49	0	0	-789	-789	0	789	-394	-394	333	-65	-89	-157	-386	-139	0
50	0	0	-768	-830	-62	799	-353	-446	343	-97	-75	-207	-374	-168	0
51	0	0	-733	-855	-122	794	-305	-488	347	-157	-85	-201	-391	-240	0
52	0	0	-946	-882	64	914	-505	-409	228	-168	-85	-337	-494	-232	0
53	0	0	-1110	-942	168	1026	-639	-387	182	-265	-104	-448	-583	-351	0
54	0	0	-1113	-995	118	1054	-615	-438	221	-228	-3	-450	-549	-345	0
55	0	0	-1309	-1024	285	1166	-797	-369	176	-310	-184	-471	-624	-389	0
56	0	0	-1159	-1057	102	1108	-630	-477	217	-195	-21	-417	-609	-304	0
57	0	0	-1173	-1055	118	1114	-645	-468	234	-254	-58	-281	-591	-226	0
58	0	0	-969	-1067	-98	1018	-435	-582	292	-126	-46	-308	-473	-215	0
59	0	0	-843	-1068	-225	955	-309	-646	331	-77	-65	-172	-384	-180	0
60	0	0	-835	-1067	-232	951	-301	-649	306	-83	-25	-172	-419	-159	0
61	0	0	-756	-1002	-246	879	-255	-624	302	-126	-3	-261	-504	-174	0
62	0	0	-881	-960	-79	920	-401	-519	254	-120	-67	-343	-504	-356	0
63	0	0	-1004	-937	67	970	-535	-435	207	-197	-122	-384	-564	-349	0
64	0	0	-936	-886	50	911	-493	-418	199	-126	-3	-455	-537	-376	0
65	0	0	-1031	-843	188	937	-609	-327	126	-188	-56	-436	-642	-417	0
66	0	0	-980	-814	166	897	-573	-324	166	-102	-93	-372	-556	-455	0
67	0	0	-874	-801	73	837	-473	-364	213	-110	-106	-323	-510	-378	0
68	0	0	-704	-808	-104	756	-300	-456	275	-29	-11	-254	-403	-188	0
69	0	0	-629	-797	-168	713	-230	-482	263	-25	-19	-261	-401	-174	0
70	0	0	-483	-836	-353	659	-65	-594	345	56	0	-209	-374	-135	0
71	0	0	-632	-907	-275	769	-178	-591	285	-91	3	-197	-417	-320	0
72	0	0	-730	-962	-232	846	-249	-597	240	-79	-137	-327	-508	-436	0
73	0	0	-900	-979	-79	939	-410	-529	151	-137	-97	-422	-570	-388	0
74	0	0	-966	-1008	-42	987	-462	-525	147	-178	-87	-469	-647	-452	0
75	0	0	-931	-1024	-93	977	-419	-558	190	-112	-89	-399	-589	-362	0
76	0	0	-968	-1043	-75	1005	-446	-559	166	-199	-114	-448	-595	-362	0
77	0	0	-895	-1067	-172	981	-361	-619	252	-108	-100	-323	-589	-275	0
78	0	0	-718	-1090	-372	904	-173	-731	275	-38	-89	-250	-465	-234	0
79	0	0	-594	-1082	-488	838	-53	-785	339	-62	-19	-168	-465	-174	0
80	0	0	-535	-1084	-549	809	7	-816	349	-23	-31	-182	-358	-203	0
81	0	0	-549	-1070	-521	809	-14	-795	327	-128	-34	-314	-469	-238	0
82	0	0	-682	-1070	-388	876	-147	-729	238	-56	-64	-353	-450	-287	0
83	0	0	-778	-1051	-273	914	-252	-662	195	-139	-104	-428	-556	-302	0
84	0	0	-782	-1049	-267	915	-257	-658	221	-114	-118	-415	-611	-384	0
85	0	0	-910	-1055	-145	982	-382	-600	102	-166	-112	-422	-659	-391	0
86	0	0	-822	-1041	-219	931	-301	-630	195	-110	-106	-339	-597	-422	0
87	0	0	-724	-1051	-327	887	-198	-689	234	-38	-46	-281	-529	-322	0
88	0	0	-596	-1063	-467	829	-64	-765	263	-11	-166	-273	-504	-310	0
89	0	0	-423	-1061	-638	742	107	-849	364	110	-15	-114	-374	-100	0
90	0	0	-446	-1028	-582	737	68	-805	312	-3	-75	-275	-323	-213	0
91	0	0	-382	-956	-574	669	96	-765	271	-31	-98	-248	-508	-362	0
92	0	0	-427	-865	-438	646	5	-651	345	-62	-95	-232	-568	-207	0
93	0	0	-447	-741	-294	594	-76	-517	219	-42	-153	-351	-609	-374	0
94	0	0	-502	-599	-97	550	-202	-348	271	-139	-155	-366	-603	-322	0
95	0	0	-459	-442	17	450	-238	-212	149	-141	-93	-459	-636	-366	0
96	0	0	-317	-203	114	260	-215	-44	230	-69	-153	-323	-628	-368	0
97	0	0	-66	65	131	0	-98	98	298	-112	-34	-318	-572	-271	0
98	0	0	213	370	157	-291	28	263	289	11	-89	-211	-519	-250	0
99	0	0	546	741	195	-643	175	468	339	25	-97	-188	-360	-194	0
100	0	0	673	1072	399	-872	137	735	316	27	-54	-228	-403	-170	0
101	0	0	984	1542	558	-1263	213	1050	310	-71	-81	-244	-463	-322	0
102	0	0	1014	2005	991	-1509	11	1498	271	-85	-38	-378	-578	-209	0
103	0	0	1199	2531	1332	-1865	-66	1931	244	-75	-151	-407	-574	-388	0
104	0	0	1303	2911	1608	-2107	-152	2259	205	-164	-108	-360	-624	-389	0
105	0	0	1423	3136	1713	-2279	-145	2424	226	-116	-95	-407	-651	-405	0
106	0	0	1288	3088	1800	-2188	-256	2444	64	-157	-164	-469	-671	-452	0
107	0	0	1364	2886	1522	-2125	-79	2204	267	-176	-15	-300	-630	-356	0
108	0	0	1379	2721	1342	-2050	18	2031	308	-85	-34	-261	-570	-188	0
109	0	0	1453	2527	1074	-1990	189	1800	432	-54	-17	-166	-570	-230	0
110	0	0	1280	2215	935	-1747	172	1575	391	-104	-38	-153	-634	-170	0
111	0	0	1038	1755	717	-1396	160	1236	349	-89	-52	-211	-673	-277	0
112	0	0	634	1270	636	-952	-1	953	300	-114	-145	-331	-834	-283	0
113	0	0	223	754	531	-488	-154	642	157	-118	-81	-403	-921	-331	0
114	0	0	-50	289	339	-119	-194	314	199	-267	-116	-498	-1037	-384	0
115	0	0	-360	-217	143	288	-251	-37	190	-240	-112	-422	-1006	-384	0
116	0	0	-500	-500	0	500	-250	-250	180	-186	-95	-337	-983	-364	0
117	0	0	-474	-646	-172	560	-151	-409	310	-267	-64	-388	-964	-327	0
118	0	0	-362	-684	-322	523	-20	-503	442	-164	5	-194	-826	-194	0
119	0	0	-324	-653	-329	488	2	-491	291	-298	-69	-265	-855	-296	0
120	0	0	-97	-649	-552	373	227	-600	440	-131	52	-223	-758	-240	0
121	0	0	-272	-661	-389	466	58	-525	368	-258	1	-259	-900	-273	0
122	0	0	-326	-659	-333	492	3	-496	248	-279	-36	-341	-977	-339	0
123	0	0	-418	-677	-259	547	-79	-468	238	-329	-5	-426	-981	-389	0
124	0	0	-586	-698	-112	642	-237	-405	131	-360	-64	-550	-979	-471	1
125	0	0	-594	-708	-114	651	-240	-411	135	-351	-73	-405	-1035	-459	0
126	0	0	-573	-706	-133	639	-220	-419	131	-310	-67	-415	-935	-401	0
127	0	0	-471	-723	-252	597	-109	-487	197	-285	-38	-358	-836	-347	0
128	0	0	-321	-741	-420	531	49	-580	281	-213	-29	-221	-814	-329	0
129	0	0	-241	-768	-527	504	143	-647	267	-135	0	-153	-614	-256	0
130	0	0	-221	-785	-564	503	171	-674	263	-195	-54	-102	-708	-228	0
131	0	0	-262	-803	-541	532	139	-672	291	-157	25	-217	-729	-258	0
132	0	0	-326	-814	-488	570	81	-651	238	-184	-77	-164	-847	-279	0
133	0	0	-549	-834	-285	691	-132	-559	106	-343	-69	-419	-890	-349	0
134	0	0	-574	-818	-244	696	-165	-531	114	-298	-143	-399	-886	-556	0
135	0	0	-625	-824	-199	724	-213	-511	118	-256	-11	-316	-801	-413	0
136	0	0	-659	-847	-188	753	-235	-517	81	-320	-9	-378	-884	-386	0
137	0	0	-456	-847	-391	651	-32	-619	180	-116	-32	-236	-754	-333	0
138	0	0	-446	-841	-395	643	-25	-618	166	-69	1	-122	-665	-285	0
139	0	0	-266	-838	-572	552	153	-705	246	-159	7	-188	-587	-320	0
140	0	0	-173	-857	-684	515	255	-770	281	-19	-3	-71	-510	-226	0
141	0	0	-275	-851	-576	563	150	-713	195	-40	-60	-223	-564	-318	0
142	0	0	-315	-836	-521	575	103	-678	242	-151	-52	-244	-667	-304	0
143	0	0	-388	-841	-453	614	32	-647	279	-110	25	-291	-537	-351	0
144	0	0	-622	-841	-219	731	-201	-530	-1	-230	-67	-485	-663	-512	0
145	0	0	-576	-849	-273	712	-151	-561	168	-129	3	-281	-640	-415	0
146	0	0	-664	-859	-195	761	-234	-527	46	-186	-40	-360	-640	-467	0
147	0	0	-533	-845	-312	689	-110	-578	122	-60	-64	-244	-574	-370	0
148	0	0	-330	-847	-517	588	93	-682	215	44	15	-124	-413	-238	0
149	0	0	-328	-838	-510	583	91	-674	246	-7	-42	-40	-360	-254	0
150	0	0	-154	-838	-684	496	265	-761	194	38	31	-69	-461	-271	0
151	0	0	-249	-832	-583	540	167	-707	325	-11	17	-98	-475	-223	0
152	0	0	-382	-824	-442	603	30	-633	133	-44	-50	-223	-570	-356	0
153	0	0	-444	-830	-386	637	-29	-608	159	-21	-50	-225	-638	-370	0
154	0	0	-550	-841	-291	695	-129	-566	42	-29	-104	-289	-630	-420	0
155	0	0	-628	-847	-219	737	-204	-533	155	-67	-106	-240	-583	-419	0
156	0	0	-559	-857	-298	708	-130	-577	139	-50	-52	-310	-632	-432	0
157	0	0	-498	-849	-351	673	-73	-600	153	106	29	-149	-419	-331	0
158	0	0	-303	-805	-502	554	99	-653	230	85	9	-81	-479	-232	0
159	0	0	-148	-774	-626	461	239	-700	263	166	-42	-27	-292	-176	0
160	0	0	-185	-776	-591	480	203	-683	234	133	40	-52	-291	-250	0
161	0	0	-147	-760	-613	453	233	-686	232	209	27	-131	-355	-289	0
162	0	0	-262	-760	-498	511	118	-629	238	168	44	-164	-397	-323	0
163	0	0	-411	-762	-351	586	-30	-556	139	65	-40	-217	-543	-419	0
164	0	0	-473	-764	-291	618	-91	-527	190	180	48	-240	-446	-323	0
165	0	0	-498	-756	-258	627	-120	-507	102	108	-81	-199	-554	-424	0
166	0	0	-535	-760	-225	647	-155	-492	145	172	-32	-254	-467	-444	0
167	0	0	-406	-762	-356	584	-25	-559	246	197	0	-126	-341	-331	0
168	0	0	-283	-768	-485	525	101	-626	230	263	31	-122	-333	-240	0
169	0	0	-113	-774	-661	443	274	-717	269	368	11	31	-259	-162	0
170	0	0	-130	-787	-657	458	263	-722	256	380	98	9	-209	-120	0
171	0	0	-93	-789	-696	441	301	-742	370	269	9	-29	-287	-250	0
172	0	0	-223	-787	-564	505	170	-675	186	331	44	-131	-302	-277	0
173	0	0	-334	-793	-459	563	62	-626	164	250	-21	-170	-452	-323	0
174	0	0	-415	-789	-374	602	-20	-581	188	236	9	-106	-452	-366	0
175	0	0	-483	-793	-310	638	-86	-551	186	122	19	-201	-490	-341	0
176	0	0	-524	-795	-271	659	-126	-533	197	135	-11	-143	-438	-393	0
177	0	0	-365	-787	-422	576	28	-604	226	238	46	-166	-327	-323	0
178	0	0	-307	-799	-492	553	92	-645	275	273	42	3	-184	-213	0
179	0	0	-146	-795	-649	470	251	-722	395	248	48	50	-291	-48	0
180	0	0	-24	-772	-748	398	362	-760	351	323	52	104	-205	-155	0
181	0	0	-210	-766	-556	488	173	-661	355	234	62	31	-232	-250	0
182	0	0	-180	-750	-570	465	195	-660	289	230	-31	-58	-436	-289	0
183	0	0	-355	-743	-388	549	16	-565	252	203	77	-110	-397	-287	0
184	0	0	-472	-731	-259	601	-106	-495	155	124	-32	-211	-550	-446	0
185	0	0	-392	-733	-341	562	-25	-537	184	122	9	-145	-545	-341	0
186	0	0	-417	-717	-300	567	-58	-508	211	172	-54	-126	-457	-325	0
187	0	0	-383	-706	-323	544	-30	-514	291	122	83	-126	-529	-238	0
188	0	0	-138	-706	-568	422	215	-637	366	232	48	-9	-401	-147	0
189	0	0	-57	-708	-651	382	297	-679	335	234	75	11	-401	-69	0
190	0	0	35	-708	-743	336	389	-725	405	213	48	62	-422	-118	0
191	0	0	-59	-710	-651	384	296	-680	316	228	27	-23	-498	-128	0
192	0	0	-171	-700	-529	435	179	-614	277	221	52	-131	-679	-182	0
193	0	0	-353	-700	-347	526	-3	-523	269	48	46	-176	-808	-207	0
194	0	0	-367	-675	-308	521	-29	-491	261	133	-15	-207	-743	-252	0
195	0	0	-390	-655	-265	522	-62	-460	287	174	48	-162	-822	-316	0
196	0	0	-434	-655	-221	544	-106	-438	182	124	-81	-168	-905	-215	0
197	0	0	-252	-647	-395	449	71	-521	289	178	69	-100	-783	-205	0
198	0	0	-121	-644	-523	382	201	-583	362	302	-11	-38	-764	-194	0
199	0	0	-68	-632	-564	350	248	-598	382	308	-3	34	-731	50	0
200	0	0	76	-618	-694	271	385	-656	417	333	-13	-1	-752	-77	0
201	0	0	-39	-605	-566	322	263	-585	362	287	31	-27	-768	-122	0
202	0	0	-118	-587	-469	352	175	-528	304	219	15	-197	-861	-143	0
203	0	0	-217	-572	-355	394	69	-463	291	240	-120	-145	-904	-217	0
204	0	0	-282	-574	-292	428	5	-433	325	192	-50	-141	-867	-213	0
205	0	0	-301	-580	-279	440	-11	-429	376	159	-15	-219	-853	-182	0
206	0	0	-287	-574	-287	430	0	-430	271	124	17	-213	-853	-248	0
207	0	0	-282	-580	-298	431	8	-439	337	128	-32	-178	-803	-194	0
208	0	0	-68	-564	-496	316	214	-530	417	219	23	83	-630	-21	0
209	0	0	20	-550	-570	265	295	-560	452	131	13	3	-622	-1	0
210	0	0	141	-541	-682	200	411	-611	483	120	7	75	-541	-56	0
211	0	0	-2	-529	-527	265	262	-528	436	79	38	29	-616	-79	0
212	0	0	-77	-494	-417	285	170	-455	347	-15	-25	-100	-787	-168	0
213	0	0	-206	-479	-273	342	33	-376	279	-77	27	-164	-741	-230	0
214	0	0	-279	-455	-176	367	-51	-315	277	-118	-17	-211	-787	-178	0
215	0	0	-268	-446	-178	357	-45	-312	424	-166	40	-213	-760	-155	0
216	0	0	-332	-432	-100	382	-116	-266	329	-58	13	-141	-706	-170	0
217	0	0	-227	-428	-201	327	-13	-314	320	-98	-15	-194	-675	-153	0
218	0	0	-70	-417	-347	243	138	-382	372	21	36	-46	-624	23	0
219	0	0	29	-399	-428	185	228	-413	397	52	-7	42	-613	-9	0
220	0	0	165	-382	-547	108	356	-464	450	137	19	100	-576	23	0
221	0	0	79	-355	-434	138	256	-394	420	100	-21	-25	-632	-32	0
222	0	0	4	-347	-351	171	177	-349	498	69	-9	-98	-717	-145	0
223	0	0	-194	-333	-139	263	-27	-236	304	36	-65	-143	-832	-159	0
224	0	0	-244	-308	-64	276	-90	-186	263	19	-40	-186	-861	-209	0
225	0	0	-246	-292	-46	269	-100	-169	291	44	23	-256	-810	-182	0
226	0	0	-321	-279	42	300	-181	-118	258	60	-65	-149	-772	-217	0
227	0	0	-146	-258	-112	202	-17	-185	382	126	15	-65	-741	-83	0
228	0	0	-25	-236	-211	130	93	-223	419	180	38	-42	-580	50	0
229	0	0	90	-230	-320	70	205	-275	391	259	-31	-9	-508	3	0
230	0	0	149	-209	-358	30	253	-283	368	157	23	58	-516	-60	0
231	0	0	136	-195	-331	29	233	-263	386	226	48	64	-485	0	0
232	0	0	-33	-190	-157	111	62	-173	322	114	42	-52	-593	-110	0
233	0	0	-114	-168	-54	141	-30	-111	223	79	29	-184	-593	-143	0
234	0	0	-128	-143	-15	135	-56	-79	283	21	19	-164	-516	-126	0
235	0	0	-197	-124	73	160	-135	-25	228	-62	-17	-159	-599	-221	0
236	0	0	-171	-102	69	136	-120	-16	246	5	40	-114	-490	-162	0
237	0	0	-82	-89	-7	85	-37	-48	304	-58	17	-50	-494	-153	0
238	0	0	23	-83	-106	30	64	-94	331	40	3	19	-281	-54	0
239	0	0	143	-56	-199	-43	171	-127	420	17	3	38	-263	-3	0
240	0	0	235	-56	-291	-89	263	-173	399	32	36	81	-258	0	0
241	0	0	192	-54	-246	-69	219	-150	386	-3	95	50	-244	-44	0
242	0	0	38	-64	-102	13	70	-83	306	-44	-38	-65	-337	-170	0
243	0	0	-97	-65	32	81	-64	-16	322	-98	56	-93	-368	-126	0
244	0	0	-201	-77	124	139	-162	23	178	-145	-7	-143	-345	-213	0
245	0	0	-162	-73	89	117	-125	8	277	-104	60	-186	-322	-168	0
246	0	0	-183	-73	110	128	-146	18	277	-91	5	-83	-252	-194	0
247	0	0	-80	-73	7	76	-43	-33	194	-9	29	-50	-300	-143	0
248	0	0	68	-77	-145	4	106	-111	362	147	46	110	-116	-32	0
249	0	0	190	-91	-281	-49	235	-186	323	149	-3	102	-31	-67	0
250	0	0	262	-100	-362	-81	312	-231	409	170	95	112	-124	77	0
251	0	0	229	-110	-339	-59	284	-224	337	199	60	64	-64	-75	0
252	0	0	109	-131	-240	11	174	-185	362	118	65	3	-195	-11	0
253	0	0	-46	-143	-97	94	25	-120	223	110	-23	-95	-162	-172	0
254	0	0	-122	-168	-46	145	-38	-107	192	17	-13	-172	-316	-120	0
255	0	0	-145	-176	-31	160	-57	-103	314	62	29	-44	-223	-104	0
256	0	0	-194	-201	-7	197	-93	-104	242	42	-36	-161	-267	-131	0
257	0	0	-16	-219	-203	117	93	-211	304	164	21	25	-149	-87	0
258	0	0	-10	-254	-244	132	117	-249	310	124	38	36	-108	36	0
259	0	0	182	-291	-473	54	327	-382	356	228	7	131	-40	36	0
260	0	0	207	-322	-529	57	368	-425	409	186	118	112	-89	91	0
261	0	0	87	-349	-436	131	261	-392	337	81	44	54	-122	27	0
262	0	0	-6	-370	-364	188	179	-367	304	71	-31	-34	-246	-65	0
263	0	0	-35	-415	-380	225	172	-397	333	112	38	-42	-234	-44	0
264	0	0	-244	-455	-211	349	-16	-333	203	-56	0	-112	-442	-141	0
265	0	0	-258	-490	-232	374	-13	-361	291	-1	13	-29	-331	-116	0
266	0	0	-324	-500	-176	412	-74	-338	205	21	60	-87	-345	-100	0
267	0	0	-197	-519	-322	358	62	-420	318	67	91	27	-213	-75	0
268	0	0	-12	-545	-533	278	260	-539	368	129	-13	89	-207	1	0
269	0	0	2	-570	-572	284	287	-571	442	131	40	151	-143	131	0
270	0	0	107	-593	-700	243	403	-646	469	118	75	129	-178	87	0
271	0	0	25	-603	-628	289	326	-615	374	77	79	126	-226	36	0
272	0	0	-126	-632	-506	379	190	-569	259	62	7	-75	-291	-73	0
273	0	0	-157	-649	-492	403	167	-570	323	71	11	-25	-283	-11	0
274	0	0	-398	-671	-273	534	-62	-472	244	-58	0	-180	-333	-65	0
275	0	0	-239	-677	-438	458	99	-557	304	67	52	-34	-432	-44	0
276	0	0	-406	-708	-302	557	-52	-505	333	25	75	-44	-236	-40	0
277	0	0	-217	-733	-516	475	149	-624	384	83	50	-81	-197	-65	0
278	0	0	-99	-754	-655	426	278	-704	459	250	149	157	-131	157	0
279	0	0	-93	-756	-663	424	285	-709	440	120	-3	168	-102	89	0
280	0	0	37	-764	-801	363	419	-782	471	172	73	137	-13	73	0
281	0	0	-62	-777	-715	419	326	-746	376	166	-11	65	-157	-25	0
282	0	0	-111	-791	-680	451	284	-735	399	73	116	-11	-139	-9	0
283	0	0	-284	-801	-517	542	116	-659	322	40	54	3	-258	-17	0
284	0	0	-346	-807	-461	576	57	-634	279	-58	-17	-60	-289	-176	0
285	0	0	-396	-818	-422	607	13	-620	335	-46	46	-29	-250	-98	0
286	0	0	-423	-820	-397	621	-13	-608	353	-133	29	-48	-242	-145	0
287	0	0	-345	-830	-485	587	70	-657	351	38	46	-31	-155	-25	0
288	0	0	-233	-820	-587	526	177	-703	391	-50	9	48	-178	-27	0
289	0	0	-95	-826	-731	460	318	-778	409	27	67	116	-93	34	0
290	0	0	-2	-834	-832	418	415	-833	523	-7	131	159	-164	95	0
291	0	0	-159	-828	-669	493	255	-748	337	42	31	0	-215	-1	0
292	0	0	-152	-838	-686	495	267	-762	411	-40	95	-19	-325	-17	0
293	0	0	-428	-845	-417	636	-5	-631	294	-139	-32	-149	-384	-129	0
294	0	0	-353	-861	-508	607	77	-684	329	-116	21	-62	-452	-194	0
295	0	0	-471	-859	-388	665	-41	-623	310	-137	27	-54	-434	-161	0
296	0	0	-520	-867	-347	693	-86	-607	221	-135	-32	-172	-428	-157	0
297	0	0	-363	-865	-502	614	69	-683	322	-38	64	44	-289	-69	0
298	0	0	-328	-865	-537	596	104	-701	323	-36	-25	38	-230	-102	0
299	0	0	-165	-873	-708	519	271	-790	386	106	48	95	-143	54	0
300	0	0	-39	-871	-832	455	396	-851	438	126	81	81	-97	91	0
301	0	0	-165	-880	-715	522	275	-797	389	7	54	-3	-225	15	0
302	0	0	-304	-874	-570	589	133	-722	285	-25	-36	-137	-343	-124	0
303	0	0	-364	-849	-485	606	60	-667	298	-52	-42	-81	-388	-93	0
304	0	0	-485	-826	-341	655	-72	-583	269	-162	11	-133	-415	-116	0
305	0	0	-487	-830	-343	658	-72	-586	252	-207	-54	-164	-446	-159	0
306	0	0	-492	-814	-322	653	-85	-568	256	-71	50	-60	-376	-273	0
307	0	0	-460	-816	-356	638	-52	-586	232	-197	25	-40	-393	-85	0
308	0	0	-207	-820	-613	513	203	-716	368	7	42	65	-186	-31	0
309	0	0	-155	-818	-663	486	254	-740	376	54	81	56	-182	42	0
310	0	0	-77	-814	-737	445	330	-775	403	11	29	112	-116	34	0
311	0	0	-140	-828	-688	484	274	-758	355	17	-32	15	-201	-46	0
312	0	0	-248	-828	-580	538	166	-704	360	-34	32	-83	-205	-170	0
313	0	0	-508	-841	-333	674	-87	-587	182	-42	-56	-116	-345	-141	0
314	0	0	-506	-853	-347	679	-79	-600	259	-162	-81	-168	-442	-190	0
315	0	0	-541	-849	-308	695	-116	-578	203	-56	5	-79	-327	-114	0
316	0	0	-542	-867	-325	704	-108	-596	221	-108	-27	-71	-366	-116	0
317	0	0	-454	-851	-397	652	-28	-624	314	-50	-81	29	-277	-71	0
318	0	0	-335	-880	-545	607	105	-712	360	-17	85	97	-153	38	0
319	0	0	-254	-880	-626	567	186	-753	345	67	-40	7	-44	9	0
320	0	0	-120	-878	-758	499	319	-818	356	100	52	71	-34	17	0
321	0	0	-283	-882	-599	582	158	-740	294	102	-69	44	-98	-46	0
322	0	0	-347	-896	-549	621	101	-722	310	38	-1	-62	-240	-7	0
323	0	0	-477	-886	-409	681	-34	-647	252	48	-56	-65	-259	-153	0
324	0	0	-589	-874	-285	731	-152	-579	213	36	-95	-149	-215	-155	0
325	0	0	-535	-849	-314	692	-110	-581	230	-17	27	-176	-283	-129	0
326	0	0	-625	-836	-211	730	-207	-523	223	62	-131	-131	-246	-100	0
327	0	0	-520	-822	-302	671	-109	-562	277	40	-98	-48	-225	-98	0
328	0	0	-303	-824	-521	563	109	-672	419	67	67	108	21	-60	0
329	0	0	-298	-814	-516	556	109	-665	273	97	-67	54	-89	17	0
330	0	0	-169	-816	-647	492	239	-731	325	108	-11	93	-69	50	0
331	0	0	-200	-822	-622	511	211	-722	318	36	19	32	-145	-5	0
332	0	0	-322	-826	-504	574	91	-665	331	-17	3	-56	-197	-135	0
333	0	0	-460	-834	-374	647	-43	-604	209	25	-71	-172	-221	-166	0
334	0	0	-592	-851	-259	721	-166	-555	236	-7	-137	-87	-269	-166	0
335	0	0	-607	-863	-256	735	-175	-559	250	-95	-79	-73	-232	-157	0
336	0	0	-654	-882	-228	768	-213	-555	161	-32	-75	-122	-263	-203	0
337	0	0	-552	-905	-353	728	-99	-629	236	-3	0	-157	-174	-71	0
338	0	0	-445	-898	-453	671	4	-675	312	3	-50	13	-135	-17	0
339	0	0	-318	-905	-587	611	134	-746	351	73	-32	36	-46	23	0
340	0	0	-181	-892	-711	536	265	-801	374	108	3	151	-52	19	0
341	0	0	-293	-882	-589	587	148	-735	298	46	31	-34	-128	5	0
342	0	0	-363	-888	-525	625	81	-706	314	56	27	-50	-151	-73	0
343	0	0	-512	-894	-382	703	-65	-638	209	19	-27	-139	-244	-139	0
344	0	0	-591	-874	-283	732	-154	-578	238	-46	-139	-149	-343	-176	0
345	0	0	-646	-867	-221	756	-212	-544	238	-19	-65	-133	-310	-135	0
346	0	0	-621	-857	-236	739	-192	-546	184	-50	-118	-178	-322	-252	0
347	0	0	-486	-841	-355	663	-65	-598	308	38	25	-73	-162	-100	0
348	0	0	-384	-853	-469	618	42	-661	292	-1	-69	-7	-197	-89	0
349	0	0	-279	-847	-568	563	144	-707	415	38	62	95	-201	120	0
350	0	0	-197	-841	-644	519	223	-742	388	64	29	89	-164	46	0
351	0	0	-277	-818	-541	547	132	-679	372	9	-85	71	-174	-93	0
352	0	0	-349	-797	-448	573	49	-622	300	-44	-64	-11	-358	-120	0
353	0	0	-468	-766	-298	617	-85	-532	298	-97	-5	-58	-376	-164	0
354	0	0	-504	-729	-225	616	-139	-477	244	-5	-67	-155	-362	-129	0
355	0	0	-551	-715	-164	633	-193	-439	244	-91	-44	-149	-409	-199	0
356	0	0	-520	-694	-174	607	-173	-434	331	-79	7	-67	-438	-64	0
357	0	0	-427	-667	-240	547	-93	-453	273	-3	31	-120	-331	-65	0
358	0	0	-270	-659	-389	464	59	-524	341	124	-19	-46	-161	-25	0
359	0	0	-207	-655	-448	431	120	-551	417	110	-19	67	-77	1	0
360	0	0	-95	-677	-582	386	243	-629	370	133	-25	25	-153	48	0
361	0	0	-175	-704	-529	439	177	-616	409	93	21	46	-147	-58	0
362	0	0	-348	-739	-391	543	21	-565	226	69	-56	-89	-329	-194	0
363	0	0	-464	-764	-300	614	-82	-532	248	-25	-65	-120	-298	-199	0
364	0	0	-539	-795	-256	667	-141	-525	258	64	-34	-192	-283	-190	0
365	0	0	-632	-841	-209	736	-211	-525	285	-36	-27	-126	-397	-186	0
366	0	0	-623	-882	-259	752	-182	-570	242	67	-118	-124	-304	-161	0
367	0	0	-572	-907	-335	739	-118	-621	316	91	-36	-62	-213	-60	0
368	0	0	-410	-931	-521	670	55	-726	310	180	25	-50	-190	-9	0
369	0	0	-371	-958	-587	664	108	-772	335	174	-42	54	-120	73	0
370	0	0	-309	-966	-657	637	174	-811	391	188	-38	151	-87	77	0
371	0	0	-316	-977	-661	646	172	-819	287	145	-42	62	-238	-38	0
372	0	0	-423	-985	-562	704	69	-773	267	98	-5	-38	-209	-19	0
373	0	0	-598	-987	-389	792	-104	-688	259	23	-67	-116	-376	-116	0
374	0	0	-650	-1014	-364	832	-143	-689	287	29	-48	-182	-271	-126	0
375	0	0	-772	-1026	-254	899	-259	-640	168	-71	27	-230	-411	-147	0
376	0	0	-658	-1018	-360	838	-149	-689	267	21	-11	-176	-343	-133	0
377	0	0	-622	-1002	-380	812	-121	-691	292	27	-7	-38	-271	-40	0
378	0	0	-450	-999	-549	724	49	-774	397	75	-40	-38	-252	-67	0
379	0	0	-357	-985	-628	671	135	-806	413	108	98	21	-126	116	0
380	0	0	-400	-983	-583	691	91	-783	267	137	-122	58	-155	-71	0
381	0	0	-339	-975	-636	657	148	-805	420	81	27	67	-230	-118	0
382	0	0	-501	-970	-469	735	-16	-719	283	-27	48	-122	-341	-114	0
383	0	0	-602	-958	-356	780	-123	-657	182	-5	-71	-182	-426	-205	0
384	0	0	-700	-948	-248	824	-226	-598	159	-36	-13	-261	-457	-250	0
385	0	0	-750	-942	-192	846	-279	-567	213	-85	-54	-265	-434	-184	0
386	0	0	-742	-937	-195	839	-273	-566	223	-71	-91	-91	-471	-168	0
387	0	0	-625	-937	-312	781	-156	-624	283	31	-52	-64	-376	-141	0
388	0	0	-452	-929	-477	690	12	-703	327	52	-15	-31	-248	-9	0
389	0	0	-291	-919	-628	605	168	-773	399	87	3	62	-131	-27	0
390	0	0	-308	-911	-603	609	147	-757	335	93	11	-11	-192	21	0
391	0	0	-230	-907	-677	568	223	-792	364	116	32	7	-213	-15	0
392	0	0	-454	-925	-471	689	8	-698	300	17	-60	-91	-380	-58	0
393	0	0	-567	-927	-360	747	-103	-643	230	-13	-77	-106	-426	-139	0
394	0	0	-629	-925	-296	777	-166	-610	188	-13	-122	-166	-448	-248	0
395	0	0	-666	-927	-261	796	-202	-594	246	13	-69	-186	-329	-162	0
396	0	0	-654	-917	-263	785	-195	-590	205	-1	-64	-137	-457	-215	0
397	0	0	-554	-909	-355	731	-99	-632	333	-3	-29	-29	-360	-29	0
398	0	0	-413	-921	-508	667	47	-714	343	108	-34	-50	-194	-15	0
399	0	0	-293	-915	-622	604	164	-768	393	194	-15	85	-170	23	0
400	0	0	-252	-915	-663	583	205	-789	339	153	-9	104	-209	-11	0
401	0	0	-273	-913	-640	593	183	-776	362	122	36	9	-215	21	0
402	0	0	-365	-904	-539	634	87	-721	285	79	-56	-13	-289	-155	0
403	0	0	-452	-904	-452	678	0	-678	296	36	-1	-122	-341	-97	0
404	0	0	-605	-892	-287	748	-159	-589	267	-29	-40	-159	-415	-149	0
405	0	0	-559	-886	-327	722	-116	-606	246	0	-13	-77	-376	-176	0
406	0	0	-652	-886	-234	769	-209	-560	209	-62	-38	-102	-322	-172	0
407	0	0	-535	-890	-355	712	-90	-622	242	23	13	-164	-263	-79	0
408	0	0	-392	-892	-500	642	54	-696	318	182	-58	67	-141	-9	0
409	0	0	-200	-892	-692	546	246	-792	362	155	9	32	-81	36	0
410	0	0	-198	-871	-673	534	237	-772	453	151	52	77	-9	114	0
411	0	0	-196	-861	-665	528	234	-763	419	106	32	17	-128	19	0
412	0	0	-349	-849	-500	599	75	-674	273	62	27	23	-279	-104	0
413	0	0	-516	-828	-312	672	-102	-570	302	13	-5	-124	-228	-211	0
414	0	0	-545	-816	-271	680	-137	-543	228	-11	-100	-195	-304	-215	0
415	0	0	-495	-803	-308	649	-93	-555	300	-7	38	-62	-240	-114	0
416	0	0	-561	-797	-236	679	-162	-516	289	-36	29	-79	-219	-38	0
417	0	0	-394	-801	-407	597	6	-604	285	97	-62	1	-213	-38	0
418	0	0	-215	-816	-601	515	193	-708	345	129	50	95	-40	65	0
419	0	0	-211	-812	-601	511	195	-706	327	56	34	116	-32	17	0
420	0	0	-86	-830	-744	458	329	-787	384	161	5	128	17	95	0
421	0	0	-250	-843	-593	546	171	-718	345	48	67	58	-58	64	0
422	0	0	-305	-865	-560	585	127	-712	302	98	3	-104	-40	-54	0
423	0	0	-394	-880	-486	637	46	-683	323	25	-17	-27	-135	-17	0
424	0	0	-574	-892	-318	733	-128	-605	228	-64	5	-190	-192	-145	0
425	0	0	-510	-905	-395	707	-57	-650	277	15	-27	-98	-108	-124	0
426	0	0	-563	-904	-341	733	-111	-622	232	-56	-9	-65	-145	-44	0
427	0	0	-505	-896	-391	700	-57	-643	366	13	-52	-40	-58	-73	0
428	0	0	-363	-915	-552	639	94	-733	378	69	58	71	54	23	0
429	0	0	-233	-933	-700	583	233	-816	424	137	75	126	126	102	0
430	0	0	-165	-942	-777	553	306	-859	378	98	85	58	60	77	0
431	0	0	-175	-956	-781	565	303	-868	415	143	98	62	36	77	0
432	0	0	-300	-944	-644	622	172	-794	351	151	69	-7	31	-25	0
433	0	0	-456	-958	-502	707	23	-730	230	-7	-31	-106	-151	-75	0
434	0	0	-487	-948	-461	717	-13	-704	287	128	-31	-34	-60	17	0
435	0	0	-506	-944	-438	725	-34	-691	238	71	29	-100	-122	-19	0
436	0	0	-520	-935	-415	727	-52	-675	240	65	1	-79	-32	-19	0
437	0	0	-419	-944	-525	681	53	-734	292	67	87	27	-32	13	0
438	0	0	-284	-933	-649	608	182	-791	391	217	95	27	137	122	0
439	0	0	-128	-929	-801	528	336	-865	479	215	75	126	129	186	0
440	0	0	-172	-905	-733	538	280	-819	420	230	137	178	178	207	0
441	0	0	-114	-888	-774	501	330	-831	428	197	32	102	34	104	0
442	0	0	-309	-892	-583	600	137	-737	337	186	62	11	62	85	0
443	0	0	-370	-874	-504	622	67	-689	331	81	34	-69	-81	-19	0
444	0	0	-516	-863	-347	689	-84	-605	304	116	-1	-143	-46	29	0
445	0	0	-555	-849	-294	702	-130	-571	201	65	-77	-133	-60	-120	0
446	0	0	-471	-855	-384	663	-43	-619	320	153	15	52	-23	42	0
447	0	0	-456	-865	-409	660	-23	-637	271	131	15	-23	27	64	0
448	0	0	-216	-871	-655	543	219	-763	389	180	56	106	114	145	0
449	0	0	-217	-888	-671	552	227	-779	366	199	-13	149	155	120	0
450	0	0	-81	-878	-797	479	358	-837	403	135	64	135	170	97	0
451	0	0	-163	-874	-711	518	274	-792	413	145	50	40	170	116	0
452	0	0	-308	-853	-545	580	118	-699	331	-25	-32	56	-69	-40	0
453	0	0	-368	-851	-483	609	57	-667	252	23	85	-19	-25	-13	0
454	0	0	-454	-832	-378	643	-38	-605	269	-52	54	-155	-108	-93	0
455	0	0	-440	-824	-384	632	-28	-604	244	13	58	-65	-104	-81	0
456	0	0	-571	-803	-232	687	-169	-517	203	-62	-79	-116	-159	-133	0
457	0	0	-357	-810	-453	583	48	-631	345	19	56	48	-166	54	0
458	0	0	-281	-828	-547	554	133	-687	382	91	-38	60	-95	100	0
459	0	0	-122	-853	-731	487	304	-792	362	143	31	155	-87	172	0
460	0	0	-118	-851	-733	484	307	-792	384	122	85	116	-89	153	0
461	0	0	-178	-843	-665	510	243	-754	304	190	9	54	-188	112	0
462	0	0	-246	-855	-609	550	181	-732	337	128	-21	7	-238	-11	0
463	0	0	-432	-847	-415	639	-8	-631	236	93	-11	-110	-322	-71	0
464	0	0	-454	-805	-351	629	-51	-578	230	114	5	-114	-355	-19	0
465	0	0	-483	-777	-294	630	-94	-535	240	102	-62	-46	-388	-46	0
466	0	0	-448	-737	-289	592	-79	-513	259	65	-71	-75	-362	-164	0
467	0	0	-409	-715	-306	562	-51	-510	267	197	-54	1	-391	29	0
468	0	0	-154	-708	-554	431	200	-631	384	211	-25	104	-197	71	0
469	0	0	-92	-739	-647	415	277	-693	457	213	34	168	-126	120	0
470	0	0	-35	-760	-725	397	345	-742	382	226	13	124	-223	135	0
471	0	0	-171	-795	-624	483	226	-709	374	195	-34	62	-302	102	0
472	0	0	-328	-836	-508	582	90	-672	279	153	-91	3	-384	-29	0
473	0	0	-400	-890	-490	645	45	-690	355	102	-52	-7	-407	-67	0
474	0	0	-585	-938	-353	761	-116	-645	232	58	-73	-81	-446	-129	0
475	0	0	-621	-981	-360	801	-130	-670	225	71	-32	-170	-419	-186	0
476	0	0	-623	-999	-376	811	-123	-687	232	48	-23	-54	-436	-38	0
477	0	0	-528	-1016	-488	772	-20	-752	323	97	38	-65	-322	-27	0
478	0	0	-437	-1024	-587	730	75	-805	349	128	23	32	-308	81	0
479	0	0	-282	-1032	-750	657	234	-891	459	207	-81	112	-240	108	0
480	0	0	-218	-1028	-810	623	296	-919	389	263	36	155	-209	25	0
481	0	0	-320	-1018	-698	669	189	-858	310	143	52	52	-292	-13	0
482	0	0	-364	-1004	-640	684	138	-822	407	141	11	62	-380	-42	0
483	0	0	-512	-997	-485	754	-13	-741	269	44	34	-110	-417	-155	0
484	0	0	-624	-977	-353	800	-135	-665	234	36	-62	-131	-420	-95	0
485	0	0	-613	-966	-353	789	-130	-659	223	23	-27	-126	-415	-147	0
486	0	0	-580	-962	-382	771	-99	-672	285	32	23	-58	-376	-50	0
487	0	0	-553	-956	-403	754	-75	-679	308	11	7	-87	-209	-75	0
488	0	0	-341	-954	-613	647	136	-783	345	162	48	108	-124	65	0
489	0	0	-242	-940	-698	591	228	-819	432	215	25	155	-21	153	0
490	0	0	-204	-931	-727	567	261	-829	389	170	27	102	-27	97	0
491	0	0	-188	-923	-735	555	273	-829	378	174	-1	155	-15	27	0
492	0	0	-361	-925	-564	643	101	-744	318	-9	42	36	-151	5	0
493	0	0	-454	-925	-471	689	8	-698	281	-17	-13	-69	-174	-81	0
494	0	0	-489	-909	-420	699	-34	-664	325	-7	42	-104	-137	7	0
495	0	0	-679	-904	-225	791	-227	-564	192	-122	-54	-133	-131	-153	0
496	0	0	-505	-900	-395	702	-55	-647	322	95	31	-3	-69	-31	0
497	0	0	-487	-902	-415	694	-36	-658	302	64	17	0	-5	34	0
498	0	0	-289	-884	-595	586	153	-739	378	122	17	85	67	124	0
499	0	0	-231	-894	-663	562	216	-778	411	104	-54	139	170	147	0
500	0	0	-136	-900	-764	518	314	-832	415	151	56	153	180	124	0
501	0	0	-190	-888	-698	539	254	-793	345	180	7	71	159	126	0
502	0	0	-302	-880	-578	591	138	-729	382	108	-3	32	13	21	0
503	0	0	-448	-880	-432	664	-8	-656	261	42	-52	-89	-23	-15	0
504	0	0	-500	-882	-382	691	-59	-632	221	65	-19	-31	-46	-5	0
505	0	0	-580	-869	-289	724	-145	-579	238	1	-25	-131	-62	-54	0
506	0	0	-595	-853	-258	724	-168	-555	192	42	-64	-131	-36	-11	0
507	0	0	-436	-845	-409	640	-13	-627	343	73	36	0	29	75	0
508	0	0	-346	-836	-490	591	72	-663	339	172	-11	15	126	164	0
509	0	0	-140	-830	-690	485	275	-760	405	236	32	155	143	232	0
510	0	0	-115	-832	-717	473	301	-774	422	356	-3	128	254	312	0
511	0	0	-188	-828	-640	508	226	-734	356	188	-106	62	100	29	0
512	0	0	-297	-818	-521	557	112	-669	337	153	3	-1	110	145	0
513	0	0	-430	-818	-388	624	-21	-603	283	85	-46	-32	-31	-5	0
514	0	0	-411	-812	-401	611	-5	-606	314	69	-77	-50	-81	-71	0
515	0	0	-529	-808	-279	668	-125	-543	271	62	-29	-151	-104	9	0
516	0	0	-518	-799	-281	658	-118	-540	279	40	-52	-114	-135	31	0
517	0	0	-322	-797	-475	559	76	-636	395	114	27	-5	56	89	0
518	0	0	-252	-768	-516	510	132	-642	403	143	-73	128	38	126	0
519	0	0	-128	-754	-626	441	249	-690	411	170	81	85	91	209	0
520	0	0	-135	-748	-613	441	239	-680	426	137	-25	124	85	149	0
521	0	0	-130	-754	-624	442	247	-689	349	106	-46	73	-13	106	0
522	0	0	-225	-746	-521	485	148	-633	353	25	-9	110	-184	89	0
523	0	0	-384	-725	-341	554	-21	-533	250	11	11	-118	-131	-58	0
524	0	0	-439	-706	-267	572	-86	-486	308	0	-42	-98	-159	-23	0
525	0	0	-464	-737	-273	600	-95	-505	228	-31	-67	-38	-296	-73	0
526	0	0	-477	-748	-271	612	-103	-509	265	25	-114	15	-252	-32	0
527	0	0	-349	-768	-419	558	35	-593	358	83	-56	87	-141	36	0
528	0	0	-167	-766	-599	466	216	-682	430	124	65	153	-118	180	0
529	0	0	-128	-764	-636	446	254	-700	436	77	-32	166	-58	174	0
530	0	0	-53	-766	-713	409	330	-739	463	118	13	195	60	114	0
531	0	0	-94	-774	-680	434	293	-727	345	93	-40	112	-102	48	0
532	0	0	-247	-772	-525	509	139	-648	323	62	-38	62	-184	56	0
533	0	0	-306	-789	-483	547	88	-636	335	40	29	-46	-267	-23	0
534	0	0	-421	-783	-362	602	-29	-572	265	-23	0	-56	-219	40	0
535	0	0	-450	-795	-345	622	-52	-570	246	-77	-38	-110	-355	25	0
536	0	0	-429	-789	-360	609	-34	-574	310	29	-21	21	-176	-5	0
537	0	0	-343	-779	-436	561	46	-607	327	69	38	1	-137	-7	0
538	0	0	-159	-781	-622	470	231	-701	376	81	15	155	-75	145	0
539	0	0	-42	-781	-739	411	348	-760	483	116	129	209	71	248	0
540	0	0	-20	-801	-781	410	380	-791	483	104	9	178	1	226	0
541	0	0	8	-816	-824	404	416	-820	411	81	83	164	67	102	0
542	0	0	-136	-830	-694	483	279	-762	428	87	64	87	-3	34	0
543	0	0	-363	-838	-475	600	56	-656	294	3	-31	-3	-232	34	0
544	0	0	-332	-840	-508	586	88	-674	368	46	29	9	-50	-44	0
545	0	0	-433	-834	-401	633	-16	-617	236	-15	1	-40	-128	40	0
546	0	0	-380	-832	-452	606	36	-642	310	118	19	15	-21	44	0
547	0	0	-282	-840	-558	561	138	-699	467	114	91	126	-13	203	0
548	0	0	-138	-859	-721	498	291	-790	417	213	42	135	100	252	0
549	0	0	9	-869	-878	430	443	-873	564	254	108	221	170	318	0
550	0	0	49	-888	-937	419	493	-912	428	333	71	246	159	291	0
551	0	0	-23	-894	-871	458	424	-882	428	287	29	184	112	298	0
552	0	0	-140	-900	-760	520	310	-830	413	192	31	102	38	157	0
553	0	0	-256	-896	-640	576	192	-768	333	170	-11	36	-7	91	0
554	0	0	-249	-896	-647	572	199	-771	358	238	64	114	98	139	0
555	0	0	-380	-896	-516	638	68	-706	337	133	77	-27	-23	162	0
556	0	0	-278	-892	-614	585	168	-753	341	199	48	9	67	108	0
557	0	0	-279	-876	-597	577	159	-736	401	182	151	46	219	223	0
558	0	0	-93	-880	-787	486	347	-833	481	164	29	133	226	234	0
559	0	0	57	-876	-933	409	495	-904	564	347	133	289	322	389	0
560	0	0	46	-869	-915	411	480	-892	494	269	87	209	351	283	0
561	0	0	20	-880	-900	430	460	-890	422	322	87	205	281	246	0
562	0	0	-85	-884	-799	484	357	-841	444	221	126	122	322	128	0
563	0	0	-180	-890	-710	535	265	-800	386	172	89	9	162	203	0
564	0	0	-276	-894	-618	585	171	-756	339	172	81	29	172	104	0
565	0	0	-318	-894	-576	606	129	-735	355	126	97	-7	128	95	0
566	0	0	-272	-886	-614	579	171	-750	407	209	71	135	172	162	0
567	0	0	-225	-900	-675	562	225	-787	422	197	64	129	178	147	0
568	0	0	-57	-904	-847	480	395	-875	519	296	71	244	273	285	0
569	0	0	56	-900	-956	422	506	-928	498	395	108	195	323	308	0
570	0	0	147	-869	-1016	361	581	-942	547	444	124	279	335	360	0
571	0	0	87	-869	-956	391	521	-912	459	322	102	248	219	259	0
572	0	0	-43	-873	-830	458	393	-851	415	304	71	65	52	178	0
573	0	0	-196	-878	-682	537	243	-780	376	283	98	67	-77	118	0
574	0	0	-213	-876	-663	544	225	-769	320	192	31	44	-174	114	0
575	0	0	-291	-900	-609	595	159	-754	314	279	46	62	-149	56	0
576	0	0	-322	-900	-578	611	128	-739	296	281	-21	93	-161	48	0
577	0	0	-134	-896	-762	515	314	-829	430	333	91	199	-69	201	0
578	0	0	-15	-907	-892	461	438	-899	453	343	135	178	-48	234	0
579	0	0	134	-931	-1065	398	599	-998	485	508	54	304	-17	211	0
580	0	0	77	-927	-1004	425	540	-965	403	393	15	246	-118	201	0
581	0	0	116	-933	-1049	408	582	-991	529	355	108	238	-232	162	0
582	0	0	-76	-929	-853	502	388	-891	335	320	13	114	-386	151	0
583	0	0	-140	-954	-814	547	337	-884	339	263	38	85	-459	100	0
584	0	0	-215	-954	-739	584	262	-846	294	306	-77	77	-467	-19	0
585	0	0	-243	-925	-682	584	219	-803	318	207	21	85	-486	-3	0
586	0	0	-217	-892	-675	554	229	-783	358	254	1	81	-455	-23	0
587	0	0	-83	-841	-758	462	337	-799	411	228	36	106	-504	116	0
588	0	0	75	-768	-843	346	459	-805	471	294	9	203	-419	110	0
589	0	0	271	-669	-940	199	605	-804	519	384	31	287	-370	199	0
590	0	0	303	-521	-824	109	563	-672	483	322	62	353	-413	153	0
591	0	0	423	-318	-741	-52	582	-529	516	322	79	256	-452	176	0
592	0	0	477	-50	-527	-213	502	-288	386	325	27	180	-517	-7	0
593	0	0	385	271	-114	-328	249	78	327	248	34	21	-521	-56	0
594	0	0	597	653	56	-625	270	354	403	207	27	3	-485	-34	0
595	0	0	752	1039	287	-895	232	663	389	215	11	89	-496	1	0
596	0	0	943	1528	585	-1235	179	1056	401	232	5	87	-347	3	0
597	0	0	1245	1988	743	-1616	251	1365	372	279	46	46	-172	58	0
598	0	0	1748	2545	797	-2146	475	1671	485	351	73	242	-60	155	0
599	0	0	1993	2964	971	-2478	511	1967	455	432	40	252	71	281	0
600	0	0	2192	3189	997	-2690	597	2093	467	419	77	234	110	174	0
601	0	0	2152	3168	1016	-2660	568	2092	426	403	91	207	149	176	0
602	0	0	1893	2927	1034	-2410	429	1980	407	289	17	118	-67	81	0
603	0	0	1616	2739	1123	-2177	246	1931	366	289	60	89	-102	91	1
604	0	0	1401	2520	1119	-1960	141	1819	306	89	11	-42	-219	36	0
605	0	0	1249	2207	958	-1728	145	1582	424	242	9	89	-116	0	0
606	0	0	927	1747	820	-1337	53	1283	236	174	-13	-7	-180	-50	0
607	0	0	883	1247	364	-1065	259	805	413	254	64	64	-93	83	0
608	0	0	784	799	15	-791	384	407	485	267	81	201	9	209	0
609	0	0	587	302	-285	-444	436	8	355	277	46	114	17	162	0
610	0	0	439	-166	-605	-136	522	-385	424	355	110	263	40	194	0
611	0	0	136	-438	-574	151	355	-506	382	188	13	149	-108	139	0
612	0	0	52	-613	-665	280	358	-639	327	267	102	40	-69	73	0
613	0	0	-192	-638	-446	415	127	-542	240	176	-3	-38	-116	25	0
614	0	0	-258	-614	-356	436	49	-485	232	112	-40	-15	-215	-83	0
615	0	0	-327	-616	-289	471	-19	-452	312	120	1	-75	-141	-58	0
616	0	0	-288	-613	-325	450	18	-469	310	114	15	-15	-182	-38	0
617	0	0	-221	-609	-388	415	83	-498	366	170	31	-3	-164	60	0
618	0	0	-120	-628	-508	374	194	-568	450	199	67	100	-52	215	0
619	0	0	8	-657	-665	324	336	-661	490	248	-17	141	3	97	0
620	0	0	-49	-665	-616	357	283	-640	420	215	62	77	-25	203	0
621	0	0	-91	-696	-605	393	257	-650	316	240	-29	-5	-91	110	0
622	0	0	-188	-725	-537	456	174	-631	386	194	-13	85	-131	52	0
623	0	0	-442	-752	-310	597	-66	-531	318	-25	-31	-201	-343	-62	0
624	0	0	-444	-766	-322	605	-61	-544	320	21	-3	-98	-333	-87	0
625	0	0	-543	-789	-246	666	-148	-517	217	106	-71	-50	-347	-27	0
626	0	0	-524	-799	-275	661	-124	-537	258	3	-34	-48	-302	-5	0
627	0	0	-460	-818	-358	639	-51	-588	397	69	54	-5	-195	-17	0
628	0	0	-357	-824	-467	590	55	-645	306	170	-58	110	-124	60	0
629	0	0	-184	-826	-642	505	229	-734	420	197	23	157	-83	184	0
630	0	0	-215	-826	-611	520	198	-718	372	201	-15	40	-73	124	0
631	0	0	-238	-843	-605	540	183	-724	364	174	38	79	19	73	0
632	0	0	-363	-849	-486	606	61	-667	279	-7	-44	-13	-209	-112	0
633	0	0	-549	-863	-314	706	-117	-588	294	-1	-69	-149	-151	-106	0
634	0	0	-636	-853	-217	744	-209	-535	197	21	-91	-194	-291	-60	0
635	0	0	-653	-845	-192	749	-230	-518	201	15	-9	-161	-217	-108	0
636	0	0	-634	-859	-225	746	-204	-542	215	71	-108	-149	-194	-58	0
637	0	0	-541	-853	-312	697	-114	-582	273	98	-56	0	-110	-19	0
638	0	0	-380	-841	-461	610	40	-651	391	126	-7	83	-21	38	0
639	0	0	-270	-832	-562	551	146	-697	337	164	5	85	19	97	0
640	0	0	-126	-834	-708	480	291	-771	384	306	15	155	42	161	0
641	0	0	-291	-834	-543	562	126	-688	310	186	-79	-17	-46	60	0
642	0	0	-374	-822	-448	598	37	-635	302	166	1	-13	-120	-13	0
643	0	0	-576	-828	-252	702	-162	-540	143	52	-46	-269	-83	-153	0
644	0	0	-599	-843	-244	721	-177	-543	230	128	-34	-110	-151	-122	0
645	0	0	-668	-836	-168	752	-250	-502	178	89	-128	-157	-176	-135	0
646	0	0	-662	-832	-170	747	-246	-501	205	46	-32	-50	-197	-168	0
647	0	0	-499	-824	-325	661	-87	-574	275	232	0	-62	-17	-81	0
648	0	0	-462	-830	-368	646	-47	-599	302	228	31	-25	5	40	0
649	0	0	-260	-838	-578	549	159	-708	364	275	-27	83	36	62	0
650	0	0	-276	-832	-556	554	140	-694	263	223	-25	52	3	162	0
651	0	0	-278	-834	-556	556	139	-695	306	203	-13	40	-50	1	0
652	0	0	-405	-845	-440	625	17	-642	312	110	-11	-13	-176	-23	0
653	0	0	-561	-824	-263	692	-149	-543	192	95	-83	-145	-190	-108	0
654	0	0	-555	-832	-277	693	-139	-554	188	71	-38	-87	-234	-145	0
655	0	0	-598	-830	-232	714	-183	-531	213	19	27	-112	-203	-93	0
656	0	0	-593	-816	-223	704	-185	-519	195	-52	-11	-120	-275	-62	0
657	0	0	-475	-818	-343	646	-66	-580	323	139	17	-40	-50	-1	0
658	0	0	-394	-814	-420	604	13	-617	333	52	21	-23	-46	19	0
659	0	0	-229	-814	-585	521	178	-699	366	226	13	110	56	69	0
660	0	0	-149	-808	-659	478	255	-733	389	232	106	112	112	139	0
661	0	0	-247	-803	-556	525	154	-679	316	131	77	40	-77	38	0
662	0	0	-367	-801	-434	584	33	-617	250	93	60	-58	-114	-87	0
663	0	0	-479	-789	-310	634	-84	-549	195	-11	-11	-110	-141	-122	0
664	0	0	-543	-799	-256	671	-143	-527	221	25	-42	-95	-232	-58	0
665	0	0	-604	-803	-199	703	-202	-501	141	62	-23	-192	-166	-143	0
666	0	0	-566	-808	-242	687	-162	-525	240	29	-91	-71	-118	-60	0
667	0	0	-458	-797	-339	627	-59	-568	211	58	-17	-44	-162	1	0
668	0	0	-265	-781	-516	523	125	-648	370	143	54	106	36	143	0
669	0	0	-236	-781	-545	508	154	-663	320	145	-23	85	42	19	0
670	0	0	-107	-764	-657	435	275	-710	372	246	83	151	98	73	0
671	0	0	-239	-770	-531	504	146	-650	263	85	-11	9	-56	32	0
672	0	0	-287	-750	-463	518	88	-606	296	153	-38	69	-64	-23	0
673	0	0	-444	-735	-291	589	-76	-513	205	32	-64	-79	-137	-97	0
674	0	0	-434	-723	-289	578	-72	-506	203	36	-29	-137	-79	-122	0
675	0	0	-584	-727	-143	655	-220	-435	170	42	-40	-128	-151	-131	0
676	0	0	-510	-727	-217	618	-146	-472	215	34	0	-52	-118	-93	0
677	0	0	-430	-715	-285	572	-72	-500	205	85	-1	-31	-25	-25	0
678	0	0	-212	-708	-496	460	142	-602	419	120	17	147	112	79	0
679	0	0	-180	-713	-533	446	176	-623	318	226	52	137	38	97	0
680	0	0	-119	-706	-587	412	234	-646	389	170	65	164	102	81	0
681	0	0	-179	-706	-527	442	174	-616	238	246	-79	147	19	19	0
682	0	0	-233	-702	-469	467	118	-585	304	194	-9	23	-17	-40	0
683	0	0	-433	-700	-267	566	-83	-483	197	98	23	-159	-98	-69	0
684	0	0	-483	-692	-209	587	-137	-450	182	-3	-25	-122	-170	-141	0
685	0	0	-407	-688	-281	547	-63	-484	252	98	102	-44	-133	-58	0
686	0	0	-481	-684	-203	582	-139	-443	203	95	-25	-75	-172	-15	0
687	0	0	-384	-692	-308	538	-38	-500	312	147	42	23	-219	54	0
688	0	0	-264	-684	-420	474	78	-552	314	285	-31	9	-34	79	0
689	0	0	-76	-675	-599	375	261	-637	399	351	64	129	34	180	0
690	0	0	-125	-675	-550	400	212	-612	401	267	89	64	-64	223	0
691	0	0	-138	-675	-537	406	199	-606	335	259	-5	58	-128	19	0
692	0	0	-233	-675	-442	454	104	-558	302	277	-25	-69	-248	38	0
693	0	0	-355	-655	-300	505	-27	-477	269	213	79	-182	-195	-27	0
694	0	0	-444	-649	-205	546	-119	-427	213	192	-1	-201	-382	-65	0
695	0	0	-512	-626	-114	569	-199	-370	195	226	-42	-139	-331	-54	0
696	0	0	-435	-609	-174	522	-130	-391	304	223	17	-151	-281	-38	0
697	0	0	-378	-595	-217	486	-80	-406	304	246	-3	-95	-203	102	0
698	0	0	-221	-605	-384	413	81	-494	325	351	25	-58	-151	124	0
699	0	0	-91	-591	-500	341	204	-545	426	407	81	98	-7	207	0
700	0	0	-132	-585	-453	358	160	-519	285	275	-3	-17	-188	116	0
701	0	0	-94	-582	-488	338	197	-535	355	314	52	46	-108	104	0
702	0	0	-287	-574	-287	430	0	-430	230	215	0	-98	-232	7	0
703	0	0	-321	-549	-228	435	-46	-388	271	159	0	-85	-215	-50	0
704	0	0	-476	-541	-65	508	-205	-303	228	21	58	-201	-252	-67	0
705	0	0	-471	-519	-48	495	-211	-283	184	9	-3	-184	-261	-155	0
706	0	0	-442	-506	-64	474	-189	-285	228	104	73	-48	-126	-1	0
707	0	0	-382	-486	-104	434	-139	-295	285	65	-7	-77	-79	-122	0
708	0	0	-216	-485	-269	350	26	-377	388	166	52	29	81	126	0
709	0	0	-136	-477	-341	306	102	-409	341	77	27	85	19	135	0
710	0	0	-43	-452	-409	247	183	-430	397	38	131	54	31	124	0
711	0	0	-82	-438	-356	260	137	-397	386	19	21	38	15	89	0
712	0	0	-173	-411	-238	292	32	-324	323	-31	5	-64	-106	52	0
713	0	0	-270	-403	-133	336	-68	-268	271	-23	95	-36	-197	42	0
714	0	0	-418	-386	32	402	-225	-177	261	-69	5	-205	-195	-54	0
715	0	0	-414	-372	42	393	-228	-165	221	-21	-13	-157	-335	-54	0
716	0	0	-451	-370	81	410	-266	-144	242	5	54	-170	-197	-36	0
717	0	0	-299	-349	-50	324	-124	-199	269	116	-36	-129	-199	-62	0
718	0	0	-216	-351	-135	283	-40	-243	339	122	-34	54	-124	108	0
719	0	0	-31	-331	-300	181	134	-315	355	228	36	40	-81	162	0
720	0	0	-12	-320	-308	166	148	-314	337	197	-25	31	-112	64	0
721	0	0	19	-283	-302	132	160	-292	298	254	0	-25	-225	100	0
722	0	0	-239	-271	-32	255	-103	-151	137	199	-19	-98	-281	34	0
723	0	0	-225	-248	-23	236	-101	-135	238	164	-32	-131	-300	-44	0
724	0	0	-339	-242	97	290	-218	-72	232	192	-29	-131	-388	-19	0
725	0	0	-373	-211	162	292	-267	-24	161	139	-58	-219	-355	-95	0
726	0	0	-308	-190	118	249	-213	-36	261	188	-5	-176	-294	29	0
727	0	0	-214	-172	42	193	-128	-65	238	254	-71	-83	-217	25	0
728	0	0	-64	-157	-93	110	14	-125	294	230	-1	34	-232	65	0
729	0	0	64	-137	-201	36	132	-169	388	279	44	31	-110	240	0
730	0	0	37	-124	-161	43	99	-142	258	226	23	11	-104	153	0
731	0	0	99	-110	-209	5	154	-159	355	151	69	-21	-164	102	0
732	0	0	-97	-102	-5	99	-46	-53	252	62	36	-114	-234	27	0
733	0	0	-155	-95	60	125	-107	-17	207	44	-81	-159	-306	-23	0
734	0	0	-323	-108	215	215	-269	53	184	118	-56	-180	-242	-25	0
735	0	0	-329	-89	240	209	-284	75	139	7	-64	-236	-333	-120	0
736	0	0	-267	-81	186	174	-226	52	252	-9	34	-112	-226	-46	0
737	0	0	-180	-58	122	119	-151	32	263	-15	7	-64	-157	-15	0
738	0	0	-4	-56	-52	30	24	-54	380	190	71	32	-13	143	0
739	0	0	53	-42	-95	-5	74	-68	310	157	48	58	29	89	0
740	0	0	116	-52	-168	-32	142	-110	353	188	13	65	-15	124	0
741	0	0	72	-38	-110	-17	91	-74	300	97	34	-23	-46	-13	0
742	0	0	-47	-50	-3	48	-22	-26	197	73	11	-118	-118	34	0
743	0	0	-193	-67	126	130	-159	29	223	34	-71	-93	-292	-40	0
744	0	0	-286	-73	213	179	-249	70	199	29	-21	-184	-238	-122	0
745	0	0	-276	-71	205	173	-240	67	215	50	-17	-151	-217	-69	0
746	0	0	-321	-89	232	205	-276	71	131	21	71	-164	-291	-17	0
747	0	0	-185	-102	83	143	-134	-9	225	217	-11	-29	-131	-29	0
748	0	0	-116	-129	-13	122	-51	-71	283	194	5	19	-48	17	0
749	0	0	19	-151	-170	66	94	-160	232	240	48	58	-83	190	0
750	0	0	70	-170	-240	50	155	-205	358	281	32	67	-67	128	0
751	0	0	3	-192	-195	94	99	-193	289	190	-3	13	-143	69	0
752	0	0	-134	-217	-83	175	-25	-150	300	176	-46	-15	-161	-98	0
753	0	0	-306	-246	60	276	-183	-93	164	129	-73	-116	-277	-38	0
754	0	0	-290	-273	17	281	-153	-128	178	98	-21	-162	-225	-102	0
755	0	0	-353	-291	62	322	-207	-114	166	100	1	-172	-304	-13	0
756	0	0	-399	-314	85	356	-242	-114	112	97	3	-124	-294	-40	0
757	0	0	-287	-347	-60	317	-113	-203	302	151	-36	40	-182	0	0
758	0	0	-167	-376	-209	271	21	-292	296	147	62	32	-124	98	0
759	0	0	-2	-393	-391	197	194	-392	343	234	38	104	-34	170	0
760	0	0	-97	-424	-327	260	115	-375	347	197	-13	65	-91	116	0
761	0	0	-78	-452	-374	265	148	-413	341	126	40	9	-102	56	0
762	0	0	-275	-486	-211	380	-32	-348	261	-11	-21	-75	-205	-21	0
763	0	0	-351	-517	-166	434	-92	-341	226	108	-52	-97	-223	-29	0
764	0	0	-464	-531	-67	497	-198	-299	192	56	-73	-137	-228	-120	0
765	0	0	-479	-566	-87	522	-196	-326	275	38	-67	-182	-236	-131	0
766	0	0	-584	-593	-9	588	-287	-301	170	87	-9	-166	-186	-83	0
767	0	0	-482	-611	-129	546	-176	-370	221	79	-32	-89	-170	-38	0
768	0	0	-285	-614	-329	449	22	-471	339	157	17	13	-73	116	0
769	0	0	-204	-632	-428	418	112	-530	403	267	13	58	0	69	0
770	0	0	-173	-665	-492	419	159	-578	415	230	11	87	-5	122	0
771	0	0	-229	-696	-467	462	119	-581	372	228	-52	54	-116	56	0
772	0	0	-322	-704	-382	513	30	-543	267	265	-32	-42	-75	-36	0
773	0	0	-465	-713	-248	589	-108	-480	261	120	-54	-168	-195	-89	0
774	0	0	-553	-727	-174	640	-189	-450	244	172	-65	-190	-168	-40	0
775	0	0	-664	-735	-71	699	-296	-403	201	145	-42	-151	-259	-7	0
776	0	0	-590	-737	-147	663	-221	-442	188	223	-52	-149	-234	-87	0
777	0	0	-524	-752	-228	638	-148	-490	254	190	-9	-79	-166	52	0
778	0	0	-303	-760	-457	531	77	-608	358	320	-27	62	-98	106	0
779	0	0	-260	-772	-512	516	126	-642	339	228	69	31	-48	110	0
780	0	0	-128	-764	-636	446	254	-700	432	283	54	48	58	128	0
781	0	0	-237	-776	-539	506	151	-657	316	306	5	60	-65	73	0
782	0	0	-314	-781	-467	547	76	-624	306	209	25	-3	-248	48	0
783	0	0	-529	-787	-258	658	-135	-522	250	168	-81	-129	-281	-34	0
784	0	0	-584	-801	-217	692	-183	-509	145	129	-89	-174	-312	-81	0
785	0	0	-611	-801	-190	706	-210	-495	186	184	9	-143	-207	-42	0
786	0	0	-682	-808	-126	745	-278	-467	213	44	-83	-162	-339	-75	0
787	0	0	-469	-822	-353	645	-58	-587	294	190	81	-5	-217	73	0
788	0	0	-452	-822	-370	637	-41	-596	296	147	-27	50	-102	71	0
789	0	0	-223	-826	-603	524	190	-714	366	203	-23	77	-93	106	0
790	0	0	-207	-841	-634	524	213	-737	388	211	25	97	-73	194	0
791	0	0	-301	-840	-539	570	119	-689	349	100	11	32	-157	128	0
792	0	0	-382	-853	-471	617	44	-662	314	122	11	25	-209	-75	0
793	0	0	-549	-841	-292	695	-128	-566	275	48	-13	-139	-234	-44	0
794	0	0	-612	-838	-226	725	-193	-532	190	104	42	-186	-221	-34	0
795	0	0	-636	-828	-192	732	-222	-510	170	110	3	-205	-263	-89	0
796	0	0	-621	-832	-211	726	-205	-521	250	110	-27	-145	-221	-104	0
797	0	0	-597	-855	-258	726	-169	-556	215	184	0	-85	-98	32	0
798	0	0	-413	-843	-430	628	8	-636	343	157	-50	42	-135	65	0
799	0	0	-296	-845	-549	570	126	-697	285	238	65	56	-11	128	0
800	0	0	-244	-845	-601	544	178	-723	386	244	29	83	0	89	0
801	0	0	-355	-843	-488	599	66	-665	267	190	-102	-44	-71	-36	0
802	0	0	-368	-847	-479	607	55	-663	277	186	27	-32	-106	25	0
803	0	0	-574	-843	-269	708	-152	-556	248	126	-62	-188	-221	-100	0
804	0	0	-590	-849	-259	719	-165	-554	170	71	-32	-176	-244	-126	0
805	0	0	-655	-847	-192	751	-231	-519	211	71	64	-83	-258	-40	0
806	0	0	-657	-845	-188	751	-234	-516	240	7	-36	-164	-320	-85	0
807	0	0	-520	-838	-318	679	-101	-578	292	223	50	-29	-128	85	0
808	0	0	-524	-867	-343	695	-90	-605	318	104	-38	23	-69	36	0
809	0	0	-233	-855	-622	544	194	-738	345	248	62	52	-38	143	0
810	0	0	-289	-859	-570	574	140	-714	382	182	73	141	-1	162	0
811	0	0	-316	-845	-529	580	106	-687	294	155	-34	-9	-98	23	0
812	0	0	-368	-843	-475	605	53	-659	287	236	0	1	-151	-13	0
813	0	0	-591	-841	-250	716	-170	-545	244	85	-27	-137	-168	-64	0
814	0	0	-593	-843	-250	718	-171	-546	168	1	-27	-159	-236	-141	0
815	0	0	-615	-826	-211	720	-202	-518	203	149	-81	-118	-155	-60	0
816	0	0	-642	-832	-190	737	-226	-511	304	67	-19	-102	-221	-21	0
817	0	0	-552	-843	-291	697	-130	-567	259	155	31	-73	-133	71	0
818	0	0	-360	-843	-483	601	61	-663	320	197	46	42	-36	182	0
819	0	0	-275	-849	-574	562	149	-711	409	265	-3	164	21	186	0
820	0	0	-240	-845	-605	542	182	-725	265	246	-42	54	-48	139	0
821	0	0	-307	-838	-531	572	112	-684	285	221	-9	40	3	112	0
822	0	0	-417	-836	-419	626	1	-627	250	151	-46	-81	-120	-11	0
823	0	0	-540	-834	-294	687	-123	-564	223	67	17	-106	-180	-34	0
824	0	0	-641	-836	-195	738	-223	-515	147	151	-79	-147	-137	-11	0
825	0	0	-687	-840	-153	763	-267	-496	172	5	-162	-195	-246	-104	0
826	0	0	-639	-838	-199	738	-220	-518	261	19	-3	-100	-197	-9	0
827	0	0	-565	-832	-267	698	-149	-549	265	56	19	-102	1	42	0
828	0	0	-365	-820	-455	592	45	-637	314	195	-29	7	36	166	0
829	0	0	-254	-826	-572	540	159	-699	378	157	7	114	135	122	0
830	0	0	-266	-830	-564	548	149	-697	325	126	7	52	73	176	0
831	0	0	-225	-841	-616	533	195	-728	323	194	-34	32	56	141	0
832	0	0	-414	-834	-420	624	3	-627	252	48	0	-29	-31	36	0
833	0	0	-509	-832	-323	670	-93	-577	145	89	-32	-149	-67	-46	0
834	0	0	-632	-826	-194	729	-219	-510	159	19	-5	-190	-129	15	0
835	0	0	-651	-841	-190	746	-230	-515	244	-48	-9	-110	-93	-40	0
836	0	0	-634	-816	-182	725	-226	-499	230	29	-65	-120	-112	-36	0
837	0	0	-518	-822	-304	670	-107	-563	258	89	-25	-58	-27	32	0
838	0	0	-398	-822	-424	610	13	-623	351	114	56	-3	21	186	0
839	0	0	-297	-822	-525	559	114	-673	341	128	11	91	69	161	0
840	0	0	-165	-824	-659	494	247	-741	356	170	56	129	17	261	0
841	0	0	-244	-818	-574	531	165	-696	300	209	67	40	85	195	0
842	0	0	-452	-824	-372	638	-40	-598	201	-13	-21	-172	-116	-7	0
843	0	0	-414	-836	-422	625	4	-629	226	157	15	-62	-124	48	0
844	0	0	-658	-834	-176	746	-241	-505	180	-15	-81	-145	-153	27	0
845	0	0	-568	-822	-254	695	-157	-538	197	-31	-25	-122	-217	-42	0
846	0	0	-586	-820	-234	703	-176	-527	277	15	50	-60	-110	17	0
847	0	0	-582	-828	-246	705	-168	-537	225	21	-83	-97	-161	32	0
848	0	0	-280	-830	-550	555	135	-690	401	162	65	64	-17	180	0
849	0	0	-366	-851	-485	608	59	-668	304	139	-27	48	7	141	0
850	0	0	-210	-828	-618	519	204	-723	341	114	52	44	-25	186	0
851	0	0	-267	-843	-576	555	154	-709	401	98	-5	34	-23	52	0
852	0	0	-380	-845	-465	612	42	-655	291	91	-21	-25	-168	91	0
853	0	0	-522	-851	-329	686	-96	-590	209	56	-17	-149	-108	13	0
854	0	0	-624	-841	-217	732	-203	-529	205	-73	-29	-205	-215	-7	0
855	0	0	-636	-843	-207	739	-214	-525	209	-95	-19	-141	-215	-52	0
856	0	0	-615	-843	-228	729	-193	-535	277	-29	44	-87	-124	-17	0
857	0	0	-505	-830	-325	667	-90	-577	269	67	100	-44	-118	110	0
858	0	0	-388	-840	-452	614	32	-646	372	135	21	89	-54	155	0
859	0	0	-281	-843	-562	562	140	-702	370	149	29	69	19	62	0
860	0	0	-250	-851	-601	550	175	-726	397	164	21	102	-9	201	0
861	0	0	-316	-849	-533	582	108	-691	281	147	0	52	-73	60	0
862	0	0	-405	-857	-452	631	23	-654	267	93	52	-32	-77	-15	0
863	0	0	-584	-859	-275	721	-154	-567	223	81	-25	-129	-184	3	0
864	0	0	-598	-861	-263	729	-167	-562	215	106	-62	-69	-225	-29	0
865	0	0	-656	-873	-217	764	-219	-545	174	0	-54	-122	-192	-65	0
866	0	0	-642	-859	-217	750	-212	-538	228	131	-60	-79	-126	-31	0
867	0	0	-594	-859	-265	726	-164	-562	188	77	1	-67	-106	17	0
868	0	0	-386	-867	-481	626	47	-674	345	182	11	21	46	145	0
869	0	0	-334	-865	-531	599	98	-698	291	197	40	7	50	149	0
870	0	0	-208	-867	-659	537	225	-763	399	207	11	75	21	97	0
871	0	0	-281	-857	-576	569	147	-716	355	178	21	71	-7	141	0
872	0	0	-423	-865	-442	644	9	-653	223	153	-48	-128	-67	15	0
873	0	0	-534	-861	-327	697	-103	-594	254	116	-29	-77	-215	-17	0
874	0	0	-702	-849	-147	775	-277	-498	157	58	-77	-124	-170	-58	0
875	0	0	-656	-865	-209	760	-223	-537	201	23	-17	-131	-219	-56	0
876	0	0	-648	-867	-219	757	-214	-543	258	7	40	-67	-194	38	0
877	0	0	-598	-869	-271	733	-163	-570	298	120	-95	38	-97	25	0
878	0	0	-386	-865	-479	625	46	-672	376	122	-19	29	-62	83	0
879	0	0	-303	-873	-570	588	133	-721	353	184	15	128	89	221	0
880	0	0	-283	-861	-578	572	147	-719	291	162	1	60	46	93	0
881	0	0	-246	-878	-632	562	193	-755	358	149	56	50	73	122	0
882	0	0	-489	-869	-380	679	-54	-624	182	133	-36	-108	-108	-32	0
883	0	0	-604	-865	-261	734	-171	-563	180	124	-102	-143	-147	-79	0
884	0	0	-640	-874	-234	757	-203	-554	137	44	-19	-97	-195	15	0
885	0	0	-677	-874	-197	775	-240	-535	126	48	-17	-168	-217	-44	0
886	0	0	-569	-863	-294	716	-137	-578	298	157	9	-81	-122	19	0
887	0	0	-601	-855	-254	728	-173	-554	258	104	-73	-71	-124	5	0
888	0	0	-379	-867	-488	623	54	-677	339	242	-25	79	-34	112	0
889	0	0	-338	-861	-523	599	92	-692	302	238	-44	106	5	114	0
890	0	0	-223	-874	-651	548	214	-762	306	296	-9	129	56	221	0
891	0	0	-324	-859	-535	591	105	-697	254	139	-40	9	-143	114	0
892	0	0	-440	-857	-417	648	-11	-637	308	170	11	-48	-116	108	0
893	0	0	-597	-841	-244	719	-176	-542	182	62	-124	-155	-188	-131	0
894	0	0	-574	-843	-269	708	-152	-556	271	116	-71	-122	-139	-44	0
895	0	0	-708	-849	-141	778	-283	-495	155	-50	-27	-232	-240	-85	0
896	0	0	-636	-853	-217	744	-209	-535	225	17	0	-129	-174	-54	0
897	0	0	-563	-861	-298	712	-132	-579	223	184	34	3	-133	126	0
898	0	0	-432	-851	-419	641	-6	-635	294	192	-73	7	-25	56	0
899	0	0	-219	-859	-640	539	210	-749	395	240	25	106	40	159	0
900	0	0	-320	-849	-529	584	104	-689	291	168	7	110	-42	126	0
901	0	0	-231	-853	-622	542	195	-737	322	145	42	60	-15	95	0
902	0	0	-421	-863	-442	642	10	-652	219	133	-34	-91	-87	29	0
903	0	0	-544	-869	-325	706	-109	-597	228	108	-71	-102	-116	3	0
904	0	0	-626	-874	-248	750	-189	-561	153	38	-108	-226	-176	-168	0
905	0	0	-697	-873	-176	785	-260	-524	176	62	-5	-174	-110	-15	0
906	0	0	-650	-857	-207	753	-221	-532	199	69	-17	-85	-188	-50	0
907	0	0	-551	-865	-314	708	-118	-589	242	120	11	-114	-89	56	0
908	0	0	-421	-876	-455	648	17	-665	285	201	-1	17	11	106	0
909	0	0	-330	-859	-529	594	99	-694	353	207	-34	67	42	147	0
910	0	0	-268	-863	-595	565	163	-729	310	232	-31	79	64	73	0
911	0	0	-310	-849	-539	579	114	-694	275	213	19	-9	17	91	0
912	0	0	-411	-857	-446	634	17	-651	269	147	-23	44	-81	0	0
913	0	0	-571	-865	-294	718	-138	-579	211	77	-104	-145	-199	-50	0
914	0	0	-632	-857	-225	744	-203	-541	250	81	-40	-56	-120	34	0
915	0	0	-652	-865	-213	758	-219	-539	147	62	-23	-215	-79	-58	0
916	0	0	-681	-857	-176	769	-252	-516	176	21	0	-87	-149	-29	0
917	0	0	-559	-857	-298	708	-130	-577	230	135	44	-87	-48	1	0
918	0	0	-408	-863	-455	635	23	-659	349	199	29	54	25	170	0
919	0	0	-283	-865	-582	574	149	-723	322	182	-9	42	29	157	0
920	0	0	-272	-865	-593	568	160	-729	434	232	75	116	104	205	0
921	0	0	-318	-855	-537	586	109	-696	238	124	3	15	-38	9	0
922	0	0	-318	-859	-541	588	111	-700	374	164	77	-7	5	25	0
923	0	0	-562	-853	-291	707	-135	-572	141	48	-25	-106	-201	-1	0
924	0	0	-518	-845	-327	681	-95	-586	223	56	-23	-178	-225	-48	0
925	0	0	-720	-840	-120	780	-300	-480	157	67	-3	-89	-180	-42	0
926	0	0	-602	-840	-238	721	-182	-539	201	34	-13	-170	-184	-29	0
927	0	0	-557	-851	-294	704	-131	-572	238	159	-46	-95	-128	79	0
928	0	0	-400	-859	-459	629	29	-659	232	199	-36	36	-106	106	0
929	0	0	-280	-871	-591	575	155	-731	327	261	-23	176	11	129	0
930	0	0	-262	-876	-614	569	176	-745	370	195	17	116	-9	166	0
931	0	0	-277	-878	-601	577	162	-739	292	228	-1	29	-126	124	0
932	0	0	-415	-888	-473	651	29	-680	289	190	-9	-29	-67	-1	0
933	0	0	-592	-865	-273	728	-159	-569	155	73	-32	-147	-166	-71	0
934	0	0	-652	-861	-209	756	-221	-535	188	-1	-1	-180	-182	-31	0
935	0	0	-669	-857	-188	763	-240	-522	192	29	-34	-153	-211	-100	0
936	0	0	-655	-849	-194	752	-230	-521	207	120	-48	-98	-164	31	0
937	0	0	-491	-853	-362	672	-64	-607	271	126	-54	-73	-60	69	0
938	0	0	-429	-826	-397	627	-16	-611	277	178	5	29	-5	143	0
939	0	0	-291	-826	-535	558	122	-680	341	194	29	27	34	97	0
940	0	0	-214	-836	-622	525	204	-729	261	261	44	64	91	141	0
941	0	0	-275	-855	-580	565	152	-717	343	184	-48	95	27	34	0
942	0	0	-460	-849	-389	654	-35	-619	194	128	-19	-147	-69	85	0
943	0	0	-464	-840	-376	652	-44	-608	207	139	58	-133	-122	42	0
944	0	0	-669	-847	-178	758	-245	-512	199	34	-42	-194	-106	-42	0
945	0	0	-675	-853	-178	764	-248	-515	151	-23	-34	-147	-246	-129	0
946	0	0	-704	-863	-159	783	-272	-511	166	73	-23	-149	-29	11	0
947	0	0	-553	-855	-302	704	-125	-578	271	145	-128	-27	-131	36	0
948	0	0	-404	-865	-461	634	28	-663	349	184	62	112	75	172	0
949	0	0	-297	-857	-560	577	131	-708	320	248	-11	118	69	161	0
950	0	0	-274	-859	-585	566	155	-722	273	195	62	48	118	137	0
951	0	0	-361	-867	-506	614	72	-686	310	172	-15	67	65	85	0
952	0	0	-403	-849	-446	626	21	-647	228	155	-15	-95	-1	38	0
953	0	0	-491	-853	-362	672	-64	-607	246	145	-100	-64	-52	13	0
954	0	0	-692	-853	-161	772	-265	-507	184	50	-95	-178	-75	-9	0
955	0	0	-634	-849	-215	741	-209	-532	223	32	-5	-143	-151	-9	0
956	0	0	-774	-859	-85	816	-344	-472	147	-60	-38	-172	-197	-50	0
957	0	0	-556	-845	-289	700	-133	-567	246	151	-13	-42	-69	56	0
958	0	0	-493	-865	-372	679	-60	-618	323	89	-69	15	29	128	0
959	0	0	-285	-867	-582	576	148	-724	372	219	32	71	110	135	0
960	0	0	-312	-884	-572	598	130	-728	281	176	-19	64	71	114	0
961	0	0	-368	-874	-506	621	69	-690	333	139	11	27	11	166	0
962	0	0	-425	-869	-444	647	9	-656	186	161	-17	-131	-137	62	0
963	0	0	-612	-838	-226	725	-193	-532	226	0	-38	-104	-215	-54	0
964	0	0	-673	-834	-161	753	-256	-497	176	64	-48	-124	-219	32	0
965	0	0	-739	-847	-108	793	-315	-477	168	-11	-69	-182	-230	-135	0
966	0	0	-659	-847	-188	753	-235	-517	201	131	34	-161	-124	-11	0
967	0	0	-700	-851	-151	775	-274	-501	172	31	-91	-124	-151	-69	0
968	0	0	-410	-838	-428	624	9	-633	292	164	44	9	-9	83	0
969	0	0	-322	-843	-521	582	99	-682	259	178	-17	79	46	93	0
970	0	0	-306	-847	-541	576	117	-694	333	161	-17	106	-19	180	0
971	0	0	-316	-843	-527	579	105	-685	304	153	23	3	-69	97	0
972	0	0	-502	-853	-351	677	-75	-602	228	77	-56	-40	-122	-65	0
973	0	0	-638	-853	-215	745	-211	-534	248	46	-58	-116	-250	-73	0
974	0	0	-743	-865	-122	804	-310	-493	161	-11	-97	-223	-228	-108	0
975	0	0	-780	-871	-91	825	-344	-481	205	29	-79	-97	-250	-100	0
976	0	0	-704	-845	-141	774	-281	-493	162	3	-46	-147	-217	-15	0
977	0	0	-549	-834	-285	691	-132	-559	302	102	69	-95	-91	52	0
978	0	0	-445	-840	-395	642	-25	-617	320	174	-44	38	-52	114	0
979	0	0	-289	-853	-564	571	137	-708	403	102	36	131	-42	188	0
980	0	0	-293	-853	-560	573	133	-706	318	205	40	-5	17	85	0
981	0	0	-302	-843	-541	572	119	-692	343	131	54	65	-44	131	0
982	0	0	-466	-834	-368	650	-49	-601	238	106	-79	-102	-161	-21	0
983	0	0	-505	-832	-327	668	-89	-579	201	108	-29	-161	-178	-50	0
984	0	0	-633	-838	-205	735	-214	-521	244	13	-21	-151	-213	32	0
985	0	0	-634	-841	-207	737	-213	-524	180	19	-7	-172	-192	-56	0
986	0	0	-625	-832	-207	728	-209	-519	213	60	-36	-50	-120	-15	0
987	0	0	-613	-845	-232	729	-190	-538	174	64	-60	-87	-155	65	0
988	0	0	-351	-836	-485	593	67	-660	389	194	31	29	-3	133	0
989	0	0	-334	-826	-492	580	79	-659	256	133	3	52	31	195	0
990	0	0	-209	-812	-603	510	197	-707	413	178	9	118	81	83	0
991	0	0	-363	-805	-442	584	39	-623	271	131	-21	5	-46	91	0
992	0	0	-353	-787	-434	570	40	-610	283	87	-36	-27	-102	21	0
993	0	0	-462	-770	-308	616	-77	-539	217	69	-36	-97	-145	23	0
994	0	0	-623	-768	-145	695	-239	-456	126	3	-48	-161	-155	0	0
995	0	0	-588	-770	-182	679	-203	-476	205	-7	-81	-155	-153	-64	0
996	0	0	-555	-764	-209	659	-173	-486	190	48	-19	-50	-73	-34	0
997	0	0	-474	-768	-294	621	-90	-531	213	89	-83	-42	-73	131	0
998	0	0	-284	-770	-486	527	101	-628	320	172	58	36	108	128	0
999	0	0	-192	-766	-574	479	191	-670	362	162	52	52	128	197	0
1000	0	0	-130	-752	-622	441	246	-687	378	192	3	102	110	139	0
1001	0	0	-173	-741	-568	457	197	-654	285	153	54	40	89	139	0
1002	0	0	-246	-727	-481	486	117	-604	256	62	-3	-48	-11	27	0
1003	0	0	-368	-713	-345	540	-11	-529	259	54	-17	-52	-85	-29	0
1004	0	0	-491	-702	-211	596	-140	-456	190	-3	-31	-126	-128	5	0
1005	0	0	-499	-708	-209	603	-145	-458	168	3	-9	-186	-141	-5	0
1006	0	0	-522	-698	-176	610	-173	-437	178	54	25	-50	-56	13	0
1007	0	0	-427	-679	-252	553	-87	-465	172	162	-77	-19	-73	69	0
1008	0	0	-220	-642	-422	431	101	-532	318	176	98	114	106	213	0
1009	0	0	-134	-669	-535	401	200	-602	298	188	-32	133	129	201	0
1010	0	0	-64	-698	-634	381	285	-666	368	192	89	161	95	254	0
1011	0	0	-206	-735	-529	470	161	-632	219	67	87	-36	69	54	0
1012	0	0	-301	-729	-428	515	63	-578	230	133	64	-21	42	60	0
1013	0	0	-394	-725	-331	559	-31	-528	145	100	5	-104	-44	11	0
1014	0	0	-516	-723	-207	619	-154	-465	166	21	-71	-137	-110	-19	0
1015	0	0	-505	-702	-197	603	-154	-449	166	122	0	-135	-17	27	0
1016	0	0	-524	-702	-178	613	-173	-440	186	62	-1	-97	9	-29	0
1017	0	0	-381	-706	-325	543	-28	-515	230	129	-1	-25	67	44	0
1018	0	0	-237	-696	-459	466	111	-577	325	240	67	124	180	164	0
1019	0	0	-180	-682	-502	431	161	-592	325	205	-21	56	143	207	0
1020	0	0	-74	-692	-618	383	272	-655	331	240	65	145	166	207	0
1021	0	0	-218	-706	-488	462	135	-597	277	230	3	100	161	102	0
1022	0	0	-254	-711	-457	482	101	-584	267	238	5	5	48	60	0
1023	0	0	-442	-727	-285	584	-78	-506	211	149	-56	-122	-108	21	0
1024	0	0	-569	-731	-162	650	-203	-446	151	56	46	-147	-122	-34	0
1025	0	0	-617	-752	-135	684	-241	-443	135	65	1	-195	-85	-58	0
1026	0	0	-596	-758	-162	677	-217	-460	168	174	-46	-116	-89	1	0
1027	0	0	-507	-766	-259	636	-124	-512	281	112	25	-44	-64	71	0
1028	0	0	-376	-777	-401	576	12	-589	314	230	40	93	108	97	0
1029	0	0	-297	-774	-477	535	90	-625	292	223	64	75	116	164	0
1030	0	0	-159	-801	-642	480	241	-721	341	325	38	95	129	161	0
1031	0	0	-373	-799	-426	586	26	-612	195	240	-13	11	42	71	0
1032	0	0	-390	-814	-424	602	17	-619	292	145	19	-97	1	46	0
1033	0	0	-541	-824	-283	682	-129	-553	182	157	11	-143	-118	42	0
1034	0	0	-623	-822	-199	722	-212	-510	110	104	-36	-234	-73	-42	0
1035	0	0	-688	-816	-128	752	-280	-472	145	170	-62	-137	-65	-77	0
1036	0	0	-665	-826	-161	745	-252	-493	197	141	-31	-71	-91	-58	0
1037	0	0	-525	-812	-287	668	-119	-549	271	180	11	-25	-9	-34	0
1038	0	0	-439	-828	-389	633	-25	-608	292	292	7	38	180	85	0
1039	0	0	-326	-830	-504	578	89	-667	322	269	36	58	133	135	0
1040	0	0	-237	-826	-589	531	176	-707	353	287	32	95	180	166	0
1041	0	0	-359	-832	-473	595	57	-652	232	176	-36	-60	-29	13	0
1042	0	0	-388	-830	-442	609	27	-636	242	308	11	-36	23	71	0
1043	0	0	-623	-820	-197	721	-213	-508	135	133	-139	-164	-143	-81	0
1044	0	0	-529	-818	-289	673	-120	-553	195	180	-7	-147	-56	-40	0
1045	0	0	-685	-826	-141	755	-272	-483	184	95	-38	-139	-141	-13	0
1046	0	0	-757	-826	-69	791	-344	-447	104	64	-118	-145	-135	-124	0
1047	0	0	-534	-836	-302	685	-116	-569	256	205	-17	-11	-73	17	0
1048	0	0	-471	-843	-372	657	-49	-607	277	238	-34	1	29	65	0
1049	0	0	-311	-836	-525	573	107	-680	298	277	29	54	128	91	0
1050	0	0	-328	-838	-510	583	91	-674	296	242	-52	83	-1	164	0
1051	0	0	-275	-849	-574	562	149	-711	271	256	1	7	-13	40	0
1052	0	0	-504	-855	-351	679	-76	-603	225	112	44	-48	-87	-23	0
1053	0	0	-589	-843	-254	716	-167	-548	149	108	-102	-145	-149	-69	0
1054	0	0	-694	-845	-151	769	-271	-498	188	137	-31	-151	-145	-19	0
1055	0	0	-666	-832	-166	749	-250	-499	149	137	-44	-161	-168	-67	0
1056	0	0	-695	-828	-133	761	-281	-480	225	98	-21	-168	-133	-31	0
1057	0	0	-602	-830	-228	716	-187	-529	170	174	-122	-29	-91	-15	0
1058	0	0	-425	-847	-422	636	-1	-634	234	292	-56	25	-3	44	0
1059	0	0	-339	-845	-506	592	83	-675	304	209	-64	122	1	116	0
1060	0	0	-225	-838	-613	531	194	-725	333	217	-9	118	19	126	0
1061	0	0	-293	-814	-521	553	114	-667	300	221	-77	21	-13	11	0
1062	0	0	-378	-824	-446	601	34	-635	277	186	-13	-110	-147	9	0
1063	0	0	-487	-840	-353	663	-67	-596	211	147	-17	-147	-97	-50	0
1064	0	0	-623	-857	-234	740	-194	-545	112	67	-75	-203	-259	-62	0
1065	0	0	-675	-886	-211	780	-232	-548	211	69	-58	-120	-143	-102	0
1066	0	0	-728	-894	-166	811	-281	-530	155	67	-114	-197	-225	-65	0
1067	0	0	-539	-942	-403	740	-68	-672	269	201	15	-48	-97	104	0
1068	0	0	-526	-964	-438	745	-44	-701	335	170	-9	36	-100	149	0
1069	0	0	-305	-933	-628	619	161	-780	372	289	-19	62	21	157	0
1070	0	0	-277	-888	-611	582	167	-749	318	316	-50	102	-29	120	0
1071	0	0	-299	-801	-502	550	101	-651	228	217	-83	42	-64	85	0
1072	0	0	-335	-680	-345	507	5	-512	271	91	-44	-122	-159	0	0
1073	0	0	-373	-535	-162	454	-105	-348	287	106	-7	-120	-242	7	0
1074	0	0	-403	-349	54	376	-228	-147	232	-34	-124	-174	-254	-32	0
1075	0	0	-253	-100	153	176	-203	26	242	40	-91	-155	-223	-65	0
1076	0	0	-171	174	345	-1	-258	259	207	0	-56	-118	-240	-25	0
1077	0	0	200	525	325	-362	-62	425	325	85	31	-108	-85	75	0
1078	0	0	510	898	388	-704	61	643	337	135	-44	91	5	157	0
1079	0	0	739	1255	516	-997	111	885	370	65	-79	65	-67	95	0
1080	0	0	1079	1664	585	-1371	247	1124	333	161	3	178	44	168	0
1081	0	0	1178	2161	983	-1669	97	1572	294	31	-60	-67	-155	135	0
1082	0	0	1347	2650	1303	-1998	22	1976	292	-19	-1	-89	-186	85	0
1083	0	0	1424	3026	1602	-2225	-89	2314	322	-116	-56	-120	-240	29	0
1084	0	0	1451	3202	1751	-2326	-150	2476	263	-65	-67	-166	-312	-29	0
1085	0	0	1382	3162	1780	-2272	-199	2471	287	-97	-48	-122	-265	-34	0
1086	0	0	1296	2908	1612	-2102	-158	2260	240	-21	-79	-97	-250	-5	0
1087	0	0	1281	2737	1456	-2009	-87	2096	230	-9	-50	-54	-137	32	1
1088	0	0	1335	2543	1208	-1939	63	1875	277	11	-29	25	-135	155	0
1089	0	0	1287	2293	1006	-1790	140	1649	308	83	-79	102	-42	108	0
1090	0	0	1174	1827	653	-1500	260	1240	349	27	46	89	-62	197	0
1091	0	0	770	1344	574	-1057	98	959	275	58	-60	75	-211	85	0
1092	0	0	427	828	401	-627	13	614	244	-137	23	-124	-294	48	0
1093	0	0	75	364	289	-219	-107	326	168	-83	-56	-147	-226	-67	0
1094	0	0	-226	-131	95	178	-160	-18	166	-122	13	-153	-358	52	0
1095	0	0	-337	-424	-87	380	-125	-255	226	-93	-15	-143	-308	13	0
1096	0	0	-499	-535	-36	517	-231	-285	159	-89	31	-85	-302	-17	0
1097	0	0	-370	-556	-186	463	-92	-371	203	-67	-29	-83	-345	71	0
1098	0	0	-237	-533	-296	385	29	-414	341	7	56	60	-135	168	0
1099	0	0	-162	-517	-355	339	96	-436	283	31	5	31	-153	157	0
1100	0	0	-83	-533	-450	308	183	-491	323	87	23	31	-102	236	0
1101	0	0	-99	-547	-448	323	174	-497	258	71	-17	46	-161	153	0
1102	0	0	-264	-556	-292	410	14	-424	223	-62	-19	-100	-265	36	0
1103	0	0	-403	-556	-153	479	-125	-354	190	-81	5	-129	-223	25	0
1104	0	0	-445	-549	-104	497	-170	-326	116	-52	-27	-194	-320	-73	0
1105	0	0	-487	-560	-73	523	-207	-316	174	-176	71	-155	-318	-21	0
1106	0	0	-480	-578	-98	529	-191	-338	234	-81	-38	-31	-289	-36	0
1107	0	0	-375	-605	-230	490	-72	-417	265	40	-25	23	-118	52	0
1108	0	0	-303	-638	-335	470	16	-486	252	-25	15	17	-116	137	0
1109	0	0	-105	-659	-554	382	224	-606	415	164	-19	190	42	151	0
1110	0	0	-144	-669	-525	406	190	-597	289	128	62	50	48	83	0
1111	0	0	-178	-680	-502	429	162	-591	316	36	-7	25	-79	-19	0
1112	0	0	-326	-677	-351	501	12	-514	211	13	77	-69	-102	0	0
1113	0	0	-543	-680	-137	611	-203	-408	126	-91	-27	-137	-242	-120	0
1114	0	0	-490	-684	-194	587	-148	-439	207	-21	-46	-137	-279	-124	0
1115	0	0	-572	-700	-128	636	-222	-414	161	-17	11	-85	-217	-56	0
1116	0	0	-623	-710	-87	666	-268	-398	97	-38	-135	-176	-306	-85	0
1117	0	0	-397	-717	-320	557	-38	-518	252	153	67	-31	-29	21	0
1118	0	0	-363	-723	-360	543	-1	-541	232	131	-21	1	-64	40	0
1119	0	0	-142	-729	-587	435	222	-658	320	275	120	58	100	126	0
1120	0	0	-149	-723	-574	436	212	-648	283	174	141	0	50	157	0
1121	0	0	-161	-717	-556	439	197	-636	308	87	67	3	-83	104	0
1122	0	0	-434	-725	-291	579	-71	-508	197	108	-17	-77	-151	-3	0
1123	0	0	-438	-719	-281	578	-78	-500	225	172	-89	-131	-199	-139	0
1124	0	0	-508	-721	-213	614	-147	-467	151	126	-38	-145	-162	-129	0
1125	0	0	-619	-708	-89	663	-265	-398	95	81	-38	-129	-186	-110	0
1126	0	0	-553	-704	-151	628	-201	-427	172	81	-5	-124	-157	-38	0
1127	0	0	-456	-696	-240	576	-108	-468	178	225	0	-7	-38	-25	0
1128	0	0	-306	-690	-384	498	39	-537	209	242	-21	-17	0	19	0
1129	0	0	-210	-698	-488	454	139	-593	318	213	67	102	83	122	0
1130	0	0	-143	-684	-541	413	199	-612	351	252	-5	124	0	67	0
1131	0	0	-269	-680	-411	474	71	-545	194	242	-11	-34	0	44	0
1132	0	0	-353	-688	-335	520	-9	-511	203	190	-62	-42	-180	-110	0
1133	0	0	-456	-684	-228	570	-114	-456	159	98	27	-87	-112	-128	0
1134	0	0	-572	-669	-97	620	-237	-383	97	29	-52	-219	-186	-122	0
1135	0	0	-487	-667	-180	577	-153	-423	219	110	17	-147	-95	-48	0
1136	0	0	-559	-659	-100	609	-229	-379	194	120	-54	-102	-162	-62	0
1137	0	0	-431	-657	-226	544	-102	-441	271	91	-44	-54	-25	-5	0
1138	0	0	-322	-655	-333	488	5	-494	201	108	-60	44	-42	25	0
1139	0	0	-153	-653	-500	403	173	-576	302	263	5	102	71	112	0
1140	0	0	-77	-657	-580	367	251	-618	339	230	32	89	116	89	0
1141	0	0	-194	-661	-467	427	136	-564	343	98	0	46	27	44	0
1142	0	0	-260	-661	-401	460	70	-531	225	118	-44	-93	-67	-98	0
1143	0	0	-396	-671	-275	533	-60	-473	226	102	-34	-116	-124	-29	0
1144	0	0	-578	-667	-89	622	-244	-378	85	-11	0	-207	-133	-164	0
1145	0	0	-423	-640	-217	531	-103	-428	211	17	67	-182	-93	-40	0
1146	0	0	-553	-644	-91	598	-231	-367	164	11	13	-131	-153	-67	0
1147	0	0	-373	-644	-271	508	-51	-457	240	48	-42	-50	-131	38	0
1148	0	0	-254	-640	-386	447	66	-513	250	184	27	54	17	110	0
1149	0	0	-194	-628	-434	411	120	-531	292	135	-3	11	85	151	0
1150	0	0	-37	-634	-597	335	280	-615	415	246	36	129	83	149	0
1151	0	0	-194	-636	-442	415	124	-539	285	168	21	-7	32	25	0
1152	0	0	-274	-634	-360	454	43	-497	306	75	-21	40	-104	-36	0
1153	0	0	-442	-634	-192	538	-125	-413	188	34	36	-188	-213	-38	0
1154	0	0	-485	-634	-149	559	-168	-391	159	67	-36	-141	-190	-62	0
1155	0	0	-541	-626	-85	583	-228	-355	250	19	-27	-172	-195	-98	0
1156	0	0	-489	-620	-131	554	-179	-375	219	17	-42	-157	-211	-98	0
1157	0	0	-332	-599	-267	465	-32	-433	322	182	42	36	-67	73	0
1158	0	0	-260	-585	-325	422	32	-455	244	116	-46	73	-137	100	0
1159	0	0	-80	-570	-490	325	205	-530	316	221	21	67	-36	139	0
1160	0	0	-125	-549	-424	337	149	-486	322	180	56	106	1	228	0
1161	0	0	-159	-545	-386	352	113	-465	236	126	-58	-31	-83	0	0
1162	0	0	-210	-547	-337	378	63	-442	232	122	32	-3	-104	23	0
1163	0	0	-403	-552	-149	477	-127	-350	161	-36	-15	-143	-209	-87	0
1164	0	0	-481	-531	-50	506	-215	-290	122	-93	-15	-180	-292	-48	0
1165	0	0	-444	-504	-60	474	-192	-282	141	-23	9	-129	-244	-93	0
1166	0	0	-532	-500	32	516	-282	-234	139	-17	-42	-114	-213	-31	0
1167	0	0	-318	-498	-180	408	-69	-339	254	-3	-40	9	-182	-21	0
1168	0	0	-215	-498	-283	356	34	-390	221	85	-17	40	-85	69	0
1169	0	0	-114	-517	-403	315	144	-460	339	83	54	129	-48	153	0
1170	0	0	-140	-549	-409	344	134	-479	258	19	-81	19	-85	81	0
1171	0	0	-145	-556	-411	350	133	-483	294	89	13	79	-95	48	0
1172	0	0	-301	-527	-226	414	-37	-376	176	-46	-15	-129	-230	-46	0
1173	0	0	-460	-492	-32	476	-214	-262	155	-44	-15	-190	-339	-58	0
1174	0	0	-497	-498	-1	497	-248	-249	151	-106	-13	-244	-259	-93	0
1175	0	0	-543	-483	60	513	-301	-211	60	-65	-32	-250	-292	-131	0
1176	0	0	-466	-453	13	459	-239	-220	141	-1	-64	-192	-281	-126	0
1177	0	0	-385	-450	-65	417	-160	-257	236	15	-42	-89	-259	31	0
1178	0	0	-268	-446	-178	357	-45	-312	269	62	-42	-23	-281	91	0
1179	0	0	-132	-444	-312	288	90	-378	300	184	-38	77	-106	176	0
1180	0	0	-95	-455	-360	275	132	-407	250	170	27	-83	-186	81	0
1181	0	0	-142	-444	-302	293	80	-373	261	151	-13	-75	-205	71	0
1182	0	0	-256	-455	-199	355	-28	-327	234	56	-91	-143	-364	-56	0
1183	0	0	-369	-440	-71	404	-149	-255	213	34	-95	-176	-366	-139	0
1184	0	0	-519	-411	108	465	-313	-151	133	-19	-151	-252	-450	-108	0
1185	0	0	-457	-376	81	416	-269	-147	172	-29	-17	-197	-434	-46	0
1186	0	0	-496	-372	124	434	-310	-124	180	-40	-91	-172	-409	-114	0
1187	0	0	-396	-364	32	380	-214	-166	195	32	-116	-97	-325	-34	0
1188	0	0	-254	-349	-95	301	-79	-222	261	64	-3	-131	-236	108	0
1189	0	0	-182	-327	-145	254	-18	-236	258	-23	-79	11	-203	46	0
1190	0	0	-71	-325	-254	198	91	-289	306	7	15	-9	-153	83	0
1191	0	0	-163	-325	-162	244	0	-243	258	-164	17	-108	-230	19	0
1192	0	0	-254	-310	-56	282	-99	-183	258	-147	-58	-122	-279	-25	0
1193	0	0	-383	-302	81	342	-232	-110	180	-190	-32	-228	-362	-42	0
1194	0	0	-488	-291	197	389	-342	-47	159	-283	-128	-226	-397	-164	0
1195	0	0	-500	-281	219	390	-359	-31	155	-277	-31	-259	-333	-135	0
1196	0	0	-484	-263	221	373	-352	-21	168	-277	-36	-168	-362	-60	0
1197	0	0	-366	-242	124	304	-245	-59	225	-232	23	-126	-298	77	0
1198	0	0	-167	-244	-77	205	-45	-160	389	-75	25	-73	-69	34	0
1199	0	0	-135	-232	-97	183	-19	-164	281	-98	7	-64	-65	162	0
1200	0	0	-14	-192	-178	103	82	-185	362	-69	-36	23	-104	83	0
1201	0	0	-52	-170	-118	111	33	-144	335	-64	7	-27	-133	36	0
1202	0	0	-226	-153	73	189	-149	-40	164	-89	-36	-174	-261	-64	0
1203	0	0	-292	-135	157	213	-224	11	234	-108	1	-192	-302	-89	0
1204	0	0	-331	-114	217	222	-274	51	287	-116	-1	-211	-323	-58	0
1205	0	0	-406	-102	304	254	-355	101	207	-44	-83	-258	-327	-102	0
1206	0	0	-354	-87	267	220	-310	90	194	-48	-44	-211	-331	-60	0
1207	0	0	-261	-75	186	168	-223	55	277	40	32	-170	-281	40	0
1208	0	0	-77	-62	15	69	-46	-23	333	180	-3	-52	-271	81	0
1209	0	0	51	-44	-95	-3	73	-69	432	186	-38	46	-192	126	0
1210	0	0	93	-25	-118	-34	105	-71	455	38	-13	-34	-306	124	0
1211	0	0	49	-11	-60	-19	54	-35	337	178	-15	-36	-300	21	0
1212	0	0	-91	19	110	36	-100	64	364	69	-112	-118	-428	-42	0
1213	0	0	-133	29	162	52	-147	95	374	-15	-9	-188	-473	-69	0
1214	0	0	-256	36	292	110	-274	164	314	-85	-23	-298	-455	-62	0
1215	0	0	-250	42	292	104	-271	167	304	-65	-44	-226	-502	-23	0
1216	0	0	-173	69	242	52	-207	155	314	34	-141	-131	-455	-64	0
1217	0	0	-70	81	151	-5	-110	116	376	56	19	-54	-343	31	0
1218	0	0	60	87	27	-73	16	57	415	-46	27	-89	-263	112	0
1219	0	0	270	102	-168	-186	219	-33	502	19	120	64	-126	149	0
1220	0	0	230	114	-116	-172	173	-1	411	-11	-48	44	-180	79	0
1221	0	0	211	116	-95	-163	153	10	333	31	27	-27	-240	141	0
1222	0	0	62	124	62	-93	0	93	289	-93	-44	-31	-300	40	0
1223	0	0	2	124	122	-63	-60	123	258	-95	-128	-137	-339	-67	0
1224	0	0	-151	120	271	15	-211	195	176	-170	-32	-180	-271	-87	0
1225	0	0	-109	106	215	1	-162	160	166	-97	-69	-106	-327	-60	0
1226	0	0	-67	97	164	-15	-115	130	267	-15	56	-93	-170	38	0
1227	0	0	-24	98	122	-37	-73	110	263	-56	-38	-77	-172	79	0
1228	0	0	174	95	-79	-134	126	8	389	131	62	56	-62	122	0
1229	0	0	160	83	-77	-121	118	3	320	48	23	98	34	170	0
1230	0	0	354	65	-289	-209	321	-112	372	234	65	98	139	102	0
1231	0	0	222	52	-170	-137	196	-59	318	157	23	60	-5	62	0
1232	0	0	119	32	-87	-75	103	-27	263	149	-71	-1	-13	52	0
1233	0	0	6	9	3	-7	1	6	176	112	7	-97	-23	29	0
1234	0	0	-83	-19	64	51	-73	22	207	-17	-36	-97	-120	-65	0
1235	0	0	-137	-48	89	92	-113	20	209	7	58	-38	0	-21	0
1236	0	0	-148	-69	79	108	-113	5	215	-7	-93	-73	-83	-87	0
1237	0	0	-24	-93	-69	58	22	-81	250	91	34	40	97	-7	0
1238	0	0	49	-110	-159	30	104	-134	300	65	31	85	100	135	0
1239	0	0	245	-137	-382	-54	313	-259	310	120	81	170	87	161	0
1240	0	0	204	-174	-378	-15	291	-276	347	120	32	234	143	162	0
1241	0	0	122	-194	-316	36	219	-255	234	27	73	25	50	42	0
1242	0	0	77	-225	-302	74	189	-263	265	91	7	46	40	19	0
1243	0	0	-134	-252	-118	193	-8	-185	161	-102	64	-87	-108	-56	0
1244	0	0	-190	-273	-83	231	-53	-178	188	-48	75	-87	-114	-3	0
1245	0	0	-295	-302	-7	298	-144	-154	195	-209	13	-46	-108	-52	0
1246	0	0	-236	-327	-91	281	-72	-209	240	-122	104	-64	-155	0	0
1247	0	0	-165	-368	-203	266	19	-285	213	-120	73	36	-67	46	0
1248	0	0	-10	-405	-395	207	192	-400	304	-97	62	102	-87	75	0
1249	0	0	49	-399	-448	175	248	-423	281	60	120	155	79	159	0
1250	0	0	128	-407	-535	139	331	-471	271	25	126	172	-13	112	0
1251	0	0	4	-422	-426	209	215	-424	248	19	-32	77	-118	19	0
1252	0	0	-99	-440	-341	269	121	-390	238	1	89	-9	-205	-52	0
1253	0	0	-229	-467	-238	348	4	-352	102	17	-42	-83	-261	-65	0
1254	0	0	-318	-494	-176	406	-71	-335	81	-54	-19	-135	-353	-104	0
1255	0	0	-355	-510	-155	432	-100	-332	97	62	-21	-104	-395	-46	0
1256	0	0	-364	-550	-186	457	-89	-368	153	44	93	-97	-384	-7	0
1257	0	0	-318	-570	-252	444	-33	-411	250	36	-23	19	-283	-1	0
1258	0	0	-58	-570	-512	314	227	-541	323	159	106	97	-215	58	0
1259	0	0	-87	-566	-479	326	196	-522	296	188	-44	143	-197	161	0
1260	0	0	33	-533	-566	250	299	-549	304	294	15	131	-254	126	0
1261	0	0	-29	-502	-473	265	222	-487	195	159	19	44	-281	-3	0
1262	0	0	-141	-494	-353	317	106	-423	201	230	3	-60	-335	-3	0
1263	0	0	-287	-504	-217	395	-35	-360	104	108	-17	-217	-444	-91	0
1264	0	0	-380	-523	-143	451	-118	-333	137	77	-42	-157	-405	-42	0
1265	0	0	-452	-556	-104	504	-174	-330	135	44	5	-141	-376	-102	0
1266	0	0	-500	-593	-93	546	-203	-343	102	52	42	-157	-337	-155	0
1267	0	0	-349	-630	-281	489	-34	-455	215	135	36	11	-234	-81	0
1268	0	0	-252	-653	-401	452	74	-527	217	201	32	75	-120	64	0
1269	0	0	-205	-682	-477	443	136	-579	261	213	-29	97	-62	-15	0
1270	0	0	-210	-710	-500	460	145	-605	164	194	-3	89	-67	29	0
1271	0	0	-213	-719	-506	466	146	-612	203	149	29	40	-71	-110	0
1272	0	0	-363	-727	-364	545	0	-545	166	149	0	-85	-155	-114	0
1273	0	0	-526	-735	-209	630	-158	-472	91	25	-60	-159	-114	-221	0
1274	0	0	-626	-748	-122	687	-252	-435	56	-29	-17	-166	-230	-209	0
1275	0	0	-677	-752	-75	714	-301	-413	135	65	-29	-195	-87	-211	0
1276	0	0	-737	-754	-17	745	-360	-385	5	3	-77	-143	-164	-188	0
1277	0	0	-522	-756	-234	639	-144	-495	184	143	-114	-44	-52	-129	0
1278	0	0	-452	-739	-287	595	-82	-513	205	201	-7	42	106	-7	0
1279	0	0	-268	-725	-457	496	94	-591	265	254	-32	-31	236	-91	0
1280	0	0	-242	-711	-469	476	113	-590	281	248	-15	31	180	13	0
1281	0	0	-392	-708	-316	550	-38	-512	226	199	-52	-48	71	-108	0
1282	0	0	-446	-725	-279	585	-83	-502	184	155	-36	-79	25	-135	0
1283	0	0	-596	-735	-139	665	-228	-437	161	108	-71	-141	-46	-232	0
1284	0	0	-679	-737	-58	708	-310	-397	145	54	-114	-172	-73	-201	0
1285	0	0	-822	-737	85	779	-453	-326	52	13	-56	-296	-135	-244	0
1286	0	0	-690	-721	-31	705	-329	-376	133	44	-54	-174	-50	-261	0
1287	0	0	-660	-735	-75	697	-292	-405	197	-7	9	-71	-91	-124	0
1288	0	0	-535	-760	-225	647	-155	-492	228	151	5	3	21	23	0
1289	0	0	-416	-774	-358	595	-29	-566	261	77	1	-87	54	-5	0
1290	0	0	-372	-760	-388	566	8	-574	267	157	-46	-9	19	-46	0
1291	0	0	-475	-756	-281	615	-97	-518	244	56	-17	-93	-54	-120	0
1292	0	0	-529	-746	-217	637	-156	-481	205	1	-19	-215	-104	-186	0
1293	0	0	-688	-746	-58	717	-315	-402	104	-29	-89	-267	-256	-192	0
1294	0	0	-818	-729	89	773	-453	-320	106	-135	-60	-279	-325	-188	0
1295	0	0	-802	-735	67	768	-434	-334	143	-112	-97	-325	-391	-221	0
1296	0	0	-738	-725	13	731	-375	-356	219	-5	-27	-188	-281	-122	0
1297	0	0	-656	-700	-44	678	-306	-372	217	-7	-75	-137	-263	-128	0
1298	0	0	-520	-694	-174	607	-173	-434	343	54	-36	-71	-232	52	0
1299	0	0	-411	-688	-277	549	-67	-482	374	48	-69	1	-203	69	0
1300	0	0	-378	-692	-314	535	-32	-503	225	126	-60	-71	-166	29	0
1301	0	0	-431	-704	-273	567	-79	-488	300	-9	-87	-95	-265	-7	0
1302	0	0	-551	-698	-147	624	-202	-422	211	11	-48	-186	-304	-67	0
1303	0	0	-596	-700	-104	648	-246	-402	207	-58	-129	-258	-469	-124	0
1304	0	0	-791	-710	81	750	-436	-314	97	-31	-120	-312	-372	-188	0
1305	0	0	-777	-725	52	751	-414	-336	192	-135	-36	-283	-459	-120	0
1306	0	0	-756	-727	29	741	-392	-349	135	-97	-133	-242	-430	-116	0
1307	0	0	-712	-748	-36	730	-338	-392	164	-62	-114	-190	-343	-32	0
1308	0	0	-459	-750	-291	604	-84	-520	289	58	-5	-64	-242	75	0
1309	0	0	-435	-733	-298	584	-68	-515	205	38	-100	-46	-133	34	0
1310	0	0	-326	-702	-376	514	25	-539	304	21	-21	9	-248	34	0
1311	0	0	-458	-688	-230	573	-114	-459	223	-46	-32	-124	-256	13	0
1312	0	0	-537	-692	-155	614	-191	-423	213	-98	-93	-213	-329	-54	0
1313	0	0	-634	-696	-62	665	-286	-379	147	-157	-180	-180	-409	-31	0
1314	0	0	-721	-704	17	712	-369	-343	135	-199	-56	-258	-349	-184	0
1315	0	0	-804	-696	108	750	-456	-294	141	-215	-141	-225	-405	-87	0
1316	0	0	-728	-682	46	705	-387	-318	153	-215	-124	-263	-335	-145	0
1317	0	0	-615	-688	-73	651	-271	-380	246	-203	23	-62	-256	79	0
1318	0	0	-512	-715	-203	613	-154	-459	267	-157	-120	-71	-174	44	0
1319	0	0	-351	-737	-386	544	17	-561	281	-133	-17	0	-100	114	0
1320	0	0	-390	-741	-351	565	-19	-546	279	-114	-48	21	-133	83	0
1321	0	0	-388	-731	-343	559	-22	-537	254	-176	-97	-38	-197	29	0
1322	0	0	-501	-727	-226	614	-137	-476	259	-190	9	-147	-118	-118	0
1323	0	0	-617	-719	-102	668	-257	-410	195	-269	-21	-151	-325	-46	0
1324	0	0	-663	-715	-52	689	-305	-383	95	-261	-122	-254	-283	-184	0
1325	0	0	-661	-713	-52	687	-304	-382	195	-314	-44	-162	-259	-56	0
1326	0	0	-708	-713	-5	710	-351	-359	151	-294	-91	-199	-250	-131	0
1327	0	0	-593	-711	-118	652	-237	-414	240	-230	-21	-85	-145	-7	0
1328	0	0	-365	-700	-335	532	-15	-517	271	-219	-1	-9	-114	62	0
1329	0	0	-281	-694	-413	487	66	-553	380	-230	-3	71	-100	60	0
1330	0	0	-214	-700	-486	457	136	-593	405	-147	-5	-9	-27	151	0
1331	0	0	-303	-702	-399	502	48	-550	302	-279	-40	-25	-261	11	0
1332	0	0	-399	-721	-322	560	-38	-521	316	-333	11	-118	-287	-3	0
1333	0	0	-479	-727	-248	603	-115	-487	296	-335	-3	-242	-351	-11	0
1334	0	0	-510	-711	-201	610	-154	-456	320	-300	-32	-161	-339	-7	0
1335	0	0	-627	-710	-83	668	-272	-396	281	-422	-17	-277	-388	3	0
1336	0	0	-525	-719	-194	622	-165	-456	292	-345	-36	-219	-397	-75	0
1337	0	0	-429	-725	-296	577	-66	-510	374	-252	7	-38	-219	50	0
1338	0	0	-301	-723	-422	512	60	-572	343	-221	23	-29	-331	176	0
1339	0	0	-151	-715	-564	433	206	-639	397	-228	91	170	-236	205	0
1340	0	0	-127	-710	-583	418	228	-646	366	-250	15	69	-213	151	0
1341	0	0	-191	-710	-519	450	164	-614	289	-199	-36	-15	-283	83	0
1342	0	0	-320	-706	-386	513	33	-546	219	-217	44	-83	-372	31	0
1343	0	0	-382	-715	-333	548	-24	-524	192	-302	-23	-93	-426	-23	0
1344	0	0	-461	-711	-250	586	-105	-480	139	-246	-15	-131	-432	25	0
1345	0	0	-483	-702	-219	592	-132	-460	126	-298	-7	-157	-430	-69	0
1346	0	0	-450	-715	-265	582	-92	-490	178	-248	-3	-114	-420	-32	0
1347	0	0	-342	-710	-368	526	13	-539	252	-190	52	-21	-302	79	0
1348	0	0	-198	-717	-519	457	160	-618	234	-98	23	52	-195	95	0
1349	0	0	-54	-721	-667	387	306	-694	304	15	38	128	-143	131	0
1350	0	0	-31	-727	-696	379	332	-711	275	-15	23	126	-137	98	0
1351	0	0	-62	-729	-667	395	302	-698	258	-52	-31	52	-267	25	0
1352	0	0	-117	-737	-620	427	251	-678	195	17	106	40	-209	44	0
1353	0	0	-328	-733	-405	530	38	-569	97	-126	-21	-62	-314	-110	0
1354	0	0	-310	-727	-417	518	53	-572	129	-48	67	-27	-269	11	0
1355	0	0	-493	-727	-234	610	-129	-480	114	-139	-36	-79	-355	-64	0
1356	0	0	-277	-729	-452	503	87	-590	217	-108	73	60	-232	-42	0
1357	0	0	-309	-729	-420	519	55	-574	155	-40	77	60	-133	46	0
1358	0	0	-74	-735	-661	404	293	-698	228	44	102	116	-13	98	0
1359	0	0	54	-737	-791	341	422	-764	289	151	73	269	48	221	0
1360	0	0	46	-741	-787	347	416	-764	296	118	11	201	98	124	0
1361	0	0	-11	-744	-733	377	361	-738	261	151	93	172	201	122	0
1362	0	0	-155	-748	-593	451	219	-670	207	-13	-62	7	-7	-100	0
1363	0	0	-227	-729	-502	478	137	-615	219	25	71	65	0	-13	0
1364	0	0	-384	-717	-333	550	-25	-525	135	15	0	-52	-9	-42	0
1365	0	0	-330	-700	-370	515	20	-535	106	19	91	-85	67	-118	0
1366	0	0	-324	-708	-384	516	30	-546	151	87	19	23	29	-87	0
1367	0	0	-227	-715	-488	471	130	-601	281	157	79	114	184	54	0
1368	0	0	-100	-713	-613	406	256	-663	273	228	40	172	261	69	0
1369	0	0	51	-711	-762	330	406	-736	341	356	87	316	306	176	0
1370	0	0	28	-713	-741	342	384	-727	296	269	104	192	259	168	0
1371	0	0	39	-717	-756	339	397	-736	318	364	69	188	345	-56	0
1372	0	0	-184	-727	-543	455	179	-635	213	190	46	104	73	-1	0
1373	0	0	-343	-727	-384	535	20	-555	116	209	19	5	31	-114	0
1374	0	0	-334	-735	-401	534	33	-568	184	226	21	-64	110	-153	0
1375	0	0	-361	-733	-372	547	5	-552	114	265	50	-100	32	-62	0
1376	0	0	-330	-733	-403	531	36	-568	201	339	34	58	60	-104	0
1377	0	0	-308	-725	-417	516	54	-571	168	322	36	25	104	-118	0
1378	0	0	-107	-731	-624	419	258	-677	310	483	58	129	180	110	0
1379	0	0	-60	-727	-667	393	303	-697	238	479	3	172	259	102	0
1380	0	0	100	-710	-810	305	455	-760	353	527	89	166	188	100	0
1381	0	0	-31	-723	-692	377	330	-707	226	523	42	69	93	71	0
1382	0	0	-111	-743	-632	427	260	-687	188	446	46	3	46	-75	0
1383	0	0	-336	-737	-401	536	32	-569	213	424	17	29	-54	-71	0
1384	0	0	-443	-741	-298	592	-72	-519	106	325	5	-124	-97	-149	0
1385	0	0	-411	-744	-333	577	-39	-538	147	409	19	-97	-120	-98	0
1386	0	0	-380	-723	-343	551	-18	-533	161	490	29	-5	9	-36	0
1387	0	0	-324	-717	-393	520	34	-555	246	446	46	-36	1	0	0
1388	0	0	-109	-708	-599	408	245	-653	300	570	58	135	104	67	0
1389	0	0	-81	-711	-630	396	274	-670	273	578	81	151	93	135	0
1390	0	0	-89	-725	-636	407	273	-680	205	547	25	110	42	11	0
1391	0	0	-114	-721	-607	417	246	-664	287	465	75	62	38	-31	0
1392	0	0	-341	-725	-384	533	21	-554	230	322	-65	-73	-54	-124	0
1393	0	0	-374	-723	-349	548	-12	-536	184	374	11	-106	-139	-143	0
1394	0	0	-514	-711	-197	612	-158	-454	197	281	17	-174	-106	-31	0
1395	0	0	-547	-717	-170	632	-188	-443	133	283	-46	-118	-252	-151	0
1396	0	0	-493	-737	-244	615	-124	-490	228	263	93	-164	-81	-120	0
1397	0	0	-472	-735	-263	603	-104	-499	131	259	-19	-126	-48	-114	0
1398	0	0	-227	-735	-508	481	140	-621	331	426	83	98	89	64	0
1399	0	0	-248	-731	-483	489	117	-607	244	341	-54	21	69	-7	0
1400	0	0	-132	-735	-603	433	235	-669	296	475	19	3	149	87	0
1401	0	0	-329	-744	-415	536	43	-579	263	261	-11	-9	-1	-62	0
1402	0	0	-320	-739	-419	529	49	-579	207	242	-67	-73	-15	-112	0
1403	0	0	-525	-715	-190	620	-167	-452	172	213	-116	-190	-75	-139	0
1404	0	0	-624	-715	-91	669	-266	-403	98	112	-77	-180	-159	-174	0
1405	0	0	-578	-717	-139	647	-219	-428	211	219	-122	-89	-133	-93	0
1406	0	0	-659	-719	-60	689	-299	-389	131	186	-69	-186	-110	-102	0
1407	0	0	-502	-727	-225	614	-138	-476	248	225	-58	-104	-23	-54	0
1408	0	0	-373	-708	-335	540	-19	-521	267	242	-71	-17	-9	7	0
1409	0	0	-251	-704	-453	477	101	-578	345	219	-112	69	106	38	0
1410	0	0	-192	-673	-481	432	144	-577	337	207	-147	29	112	56	0
1411	0	0	-190	-638	-448	414	129	-543	281	178	-97	-54	9	-5	0
1412	0	0	-393	-616	-223	504	-85	-419	223	129	-141	-162	-71	-64	0
1413	0	0	-480	-642	-162	561	-159	-402	192	50	-155	-192	-168	-139	0
1414	0	0	-648	-655	-7	651	-320	-331	102	-27	-139	-252	-215	-230	0
1415	0	0	-653	-682	-29	667	-312	-355	100	0	-124	-277	-320	-178	0
1416	0	0	-621	-719	-98	670	-261	-408	248	52	-100	-137	-186	-81	0
1417	0	0	-650	-772	-122	711	-264	-447	190	25	-143	-225	-155	-64	0
1418	0	0	-468	-795	-327	631	-70	-561	304	38	-56	-122	-128	9	0
1419	0	0	-398	-791	-393	594	-2	-592	316	85	-128	-69	-108	102	0
1420	0	0	-342	-772	-430	557	44	-601	285	75	40	-38	-184	79	0
1421	0	0	-485	-764	-279	624	-103	-521	263	-17	-65	-128	-238	-36	0
1422	0	0	-537	-787	-250	662	-143	-518	306	-114	-89	-186	-347	-108	0
1423	0	0	-782	-793	-11	787	-385	-402	98	-85	-145	-353	-362	-129	0
1424	0	0	-791	-764	27	777	-409	-368	151	-149	-87	-347	-432	-147	0
1425	0	0	-896	-768	128	832	-512	-320	73	-122	-161	-343	-434	-141	0
1426	0	0	-777	-770	7	773	-392	-381	106	-131	-114	-265	-444	-81	0
1427	0	0	-737	-783	-46	760	-345	-414	252	-172	-81	-164	-432	3	0
1428	0	0	-650	-797	-147	723	-251	-472	199	-157	-174	-106	-325	-19	0
1429	0	0	-411	-777	-366	594	-22	-571	323	-60	15	-7	-252	112	0
1430	0	0	-551	-777	-226	664	-162	-501	265	-133	-60	-110	-287	36	0
1431	0	0	-471	-748	-277	609	-97	-512	258	-232	-118	-228	-399	-122	0
1432	0	0	-675	-704	-29	689	-323	-366	190	-211	-50	-236	-430	-52	0
1433	0	0	-804	-671	133	737	-468	-269	104	-323	-159	-376	-576	-184	0
1434	0	0	-864	-756	108	810	-486	-324	133	-275	-108	-296	-554	-93	0
1435	0	0	-1014	-834	180	924	-597	-327	75	-424	-95	-378	-659	-201	0
1436	0	0	-971	-855	116	913	-543	-369	151	-378	-65	-320	-549	-166	0
1437	0	0	-923	-830	93	876	-508	-368	182	-300	-104	-250	-455	-13	0
1438	0	0	-704	-797	-93	750	-305	-445	197	-287	-87	-194	-376	-29	0
1439	0	0	-580	-808	-228	694	-176	-518	320	-155	-5	-32	-279	135	0
1440	0	0	-685	-795	-110	740	-287	-452	166	-265	-131	-162	-403	-9	0
1441	0	0	-628	-781	-153	704	-237	-467	174	-236	-129	-180	-488	-58	0
1442	0	0	-824	-764	60	794	-442	-352	93	-327	-192	-285	-547	-166	0
1443	0	0	-847	-735	112	791	-479	-311	7	-279	-139	-389	-519	-131	0
1444	0	0	-977	-768	209	872	-593	-279	-1	-337	-141	-409	-585	-159	0
1445	0	0	-1019	-779	240	899	-629	-269	102	-364	-170	-358	-539	-213	0
1446	0	0	-1054	-752	302	903	-678	-225	54	-389	-139	-310	-614	-205	0
1447	0	0	-952	-762	190	857	-571	-286	124	-403	-93	-333	-467	-131	0
1448	0	0	-796	-779	17	787	-406	-381	213	-242	-69	-147	-275	-29	0
1449	0	0	-714	-799	-85	756	-314	-442	252	-292	-149	-157	-347	-11	0
1450	0	0	-698	-816	-118	757	-290	-467	226	-304	-128	-135	-310	-65	0
1451	0	0	-718	-803	-85	760	-316	-444	120	-306	-139	-221	-327	-56	0
1452	0	0	-862	-785	77	823	-469	-354	60	-302	-100	-269	-395	-129	0
1453	0	0	-1014	-772	242	893	-628	-265	21	-463	-137	-444	-465	-211	0
1454	0	0	-1032	-743	289	887	-660	-227	-60	-347	-174	-366	-467	-162	0
1455	0	0	-1082	-735	347	908	-714	-194	40	-446	-162	-399	-529	-263	0
1456	0	0	-1010	-729	281	869	-645	-224	62	-388	-126	-298	-442	-161	0
1457	0	0	-1002	-737	265	869	-633	-236	77	-483	-112	-279	-417	-97	0
1458	0	0	-833	-721	112	777	-472	-304	157	-395	-164	-250	-322	-46	0
1459	0	0	-734	-741	-7	737	-363	-374	265	-360	-93	-176	-221	0	0
1460	0	0	-582	-743	-161	662	-210	-452	258	-285	-44	-112	-267	-1	0
1461	0	0	-768	-779	-11	773	-378	-395	240	-391	-166	-166	-339	-50	0
1462	0	0	-813	-777	36	795	-424	-370	225	-382	-114	-238	-490	-62	0
1463	0	0	-1033	-797	236	915	-634	-280	100	-358	-166	-374	-490	-159	0
1464	0	0	-1031	-799	232	915	-631	-283	145	-432	-81	-368	-578	-135	0
1465	0	0	-1068	-820	248	944	-658	-286	207	-428	-118	-318	-527	-151	0
1466	0	0	-1064	-838	226	951	-645	-306	244	-343	-98	-314	-461	-97	0
1467	0	0	-917	-820	97	868	-507	-361	226	-275	-112	-236	-391	-118	0
1468	0	0	-957	-820	137	888	-547	-341	108	-405	-141	-325	-488	-120	0
1469	0	0	-1190	-1191	-1	1190	-594	-596	176	-322	-261	-300	-403	-13	0
1470	0	0	-1015	-1470	-455	1242	-280	-962	314	-162	-34	-3	-184	147	0
1471	0	0	-1071	-1571	-500	1321	-285	-1035	221	-271	-145	-97	-308	-62	0
1472	0	0	-1080	-1594	-514	1337	-283	-1054	265	-178	-25	-87	-314	-89	0
1473	0	0	-1242	-1637	-395	1439	-423	-1016	147	-277	-135	-174	-401	-151	0
1474	0	0	-1234	-1689	-455	1461	-389	-1072	87	-306	-54	-133	-364	-153	0
1475	0	0	-1259	-1711	-452	1485	-403	-1081	124	-234	-71	-114	-316	-38	0
1476	0	0	-1146	-1716	-570	1431	-288	-1143	73	-172	1	-83	-256	-32	0
1477	0	0	-990	-1734	-744	1362	-123	-1239	244	-48	62	71	-40	147	0
1478	0	0	-722	-1761	-1039	1241	158	-1400	356	-62	122	120	27	277	1
1479	0	0	-347	-1769	-1422	1058	537	-1595	580	81	137	417	108	242	0
1480	0	0	-436	-1788	-1352	1112	458	-1570	457	83	128	323	-79	331	0
1481	0	0	-270	-1806	-1536	1038	633	-1671	424	164	205	226	-102	192	0
1482	0	0	-476	-1804	-1328	1140	426	-1566	399	85	106	308	-139	252	0
1483	0	0	-441	-1810	-1369	1125	464	-1589	186	7	157	129	-56	184	0
1484	0	0	-538	-1837	-1299	1187	380	-1568	182	139	129	221	36	238	0
1485	0	0	-501	-1874	-1373	1187	436	-1623	304	118	166	320	-58	201	0
1486	0	0	-497	-1899	-1402	1198	452	-1650	366	124	164	372	-9	259	0
1487	0	0	-266	-1897	-1631	1081	682	-1764	539	104	194	514	67	337	0
1488	0	0	-117	-1899	-1782	1008	832	-1840	607	291	312	624	413	576	0
1489	81	0	46	-1872	-1918	913	982	-1895	696	228	190	549	395	628	0
1490	81	0	240	-1810	-2050	785	1145	-1930	793	265	322	611	378	659	0
1491	81	0	176	-1742	-1918	783	1047	-1830	560	195	184	446	250	492	0
1492	81	0	225	-1705	-1930	740	1077	-1817	665	194	223	440	194	428	0
1493	81	0	50	-1639	-1689	794	869	-1664	461	77	137	279	3	370	0
1494	81	0	51	-1598	-1649	773	850	-1623	428	44	197	242	32	391	0
1495	81	0	78	-1565	-1643	743	860	-1604	471	62	283	407	238	333	0
1496	81	0	128	-1544	-1672	708	900	-1608	399	60	226	457	362	256	0
1497	81	0	270	-1524	-1794	627	1032	-1659	391	178	325	589	626	467	0
1498	81	0	440	-1503	-1943	531	1191	-1723	502	155	223	700	849	413	0
1499	81	0	533	-1482	-2015	474	1274	-1748	467	250	343	688	1090	552	0
1500	81	0	601	-1453	-2054	426	1327	-1753	500	137	374	583	958	419	0
1501	81	0	557	-1425	-1982	434	1269	-1703	521	89	457	591	849	467	0
1502	81	0	347	-1389	-1736	521	1041	-1562	382	-7	234	393	486	298	0
1503	81	0	377	-1363	-1740	493	1058	-1551	384	-36	422	364	248	335	0
1504	81	0	146	-1328	-1474	591	810	-1401	292	-137	304	263	9	213	0
1505	81	0	188	-1282	-1470	547	829	-1376	294	-85	265	242	-56	162	0
1506	81	0	140	-1262	-1402	561	771	-1332	329	-73	323	308	-98	199	0
1507	81	0	95	-1249	-1344	577	719	-1296	312	0	271	343	34	180	0
1508	81	0	281	-1239	-1520	479	900	-1379	312	143	322	452	141	273	0
1509	81	0	185	-1229	-1414	522	799	-1321	263	281	298	424	242	296	0
1510	81	0	185	-1231	-1416	523	800	-1323	203	323	230	333	230	69	0
1511	81	0	149	-1220	-1369	535	759	-1294	182	450	248	277	114	81	0
1512	81	0	-109	-1216	-1107	662	499	-1161	71	492	172	100	-58	-44	0
1513	81	0	-114	-1210	-1096	662	491	-1153	50	574	186	62	-81	-159	0
1514	81	0	-295	-1202	-907	748	306	-1054	-124	667	178	-25	-44	-166	0
1515	81	0	-410	-1189	-779	799	184	-984	-135	717	131	-65	0	-217	0
1516	81	0	-334	-1193	-859	763	262	-1026	-137	869	98	-32	236	-254	0
1517	81	0	-382	-1196	-814	789	216	-1005	-157	1008	40	11	391	-219	0
1518	81	0	-146	-1189	-1043	667	448	-1116	-184	1202	64	157	455	-54	0
1519	81	0	-91	-1187	-1096	639	502	-1141	-34	1288	31	314	578	0	0
1520	81	0	-33	-1191	-1158	612	562	-1174	106	1293	52	238	743	-5	0
1521	81	0	-95	-1173	-1078	634	491	-1125	81	1334	3	207	708	-11	0
1522	81	0	-283	-1175	-892	729	304	-1033	38	1350	-17	52	719	-27	0
1523	81	0	-423	-1167	-744	795	160	-955	126	1226	-60	38	535	-116	0
1524	81	0	-511	-1164	-653	837	71	-908	65	1231	-25	-13	349	-211	0
1525	81	0	-617	-1154	-537	885	-40	-845	97	1127	-17	-81	155	-186	0
1526	81	0	-464	-1146	-682	805	109	-914	250	1177	17	-15	17	-15	0
1527	81	0	-510	-1148	-638	829	64	-893	223	1171	-67	-56	77	58	0
1528	81	0	-372	-1140	-768	756	198	-954	331	1162	-93	-87	48	13	0
1529	81	0	-277	-1150	-873	713	298	-1011	496	1134	-23	44	-71	81	0
1530	81	0	-299	-1160	-861	729	281	-1010	500	962	-159	-36	-376	-85	0
1531	81	0	-318	-1179	-861	748	271	-1020	467	999	-3	-129	-316	-100	0
1532	81	0	-636	-1177	-541	906	-47	-859	337	787	-118	-269	-539	-162	0
1533	81	0	-663	-1167	-504	915	-79	-835	378	750	-124	-306	-558	-162	0
1534	81	0	-890	-1165	-275	1027	-307	-720	291	673	-225	-349	-537	-226	0
1535	81	0	-887	-1152	-265	1019	-311	-708	349	706	-194	-308	-384	-300	0
1536	81	0	-896	-1148	-252	1022	-322	-700	386	597	-238	-230	-240	-285	0
1537	81	0	-714	-1169	-455	941	-129	-812	368	583	-248	-145	-56	-201	0
1538	81	0	-656	-1191	-535	923	-60	-863	325	572	-244	34	230	-166	0
1539	81	0	-642	-1214	-572	928	-35	-893	353	483	-213	11	386	-64	0
1540	81	0	-592	-1212	-620	902	14	-916	310	430	-217	31	529	-91	0
1541	81	0	-671	-1245	-574	958	-48	-909	201	275	-207	44	516	-145	0
1542	81	0	-769	-1226	-457	997	-156	-841	139	232	-197	-48	420	-217	0
1543	81	0	-923	-1198	-275	1060	-324	-736	42	126	-157	-71	494	-287	0
1544	81	0	-956	-1134	-178	1045	-389	-656	-52	29	-178	-226	411	-281	0
1545	81	0	-920	-1049	-129	984	-395	-589	9	-36	-106	-122	403	-238	0
1546	81	0	-852	-927	-75	889	-388	-501	50	-29	-60	-100	533	-267	0
1547	81	0	-636	-791	-155	713	-240	-473	116	-44	-93	-44	514	-205	0
1548	81	0	-484	-613	-129	548	-177	-371	242	-25	-11	62	630	-40	0
1549	81	0	-273	-366	-93	319	-90	-229	331	-133	-1	25	587	-50	0
1550	81	0	-103	-108	-5	105	-49	-56	448	-31	32	17	620	29	0
1551	81	0	-64	211	275	-73	-169	243	343	-190	-42	-98	397	-131	0
1552	81	0	156	613	457	-384	-150	535	356	-248	27	-145	281	-42	0
1553	81	0	148	956	808	-552	-330	882	380	-304	9	-236	81	-60	0
1554	81	0	274	1422	1148	-848	-437	1285	415	-366	-122	-256	-75	-213	0
1555	81	0	533	1908	1375	-1220	-421	1641	446	-308	31	-236	-273	-64	0
1556	81	0	823	2417	1594	-1620	-385	2005	614	-258	-50	-213	-356	-50	0
1557	81	0	1069	2764	1695	-1916	-313	2229	622	-182	-73	-174	-514	3	0
1558	81	0	1360	2933	1573	-2146	-106	2253	737	-168	3	-147	-533	27	0
1559	81	0	1383	2832	1449	-2107	-33	2140	758	-106	3	-34	-661	180	0
1560	81	0	1282	2566	1284	-1924	-1	1925	770	-89	-11	-244	-776	102	0
1561	81	0	1146	2407	1261	-1776	-57	1834	801	-7	9	-223	-907	106	0
1562	81	0	915	2201	1286	-1558	-185	1743	692	-147	-34	-446	-1092	-5	0
1563	81	0	642	1887	1245	-1264	-301	1566	735	-116	-13	-407	-1210	21	0
1564	81	0	299	1398	1099	-848	-400	1248	632	-275	-118	-500	-1319	-143	0
1565	81	0	110	944	834	-527	-362	889	568	-188	-65	-370	-1325	-58	0
1566	81	0	-183	420	603	-118	-393	511	552	-180	-42	-366	-1319	-91	0
1567	81	0	-224	-29	195	126	-209	83	572	-65	-19	-252	-1220	32	0
1568	81	0	-312	-494	-182	403	-65	-338	547	-159	5	-207	-1113	25	0
1569	81	0	-334	-760	-426	547	46	-593	614	-168	54	-97	-1014	147	0
1570	81	0	-361	-878	-517	619	78	-697	508	-244	-21	-164	-1111	46	0
1571	81	0	-390	-888	-498	639	54	-693	422	-267	23	-40	-1214	44	0
1572	81	0	-536	-863	-327	699	-104	-595	283	-409	0	-219	-1171	-95	0
1573	81	0	-662	-863	-201	762	-230	-532	122	-506	11	-230	-1229	-159	0
1574	81	0	-712	-863	-151	787	-280	-507	67	-578	27	-217	-1257	-168	0
1575	81	0	-716	-849	-133	782	-291	-491	11	-504	-7	-178	-1067	-277	0
1576	81	0	-732	-865	-133	798	-299	-499	3	-663	-1	-225	-1177	-248	0
1577	81	0	-655	-874	-219	764	-218	-546	15	-564	-38	-83	-944	-228	0
1578	81	0	-383	-873	-490	628	53	-681	102	-477	-42	42	-797	-97	0
1579	81	0	-388	-882	-494	635	53	-688	54	-453	-29	69	-665	-170	0
1580	81	0	-338	-904	-566	621	114	-735	-13	-426	-62	100	-624	-137	0
1581	81	0	-400	-931	-531	665	65	-731	-9	-529	-50	5	-510	-275	0
1582	81	0	-558	-942	-384	750	-87	-663	-50	-626	-9	-153	-502	-300	0
1583	81	0	-625	-952	-327	788	-149	-639	-62	-591	-83	-201	-411	-372	0
1584	81	0	-679	-954	-275	816	-202	-614	-106	-572	-139	-203	-444	-306	0
1585	81	0	-763	-970	-207	866	-278	-588	-91	-517	-139	-133	-391	-234	0
1586	81	0	-745	-956	-211	850	-267	-583	-149	-529	-60	-228	-291	-265	0
1587	81	0	-590	-962	-372	776	-109	-667	13	-430	-50	-44	-50	-232	0
1588	81	0	-557	-991	-434	774	-61	-712	93	-420	-153	69	27	-118	0
1589	81	0	-336	-993	-657	664	160	-825	87	-345	-139	46	89	-52	0
1590	81	0	-405	-1008	-603	706	99	-805	83	-314	-83	69	122	21	0
1591	81	0	-455	-1004	-549	729	47	-776	50	-455	-64	11	73	-159	0
1592	81	0	-436	-1018	-582	727	73	-800	124	-325	-102	-54	95	-172	0
1593	81	0	-718	-1016	-298	867	-210	-657	7	-413	-151	-145	50	-207	0
1594	81	0	-724	-1022	-298	873	-213	-660	44	-459	-190	-194	-81	-273	0
1595	81	0	-710	-1014	-304	862	-203	-659	1	-304	-159	-139	71	-261	0
1596	81	0	-767	-999	-232	883	-267	-615	7	-407	-159	-217	23	-273	0
1597	81	0	-569	-997	-428	783	-70	-712	60	-248	-42	-131	143	-153	0
1598	81	0	-450	-997	-547	723	48	-772	143	-184	-147	17	197	-137	0
1599	81	0	-326	-991	-665	658	169	-828	192	-149	-71	83	174	-25	0
1600	81	0	-291	-997	-706	644	207	-851	155	-102	-46	50	199	-42	0
1601	81	0	-351	-991	-640	671	144	-815	50	-56	-65	13	145	-122	0
1602	81	0	-526	-997	-471	761	-27	-734	116	-186	-46	-58	1	-203	0
1603	81	0	-636	-983	-347	809	-144	-665	-23	-199	-85	-190	-89	-228	0
1604	81	0	-710	-983	-273	846	-218	-628	50	-151	-65	-149	-67	-236	0
1605	81	0	-694	-979	-285	836	-204	-632	27	-38	-65	-97	-102	-112	0
1606	81	0	-714	-964	-250	839	-232	-607	67	-62	-91	-40	-182	-139	0
1607	81	0	-557	-966	-409	761	-74	-687	161	87	-46	40	-46	-97	0
1608	81	0	-386	-946	-560	666	87	-753	199	155	-50	93	-44	32	0
1609	81	0	-300	-940	-640	620	170	-790	263	211	52	108	110	219	0
1610	81	0	-256	-948	-692	602	218	-820	215	201	-25	106	13	106	0
1611	81	0	-219	-948	-729	583	255	-838	273	199	62	95	-54	131	0
1612	81	0	-411	-950	-539	680	64	-744	182	67	17	-50	-145	-46	0
1613	81	0	-413	-938	-525	675	56	-731	164	162	-1	-69	-248	-38	0
1614	81	0	-601	-946	-345	773	-128	-645	71	62	-60	-95	-240	-56	0
1615	81	0	-507	-933	-426	720	-40	-679	199	77	38	-83	-267	27	0
1616	81	0	-505	-925	-420	715	-42	-672	192	50	48	-34	-128	0	0
1617	81	0	-425	-911	-486	668	30	-698	254	64	60	-31	-60	87	0
1618	81	0	-189	-904	-715	546	263	-809	370	184	143	122	38	190	0
1619	81	0	-206	-886	-680	546	237	-783	304	178	50	87	159	201	0
1620	81	0	-42	-880	-838	461	398	-859	376	182	149	143	83	211	0
1621	81	0	-161	-888	-727	524	283	-807	333	73	122	129	-64	244	0
1622	81	0	-260	-888	-628	574	184	-758	296	-17	151	-3	-91	75	0
1623	81	0	-402	-898	-496	650	47	-697	250	-5	188	-133	-122	129	0
1624	81	0	-460	-902	-442	681	-9	-672	180	7	42	-42	-155	56	0
1625	81	0	-416	-904	-488	660	36	-696	244	-17	116	3	-190	139	0
1626	81	0	-425	-888	-463	656	19	-675	269	42	64	-46	-182	102	0
1627	81	0	-278	-873	-595	575	158	-734	322	52	159	23	-56	190	0
1628	81	0	-184	-857	-673	520	244	-765	325	168	87	186	-83	279	0
1629	81	0	4	-855	-859	425	431	-857	413	205	168	219	-7	329	0
1630	81	0	47	-847	-894	400	470	-870	403	263	201	217	81	329	0
1631	81	0	13	-840	-853	413	433	-846	351	217	137	174	-89	238	0
1632	81	0	-87	-826	-739	456	326	-782	296	149	124	83	-112	131	0
1633	81	0	-235	-826	-591	530	178	-708	201	83	174	-13	-145	56	0
1634	81	0	-287	-828	-541	557	127	-684	174	23	194	-27	-145	50	0
1635	81	0	-285	-828	-543	556	129	-685	223	93	192	89	-69	25	0
1636	81	0	-218	-832	-614	525	198	-723	215	129	228	116	-44	21	0
1637	81	0	-229	-830	-601	529	186	-715	168	110	180	100	-91	71	0
1638	81	0	46	-830	-876	392	461	-853	248	234	225	238	133	166	0
1639	81	0	43	-808	-851	382	447	-829	304	164	250	285	102	211	0
1640	81	0	173	-795	-968	311	570	-881	327	201	209	269	159	157	0
1641	81	0	37	-777	-814	370	425	-795	209	135	192	221	120	71	0
1642	81	0	-16	-764	-748	390	366	-756	285	83	199	149	40	129	0
1643	81	0	-192	-760	-568	476	188	-664	58	31	199	-3	-67	-9	0
1644	81	0	-135	-746	-611	440	238	-678	174	87	149	112	-34	-44	0
1645	81	0	-370	-744	-374	557	2	-559	85	-11	126	-23	-29	-34	0
1646	81	0	-147	-725	-578	436	215	-651	226	77	147	97	-17	-9	0
1647	81	0	-181	-739	-558	460	188	-648	172	201	141	145	176	48	0
1648	81	0	35	-772	-807	368	421	-789	279	166	147	242	162	38	0
1649	81	0	170	-768	-938	299	554	-853	337	322	238	256	306	135	0
1650	81	0	136	-754	-890	309	513	-822	312	287	143	267	277	149	0
1651	81	0	101	-748	-849	323	475	-798	250	172	108	236	110	7	0
1652	81	0	-70	-739	-669	404	299	-704	168	213	97	79	62	-46	0
1653	81	0	-89	-702	-613	395	262	-657	162	236	81	21	15	-77	0
1654	81	0	-272	-702	-430	487	79	-566	122	199	31	25	62	-77	0
1655	81	0	-201	-686	-485	443	142	-585	172	219	50	17	50	-131	0
1656	81	0	-229	-673	-444	451	107	-558	85	221	81	25	85	-145	0
1657	81	0	-132	-675	-543	403	205	-609	164	325	89	131	89	42	0
1658	81	0	-16	-663	-647	339	315	-655	205	411	7	155	265	-5	0
1659	81	0	128	-649	-777	260	452	-713	322	403	58	234	304	32	0
1660	81	0	130	-611	-741	240	435	-676	320	360	60	197	211	102	0
1661	81	0	41	-616	-657	287	349	-636	168	310	108	145	211	-102	0
1662	81	0	-83	-595	-512	339	214	-553	145	184	1	65	54	-161	0
1663	81	0	-229	-585	-356	407	63	-470	116	155	-36	-65	3	-157	0
1664	81	0	-276	-576	-300	426	12	-438	151	93	25	36	21	-141	0
1665	81	0	-262	-556	-294	409	16	-425	120	-11	11	-93	-31	-149	0
1666	81	0	-280	-547	-267	413	-6	-407	161	19	0	89	7	-153	0
1667	81	0	-172	-525	-353	348	90	-439	149	3	1	67	17	-64	0
1668	81	0	-51	-516	-465	283	207	-490	188	58	58	197	118	42	0
1669	81	0	118	-504	-622	193	370	-563	261	40	62	205	230	38	0
1670	81	0	108	-475	-583	183	345	-529	292	-31	60	176	190	79	0
1671	81	0	37	-457	-494	210	265	-475	192	-64	31	110	69	-29	0
1672	81	0	-97	-446	-349	271	126	-397	197	-240	83	-60	27	-65	0
1673	81	0	-237	-432	-195	334	-21	-313	102	-180	-15	-40	-46	-153	0
1674	81	0	-295	-411	-116	353	-89	-263	71	-188	-9	-143	-52	-192	0
1675	81	0	-349	-397	-48	373	-150	-222	79	-215	-69	-93	-73	-226	0
1676	81	0	-308	-372	-64	340	-122	-218	102	-112	-40	-83	-75	-102	0
1677	81	0	-126	-366	-240	246	57	-303	221	-40	34	46	-64	15	0
1678	81	0	-136	-337	-201	236	32	-269	192	19	60	118	40	67	0
1679	81	0	93	-322	-415	114	254	-368	306	93	0	122	98	194	0
1680	81	0	122	-308	-430	93	276	-369	306	133	44	143	126	135	0
1681	81	0	-8	-300	-292	154	142	-296	213	128	-21	-29	-1	52	0
1682	81	0	-95	-277	-182	186	43	-229	219	110	-13	-19	-131	-3	0
1683	81	0	-232	-259	-27	245	-102	-143	129	71	-65	-162	-207	5	0
1684	81	0	-284	-234	50	259	-167	-92	234	81	-50	-139	-197	-56	0
1685	81	0	-315	-228	87	271	-201	-70	133	126	-137	-149	-269	-48	0
1686	81	0	-209	-209	0	209	-104	-104	256	252	-19	1	-60	31	0
1687	81	0	-136	-194	-58	165	-39	-126	279	141	-104	0	-174	93	0
1688	81	0	4	-190	-194	93	99	-192	318	203	104	118	-56	213	0
1689	81	0	121	-170	-291	24	206	-230	271	259	21	139	-21	164	0
1690	81	0	165	-164	-329	0	247	-246	335	211	85	143	29	85	0
1691	81	0	2	-155	-157	76	79	-156	236	93	15	-9	-83	-27	0
1692	81	0	-61	-128	-67	94	3	-97	258	54	23	-58	-168	-7	0
1693	81	0	-155	-124	31	139	-93	-46	226	3	-5	-124	-267	-97	0
1694	81	0	-327	-112	215	219	-271	51	71	-65	5	-104	-302	-106	0
1695	81	0	-308	-95	213	201	-260	59	157	-75	11	-108	-323	-97	0
1696	81	0	-230	-95	135	162	-182	20	221	-15	77	-118	-178	-1	0
1697	81	0	-213	-87	126	150	-169	19	178	-1	50	-83	-172	0	0
1698	81	0	49	-102	-151	26	100	-126	358	129	11	157	-135	155	0
1699	81	0	84	-104	-188	10	136	-146	310	190	44	129	-79	215	0
1700	81	0	138	-112	-250	-13	194	-181	364	137	31	100	-15	135	0
1701	81	0	58	-120	-178	31	118	-149	263	254	15	79	-112	85	0
1702	81	0	-128	-141	-13	134	-57	-77	178	83	-81	-56	-178	-110	0
1703	81	0	-254	-157	97	205	-175	-30	164	128	27	-143	-197	0	0
1704	81	0	-279	-151	128	215	-203	-11	162	95	11	-97	-207	-52	0
1705	81	0	-337	-184	153	260	-245	-15	159	186	-50	-87	-143	-122	0
1706	81	0	-254	-190	64	222	-159	-63	211	186	-40	-34	-172	-93	0
1707	81	0	-222	-213	9	217	-115	-102	219	254	-58	44	-145	42	0
1708	81	0	-77	-238	-161	157	42	-199	302	343	23	128	15	93	0
1709	81	0	31	-265	-296	117	163	-280	314	294	-3	114	-34	128	0
1710	81	0	57	-298	-355	120	206	-326	281	380	75	168	29	118	0
1711	81	0	-57	-318	-261	187	102	-289	228	345	-31	108	-42	-9	0
1712	81	0	-219	-333	-114	276	-52	-223	172	176	-15	-83	-159	-79	0
1713	81	0	-310	-368	-58	339	-126	-213	194	162	9	-122	-174	-85	0
1714	81	0	-515	-384	131	449	-323	-126	17	104	-11	-153	-205	-108	0
1715	81	0	-400	-419	-19	409	-190	-219	147	104	5	-170	-242	-188	0
1716	81	0	-492	-450	42	471	-267	-204	180	122	-27	-25	-129	-135	0
1717	81	0	-375	-475	-100	425	-137	-287	195	162	-56	38	-147	-52	0
1718	81	0	-270	-502	-232	386	-19	-367	246	168	32	-1	-3	-9	0
1719	81	0	-175	-539	-364	357	94	-451	294	205	46	170	29	21	0
1720	81	0	-138	-547	-409	342	135	-478	283	213	71	104	75	-11	0
1721	81	0	-229	-576	-347	402	59	-461	273	161	-34	17	-27	-71	0
1722	81	0	-339	-597	-258	468	-40	-427	215	188	-9	-7	-133	-118	0
1723	81	0	-551	-632	-81	591	-235	-356	149	54	-36	-133	-203	-168	0
1724	81	0	-619	-651	-32	635	-293	-341	128	114	-54	-199	-151	-147	0
1725	81	0	-645	-679	-34	662	-305	-356	81	95	-54	-161	-215	-223	0
1726	81	0	-668	-702	-34	685	-317	-368	143	73	-29	-106	-194	-110	0
1727	81	0	-518	-725	-207	621	-155	-466	188	133	83	-73	-93	-50	0
1728	81	0	-437	-741	-304	589	-66	-522	289	194	-87	151	-3	50	0
1729	81	0	-266	-754	-488	510	111	-621	316	226	-19	102	56	38	0
1730	81	0	-334	-772	-438	553	52	-605	246	238	25	38	97	34	0
1731	81	0	-386	-791	-405	588	9	-598	207	176	-54	-91	-69	32	0
1732	81	0	-478	-805	-327	641	-75	-566	104	174	-98	-65	-112	-192	0
1733	81	0	-671	-830	-159	750	-256	-494	77	104	-58	-188	-180	-114	0
1734	81	0	-697	-826	-129	761	-284	-477	97	-19	-106	-281	-207	-182	0
1735	81	0	-685	-855	-170	770	-257	-512	209	79	-58	-93	-164	-141	0
1736	81	0	-749	-853	-104	801	-322	-478	48	3	-89	-162	-192	-162	0
1737	81	0	-597	-855	-258	726	-169	-556	178	29	-83	-54	-98	-60	0
1738	81	0	-437	-867	-430	652	-3	-648	261	149	-46	31	17	38	0
1739	81	0	-344	-865	-521	604	88	-693	376	112	15	79	38	100	0
1740	81	0	-316	-865	-549	590	116	-707	252	87	-54	42	-60	17	0
1741	81	0	-402	-871	-469	636	33	-670	254	46	-34	36	-69	-32	0
1742	81	0	-565	-873	-308	719	-128	-590	139	-54	-62	-100	-182	-83	0
1743	81	0	-599	-874	-275	736	-162	-574	65	-21	-120	-149	-325	-112	0
1744	81	0	-745	-874	-129	809	-308	-501	106	11	-129	-126	-232	-110	0
1745	81	0	-722	-888	-166	805	-278	-527	89	-42	-87	-242	-273	-91	0
1746	81	0	-700	-892	-192	796	-254	-542	199	-36	-17	-73	-240	-64	0
1747	81	0	-679	-907	-228	793	-225	-567	131	-38	-52	-112	-184	-60	0
1748	81	0	-433	-896	-463	664	15	-679	279	44	-69	60	-91	71	0
1749	81	0	-399	-907	-508	653	54	-707	320	110	17	15	-27	135	0
1750	81	0	-322	-904	-582	613	130	-743	287	27	-32	73	-79	56	0
1751	81	0	-315	-900	-585	607	135	-742	316	65	-40	42	-97	25	0
1752	81	0	-559	-896	-337	727	-111	-616	194	-56	-60	-131	-244	-73	0
1753	81	0	-611	-892	-281	751	-165	-586	114	-23	-67	-180	-252	-75	0
1754	81	0	-712	-890	-178	801	-267	-534	168	-60	-23	-161	-341	-75	0
1755	81	0	-716	-886	-170	801	-273	-528	110	-124	-31	-192	-391	-102	0
1756	81	0	-706	-898	-192	802	-257	-545	159	-34	-19	-95	-217	-52	0
1757	81	0	-649	-905	-256	777	-196	-580	147	-36	-100	-56	-275	-79	0
1758	81	0	-438	-905	-467	671	14	-686	285	164	34	13	-60	69	0
1759	81	0	-397	-907	-510	652	56	-708	314	131	31	83	-89	120	0
1760	81	0	-336	-886	-550	611	107	-718	292	226	21	97	-91	137	0
1761	81	0	-353	-890	-537	621	92	-713	353	238	-32	13	-110	40	0
1762	81	0	-534	-902	-368	718	-83	-635	248	157	-17	-120	-215	29	0
1763	81	0	-646	-904	-258	775	-194	-581	188	97	-36	-128	-322	-87	0
1764	81	0	-691	-898	-207	794	-242	-552	118	141	-21	-162	-320	-79	0
1765	81	0	-782	-896	-114	839	-334	-505	139	56	-62	-199	-323	-143	0
1766	81	0	-669	-911	-242	790	-213	-576	190	172	21	-126	-298	-31	0
1767	81	0	-652	-904	-252	778	-200	-578	217	219	-106	11	-213	-85	0
1768	81	0	-435	-904	-469	669	17	-686	240	205	83	15	-98	32	0
1769	81	0	-382	-911	-529	646	73	-720	281	215	31	50	-58	139	0
1770	81	0	-319	-904	-585	611	133	-744	279	211	38	48	-186	120	0
1771	81	0	-369	-888	-519	628	75	-703	329	73	83	-5	-182	32	0
1772	81	0	-490	-874	-384	682	-53	-629	174	95	11	-98	-273	-69	0
1773	81	0	-610	-871	-261	740	-174	-566	157	25	9	-162	-351	-62	0
1774	81	0	-598	-869	-271	733	-163	-570	145	-42	21	-155	-341	-100	0
1775	81	0	-644	-857	-213	750	-215	-535	131	-13	21	-141	-335	-77	0
1776	81	0	-683	-880	-197	781	-243	-538	98	-27	5	-159	-318	-34	0
1777	81	0	-512	-890	-378	701	-67	-634	215	29	56	-91	-153	32	0
1778	81	0	-448	-882	-434	665	-7	-658	277	48	52	-38	-114	91	0
1779	81	0	-318	-892	-574	605	128	-733	312	139	87	73	-75	174	0
1780	81	0	-267	-874	-607	570	170	-740	242	81	114	-32	-71	67	0
1781	81	0	-328	-857	-529	592	100	-693	256	122	31	62	-104	23	0
1782	81	0	-506	-851	-345	678	-80	-598	166	-19	7	-58	-215	-122	0
1783	81	0	-538	-840	-302	689	-118	-571	178	9	13	-32	-199	-87	0
1784	81	0	-705	-871	-166	788	-269	-518	67	-38	-9	-149	-244	-95	0
1785	81	0	-648	-907	-259	777	-194	-583	157	-19	62	-166	-246	-69	0
1786	81	0	-675	-927	-252	801	-211	-589	120	3	-29	-114	-192	-108	0
1787	81	0	-568	-913	-345	740	-111	-629	209	9	25	-40	-168	3	0
1788	81	0	-409	-915	-506	662	48	-710	302	112	87	126	-54	77	0
1789	81	0	-304	-907	-603	605	149	-755	236	149	38	110	-7	98	0
1790	81	0	-266	-927	-661	596	197	-794	258	161	77	75	-34	122	0
1791	81	0	-347	-938	-591	642	122	-764	215	129	62	32	-98	23	0
1792	81	0	-497	-917	-420	707	-38	-668	168	23	-52	-46	-190	1	0
1793	81	0	-559	-921	-362	740	-98	-641	129	-56	77	-120	-291	-75	0
1794	81	0	-712	-907	-195	809	-258	-551	71	-32	19	-155	-219	-126	0
1795	81	0	-726	-904	-178	815	-274	-541	48	-48	-25	-192	-271	-124	0
1796	81	0	-664	-890	-226	777	-219	-558	195	-137	-3	-110	-155	-112	0
1797	81	0	-549	-902	-353	725	-98	-627	170	-52	36	1	-178	44	0
1798	81	0	-372	-917	-545	644	86	-731	256	17	87	122	-91	108	0
1799	81	0	-297	-935	-638	616	170	-786	248	48	54	131	62	87	0
1800	81	0	-289	-944	-655	616	183	-799	248	-7	-13	83	-13	21	0
1801	81	0	-317	-931	-614	624	148	-772	285	-21	97	38	-71	87	0
1802	81	0	-539	-948	-409	743	-65	-678	73	-147	-40	-129	-137	-89	0
1803	81	0	-588	-929	-341	758	-123	-635	155	-172	21	-143	-203	-42	0
1804	81	0	-675	-929	-254	802	-210	-591	87	-228	7	-197	-271	-48	0
1805	81	0	-702	-913	-211	807	-245	-562	161	-170	-46	-114	-236	-52	0
1806	81	0	-652	-896	-244	774	-204	-570	149	-162	-85	-106	-223	-98	0
1807	81	0	-543	-909	-366	726	-88	-637	188	-34	32	21	-32	120	0
1808	81	0	-434	-905	-471	669	18	-688	182	-100	-17	-69	-69	32	0
1809	81	0	-225	-904	-679	564	227	-791	360	25	104	124	137	194	0
1810	81	0	-376	-917	-541	646	82	-729	217	-77	52	36	-34	83	0
1811	81	0	-265	-907	-642	586	188	-774	250	-46	36	69	-71	21	0
1812	81	0	-501	-896	-395	698	-53	-645	153	-118	-13	1	-116	-5	0
1813	81	0	-597	-911	-314	754	-141	-612	79	-155	-73	-147	-215	-147	0
1814	81	0	-670	-904	-234	787	-218	-569	65	-178	-32	-211	-215	-128	0
1815	81	0	-691	-904	-213	797	-239	-558	85	-166	-34	-122	-263	-128	0
1816	81	0	-636	-907	-271	771	-182	-589	166	-141	-23	-60	-168	-48	0
1817	81	0	-500	-911	-411	705	-44	-661	182	-135	29	-67	-129	42	0
1818	81	0	-375	-925	-550	650	87	-737	213	81	-29	77	5	95	0
1819	81	0	-256	-909	-653	582	198	-781	277	40	-11	81	73	110	0
1820	81	0	-281	-909	-628	595	173	-768	155	23	-21	48	29	83	0
1821	81	0	-283	-907	-624	595	170	-765	242	-25	-50	71	-38	19	0
1822	81	0	-411	-915	-504	663	46	-709	141	-27	-25	-124	-124	-52	0
1823	81	0	-562	-909	-347	735	-107	-628	106	-56	-19	-153	-267	-44	0
1824	81	0	-610	-937	-327	773	-141	-632	114	-29	-31	-153	-128	-67	0
1825	81	0	-647	-938	-291	792	-178	-614	83	-104	-62	-122	-261	-118	0
1826	81	0	-593	-938	-345	765	-124	-641	203	11	-21	-27	-155	-56	0
1827	81	0	-512	-915	-403	713	-54	-659	164	141	-3	-7	-135	-50	0
1828	81	0	-353	-911	-558	632	102	-734	217	172	62	34	15	106	0
1829	81	0	-159	-915	-756	537	298	-835	337	178	27	141	87	166	0
1830	81	0	-250	-909	-659	579	204	-784	261	215	3	95	34	106	0
1831	81	0	-248	-919	-671	583	211	-795	283	203	65	9	15	79	0
1832	81	0	-380	-925	-545	652	82	-735	168	240	44	-21	-64	-36	0
1833	81	0	-577	-935	-358	756	-109	-646	32	126	-60	-164	-184	-112	0
1834	81	0	-582	-940	-358	761	-112	-649	195	81	-29	-91	-133	-17	0
1835	81	0	-607	-925	-318	766	-144	-621	120	110	52	-124	-147	36	0
1836	81	0	-510	-917	-407	713	-51	-662	124	106	-44	-44	-182	-7	0
1837	81	0	-498	-913	-415	705	-41	-664	184	215	-19	-1	-40	40	0
1838	81	0	-237	-937	-700	587	231	-818	339	291	11	137	69	176	0
1839	81	0	-285	-954	-669	619	192	-811	213	209	34	151	87	203	0
1840	81	0	-143	-940	-797	541	327	-868	279	203	85	161	77	180	0
1841	81	0	-278	-927	-649	602	185	-788	194	137	46	1	-31	73	0
1842	81	0	-341	-919	-578	630	118	-748	197	93	5	-38	-25	-29	0
1843	81	0	-522	-900	-378	711	-72	-639	34	31	-67	-85	-131	-71	0
1844	81	0	-522	-904	-382	713	-70	-643	211	19	-21	-71	-129	-118	0
1845	81	0	-733	-905	-172	819	-280	-538	60	-31	36	-143	-248	-36	0
1846	81	0	-520	-886	-366	703	-77	-626	135	56	1	-38	-131	-81	0
1847	81	0	-500	-888	-388	694	-56	-638	176	93	31	21	-58	81	0
1848	81	0	-316	-898	-582	607	133	-740	261	219	67	46	112	112	0
1849	81	0	-204	-898	-694	551	245	-796	254	135	122	161	32	159	0
1850	81	0	-208	-904	-696	556	244	-800	289	203	71	159	52	106	0
1851	81	0	-316	-907	-591	611	137	-749	250	195	40	36	-69	75	0
1852	81	0	-364	-907	-543	635	89	-725	161	139	5	-15	-168	-38	0
1853	81	0	-524	-923	-399	723	-62	-661	131	166	25	-21	-128	31	0
1854	81	0	-642	-913	-271	777	-185	-592	0	87	-27	-201	-192	-56	0
1855	81	0	-660	-919	-259	789	-200	-589	106	135	-48	-93	-199	-104	0
1856	81	0	-679	-919	-240	799	-219	-579	73	116	-17	-23	-172	-15	0
1857	81	0	-588	-917	-329	752	-129	-623	162	114	19	-79	-137	29	0
1858	81	0	-417	-911	-494	664	38	-702	192	168	42	73	-7	93	0
1859	81	0	-330	-919	-589	624	129	-754	188	226	36	97	77	131	0
1860	81	0	-283	-907	-624	595	170	-765	226	236	56	100	19	104	0
1861	81	0	-360	-907	-547	633	93	-727	182	151	89	3	-81	5	0
1862	81	0	-562	-905	-343	733	-109	-624	106	77	-9	-67	-129	-87	0
1863	81	0	-648	-902	-254	775	-197	-578	69	81	-58	-153	-258	-104	0
1864	81	0	-735	-894	-159	814	-288	-526	97	89	34	-118	-159	-11	0
1865	81	0	-776	-904	-128	840	-324	-516	44	56	-139	-234	-275	-162	0
1866	81	0	-774	-900	-126	837	-324	-513	98	98	-7	-69	-159	-65	0
1867	81	0	-667	-888	-221	777	-223	-554	145	126	-15	-69	-110	0	0
1868	81	0	-510	-896	-386	703	-62	-641	149	141	-1	17	-215	62	0
1869	81	0	-402	-919	-517	660	57	-718	217	271	29	64	-7	31	0
1870	81	0	-463	-907	-444	685	-9	-675	194	159	-11	19	-85	21	0
1871	81	0	-487	-863	-376	675	-55	-619	149	116	-23	-126	-137	-97	0
1872	81	0	-579	-838	-259	708	-160	-548	139	67	-23	-133	-207	-83	0
1873	81	0	-712	-824	-112	768	-300	-468	95	124	-77	-203	-203	-182	0
1874	81	0	-787	-810	-23	798	-382	-416	77	73	-67	-283	-329	-172	0
1875	81	0	-850	-812	38	831	-444	-387	40	85	-95	-259	-308	-112	0
1876	81	0	-782	-807	-25	794	-378	-416	91	124	-60	-145	-232	-155	0
1877	81	0	-672	-770	-98	721	-287	-434	164	155	-106	-91	-242	-64	0
1878	81	0	-543	-752	-209	647	-167	-480	199	259	-52	-106	-73	-42	0
1879	81	0	-419	-741	-322	580	-48	-531	203	292	-50	-7	-100	21	0
1880	81	0	-398	-725	-327	561	-35	-526	161	287	-85	3	-85	-29	0
1881	81	0	-487	-741	-254	614	-116	-497	172	238	-126	-100	-225	-50	0
1882	81	0	-613	-754	-141	683	-236	-447	147	203	-95	-166	-259	-172	0
1883	81	0	-773	-768	5	770	-389	-381	-5	147	-75	-308	-304	-232	0
1884	81	0	-716	-750	-34	733	-341	-392	65	114	3	-228	-308	-238	0
1885	81	0	-858	-723	135	790	-496	-294	52	147	-106	-240	-415	-248	0
1886	81	0	-748	-675	73	711	-410	-301	124	176	-149	-178	-362	-137	0
1887	81	0	-682	-661	21	671	-351	-320	226	122	-38	-174	-164	-69	0
1888	81	0	-471	-686	-215	578	-128	-450	275	271	-100	-31	-122	-19	0
1889	81	0	-460	-694	-234	577	-113	-464	194	300	-87	23	-147	62	0
1890	81	0	-400	-696	-296	548	-52	-496	242	265	-98	-52	-122	0	0
1891	81	0	-492	-711	-219	601	-136	-465	215	258	-36	-95	-194	-48	0
1892	81	0	-646	-723	-77	684	-284	-400	91	192	-170	-228	-345	-215	0
1893	81	0	-731	-758	-27	744	-352	-392	116	164	-108	-238	-362	-102	0
1894	81	0	-903	-799	104	851	-503	-347	81	34	-131	-289	-411	-75	0
1895	81	0	-878	-853	25	865	-451	-414	104	129	-147	-267	-498	-124	0
1896	81	0	-938	-902	36	920	-487	-433	124	38	-89	-291	-432	-106	0
1897	81	0	-855	-946	-91	900	-382	-518	141	161	-180	-170	-397	-81	0
1898	81	0	-700	-950	-250	825	-225	-600	292	141	-67	-91	-343	133	0
1899	81	0	-602	-960	-358	781	-122	-659	226	180	-85	-40	-287	95	0
1900	81	0	-635	-958	-323	796	-156	-640	100	250	-139	-164	-312	95	0
1901	81	0	-650	-987	-337	818	-156	-662	213	223	-40	-131	-360	67	0
1902	81	0	-788	-1016	-228	902	-280	-622	106	161	-176	-263	-430	-52	0
1903	81	0	-870	-1067	-197	968	-336	-632	155	75	-104	-292	-446	-65	0
1904	81	0	-1036	-1055	-19	1045	-508	-537	52	32	-190	-323	-483	-81	0
1905	81	0	-991	-1051	-60	1021	-465	-555	98	100	-192	-320	-469	-122	0
1906	81	0	-990	-1030	-40	1010	-475	-535	75	205	-104	-271	-345	-34	0
1907	81	0	-883	-1020	-137	951	-373	-578	166	116	-91	-139	-296	-13	0
1908	81	0	-638	-1004	-366	821	-136	-685	300	225	-36	-42	-157	77	0
1909	81	0	-679	-1004	-325	841	-177	-664	226	236	-102	-93	-97	89	0
1910	81	0	-559	-987	-428	773	-65	-707	182	190	-79	-81	-129	67	0
1911	81	0	-729	-987	-258	858	-235	-622	195	137	-93	-71	-126	-42	0
1912	81	0	-782	-960	-178	871	-302	-569	174	-11	-120	-211	-250	-131	0
1913	81	0	-854	-923	-69	888	-392	-496	122	56	-19	-232	-244	-104	0
1914	81	0	-942	-927	15	934	-478	-456	54	50	-104	-269	-223	-170	0
1915	81	0	-984	-942	42	963	-513	-450	79	-31	-124	-263	-254	-190	0
1916	81	0	-988	-946	42	967	-515	-452	58	25	-75	-192	-226	-137	0
1917	81	0	-815	-948	-133	881	-341	-540	213	48	11	-139	-83	-64	0
1918	81	0	-716	-950	-234	833	-241	-592	195	71	-112	-95	29	27	0
1919	81	0	-535	-948	-413	741	-61	-680	291	65	1	-81	-9	34	0
1920	81	0	-553	-921	-368	737	-92	-644	205	161	-48	-7	71	71	0
1921	81	0	-590	-917	-327	753	-131	-622	129	3	3	-139	-44	-36	0
1922	81	0	-702	-905	-203	803	-249	-554	124	15	-79	-180	-87	-97	0
1923	81	0	-861	-882	-21	871	-420	-451	40	-87	-116	-269	-174	-236	0
1924	81	0	-922	-886	36	904	-479	-425	93	-95	-149	-252	-135	-184	0
1925	81	0	-918	-876	42	897	-480	-417	91	-93	-81	-256	-145	-180	0
1926	81	0	-936	-869	67	902	-501	-401	89	-151	-122	-269	-190	-205	0
1927	81	0	-765	-869	-104	817	-330	-486	164	54	-116	-104	-89	-31	0
1928	81	0	-667	-892	-225	779	-221	-558	215	34	-69	-106	-9	-54	0
1929	81	0	-553	-900	-347	726	-103	-623	184	40	-100	52	-89	71	0
1930	81	0	-512	-917	-405	714	-53	-661	178	62	-126	42	-25	3	0
1931	81	0	-623	-925	-302	774	-160	-613	155	9	-85	-83	-141	-29	0
1932	81	0	-617	-892	-275	754	-171	-583	131	-54	-9	-238	-91	-77	0
1933	81	0	-836	-874	-38	855	-399	-456	102	-104	-141	-248	-259	-116	0
1934	81	0	-794	-863	-69	828	-362	-466	85	-106	-128	-254	-287	-151	0
1935	81	0	-874	-873	1	873	-437	-436	58	-157	-124	-261	-374	-176	0
1936	81	0	-918	-853	65	885	-491	-394	81	-164	-133	-186	-320	-98	0
1937	81	0	-735	-849	-114	792	-310	-481	114	-95	-48	-143	-248	19	0
1938	81	0	-596	-830	-234	713	-181	-532	155	-81	-79	-93	-151	52	0
1939	81	0	-409	-810	-401	609	-4	-605	263	7	-116	60	-207	194	0
1940	81	0	-442	-791	-349	616	-46	-570	228	-97	-151	-34	-261	102	0
1941	81	0	-363	-795	-432	579	34	-613	232	-95	-36	-120	-195	75	0
1942	81	0	-569	-801	-232	685	-168	-516	164	-256	-141	-164	-355	31	0
1943	81	0	-582	-787	-205	684	-188	-496	199	-261	-129	-292	-370	1	0
1944	81	0	-683	-764	-81	723	-301	-422	71	-320	-62	-306	-461	-44	0
1945	81	0	-754	-777	-23	765	-365	-400	58	-358	-128	-256	-521	-27	0
1946	81	0	-664	-774	-110	719	-277	-442	145	-327	-65	-246	-378	11	0
1947	81	0	-551	-768	-217	659	-167	-492	153	-205	-83	-141	-258	122	0
1948	81	0	-289	-766	-477	527	94	-621	258	-122	-97	-23	-192	194	0
1949	81	0	-205	-781	-576	493	185	-678	314	-116	-77	71	-112	275	0
1950	81	0	-171	-818	-647	494	238	-732	289	-226	-52	54	-184	129	0
1951	81	0	-180	-855	-675	517	247	-765	318	-149	-21	44	-197	250	0
1952	81	0	-376	-849	-473	612	48	-661	194	-213	-3	-75	-252	112	0
1953	81	0	-317	-838	-521	577	102	-679	207	-219	-64	-114	-281	65	0
1954	81	0	-528	-855	-327	691	-100	-591	108	-362	-126	-133	-405	60	0
1955	81	0	-669	-863	-194	766	-237	-528	-21	-541	-364	-368	-539	-199	0
1956	81	0	-630	-779	-149	704	-240	-464	69	-463	-182	-128	-426	128	0
1957	81	0	-163	-989	-826	576	331	-907	358	-155	42	131	-100	386	0
1958	81	0	-318	-1295	-977	806	329	-1136	413	-164	-81	135	48	391	0
1959	81	0	-277	-1943	-1666	1110	694	-1804	533	-25	44	289	153	502	0
1960	81	0	-571	-2260	-1689	1415	559	-1974	426	-69	97	232	128	434	0
1961	81	0	-417	-2256	-1839	1336	711	-2047	471	-112	149	139	46	420	0
1962	81	0	-478	-2194	-1716	1336	619	-1955	508	-172	102	77	137	337	0
1963	81	0	-714	-2215	-1501	1464	393	-1858	376	-186	7	1	42	339	0
1964	81	0	-673	-2213	-1540	1443	433	-1876	444	-250	145	65	-48	339	0
1965	81	0	-771	-2163	-1392	1467	310	-1777	355	-238	112	100	-77	291	0
1966	81	0	-643	-2130	-1487	1386	422	-1808	444	-79	211	184	166	273	0
1967	81	0	-537	-2102	-1565	1319	514	-1833	374	-29	73	261	153	355	1
1968	81	0	-270	-2093	-1823	1181	776	-1958	325	34	178	420	298	368	0
1969	76	0	-223	-2093	-1870	1158	823	-1981	294	52	178	417	366	265	0
1970	76	0	-272	-2083	-1811	1177	769	-1947	215	174	104	325	391	197	0
1971	76	0	-357	-2095	-1738	1226	690	-1916	273	64	97	325	380	217	0
1972	76	0	-452	-2087	-1635	1269	591	-1861	168	0	143	263	166	188	0
1973	76	0	-578	-2079	-1501	1328	461	-1790	137	-32	108	184	-32	129	0
1974	76	0	-747	-2073	-1326	1410	289	-1699	170	-106	77	203	-116	0	0
1975	76	0	-671	-2040	-1369	1355	349	-1704	172	3	110	95	-159	71	0
1976	76	0	-739	-2038	-1299	1388	280	-1668	221	83	161	133	-302	211	0
1977	76	0	-627	-2004	-1377	1315	375	-1690	261	98	207	151	-419	265	0
1978	76	0	-567	-1998	-1431	1282	432	-1714	337	190	159	230	-471	318	0
1979	76	0	-471	-1955	-1484	1213	506	-1719	442	228	226	238	-465	415	0
1980	76	0	-473	-1926	-1453	1199	490	-1689	368	287	248	273	-430	349	0
1981	76	0	-533	-1883	-1350	1208	408	-1616	382	213	180	207	-310	259	0
1982	76	0	-733	-1827	-1094	1280	180	-1460	267	91	141	162	-267	62	0
1983	76	0	-869	-1788	-919	1328	25	-1353	85	44	120	73	-73	-46	0
1984	76	0	-1050	-1738	-688	1394	-181	-1213	-69	13	145	-25	27	-145	0
1985	76	0	-1026	-1701	-675	1363	-175	-1188	-48	-21	54	-52	133	-275	0
1986	76	0	-1030	-1728	-698	1379	-166	-1213	-54	-79	153	40	300	-240	0
1987	76	0	-894	-1670	-776	1282	-59	-1223	-131	-44	207	102	597	-271	0
1988	76	0	-667	-1631	-964	1149	148	-1297	-197	-32	180	217	820	-184	0
1989	76	0	-628	-1621	-993	1124	182	-1307	-228	-69	178	166	942	-197	0
1990	76	0	-729	-1584	-855	1156	63	-1219	-323	-244	157	209	1024	-265	0
1991	76	0	-820	-1528	-708	1174	-56	-1118	-450	-279	188	67	1022	-353	0
1992	76	0	-1030	-1507	-477	1268	-276	-992	-535	-335	98	1	1014	-405	0
1993	76	0	-1154	-1474	-320	1314	-417	-897	-358	-488	9	-85	845	-368	0
1994	76	0	-1230	-1464	-234	1347	-498	-849	-277	-453	98	-13	834	-329	0
1995	76	0	-1257	-1468	-211	1362	-523	-839	-269	-351	40	-100	799	-269	0
1996	76	0	-1220	-1435	-215	1327	-502	-825	-246	-238	48	-50	795	-149	0
1997	76	0	-1151	-1414	-263	1282	-444	-838	-188	-112	36	-73	822	-46	0
1998	76	0	-946	-1396	-450	1171	-248	-923	-161	56	40	-5	826	85	0
1999	76	0	-873	-1383	-510	1128	-181	-946	-118	135	-32	-13	768	62	0
[truncated: 31,193 more rows]
