# Supplementary material for: A Robust and Real-Time Capable Envelope-Based Algorithm for Heart Sound Classification: Validation under Different Physiological Conditions
Source: Sensors (Basel). 2020 Feb 11;20(4):972. doi: 10.3390/s20040972 (PMC7070375; doi:10.3390/s20040972)
Supplement: Supplementary file 1 [file sensors-20-00972-s001.zip › Messungen/ua/ua04_unfiltered.csv]

Dataset No.	Pulse (bpm)	Pacer Bit	leadI (�V)	leadII (�V)	leadIII (�V)	lead_avR (�V)	lead_avL (�V)	lead_avF (�V)	V1 (�V)	V2 (�V)	V3 (�V)	V4 (�V)	V5 (�V)	V6 (�V)	R-Wave
1	0	0	-419	-1150	-731	784	156	-940	-562	-1218	-1513	-1978	-2248	-2359	0
2	0	0	126	-1092	-1218	483	672	-1155	176	-787	-1072	-1034	-1608	-1804	0
3	0	0	1766	-1041	-2807	-362	2286	-1924	1716	-54	-95	554	-552	-485	0
4	0	0	3587	-975	-4562	-1306	4074	-2768	3323	669	756	2295	620	721	0
5	0	0	4943	-985	-5928	-1979	5435	-3456	4046	1045	1144	3096	1164	1466	0
6	0	0	5529	-1022	-6551	-2253	6040	-3786	4343	1196	1198	3383	1412	1608	0
7	0	0	4986	-1103	-6089	-1941	5537	-3596	3757	692	774	2684	960	989	0
8	0	0	3534	-1193	-4727	-1170	4130	-2960	2452	40	-71	1105	5	-106	0
9	0	0	1812	-1251	-3063	-280	2437	-2157	909	-603	-999	-384	-1032	-1183	1
10	0	0	605	-1336	-1941	365	1273	-1638	120	-962	-1350	-1165	-1522	-1775	0
11	0	0	103	-1365	-1468	631	785	-1416	34	-952	-1293	-1303	-1666	-1800	0
12	0	0	586	-1286	-1872	350	1229	-1579	554	-618	-750	-490	-1204	-1136	0
13	0	0	2184	-1193	-3377	-495	2780	-2285	2037	-17	122	954	-190	-71	0
14	0	0	3952	-1109	-5061	-1421	4506	-3085	3594	838	929	2642	985	1140	0
15	0	0	5197	-1063	-6260	-2067	5728	-3661	4316	1092	1299	3396	1398	1709	0
16	0	0	5649	-989	-6638	-2330	6143	-3813	4427	1067	1356	3437	1627	1769	0
17	0	0	5172	-997	-6169	-2087	5670	-3583	3699	719	807	2593	966	1030	0
18	0	0	3653	-975	-4628	-1339	4140	-2801	2372	79	-31	1154	17	-73	0
19	0	0	1960	-938	-2898	-511	2429	-1918	700	-618	-985	-595	-1063	-1210	0
20	0	0	738	-909	-1647	85	1192	-1278	-100	-935	-1389	-1356	-1680	-1829	0
21	0	0	318	-878	-1196	280	757	-1037	-298	-989	-1342	-1505	-1773	-1928	0
22	0	0	832	-886	-1718	27	1275	-1302	234	-599	-777	-801	-1264	-1284	0
23	0	0	2291	-923	-3214	-684	2752	-2068	1786	118	15	824	-285	-178	0
24	0	0	4014	-983	-4997	-1515	4505	-2990	3237	630	840	2362	739	935	0
25	0	0	5247	-1028	-6275	-2109	5761	-3651	3928	1045	1317	3166	1332	1495	0
26	0	0	5627	-1067	-6694	-2280	6160	-3880	4000	1032	1218	3232	1342	1621	0
27	0	0	5106	-1084	-6190	-2011	5648	-3637	3303	647	632	2298	774	814	0
28	0	0	3417	-1297	-4714	-1060	4065	-3005	1839	31	-226	917	-230	-244	0
29	0	0	1649	-1352	-3001	-148	2325	-2176	194	-673	-1053	-849	-1262	-1486	0
30	0	0	454	-1315	-1769	430	1111	-1542	-514	-1043	-1505	-1598	-1856	-2042	0
31	0	0	-77	-1198	-1121	637	522	-1159	-756	-1086	-1466	-1870	-2013	-2143	0
32	0	0	456	-1086	-1542	315	999	-1314	-133	-719	-938	-975	-1474	-1561	0
33	0	0	1970	-1002	-2972	-484	2471	-1987	1301	-50	-124	473	-512	-496	0
34	0	0	3620	-958	-4578	-1331	4099	-2768	2795	609	750	2081	634	758	0
35	0	0	4777	-942	-5719	-1917	5248	-3330	3523	919	1123	2842	1039	1247	0
36	0	0	5164	-1078	-6242	-2043	5703	-3660	3662	983	1055	2919	1090	1303	0
37	0	0	4396	-1179	-5575	-1608	4985	-3377	2888	502	475	2038	537	539	0
38	0	0	2791	-1257	-4048	-767	3419	-2652	1507	-135	-368	514	-432	-486	0
39	0	0	1090	-1290	-2380	100	1735	-1835	-83	-843	-1266	-1099	-1536	-1711	0
40	0	0	-159	-1340	-1181	749	511	-1260	-696	-1098	-1528	-1817	-1974	-2223	0
41	0	0	-732	-1379	-647	1055	-42	-1013	-937	-1158	-1567	-1998	-2122	-2318	0
42	0	0	-116	-1330	-1214	723	549	-1272	-186	-849	-973	-1210	-1583	-1629	0
43	0	0	1484	-1235	-2719	-124	2101	-1977	1346	-137	-58	549	-566	-374	0
44	0	0	3304	-1152	-4456	-1076	3880	-2804	2968	614	830	2238	618	871	0
45	0	0	4633	-1072	-5705	-1780	5169	-3388	3748	911	1270	2977	1241	1480	0
46	0	0	5195	-995	-6190	-2100	5692	-3592	3909	1012	1200	3230	1474	1598	0
47	0	0	4831	-921	-5752	-1955	5291	-3336	3327	649	760	2430	927	1008	0
48	0	0	3288	-855	-4143	-1216	3715	-2499	1914	46	-157	1014	-77	-71	0
49	0	0	1678	-731	-2409	-473	2043	-1570	415	-667	-925	-644	-1051	-1164	0
50	0	0	606	-647	-1253	20	929	-950	-294	-971	-1299	-1365	-1513	-1767	0
51	0	0	14	-614	-628	300	321	-621	-521	-997	-1311	-1433	-1643	-1759	0
52	0	0	621	-556	-1177	-32	899	-866	225	-624	-737	-576	-1047	-1144	0
53	0	0	2194	-436	-2630	-879	2412	-1533	1740	116	225	1002	13	93	0
54	0	0	3730	-446	-4176	-1642	3953	-2311	3284	706	964	2512	1037	1270	0
55	0	0	4970	-485	-5455	-2242	5212	-2970	4027	1084	1445	3373	1633	1841	0
56	0	0	5213	-564	-5777	-2324	5495	-3170	4095	1096	1354	3468	1734	1885	0
57	0	0	4627	-636	-5263	-1995	4945	-2949	3420	702	776	2619	1138	1200	0
58	0	0	3057	-698	-3755	-1179	3406	-2226	2124	50	32	1206	213	178	0
59	0	0	1313	-700	-2013	-306	1663	-1356	545	-611	-921	-479	-830	-1045	0
60	0	0	119	-713	-832	297	475	-772	-192	-935	-1216	-1214	-1420	-1567	0
61	0	0	-426	-715	-289	570	-68	-502	-329	-892	-1284	-1348	-1491	-1668	0
62	0	0	70	-737	-807	333	438	-772	370	-512	-706	-531	-859	-985	0
63	0	0	1535	-787	-2322	-374	1928	-1554	1848	114	192	1049	32	151	0
64	0	0	3269	-822	-4091	-1223	3680	-2456	3441	807	1037	2772	1160	1387	0
65	0	0	4396	-865	-5261	-1765	4828	-3063	4074	1150	1387	3427	1757	1945	0
66	0	0	4885	-890	-5775	-1997	5330	-3332	4246	1193	1325	3653	1827	2044	0
67	0	0	4343	-900	-5243	-1721	4793	-3071	3503	836	898	2725	1303	1416	0
68	0	0	2800	-886	-3686	-957	3243	-2286	2077	129	-19	1196	312	225	0
69	0	0	1172	-857	-2029	-157	1600	-1443	549	-455	-834	-461	-746	-890	0
70	0	0	-41	-756	-715	398	337	-735	-281	-814	-1259	-1179	-1282	-1507	0
71	0	0	-485	-756	-271	620	-107	-513	-508	-836	-1278	-1334	-1476	-1612	0
72	0	0	48	-696	-744	324	396	-720	159	-438	-702	-517	-884	-954	0
73	0	0	1532	-700	-2232	-416	1882	-1466	1517	85	124	925	-11	85	0
74	0	0	3298	-611	-3909	-1343	3603	-2260	3096	814	991	2494	1107	1328	0
75	0	0	4433	-519	-4952	-1957	4692	-2735	3689	1068	1261	3259	1606	1777	0
76	0	0	4878	-552	-5430	-2163	5154	-2991	3786	1111	1326	3336	1678	1887	0
77	0	0	4317	-587	-4904	-1865	4610	-2745	3063	673	805	2428	1090	1142	0
78	0	0	2731	-481	-3212	-1125	2971	-1846	1567	50	-131	929	83	60	0
79	0	0	1021	-366	-1387	-327	1204	-876	-64	-638	-1016	-787	-989	-1218	0
80	0	0	-172	-298	-126	235	-23	-212	-834	-938	-1455	-1542	-1563	-1775	0
81	0	0	-637	-242	395	439	-516	76	-1028	-981	-1332	-1645	-1716	-1810	0
82	0	0	-179	-248	-69	213	-55	-158	-368	-568	-810	-818	-1129	-1181	0
83	0	0	1348	-248	-1596	-550	1472	-922	1121	-9	81	630	-129	-100	0
84	0	0	3046	-279	-3325	-1383	3185	-1802	2683	743	940	2407	948	1208	0
85	0	0	4303	-234	-4537	-2034	4420	-2385	3406	1053	1272	3135	1505	1722	0
86	0	0	4875	-147	-5022	-2364	4948	-2584	3649	1148	1334	3311	1736	1928	0
87	0	0	4431	-40	-4471	-2195	4451	-2255	3001	696	762	2578	1136	1214	0
88	0	0	3043	93	-2950	-1568	2996	-1428	1681	155	9	1129	258	176	0
89	0	0	1527	232	-1295	-879	1411	-531	248	-504	-871	-386	-752	-841	0
90	0	0	472	333	-139	-402	305	97	-490	-779	-1127	-1105	-1162	-1385	0
91	0	0	37	407	370	-222	-166	388	-651	-764	-1167	-1237	-1280	-1439	0
92	0	0	604	459	-145	-531	374	157	116	-413	-613	-358	-737	-711	0
93	0	0	2207	448	-1759	-1327	1983	-655	1707	275	283	1311	349	403	0
94	0	0	3906	312	-3594	-2109	3750	-1641	3208	950	1228	2933	1447	1744	0
95	0	0	4992	141	-4851	-2566	4921	-2355	3934	1321	1569	3668	2037	2254	0
96	0	0	5423	69	-5354	-2746	5388	-2642	4064	1367	1538	3792	2141	2366	0
97	0	0	4789	25	-4764	-2407	4776	-2369	3315	931	971	2882	1511	1592	0
98	0	0	3127	-81	-3208	-1523	3167	-1644	1895	267	52	1369	514	512	0
99	0	0	1381	-157	-1538	-612	1459	-847	327	-368	-812	-294	-558	-700	0
100	0	0	19	-221	-240	101	129	-230	-556	-797	-1175	-1202	-1220	-1354	0
101	0	0	-593	-225	368	409	-480	71	-729	-799	-1162	-1381	-1276	-1486	0
102	0	0	-175	-221	-46	198	-64	-133	-131	-521	-632	-593	-931	-935	0
103	0	0	1268	-223	-1491	-522	1379	-857	1257	207	217	847	116	147	0
104	0	0	2910	-69	-2979	-1420	2944	-1524	2688	754	997	2329	1080	1315	0
105	0	0	4103	-11	-4114	-2046	4108	-2062	3426	1043	1356	2970	1466	1786	0
106	0	0	4450	31	-4419	-2240	4434	-2194	3418	1082	1216	3012	1534	1846	0
107	0	0	3879	3	-3876	-1941	3877	-1936	2745	622	700	2093	911	1008	0
108	0	0	2252	-44	-2296	-1104	2274	-1170	1257	5	-149	545	-87	-87	0
109	0	0	481	-250	-731	-115	606	-490	-287	-713	-1072	-1103	-1169	-1381	0
110	0	0	-870	-473	397	671	-633	-38	-1101	-1020	-1433	-1798	-1720	-1965	0
111	0	0	-1308	-465	843	886	-1075	189	-1193	-1072	-1400	-1963	-1780	-2042	0
112	0	0	-750	-535	215	642	-482	-160	-525	-605	-808	-1113	-1311	-1239	0
113	0	0	795	-500	-1295	-147	1045	-897	921	-120	23	393	-323	-287	0
114	0	0	2650	-512	-3162	-1069	2906	-1837	2613	702	950	2163	859	1101	0
115	0	0	3900	-496	-4396	-1702	4148	-2446	3270	923	1264	2859	1313	1557	0
116	0	0	4437	-498	-4935	-1969	4686	-2716	3406	1076	1280	3034	1460	1757	0
117	0	0	3969	-467	-4436	-1751	4202	-2451	2772	644	756	2201	933	1094	0
118	0	0	2464	-541	-3005	-961	2734	-1773	1336	34	-48	675	-32	-11	0
119	0	0	821	-568	-1389	-126	1105	-978	-201	-651	-915	-907	-1028	-1224	1
120	0	0	-282	-613	-331	447	24	-472	-942	-894	-1375	-1540	-1511	-1788	0
121	0	0	-780	-680	100	730	-440	-290	-1094	-917	-1268	-1701	-1621	-1747	0
122	0	0	-232	-713	-481	472	124	-597	-517	-549	-698	-919	-1179	-1119	0
123	0	0	1349	-682	-2031	-333	1690	-1356	1026	122	112	663	-145	-9	0
124	0	0	3100	-564	-3664	-1268	3382	-2114	2395	774	1016	2283	851	1226	0
125	0	0	4380	-514	-4894	-1933	4637	-2704	3220	1167	1330	3020	1420	1790	0
126	0	0	4830	-444	-5274	-2193	5052	-2859	3154	1117	1319	2999	1458	1759	0
127	0	0	4295	-459	-4754	-1918	4524	-2606	2366	673	810	2124	907	1067	0
128	0	0	2627	-556	-3183	-1035	2905	-1869	944	69	-186	593	-131	-9	0
129	0	0	933	-659	-1592	-137	1262	-1125	-624	-609	-1002	-1080	-1206	-1295	0
130	0	0	-391	-777	-386	584	-2	-581	-1532	-964	-1321	-1856	-1771	-1914	0
131	0	0	-1000	-933	67	966	-533	-433	-1635	-1070	-1408	-2083	-1969	-2056	0
132	0	0	-502	-954	-452	728	-25	-703	-966	-647	-898	-1224	-1437	-1429	0
133	0	0	1057	-915	-1972	-71	1514	-1443	405	25	11	207	-438	-302	0
134	0	0	2772	-855	-3627	-958	3199	-2241	1837	651	874	1800	537	822	0
135	0	0	3959	-832	-4791	-1563	4375	-2811	2580	1010	1239	2514	1094	1398	0
136	0	0	4406	-847	-5253	-1779	4829	-3050	2683	942	1096	2597	1132	1423	0
137	0	0	3804	-890	-4694	-1457	4249	-2792	1955	568	582	1627	576	661	0
138	0	0	2161	-981	-3142	-590	2651	-2061	492	38	-302	172	-452	-453	0
139	0	0	350	-1099	-1449	374	899	-1274	-1107	-836	-1202	-1443	-1583	-1678	0
140	0	0	-811	-1162	-351	986	-230	-756	-1765	-1101	-1509	-2267	-2079	-2194	0
141	0	0	-1313	-1125	188	1219	-750	-468	-1907	-1140	-1495	-2355	-2238	-2333	0
142	0	0	-768	-1006	-238	887	-265	-622	-1132	-803	-981	-1464	-1674	-1612	0
143	0	0	914	-946	-1860	16	1387	-1403	382	-31	-135	71	-680	-481	0
144	0	0	2526	-882	-3408	-822	2967	-2145	1790	560	715	1652	444	601	0
145	0	0	3727	-894	-4621	-1416	4174	-2757	2638	913	1047	2405	954	1241	0
146	0	0	4142	-902	-5044	-1620	4593	-2973	2780	921	1136	2554	1061	1342	0
147	0	0	3583	-921	-4504	-1331	4043	-2712	2095	537	595	1608	556	622	0
148	0	0	2024	-1041	-3065	-491	2544	-2053	746	-56	-323	128	-393	-424	0
149	0	0	229	-1185	-1414	478	821	-1299	-715	-799	-1127	-1404	-1480	-1567	0
150	0	0	-1036	-1319	-283	1177	-376	-801	-1338	-1080	-1431	-2139	-1957	-2077	0
151	0	0	-1420	-1389	31	1404	-725	-679	-1445	-1045	-1414	-2300	-2002	-2104	0
152	0	0	-894	-1342	-448	1118	-223	-895	-607	-700	-878	-1311	-1404	-1359	0
153	0	0	651	-1325	-1976	337	1313	-1650	814	-69	7	186	-407	-351	0
154	0	0	2450	-1243	-3693	-603	3071	-2468	2436	727	900	1866	735	962	0
155	0	0	3785	-1129	-4914	-1328	4349	-3021	3197	995	1301	2556	1323	1497	0
156	0	0	4260	-1061	-5321	-1599	4790	-3191	3398	1068	1175	2774	1423	1581	0
157	0	0	3828	-1014	-4842	-1407	4335	-2928	2741	628	706	1918	896	1012	0
158	0	0	2229	-1028	-3257	-600	2743	-2142	1332	-31	-91	442	-83	-118	0
159	0	0	670	-1072	-1742	201	1206	-1407	-91	-694	-999	-1098	-1138	-1243	0
160	0	0	-525	-1101	-576	813	25	-838	-814	-991	-1365	-1792	-1643	-1815	0
161	0	0	-929	-1074	-145	1001	-392	-609	-946	-993	-1330	-1965	-1633	-1879	0
162	0	0	-322	-1026	-704	674	191	-865	-261	-605	-739	-1057	-1111	-1154	0
163	0	0	1294	-997	-2291	-148	1792	-1644	1228	46	118	446	-95	-62	0
164	0	0	3026	-970	-3996	-1028	3511	-2483	2766	776	956	2141	1065	1208	0
165	0	0	4289	-962	-5251	-1663	4770	-3106	3488	995	1317	2795	1507	1817	0
166	0	0	4687	-1001	-5688	-1843	5187	-3344	3647	1098	1255	2987	1681	1806	0
167	0	0	4078	-1026	-5104	-1526	4591	-3065	2894	568	741	2015	1070	1117	0
168	0	0	2569	-1082	-3651	-743	3110	-2366	1579	-29	-81	614	71	89	0
169	0	0	846	-1177	-2023	165	1434	-1600	31	-704	-933	-991	-904	-1090	0
170	0	0	-270	-1218	-948	744	339	-1083	-682	-925	-1358	-1662	-1303	-1629	0
171	0	0	-608	-1164	-556	886	-26	-860	-832	-960	-1262	-1811	-1414	-1695	0
172	0	0	-2	-1084	-1082	543	540	-1083	-60	-562	-638	-892	-818	-886	0
173	0	0	1645	-995	-2640	-325	2142	-1817	1307	29	215	731	116	131	0
174	0	0	3492	-933	-4425	-1279	3958	-2679	2904	849	1070	2393	1317	1354	0
175	0	0	4805	-869	-5674	-1968	5239	-3271	3670	1101	1544	3123	1843	2081	0
176	0	0	5298	-933	-6231	-2182	5764	-3582	3798	1208	1414	3307	2023	2106	0
177	0	0	4755	-927	-5682	-1914	5218	-3304	3158	733	826	2473	1433	1390	0
178	0	0	3388	-942	-4330	-1223	3859	-2636	1821	174	157	1086	593	463	0
179	0	0	1589	-1010	-2599	-289	2094	-1804	304	-469	-772	-492	-432	-717	0
180	0	0	510	-1057	-1567	273	1038	-1312	-337	-772	-1144	-1222	-983	-1208	0
181	0	0	161	-970	-1131	404	646	-1050	-457	-776	-1010	-1222	-921	-1204	0
182	0	0	776	-940	-1716	82	1246	-1328	265	-453	-422	-355	-376	-448	0
183	0	0	2293	-929	-3222	-682	2757	-2075	1771	207	407	1175	618	661	0
184	0	0	4047	-954	-5001	-1546	4524	-2977	3235	944	1330	2807	1713	1839	0
185	0	0	5162	-1088	-6250	-2037	5706	-3669	3909	1270	1627	3612	2166	2432	0
186	0	0	5570	-1264	-6834	-2153	6202	-4049	4153	1231	1647	3684	2289	2508	0
187	0	0	4945	-1336	-6281	-1804	5613	-3808	3431	925	1074	2875	1813	1815	0
188	0	0	3362	-1466	-4828	-948	4095	-3147	2062	252	180	1292	766	661	0
189	0	0	1647	-1484	-3131	-81	2389	-2307	543	-382	-523	-308	-265	-453	0
190	0	0	425	-1462	-1887	518	1156	-1674	-195	-723	-1045	-1024	-886	-1035	0
191	0	0	79	-1389	-1468	655	773	-1428	-172	-723	-938	-1068	-777	-1039	0
192	0	0	718	-1336	-2054	309	1386	-1695	517	-320	-345	-211	-269	-422	0
193	0	0	2353	-1284	-3637	-534	2995	-2460	2141	366	580	1361	711	878	0
194	0	0	4212	-1218	-5430	-1497	4821	-3324	3625	1090	1462	3076	1974	2134	0
195	0	0	5543	-1144	-6687	-2199	6115	-3915	4421	1441	1825	3901	2514	2820	0
196	0	0	6142	-1059	-7201	-2541	6671	-4130	4640	1501	1790	4159	2638	2915	0
197	0	0	5731	-985	-6716	-2373	6223	-3850	4000	1181	1315	3373	2186	2267	0
198	0	0	4348	-983	-5331	-1682	4839	-3157	2807	545	502	2011	1299	1204	0
199	0	0	2734	-944	-3678	-895	3206	-2311	1292	-100	-333	545	339	192	0
200	0	0	1729	-948	-2677	-390	2203	-1812	694	-391	-614	-209	-79	-310	0
201	0	0	1339	-913	-2252	-213	1795	-1582	618	-300	-514	-108	-67	-197	0
202	0	0	1890	-907	-2797	-491	2343	-1852	1338	7	32	774	469	457	0
203	0	0	3513	-904	-4417	-1304	3965	-2660	2917	725	987	2329	1520	1699	0
204	0	0	5040	-927	-5967	-2056	5503	-3447	4283	1410	1858	3936	2659	2902	0
205	0	0	6215	-900	-7115	-2657	6665	-4007	5034	1714	2174	4706	3148	3460	0
206	0	0	6539	-834	-7373	-2852	6956	-4103	5156	1738	2153	4824	3241	3517	0
207	0	0	5756	-845	-6601	-2455	6178	-3723	4401	1297	1594	3936	2609	2849	0
208	0	0	4058	-867	-4925	-1595	4491	-2896	2855	708	566	2265	1612	1557	0
209	0	0	2186	-970	-3156	-608	2671	-2063	1375	-17	-226	764	605	419	0
210	0	0	904	-1045	-1949	70	1426	-1497	601	-333	-597	1	-21	-225	0
211	0	0	241	-1204	-1445	481	843	-1324	347	-335	-601	-182	-95	-320	0
212	0	0	657	-1251	-1908	297	1282	-1579	1034	-62	-79	680	380	322	0
213	0	0	2137	-1387	-3524	-375	2830	-2455	2465	684	838	2184	1410	1482	0
214	0	0	3730	-1451	-5181	-1139	4455	-3316	3897	1328	1652	3647	2428	2624	0
215	0	0	4817	-1414	-6231	-1701	5524	-3822	4423	1567	1976	4287	2840	3150	0
216	0	0	5244	-1375	-6619	-1934	5931	-3997	4555	1581	1978	4384	2865	3119	0
217	0	0	4530	-1352	-5882	-1589	5206	-3617	3662	1169	1309	3354	2254	2316	0
218	0	0	3071	-1317	-4388	-877	3729	-2852	2260	446	498	1936	1247	1165	0
219	0	0	1300	-1297	-2597	-1	1948	-1947	651	-182	-419	289	129	-50	1
220	0	0	112	-1286	-1398	587	755	-1342	-153	-463	-845	-510	-428	-630	0
221	0	0	-355	-1278	-923	816	284	-1100	-320	-547	-826	-679	-552	-680	0
222	0	0	183	-1264	-1447	540	815	-1355	291	-205	-232	162	-21	-52	0
223	0	0	1796	-1257	-3053	-269	2424	-2155	1751	432	620	1656	919	1045	0
224	0	0	3665	-1212	-4877	-1226	4271	-3044	3278	1220	1441	3373	1967	2295	0
225	0	0	4813	-1144	-5957	-1834	5385	-3550	4017	1431	1732	4072	2454	2787	0
226	0	0	5438	-1076	-6514	-2181	5976	-3795	4077	1433	1765	4037	2609	2807	0
227	0	0	4986	-979	-5965	-2003	5475	-3472	3332	1080	1224	3274	2037	2118	0
228	0	0	3507	-960	-4467	-1273	3987	-2713	2004	370	349	1850	993	1055	0
229	0	0	1895	-999	-2894	-448	2394	-1946	473	-244	-428	149	23	-188	0
230	0	0	739	-1049	-1788	155	1263	-1418	-261	-564	-772	-519	-607	-673	0
231	0	0	334	-1117	-1451	391	892	-1284	-356	-593	-861	-628	-618	-754	0
232	0	0	965	-1196	-2161	115	1563	-1678	450	-184	-217	320	15	19	0
233	0	0	2408	-1208	-3616	-600	3012	-2412	1854	426	655	1678	898	1041	0
234	0	0	4302	-1195	-5497	-1553	4899	-3346	3453	1237	1559	3414	2069	2326	0
235	0	0	5345	-1208	-6553	-2068	5949	-3880	4139	1435	1856	3982	2551	2807	0
236	0	0	5807	-1177	-6984	-2315	6395	-4080	4281	1487	1775	4126	2582	2910	0
237	0	0	5214	-1123	-6337	-2045	5775	-3730	3573	1127	1249	3232	2013	2205	0
238	0	0	3593	-1160	-4753	-1216	4173	-2956	2112	407	386	1614	966	997	0
239	0	0	1888	-1136	-3024	-376	2456	-2080	653	-162	-529	100	-91	-147	0
240	0	0	516	-1098	-1614	291	1065	-1356	-180	-711	-886	-836	-702	-865	0
241	0	0	68	-1074	-1142	503	605	-1108	-312	-628	-832	-935	-814	-812	0
242	0	0	454	-1099	-1553	322	1003	-1326	335	-380	-308	-133	-389	-263	0
243	0	0	1989	-1140	-3129	-424	2559	-2134	1751	368	556	1305	595	727	0
244	0	0	3562	-1210	-4772	-1176	4167	-2991	3292	1014	1381	2896	1687	1961	0
245	0	0	4644	-1259	-5903	-1692	5273	-3581	3814	1305	1614	3480	2021	2454	0
246	0	0	4976	-1226	-6202	-1875	5589	-3714	3971	1247	1596	3490	2083	2370	0
247	0	0	4336	-1189	-5525	-1573	4930	-3357	3185	845	1014	2506	1427	1590	0
248	0	0	2684	-1164	-3848	-760	3266	-2506	1693	178	126	1024	388	432	0
249	0	0	944	-1096	-2040	76	1492	-1568	153	-516	-803	-636	-651	-774	0
250	0	0	-177	-1030	-853	603	338	-941	-632	-799	-1164	-1418	-1249	-1338	0
251	0	0	-729	-1045	-316	887	-206	-680	-843	-793	-1134	-1478	-1303	-1392	0
252	0	0	-200	-1053	-853	626	326	-953	-166	-475	-453	-661	-814	-754	0
253	0	0	1259	-1084	-2343	-87	1801	-1713	1262	176	285	869	195	341	0
254	0	0	3050	-1132	-4182	-959	3616	-2657	2768	938	1255	2506	1354	1548	0
255	0	0	4063	-1235	-5298	-1414	4680	-3266	3429	1200	1540	3230	1751	2139	0
256	0	0	4477	-1344	-5821	-1566	5149	-3582	3552	1212	1487	3299	1823	2093	0
257	0	0	3909	-1398	-5307	-1255	4608	-3352	2787	808	913	2397	1361	1369	0
258	0	0	2433	-1326	-3759	-553	3096	-2542	1383	182	65	1088	417	424	0
259	0	0	889	-1245	-2134	178	1511	-1689	-147	-436	-787	-578	-677	-748	0
260	0	0	-118	-1132	-1014	625	448	-1073	-760	-686	-1039	-1140	-1022	-1208	0
261	0	0	-503	-1026	-523	764	10	-774	-869	-826	-1047	-1268	-1206	-1290	0
262	0	0	161	-1035	-1196	437	678	-1115	-197	-244	-442	-296	-591	-436	0
263	0	0	1651	-1055	-2706	-298	2178	-1880	1220	306	417	1212	438	622	0
264	0	0	3523	-1051	-4574	-1236	4048	-2812	2826	1078	1286	2892	1524	1903	0
265	0	0	4565	-1088	-5653	-1738	5109	-3370	3433	1332	1650	3643	2023	2421	0
266	0	0	5064	-1204	-6268	-1930	5666	-3736	3635	1390	1571	3817	2227	2477	0
267	0	0	4381	-1330	-5711	-1525	5046	-3520	2863	991	995	2861	1542	1755	0
268	0	0	2827	-1361	-4188	-733	3507	-2774	1493	325	316	1423	781	679	0
269	0	0	1143	-1340	-2483	98	1813	-1911	-19	-258	-614	-102	-374	-469	0
270	0	0	109	-1313	-1422	602	765	-1367	-653	-578	-909	-789	-812	-942	0
271	0	0	-273	-1301	-1028	787	377	-1164	-779	-535	-894	-808	-812	-913	0
272	0	0	303	-1299	-1602	498	952	-1450	0	-184	-322	62	-283	-226	0
273	0	0	1884	-1237	-3121	-323	2502	-2179	1458	494	680	1627	793	989	0
274	0	0	3727	-1210	-4937	-1258	4332	-3073	3074	1132	1546	3140	1870	2182	0
275	0	0	4899	-1204	-6103	-1847	5501	-3653	3781	1489	1843	3924	2366	2791	0
276	0	0	5293	-1196	-6489	-2048	5891	-3842	3775	1439	1660	3936	2382	2723	0
277	0	0	4784	-1241	-6025	-1771	5404	-3633	3008	1063	1189	3074	1819	1980	0
278	0	0	3160	-1274	-4434	-943	3797	-2854	1617	403	283	1538	824	882	0
279	0	0	1546	-1247	-2793	-149	2169	-2020	201	-296	-550	-87	-258	-364	0
280	0	0	322	-1235	-1557	456	939	-1396	-514	-613	-956	-787	-836	-958	0
281	0	0	-208	-1195	-987	701	389	-1091	-779	-675	-909	-973	-942	-1028	0
282	0	0	233	-1198	-1431	482	832	-1314	-31	-226	-356	-122	-457	-320	0
283	0	0	1615	-1165	-2780	-225	2197	-1972	1435	323	541	1387	496	748	0
284	0	0	3315	-1152	-4467	-1081	3891	-2809	2927	999	1342	2884	1532	1877	0
285	0	0	4327	-1198	-5525	-1564	4926	-3361	3594	1284	1681	3488	2126	2434	0
286	0	0	4576	-1222	-5798	-1677	5187	-3510	3775	1241	1600	3544	2134	2372	0
287	0	0	3995	-1264	-5259	-1365	4627	-3261	2977	812	970	2584	1480	1575	0
288	0	0	2330	-1280	-3610	-525	2970	-2445	1610	244	161	1113	543	510	0
289	0	0	608	-1266	-1874	329	1241	-1570	15	-440	-758	-465	-574	-719	0
290	0	0	-501	-1292	-791	896	145	-1041	-558	-756	-1039	-1185	-1090	-1231	0
291	0	0	-937	-1231	-294	1084	-321	-762	-719	-820	-1006	-1293	-1183	-1218	0
292	0	0	-361	-1173	-812	767	225	-992	48	-407	-343	-395	-628	-496	0
293	0	0	1239	-1123	-2362	-58	1800	-1742	1451	337	471	1185	452	671	0
294	0	0	3029	-1043	-4072	-993	3550	-2557	3084	971	1323	2762	1524	1881	0
295	0	0	4225	-888	-5113	-1668	4669	-3000	3825	1301	1643	3559	2002	2527	0
296	0	0	4709	-812	-5521	-1948	5115	-3166	3883	1274	1662	3629	2143	2485	0
297	0	0	4202	-783	-4985	-1709	4593	-2884	3168	911	1144	2805	1544	1782	0
298	0	0	2627	-785	-3412	-921	3019	-2098	1782	219	246	1305	506	671	0
299	0	0	999	-851	-1850	-74	1424	-1350	312	-401	-523	-226	-384	-498	0
300	0	0	-190	-960	-770	575	290	-865	-438	-665	-931	-894	-886	-987	0
301	0	0	-621	-1080	-459	850	-81	-769	-554	-741	-867	-1067	-958	-1030	0
302	0	0	-153	-1239	-1086	696	466	-1162	190	-190	-304	-56	-281	-223	0
303	0	0	1205	-1431	-2636	113	1920	-2033	1569	331	558	1462	607	758	0
304	0	0	2908	-1536	-4444	-686	3676	-2990	3096	1074	1445	3030	1680	2019	0
305	0	0	3839	-1604	-5443	-1117	4641	-3523	3656	1334	1685	3746	2106	2473	0
306	0	0	4208	-1573	-5781	-1317	4994	-3677	3674	1394	1680	3738	2161	2522	0
307	0	0	3543	-1491	-5034	-1026	4288	-3262	2908	927	1086	2774	1581	1777	0
308	0	0	1903	-1323	-3226	-290	2564	-2274	1332	203	151	1257	471	570	0
309	0	0	137	-1156	-1293	509	715	-1224	-207	-465	-661	-461	-601	-609	0
310	0	0	-991	-1018	-27	1004	-482	-522	-896	-744	-1041	-1216	-1090	-1288	0
311	0	0	-1644	-983	661	1313	-1152	-161	-1152	-847	-1059	-1358	-1336	-1301	0
312	0	0	-1138	-937	201	1037	-669	-368	-405	-450	-477	-438	-793	-700	0
313	0	0	265	-904	-1169	319	717	-1036	871	182	316	993	164	329	0
314	0	0	1738	-991	-2729	-373	2233	-1860	2382	824	1183	2446	1160	1493	0
315	0	0	2632	-1160	-3792	-736	3212	-2476	2964	1156	1402	3051	1701	1986	0
316	0	0	2859	-1325	-4184	-767	3521	-2754	3034	1109	1338	3092	1612	1885	0
317	0	0	2010	-1350	-3360	-330	2685	-2355	2165	684	785	2068	981	1123	0
318	0	0	399	-1282	-1681	441	1040	-1481	649	64	-85	517	-52	-23	0
319	0	0	-1549	-1293	256	1421	-902	-518	-820	-706	-1076	-1105	-1259	-1224	0
320	0	0	-2680	-1255	1425	1967	-2052	85	-1503	-1002	-1311	-1848	-1757	-1843	0
321	0	0	-3284	-1191	2093	2237	-2688	451	-1683	-975	-1266	-1953	-1821	-1825	0
322	0	0	-2719	-1123	1596	1921	-2157	236	-942	-587	-729	-1103	-1282	-1179	0
323	0	0	-1234	-1035	199	1134	-716	-418	407	122	91	488	-240	7	0
324	0	0	502	-997	-1499	247	1000	-1248	1945	746	981	2017	785	1164	0
325	0	0	1726	-968	-2694	-379	2210	-1831	2783	1072	1354	2729	1332	1701	0
326	0	0	2107	-1002	-3109	-552	2608	-2055	2873	1138	1253	2875	1402	1742	0
327	0	0	1572	-1039	-2611	-266	2091	-1825	2122	638	710	1846	801	911	0
328	0	0	56	-1094	-1150	519	603	-1122	686	73	-261	453	-149	-71	0
329	0	0	-1507	-1164	343	1335	-925	-410	-624	-591	-931	-1078	-1181	-1224	0
330	0	0	-2556	-1198	1358	1877	-1957	80	-1266	-888	-1317	-1778	-1588	-1672	0
331	0	0	-2754	-1218	1536	1986	-2145	159	-1323	-882	-1164	-1831	-1550	-1676	0
332	0	0	-2003	-1253	750	1628	-1376	-251	-388	-407	-605	-791	-874	-896	0
333	0	0	-268	-1247	-979	757	355	-1113	1074	333	337	843	141	345	0
334	0	0	1785	-1171	-2956	-307	2370	-2063	2754	995	1228	2502	1288	1559	0
335	0	0	3143	-981	-4124	-1081	3633	-2552	3462	1295	1534	3340	1910	2287	0
336	0	0	3921	-855	-4776	-1533	4348	-2815	3728	1297	1553	3449	1967	2335	0
337	0	0	3504	-824	-4328	-1340	3916	-2576	3028	880	1034	2599	1422	1693	0
338	0	0	2235	-777	-3012	-729	2623	-1894	1713	283	226	1185	531	626	0
339	0	0	568	-795	-1363	113	965	-1079	234	-358	-638	-353	-469	-510	0
340	0	0	-285	-808	-523	546	119	-665	-380	-634	-904	-1049	-896	-1094	0
341	0	0	-586	-840	-254	713	-166	-547	-424	-614	-904	-1001	-923	-977	0
342	0	0	-8	-1001	-993	504	492	-997	351	-230	-259	-176	-275	-256	0
343	0	0	1606	-1144	-2750	-231	2178	-1947	1829	434	558	1466	708	799	0
344	0	0	3378	-1206	-4584	-1086	3981	-2895	3327	1132	1474	3051	1761	2124	0
345	0	0	4471	-1220	-5691	-1625	5081	-3455	3942	1326	1755	3660	2231	2587	0
346	0	0	4916	-1243	-6159	-1836	5537	-3701	3969	1369	1720	3742	2267	2628	1
347	0	0	4427	-1202	-5629	-1612	5028	-3415	3189	1035	1032	2840	1647	1846	0
348	0	0	2730	-1268	-3998	-731	3364	-2633	1763	325	172	1325	593	717	0
349	0	0	1092	-1245	-2337	76	1714	-1791	273	-376	-659	-415	-356	-556	0
350	0	0	-76	-1208	-1132	642	528	-1170	-537	-638	-971	-1121	-904	-1028	0
351	0	0	-549	-1229	-680	889	65	-954	-698	-727	-954	-1129	-1092	-1134	0
352	0	0	55	-1171	-1226	558	640	-1198	83	-316	-391	-199	-432	-397	0
353	0	0	1451	-1129	-2580	-161	2015	-1854	1482	325	496	1295	498	733	0
354	0	0	3112	-1051	-4163	-1030	3637	-2607	2925	898	1288	2745	1538	1808	0
355	0	0	4243	-1020	-5263	-1611	4753	-3141	3606	1268	1588	3499	2085	2397	0
356	0	0	4404	-1043	-5447	-1680	4925	-3245	3635	1131	1519	3468	2038	2318	0
357	0	0	3680	-1111	-4791	-1284	4235	-2951	2671	772	981	2520	1340	1548	0
358	0	0	1996	-1212	-3208	-392	2602	-2210	1290	129	100	1057	382	430	0
359	0	0	124	-1286	-1410	581	767	-1348	-248	-496	-779	-556	-583	-655	0
360	0	0	-1117	-1365	-248	1241	-434	-806	-1047	-841	-1150	-1340	-1173	-1342	0
361	0	0	-1602	-1381	221	1491	-911	-580	-1043	-900	-1072	-1363	-1167	-1305	0
362	0	0	-1090	-1390	-300	1240	-395	-845	-368	-413	-436	-475	-605	-506	0
363	0	0	364	-1385	-1749	510	1056	-1567	1068	145	397	1059	318	595	0
364	0	0	2223	-1317	-3540	-453	2881	-2428	2681	888	1210	2667	1497	1705	0
365	0	0	3170	-1249	-4419	-960	3794	-2834	3259	1127	1511	3313	2044	2211	0
366	0	0	3717	-1220	-4937	-1248	4327	-3078	3492	1196	1548	3408	2064	2347	0
367	0	0	2970	-1208	-4178	-881	3574	-2693	2574	710	917	2463	1377	1565	0
368	0	0	1496	-1179	-2675	-158	2085	-1927	1268	188	44	1074	481	444	0
369	0	0	-293	-1150	-857	721	282	-1003	-256	-533	-805	-448	-613	-702	0
370	0	0	-1328	-1123	205	1225	-766	-459	-814	-814	-1131	-1261	-1096	-1235	0
371	0	0	-1726	-1119	607	1422	-1166	-256	-878	-710	-1057	-1185	-1107	-1210	0
372	0	0	-1246	-1136	110	1191	-678	-513	-195	-403	-452	-366	-564	-519	0
373	0	0	349	-1216	-1565	433	957	-1390	1309	310	370	1200	488	597	0
374	0	0	2051	-1295	-3346	-378	2698	-2320	2878	993	1321	2739	1530	1821	0
375	0	0	3193	-1286	-4479	-953	3836	-2882	3596	1243	1590	3474	2046	2403	0
376	0	0	3596	-1288	-4884	-1154	4240	-3086	3689	1295	1559	3596	2044	2349	0
377	0	0	2967	-1231	-4198	-868	3582	-2714	2880	822	933	2512	1427	1623	0
378	0	0	1430	-1247	-2677	-91	2053	-1962	1476	225	56	1014	389	438	0
379	0	0	-334	-1181	-847	757	256	-1014	-50	-471	-739	-533	-599	-733	0
380	0	0	-1355	-1189	166	1272	-760	-511	-708	-807	-1065	-1274	-1160	-1346	0
381	0	0	-1817	-1164	653	1490	-1235	-255	-845	-735	-987	-1344	-1164	-1299	0
382	0	0	-1250	-1142	108	1196	-679	-517	-85	-368	-490	-477	-659	-591	0
383	0	0	326	-1109	-1435	391	880	-1272	1309	289	494	935	370	572	0
384	0	0	2024	-1138	-3162	-443	2593	-2150	2818	1018	1253	2570	1418	1650	0
385	0	0	2955	-1247	-4202	-854	3578	-2724	3412	1160	1503	3168	1862	2192	0
386	0	0	3346	-1282	-4628	-1032	3987	-2955	3538	1196	1439	3243	1901	2135	0
387	0	0	2617	-1358	-3975	-629	3296	-2666	2681	764	849	2182	1177	1354	0
388	0	0	1073	-1381	-2454	154	1763	-1917	1288	118	-31	743	194	250	0
389	0	0	-714	-1340	-626	1027	-44	-983	-263	-576	-851	-935	-904	-981	0
390	0	0	-1838	-1326	512	1582	-1175	-407	-1051	-843	-1266	-1627	-1474	-1592	0
391	0	0	-2236	-1195	1041	1715	-1638	-77	-1136	-797	-1154	-1641	-1458	-1517	0
392	0	0	-1611	-973	638	1292	-1124	-167	-446	-512	-562	-741	-927	-861	0
393	0	0	115	-750	-865	317	490	-807	1028	238	341	797	48	333	0
394	0	0	1901	-473	-2374	-714	2137	-1423	2467	919	1065	2378	1214	1482	0
395	0	0	3139	-203	-3342	-1468	3240	-1772	3115	1146	1499	3022	1687	2079	0
396	0	0	3664	56	-3608	-1860	3636	-1776	3220	1140	1437	3142	1610	2046	0
397	0	0	3153	331	-2822	-1742	2987	-1245	2295	706	785	2147	956	1228	0
398	0	0	1798	673	-1125	-1235	1461	-226	1045	190	-27	741	137	174	0
399	0	0	285	1061	776	-673	-245	918	-591	-624	-960	-983	-1035	-1039	0
400	0	0	-473	1546	2019	-536	-1246	1782	-1237	-830	-1177	-1610	-1431	-1509	0
401	0	0	-637	2106	2743	-734	-1690	2424	-1412	-886	-1175	-1625	-1511	-1610	0
402	0	0	373	2716	2343	-1544	-985	2529	-640	-413	-552	-704	-873	-840	0
403	0	0	2134	3208	1074	-2671	530	2141	741	145	302	781	21	296	0
404	0	0	4159	3519	-640	-3839	2399	1439	2203	853	1105	2355	1086	1453	0
405	0	0	5319	3641	-1678	-4480	3498	981	2762	1150	1489	3104	1627	2048	0
406	0	0	5724	3598	-2126	-4661	3925	736	2785	1121	1342	3090	1567	1938	0
407	0	0	5032	3424	-1608	-4228	3320	908	1978	711	828	2116	1026	1183	0
408	0	0	3363	3171	-192	-3267	1777	1489	568	-19	-85	580	21	36	0
409	0	0	1565	2783	1218	-2174	173	2000	-892	-613	-900	-989	-981	-1131	0
410	0	0	172	2201	2029	-1186	-928	2115	-1711	-865	-1284	-1695	-1557	-1662	0
411	0	0	-437	1619	2056	-591	-1246	1837	-1759	-896	-1224	-1740	-1602	-1728	0
412	0	0	-204	991	1195	-393	-699	1093	-1086	-457	-636	-768	-925	-919	0
413	0	0	1132	368	-764	-750	948	-198	471	197	195	737	-54	172	0
414	0	0	2590	-298	-2888	-1146	2739	-1593	2015	824	1131	2351	1125	1429	0
415	0	0	3403	-787	-4190	-1308	3796	-2488	2634	1154	1418	2962	1631	1943	0
416	0	0	3705	-1030	-4735	-1337	4220	-2882	2723	1105	1286	2975	1557	1841	0
417	0	0	3119	-1001	-4120	-1059	3619	-2560	1959	845	774	2073	983	1125	0
418	0	0	1629	-828	-2457	-400	2043	-1642	605	-21	-166	539	25	-85	0
419	0	0	52	-679	-731	313	391	-705	-741	-605	-915	-952	-1004	-1063	0
420	0	0	-1004	-638	366	821	-685	-136	-1511	-880	-1375	-1755	-1588	-1695	0
421	0	0	-1308	-614	694	961	-1001	40	-1507	-828	-1181	-1697	-1561	-1584	0
422	0	0	-866	-661	205	763	-535	-228	-657	-550	-669	-849	-1034	-971	0
423	0	0	793	-677	-1470	-58	1131	-1073	807	108	302	700	52	147	0
424	0	0	2444	-632	-3076	-906	2760	-1854	2341	808	1010	2209	1026	1359	0
425	0	0	3487	-649	-4136	-1419	3811	-2392	3069	1041	1350	2902	1522	1866	0
426	0	0	3890	-715	-4605	-1587	4247	-2660	3208	1103	1288	2937	1612	1817	0
427	0	0	3104	-820	-3924	-1142	3514	-2372	2403	605	711	1889	973	1032	0
428	0	0	1459	-997	-2456	-231	1957	-1726	983	-15	-147	413	-32	-40	0
429	0	0	-400	-1162	-762	781	181	-962	-411	-723	-981	-1129	-1039	-1224	0
430	0	0	-1537	-1297	240	1417	-888	-528	-1074	-950	-1377	-1965	-1685	-1821	0
431	0	0	-2091	-1381	710	1736	-1400	-335	-1065	-1028	-1218	-1963	-1658	-1732	0
432	0	0	-1437	-1288	149	1362	-793	-569	-325	-531	-713	-1008	-1028	-1041	0
433	0	0	134	-1156	-1290	511	712	-1223	1146	31	265	419	-65	50	0
434	0	0	1841	-1101	-2942	-370	2391	-2021	2580	853	977	2017	987	1175	0
435	0	0	2909	-1068	-3977	-920	3443	-2522	3334	997	1303	2733	1472	1777	0
436	0	0	3347	-1070	-4417	-1138	3882	-2743	3358	1006	1233	2756	1460	1753	0
437	0	0	2642	-1065	-3707	-788	3174	-2386	2545	525	686	1734	841	944	0
438	0	0	1117	-1057	-2174	-30	1645	-1615	1115	-129	-207	149	-170	-256	0
439	0	0	-681	-1117	-436	899	-122	-776	-432	-700	-1047	-1297	-1160	-1313	0
440	0	0	-1782	-1218	564	1500	-1173	-327	-1028	-1088	-1404	-2021	-1846	-1907	0
441	0	0	-2225	-1323	902	1774	-1563	-210	-1101	-1045	-1237	-2007	-1749	-1837	0
442	0	0	-1683	-1303	380	1493	-1031	-461	-483	-675	-768	-1173	-1233	-1134	0
443	0	0	44	-1259	-1303	607	673	-1281	1068	48	122	372	-133	-23	0
444	0	0	1734	-1247	-2981	-243	2357	-2114	2479	727	1037	1990	904	1142	0
445	0	0	2863	-1222	-4085	-820	3474	-2653	3096	938	1262	2688	1317	1699	0
446	0	0	3275	-1200	-4475	-1037	3875	-2837	3071	987	1224	2648	1429	1664	0
447	0	0	2809	-1177	-3986	-816	3397	-2581	2293	483	649	1650	737	845	0
448	0	0	1200	-1162	-2362	-19	1781	-1762	863	-159	-199	197	-157	-232	0
449	0	0	-384	-1037	-653	710	134	-845	-692	-814	-1072	-1338	-1270	-1390	0
450	0	0	-1202	-834	368	1018	-785	-233	-1276	-1041	-1350	-2038	-1707	-1848	0
451	0	0	-1537	-719	818	1128	-1177	49	-1441	-1068	-1303	-2035	-1699	-1868	0
452	0	0	-872	-642	230	757	-551	-206	-772	-620	-708	-1101	-1185	-1094	0
453	0	0	850	-595	-1445	-127	1147	-1020	822	91	199	508	-21	46	0
454	0	0	2574	-708	-3282	-933	2928	-1995	2240	768	968	2124	979	1261	0
455	0	0	3772	-750	-4522	-1511	4147	-2636	2999	977	1394	2842	1583	1874	0
456	0	0	4097	-869	-4966	-1614	4531	-2917	2974	1018	1245	2898	1534	1744	0
457	0	0	3476	-1022	-4498	-1227	3987	-2760	2174	556	690	1910	888	1057	0
458	0	0	1913	-1200	-3113	-356	2513	-2156	822	36	-162	450	81	-75	0
459	0	0	159	-1305	-1464	573	811	-1384	-686	-644	-1010	-1127	-1024	-1226	0
460	0	0	-794	-1319	-525	1056	-134	-922	-1313	-884	-1290	-1724	-1552	-1697	0
461	0	0	-1096	-1330	-234	1213	-431	-782	-1332	-871	-1251	-1711	-1466	-1633	0
462	0	0	-380	-1342	-962	861	291	-1152	-453	-533	-576	-787	-847	-940	0
463	0	0	1179	-1290	-2469	55	1824	-1879	1018	155	308	733	161	226	0
464	0	0	2999	-1301	-4300	-849	3649	-2800	2591	801	1140	2287	1243	1460	0
465	0	0	4105	-1270	-5375	-1417	4740	-3322	3202	1111	1487	3022	1718	2054	0
466	0	0	4493	-1243	-5736	-1625	5114	-3489	3329	1037	1369	3024	1740	1866	0
467	0	0	3923	-1198	-5121	-1362	4522	-3159	2613	706	748	2046	1171	1162	0
468	0	0	2388	-1164	-3552	-612	2970	-2358	1264	48	-110	558	190	-1	0
469	0	0	617	-1191	-1808	287	1212	-1499	-201	-576	-964	-1012	-857	-1074	0
470	0	0	-355	-1160	-805	757	225	-982	-830	-861	-1272	-1716	-1389	-1600	0
471	0	0	-787	-1138	-351	962	-218	-744	-927	-871	-1196	-1670	-1451	-1586	0
472	0	0	-122	-1088	-966	605	422	-1027	-32	-436	-583	-750	-797	-865	0
473	0	0	1442	-1039	-2481	-201	1961	-1760	1392	230	271	768	195	327	0
474	0	0	3189	-1026	-4215	-1081	3702	-2620	3001	904	1134	2322	1229	1439	0
475	0	0	4307	-1012	-5319	-1647	4813	-3165	3627	1183	1509	3034	1782	2178	0
476	0	0	4586	-1049	-5635	-1768	5110	-3342	3691	1098	1365	2977	1714	1976	0
477	0	0	4045	-1022	-5067	-1511	4556	-3044	2948	752	845	2054	1249	1208	0
478	0	0	2465	-1028	-3493	-718	2979	-2260	1505	58	-62	539	112	60	0
479	0	0	784	-987	-1771	101	1277	-1379	75	-632	-880	-1002	-880	-1030	0
480	0	0	-248	-954	-706	601	229	-830	-657	-857	-1319	-1722	-1451	-1592	0
481	0	0	-574	-880	-306	727	-134	-593	-698	-907	-1144	-1722	-1356	-1491	0
482	0	0	38	-840	-878	401	458	-859	71	-469	-545	-785	-791	-789	0
483	0	0	1630	-791	-2421	-419	2025	-1606	1563	242	356	781	250	430	0
484	0	0	3431	-807	-4238	-1312	3834	-2522	2974	863	1235	2322	1237	1575	0
485	0	0	4435	-818	-5253	-1808	4844	-3035	3528	1148	1517	3020	1782	2145	0
486	0	0	4757	-828	-5585	-1964	5171	-3206	3587	1086	1414	3036	1670	1945	0
487	0	0	4050	-869	-4919	-1590	4484	-2894	2789	622	781	2031	1068	1177	0
488	0	0	2318	-840	-3158	-739	2738	-1999	1290	-32	-133	506	85	62	0
489	0	0	568	-830	-1398	131	983	-1114	-325	-634	-940	-1090	-1018	-1096	0
490	0	0	-551	-824	-273	687	-139	-548	-1028	-905	-1239	-1846	-1472	-1610	0
491	0	0	-1019	-779	240	899	-629	-269	-1072	-935	-1181	-1767	-1447	-1604	0
492	0	0	-413	-704	-291	558	-61	-497	-374	-500	-564	-797	-940	-847	0
493	0	0	1079	-649	-1728	-215	1403	-1188	983	128	331	655	81	254	0
494	0	0	2852	-607	-3459	-1122	3155	-2033	2467	824	1142	2223	1167	1365	0
495	0	0	3809	-587	-4396	-1611	4102	-2491	3045	1047	1503	2954	1631	1976	0
496	0	0	4279	-578	-4857	-1850	4568	-2717	3092	1041	1334	2921	1540	1903	0
497	0	0	3473	-601	-4074	-1436	3773	-2337	2174	583	772	1965	981	1132	0
498	0	0	1835	-624	-2459	-605	2147	-1541	653	-73	-114	405	-60	-60	0
499	0	0	212	-651	-863	219	537	-757	-787	-630	-841	-1067	-1030	-1150	0
500	0	0	-1021	-686	335	853	-678	-175	-1522	-1024	-1295	-1868	-1610	-1730	0
501	0	0	-1293	-688	605	990	-949	-41	-1540	-983	-1175	-1798	-1612	-1637	0
502	0	0	-887	-713	174	800	-530	-269	-863	-483	-607	-838	-999	-845	0
503	0	0	840	-688	-1528	-76	1184	-1108	599	186	271	698	17	213	0
504	0	0	2543	-661	-3204	-941	2873	-1932	2143	865	1158	2362	1119	1472	0
505	0	0	3591	-669	-4260	-1461	3925	-2464	2719	1115	1491	3024	1495	2037	0
506	0	0	4030	-591	-4621	-1719	4325	-2606	2791	1067	1381	2970	1552	1819	0
507	0	0	3294	-574	-3868	-1360	3581	-2221	1918	657	739	1967	933	1063	0
508	0	0	1820	-552	-2372	-634	2096	-1462	504	64	-139	523	-54	1	0
509	0	0	184	-516	-700	166	442	-608	-952	-595	-927	-995	-1078	-1136	0
510	0	0	-783	-527	256	655	-519	-135	-1583	-900	-1212	-1747	-1662	-1753	0
511	0	0	-1210	-576	634	893	-922	29	-1647	-873	-1189	-1711	-1625	-1596	0
512	0	0	-532	-533	-1	532	-265	-267	-886	-428	-585	-774	-966	-917	0
513	0	0	1090	-564	-1654	-263	1372	-1109	605	279	353	725	27	261	0
514	0	0	2871	-436	-3307	-1217	3089	-1871	2134	890	1125	2295	1010	1412	0
515	0	0	4186	-157	-4343	-2014	4264	-2250	2729	1218	1501	3059	1522	1984	0
516	0	0	4562	23	-4539	-2292	4550	-2258	2727	1181	1385	2977	1567	1825	0
517	0	0	3970	166	-3804	-2068	3887	-1819	1893	669	801	1885	845	1059	0
518	0	0	2512	159	-2353	-1335	2432	-1097	521	102	-124	452	-126	-34	0
519	0	0	760	128	-632	-444	696	-252	-1028	-512	-859	-1119	-1156	-1123	0
520	0	0	-287	73	360	107	-323	216	-1726	-859	-1237	-1829	-1695	-1767	0
521	0	0	-671	-27	644	349	-657	308	-1732	-768	-1185	-1786	-1683	-1730	0
522	0	0	-155	-279	-124	217	-15	-201	-923	-432	-434	-865	-1082	-867	0
523	0	0	1364	-409	-1773	-477	1568	-1091	440	316	329	651	-153	219	0
524	0	0	3067	-545	-3612	-1261	3339	-2078	1967	989	1193	2194	1024	1317	0
525	0	0	4103	-533	-4636	-1785	4369	-2584	2574	1191	1503	2925	1474	1949	0
526	0	0	4544	-523	-5067	-2010	4805	-2795	2570	1185	1387	2797	1365	1778	1
527	0	0	3888	-539	-4427	-1674	4157	-2483	1767	717	807	1885	789	985	0
528	0	0	2417	-481	-2898	-968	2657	-1689	335	95	-13	322	-209	-67	0
529	232	0	790	-434	-1224	-178	1007	-829	-1220	-461	-861	-1177	-1189	-1181	0
530	232	0	-153	-341	-188	247	17	-264	-1938	-805	-1233	-1924	-1777	-1808	0
531	232	0	-458	-259	199	358	-328	-30	-1922	-816	-1039	-1763	-1804	-1664	0
532	232	0	163	-157	-320	-3	241	-238	-1210	-393	-494	-841	-1142	-917	0
533	232	0	1870	-110	-1980	-880	1925	-1045	225	329	273	616	-114	65	0
534	232	0	3500	-46	-3546	-1727	3523	-1796	1701	968	1164	2192	911	1443	0
535	232	0	4566	21	-4545	-2293	4555	-2262	2190	1185	1501	2853	1422	1860	0
536	232	0	4962	23	-4939	-2492	4950	-2458	2252	1198	1394	2849	1350	1747	0
537	232	0	4143	5	-4138	-2074	4140	-2066	1389	642	768	1829	628	1028	0
538	232	0	2590	-7	-2597	-1291	2593	-1302	-34	27	-118	322	-279	-174	0
539	232	0	786	-21	-807	-382	796	-414	-1662	-585	-938	-1340	-1336	-1274	0
540	232	0	-329	-60	269	194	-299	104	-2242	-867	-1270	-2035	-1918	-1864	0
541	232	0	-715	-36	679	375	-697	321	-2442	-770	-1200	-1982	-1848	-1839	0
542	232	0	-143	-21	122	82	-132	50	-1705	-434	-545	-1049	-1274	-1078	0
543	232	0	1350	-85	-1435	-632	1392	-760	-236	254	269	469	-244	7	0
544	232	0	2968	-147	-3115	-1410	3041	-1631	1241	917	1018	2011	733	1129	0
545	232	0	3992	-128	-4120	-1932	4056	-2124	1846	1150	1350	2764	1204	1676	0
546	232	0	4279	-62	-4341	-2108	4310	-2201	1744	1105	1288	2533	1148	1612	0
547	232	0	3614	-58	-3672	-1778	3643	-1865	867	649	659	1614	549	754	0
548	232	0	1938	-120	-2058	-909	1998	-1089	-488	58	-232	166	-399	-323	0
549	232	0	161	-228	-389	33	275	-308	-2062	-649	-1105	-1460	-1431	-1552	0
550	232	0	-895	-331	564	613	-729	116	-2663	-915	-1390	-2081	-2031	-1994	0
551	232	0	-1308	-403	905	855	-1106	251	-2677	-962	-1272	-2060	-1903	-1918	0
552	232	0	-653	-469	184	561	-418	-142	-1846	-401	-657	-1059	-1288	-1162	0
553	232	0	930	-459	-1389	-235	1159	-924	-380	197	250	461	-300	-64	0
554	232	0	2691	-459	-3150	-1116	2920	-1804	1094	762	1008	2062	711	1078	0
555	232	0	3773	-446	-4219	-1663	3996	-2332	1747	1148	1336	2756	1284	1730	0
556	232	0	4247	-360	-4607	-1943	4427	-2483	1806	1065	1237	2725	1136	1633	0
557	232	0	3643	-380	-4023	-1631	3833	-2201	952	603	665	1730	591	890	0
558	232	0	2191	-292	-2483	-949	2337	-1387	-483	7	-180	250	-397	-275	0
559	232	0	535	-351	-886	-92	710	-618	-1938	-665	-1070	-1214	-1441	-1439	0
560	232	0	-517	-397	120	457	-318	-138	-2568	-944	-1404	-1984	-1951	-1889	0
561	232	0	-799	-514	285	656	-542	-114	-2611	-832	-1297	-2004	-1866	-1831	0
562	232	0	-254	-585	-331	419	38	-458	-1858	-504	-630	-1022	-1272	-1109	0
563	232	0	1296	-739	-2035	-278	1665	-1387	-273	250	252	560	-226	34	0
564	232	0	2905	-843	-3748	-1031	3326	-2295	1198	808	1004	2044	679	1202	0
565	232	0	3991	-948	-4939	-1521	4465	-2943	1755	1109	1385	2838	1226	1749	0
566	232	0	4218	-1039	-5257	-1589	4737	-3148	1782	1119	1222	2659	1156	1602	0
567	232	0	3548	-1057	-4605	-1245	4076	-2831	857	593	570	1588	434	752	0
568	232	0	1966	-1068	-3034	-449	2500	-2051	-570	-67	-228	71	-523	-360	0
569	232	0	242	-1028	-1270	393	756	-1149	-2168	-725	-1134	-1507	-1621	-1635	0
570	232	0	-712	-991	-279	851	-216	-635	-2719	-1072	-1387	-2196	-2229	-2099	0
571	232	0	-975	-929	46	952	-510	-441	-2915	-971	-1311	-2256	-2201	-2035	0
572	232	0	-283	-919	-636	601	176	-777	-2130	-523	-768	-1224	-1596	-1284	0
573	232	0	1358	-985	-2343	-186	1850	-1664	-752	131	168	195	-554	-265	0
574	232	0	3075	-1047	-4122	-1014	3598	-2584	587	702	966	1744	300	876	0
575	232	0	4139	-970	-5109	-1584	4624	-3039	1034	1067	1264	2413	791	1482	0
576	232	0	4499	-993	-5492	-1753	4995	-3242	989	1043	1171	2215	843	1344	0
577	232	0	3878	-960	-4838	-1459	4358	-2899	3	496	580	1162	19	492	0
578	232	0	2328	-973	-3301	-677	2814	-2137	-1489	-67	-325	-300	-931	-582	0
579	232	0	586	-979	-1565	196	1075	-1272	-3183	-814	-1162	-1806	-2040	-1790	0
580	232	0	-336	-993	-657	664	160	-825	-3934	-1002	-1470	-2646	-2580	-2388	0
581	232	0	-555	-1001	-446	778	-54	-723	-4081	-890	-1354	-2587	-2580	-2275	0
582	232	0	6	-1010	-1016	502	511	-1013	-3466	-525	-820	-1680	-1943	-1643	0
583	232	0	1798	-1047	-2845	-375	2321	-1946	-2042	217	31	-48	-1020	-477	0
584	232	0	3476	-1092	-4568	-1192	4022	-2830	-810	746	898	1323	9	583	0
585	232	0	4599	-1125	-5724	-1737	5161	-3424	-337	1080	1196	2108	442	1103	0
586	232	0	4932	-1099	-6031	-1916	5481	-3565	-488	999	1045	1938	343	960	0
587	232	0	4414	-1072	-5486	-1671	4950	-3279	-1443	543	453	909	-457	108	0
588	232	0	2842	-1078	-3920	-882	3381	-2499	-2902	-13	-329	-587	-1328	-952	0
589	232	0	1146	-1131	-2277	-7	1711	-1704	-4605	-748	-1295	-2184	-2490	-2176	0
590	232	0	371	-1115	-1486	372	928	-1300	-5373	-830	-1553	-2869	-3014	-2719	0
591	232	0	-89	-1074	-985	581	448	-1029	-5645	-911	-1470	-2865	-3098	-2700	0
592	232	0	677	-1134	-1811	228	1244	-1472	-4978	-401	-822	-1858	-2471	-1874	0
593	232	0	2258	-1119	-3377	-569	2817	-2248	-3701	256	60	-420	-1503	-754	0
594	232	0	4127	-1134	-5261	-1496	4694	-3197	-2450	876	834	1109	-485	244	0
595	232	0	5224	-1127	-6351	-2048	5787	-3739	-2052	1286	1195	1976	-23	913	0
596	232	0	5510	-1117	-6627	-2196	6068	-3872	-2384	1179	1018	1730	-155	737	0
597	232	0	5050	-1068	-6118	-1991	5584	-3593	-3367	756	519	785	-853	-77	0
598	232	0	3494	-1049	-4543	-1222	4018	-2796	-4948	81	-341	-680	-1872	-1150	0
599	232	0	1917	-1107	-3024	-405	2470	-2065	-6656	-496	-1098	-2120	-2910	-2161	0
600	232	0	990	-1068	-2058	39	1524	-1563	-7591	-713	-1491	-2964	-3410	-2787	0
601	232	0	749	-1103	-1852	177	1300	-1477	-7839	-539	-1274	-2704	-3325	-2580	0
602	232	0	1420	-1121	-2541	-149	1980	-1831	-7280	-126	-568	-1732	-2655	-1811	0
603	232	0	3078	-999	-4077	-1039	3577	-2538	-5946	552	236	-213	-1637	-743	0
604	232	0	4780	-1032	-5812	-1874	5296	-3422	-4939	1293	1150	1416	-603	589	0
605	232	0	5999	-1043	-7042	-2478	6520	-4042	-4857	1668	1402	2211	-64	1059	0
606	232	0	6367	-1001	-7368	-2683	6867	-4184	-5014	1600	1305	2198	-81	1094	0
607	232	0	5639	-964	-6603	-2337	6121	-3783	-5977	1231	733	1165	-746	269	0
608	232	0	4010	-991	-5001	-1509	4505	-2996	-7379	669	-67	-199	-1641	-793	0
609	232	0	2194	-1008	-3202	-593	2698	-2105	-9007	44	-776	-1643	-2671	-1844	0
610	232	0	1044	-1006	-2050	-19	1547	-1528	-9835	-149	-1045	-2339	-3107	-2384	0
611	232	0	644	-1051	-1695	203	1169	-1373	-10167	-3	-841	-2134	-3026	-2283	0
612	232	0	1313	-1162	-2475	-75	1894	-1818	-9538	576	-180	-1082	-2166	-1425	0
613	232	0	2921	-1162	-4083	-879	3502	-2622	-8051	1276	795	428	-1206	-213	0
614	232	0	4636	-1098	-5734	-1769	5185	-3416	-6826	2114	1641	2178	48	1156	0
615	232	0	5692	-1125	-6817	-2283	6254	-3971	-6394	2504	2021	3057	628	1685	0
616	232	0	6224	-977	-7201	-2623	6712	-4089	-6277	2539	2009	3136	638	1751	0
617	232	0	5660	-1065	-6725	-2297	6192	-3895	-7199	2042	1390	2081	-48	1012	0
618	232	0	4286	-1103	-5389	-1591	4837	-3246	-8483	1501	640	843	-847	44	0
619	232	0	2594	-1123	-3717	-735	3155	-2420	-10066	799	-137	-743	-1864	-1065	0
620	232	0	1723	-1132	-2855	-295	2289	-1993	-10763	748	-333	-1348	-2215	-1476	0
621	232	0	1294	-1249	-2543	-22	1918	-1896	-10879	760	-168	-1158	-2198	-1290	0
622	232	0	1899	-1261	-3160	-319	2529	-2210	-10012	1326	560	-7	-1441	-401	0
623	232	0	3597	-1216	-4813	-1190	4205	-3014	-8452	2120	1470	1604	-405	832	0
624	232	0	5281	-1200	-6481	-2040	5881	-3840	-7038	2814	2287	3199	719	2095	0
625	232	0	6371	-1152	-7523	-2609	6947	-4337	-6419	3201	2729	3996	1309	2698	0
626	232	0	6726	-1115	-7841	-2805	7283	-4478	-6483	3197	2655	3909	1233	2634	0
627	232	0	6004	-1131	-7135	-2436	6569	-4133	-7441	2859	2009	2884	597	1835	0
628	232	0	4437	-1204	-5641	-1616	5039	-3422	-8733	2289	1365	1583	-325	892	0
629	232	0	2685	-1218	-3903	-733	3294	-2560	-10353	1631	516	174	-1245	-238	0
630	232	0	1665	-1111	-2776	-277	2220	-1943	-11030	1369	203	-485	-1730	-741	0
631	232	0	1259	-1121	-2380	-69	1819	-1750	-11106	1422	399	-52	-1662	-490	0
632	232	0	1744	-1142	-2886	-301	2315	-2014	-10786	1926	1051	1035	-1008	345	0
633	232	0	3298	-1119	-4417	-1089	3857	-2768	-9769	2634	2073	2717	95	1567	0
634	232	0	4760	-1129	-5889	-1815	5324	-3509	-8425	3344	2942	4182	1202	2857	0
635	232	0	5519	-1131	-6650	-2194	6084	-3890	-7963	3709	3208	4958	1753	3402	0
636	232	0	5508	-1152	-6660	-2178	6084	-3906	-8312	3709	3072	4840	1714	3276	0
637	232	0	4464	-1125	-5589	-1669	5026	-3357	-9507	3348	2494	3858	1030	2490	0
638	232	0	2695	-1049	-3744	-823	3219	-2396	-11123	2834	1614	2380	77	1367	0
639	232	0	612	-1004	-1616	196	1114	-1310	-12738	2077	770	847	-944	170	0
640	232	0	-397	-1002	-605	699	104	-803	-13541	1877	481	50	-1439	-366	0
641	232	0	-1192	-1018	174	1105	-683	-422	-13806	2048	673	195	-1480	-246	0
642	232	0	-781	-1004	-223	892	-279	-613	-13219	2475	1206	1125	-865	494	0
643	232	0	494	-1001	-1495	253	994	-1248	-12043	3115	2095	2576	106	1668	0
644	232	0	1800	-1063	-2863	-368	2331	-1963	-10753	3724	2871	4130	1022	2747	0
645	232	0	2401	-1160	-3561	-620	2981	-2360	-10431	4077	3195	4768	1383	3315	0
646	232	0	2337	-1164	-3501	-586	2919	-2332	-10753	4106	2985	4745	1326	3090	0
647	232	0	1216	-1181	-2397	-17	1806	-1789	-12004	3668	2298	3651	457	2246	0
648	232	0	-532	-1094	-562	813	15	-828	-13515	3127	1530	2232	-411	1189	0
649	232	0	-2538	-1068	1470	1803	-2004	201	-15260	2353	657	543	-1561	-98	0
650	232	0	-3799	-1136	2663	2467	-3231	763	-16195	2213	370	-176	-2071	-583	0
651	232	0	-4453	-1169	3284	2811	-3868	1057	-16660	2112	467	-159	-2058	-603	0
652	232	0	-3825	-1096	2729	2460	-3277	816	-16332	2737	1121	841	-1354	102	0
653	232	0	-2366	-991	1375	1678	-1870	192	-15473	3408	1938	2265	-523	1105	0
654	232	0	-873	-1063	-190	968	-341	-626	-14317	4110	2727	3303	420	2168	0
655	232	0	-163	-1096	-933	629	385	-1014	-13876	4450	3010	3850	915	2599	0
656	232	0	-28	-1162	-1134	595	553	-1148	-14259	4413	2836	3561	729	2326	0
657	232	0	-1100	-1278	-178	1189	-461	-728	-15768	3996	2279	2566	-157	1451	0
658	232	0	-3002	-1350	1652	2176	-2327	151	-17628	3393	1363	923	-1233	248	0
659	232	0	-5122	-1334	3788	3228	-4455	1227	-19316	2727	479	-744	-2347	-1055	0
660	232	0	-6451	-1307	5144	3879	-5797	1918	-20274	2456	32	-1681	-3043	-1821	0
661	232	0	-7136	-1284	5852	4210	-6494	2284	-20655	2492	219	-1681	-3096	-1784	0
662	232	0	-6954	-1274	5680	4114	-6317	2203	-20251	2797	706	-937	-2570	-1297	0
663	232	0	-5738	-1152	4586	3445	-5162	1717	-19287	3526	1495	267	-1761	-426	0
664	232	0	-4509	-1074	3435	2791	-3972	1180	-18092	4192	2262	1573	-923	552	0
665	232	0	-4168	-1068	3100	2618	-3634	1016	-18010	4481	2463	2029	-673	896	0
666	232	0	-4290	-1154	3136	2722	-3713	991	-18400	4417	2231	1722	-900	465	0
667	232	0	-5507	-1208	4299	3357	-4903	1545	-19572	3934	1639	671	-1775	-467	0
668	232	0	-7602	-1214	6388	4408	-6995	2587	-21200	3325	628	-968	-2972	-1907	0
669	232	0	-9789	-1191	8598	5490	-9193	3703	-22814	2679	-194	-2512	-4165	-3086	0
670	232	0	-11348	-1189	10159	6268	-10753	4485	-23712	2502	-613	-3348	-4838	-3765	0
671	232	0	-12109	-1222	10887	6665	-11498	4832	-23974	2525	-467	-3309	-5012	-3819	0
672	232	0	-11930	-1185	10745	6557	-11337	4780	-23683	2952	157	-2438	-4411	-3109	0
673	232	0	-10758	-1165	9593	5961	-10175	4214	-22635	3484	894	-999	-3654	-2254	0
674	232	0	-9313	-1183	8130	5248	-8721	3473	-21462	4039	1732	52	-2655	-1377	0
675	232	0	-9043	-1276	7767	5159	-8405	3245	-21023	4207	1982	549	-2120	-1065	0
676	232	0	-9513	-1175	8338	5344	-8925	3581	-21334	4192	1550	-73	-2328	-1639	0
677	232	0	-10657	-1041	9616	5849	-10136	4287	-22632	3732	882	-1334	-3195	-2667	0
678	232	0	-12822	-1111	11711	6966	-12266	5300	-24197	3005	-65	-2809	-4522	-3978	0
679	232	0	-15036	-1212	13824	8124	-14430	6306	-25838	2316	-977	-4557	-5891	-5350	0
680	232	0	-16714	-1377	15337	9045	-16025	6980	-26622	1969	-1458	-5455	-6741	-6153	0
681	232	0	-17622	-1365	16257	9493	-16939	7446	-26822	1996	-1466	-5658	-7044	-6283	0
682	232	0	-17344	-1326	16018	9335	-16681	7346	-26056	2465	-861	-4950	-6469	-5691	0
683	232	0	-16369	-1387	14982	8878	-15675	6797	-24837	2989	-129	-3963	-5635	-4811	0
684	232	0	-14807	-1210	13597	8008	-14202	6193	-23520	3602	657	-2735	-4712	-3841	0
685	232	0	-14082	-1086	12996	7584	-13539	5955	-23134	3802	938	-2351	-4463	-3493	0
686	232	0	-13969	-1216	12753	7592	-13361	5768	-23369	3732	731	-2686	-4710	-3744	0
687	232	0	-15195	-1375	13820	8285	-14507	6222	-24620	3160	-42	-4202	-5818	-4917	0
688	232	0	-16870	-1356	15514	9113	-16192	7079	-25823	2607	-929	-6002	-6995	-6248	0
689	232	0	-18825	-1261	17564	10043	-18194	8151	-27132	1980	-1767	-7618	-8266	-7531	0
690	232	0	-20051	-1332	18719	10691	-19385	8693	-28155	1513	-2308	-8764	-9135	-8466	0
691	232	0	-20452	-1334	19118	10893	-19785	8892	-28386	1763	-2209	-8795	-9228	-8543	0
692	232	0	-20028	-1226	18802	10627	-19415	8788	-27947	1996	-1662	-8072	-9034	-8051	0
693	232	0	-18565	-1160	17405	9862	-17985	8122	-27111	2539	-921	-6989	-8462	-7255	0
694	232	0	-17038	-1196	15842	9117	-16440	7323	-26155	3177	-215	-5818	-7736	-6499	0
695	232	0	-16183	-1185	14998	8684	-15590	6906	-25834	3173	-71	-5428	-7721	-6306	0
696	232	0	-16010	-1123	14887	8566	-15448	6882	-26288	3187	-292	-5922	-8165	-6774	0
697	232	0	-16970	-1239	15731	9104	-16350	7246	-27596	2657	-1067	-7348	-9232	-8142	0
698	232	0	-18900	-1427	17473	10163	-18186	8023	-29447	2077	-1887	-8778	-10555	-9624	0
699	232	0	-20986	-1460	19526	11223	-20256	9033	-31451	1451	-2911	-10404	-11925	-11224	0
700	232	0	-22148	-1361	20787	11754	-21467	9713	-31784	1243	-3253	-11323	-12722	-12090	0
701	232	0	-22862	-1317	21545	12089	-22203	10114	-31784	1387	-3185	-11651	-13046	-12363	0
702	232	0	-22730	-1334	21396	12032	-22063	10031	-31784	1866	-2593	-11069	-12838	-11733	0
703	232	0	-21746	-1338	20408	11542	-21077	9535	-31784	2611	-1971	-9930	-12410	-10947	0
704	232	0	-20359	-1181	19178	10770	-19768	8998	-31232	3301	-1297	-8815	-11723	-10297	0
705	232	0	-19938	-1276	18662	10607	-19300	8693	-31391	3544	-1032	-8433	-11634	-10153	0
706	232	0	-20131	-1350	18781	10740	-19456	8715	-31784	3367	-1383	-9009	-12136	-10761	0
707	232	0	-21192	-1255	19937	11223	-20564	9341	-31784	2925	-2085	-10299	-13126	-12006	0
708	232	0	-23153	-1158	21995	12155	-22574	10418	-31784	2407	-3010	-12029	-14476	-13422	0
709	232	0	-25306	-1198	24108	13252	-24707	11455	-31784	1668	-3880	-13902	-15964	-15013	0
710	232	0	-26936	-1367	25569	14151	-26252	12101	-31784	1511	-4302	-15093	-16926	-15975	0
711	232	0	-27735	-1534	26201	14634	-26968	12333	-31784	1713	-4213	-15289	-17221	-16290	0
712	232	0	-27665	-1392	26273	14528	-26969	12440	-31784	2198	-3651	-14916	-17104	-15985	0
713	232	0	-26515	-1334	25181	13924	-25848	11923	-31784	3069	-2877	-14006	-16476	-15302	0
714	232	0	-25289	-1305	23984	13297	-24636	11339	-31784	3821	-2157	-13203	-16150	-14617	0
715	232	0	-24858	-1181	23677	13019	-24267	11248	-31784	4244	-2058	-12980	-16356	-14447	0
716	232	0	-25254	-1350	23904	13302	-24579	11277	-31784	4194	-2236	-13626	-16967	-15147	0
717	232	0	-26497	-1204	25293	13850	-25895	12044	-31784	3771	-2859	-14961	-18193	-16618	0
718	232	0	-28651	-1202	27449	14926	-28050	13123	-31784	3175	-3740	-16889	-19689	-18327	0
719	232	0	-30829	-1231	29598	16030	-30213	14183	-31784	2725	-4659	-18887	-21200	-19881	0
720	232	0	-32529	-1330	31199	16929	-31864	14934	-31784	2578	-5117	-20402	-22166	-20905	0
721	232	0	-33104	-1321	31783	17212	-32443	15231	-31784	2861	-4931	-20864	-22614	-21132	1
722	232	0	-33040	-1257	31783	17148	-32411	15263	-31784	3455	-4339	-20335	-22364	-20715	0
723	232	0	-32156	-1334	30822	16745	-31489	14744	-31784	4074	-3637	-19368	-21859	-20057	0
724	232	0	-30965	-1346	29619	16155	-30292	14136	-31784	4756	-2929	-18373	-21330	-19489	0
725	232	0	-30544	-1338	29206	15941	-29875	13934	-31784	5028	-2723	-18022	-21132	-19343	0
726	232	0	-31168	-1164	30004	16166	-30586	14420	-31784	4838	-3183	-18552	-21724	-20106	0
727	232	0	-32483	-1152	31331	16817	-31907	15089	-31784	4312	-4200	-20100	-22659	-21371	0
728	232	0	-33011	-1228	31783	17119	-32397	15277	-31784	3538	-5239	-22106	-23960	-22892	0
729	232	0	-33088	-1305	31783	17196	-32435	15239	-31784	2688	-6109	-23900	-25258	-24455	0
730	232	0	-33257	-1474	31783	17365	-32520	15154	-31784	2141	-6444	-25320	-25955	-25429	0
731	232	0	-33276	-1493	31783	17384	-32529	15145	-31784	1912	-6438	-25825	-26294	-25751	0
732	232	0	-33109	-1326	31783	17217	-32446	15228	-31784	2134	-5951	-25382	-25918	-25353	0
733	211	0	-33170	-1387	31783	17278	-32476	15198	-31784	2428	-5173	-24824	-25218	-24729	0
734	211	0	-33356	-1573	31783	17464	-32569	15105	-31784	2820	-4529	-24271	-24418	-23988	0
735	211	0	-32998	-1427	31571	17212	-32284	15072	-31784	2964	-4363	-24176	-24069	-23972	0
736	211	0	-33043	-1468	31575	17255	-32309	15053	-31784	2584	-4770	-24977	-24430	-24709	0
737	211	0	-33067	-1284	31783	17175	-32425	15249	-31784	2002	-5754	-26545	-25476	-26050	0
738	211	0	-33018	-1235	31783	17126	-32400	15274	-31784	1226	-6801	-28442	-26686	-27699	0
739	211	0	-33040	-1257	31783	17148	-32411	15263	-31784	271	-7820	-30384	-28108	-29544	0
740	211	0	-33179	-1396	31783	17287	-32481	15193	-31784	-203	-8439	-31585	-29006	-30688	0
741	211	0	-33272	-1489	31783	17380	-32527	15147	-31784	-323	-8458	-31784	-29317	-31123	0
742	211	0	-33249	-1466	31783	17357	-32516	15158	-31784	-34	-8041	-31391	-29004	-30646	0
743	211	0	-33245	-1462	31783	17353	-32514	15160	-31784	415	-7441	-30312	-28411	-29893	0
744	211	0	-33090	-1307	31783	17198	-32436	15238	-31784	997	-6865	-29303	-27582	-29218	0
745	211	0	-33059	-1276	31783	17167	-32421	15253	-31784	1138	-6706	-28861	-27315	-28894	0
746	211	0	-33051	-1268	31783	17159	-32417	15257	-31784	1099	-7022	-29034	-27513	-29266	0
747	211	0	-32968	-1185	31783	17076	-32375	15299	-31784	572	-7802	-30058	-28329	-30364	0
748	211	0	-33142	-1359	31783	17250	-32462	15212	-31784	145	-8755	-31224	-29179	-31412	0
749	211	0	-33162	-1379	31783	17270	-32472	15202	-31784	-539	-9509	-31784	-30196	-31784	0
750	211	0	-33125	-1342	31783	17233	-32454	15220	-31784	-888	-9930	-31784	-30675	-31784	0
751	211	0	-33049	-1266	31783	17157	-32416	15258	-31784	-880	-9835	-31784	-30704	-31784	0
752	211	0	-32937	-1154	31783	17045	-32360	15314	-31784	-325	-9160	-30900	-30145	-31784	0
753	211	0	-32987	-1204	31783	17095	-32385	15289	-31784	71	-8404	-29208	-29282	-30591	0
754	211	0	-32859	-1076	31783	16967	-32321	15353	-31784	692	-7598	-27518	-28320	-29292	0
755	211	0	-32119	-981	31138	16550	-31628	15078	-31784	960	-7290	-26354	-27821	-28512	0
756	211	0	-31760	-1202	30558	16481	-31159	14678	-31784	787	-7569	-25895	-28011	-28570	0
757	211	0	-32488	-1119	31369	16803	-31928	15125	-31784	129	-8388	-26112	-28906	-29542	0
758	211	0	-32943	-1160	31783	17051	-32363	15311	-31784	-481	-9377	-26657	-30011	-30642	0
759	211	0	-33111	-1328	31783	17219	-32447	15227	-31784	-1179	-10316	-27280	-31274	-31784	0
760	211	0	-33009	-1226	31783	17117	-32396	15278	-31784	-1641	-10821	-27301	-31784	-31784	0
761	211	0	-33069	-1286	31783	17177	-32426	15248	-31784	-1786	-10778	-26841	-31784	-31784	0
762	211	0	-33183	-1400	31783	17291	-32483	15191	-31784	-1565	-10330	-25627	-31612	-31784	0
763	211	0	-33123	-1340	31783	17231	-32453	15221	-31784	-1195	-9831	-24331	-30700	-30925	0
764	211	0	-32904	-1121	31783	17012	-32343	15331	-31784	-836	-9172	-22882	-29815	-30060	0
765	211	0	-33030	-1247	31783	17138	-32406	15268	-31784	-956	-9110	-22465	-29486	-30015	0
766	211	0	-33053	-1270	31783	17161	-32418	15256	-31784	-1472	-9593	-22744	-29815	-30572	0
767	211	0	-33119	-1336	31783	17227	-32451	15223	-31784	-2393	-10656	-23863	-31154	-31784	0
768	211	0	-33115	-1332	31783	17223	-32449	15225	-31784	-3492	-11746	-25511	-31784	-31784	0
769	211	0	-33028	-1245	31783	17136	-32405	15269	-31784	-4566	-13015	-27282	-31784	-31784	0
770	211	0	-32964	-1181	31783	17072	-32373	15301	-31784	-5156	-13777	-28221	-31784	-31784	0
771	211	0	-33162	-1379	31783	17270	-32472	15202	-31784	-5662	-14002	-28322	-31784	-31784	0
772	211	0	-33210	-1427	31783	17318	-32496	15178	-31784	-5612	-13919	-27695	-31784	-31784	0
773	211	0	-33185	-1402	31783	17293	-32484	15190	-31784	-5393	-13655	-26836	-31784	-31784	0
774	211	0	-33214	-1431	31783	17322	-32498	15176	-31784	-5175	-13201	-25978	-31784	-31784	0
775	211	0	-33274	-1491	31783	17382	-32528	15146	-31784	-5270	-13192	-25334	-31784	-31784	0
776	211	0	-33234	-1451	31783	17342	-32508	15166	-31784	-5829	-13900	-25592	-31784	-31784	0
777	211	0	-33164	-1381	31783	17272	-32473	15201	-31784	-6619	-14800	-26471	-31784	-31784	0
778	211	0	-33032	-1249	31783	17140	-32407	15267	-31784	-7618	-15944	-27456	-31784	-31784	0
779	211	0	-33001	-1218	31783	17109	-32392	15282	-31784	-8450	-16938	-28133	-31784	-31784	0
780	211	0	-33032	-1249	31783	17140	-32407	15267	-31784	-9073	-17628	-28007	-31784	-31784	0
781	211	0	-32979	-1196	31783	17087	-32381	15293	-31784	-9269	-17692	-27127	-31784	-31784	0
782	211	0	-32875	-1092	31783	16983	-32329	15345	-31784	-9304	-17256	-25518	-31784	-31784	0
783	211	0	-33014	-1231	31783	17122	-32398	15276	-31784	-9108	-16637	-23454	-31784	-31784	0
784	211	0	-33032	-1249	31783	17140	-32407	15267	-31784	-8764	-15964	-21452	-31784	-31784	0
785	211	0	-33172	-1389	31783	17280	-32477	15197	-31784	-8772	-15752	-19879	-31784	-31784	0
786	211	0	-33208	-1425	31783	17316	-32495	15179	-31784	-8912	-16026	-18872	-31784	-31784	0
787	211	0	-33298	-1515	31783	17406	-32540	15134	-31784	-9364	-16592	-18391	-31784	-31784	0
788	211	0	-33371	-1588	31783	17479	-32577	15097	-31784	-10023	-17450	-18160	-31784	-31784	0
789	211	0	-33433	-1650	31783	17541	-32608	15066	-31784	-10514	-18107	-17665	-31784	-31784	0
790	211	0	-33247	-1464	31783	17355	-32515	15159	-31784	-10720	-18375	-16513	-31784	-31784	0
791	211	0	-33148	-1365	31783	17256	-32465	15209	-31784	-10462	-18074	-14567	-31784	-31784	0
792	211	0	-33121	-1338	31783	17229	-32452	15222	-31784	-9932	-17297	-12006	-31784	-31784	0
793	211	0	-33121	-1338	31783	17229	-32452	15222	-31784	-9129	-16373	-9170	-31784	-31784	0
794	211	0	-33366	-1583	31783	17474	-32574	15100	-31784	-8435	-15483	-6138	-31784	-31784	0
795	211	0	-33540	-1757	31783	17648	-32661	15013	-31784	-7996	-14914	-4046	-31784	-31784	0
796	211	0	-33461	-1678	31783	17569	-32622	15052	-31784	-7988	-14858	-3154	-31784	-31544	0
797	211	0	-33397	-1614	31783	17505	-32590	15084	-31784	-8318	-15229	-2956	-31784	-31753	0
798	211	0	-33362	-1579	31783	17470	-32572	15102	-31784	-8778	-15818	-3292	-31784	-31784	0
799	211	0	-33313	-1530	31783	17421	-32548	15126	-31784	-9137	-16177	-3769	-31784	-31784	0
800	211	0	-33253	-1470	31783	17361	-32518	15156	-31761	-9211	-16257	-3866	-31784	-31784	0
801	211	0	-33236	-1453	31783	17344	-32509	15165	-30295	-8755	-15735	-3193	-31784	-31784	0
802	211	0	-33183	-1400	31783	17291	-32483	15191	-27906	-8233	-14897	-1965	-31218	-30374	0
803	211	0	-33269	-1486	31783	17377	-32526	15148	-25029	-7564	-13915	-473	-29536	-28599	0
804	211	0	-31128	-1503	29625	16315	-30376	14061	-22133	-6954	-12856	880	-27584	-26733	0
805	211	0	-28948	-1536	27412	15242	-28180	12938	-20065	-6673	-12388	1323	-26219	-25421	0
806	211	0	-27549	-1505	26044	14527	-26796	12269	-18523	-6805	-12353	865	-25439	-24717	0
807	211	0	-27117	-1455	25662	14286	-26389	12103	-17665	-7296	-12712	-345	-25501	-24853	0
808	211	0	-27700	-1476	26224	14588	-26962	12374	-17015	-7864	-13193	-1949	-25751	-25105	0
809	211	0	-28676	-1501	27175	15088	-27925	12837	-16433	-8679	-13843	-3612	-26345	-25646	0
810	211	0	-28550	-1344	27206	14947	-27878	12931	-14963	-8877	-13824	-4853	-26149	-25520	0
811	211	0	-28238	-1278	26960	14758	-27599	12841	-13001	-8809	-13424	-5317	-25404	-24575	0
812	211	0	-26912	-1359	25553	14135	-26232	12097	-10089	-8287	-12650	-4985	-23879	-23105	0
813	211	0	-24695	-1332	23363	13013	-24029	11015	-6896	-7560	-11548	-4376	-22057	-21194	0
814	211	0	-22189	-1321	20868	11755	-21528	9773	-3658	-6725	-10635	-3604	-20245	-19233	0
815	211	0	-20656	-1365	19291	11010	-19973	8963	-1189	-6227	-10183	-3396	-18866	-17861	0
816	211	0	-19704	-1501	18203	10602	-18953	8351	669	-6175	-10196	-3936	-18098	-17502	0
817	211	0	-19597	-1416	18181	10506	-18889	8382	1749	-6450	-10594	-4948	-17995	-17514	0
818	211	0	-20394	-1555	18839	10974	-19616	8642	2415	-7003	-11158	-6425	-18137	-17921	0
819	211	0	-21182	-1548	19634	11365	-20408	9043	3034	-7622	-11682	-8295	-18218	-18373	0
820	211	0	-21176	-1460	19716	11318	-20446	9128	4295	-7934	-11738	-9608	-18045	-18261	0
821	211	0	-20429	-1249	19180	10839	-19804	8965	6025	-7944	-11378	-10443	-17207	-17399	0
822	211	0	-18673	-1078	17595	9875	-18134	8258	8390	-7690	-10524	-10846	-15743	-16006	0
823	211	0	-16097	-915	15182	8506	-15639	7133	11141	-7148	-9570	-11089	-14068	-14264	0
824	211	0	-13286	-504	12782	6895	-13034	6139	13869	-6722	-8698	-11298	-12443	-12447	0
825	211	0	-11344	-234	11110	5789	-11227	5438	15783	-6563	-8250	-12028	-11283	-11195	0
826	211	0	-10214	58	10272	5078	-10243	5165	16777	-6791	-8361	-13327	-10739	-10650	0
827	211	0	-10123	337	10460	4893	-10291	5398	16757	-7325	-8978	-15273	-10951	-10780	0
828	211	0	-10734	710	11444	5012	-11089	6077	16418	-7971	-9581	-17184	-11279	-11075	0
829	211	0	-11620	1251	12871	5184	-12245	7061	15694	-8735	-10210	-19025	-11575	-11471	0
830	211	0	-11570	1744	13314	4913	-12442	7529	15421	-9026	-10450	-20013	-11480	-11286	0
831	211	0	-10969	2457	13426	4256	-12197	7941	15545	-9154	-10161	-20106	-10842	-10437	0
832	211	0	-9376	3059	12435	3158	-10905	7747	16303	-8867	-9447	-19254	-9630	-8980	0
833	211	0	-6927	3484	10411	1721	-8669	6947	17316	-8433	-8485	-17962	-8068	-7148	0
834	211	0	-4524	3637	8161	443	-6342	5899	18090	-7928	-7663	-16509	-6514	-5552	0
835	211	0	-2865	3736	6601	-435	-4733	5168	18162	-7777	-7210	-15390	-5457	-4390	0
836	211	0	-2128	3581	5709	-726	-3918	4645	17240	-7934	-7399	-15095	-5150	-4182	1
837	211	0	-2382	3472	5854	-545	-4118	4663	15475	-8299	-7936	-15223	-5263	-4460	0
838	211	0	-3511	3001	6512	255	-5011	4756	13308	-8871	-8671	-15651	-5804	-5109	0
839	211	0	-4908	2475	7383	1216	-6145	4929	11011	-9438	-9358	-15954	-6285	-5647	0
840	211	0	-5554	1922	7476	1816	-6515	4699	9123	-9723	-9587	-15781	-6415	-5833	0
841	218	0	-5537	1280	6817	2128	-6177	4048	8116	-9663	-9346	-14841	-5833	-5086	0
842	218	0	-4647	519	5166	2064	-4906	2842	7703	-9230	-8601	-13279	-4667	-3798	0
843	218	0	-2804	-143	2661	1473	-2732	1259	7787	-8759	-7769	-11449	-3204	-2258	0
844	218	0	-911	-836	75	873	-493	-380	7845	-8256	-6888	-9694	-1773	-593	0
845	218	0	388	-1187	-1575	399	981	-1381	7278	-7988	-6473	-8570	-818	428	0
846	218	0	1007	-1266	-2273	129	1640	-1769	6062	-8254	-6603	-8235	-603	715	0
847	218	0	887	-1274	-2161	193	1524	-1717	4349	-8563	-7018	-8528	-820	323	0
848	218	0	-328	-1290	-962	809	317	-1126	2163	-9094	-7742	-9193	-1268	-273	0
849	218	0	-1487	-1266	221	1376	-854	-522	48	-9583	-8322	-9800	-1887	-853	0
850	218	0	-1985	-1297	688	1641	-1336	-304	-1325	-9765	-8518	-9824	-1974	-923	0
851	218	0	-1738	-1224	514	1481	-1126	-355	-1848	-9542	-8213	-9133	-1569	-395	0
852	218	0	-405	-946	-541	675	68	-743	-1577	-8881	-7275	-7618	-269	973	0
853	218	0	1695	-871	-2566	-412	2130	-1718	-711	-8180	-6367	-6025	971	2426	0
854	218	0	4121	-851	-4972	-1635	4546	-2911	413	-7311	-5385	-4130	2500	3973	0
855	218	0	5587	-900	-6487	-2343	6037	-3693	946	-6918	-4850	-3045	3371	4838	0
856	218	0	6293	-1032	-7325	-2630	6809	-4178	822	-6758	-4873	-2853	3592	4919	0
857	218	0	6191	-1016	-7207	-2587	6699	-4111	358	-6873	-5249	-3239	3301	4423	0
858	218	0	5153	-1148	-6301	-2002	5727	-3724	-498	-7096	-5802	-4008	2766	3625	0
859	218	0	4066	-1224	-5290	-1421	4678	-3257	-1016	-7360	-6351	-4818	2083	2836	0
860	218	0	3612	-1220	-4832	-1196	4222	-3026	-890	-7261	-6415	-5181	1969	2593	0
861	218	0	3783	-1354	-5137	-1214	4460	-3245	182	-6885	-6014	-5018	2368	3053	0
862	218	0	5034	-1325	-6359	-1854	5696	-3842	2128	-6097	-5113	-4101	3459	4266	0
863	218	0	7118	-1311	-8429	-2903	7773	-4870	4673	-5111	-4167	-2997	4803	5600	0
864	218	0	9308	-1334	-10642	-3987	9975	-5988	7581	-4184	-3218	-2149	6111	7102	0
865	218	0	10668	-1495	-12163	-4586	11415	-6829	10146	-3699	-2679	-1788	6906	7874	0
866	218	0	11433	-1402	-12835	-5015	12134	-7118	12068	-3453	-2634	-2273	7187	7922	0
867	218	0	11037	-1334	-12371	-4851	11704	-6852	12850	-3633	-3125	-3468	6625	7325	0
868	218	0	10150	-1237	-11387	-4456	10768	-6312	13560	-3856	-3627	-4729	6149	6518	0
869	218	0	8653	-1390	-10043	-3631	9348	-5716	13948	-4219	-4203	-6178	5410	5627	0
870	218	0	8171	-1414	-9585	-3378	8878	-5499	15066	-4250	-4361	-7022	5179	5358	0
871	218	0	8472	-1206	-9678	-3633	9075	-5442	16821	-3794	-3866	-7160	5732	5794	0
872	218	0	9601	-1226	-10827	-4187	10214	-6026	19161	-3150	-3123	-6537	6673	6861	0
873	218	0	11567	-1462	-13029	-5052	12298	-7245	22044	-2349	-2112	-5639	7994	8161	0
874	218	0	13669	-1509	-15178	-6080	14423	-8343	24570	-1617	-1268	-4547	9300	9474	0
875	218	0	15184	-1437	-16621	-6873	15902	-9029	26366	-1173	-690	-4108	10072	10274	0
876	218	0	15986	-1375	-17361	-7305	16673	-9368	27299	-1049	-822	-4345	10367	10311	0
877	218	0	15714	-1282	-16996	-7216	16355	-9139	27406	-1565	-1264	-5344	9897	9579	0
878	218	0	14761	-1288	-16049	-6736	15405	-8668	27260	-1932	-1879	-6431	9251	8693	0
879	218	0	13540	-1231	-14771	-6154	14155	-8001	26857	-2498	-2529	-7439	8506	7820	0
880	218	0	13237	-1105	-14342	-6066	13789	-7723	27068	-2661	-2774	-8058	8246	7307	0
881	218	0	13427	-1154	-14581	-6136	14004	-7867	27866	-2525	-2345	-7915	8633	7707	0
882	218	0	14564	-1239	-15803	-6662	15183	-8521	28938	-2066	-1610	-6984	9641	8739	0
883	218	0	16812	-1084	-17896	-7864	17354	-9490	30465	-1449	-793	-5794	10860	9837	0
884	218	0	18944	-1160	-20104	-8892	19524	-10632	31282	-929	135	-4450	12200	11042	0
885	218	0	20352	-1065	-21417	-9643	20884	-11241	31092	-688	420	-3587	12897	11653	0
886	218	0	21102	-1045	-22147	-10028	21624	-11596	30935	-853	397	-3241	12829	11622	0
887	218	0	20638	-1231	-21869	-9703	21253	-11550	30780	-1257	-248	-3470	12264	10873	0
888	218	0	19297	-1280	-20577	-9008	19937	-10928	29491	-1994	-989	-4112	11418	9818	0
889	218	0	17809	-1208	-19017	-8300	18413	-10112	27666	-2690	-1649	-4898	10611	8749	0
890	218	0	17153	-1224	-18377	-7964	17765	-9800	26312	-3034	-1932	-4929	10210	8342	0
891	218	0	17344	-1262	-18606	-8041	17975	-9934	25821	-3036	-1590	-4227	10522	8654	0
892	218	0	18417	-1262	-19679	-8577	19048	-10470	26308	-2667	-919	-2698	11401	9701	0
893	218	0	20401	-1129	-21530	-9636	20965	-11329	27369	-2199	-137	-787	12503	10895	0
894	218	0	22427	-1175	-23602	-10626	23014	-12388	28450	-1608	669	836	13632	12216	0
895	218	0	23598	-1274	-24872	-11162	24235	-13073	28743	-1400	995	2139	14202	12722	0
896	218	0	24025	-1204	-25229	-11410	24627	-13216	27887	-1584	888	2764	14152	12726	0
897	218	0	23562	-1074	-24636	-11244	24099	-12855	26318	-2079	215	2700	13411	11905	0
898	218	0	22002	-1169	-23171	-10416	22586	-12170	24519	-2622	-434	2539	12637	11032	0
899	218	0	20337	-1162	-21499	-9587	20918	-11330	22581	-3255	-1158	2395	11702	10107	0
900	218	0	19452	-1179	-20631	-9136	20041	-10905	21206	-3612	-1379	3053	11219	9816	0
901	218	0	19181	-1156	-20337	-9012	19759	-10746	20596	-3441	-1183	4456	11467	10223	0
902	218	0	19990	-1078	-21068	-9456	20529	-11073	20678	-2970	-510	6372	12260	11302	0
903	218	0	21575	-1146	-22721	-10214	22148	-11933	21367	-2306	374	8473	13413	12656	0
904	218	0	23378	-1195	-24573	-11091	23975	-12884	22207	-1623	1185	10704	14453	13968	0
905	218	0	24221	-1328	-25549	-11446	24885	-13438	22218	-1317	1584	12103	14974	14790	0
906	218	0	24762	-1288	-26050	-11737	25406	-13669	21987	-1284	1460	12804	14963	14827	0
907	218	0	24034	-1158	-25192	-11438	24613	-13175	20938	-1660	803	12565	14241	14043	0
908	218	0	22805	-1016	-23821	-10894	23313	-12418	19706	-2054	184	11923	13289	13127	0
909	218	0	21148	-1179	-22327	-9984	21737	-11753	18559	-2485	-572	11296	12287	12274	0
910	218	0	20573	-1067	-21640	-9753	21106	-11353	18028	-2494	-744	11114	11822	11758	0
911	218	0	20520	-1208	-21728	-9656	21124	-11468	18317	-2207	-434	11608	12043	12090	0
912	218	0	21466	-1173	-22639	-10146	22052	-11906	19415	-1625	265	12662	12745	13069	0
913	218	0	23270	-991	-24261	-11139	23765	-12626	21246	-795	1101	13979	13777	14326	0
914	218	0	25253	-904	-26157	-12174	25705	-13530	22866	-174	1864	15180	14734	15452	0
915	218	0	26326	-977	-27303	-12674	26814	-14140	24052	246	2229	15811	15205	16090	0
916	218	0	26704	-892	-27596	-12906	27150	-14244	24674	296	2124	15467	14939	15906	0
917	218	0	26122	-1014	-27136	-12554	26629	-14075	24643	-38	1456	14503	14218	15027	0
918	218	0	24679	-1148	-25827	-11765	25253	-13487	23951	-486	698	13250	13224	14002	0
919	218	0	23115	-1218	-24333	-10948	23724	-12775	23318	-971	-40	11993	12264	13023	0
920	218	0	22496	-1020	-23516	-10738	23006	-12268	23501	-1150	-223	11242	11616	12284	0
921	218	0	22388	-882	-23270	-10753	22829	-12076	24224	-1016	29	11096	11665	12503	0
922	218	0	23313	-859	-24172	-11227	23742	-12515	25996	-516	607	11777	12332	13164	0
923	218	0	25024	-1022	-26046	-12001	25535	-13534	26574	54	1435	12580	13292	14237	0
924	218	0	26807	-981	-27788	-12913	27297	-14384	26446	574	2176	13370	14257	15304	0
925	218	0	27900	-940	-28840	-13480	28370	-14890	26259	768	2432	13422	14643	15719	0
926	218	0	28114	-964	-29078	-13575	28596	-15021	26195	582	2248	12945	14474	15314	0
927	218	0	27387	-894	-28281	-13246	27834	-14587	26019	108	1606	11622	13678	14340	0
928	218	0	25721	-983	-26704	-12369	26212	-13843	25831	-597	725	10221	12549	13091	0
929	218	0	23885	-1018	-24903	-11433	24394	-12960	25763	-1282	-36	8646	11564	11882	0
930	218	0	22842	-952	-23794	-10945	23318	-12373	25633	-1713	-401	7727	10957	11234	0
931	218	0	22389	-1020	-23409	-10684	22899	-12214	25518	-1744	-292	7628	10916	11319	0
932	218	0	23051	-867	-23918	-11092	23484	-12392	25355	-1400	409	8204	11622	12163	0
933	218	0	24578	-828	-25406	-11875	24992	-13117	25285	-1053	1072	9102	12542	13178	0
934	218	0	26103	-812	-26915	-12645	26509	-13863	25144	-646	1802	10175	13455	14185	0
935	218	0	26849	-741	-27590	-13054	27219	-14165	24942	-644	1943	10466	13816	14563	0
936	218	0	26945	-878	-27823	-13033	27384	-14350	24901	-971	1736	10128	13601	14356	0
937	218	0	25909	-820	-26729	-12544	26319	-13774	24715	-1617	904	9102	12755	13259	0
938	218	0	24332	-715	-25047	-11808	24689	-12881	24529	-2360	52	7866	11707	12142	0
939	218	0	22473	-665	-23138	-10904	22805	-11901	24471	-3237	-766	6694	10534	11038	0
940	218	0	21488	-519	-22007	-10484	21747	-11263	24405	-3645	-1220	6128	9831	10396	0
941	218	0	21018	-560	-21578	-10229	21298	-11069	24292	-3753	-989	6326	9936	10508	0
942	218	0	21551	-481	-22032	-10535	21791	-11256	24057	-3519	-424	7077	10456	11236	0
943	218	0	23047	-508	-23555	-11269	23301	-12031	24040	-3071	269	8276	11263	12272	0
944	218	0	24425	-527	-24952	-11949	24688	-12739	23877	-2675	878	9315	12156	13217	0
945	218	0	25327	-376	-25703	-12475	25515	-13039	23778	-2487	1148	9975	12495	13713	0
946	218	0	25265	-341	-25606	-12462	25435	-12973	23679	-2813	810	9624	12099	13413	0
947	218	0	24244	-735	-24979	-11754	24611	-12857	23609	-3286	3	8691	11259	12363	0
948	218	0	22589	-807	-23396	-10891	22992	-12101	23394	-3944	-731	7507	10186	11108	0
949	218	0	20959	-646	-21605	-10156	21282	-11125	23351	-4617	-1499	6460	9261	10049	0
950	218	0	20027	-593	-20620	-9717	20323	-10606	23214	-4906	-1912	5959	8865	9370	0
951	218	0	19848	-442	-20290	-9703	20069	-10366	23087	-4780	-1711	6378	8941	9626	0
952	218	0	20562	-440	-21002	-10061	20782	-10721	22897	-4326	-1150	7587	9637	10347	0
953	218	0	22263	-415	-22678	-10924	22470	-11546	22812	-3750	-277	9040	10584	11339	0
954	218	0	24083	-337	-24420	-11873	24251	-12378	22696	-3049	351	10369	11378	12400	0
955	218	0	24927	-230	-25157	-12348	25042	-12693	22651	-2805	624	10970	11814	12836	0
956	218	0	25125	-277	-25402	-12424	25263	-12839	22482	-2880	461	11081	11477	12474	0
957	218	0	24238	-304	-24542	-11967	24390	-12423	22302	-3266	-203	10347	10635	11546	0
958	218	0	22640	-211	-22851	-11214	22745	-11531	22181	-3753	-1049	9279	9556	10311	0
959	218	0	20816	-242	-21058	-10287	20937	-10650	20666	-4180	-1833	8233	8541	9185	0
960	218	0	19846	-320	-20166	-9763	20006	-10243	19541	-4244	-2196	7917	7977	8559	0
961	218	0	19456	-279	-19735	-9588	19595	-10007	19209	-4106	-1951	8153	7872	8662	0
962	218	0	20017	-325	-20342	-9846	20179	-10333	19694	-3505	-1305	9247	8518	9537	0
963	218	0	21453	-420	-21873	-10516	21663	-11146	20457	-2752	-547	10664	9362	10536	0
964	218	0	23199	-337	-23536	-11431	23367	-11936	21146	-2071	335	12035	10283	11513	0
965	218	0	24130	-215	-24345	-11957	24237	-12280	21167	-1614	545	12751	10666	12022	0
966	218	0	24211	-219	-24430	-11996	24320	-12324	20573	-1687	347	12586	10384	11700	0
967	218	0	23350	-327	-23677	-11511	23513	-12002	19334	-2031	-289	11777	9558	10765	0
968	218	0	21930	-310	-22240	-10810	22085	-11275	17739	-2461	-985	10735	8493	9610	0
969	218	0	20464	-356	-20820	-10054	20642	-10588	16286	-2855	-1633	9645	7544	8561	0
970	218	0	19701	-426	-20127	-9637	19914	-10276	15386	-2993	-1831	9085	7001	8062	0
971	218	0	19724	-407	-20131	-9658	19927	-10269	15448	-2690	-1600	9379	7129	8316	0
972	218	0	20467	-467	-20934	-10000	20700	-10700	16305	-2042	-886	10303	7816	9129	0
973	218	0	21945	-485	-22430	-10730	22187	-11457	17392	-1400	17	11566	8619	10243	0
974	218	0	23472	-502	-23974	-11485	23723	-12238	18509	-758	781	12592	9511	11102	0
975	218	0	24235	-465	-24700	-11885	24467	-12582	18905	-389	1181	13139	9882	11480	0
976	218	0	23967	-595	-24562	-11686	24264	-12578	18682	-463	905	12776	9484	11092	0
977	218	0	22783	-642	-23425	-11070	23104	-12033	17768	-946	351	11577	8501	9973	0
978	218	0	20867	-717	-21584	-10075	21225	-11150	16297	-1464	-467	10117	7370	8656	0
979	218	0	18783	-762	-19545	-9010	19164	-10153	14901	-1992	-1185	8631	6359	7443	0
980	218	0	17421	-925	-18346	-8248	17883	-9635	14276	-2141	-1427	7697	5649	6718	0
981	218	0	16845	-911	-17756	-7967	17300	-9333	14573	-2062	-1113	7674	5653	6846	0
982	218	0	17294	-971	-18265	-8161	17779	-9618	15401	-1484	-452	8359	6184	7509	0
983	218	0	18397	-1008	-19405	-8694	18901	-10206	16697	-923	347	9310	7063	8514	0
984	218	0	19874	-1008	-20882	-9433	20378	-10945	18040	-287	1107	10150	7866	9370	0
985	218	0	20331	-1107	-21438	-9612	20884	-11272	18691	17	1453	10483	8219	9734	0
986	218	0	20335	-1109	-21444	-9613	20889	-11276	18563	-89	1359	9905	7857	9395	0
987	218	0	19217	-1218	-20435	-8999	19826	-10826	17568	-481	744	8698	6968	8330	0
988	218	0	17361	-1210	-18571	-8075	17966	-9890	16102	-940	19	7201	5891	7075	0
989	218	0	15395	-1193	-16588	-7101	15991	-8890	14701	-1456	-725	5818	4818	5963	0
990	218	0	14210	-1156	-15366	-6527	14788	-8261	13871	-1538	-960	4981	4174	5302	0
991	218	0	13382	-1389	-14771	-5996	14076	-8080	13847	-1427	-743	4886	4041	5269	0
992	218	0	13788	-1394	-15182	-6197	14485	-8288	14569	-808	-19	5707	4640	6045	0
993	218	0	14899	-1383	-16282	-6758	15590	-8832	15500	-124	789	6762	5509	7026	0
994	218	0	16155	-1305	-17460	-7425	16807	-9382	16425	455	1497	7728	6219	7934	0
995	218	0	16731	-1392	-18123	-7669	17427	-9757	16680	907	1905	8299	6634	8330	0
996	218	0	16349	-1396	-17745	-7476	17047	-9570	15966	803	1530	7839	6223	7818	0
997	218	0	15124	-1530	-16654	-6797	15889	-9092	14635	401	935	6788	5331	6826	0
998	218	0	13252	-1643	-14895	-5804	14073	-8269	12753	50	236	5608	4347	5649	0
999	218	0	11190	-1602	-12792	-4794	11991	-7197	11112	-556	-506	4254	3195	4458	0
1000	218	0	9952	-1728	-11680	-4112	10816	-6704	9890	-743	-845	3614	2601	3825	0
1001	218	0	9479	-1738	-11217	-3870	10348	-6477	9471	-409	-498	3872	2663	4004	0
1002	218	0	9853	-1755	-11608	-4049	10730	-6681	9632	23	91	4747	3286	4729	0
1003	218	0	11335	-1664	-12999	-4835	12167	-7331	10392	779	935	6118	4217	5868	0
1004	218	0	12691	-1643	-14334	-5524	13512	-7988	11007	1371	1699	7304	5152	6718	0
1005	218	0	13192	-1808	-15000	-5692	14096	-8404	11112	1687	2017	7835	5567	7133	0
1006	218	0	13064	-1852	-14916	-5606	13990	-8384	10390	1569	1850	7569	5383	6923	0
1007	218	0	11900	-1908	-13808	-4996	12854	-7858	8898	1115	1162	6605	4508	5932	0
1008	218	0	10172	-1759	-11931	-4206	11051	-6845	7185	591	428	5416	3565	4747	0
1009	218	0	8169	-1742	-9911	-3213	9040	-5826	5591	-50	-279	4256	2553	3713	0
1010	218	0	6882	-1877	-8759	-2502	7820	-5318	4591	-310	-510	3610	2017	3072	0
1011	218	0	6369	-1839	-8208	-2265	7288	-5023	4481	-203	-314	3783	2128	3315	0
1012	218	0	6893	-1753	-8646	-2570	7769	-5199	5152	296	444	4865	2849	4192	0
1013	218	0	8185	-1627	-9812	-3279	8998	-5719	6217	766	1243	6021	3802	5195	0
1014	218	0	9590	-1778	-11368	-3906	10479	-6573	7391	1381	2060	7205	4745	6297	0
1015	218	0	10125	-1786	-11911	-4169	11018	-6848	7946	1546	2415	7699	5164	6671	0
1016	218	0	10145	-1716	-11861	-4214	11003	-6788	7777	1400	2134	7441	4995	6491	0
1017	218	0	9007	-1763	-10770	-3622	9888	-6266	6636	871	1466	6285	4114	5509	0
1018	218	0	7207	-1891	-9098	-2658	8152	-5494	5472	318	760	5098	3092	4405	0
1019	218	0	5269	-1895	-7164	-1687	6216	-4529	4171	-351	50	3726	2130	3261	0
1020	218	0	4202	-1815	-6017	-1193	5109	-3916	3581	-545	-269	3061	1550	2708	0
1021	218	0	3602	-1862	-5464	-870	4533	-3663	3718	-560	-73	3206	1546	2877	0
1022	218	0	4177	-1877	-6054	-1150	5115	-3965	4673	81	646	4114	2335	3711	0
1023	218	0	5442	-1895	-7337	-1773	6389	-4616	5928	640	1468	5383	3199	4838	0
1024	218	0	6790	-1895	-8685	-2447	7737	-5290	7150	1127	2064	6415	4019	5769	0
1025	218	0	7479	-1881	-9360	-2799	8419	-5620	7816	1550	2407	6933	4555	6176	0
1026	218	0	7424	-1804	-9228	-2810	8326	-5516	7474	1359	2178	6537	4205	5866	0
1027	218	0	6307	-1794	-8101	-2256	7204	-4947	6429	841	1509	5414	3313	4815	0
1028	218	0	4490	-1813	-6303	-1338	5396	-4058	5109	271	593	4064	2343	3507	0
1029	218	0	2648	-1765	-4413	-441	3530	-3089	3713	-240	-112	2781	1239	2388	0
1030	218	0	1476	-1697	-3173	110	2324	-2435	2993	-463	-496	2044	700	1907	0
1031	218	0	917	-1837	-2754	460	1835	-2295	3142	-463	-310	2168	682	1986	0
1032	218	0	1550	-1765	-3315	107	2432	-2540	3881	104	339	3158	1373	2838	0
1033	218	0	2970	-1666	-4636	-652	3803	-3151	4842	733	1012	4310	2219	3905	0
1034	218	0	4526	-1695	-6221	-1415	5373	-3958	6089	1363	1835	5385	3154	4884	0
1035	218	0	5164	-1672	-6836	-1746	6000	-4254	6557	1532	1974	5920	3581	5352	0
1036	218	0	5269	-1567	-6836	-1851	6052	-4201	6240	1381	1722	5558	3338	4989	0
1037	218	0	4307	-1633	-5940	-1337	5123	-3786	5158	987	1047	4549	2560	4120	0
1038	218	0	2693	-1689	-4382	-502	3537	-3035	3854	409	323	3272	1596	2958	0
1039	218	0	759	-1815	-2574	528	1666	-2194	2506	-143	-521	2097	634	1953	0
1040	218	0	2	-1612	-1614	805	808	-1613	2011	-271	-700	1614	238	1567	0
1041	218	0	-450	-1656	-1206	1053	378	-1431	1980	-194	-461	1676	283	1726	0
1042	218	0	313	-1656	-1969	671	1141	-1812	2968	368	248	2818	1206	2716	0
1043	218	0	1672	-1697	-3369	12	2520	-2533	4141	909	1055	3980	2099	3912	0
1044	218	0	3232	-1765	-4997	-733	4114	-3381	5540	1584	1734	5245	3138	5007	0
1045	218	0	4049	-1792	-5841	-1128	4945	-3816	6143	1868	2085	5839	3672	5532	0
1046	218	0	4107	-1782	-5889	-1162	4998	-3835	5920	1753	1844	5554	3546	5257	0
1047	218	0	3282	-1711	-4993	-785	4137	-3352	4983	1284	1233	4562	2648	4380	0
1048	218	0	1690	-1720	-3410	15	2550	-2565	3722	739	514	3307	1846	3280	0
1049	218	0	-35	-1666	-1631	850	798	-1648	2326	128	-291	2112	768	2168	0
1050	218	0	-970	-1810	-840	1390	-65	-1325	1716	-13	-550	1557	273	1713	0
1051	218	0	-1271	-1709	-438	1490	-416	-1073	1751	106	-258	1689	349	1870	0
1052	218	0	-512	-1736	-1224	1124	356	-1480	2432	609	415	2667	1084	2727	0
1053	218	0	965	-1654	-2619	344	1792	-2136	3639	1138	1251	3860	1980	3763	0
1054	218	0	2563	-1594	-4157	-484	3360	-2875	4941	1668	1837	4947	2857	4669	0
1055	218	0	3352	-1734	-5086	-809	4219	-3410	5534	1982	2213	5480	3249	5193	0
1056	218	0	3306	-1672	-4978	-817	4142	-3325	5032	1771	1887	5108	2900	4791	0
1057	218	0	2357	-1606	-3963	-375	3160	-2784	3858	1336	1198	4081	2102	3726	0
1058	218	0	514	-1645	-2159	565	1336	-1902	2337	694	356	2741	1074	2595	0
1059	218	0	-1296	-1631	-335	1463	-480	-983	836	211	-417	1536	64	1371	0
1060	218	0	-2381	-1668	713	2024	-1547	-477	-60	48	-737	1020	-440	867	0
1061	218	0	-2991	-1806	1185	2398	-2088	-310	-188	19	-523	1185	-413	1022	0
1062	218	0	-2133	-1650	483	1891	-1308	-583	739	568	271	2252	325	1986	0
1063	218	0	-819	-1538	-719	1178	-50	-1128	1716	1158	946	3459	1338	2991	0
1064	218	0	780	-1691	-2471	455	1625	-2081	2832	1703	1691	4720	2198	4089	0
1065	218	0	1637	-1736	-3373	49	2505	-2554	3204	2068	1914	5461	2681	4601	0
1066	218	0	1839	-1552	-3391	-143	2615	-2471	2743	1903	1614	5146	2432	4233	0
1067	218	0	995	-1486	-2481	245	1738	-1983	1600	1532	886	4203	1678	3284	0
1068	218	0	-380	-1540	-1160	960	390	-1350	226	991	128	3166	744	2262	0
1069	218	0	-2046	-1649	397	1847	-1221	-626	-1080	415	-486	2013	-168	1216	0
1070	218	0	-2805	-1548	1257	2176	-2031	-145	-1652	279	-816	1447	-647	748	0
1071	218	0	-2988	-1586	1402	2287	-2195	-92	-1573	471	-667	1874	-523	1059	0
1072	218	0	-2098	-1590	508	1844	-1303	-541	-783	1055	21	2981	302	1936	0
1073	218	0	-452	-1668	-1216	1060	382	-1442	395	1676	828	4353	1317	3104	0
1074	218	0	1323	-1658	-2981	167	2152	-2319	1313	2277	1559	5761	2229	4184	0
1075	218	0	2392	-1645	-4037	-373	3214	-2841	1455	2681	1815	6504	2704	4739	0
1076	218	0	2511	-1753	-4264	-379	3387	-3008	867	2508	1517	6275	2529	4506	0
1077	218	0	1711	-1711	-3422	0	2566	-2566	-298	2007	828	5319	1732	3546	0
1078	218	0	353	-1639	-1992	643	1172	-1815	-1874	1466	50	4165	706	2397	0
1079	218	0	-1339	-1670	-331	1504	-504	-1000	-3352	937	-578	3043	-192	1398	0
1080	218	0	-2369	-1811	558	2090	-1463	-626	-4118	618	-1012	2457	-758	880	0
1081	218	0	-2509	-1765	744	2137	-1626	-510	-4019	797	-766	2758	-531	1127	0
1082	218	0	-1789	-1810	-21	1799	-884	-915	-3195	1299	-108	3831	252	1996	0
1083	218	0	-396	-1903	-1507	1149	555	-1705	-2114	1852	704	5127	1266	3111	0
1084	218	0	1296	-1800	-3096	252	2196	-2448	-1129	2405	1379	6273	2260	4167	0
1085	218	0	2041	-1792	-3833	-124	2937	-2812	-902	2611	1617	7016	2653	4739	0
1086	218	0	2128	-1726	-3854	-201	2991	-2790	-1262	2512	1406	6819	2438	4430	0
1087	218	0	1123	-1664	-2787	270	1955	-2225	-2328	1827	646	5794	1575	3457	0
1088	218	0	-528	-1635	-1107	1081	289	-1371	-3775	1235	-3	4605	700	2438	0
1089	218	0	-2397	-1538	859	1967	-1628	-339	-5168	578	-808	3354	-256	1334	0
1090	218	0	-3495	-1668	1827	2581	-2661	79	-5893	269	-1022	2601	-706	921	0
1091	218	0	-3883	-1773	2110	2828	-2996	168	-5856	502	-768	2836	-409	1134	0
1092	218	0	-3128	-1778	1350	2453	-2239	-214	-5049	938	-58	3907	250	2071	0
1093	218	0	-1535	-1713	-178	1624	-678	-945	-3505	1625	729	5156	1381	3272	0
1094	218	0	37	-1701	-1738	832	887	-1719	-1831	2165	1390	6289	2341	4304	0
1095	218	0	834	-1775	-2609	470	1721	-2192	-849	2353	1693	6749	2793	4766	0
1096	218	0	875	-1792	-2667	458	1771	-2229	-871	2116	1441	6394	2613	4500	0
1097	218	0	-158	-1843	-1685	1000	763	-1764	-1780	1464	857	5104	1850	3505	0
1098	218	0	-1627	-1720	-93	1673	-767	-906	-2840	867	95	3771	772	2345	0
1099	218	0	-3573	-1742	1831	2657	-2702	44	-3866	182	-624	2479	-172	1356	0
1100	218	0	-4381	-1757	2624	3069	-3502	433	-4248	-124	-851	1784	-582	783	0
1101	218	0	-4636	-1730	2906	3183	-3771	588	-3835	69	-671	1910	-411	1020	0
1102	218	0	-3732	-1705	2027	2718	-2879	161	-2378	508	106	2737	376	2005	0
1103	218	0	-2164	-1790	374	1977	-1269	-708	-696	1107	884	3930	1520	3166	0
1104	218	0	-520	-1769	-1249	1144	364	-1509	737	1695	1604	4954	2392	4130	0
1105	218	0	417	-1742	-2159	662	1288	-1950	1664	1998	1889	5402	2997	4712	0
1106	218	0	636	-1542	-2178	453	1407	-1860	1755	1658	1693	4997	2702	4332	0
1107	218	0	-260	-1782	-1522	1021	631	-1652	1305	1259	1065	3829	2054	3445	0
1108	218	0	-1787	-1825	-38	1806	-874	-931	172	661	234	2566	1020	2229	0
1109	218	0	-3268	-1794	1474	2531	-2371	-160	-680	9	-384	1356	122	1311	0
1110	218	0	-3980	-1777	2203	2878	-3091	213	-1076	-234	-632	756	-341	836	0
1111	218	0	-3987	-1720	2267	2853	-3127	273	-706	-79	-395	1039	-209	1074	0
1112	218	0	-3060	-1767	1293	2413	-2176	-237	419	327	306	1969	595	1841	0
1113	218	0	-1327	-1635	-308	1481	-509	-971	2134	902	1129	3245	1617	3094	0
1114	218	0	539	-1724	-2263	592	1401	-1993	3478	1534	1771	4370	2533	4064	0
1115	218	0	1527	-1695	-3222	84	2374	-2458	3814	1910	2011	4993	3105	4673	0
1116	218	0	1844	-1649	-3493	-97	2668	-2571	3373	1780	1773	4667	2888	4316	0
1117	218	0	1214	-1600	-2814	193	2014	-2207	2382	1542	1070	3837	2240	3486	0
1118	218	0	-120	-1699	-1579	909	729	-1639	1173	985	327	2828	1348	2271	0
1119	218	0	-1674	-1751	-77	1712	-798	-914	-46	560	-403	1889	465	1501	0
1120	218	0	-2558	-1870	688	2214	-1623	-591	-766	195	-739	1513	-15	975	0
1121	218	0	-2574	-1740	834	2157	-1704	-453	-937	382	-362	1984	197	1297	0
1122	218	0	-1776	-1810	-34	1793	-871	-922	-440	826	316	3030	989	2168	0
1123	218	0	-157	-1819	-1662	988	752	-1740	624	1453	1144	4438	2077	3315	0
1124	218	0	1693	-1614	-3307	-39	2500	-2460	1379	1914	1711	5761	2865	4349	0
1125	218	0	2888	-1542	-4430	-673	3659	-2986	1722	2298	2089	6500	3526	5020	0
1126	218	0	3059	-1616	-4675	-721	3867	-3145	1152	2137	1654	6314	3224	4642	0
1127	218	0	2394	-1652	-4046	-371	3220	-2849	38	1821	1020	5530	2481	3763	0
1128	218	0	871	-1856	-2727	492	1799	-2291	-1358	1290	153	4469	1575	2683	0
1129	218	0	-611	-1879	-1268	1245	328	-1573	-2923	750	-485	3590	789	1753	0
1130	218	0	-1358	-1928	-570	1643	-394	-1249	-3932	545	-861	3239	339	1354	0
1131	218	0	-1372	-1938	-566	1655	-403	-1252	-3804	702	-566	3701	690	1583	0
1132	218	0	-264	-1746	-1482	1005	609	-1614	-2754	1138	190	4751	1422	2539	0
1133	218	0	1306	-1846	-3152	270	2229	-2499	-1262	1592	1026	6159	2465	3845	0
1134	218	0	3194	-1879	-5073	-657	4133	-3476	-27	2130	1730	7364	3515	4747	0
1135	218	0	4124	-1967	-6091	-1078	5107	-4029	448	2425	2033	8019	4064	5463	0
1136	218	0	4582	-1796	-6378	-1393	5480	-4087	358	2279	1839	7802	3959	5294	0
1137	218	0	3936	-1678	-5614	-1129	4775	-3646	-735	1947	1043	6914	3268	4396	0
1138	218	0	2625	-1761	-4386	-432	3505	-3073	-1773	1379	287	5765	2353	3274	0
1139	218	0	1333	-1639	-2972	153	2152	-2305	-2688	1049	-296	4743	1703	2529	0
1140	218	0	691	-1623	-2314	466	1502	-1968	-3185	754	-711	4277	1185	2033	0
1141	218	0	629	-1955	-2584	663	1606	-2269	-2518	907	-395	4595	1464	2423	0
1142	218	0	1746	-1872	-3618	63	2682	-2745	-1078	1344	364	5596	2359	3460	0
1143	218	0	3653	-1711	-5364	-971	4508	-3537	613	1899	1299	6778	3383	4687	0
1144	218	0	5486	-1742	-7228	-1872	6357	-4485	2027	2382	1955	7969	4343	5738	0
1145	218	0	6673	-1672	-8345	-2500	7509	-5008	2882	2694	2293	8518	4941	6336	0
1146	218	0	7067	-1575	-8642	-2746	7854	-5108	3039	2479	2062	8101	4784	6085	0
1147	218	0	6328	-1773	-8101	-2277	7214	-4937	2456	1972	1420	7032	4039	5168	0
1148	218	0	4982	-1790	-6772	-1596	5877	-4281	1584	1414	640	5691	3119	4134	0
1149	218	0	3467	-1813	-5280	-827	4373	-3546	638	925	-83	4514	2322	2991	0
1150	218	0	2862	-1617	-4479	-622	3670	-3048	353	706	-358	3899	1866	2665	0
1151	218	0	2844	-1658	-4502	-593	3673	-3080	822	834	-124	4041	2108	2925	0
1152	218	0	3800	-1610	-5410	-1095	4605	-3510	2095	1332	609	4923	2900	3905	0
1153	218	0	5366	-1666	-7032	-1850	6199	-4349	3468	1930	1435	6074	3899	5061	0
1154	218	0	7196	-1619	-8815	-2788	8005	-5217	4925	2355	2163	7048	4807	6029	0
1155	218	0	8003	-1922	-9925	-3040	8964	-5923	5532	2490	2479	7453	5292	6462	0
1156	218	0	8115	-1926	-10041	-3094	9078	-5983	5503	2318	2151	7026	5053	6076	0
1157	218	0	7357	-1726	-9083	-2815	8220	-5404	4758	1759	1470	5849	4188	5135	0
1158	218	0	5676	-1841	-7517	-1917	6596	-4679	3625	1189	667	4671	3202	3955	0
1159	218	0	3896	-1753	-5649	-1071	4772	-3701	2345	655	-85	3443	2207	2828	0
1160	218	0	2832	-1668	-4500	-582	3666	-3084	1668	376	-296	2642	1676	2337	0
1161	218	0	2458	-1742	-4200	-358	3329	-2971	1984	550	-11	2993	1831	2636	0
1162	218	0	2908	-1825	-4733	-541	3820	-3279	2968	1074	642	3701	2624	3402	0
1163	218	0	4314	-1732	-6046	-1291	5180	-3889	4353	1674	1456	4904	3616	4537	0
1164	218	0	5801	-1687	-7488	-2057	6644	-4587	5501	2166	2066	6116	4378	5474	0
1165	218	0	6449	-1662	-8111	-2393	7280	-4886	5897	2329	2353	6597	4937	5889	0
1166	218	0	6346	-1705	-8051	-2320	7198	-4878	5404	2221	2104	6176	4628	5571	0
1167	218	0	5178	-1813	-6991	-1682	6084	-4402	4300	1670	1451	5206	3852	4584	0
1168	218	0	3402	-1872	-5274	-765	4338	-3573	2696	1037	572	4031	2778	3443	0
1169	218	0	1670	-1928	-3598	129	2634	-2763	1379	537	-75	2929	1850	2459	0
1170	218	0	730	-1846	-2576	558	1653	-2211	589	388	-391	2426	1325	1969	0
1171	218	0	525	-1709	-2234	592	1379	-1971	655	481	-106	2758	1511	2194	0
1172	218	0	1308	-1662	-2970	177	2139	-2316	1472	938	537	3734	2225	3055	0
1173	218	0	2738	-1784	-4522	-477	3630	-3153	2717	1612	1379	5075	3360	4326	0
1174	218	0	4453	-1784	-6237	-1334	5345	-4010	3961	2077	2035	6175	4233	5286	0
1175	218	0	5401	-1658	-7059	-1871	6230	-4358	4572	2388	2372	6793	4801	5796	0
1176	218	0	5416	-1604	-7020	-1906	6218	-4312	4072	2073	2085	6491	4489	5451	0
1177	218	0	4734	-1472	-6206	-1631	5470	-3839	3119	1656	1524	5600	3858	4638	0
1178	218	0	3077	-1522	-4599	-777	3838	-3060	1825	960	655	4436	2845	3503	0
1179	218	0	1430	-1730	-3160	150	2295	-2445	1074	550	19	3268	2040	2611	0
1180	218	0	619	-1662	-2281	521	1450	-1971	834	273	-277	2785	1693	2198	0
1181	218	0	646	-1548	-2194	451	1420	-1871	1125	481	0	3160	1916	2518	0
1182	218	0	1663	-1526	-3189	-68	2426	-2357	2308	964	723	4167	2840	3524	0
1183	218	0	3478	-1509	-4987	-984	4232	-3248	3730	1544	1594	5443	3909	4795	0
1184	218	0	5443	-1517	-6960	-1963	6201	-4238	4997	2058	2285	6764	4900	5915	0
1185	218	0	6559	-1470	-8029	-2544	7294	-4749	5581	2331	2589	7329	5529	6543	0
1186	218	0	6959	-1577	-8536	-2691	7747	-5056	5635	2073	2320	6987	5342	6206	0
1187	218	0	6296	-1685	-7981	-2305	7138	-4833	4915	1522	1701	5963	4677	5364	0
1188	218	0	5203	-1573	-6776	-1815	5989	-4174	3988	931	911	4997	3786	4351	0
1189	218	0	3897	-1639	-5536	-1129	4716	-3587	3113	368	316	3827	2954	3495	0
1190	218	0	3475	-1495	-4970	-990	4222	-3232	2770	182	155	3363	2729	3152	0
1191	218	0	3640	-1588	-5228	-1026	4434	-3408	3307	265	329	3660	2989	3509	0
1192	218	0	5018	-1484	-6502	-1767	5760	-3993	4764	905	1111	4687	4033	4580	0
1193	218	0	6813	-1530	-8343	-2641	7578	-4936	6429	1511	1971	5917	5127	5918	0
1194	218	0	8861	-1519	-10380	-3671	9620	-5949	8035	1928	2712	6982	6074	6918	0
1195	218	0	10022	-1480	-11502	-4271	10762	-6491	9100	2250	2946	7556	6745	7529	0
1196	218	0	10325	-1623	-11948	-4351	11136	-6785	9253	1969	2690	7166	6553	7331	0
1197	218	0	9572	-1761	-11333	-3905	10452	-6547	8741	1553	2056	6240	5845	6559	0
1198	218	0	8305	-1718	-10023	-3293	9164	-5870	7967	1001	1288	4993	4945	5447	0
1199	218	0	6804	-1681	-8485	-2561	7644	-5083	7135	558	671	3932	4134	4526	0
1200	218	0	6122	-1639	-7761	-2241	6941	-4700	6921	211	285	3381	3724	4180	0
1201	218	0	6164	-1588	-7752	-2288	6958	-4670	7352	430	659	3670	4019	4504	0
1202	218	0	7201	-1515	-8716	-2843	7958	-5115	8619	874	1387	4727	4830	5463	0
1203	218	0	8899	-1476	-10375	-3711	9637	-5925	9956	1480	2091	5926	5827	6603	0
1204	218	0	10548	-1656	-12204	-4446	11376	-6930	11290	2073	2832	7081	6782	7670	0
1205	218	0	11457	-1641	-13098	-4908	12277	-7369	11971	2252	3051	7470	7245	8173	0
1206	218	0	11611	-1722	-13333	-4944	12472	-7527	11717	2118	2739	7243	7069	7818	0
1207	218	0	10766	-1747	-12513	-4509	11639	-7130	10670	1662	2112	6186	6248	6933	0
1208	218	0	9190	-1819	-11009	-3685	10099	-6414	9352	1131	1202	5053	5276	5691	0
1209	218	0	7502	-1899	-9401	-2801	8451	-5650	7988	485	620	3918	4324	4723	0
1210	218	0	6522	-2021	-8543	-2250	7532	-5282	7125	294	228	3474	3759	4279	0
1211	218	0	6613	-1666	-8279	-2473	7446	-4972	7133	409	547	3781	4050	4518	0
1212	218	0	7417	-1625	-9042	-2896	8229	-5333	7872	834	1278	4840	4807	5433	0
1213	218	0	9100	-1616	-10716	-3742	9908	-6166	8782	1429	2048	6134	5713	6504	0
1214	218	0	10752	-1654	-12406	-4549	11579	-7030	9707	2031	2700	7352	6731	7641	0
1215	218	0	11653	-1583	-13236	-5035	12444	-7409	9905	2114	2987	7771	7088	7994	0
1216	218	0	11781	-1645	-13426	-5068	12603	-7535	9420	2000	2729	7546	6923	7633	0
1217	218	0	10724	-1744	-12468	-4490	11596	-7106	8035	1410	1897	6508	6014	6661	0
1218	218	0	9341	-1744	-11085	-3798	10213	-6414	6605	904	1171	5513	4970	5534	1
1219	218	0	7742	-1577	-9319	-3082	8530	-5448	5088	372	558	4423	4153	4578	0
1220	218	0	7013	-1548	-8561	-2732	7787	-5054	4322	64	230	3901	3567	3978	0
1221	218	0	6724	-1637	-8361	-2543	7542	-4999	4269	77	531	4223	3744	4273	0
1222	218	0	7692	-1612	-9304	-3040	8498	-5458	5016	560	1266	5226	4399	5100	0
1223	218	0	9298	-1598	-10896	-3850	10097	-6247	6277	1103	2132	6318	5433	6258	0
1224	218	0	10916	-1633	-12549	-4641	11732	-7091	7358	1596	2684	7428	6299	7251	0
1225	174	0	11923	-1573	-13496	-5175	12709	-7534	7833	1790	2956	7862	6609	7583	0
1226	174	0	11815	-1689	-13504	-5063	12659	-7596	7554	1557	2708	7461	6409	7168	0
1227	174	0	10814	-1889	-12703	-4462	11758	-7296	6535	1096	1885	6312	5453	6078	0
1228	174	0	9238	-1808	-11046	-3715	10142	-6427	5397	420	1195	5020	4382	4884	0
1229	174	0	7504	-1705	-9209	-2899	8356	-5457	4021	-143	426	3767	3340	3786	0
1230	174	0	6709	-1664	-8373	-2522	7541	-5018	3567	-325	226	3164	2820	3235	0
1231	174	0	6396	-1581	-7977	-2407	7186	-4779	3800	-256	457	3255	2890	3317	0
1232	174	0	7134	-1821	-8955	-2656	8044	-5388	5011	228	1065	4110	3596	4138	0
1233	174	0	8491	-1775	-10266	-3358	9378	-6020	6427	855	1957	5245	4549	5282	0
1234	174	0	9976	-1879	-11855	-4048	10915	-6867	7713	1361	2446	6120	5311	6064	0
1235	174	0	10575	-1848	-12423	-4363	11499	-7135	8392	1586	2747	6390	5614	6417	0
1236	174	0	10420	-1716	-12136	-4352	11278	-6926	8268	1412	2370	5841	5199	5967	0
1237	174	0	9126	-1724	-10850	-3701	9988	-6287	7304	886	1701	4574	4302	4768	0
1238	174	0	7193	-1744	-8937	-2724	8065	-5340	6211	312	822	3121	3146	3495	0
1239	174	0	5094	-1806	-6900	-1644	5997	-4353	4968	-211	172	1786	2073	2359	0
1240	174	0	3709	-1860	-5569	-924	4639	-3714	4473	-403	-178	1150	1344	1755	0
1241	174	0	3189	-1796	-4985	-696	4087	-3390	4721	-275	-29	1177	1423	1829	0
1242	174	0	3699	-1707	-5406	-996	4552	-3556	5744	292	696	2097	2192	2677	0
1243	174	0	4819	-1722	-6541	-1548	5680	-4131	6914	807	1422	2981	3059	3596	0
1244	174	0	6229	-1697	-7926	-2266	7077	-4811	8307	1385	1988	4054	3802	4516	0
1245	174	0	6670	-1476	-8146	-2597	7408	-4811	8790	1575	2159	4349	4064	4793	0
1246	174	0	6406	-1373	-7779	-2516	7092	-4576	8285	1381	1784	3779	3718	4262	0
1247	174	0	5138	-1196	-6334	-1971	5736	-3765	7119	905	1055	2686	2696	3191	0
1248	174	0	3329	-975	-4304	-1177	3816	-2639	5721	314	201	1257	1559	1852	0
1249	174	0	1494	-638	-2132	-428	1813	-1385	4483	-178	-543	67	599	750	0
1250	174	0	312	-351	-663	19	487	-507	3600	-527	-892	-572	-97	95	0
1251	174	0	177	184	7	-180	85	95	3639	-405	-671	-351	-71	296	0
1252	174	0	951	628	-323	-789	637	152	4304	19	-38	583	655	1084	0
1253	174	0	2438	1224	-1214	-1831	1826	5	5294	508	725	1726	1489	2060	0
1254	174	0	4102	1676	-2426	-2889	3264	-375	6190	1034	1313	2681	2240	2882	0
1255	174	0	5037	2492	-2545	-3764	3791	-26	6372	1144	1501	2993	2541	3255	0
1256	174	0	5014	2882	-2132	-3948	3573	375	5837	838	1131	2603	2168	2646	0
1257	174	0	3968	3127	-841	-3547	2404	1143	4396	281	430	1495	1181	1685	0
1258	174	0	2227	3301	1074	-2764	576	2187	2716	-453	-574	145	-17	269	0
1259	174	0	335	3266	2931	-1800	-1298	3098	1222	-1010	-1200	-1012	-962	-807	0
1260	174	0	-1091	2950	4041	-929	-2566	3495	318	-1385	-1579	-1610	-1596	-1412	0
1261	174	0	-1445	2743	4188	-649	-2816	3465	283	-1262	-1303	-1325	-1499	-1290	0
1262	174	0	-1185	2349	3534	-582	-2359	2941	929	-950	-653	-316	-830	-395	0
1263	174	0	11	1910	1899	-960	-944	1904	1974	-409	168	890	135	675	0
1264	174	0	1027	1226	199	-1126	414	712	3045	29	824	1988	1008	1621	0
1265	174	0	1374	682	-692	-1028	1033	-5	3497	159	937	2374	1325	1879	0
1266	174	0	987	182	-805	-584	896	-311	3012	-42	667	2073	993	1608	0
1267	174	0	-537	-550	-13	543	-262	-281	1926	-599	-13	1028	112	541	0
1268	174	0	-2626	-1274	1352	1950	-1989	39	568	-1274	-853	-153	-989	-744	0
1269	174	0	-4678	-1716	2962	3197	-3820	623	-739	-1784	-1526	-1336	-1850	-1716	0
1270	174	0	-5640	-1695	3945	3667	-4792	1125	-1319	-1967	-1808	-1860	-2392	-2238	0
1271	174	0	-5821	-1583	4238	3702	-5029	1327	-1078	-1825	-1501	-1583	-2149	-1951	0
1272	174	0	-4847	-1423	3424	3135	-4135	1000	-46	-1359	-739	-535	-1307	-1059	0
1273	174	0	-3184	-1338	1846	2261	-2515	254	1195	-739	19	686	-275	240	0
1274	174	0	-1459	-1427	32	1443	-745	-697	2516	-124	733	1753	655	1229	0
1275	174	0	-567	-1672	-1105	1119	269	-1388	3288	124	900	2265	1039	1680	0
1276	174	0	-442	-1594	-1152	1018	355	-1373	3051	-52	665	1885	727	1383	0
1277	174	0	-1197	-1550	-353	1373	-422	-951	2132	-485	-5	869	17	378	0
1278	174	0	-2536	-1722	814	2129	-1675	-454	1053	-975	-801	-329	-921	-741	0
1279	174	0	-4092	-1689	2403	2890	-3247	357	83	-1460	-1429	-1361	-1800	-1573	0
1280	174	0	-4668	-1617	3051	3142	-3859	717	-374	-1629	-1652	-2013	-2176	-2106	0
1281	174	0	-4569	-1487	3082	3028	-3825	797	143	-1344	-1385	-1530	-1887	-1711	0
1282	174	0	-3406	-1519	1887	2462	-2646	184	1371	-871	-616	-516	-985	-647	0
1283	174	0	-1692	-1553	139	1622	-915	-707	2882	-147	250	851	159	628	0
1284	174	0	322	-1606	-1928	642	1125	-1767	4273	395	954	1934	1169	1691	0
1285	174	0	1298	-1761	-3059	231	2178	-2410	5106	760	1175	2436	1629	2223	0
1286	174	0	1743	-1652	-3395	-45	2569	-2523	4979	686	900	2244	1453	1986	0
1287	174	0	1162	-1402	-2564	120	1863	-1983	4279	240	265	1200	834	1092	0
1288	174	0	-165	-1623	-1458	894	646	-1540	3296	-401	-455	9	-170	42	0
1289	174	0	-1487	-1649	-162	1568	-662	-905	2242	-789	-1092	-977	-927	-814	0
1290	174	0	-1968	-1658	310	1813	-1139	-674	1778	-931	-1272	-1348	-1237	-1099	0
1291	174	0	-1681	-1670	11	1675	-846	-829	2260	-824	-956	-1057	-873	-698	0
1292	174	0	-340	-1808	-1468	1074	564	-1638	3470	-128	-180	122	93	271	0
1293	174	0	1490	-1819	-3309	164	2399	-2564	4826	469	601	1435	1212	1530	0
1294	174	0	3804	-1610	-5414	-1097	4609	-3512	6136	950	1441	2527	2168	2681	0
1295	174	0	5058	-1456	-6514	-1801	5786	-3985	6702	1270	1718	3076	2760	3263	0
1296	174	0	5426	-1581	-7007	-1922	6216	-4294	6429	1082	1435	2805	2539	2974	0
1297	174	0	4900	-1511	-6411	-1694	5655	-3961	5470	591	807	2000	1841	2114	0
1298	174	0	3739	-1427	-5166	-1156	4452	-3296	4155	9	13	828	919	1065	0
1299	174	0	2493	-1515	-4008	-489	3250	-2761	3131	-519	-514	-139	110	194	0
1300	174	0	1911	-1505	-3416	-203	2663	-2460	2467	-717	-791	-519	-252	-168	0
1301	174	0	2095	-1600	-3695	-247	2895	-2647	2527	-574	-444	-161	27	65	0
1302	174	0	3158	-1765	-4923	-696	4040	-3344	3381	-95	213	909	843	1092	0
1303	174	0	4885	-1893	-6778	-1496	5831	-4335	4580	481	1103	2143	1992	2271	0
1304	174	0	6739	-1829	-8568	-2455	7653	-5198	5629	923	1790	3313	2750	3352	0
1305	174	0	7783	-1695	-9478	-3044	8630	-5586	6056	1142	2015	3827	3266	3701	0
1306	174	0	7909	-1662	-9571	-3123	8740	-5616	5585	1024	1720	3565	3038	3449	0
1307	174	0	6980	-1552	-8532	-2714	7756	-5042	4153	403	989	2485	2118	2380	0
1308	174	0	5446	-1664	-7110	-1891	6278	-4387	2898	-164	232	1272	1121	1231	0
1309	174	0	3727	-1557	-5284	-1085	4505	-3420	1691	-715	-420	213	244	296	0
1310	174	0	2851	-1449	-4300	-701	3575	-2874	900	-1063	-677	-320	-362	-164	0
1311	174	0	2514	-1517	-4031	-498	3272	-2774	983	-843	-469	-44	-48	23	0
1312	174	0	3220	-1701	-4921	-759	4070	-3311	1895	-395	329	938	638	925	0
1313	174	0	4440	-1940	-6380	-1250	5410	-4160	3086	151	1045	2130	1631	2009	0
1314	174	0	5962	-1852	-7814	-2055	6888	-4833	4066	636	1654	3166	2415	2863	0
1315	174	0	6811	-1757	-8568	-2527	7689	-5162	4560	927	1883	3643	2851	3350	0
1316	174	0	6515	-1720	-8235	-2397	7375	-4977	4004	593	1468	3121	2434	2832	0
1317	174	0	5393	-1775	-7168	-1809	6280	-4471	2977	120	725	2068	1520	1811	0
1318	174	0	3696	-1573	-5269	-1061	4482	-3421	1590	-492	-91	710	461	558	0
1319	174	0	1725	-1666	-3391	-29	2558	-2528	289	-1084	-822	-419	-552	-475	0
1320	174	0	660	-1629	-2289	484	1474	-1959	-405	-1214	-1068	-983	-1055	-1020	0
1321	174	0	203	-1546	-1749	671	976	-1647	-230	-1241	-905	-770	-975	-905	0
1322	174	0	815	-1561	-2376	373	1595	-1968	779	-715	-238	166	-269	-27	1
1323	174	0	1938	-1592	-3530	-173	2734	-2561	2038	-122	483	1272	618	995	0
1324	174	0	3144	-1680	-4824	-732	3984	-3252	3255	335	1115	2159	1387	1778	0
1325	174	0	3583	-1649	-5232	-967	4407	-3440	3720	477	1249	2500	1561	2042	0
1326	174	0	2939	-1699	-4638	-620	3788	-3168	3332	259	803	1986	1183	1553	0
1327	174	0	1387	-1705	-3092	159	2239	-2398	2083	-419	-15	696	87	374	0
1328	174	0	-646	-1668	-1022	1157	188	-1345	871	-960	-859	-694	-983	-894	0
1329	174	0	-2986	-1720	1266	2353	-2126	-227	-370	-1519	-1699	-1974	-2071	-2112	0
1330	174	0	-4482	-1658	2824	3070	-3653	583	-1049	-1856	-2009	-2667	-2679	-2760	0
1331	174	0	-5179	-1695	3484	3437	-4331	894	-896	-1744	-1907	-2566	-2698	-2644	0
1332	174	0	-5006	-1753	3253	3379	-4129	750	13	-1350	-1286	-1728	-2128	-1957	0
1333	182	0	-4121	-1728	2393	2924	-3257	332	1156	-795	-607	-585	-1336	-1063	0
1334	182	0	-3146	-1806	1340	2476	-2243	-233	2223	-403	-56	137	-636	-287	0
1335	182	0	-3000	-1813	1187	2406	-2093	-313	2498	-195	0	347	-459	-205	0
1336	182	0	-3769	-1744	2025	2756	-2897	140	1998	-516	-471	-269	-1051	-805	0
1337	182	0	-5544	-1734	3810	3639	-4677	1038	741	-1189	-1311	-1722	-2221	-2126	0
1338	182	0	-7774	-1685	6089	4729	-6931	2202	-741	-1881	-2320	-3195	-3519	-3577	0
1339	182	0	-10211	-1734	8477	5972	-9344	3371	-2248	-2473	-3088	-4545	-4576	-4787	0
1340	182	0	-11775	-1627	10148	6701	-10961	4260	-3026	-2811	-3571	-5335	-5445	-5690	0
1341	182	0	-12632	-1689	10943	7160	-11787	4627	-3138	-2605	-3348	-5218	-5391	-5573	0
1342	182	0	-12465	-1728	10737	7096	-11601	4504	-2411	-2281	-2820	-4527	-4811	-4890	0
1343	182	0	-11471	-1645	9826	6558	-10648	4090	-1404	-1713	-2120	-3435	-4044	-3949	0
1344	182	0	-10453	-1654	8799	6053	-9626	3572	-529	-1224	-1573	-2640	-3336	-3156	0
1345	182	0	-10044	-1633	8411	5838	-9227	3389	-168	-1026	-1394	-2353	-3146	-2935	0
1346	182	0	-10594	-1680	8914	6137	-9754	3617	-609	-1466	-1687	-2894	-3583	-3429	0
1347	182	0	-11821	-1592	10229	6706	-11025	4318	-1856	-1891	-2467	-4110	-4469	-4496	0
1348	182	0	-13550	-1633	11917	7591	-12733	5142	-3226	-2508	-3379	-5344	-5445	-5715	0
1349	182	0	-15366	-1625	13741	8495	-14553	6058	-4533	-2977	-4039	-6390	-6328	-6677	0
1350	182	0	-16076	-1451	14625	8763	-15350	6587	-5071	-3202	-4281	-6840	-6766	-7075	0
1351	182	0	-16218	-1131	15087	8674	-15652	6978	-5245	-3571	-4624	-7158	-6464	-6153	0
1352	182	0	-15129	-1689	13440	8409	-14284	5875	-3763	-2328	-3131	-5298	-5622	-5596	0
1353	182	0	-14250	-3224	11026	8737	-12638	3901	-2702	-1910	-2432	-4141	-4654	-4477	0
1354	182	0	-12638	-4828	7810	8733	-10224	1491	-1016	-1096	-1336	-2459	-3144	-2844	0
1355	182	0	-11178	-5847	5331	8512	-8254	-258	36	-663	-779	-1497	-2143	-1813	0
1356	182	0	-10235	-6524	3711	8379	-6973	-1406	411	-552	-723	-1181	-1732	-1501	0
1357	182	0	-10027	-6892	3135	8459	-6581	-1878	-77	-824	-1002	-1544	-1841	-1639	0
1358	182	0	-10076	-7077	2999	8576	-6537	-2039	-822	-1247	-1590	-1976	-1967	-2060	0
1359	182	0	-9791	-7046	2745	8418	-6268	-2150	-1131	-1462	-1821	-2161	-1986	-2013	0
1360	182	0	-8875	-7001	1874	7938	-5374	-2563	-987	-1565	-1788	-1879	-1606	-1695	0
1361	182	0	-6867	-6854	13	6860	-3440	-3420	104	-1222	-1175	-704	-554	-463	0
1362	182	0	-3578	-6590	-3012	5084	-283	-4801	2279	-461	155	1379	1563	1813	0
1363	182	0	533	-6460	-6993	2963	3763	-6726	4628	644	1602	3645	3464	3870	0
1364	182	0	3666	-6235	-9901	1284	6783	-8068	5984	1326	2397	4945	4661	5049	0
1365	182	0	5096	-6175	-11271	539	8183	-8723	6545	1299	2568	5214	4985	5362	0
1366	182	0	5384	-6093	-11477	354	8430	-8785	6079	1035	2217	4646	4537	4807	0
1367	182	0	4198	-6072	-10270	937	7234	-8171	4799	323	1466	3195	3288	3414	0
1368	182	0	2380	-5806	-8186	1713	5283	-6996	3618	-424	422	1602	1885	1974	0
1369	182	0	168	-5719	-5887	2775	3027	-5803	2434	-1016	-263	178	834	665	0
1370	182	0	-1259	-5649	-4390	3454	1565	-5019	1751	-1358	-653	-661	79	-62	0
1371	182	0	-1555	-5499	-3944	3527	1194	-4721	1976	-1233	-422	-525	159	7	0
1372	182	0	-867	-5542	-4675	3204	1904	-5108	2921	-572	230	358	799	859	0
1373	182	0	764	-5424	-6188	2330	3476	-5806	4134	-5	1055	1462	1746	1778	0
1374	182	0	2640	-5453	-8093	1406	5366	-6773	5129	422	1746	2430	2489	2758	0
1375	182	0	3909	-5463	-9372	777	6640	-7417	5765	735	1765	3003	2878	3113	0
1376	182	0	5052	-5016	-10068	-18	7560	-7542	5494	644	1658	2681	2741	2913	0
1377	182	0	4986	-4966	-9952	-10	7469	-7459	4506	238	985	1932	2118	2099	0
1378	182	0	4716	-4997	-9713	140	7214	-7355	3674	-199	240	1088	1363	1268	0
1379	182	0	4266	-4941	-9207	337	6736	-7074	2747	-680	-149	343	892	694	0
1380	182	0	4701	-4764	-9465	31	7083	-7114	2281	-756	-347	283	752	576	0
1381	182	0	5652	-4723	-10375	-464	8013	-7549	2857	-455	60	1099	1383	1406	0
1382	182	0	7564	-4710	-12274	-1427	9919	-8492	4225	139	933	2675	2595	2780	0
1383	182	0	9912	-4721	-14633	-2595	12272	-9677	5767	873	1804	4421	4097	4394	0
1384	182	0	12387	-4716	-17103	-3835	14745	-10909	7234	1427	2630	5775	5309	5810	0
1385	182	0	13991	-4720	-18711	-4635	16351	-11715	7928	1852	2974	6751	6202	6627	0
1386	182	0	14721	-4471	-19192	-5125	16956	-11831	7692	1674	2727	6791	6250	6640	0
1387	182	0	14605	-4370	-18975	-5117	16790	-11672	6875	1206	2135	6087	5821	6008	0
1388	182	0	13677	-4339	-18016	-4669	15846	-11177	5728	595	1418	5224	5063	5129	0
1389	182	0	12664	-4291	-16955	-4186	14809	-10623	4861	62	886	4467	4601	4471	0
1390	182	0	12478	-4277	-16755	-4100	14616	-10516	4318	-56	679	4446	4479	4337	0
1391	182	0	13088	-4242	-17330	-4423	15209	-10786	4774	89	1068	5047	5012	4966	0
1392	182	0	14680	-4130	-18810	-5275	16745	-11470	5965	595	1916	6353	6112	6186	0
1393	182	0	16767	-4089	-20856	-6339	18811	-12472	7230	1282	2884	7866	7529	7655	0
1394	182	0	18843	-4184	-23027	-7329	20935	-13605	8512	1784	3497	9106	8631	8772	0
1395	182	0	20149	-4163	-24312	-7993	22230	-14237	9230	2122	3891	9954	9457	9562	0
1396	182	0	20312	-4306	-24618	-8003	22465	-14462	9067	1837	3670	9690	9379	9453	0
1397	182	0	19528	-4318	-23846	-7605	21687	-14082	8161	1427	3053	8873	8813	8669	0
1398	182	0	18153	-4312	-22465	-6920	20309	-13388	6993	923	2310	8021	8062	7831	0
1399	182	0	16331	-4401	-20732	-5965	18531	-12566	5895	459	1811	7065	7426	7073	0
1400	182	0	15413	-4522	-19935	-5445	17674	-12228	5626	397	1699	6654	7145	6793	0
1401	182	0	15077	-4425	-19502	-5326	17289	-11963	6305	576	2035	6943	7569	7158	0
1402	182	0	15757	-4368	-20125	-5694	17941	-12246	7659	1158	2778	7926	8464	8105	0
1403	182	0	16853	-4452	-21305	-6200	19079	-12878	9242	1835	3637	9024	9383	9356	0
1404	182	0	17982	-4295	-22277	-6843	20129	-13286	10658	2232	4188	9767	10119	10025	0
1405	182	0	18174	-4347	-22521	-6913	20347	-13434	11352	2525	4359	9981	10309	10276	0
1406	182	0	17388	-4361	-21749	-6513	19568	-13055	11151	2335	4019	9271	9748	9717	0
1407	182	0	15437	-4531	-19968	-5453	17702	-12249	9690	1755	3160	7816	8563	8353	0
1408	182	0	13068	-4605	-17673	-4231	15370	-11139	8357	1136	2240	6213	7296	6824	0
1409	182	0	10434	-4696	-15130	-2869	12782	-9913	7133	500	1478	4721	6050	5618	0
1410	182	0	8705	-4745	-13450	-1980	11077	-9097	6524	452	1096	3771	5350	4855	0
1411	182	0	7739	-4630	-12369	-1554	10054	-8499	6788	492	1305	3633	5170	4844	0
1412	182	0	7817	-4725	-12542	-1546	10179	-8633	7641	1010	1905	4283	5610	5472	0
1413	182	0	8439	-4886	-13325	-1776	10882	-9105	8774	1565	2605	5218	6239	6372	0
1414	182	0	9281	-4853	-14134	-2214	11707	-9493	9793	1990	3175	5874	6929	7075	0
1415	182	0	9363	-4888	-14251	-2237	11807	-9569	10039	2182	3208	6078	7001	7129	0
1416	182	0	8666	-4861	-13527	-1902	11096	-9194	9564	2005	2962	5463	6469	6580	0
1417	182	0	6920	-4902	-11822	-1009	9371	-8362	8299	1433	2093	4006	5313	5290	0
1418	182	0	4786	-4950	-9736	82	7261	-7343	6762	878	1204	2523	4099	3847	0
1419	182	0	2481	-4894	-7375	1206	4928	-6134	5336	258	488	1156	2884	2684	0
1420	182	0	1155	-4853	-6008	1849	3581	-5430	4533	97	172	552	2225	2106	0
1421	182	0	574	-4892	-5466	2159	3020	-5179	4493	289	512	762	2258	2223	0
1422	182	0	982	-4863	-5845	1940	3413	-5354	5195	754	1094	1524	2873	2927	0
1423	182	0	2142	-4830	-6972	1344	4557	-5901	6142	1336	1957	2638	3672	3901	0
1424	182	0	3244	-4834	-8078	795	5661	-6456	6817	1811	2591	3571	4368	4690	0
1425	182	0	3694	-4834	-8528	570	6111	-6681	6939	2005	2655	3885	4467	4795	0
1426	182	0	3205	-4956	-8161	875	5683	-6558	6318	1767	2353	3365	3977	4297	0
1427	182	0	1795	-5026	-6821	1615	4308	-5923	4766	1257	1647	2159	2921	3197	0
1428	182	0	-80	-5032	-4952	2556	2436	-4992	3208	665	743	886	1811	1848	0
1429	182	0	-1971	-4981	-3010	3476	519	-3995	1709	129	129	-122	750	793	0
1430	182	0	-3051	-5053	-2002	4052	-524	-3527	735	-15	-11	-636	213	351	0
1431	182	0	-3269	-5026	-1757	4147	-756	-3391	704	139	285	-298	409	595	0
1432	182	0	-2421	-4981	-2560	3701	69	-3770	1441	655	1127	756	1253	1538	0
1433	182	0	-976	-4900	-3924	2938	1474	-4412	2539	1288	1928	2071	2159	2634	0
1434	182	0	528	-4900	-5428	2186	2978	-5164	3523	1691	2553	3039	2913	3556	0
1435	182	0	1149	-5086	-6235	1968	3692	-5660	3942	1959	2933	3460	3313	3951	0
1436	182	0	951	-5154	-6105	2101	3528	-5629	3550	1697	2646	2935	2931	3495	0
1437	182	0	-183	-5135	-4952	2659	2384	-5043	2475	1202	1951	1864	2004	2428	0
1438	182	0	-1874	-5187	-3313	3530	719	-4250	1164	459	1233	368	940	1196	0
1439	182	0	-3585	-5218	-1633	4401	-976	-3425	172	32	646	-603	69	269	0
1440	182	0	-4568	-4948	-380	4758	-2094	-2664	-535	-250	391	-1297	-554	-277	0
1441	182	0	-4712	-5086	-374	4899	-2169	-2730	-114	-38	748	-983	-304	-102	0
1442	182	0	-3946	-5055	-1109	4500	-1418	-3082	882	364	1569	-131	382	832	0
1443	182	0	-2549	-4989	-2440	3769	-54	-3714	2097	1001	2298	995	1282	1879	0
1444	182	0	-1061	-4995	-3934	3028	1436	-4464	3327	1528	2948	1872	2083	2721	0
1445	182	0	-463	-5049	-4586	2756	2061	-4817	3868	1645	3119	2118	2287	2933	0
1446	182	0	-702	-5067	-4365	2884	1831	-4716	3470	1470	2836	1515	1887	2516	0
1447	182	0	-2033	-5049	-3016	3541	491	-4032	2159	890	1969	221	830	1268	0
1448	182	0	-3561	-4917	-1356	4239	-1102	-3136	946	386	1222	-1129	-211	100	0
1449	182	0	-5418	-4912	506	5165	-2962	-2203	-356	-129	401	-2275	-1315	-1059	0
1450	182	0	-6374	-4970	1404	5672	-3889	-1783	-970	-256	164	-2941	-1800	-1573	0
1451	182	0	-6574	-5005	1569	5789	-4071	-1718	-702	-137	345	-2663	-1670	-1373	0
1452	182	0	-5510	-4884	626	5197	-3068	-2129	197	481	987	-1635	-933	-461	0
1453	182	0	-4057	-4881	-824	4469	-1616	-2852	1342	1103	1775	-419	-64	622	0
1454	182	0	-2380	-4855	-2475	3617	47	-3665	2364	1573	2314	560	774	1431	0
1455	182	0	-1550	-4896	-3346	3223	898	-4121	2816	1914	2617	1014	1185	1875	0
1456	182	0	-1525	-4931	-3406	3228	940	-4168	2382	1738	2168	669	818	1387	0
1457	182	0	-2546	-5069	-2523	3807	-11	-3796	1233	1278	1389	-417	-124	442	0
1458	182	0	-3928	-5059	-1131	4493	-1398	-3095	-252	710	578	-1540	-1070	-710	0
1459	182	0	-5452	-5125	327	5288	-2889	-2399	-1433	318	-62	-2520	-1875	-1503	0
1460	182	0	-6011	-5045	966	5528	-3488	-2039	-2077	129	-291	-2801	-2246	-1879	0
1461	182	0	-5765	-5154	611	5459	-3188	-2271	-1693	504	106	-2221	-1804	-1437	0
1462	182	0	-4532	-4989	-457	4760	-2037	-2723	-746	1012	634	-987	-956	-391	0
1463	182	0	-2506	-4921	-2415	3713	-45	-3668	711	1687	1565	504	254	923	0
1464	182	0	-617	-5003	-4386	2810	1884	-4694	1910	2285	2225	1777	1313	2035	0
1465	182	0	749	-4962	-5711	2106	3230	-5336	2432	2452	2518	2331	1678	2599	0
1466	182	0	1015	-4958	-5973	1971	3494	-5465	2141	2258	2310	2180	1693	2407	0
1467	182	0	367	-4857	-5224	2245	2795	-5040	919	1794	1534	1290	880	1528	0
1468	182	0	-594	-4834	-4240	2714	1823	-4537	-180	1317	824	327	56	576	0
1469	182	0	-1992	-4834	-2842	3413	425	-3838	-1321	735	205	-558	-578	-215	0
1470	182	0	-2411	-4834	-2423	3622	6	-3628	-1765	556	122	-874	-873	-370	0
1471	182	0	-2065	-4813	-2748	3439	341	-3780	-1369	874	413	-269	-434	95	0
1472	182	0	-735	-4737	-4002	2736	1633	-4369	-279	1396	1214	989	514	1183	0
1473	182	0	1142	-4753	-5895	1805	3518	-5324	1080	1996	2108	2397	1778	2490	0
1474	182	0	2853	-4811	-7664	979	5258	-6237	2300	2397	2719	3523	2665	3505	0
1475	182	0	3962	-4826	-8788	432	6375	-6807	2859	2630	3045	4122	3243	4048	0
1476	182	0	4021	-4780	-8801	379	6411	-6790	2634	2349	2717	3767	2935	3750	0
1477	182	0	3234	-4749	-7983	757	5608	-6366	1604	1794	2046	2787	2236	2832	0
1478	182	0	1695	-4774	-6469	1539	4082	-5621	391	1129	1305	1567	1311	1767	0
1479	182	0	186	-4720	-4906	2267	2546	-4813	-719	667	605	603	481	861	0
1480	182	0	-613	-4830	-4217	2721	1802	-4523	-1080	376	488	164	161	527	0
1481	182	0	-678	-4850	-4172	2764	1747	-4511	-776	560	816	539	430	816	0
1482	182	0	375	-4721	-5096	2173	2735	-4908	413	1002	1565	1583	1365	1831	0
1483	182	0	2038	-4590	-6628	1276	4333	-5609	1804	1602	2411	2966	2390	3148	0
1484	182	0	3537	-4762	-8299	612	5918	-6530	2929	1980	2991	3924	3286	4046	0
1485	182	0	4251	-4892	-9143	320	6697	-7017	3447	2199	3160	4250	3720	4399	0
1486	182	0	4208	-4772	-8980	282	6594	-6876	3274	1941	2781	3889	3377	4093	0
1487	182	0	3047	-4745	-7792	849	5419	-6268	2236	1369	2079	2706	2523	3051	0
1488	182	0	1525	-4826	-6351	1650	3938	-5588	1096	799	1292	1458	1524	1823	0
1489	182	0	-237	-4673	-4436	2455	2099	-4554	-98	271	605	461	708	909	0
1490	182	0	-1247	-4733	-3486	2990	1119	-4109	-609	5	356	-67	221	494	0
1491	182	0	-1267	-4772	-3505	3019	1119	-4138	-213	263	744	343	564	933	0
1492	182	0	-452	-4671	-4219	2561	1883	-4445	896	671	1422	1412	1342	1792	0
1493	182	0	985	-4656	-5641	1835	3313	-5148	2269	1270	2256	2700	2318	3024	0
1494	182	0	2520	-4685	-7205	1082	4862	-5945	3492	1833	2807	3738	3247	3949	0
1495	182	0	3184	-4632	-7816	724	5500	-6224	3920	1994	2983	4079	3623	4339	0
1496	182	0	2993	-4704	-7697	855	5345	-6200	3600	1751	2591	3705	3249	3901	0
1497	182	0	1770	-4729	-6499	1479	4134	-5614	2547	1214	1858	2605	2390	2840	0
1498	182	0	148	-4731	-4879	2291	2513	-4805	1185	704	921	1361	1363	1668	0
1499	182	0	-1660	-4820	-3160	3240	750	-3990	-42	153	258	345	438	696	0
1500	182	0	-2621	-4886	-2265	3753	-178	-3575	-558	31	85	-221	108	320	0
1501	182	0	-2656	-4861	-2205	3758	-225	-3533	-263	174	391	287	259	601	0
1502	182	0	-1804	-4803	-2999	3303	597	-3901	655	698	1068	1245	1022	1534	0
1503	182	0	-524	-4931	-4407	2727	1941	-4669	1877	1369	1848	2432	2060	2597	0
1504	182	0	1024	-4817	-5841	1896	3432	-5329	2906	1908	2349	3395	2776	3385	0
1505	182	0	1705	-4681	-6386	1488	4045	-5533	3317	1984	2467	3862	3016	3720	0
1506	182	0	1383	-4772	-6155	1694	3769	-5463	2882	1780	2122	3330	2659	3232	0
1507	182	0	41	-4741	-4782	2350	2411	-4761	1453	1241	1344	2128	1645	2035	0
1508	182	0	-1759	-4723	-2964	3241	602	-3843	-19	582	386	789	516	754	0
1509	182	0	-3676	-4768	-1092	4222	-1292	-2930	-1290	58	-240	-314	-459	-327	0
1510	182	0	-4931	-4776	155	4853	-2543	-2310	-2069	-141	-459	-902	-962	-779	0
1511	182	0	-5098	-4679	419	4888	-2758	-2130	-1852	11	-263	-613	-834	-644	0
1512	182	0	-4481	-4661	-180	4571	-2150	-2420	-938	444	386	327	-197	283	0
1513	182	0	-3377	-4688	-1311	4032	-1033	-2999	110	1014	1105	1509	679	1237	0
1514	182	0	-2022	-4770	-2748	3396	363	-3759	1105	1495	1728	2308	1369	2023	0
1515	182	0	-1625	-4721	-3096	3173	735	-3908	1557	1561	1821	2525	1614	2234	0
1516	182	0	-1975	-4704	-2729	3339	377	-3716	1063	1226	1402	2040	1202	1668	0
1517	182	0	-3465	-4811	-1346	4138	-1059	-3078	-236	717	582	673	213	492	0
1518	182	0	-5254	-4801	453	5027	-2853	-2174	-1573	-23	-197	-748	-1010	-799	0
1519	182	0	-7154	-4850	2304	6002	-4729	-1273	-2708	-541	-867	-1877	-1848	-1810	0
1520	182	0	-8207	-4723	3484	6465	-5845	-619	-3247	-793	-1123	-2452	-2446	-2347	0
1521	182	0	-8481	-4801	3680	6641	-6080	-560	-3014	-682	-785	-2174	-2244	-2101	0
1522	182	0	-7691	-4853	2838	6272	-5264	-1007	-1930	-199	-174	-1210	-1493	-1200	0
1523	182	0	-6364	-4851	1513	5607	-3938	-1669	-665	320	702	-54	-498	-102	0
1524	182	0	-4985	-4908	77	4946	-2531	-2415	485	873	1162	847	252	781	0
1525	182	0	-4223	-4857	-634	4540	-1794	-2745	1098	935	1383	1169	663	1012	0
1526	182	0	-4498	-4754	-256	4626	-2121	-2505	801	671	1189	750	265	679	0
1527	182	0	-5671	-4690	981	5180	-3326	-1854	-325	21	325	-531	-772	-527	0
1528	182	0	-7326	-4657	2669	5991	-4997	-994	-1491	-485	-370	-1734	-1746	-1536	0
1529	182	0	-9169	-4597	4572	6883	-6870	-12	-2638	-1092	-1171	-2882	-2679	-2675	0
1530	182	0	-10151	-4603	5548	7377	-7849	472	-3067	-1247	-1282	-3348	-3133	-2941	0
1531	182	0	-10314	-4671	5643	7492	-7978	486	-2626	-904	-950	-2958	-2752	-2624	0
1532	182	0	-9582	-4818	4764	7200	-7173	-27	-1629	-519	-329	-1908	-2064	-1732	0
1533	182	0	-8234	-4888	3346	6561	-5790	-771	-337	98	626	-680	-1016	-457	0
1534	182	0	-6857	-4958	1899	5907	-4378	-1529	894	613	1249	302	-85	467	0
1535	182	0	-6046	-4873	1173	5459	-3609	-1850	1429	871	1338	614	197	748	0
1536	182	0	-6331	-4824	1507	5577	-3919	-1658	1024	682	1026	225	-73	285	0
1537	182	0	-7466	-4772	2694	6119	-5080	-1039	-108	124	289	-904	-1057	-746	0
1538	182	0	-9070	-4754	4316	6912	-6693	-219	-1385	-424	-554	-2037	-2064	-1922	0
1539	182	0	-10749	-4741	6008	7745	-8378	633	-2556	-840	-1195	-3169	-2919	-2845	1
1540	182	0	-11641	-4801	6840	8221	-9240	1019	-3074	-1037	-1264	-3581	-3266	-3156	0
1541	182	0	-11639	-4735	6904	8187	-9271	1084	-2799	-772	-1001	-3201	-3016	-2880	0
1542	182	0	-10641	-4723	5918	7682	-8279	597	-1844	-213	-312	-2044	-2190	-1844	0
1543	182	0	-9127	-4679	4448	6903	-6787	-115	-605	442	547	-694	-1082	-634	0
1544	182	0	-7641	-4741	2900	6191	-5270	-920	446	975	1080	287	-267	254	0
1545	182	0	-6760	-4735	2025	5747	-4392	-1355	828	1173	1321	772	-17	618	0
1546	182	0	-6935	-4803	2132	5869	-4533	-1335	331	1006	1084	356	-211	347	0
1547	182	0	-8038	-4828	3210	6433	-5624	-809	-952	506	269	-739	-1107	-787	0
1548	182	0	-9482	-4780	4702	7131	-7092	-39	-2407	44	-492	-1893	-2170	-1875	0
1549	169	0	-11073	-4778	6295	7925	-8684	758	-3581	-432	-1111	-2814	-2904	-2776	0
1550	169	0	-11889	-4772	7117	8330	-9503	1172	-4231	-591	-1293	-3212	-3426	-3119	0
1551	169	0	-11813	-4853	6960	8333	-9386	1053	-3963	-273	-894	-2667	-3005	-2651	0
1552	169	0	-10662	-4817	5845	7739	-8253	514	-3074	259	-190	-1557	-2159	-1656	0
1553	169	0	-9049	-4776	4273	6912	-6661	-251	-1914	944	737	-190	-981	-409	0
1554	169	0	-7276	-4733	2543	6004	-4909	-1095	-713	1429	1416	966	-137	622	0
1555	169	0	-6293	-4623	1670	5458	-3981	-1476	-432	1664	1600	1458	232	1004	0
1556	169	0	-6289	-4673	1616	5481	-3952	-1528	-966	1472	1303	1080	-7	762	0
1557	169	0	-7194	-4566	2628	5880	-4911	-969	-2110	1028	613	104	-679	-291	0
1558	169	0	-8492	-4628	3864	6560	-6178	-382	-3505	376	-153	-1024	-1738	-1383	0
1559	169	0	-9935	-4624	5311	7279	-7623	343	-4712	-3	-739	-1874	-2399	-2108	0
1560	169	0	-10395	-4543	5852	7469	-8123	654	-5236	-162	-828	-2199	-2710	-2397	0
1561	169	0	-10069	-4694	5375	7381	-7722	340	-4908	77	-424	-1683	-2289	-1932	0
1562	169	0	-8643	-4630	4013	6636	-6328	-308	-3705	607	366	-438	-1290	-791	0
1563	169	0	-6529	-4609	1920	5569	-4224	-1344	-2176	1290	1328	1051	-95	669	0
1564	169	0	-4725	-4787	-62	4756	-2331	-2424	-1096	1689	1963	2135	826	1637	0
1565	169	0	-3273	-4875	-1602	4074	-835	-3238	-316	1922	2256	2673	1439	2064	0
1566	169	0	-2871	-4772	-1901	3821	-485	-3336	-527	1742	2033	2374	1385	1912	0
1567	169	0	-3360	-4840	-1480	4100	-940	-3160	-1377	1158	1280	1381	626	958	0
1568	169	0	-4226	-4782	-556	4504	-1835	-2669	-2395	698	634	388	-207	104	0
1569	169	0	-5292	-4720	572	5006	-2932	-2074	-3129	178	13	-566	-836	-566	0
1570	169	0	-5520	-4721	799	5120	-3159	-1961	-3317	42	-131	-841	-1035	-892	0
1571	169	0	-4913	-4652	261	4782	-2587	-2195	-2665	254	333	-391	-552	-403	0
1572	169	0	-3412	-4795	-1383	4103	-1014	-3089	-1297	826	1088	857	405	843	0
1573	169	0	-1379	-4735	-3356	3057	988	-4045	285	1449	2044	2265	1681	2238	0
1574	169	0	749	-4743	-5492	1997	3120	-5117	1619	1936	2620	3389	2669	3301	0
1575	169	0	2116	-4578	-6694	1231	4405	-5636	2489	2128	2898	3829	3247	3874	0
1576	169	0	2534	-4502	-7036	984	4785	-5769	2454	1901	2708	3497	3094	3556	0
1577	169	0	1896	-4438	-6334	1271	4115	-5386	1680	1453	1951	2589	2397	2752	0
1578	169	0	785	-4520	-5305	1867	3045	-4912	746	884	1179	1429	1528	1643	0
1579	169	0	-423	-4541	-4118	2482	1847	-4329	100	508	636	521	933	987	0
1580	169	0	-908	-4524	-3616	2716	1354	-4070	-122	271	419	192	657	671	0
1581	169	0	-419	-4446	-4027	2432	1804	-4236	564	541	828	715	1074	1245	0
1582	169	0	939	-4535	-5474	1798	3206	-5004	1817	1196	1614	1910	2147	2463	0
1583	169	0	2774	-4491	-7265	858	5019	-5878	3350	1778	2457	3251	3350	3777	0
1584	169	0	4766	-4514	-9280	-126	7023	-6897	4714	2337	3059	4397	4306	4770	0
1585	169	0	5837	-4419	-10256	-709	8046	-7337	5395	2508	3272	4894	4720	5263	0
1586	169	0	5896	-4471	-10367	-712	8131	-7419	5189	2300	3041	4494	4533	4989	0
1587	169	0	5009	-4469	-9478	-270	7243	-6973	4182	1858	2302	3530	3740	3980	0
1588	169	0	3671	-4335	-8006	332	5838	-6170	3010	1264	1482	2337	2828	2896	0
1589	169	0	2193	-4368	-6561	1087	4377	-5464	2046	904	935	1528	2058	2155	0
1590	169	0	1257	-4365	-5622	1554	3439	-4993	1524	632	770	1084	1716	1794	0
1591	169	0	1380	-4366	-5746	1493	3563	-5056	1920	905	1020	1584	2064	2188	0
1592	169	0	2432	-4330	-6762	949	4597	-5546	2898	1522	1843	2745	3102	3266	0
1593	169	0	3981	-4304	-8285	161	6133	-6294	4184	2075	2663	4145	4081	4551	0
1594	169	0	5455	-4314	-9769	-570	7612	-7041	5096	2525	3156	5146	4879	5441	0
1595	169	0	6268	-4372	-10640	-948	8454	-7506	5447	2780	3389	5626	5373	5759	0
1596	169	0	5929	-4543	-10472	-693	8200	-7507	4972	2442	3057	5212	4968	5433	0
1597	169	0	4795	-4683	-9478	-56	7136	-7080	3722	1990	2359	4171	4116	4417	0
1598	169	0	3305	-4365	-7670	530	5487	-6017	2287	1369	1478	2935	3127	3175	0
1599	169	0	1626	-4355	-5981	1364	3803	-5168	1014	847	888	1961	2262	2298	0
1600	169	0	805	-4275	-5080	1735	2942	-4677	452	719	640	1645	1918	1928	0
1601	169	0	809	-4240	-5049	1715	2929	-4644	698	791	1020	2007	2139	2298	0
1602	169	0	1707	-4365	-6072	1329	3889	-5218	1689	1334	1780	3117	3026	3404	0
1603	169	0	3166	-4281	-7447	557	5306	-5864	2871	1874	2589	4452	4046	4527	0
1604	169	0	4722	-4347	-9069	-187	6895	-6708	3957	2324	3298	5430	4867	5441	0
1605	169	0	5476	-4355	-9831	-560	7653	-7093	4357	2490	3400	5794	5265	5688	0
1606	169	0	5298	-4219	-9517	-539	7407	-6868	3874	2271	2997	5338	4945	5348	0
1607	169	0	4033	-4378	-8411	172	6222	-6394	2789	1625	2347	4128	4029	4287	0
1608	169	0	2658	-4293	-6951	817	4804	-5622	1586	979	1530	2933	2987	3045	0
1609	169	0	906	-4310	-5216	1702	3061	-4763	430	527	873	1978	2069	2250	0
1610	169	0	-15	-4345	-4330	2180	2157	-4337	5	351	634	1383	1726	1786	0
1611	169	0	25	-4572	-4597	2273	2311	-4584	512	490	1109	1800	2019	2188	0
1612	169	0	1069	-4460	-5529	1695	3299	-4994	1726	977	1833	2840	2766	3177	0
1613	169	0	2619	-4436	-7055	908	4837	-5745	3197	1614	2692	4031	3903	4236	0
1614	169	0	4155	-4458	-8613	151	6384	-6535	4365	2046	3185	4935	4650	5098	0
1615	169	0	4885	-4611	-9496	-137	7190	-7053	4896	2263	3387	5160	4956	5449	0
1616	169	0	4783	-4432	-9215	-175	6999	-6823	4605	1978	3057	4776	4559	5014	0
1617	169	0	3600	-4392	-7992	396	5796	-6192	3540	1464	2287	3480	3590	3833	0
1618	169	0	2074	-4407	-6481	1166	4277	-5444	2411	861	1468	2172	2591	2619	0
1619	169	0	215	-4475	-4690	2130	2452	-4582	1148	391	814	987	1567	1645	0
1620	169	0	-675	-4522	-3847	2598	1586	-4184	909	273	702	576	1255	1204	0
1621	169	0	-801	-4512	-3711	2656	1455	-4111	1208	448	892	785	1361	1466	0
1622	169	0	268	-4417	-4685	2074	2476	-4551	2401	1045	1681	1848	2275	2417	0
1623	169	0	1612	-4473	-6085	1430	3848	-5279	3784	1598	2430	3016	3127	3548	0
1624	169	0	3131	-4380	-7511	624	5321	-5945	4766	2157	2966	3866	3825	4320	0
1625	169	0	3736	-4388	-8124	326	5930	-6256	5135	2310	3146	4136	4068	4566	0
1626	169	0	3475	-4446	-7921	485	5698	-6183	4723	2075	2704	3575	3680	4048	0
1627	169	0	2029	-4518	-6547	1244	4288	-5532	3472	1635	1932	2359	2727	2886	0
1628	169	0	315	-4566	-4881	2125	2598	-4723	1872	1045	1053	948	1555	1524	0
1629	169	0	-1602	-4661	-3059	3131	728	-3860	609	611	368	-79	595	562	0
1630	169	0	-2643	-4619	-1976	3631	-333	-3297	79	395	215	-578	199	0	0
1631	169	0	-2935	-4671	-1736	3803	-599	-3203	166	622	543	-343	211	413	0
1632	169	0	-2045	-4586	-2541	3315	248	-3563	1103	1099	1229	733	966	1251	0
1633	169	0	-706	-4446	-3740	2576	1517	-4093	2248	1707	2042	2037	2048	2304	0
1634	169	0	555	-4423	-4978	1934	2766	-4700	2995	2122	2547	2748	2576	3043	0
1635	169	0	1148	-4423	-5571	1637	3359	-4997	3307	2347	2739	3094	2844	3330	0
1636	169	0	632	-4386	-5018	1877	2825	-4702	2619	2056	2296	2500	2415	2752	0
1637	169	0	-778	-4444	-3666	2611	1444	-4055	1196	1507	1495	1278	1342	1509	0
1638	169	0	-2665	-4566	-1901	3615	-382	-3233	-393	937	710	-56	201	219	0
1639	169	0	-4578	-4454	124	4516	-2351	-2165	-1699	329	-25	-1123	-863	-857	1
1640	169	0	-5813	-4463	1350	5138	-3581	-1556	-2329	-5	-194	-1765	-1377	-1274	0
1641	169	0	-6101	-4489	1612	5295	-3856	-1438	-2238	236	-1	-1365	-1218	-1173	0
1642	169	0	-5359	-4512	847	4935	-3103	-1832	-1340	614	783	-422	-502	-244	0
1643	169	0	-4216	-4551	-335	4383	-1940	-2443	-393	1266	1503	684	463	779	0
1644	169	0	-2980	-4467	-1487	3723	-746	-2977	527	1596	1969	1458	1065	1433	0
1645	169	0	-2594	-4510	-1916	3552	-339	-3213	752	1604	2114	1633	1160	1573	0
1646	169	0	-3151	-4578	-1427	3864	-862	-3002	184	1326	1711	1132	649	1057	0
1647	169	0	-4721	-4566	155	4643	-2438	-2205	-1241	708	812	-271	-473	-279	0
1648	169	0	-6707	-4630	2077	5668	-4392	-1276	-2653	7	-21	-1691	-1658	-1666	0
1649	169	0	-8786	-4656	4130	6721	-6458	-263	-3957	-667	-671	-2878	-2671	-2867	0
1650	169	0	-9878	-4487	5391	7182	-7634	452	-4489	-970	-1008	-3462	-3303	-3435	0
1651	169	0	-10310	-4399	5911	7354	-8110	756	-4475	-1010	-814	-3327	-3228	-3280	0
1652	169	0	-9724	-4452	5272	7088	-7498	410	-3750	-481	-145	-2448	-2613	-2564	0
1653	169	0	-8717	-4467	4250	6592	-6483	-108	-2743	155	611	-1286	-1810	-1394	0
1654	169	0	-7778	-4411	3367	6094	-5572	-522	-1806	432	1105	-642	-1295	-867	0
1655	169	0	-7691	-4611	3080	6151	-5385	-765	-1530	593	1131	-467	-1115	-853	0
1656	169	0	-8411	-4632	3779	6521	-6095	-426	-2149	296	651	-1074	-1672	-1371	0
1657	169	0	-9990	-4502	5488	7246	-7739	493	-3682	-393	-258	-2452	-2913	-2801	0
1658	169	0	-12099	-4557	7542	8328	-9820	1492	-5350	-960	-1259	-4033	-4268	-4291	0
1659	169	0	-14044	-4376	9668	9210	-11856	2646	-6675	-1552	-1932	-5164	-5309	-5371	0
1660	169	0	-15193	-4180	11013	9686	-13103	3416	-7606	-1817	-2298	-5771	-5940	-5959	0
1661	169	0	-15345	-3932	11413	9638	-13379	3740	-7661	-1627	-2046	-5658	-5922	-5922	0
1662	169	0	-14535	-3693	10842	9114	-12688	3574	-6757	-1233	-1305	-4766	-5298	-5059	0
1663	169	0	-13354	-3594	9760	8474	-11557	3083	-5602	-682	-630	-3656	-4467	-4103	0
1664	169	0	-11931	-3298	8633	7614	-10282	2667	-4588	-349	-194	-2787	-3930	-3478	0
1665	169	0	-11079	-2747	8332	6913	-9705	2792	-4289	-155	-248	-2514	-3827	-3381	0
1666	169	0	-11284	-2269	9015	6776	-10149	3373	-4799	-475	-636	-3144	-4271	-3971	0
1667	169	0	-12409	-1627	10782	7018	-11595	4577	-6054	-1024	-1569	-4368	-5364	-5216	0
1668	169	0	-13831	-1142	12689	7486	-13260	5773	-7333	-1581	-2393	-5757	-6549	-6518	0
1669	169	0	-15515	-810	14705	8162	-15110	6947	-8307	-2114	-3051	-6892	-7447	-7517	0
1670	169	0	-16253	-186	16067	8219	-16160	7940	-8902	-2357	-3276	-7387	-7919	-8037	0
1671	169	0	-16048	149	16197	7949	-16122	8173	-8487	-2155	-3018	-7042	-7705	-7847	0
1672	169	0	-14997	358	15355	7319	-15176	7856	-7311	-1660	-2355	-6054	-7011	-6885	0
1673	169	0	-13413	543	13956	6435	-13684	7249	-6074	-1032	-1573	-4861	-5961	-5748	0
1674	169	0	-11966	492	12458	5737	-12212	6475	-4898	-634	-1117	-3988	-5294	-5055	0
1675	169	0	-11359	166	11525	5596	-11442	5845	-4551	-531	-983	-3767	-4993	-4867	0
1676	169	0	-11806	-143	11663	5974	-11734	5760	-4956	-752	-1389	-4273	-5356	-5309	0
1677	169	0	-13201	-659	12542	6930	-12871	5941	-6070	-1187	-2273	-5445	-6376	-6429	0
1678	169	0	-15032	-1249	13783	8140	-14407	6267	-7288	-1839	-3098	-6714	-7459	-7631	0
1679	169	0	-16976	-1707	15269	9341	-16122	6781	-8390	-2283	-3736	-7825	-8318	-8619	0
1680	169	0	-18076	-2469	15607	10272	-16841	6569	-8726	-2527	-3930	-8148	-8706	-8949	0
1681	169	0	-18381	-3257	15124	10819	-16752	5933	-8506	-2312	-3684	-7882	-8493	-8689	0
1682	169	0	-17490	-3854	13636	10672	-15563	4891	-7426	-1775	-2981	-6888	-7558	-7567	0
1683	169	0	-16074	-4242	11832	10158	-13953	3795	-6173	-1301	-2186	-5639	-6611	-6370	0
1684	169	0	-14392	-4254	10138	9323	-12265	2942	-5210	-913	-1606	-4780	-5701	-5577	0
1685	169	0	-13391	-4060	9331	8725	-11361	2635	-4710	-863	-1466	-4351	-5449	-5323	0
1686	169	0	-13437	-4079	9358	8758	-11397	2639	-4927	-1142	-1755	-4714	-5765	-5614	0
1687	169	0	-14476	-4103	10373	9289	-12424	3135	-6122	-1734	-2681	-5948	-6729	-6819	0
1688	169	0	-15641	-4066	11575	9853	-13608	3754	-7226	-2302	-3486	-7112	-7732	-7986	0
1689	169	0	-17015	-4128	12887	10571	-14951	4379	-8299	-2919	-4141	-8037	-8499	-8790	0
1690	169	0	-17457	-4112	13345	10784	-15401	4616	-8642	-3105	-4306	-8409	-8902	-9077	0
1691	169	0	-17143	-4145	12998	10644	-15070	4426	-8241	-3036	-3984	-7971	-8563	-8790	0
1692	169	0	-15602	-4058	11544	9830	-13573	3743	-7082	-2576	-3179	-6852	-7587	-7686	0
1693	169	0	-13679	-4139	9540	8909	-11609	2700	-5583	-1899	-2328	-5441	-6450	-6347	0
1694	169	0	-11897	-4260	7637	8078	-9767	1688	-4518	-1588	-1784	-4557	-5602	-5523	0
1695	169	0	-10613	-4227	6386	7420	-8499	1079	-3810	-1505	-1581	-4095	-5212	-5005	0
1696	169	0	-10537	-4285	6252	7411	-8394	983	-4262	-1817	-1891	-4508	-5430	-5404	0
1697	169	0	-11370	-4293	7077	7831	-9223	1392	-5160	-2397	-2582	-5544	-6293	-6394	0
1698	169	0	-12460	-4186	8274	8323	-10367	2044	-6438	-2853	-3396	-6696	-7127	-7500	0
1699	169	0	-13763	-4207	9556	8985	-11659	2674	-7472	-3395	-3963	-7422	-7899	-8186	0
1700	169	0	-14186	-4209	9977	9197	-12081	2884	-7858	-3579	-4089	-7728	-8111	-8487	0
1701	169	0	-13851	-4289	9562	9070	-11706	2636	-7286	-3278	-3726	-7193	-7688	-7955	0
1702	169	0	-12436	-4244	8192	8340	-10314	1974	-5975	-2778	-2902	-5924	-6667	-6803	0
1703	169	0	-10390	-4295	6095	7342	-8242	900	-4452	-2062	-1965	-4485	-5408	-5395	0
1704	169	0	-8508	-4264	4244	6386	-6376	-10	-3224	-1612	-1334	-3329	-4489	-4382	0
1705	169	0	-7247	-4217	3030	5732	-5138	-593	-2560	-1509	-1101	-2875	-4011	-3922	0
1706	169	0	-7064	-4405	2659	5734	-4861	-873	-2878	-1606	-1396	-3127	-4157	-4139	0
1707	169	0	-7770	-4302	3468	6036	-5619	-417	-3841	-2081	-2027	-3994	-4956	-5003	0
1708	169	0	-8749	-4202	4547	6475	-6648	172	-4851	-2626	-2873	-5104	-5740	-5979	0
1709	169	0	-9707	-4155	5552	6931	-7629	698	-5651	-2964	-3270	-5829	-6306	-6652	0
1710	169	0	-10110	-4186	5924	7148	-8017	869	-5981	-3055	-3393	-6093	-6458	-6821	0
1711	169	0	-9392	-4314	5078	6853	-7235	382	-5267	-2748	-2946	-5424	-5977	-6213	0
1712	169	0	-7710	-4273	3437	5991	-5573	-418	-3988	-2089	-2124	-4147	-4795	-4902	0
1713	169	0	-5532	-4291	1241	4911	-3386	-1525	-2339	-1354	-1226	-2622	-3548	-3561	0
1714	169	0	-3342	-4244	-902	3793	-1220	-2573	-1002	-797	-517	-1493	-2461	-2349	0
1715	169	0	-1907	-4198	-2291	3052	192	-3244	-370	-533	-320	-962	-1885	-1864	0
1716	169	0	-1484	-4145	-2661	2814	588	-3403	-533	-706	-556	-1193	-2009	-1967	0
1717	169	0	-2187	-4192	-2005	3189	-91	-3098	-1420	-1243	-1255	-2068	-2750	-2877	0
1718	169	0	-3096	-4246	-1150	3671	-973	-2698	-2409	-1662	-1971	-3102	-3540	-3831	0
1719	169	0	-4149	-4211	-62	4180	-2043	-2136	-3111	-1938	-2450	-3736	-4023	-4353	0
1720	169	0	-4478	-4180	298	4329	-2388	-1941	-3315	-2114	-2520	-3992	-4138	-4452	0
1721	169	0	-3867	-4194	-327	4030	-1770	-2260	-2626	-1747	-2116	-3315	-3575	-3815	0
1722	169	0	-2399	-4238	-1839	3318	-280	-3038	-1247	-1131	-1189	-2025	-2388	-2456	0
1723	169	0	-295	-4190	-3895	2242	1800	-4042	393	-374	-362	-372	-1098	-956	0
1724	169	0	1628	-4269	-5897	1320	3762	-5083	1647	166	327	766	-5	95	0
1725	169	0	3003	-4048	-7051	522	5027	-5549	2324	415	620	1305	597	659	0
1726	169	0	3119	-4124	-7243	502	5181	-5683	2161	269	329	1212	537	622	0
1727	169	0	2354	-4046	-6400	846	4377	-5223	1262	-258	-333	211	-186	-172	0
1728	169	0	1318	-3912	-5230	1297	3274	-4571	378	-830	-979	-814	-950	-1136	0
1729	169	0	153	-3870	-4023	1858	2088	-3946	-506	-1235	-1484	-1522	-1410	-1744	0
1730	169	0	-293	-3833	-3540	2063	1623	-3686	-651	-1390	-1581	-1610	-1584	-1802	0
1731	169	0	152	-3883	-4035	1865	2093	-3959	-62	-989	-1117	-995	-1004	-1171	0
1732	169	0	1688	-3982	-5670	1147	3679	-4826	1293	-368	-318	448	211	112	0
1733	169	0	3521	-4072	-7593	275	5557	-5832	2772	283	611	1899	1445	1548	0
1734	169	0	5509	-4037	-9546	-736	7527	-6791	4006	882	1255	3053	2520	2659	0
1735	169	0	6638	-4101	-10739	-1268	8688	-7420	4657	987	1513	3625	3090	3195	0
1736	169	0	6759	-4062	-10821	-1348	8790	-7441	4370	799	1162	3393	2944	2970	0
1737	169	0	5795	-4209	-10004	-793	7899	-7106	3484	215	624	2440	2178	2149	0
1738	169	0	4642	-4122	-8764	-260	6703	-6443	2399	-325	-188	1344	1365	1125	0
1739	169	0	3459	-4000	-7459	270	5459	-5729	1559	-564	-657	680	857	583	0
1740	169	0	2873	-4031	-6904	579	4888	-5467	1377	-818	-729	409	622	380	0
1741	169	0	3360	-3819	-7179	229	5269	-5499	1893	-539	-213	1053	1218	970	0
1742	169	0	4633	-3790	-8423	-421	6528	-6106	3063	-29	576	2392	2182	2240	0
1743	169	0	6412	-3914	-10326	-1249	8369	-7120	4520	820	1445	3821	3552	3573	0
1744	169	0	8045	-3909	-11954	-2068	9999	-7931	5691	1245	2201	4935	4547	4644	0
1745	169	0	8970	-3911	-12881	-2529	10925	-8396	6126	1416	2215	5344	4892	5022	0
1746	169	0	8925	-3814	-12739	-2555	10832	-8276	5926	1342	2056	5137	4824	4836	0
1747	169	0	7752	-3779	-11531	-1986	9641	-7655	4908	789	1303	4042	3959	3852	0
1748	169	0	6343	-3781	-10124	-1281	8233	-6952	3819	298	558	2911	3020	2867	0
1749	169	0	4760	-3847	-8607	-456	6683	-6227	2884	-128	118	2081	2459	2186	0
1750	169	0	4009	-3848	-7857	-80	5933	-5852	2454	-283	-44	1819	2199	1856	0
1751	169	0	4315	-3751	-8066	-282	6190	-5908	2999	114	391	2312	2597	2366	0
1752	169	0	5461	-3802	-9263	-829	7362	-6532	4227	616	1282	3490	3751	3579	0
1753	169	0	7184	-3730	-10914	-1727	9049	-7322	5629	1307	2163	4910	4789	4863	0
1754	169	0	8786	-3806	-12592	-2490	10689	-8199	6766	1815	2768	5891	5691	5833	0
1755	169	0	9640	-3736	-13376	-2952	11508	-8556	7230	2068	2946	6248	6118	6176	0
1756	169	0	9522	-3670	-13192	-2926	11357	-8431	6828	1819	2684	5835	5860	5794	0
1757	169	0	8585	-3243	-11828	-2671	10206	-7535	5769	1323	1908	4692	4875	4778	0
1758	169	0	7066	-3332	-10398	-1867	8732	-6865	4588	882	1235	3532	4011	3746	0
1759	169	0	5502	-3150	-8652	-1176	7077	-5901	3492	292	486	2459	3088	2857	0
1760	169	0	4677	-3191	-7868	-743	6272	-5529	3007	355	516	2095	2915	2551	0
1761	169	0	4611	-3185	-7796	-713	6203	-5490	3453	494	832	2403	3012	2847	0
1762	169	0	5498	-3336	-8834	-1081	7166	-6085	4584	1010	1647	3524	3973	3839	0
1763	169	0	6943	-3230	-10173	-1856	8558	-6701	5734	1676	2489	4640	4954	4987	0
1764	169	0	8140	-3338	-11478	-2401	9809	-7408	6704	2134	3022	5519	5643	5690	0
1765	169	0	8604	-3402	-12006	-2601	10305	-7704	6970	2248	3129	5641	5792	5887	0
1766	169	0	8013	-3528	-11541	-2242	9777	-7534	6273	2007	2832	5073	5210	5422	0
1767	169	0	6243	-3730	-9973	-1256	8108	-6851	4904	1472	1978	3722	4211	4143	0
1768	169	0	4200	-4015	-8215	-92	6207	-6115	3367	808	1080	2221	2935	2669	0
1769	169	0	2225	-3955	-6180	865	4202	-5067	2046	335	486	1098	1963	1697	0
1770	169	0	875	-3965	-4840	1545	2857	-4402	1309	108	320	477	1348	1134	0
1771	169	0	390	-3994	-4384	1802	2387	-4189	1292	291	446	564	1303	1156	0
1772	169	0	838	-3926	-4764	1544	2801	-4345	2180	665	1231	1468	1965	1947	0
1773	169	0	1742	-3812	-5554	1035	3648	-4683	3100	1241	1984	2378	2708	2783	0
1774	169	0	2507	-3763	-6270	628	4388	-5016	3728	1660	2298	3022	3036	3243	0
1775	169	0	2433	-3761	-6194	664	4313	-4977	3711	1598	2279	2838	2921	3150	0
1776	169	0	1280	-3740	-5020	1230	3150	-4380	2778	1278	1788	1994	2215	2236	0
1777	169	0	-823	-3674	-2851	2248	1014	-3262	1092	605	836	413	807	671	1
1778	169	0	-3440	-3602	-162	3521	-1639	-1882	-661	-102	-151	-1381	-779	-1022	0
1779	169	0	-6083	-3672	2411	4877	-4247	-630	-2188	-665	-938	-2737	-2033	-2425	0
1780	169	0	-8191	-3720	4471	5955	-6331	375	-3208	-1039	-1280	-3678	-2989	-3235	0
1781	169	0	-9191	-3709	5482	6450	-7336	886	-3323	-979	-1210	-3814	-3175	-3393	0
1782	169	0	-9323	-3653	5670	6488	-7496	1008	-2729	-570	-723	-3086	-2863	-2910	0
1783	169	0	-9043	-3532	5511	6287	-7277	989	-1969	-209	-60	-2388	-2380	-2244	0
1784	169	0	-8683	-3488	5195	6085	-6939	853	-1495	93	300	-1922	-2198	-1897	0
1785	169	0	-9162	-3540	5622	6351	-7392	1041	-1571	139	153	-2110	-2399	-2166	0
1786	169	0	-10636	-3513	7123	7074	-8879	1805	-2434	-362	-424	-2999	-3222	-3121	0
1787	169	0	-12939	-3449	9490	8194	-11214	3020	-3984	-954	-1447	-4619	-4549	-4745	0
1788	169	0	-15748	-3589	12159	9668	-13953	4285	-5678	-1744	-2520	-6233	-6081	-6332	0
1789	168	0	-18270	-3482	14788	10876	-16529	5653	-7065	-2304	-3249	-7577	-7203	-7546	0
1790	168	0	-20006	-3385	16621	11695	-18313	6618	-7952	-2535	-3556	-8237	-7944	-8215	0
1791	168	0	-20701	-3307	17394	12004	-19047	7043	-7827	-2481	-3342	-8072	-8033	-8246	0
1792	168	0	-20279	-3334	16945	11806	-18612	6805	-7020	-2029	-2721	-7106	-7296	-7397	0
1793	168	0	-19380	-3224	16156	11302	-17768	6466	-6116	-1567	-2134	-5971	-6520	-6460	0
1794	168	0	-18243	-3179	15064	10711	-16653	5942	-5144	-1107	-1584	-5195	-5876	-5723	0
1795	168	0	-17868	-3233	14635	10550	-16251	5701	-4931	-1057	-1542	-5012	-5701	-5552	0
1796	168	0	-18497	-3187	15310	10842	-16903	6061	-5589	-1433	-2099	-5461	-6142	-5946	0
1797	168	0	-19717	-3375	16342	11546	-18029	6483	-6446	-2015	-2849	-6303	-6883	-6760	0
1798	168	0	-20451	-3257	17194	11854	-18822	6968	-7463	-2426	-3447	-7187	-7410	-7507	0
1799	168	0	-21702	-2983	18719	12342	-20210	7868	-8636	-3185	-4302	-8177	-8307	-8266	0
1800	168	0	-21188	-3201	17987	12194	-19587	7393	-8083	-2603	-3697	-7418	-7459	-7490	0
1801	168	0	-20239	-3701	16538	11970	-18388	6418	-7275	-2122	-2983	-6305	-6526	-6636	0
1802	168	0	-18867	-4851	14016	11859	-16441	4582	-5699	-1361	-1897	-4535	-4803	-4698	0
1803	168	0	-15746	-5678	10068	10712	-12907	2195	-3406	-126	-275	-1910	-2425	-2137	0
1804	168	0	-12078	-6165	5913	9121	-8995	-126	-1088	902	944	207	-514	-137	0
1805	168	0	-9944	-6400	3544	8172	-6744	-1428	-172	1402	1416	1105	500	911	0
1806	168	0	-9000	-6473	2527	7736	-5763	-1973	-320	1208	1233	1138	568	921	0
1807	168	0	-9022	-6530	2492	7776	-5757	-2019	-1113	777	692	488	141	306	0
1808	168	0	-9509	-6407	3102	7958	-6305	-1652	-2196	178	-91	-572	-580	-626	0
1809	168	0	-10021	-6262	3759	8141	-6890	-1251	-3034	-261	-585	-1284	-1183	-1270	0
1810	168	0	-9924	-6087	3837	8005	-6880	-1125	-3363	-399	-739	-1550	-1330	-1482	0
1811	168	0	-8902	-6138	2764	7520	-5833	-1687	-2851	-240	-323	-1105	-1051	-991	0
1812	168	0	-6795	-6060	735	6427	-3765	-2662	-1713	413	471	223	-3	143	0
1813	168	0	-4684	-6107	-1423	5395	-1630	-3765	-492	871	1245	1330	968	1165	0
1814	168	0	-2568	-5924	-3356	4246	394	-4640	601	1323	1759	2157	1590	1934	0
1815	168	0	-1674	-5868	-4194	3771	1260	-5031	960	1383	1872	2279	1813	2116	0
1816	168	0	-1750	-5744	-3994	3747	1122	-4869	611	1008	1575	1759	1284	1643	0
1817	168	0	-2894	-5730	-2836	4312	-29	-4283	-335	537	876	543	547	624	0
1818	168	0	-4260	-5670	-1410	4965	-1425	-3540	-1499	42	145	-772	-364	-465	0
1819	168	0	-5490	-5775	-285	5632	-2602	-3030	-2168	-186	-246	-1449	-820	-946	0
1820	168	0	-5816	-5837	-21	5826	-2897	-2929	-2287	-236	-213	-1709	-873	-997	0
1821	168	0	-4745	-5928	-1183	5336	-1781	-3555	-1330	254	318	-828	-159	-223	0
1822	168	0	-2489	-5866	-3377	4177	444	-4621	129	960	1315	556	1057	1160	0
1823	168	0	423	-5719	-6142	2648	3282	-5930	1932	1988	2269	2353	2642	2760	0
1824	168	0	3420	-5515	-8935	1047	6177	-7225	3362	2518	2950	3608	3672	3895	0
1825	168	0	5810	-5461	-11271	-174	8540	-8366	4070	2844	3290	4233	4209	4537	0
1826	168	0	7007	-5461	-12468	-773	9737	-8964	3881	2651	3105	4215	4163	4531	0
1827	168	0	7320	-5466	-12786	-927	10053	-9126	3001	2244	2442	3379	3492	3751	0
1828	168	0	7356	-5319	-12675	-1018	10015	-8997	2110	1728	1780	2370	2822	2902	0
1829	168	0	6994	-5321	-12315	-836	9654	-8818	1290	1276	1309	1829	2318	2432	0
1830	168	0	7213	-5309	-12522	-952	9867	-8915	923	1206	1179	1705	2203	2320	0
1831	168	0	8435	-5342	-13777	-1546	11106	-9559	1544	1431	1629	2436	2729	2995	0
1832	168	0	10455	-5162	-15617	-2646	13036	-10389	2681	1879	2341	3738	3763	4159	0
1833	168	0	12911	-5131	-18042	-3890	15476	-11586	4171	2510	3142	5265	5080	5577	0
1834	168	0	14919	-5239	-20158	-4840	17538	-12698	5234	2634	3606	6299	5849	6466	0
1835	168	0	16450	-5245	-21695	-5602	19072	-13470	5759	2638	3579	6832	6312	6815	0
1836	168	0	16754	-5385	-22139	-5684	19446	-13762	5501	2168	3268	6570	6175	6621	0
1837	168	0	16125	-5346	-21471	-5389	18798	-13408	4661	1451	2263	5596	5397	5655	0
1838	168	0	15303	-5325	-20628	-4989	17965	-12976	3856	791	1567	4669	4721	4723	0
1839	168	0	14181	-5220	-19401	-4480	16791	-12310	3166	95	1041	3847	4112	4153	0
1840	168	0	13886	-5164	-19050	-4361	16468	-12107	3142	-195	871	3792	4021	4027	0
1841	168	0	14389	-5274	-19663	-4557	17026	-12468	3880	-69	1132	4535	4626	4580	0
1842	168	0	15897	-5111	-21008	-5393	18452	-13059	5255	327	1971	5829	5754	5833	0
1843	168	0	17672	-5119	-22791	-6276	20231	-13955	6919	904	2820	7354	7036	7238	0
1844	168	0	19216	-5115	-24331	-7050	21773	-14723	8260	1288	3408	8406	7967	8217	0
1845	168	0	19957	-5082	-25039	-7437	22498	-15060	8856	1526	3505	8904	8394	8623	0
1846	168	0	19625	-5129	-24754	-7248	22189	-14941	8706	1346	3204	8712	8268	8355	0
1847	168	0	18222	-5094	-23316	-6564	20769	-14205	8033	803	2366	7688	7441	7434	0
1848	168	0	16649	-4943	-21592	-5853	19120	-13267	7121	413	1681	6555	6594	6417	0
1849	168	0	14909	-4956	-19865	-4976	17387	-12410	6359	170	1200	5891	6072	5804	0
1850	168	0	13847	-4941	-18788	-4453	16317	-11864	6124	159	1084	5624	5835	5608	0
1851	168	0	13976	-4939	-18915	-4518	16445	-11927	6817	702	1497	6206	6295	6056	0
1852	168	0	14746	-4933	-19679	-4906	17212	-12306	7961	1389	2382	7418	7321	7207	0
1853	168	0	16166	-4820	-20986	-5673	18576	-12903	9488	2225	3195	8782	8409	8442	0
1854	168	0	17315	-4921	-22236	-6197	19775	-13578	10809	2844	3777	9684	9150	9368	0
1855	168	0	17672	-4892	-22564	-6390	20118	-13728	11133	3084	3848	9738	9366	9473	0
1856	168	0	17086	-4793	-21879	-6146	19482	-13336	10796	3038	3590	9238	9086	9040	0
1857	168	0	15417	-4741	-20158	-5338	17787	-12449	9438	2620	2725	7810	7874	7798	0
1858	168	0	13357	-4659	-18016	-4349	15686	-11337	7804	2069	1879	6365	6714	6417	0
1859	168	0	11272	-4762	-16034	-3255	13653	-10398	6363	1598	1301	5011	5717	5340	0
1860	168	0	9801	-4735	-14536	-2533	12168	-9635	5829	1484	1131	4345	5265	4720	0
1861	168	0	9331	-4737	-14068	-2297	11699	-9402	5979	1637	1326	4246	5245	4830	0
1862	168	0	9750	-4720	-14470	-2515	12110	-9595	6788	2211	1984	5100	5889	5678	0
1863	168	0	10639	-4690	-15329	-2974	12984	-10009	7645	2861	2886	5932	6731	6603	0
1864	168	0	11291	-4745	-16036	-3273	13663	-10390	8293	3014	3228	6287	6997	6997	0
1865	168	0	11390	-4725	-16115	-3332	13752	-10420	8468	3142	3336	6244	7067	6987	0
1866	168	0	10319	-4650	-14969	-2834	12644	-9809	7630	2795	2877	5393	6477	6223	0
1867	168	0	8417	-4619	-13036	-1899	10726	-8827	6132	2124	2102	3783	5158	4877	0
1868	168	0	6004	-4733	-10737	-635	8370	-7735	4444	1406	1156	2122	3730	3379	0
1869	168	0	3812	-4679	-8491	433	6151	-6585	3296	812	576	859	2696	2215	0
1870	168	0	2196	-4652	-6848	1228	4522	-5750	2405	473	420	108	1978	1641	0
1871	168	0	1707	-4731	-6438	1512	4072	-5584	2401	669	727	285	2101	1740	0
1872	168	0	2000	-4830	-6830	1415	4415	-5830	3038	1034	1441	1074	2576	2452	0
1873	168	0	2757	-4785	-7542	1014	5149	-6163	4178	1476	2184	2089	3381	3303	0
1874	168	0	3511	-4716	-8227	602	5869	-6471	4665	1877	2661	2644	3783	3878	0
1875	168	0	3616	-4661	-8277	522	5946	-6469	4566	1759	2760	2752	3761	3755	0
1876	168	0	2462	-4690	-7152	1114	4807	-5921	3660	1381	2353	2038	3076	3104	0
1877	168	0	524	-4578	-5102	2027	2813	-4840	2434	580	1486	614	1765	1705	0
1878	168	0	-1661	-4648	-2987	3154	663	-3817	1004	-141	711	-878	506	386	0
1879	168	0	-3921	-4683	-762	4302	-1579	-2722	-149	-735	184	-1967	-405	-659	0
1880	168	0	-5140	-4615	525	4877	-2832	-2045	-669	-981	34	-2347	-991	-1092	0
1881	168	0	-5460	-4657	803	5058	-3131	-1927	-498	-812	302	-2114	-754	-874	0
1882	168	0	-4643	-4593	50	4618	-2346	-2271	576	-378	1146	-960	75	65	0
1883	168	0	-3294	-4626	-1332	3960	-981	-2979	1949	209	2005	424	981	1255	0
1884	168	0	-2072	-4605	-2533	3338	230	-3569	2844	587	2522	1158	1654	1976	0
1885	168	0	-1471	-4586	-3115	3028	822	-3850	3204	715	2622	1390	1858	2157	0
1886	168	0	-1810	-4454	-2644	3132	417	-3549	2803	374	2279	917	1363	1662	0
1887	168	0	-3092	-4566	-1474	3829	-809	-3020	1687	-56	1460	-217	399	473	0
1888	168	0	-4799	-4518	281	4658	-2540	-2118	312	-686	599	-1631	-779	-855	0
1889	168	0	-6345	-4483	1862	5414	-4103	-1310	-733	-1067	17	-2473	-1714	-1683	0
1890	168	0	-7290	-4553	2737	5921	-5013	-908	-1117	-1129	-91	-2880	-2132	-2097	0
1891	168	0	-7330	-4675	2655	6002	-4992	-1010	-894	-828	135	-2617	-1938	-1907	0
1892	168	0	-6344	-4591	1753	5467	-4048	-1419	48	-126	847	-1567	-1132	-1018	0
1893	168	0	-4967	-4543	424	4755	-2695	-2059	1177	556	1619	-312	-283	73	0
1894	168	0	-3711	-4487	-776	4099	-1467	-2631	1895	1132	1996	463	322	628	0
1895	168	0	-3248	-4551	-1303	3899	-972	-2927	2042	1311	2056	589	327	822	0
1896	168	0	-3787	-4500	-713	4143	-1537	-2606	1377	1169	1662	-9	-192	143	0
1897	168	0	-5404	-4524	880	4964	-3142	-1822	-161	663	704	-1280	-1385	-1165	0
1898	168	0	-7181	-4450	2731	5815	-4956	-859	-1827	207	-215	-2716	-2551	-2613	0
1899	168	0	-9094	-4584	4510	6839	-6802	-37	-3245	-159	-884	-3720	-3540	-3505	0
1900	168	0	-10179	-4586	5593	7382	-7886	503	-4118	-269	-1146	-3969	-4033	-3901	0
1901	168	0	-10136	-4619	5517	7377	-7826	449	-4050	25	-909	-3623	-3771	-3534	0
1902	168	0	-8861	-4619	4242	6740	-6551	-188	-3055	727	-7	-2298	-2727	-2378	0
1903	168	0	-7280	-4543	2737	5911	-5008	-903	-2000	1363	793	-987	-1707	-1191	0
1904	168	0	-5619	-4502	1117	5060	-3368	-1692	-1195	1934	1313	104	-840	-275	0
1905	168	0	-4699	-4564	135	4631	-2417	-2214	-799	2232	1460	601	-308	225	0
1906	168	0	-4759	-4657	102	4708	-2430	-2277	-1346	2058	1189	333	-574	-98	0
1907	168	0	-6034	-4735	1299	5384	-3666	-1718	-2758	1515	378	-822	-1550	-1251	0
1908	168	0	-7736	-4747	2989	6241	-5362	-879	-4333	970	-517	-2089	-2719	-2554	0
1909	168	0	-9355	-4533	4822	6944	-7088	144	-5550	477	-1129	-3136	-3523	-3329	0
1910	168	0	-10439	-4559	5880	7499	-8159	660	-6206	230	-1301	-3530	-3988	-3810	0
1911	168	0	-10449	-4659	5790	7554	-8119	565	-5975	353	-970	-3292	-3802	-3627	0
1912	168	0	-9424	-4543	4881	6983	-7152	169	-5053	874	-277	-2198	-3032	-2642	0
1913	168	0	-7945	-4543	3402	6244	-5673	-570	-3858	1321	578	-1088	-2023	-1484	0
1914	168	0	-6595	-4580	2015	5587	-4305	-1282	-2958	1662	1049	-304	-1348	-843	0
1915	168	0	-5824	-4591	1233	5207	-3528	-1679	-2551	1724	1187	-137	-1055	-651	0
1916	168	0	-6086	-4591	1495	5338	-3790	-1548	-3032	1292	836	-616	-1464	-1024	0
1917	168	0	-7272	-4669	2603	5970	-4937	-1033	-4252	667	65	-1866	-2364	-2139	0
1918	168	0	-8580	-4681	3899	6630	-6239	-391	-5385	-54	-663	-3080	-3325	-3197	0
1919	168	0	-9949	-4603	5346	7276	-7647	371	-6233	-562	-1113	-4060	-3951	-3944	0
1920	168	0	-10700	-4706	5994	7703	-8347	644	-6518	-805	-1255	-4415	-4213	-4293	0
1921	168	0	-10359	-4712	5647	7535	-8003	467	-5885	-673	-869	-3912	-3806	-3720	0
1922	168	0	-9102	-4617	4485	6859	-6793	-66	-4646	-209	-50	-2880	-2844	-2671	0
1923	168	0	-7383	-4572	2811	5977	-5097	-880	-3069	312	820	-1548	-1701	-1423	0
1924	168	0	-5837	-4454	1383	5145	-3610	-1535	-1843	580	1299	-760	-991	-564	0
1925	168	0	-5043	-4533	510	4788	-2776	-2011	-1276	583	1435	-580	-713	-308	0
1926	168	0	-5227	-4465	762	4846	-2994	-1851	-1656	281	1082	-1067	-1014	-731	0
1927	168	0	-6427	-4584	1843	5505	-4135	-1370	-2667	-411	356	-2223	-1924	-1767	0
1928	168	0	-7761	-4533	3228	6147	-5494	-652	-3856	-1047	-556	-3625	-2958	-2997	0
1929	168	0	-9158	-4489	4669	6823	-6913	90	-4508	-1515	-997	-4421	-3567	-3662	0
1930	168	0	-9812	-4611	5201	7211	-7506	295	-4694	-1683	-1202	-4766	-3942	-3930	0
1931	168	0	-9511	-4599	4912	7055	-7211	156	-3942	-1435	-832	-4302	-3492	-3460	0
1932	168	0	-8263	-4632	3631	6447	-5947	-500	-2712	-913	-89	-3148	-2572	-2374	0
1933	168	0	-6451	-4692	1759	5571	-4105	-1466	-907	-186	774	-1697	-1307	-1030	0
1934	168	0	-4973	-4727	246	4850	-2609	-2240	250	168	1295	-793	-564	-263	0
1935	168	0	-4033	-4615	-582	4324	-1725	-2598	826	337	1389	-452	-254	38	0
1936	168	0	-4198	-4566	-368	4382	-1915	-2467	529	176	1014	-748	-492	-335	0
1937	168	0	-5185	-4349	836	4767	-3010	-1756	-411	-329	128	-1883	-1348	-1297	0
1938	168	0	-6426	-4291	2135	5358	-4280	-1078	-1542	-772	-632	-2917	-2252	-2345	0
1939	168	0	-7672	-4326	3346	5999	-5509	-490	-2353	-1251	-1150	-3573	-2816	-2910	0
1940	168	0	-8209	-4324	3885	6266	-6047	-219	-2459	-1270	-1266	-3550	-2927	-3088	0
1941	168	0	-7705	-4394	3311	6049	-5508	-541	-1761	-968	-915	-2910	-2440	-2452	0
1942	168	0	-6145	-4493	1652	5319	-3898	-1420	-281	-199	-83	-1487	-1212	-1138	0
1943	168	0	-4182	-4531	-349	4356	-1916	-2440	1241	580	905	228	89	455	0
1944	168	0	-2336	-4578	-2242	3457	-47	-3410	2306	1034	1313	1379	923	1307	0
1945	168	0	-1083	-4518	-3435	2800	1176	-3976	2875	1334	1563	1947	1584	1854	0
1946	168	0	-1007	-4425	-3418	2716	1205	-3921	2506	1150	1140	1827	1328	1569	1
1947	168	0	-1839	-4448	-2609	3143	385	-3528	1356	638	502	876	568	682	0
1948	168	0	-3013	-4365	-1352	3689	-830	-2858	120	199	-322	-129	-182	-259	0
1949	168	0	-4093	-4271	-178	4182	-1957	-2224	-873	-133	-845	-713	-770	-812	0
1950	168	0	-4529	-4266	263	4397	-2396	-2001	-1280	-259	-985	-840	-933	-1068	0
1951	168	0	-4076	-4384	-308	4230	-1884	-2346	-851	114	-529	-139	-461	-452	0
1952	168	0	-2731	-4463	-1732	3597	-499	-3097	139	589	209	1212	498	680	0
1953	168	0	-814	-4403	-3589	2608	1387	-3996	1350	1303	1132	2626	1670	1988	0
1954	168	0	761	-4477	-5238	1858	2999	-4857	2194	1713	1645	3548	2496	2832	0
1955	168	0	1709	-4405	-6114	1348	3911	-5259	2502	1755	1747	3938	2706	3164	0
1956	168	0	1504	-4401	-5905	1448	3704	-5153	1844	1517	1352	3464	2382	2640	0
1957	169	0	163	-4496	-4659	2166	2411	-4577	442	874	434	2122	1356	1484	0
1958	169	0	-1335	-4559	-3224	2947	944	-3891	-911	149	-370	785	244	151	0
1959	169	0	-2798	-4365	-1567	3581	-615	-2966	-2093	-318	-871	-77	-523	-665	0
1960	169	0	-3453	-4190	-737	3821	-1358	-2463	-2609	-539	-1045	-514	-841	-1092	0
1961	169	0	-3365	-4335	-970	3850	-1197	-2652	-2308	-481	-713	-176	-644	-671	0
1962	169	0	-2299	-4421	-2122	3360	-88	-3271	-1117	-54	7	909	201	296	0
1963	169	0	-834	-4475	-3641	2654	1403	-4058	188	568	851	2087	1202	1418	0
1964	169	0	423	-4440	-4863	2008	2643	-4651	981	803	1390	2663	1827	1996	0
1965	169	0	1156	-4475	-5631	1659	3393	-5053	1392	756	1402	2776	1955	2165	0
1966	169	0	601	-4353	-4954	1876	2777	-4653	1002	415	1014	2161	1548	1678	0
1967	169	0	-695	-4332	-3637	2513	1471	-3984	-85	-283	236	863	444	461	0
1968	169	0	-2506	-4376	-1870	3441	-318	-3123	-1356	-966	-700	-646	-768	-882	0
1969	169	0	-4256	-4440	-184	4348	-2036	-2312	-2248	-1511	-1175	-1697	-1441	-1668	0
1970	169	0	-5195	-4456	739	4825	-2967	-1858	-2500	-1656	-1249	-2134	-1846	-1976	0
1971	169	0	-5183	-4479	704	4831	-2943	-1887	-1971	-1472	-960	-1874	-1604	-1790	0
1972	169	0	-4179	-4502	-323	4340	-1928	-2412	-516	-888	-232	-814	-624	-702	0
1973	169	0	-2842	-4502	-1660	3672	-591	-3081	995	-358	616	413	329	508	0
1974	169	0	-1452	-4427	-2975	2939	761	-3701	2221	120	1189	1109	979	1160	0
1975	169	0	-914	-4287	-3373	2600	1229	-3830	2671	215	1191	1309	1226	1317	0
1976	169	0	-1356	-4403	-3047	2879	845	-3725	2409	11	884	776	816	822	0
1977	169	0	-2671	-4370	-1699	3520	-486	-3034	1340	-459	-9	-479	-93	-153	0
1978	169	0	-4252	-4310	-58	4281	-2097	-2184	172	-1098	-748	-1788	-1202	-1350	0
1979	169	0	-5790	-4351	1439	5070	-3614	-1456	-702	-1468	-1218	-2712	-1866	-2145	0
1980	169	0	-6509	-4341	2168	5425	-4338	-1086	-847	-1443	-1326	-2946	-2126	-2380	0
1981	169	0	-6483	-4551	1932	5517	-4207	-1309	-428	-1245	-991	-2619	-1817	-2029	0
1982	169	0	-5239	-4479	760	4859	-2999	-1859	915	-533	-83	-1309	-836	-793	0
1983	169	0	-3665	-4312	-647	3988	-1509	-2479	2298	161	552	1	228	300	0
1984	169	0	-2306	-4343	-2037	3324	-134	-3190	3204	677	1123	855	896	1140	0
1985	169	0	-1706	-4392	-2686	3049	490	-3539	3540	894	1138	1059	1224	1328	0
1986	169	0	-2204	-4378	-2174	3291	-15	-3276	2910	702	905	618	772	900	0
1987	169	0	-3671	-4417	-746	4044	-1462	-2581	1503	192	-9	-545	-236	-219	0
1988	169	0	-5347	-4372	975	4859	-3161	-1698	-13	-384	-847	-1790	-1274	-1522	0
1989	169	0	-7016	-4458	2558	5737	-4787	-950	-1090	-704	-1326	-2628	-2007	-2250	0
1990	169	0	-8037	-4425	3612	6231	-5824	-406	-1718	-764	-1482	-2857	-2320	-2562	0
1991	169	0	-7835	-4394	3441	6114	-5638	-476	-1478	-494	-1134	-2353	-1980	-2124	0
1992	169	0	-6814	-4463	2351	5638	-4582	-1056	-519	131	-362	-1070	-1010	-1107	0
1993	169	0	-5313	-4359	954	4836	-3133	-1702	624	729	475	232	54	157	0
1994	169	0	-3913	-4242	-329	4077	-1792	-2285	1441	1121	1043	1160	721	927	0
1995	169	0	-3253	-4269	-1016	3761	-1118	-2642	1520	1336	1030	1499	983	1121	0
1996	169	0	-3643	-4248	-605	3945	-1519	-2426	931	1035	733	1187	595	770	0
1997	169	0	-4879	-4171	708	4525	-2793	-1731	-646	440	-97	0	-277	-403	0
1998	169	0	-6434	-4180	2254	5307	-4344	-963	-2027	-190	-795	-1162	-1338	-1406	0
1999	169	0	-7999	-4273	3726	6136	-5862	-273	-3109	-698	-1325	-1971	-2019	-2104	0
[truncated: 31,001 more rows]
