# Supplementary material for: A Robust and Real-Time Capable Envelope-Based Algorithm for Heart Sound Classification: Validation under Different Physiological Conditions
Source: Sensors (Basel). 2020 Feb 11;20(4):972. doi: 10.3390/s20040972 (PMC7070375; doi:10.3390/s20040972)
Supplement: Supplementary file 1 [file sensors-20-00972-s001.zip › Messungen/ua/ua05_unfiltered.csv]

Dataset No.	Pulse (bpm)	Pacer Bit	leadI (�V)	leadII (�V)	leadIII (�V)	lead_avR (�V)	lead_avL (�V)	lead_avF (�V)	V1 (�V)	V2 (�V)	V3 (�V)	V4 (�V)	V5 (�V)	V6 (�V)	R-Wave
1	0	0	-9519	-248	9271	4883	-9395	4511	-3169	341	368	11	-477	-973	0
2	0	0	-9610	-234	9376	4922	-9493	4571	-3241	259	362	85	-560	-913	0
3	0	0	-9534	-221	9313	4877	-9423	4546	-3218	329	329	116	-473	-940	0
4	0	0	-9449	-211	9238	4830	-9343	4513	-3125	372	261	133	-436	-805	0
5	0	0	-9435	-207	9228	4821	-9331	4510	-3191	273	316	65	-358	-768	0
6	0	0	-9165	-205	8960	4685	-9062	4377	-3012	291	314	168	-318	-688	0
7	0	0	-9206	-213	8993	4709	-9099	4390	-3096	267	256	180	-197	-663	0
8	0	0	-9098	-213	8885	4655	-8991	4336	-3084	291	271	164	-182	-591	0
9	0	0	-9150	-209	8941	4679	-9045	4366	-3092	289	291	166	-137	-452	0
10	0	0	-8942	-199	8743	4570	-8842	4272	-3005	271	395	217	-120	-413	0
11	0	0	-8989	-184	8805	4586	-8897	4310	-3030	261	275	151	-48	-355	0
12	0	0	-8921	-174	8747	4547	-8834	4286	-2942	223	190	182	-71	-327	0
13	0	0	-8873	-190	8683	4531	-8778	4246	-2958	273	168	164	-3	-240	0
14	0	0	-8750	-213	8537	4481	-8643	4162	-2937	225	197	226	46	-219	0
15	0	0	-8675	-248	8427	4461	-8551	4089	-2886	263	122	267	259	-106	0
16	0	0	-8566	-217	8349	4391	-8457	4066	-2911	124	131	341	273	29	0
17	0	0	-8498	-195	8303	4346	-8400	4054	-2811	133	56	356	339	114	0
18	0	0	-8457	-211	8246	4334	-8351	4017	-2877	135	-15	329	419	219	0
19	0	0	-8427	-215	8212	4321	-8319	3998	-2807	77	-7	459	498	327	0
20	0	0	-8394	-221	8173	4307	-8283	3976	-2818	137	-65	430	508	335	0
21	0	0	-8416	-228	8188	4322	-8302	3980	-2785	79	-124	417	498	457	0
22	0	0	-8374	-244	8130	4309	-8252	3943	-2795	60	-32	362	620	465	0
23	0	0	-8319	-234	8085	4276	-8202	3925	-2748	19	-126	426	713	529	0
24	0	0	-8254	-207	8047	4230	-8150	3920	-2737	-27	-164	432	762	673	0
25	0	0	-8141	-205	7936	4173	-8038	3865	-2655	13	-102	442	818	762	0
26	0	0	-8044	-201	7843	4122	-7943	3821	-2630	52	-149	465	944	878	0
27	0	0	-7915	-190	7725	4052	-7820	3767	-2603	38	-194	537	1026	956	0
28	0	0	-7908	-170	7738	4039	-7823	3784	-2599	-36	-122	585	1134	1041	0
29	0	0	-7934	-178	7756	4056	-7845	3789	-2589	54	-271	585	1024	1074	0
30	0	0	-7903	-149	7754	4026	-7828	3802	-2626	23	-174	465	1101	1099	0
31	0	0	-7982	-197	7785	4089	-7883	3794	-2560	-71	-287	490	940	1057	0
32	0	0	-7905	-219	7686	4062	-7795	3733	-2574	-52	-234	566	1068	1212	0
33	0	0	-7885	-228	7657	4056	-7771	3714	-2494	-25	-283	533	1055	1212	0
34	0	0	-7792	-217	7575	4004	-7683	3679	-2531	50	-298	490	1063	1307	0
35	0	0	-7660	-226	7434	3943	-7547	3604	-2498	100	-201	599	1169	1255	0
36	0	0	-7654	-236	7418	3945	-7536	3591	-2502	60	-263	644	1129	1334	0
37	0	0	-7496	-223	7273	3859	-7384	3525	-2469	110	-192	679	1099	1330	0
38	0	0	-7486	-223	7263	3854	-7374	3520	-2442	153	-201	717	1181	1328	0
39	0	0	-7565	-211	7354	3888	-7459	3571	-2494	62	-170	613	1049	1243	0
40	0	0	-7468	-223	7245	3845	-7356	3511	-2457	145	-73	543	1084	1307	0
41	0	0	-7578	-228	7350	3903	-7464	3561	-2457	112	-95	529	1001	1243	0
42	0	0	-7452	-228	7224	3840	-7338	3498	-2405	137	-139	527	950	1181	0
43	0	0	-7482	-219	7263	3850	-7372	3522	-2382	174	-34	531	991	1138	0
44	0	0	-7383	-211	7172	3797	-7277	3480	-2368	141	-29	519	832	1125	0
45	0	0	-7264	-199	7065	3731	-7164	3433	-2298	265	81	614	940	1156	0
46	0	0	-7297	-182	7115	3739	-7206	3466	-2415	267	36	576	876	1045	0
47	0	0	-7201	-186	7015	3693	-7108	3414	-2347	327	65	613	874	1057	0
48	0	0	-7237	-232	7005	3734	-7121	3386	-2302	310	161	677	797	1037	0
49	0	0	-7179	-252	6927	3715	-7053	3337	-2300	345	256	517	822	987	0
50	0	0	-7210	-256	6954	3733	-7082	3349	-2308	399	261	525	754	904	0
51	0	0	-7263	-258	7005	3760	-7134	3373	-2314	351	201	488	591	810	0
52	0	0	-7297	-259	7038	3778	-7167	3389	-2425	353	254	386	583	710	0
53	0	0	-7177	-238	6939	3707	-7058	3350	-2378	426	351	422	545	711	0
54	0	0	-7173	-211	6962	3692	-7067	3375	-2357	422	261	450	494	655	0
55	0	0	-7096	-223	6873	3659	-6984	3325	-2271	393	347	452	566	587	0
56	0	0	-7039	-217	6822	3628	-6930	3302	-2326	413	331	376	531	508	0
57	0	0	-6946	-180	6766	3563	-6856	3293	-2306	455	397	506	519	556	0
58	0	0	-6968	-225	6743	3596	-6855	3259	-2316	424	320	393	533	415	0
59	0	0	-6929	-221	6708	3575	-6818	3243	-2372	444	368	314	452	355	0
60	0	0	-6907	-178	6729	3542	-6818	3275	-2283	452	323	323	444	275	0
61	0	0	-6979	-182	6797	3580	-6888	3307	-2298	434	250	215	347	91	0
62	0	0	-6936	-209	6727	3572	-6831	3259	-2300	457	287	304	228	93	0
63	0	0	-6999	-213	6786	3606	-6892	3286	-2345	389	310	164	236	13	0
64	0	0	-6866	-238	6628	3552	-6747	3195	-2269	444	254	254	170	-25	0
65	0	0	-6787	-238	6549	3512	-6668	3155	-2359	498	302	250	234	-81	0
66	0	0	-6729	-254	6475	3491	-6602	3110	-2279	490	349	298	153	-81	0
67	0	0	-6645	-226	6419	3435	-6532	3096	-2250	424	300	289	178	-126	0
68	0	0	-6656	-225	6431	3440	-6543	3103	-2295	455	391	273	197	-159	0
69	0	0	-6667	-223	6444	3445	-6555	3110	-2314	424	310	228	135	-308	0
70	0	0	-6622	-211	6411	3416	-6516	3100	-2168	467	389	271	65	-271	0
71	0	0	-6644	-190	6454	3417	-6549	3132	-2263	430	356	159	-17	-376	0
72	0	0	-6576	-128	6448	3352	-6512	3160	-2232	347	420	153	-27	-432	0
73	0	0	-6649	-166	6483	3407	-6566	3158	-2326	467	300	221	-116	-378	0
74	0	0	-6606	-265	6341	3435	-6473	3038	-2277	527	376	228	-73	-430	0
75	0	0	-6556	-283	6273	3419	-6414	2995	-2134	457	490	186	-54	-393	0
76	0	0	-6525	-271	6254	3398	-6389	2991	-2217	407	419	184	-116	-467	0
77	0	0	-6290	-267	6023	3278	-6156	2878	-2122	506	533	279	-5	-380	0
78	0	0	-6360	-238	6122	3299	-6241	2942	-2223	415	506	240	-29	-341	0
79	0	0	-6317	-203	6114	3260	-6215	2955	-2221	448	527	182	-31	-368	0
80	0	0	-6341	-178	6163	3259	-6252	2992	-2201	438	614	62	-73	-452	0
81	0	0	-6318	-155	6163	3236	-6240	3004	-2145	481	737	104	-79	-370	0
82	0	0	-6271	-149	6122	3210	-6196	2986	-2205	452	713	83	-133	-405	0
83	0	0	-6293	-182	6111	3237	-6202	2964	-2209	452	702	145	-174	-378	0
84	0	0	-6250	-225	6025	3237	-6137	2900	-2165	448	849	85	-118	-240	0
85	0	0	-6170	-215	5955	3192	-6062	2870	-2190	473	793	213	-77	-318	0
86	0	0	-6134	-258	5876	3196	-6005	2809	-2176	469	971	100	-7	-230	0
87	0	0	-6108	-234	5874	3171	-5991	2820	-2165	461	985	188	32	-110	0
88	0	0	-5961	-176	5785	3068	-5873	2804	-2122	452	1006	269	50	-104	0
89	0	0	-5974	-162	5812	3068	-5893	2825	-2151	457	1173	178	42	-104	0
90	0	0	-5954	-131	5823	3042	-5888	2846	-1976	409	1187	310	50	9	0
91	0	0	-5898	-104	5794	3001	-5846	2845	-2040	475	1187	291	0	29	0
92	0	0	-5904	-110	5794	3007	-5849	2842	-2097	531	1259	277	50	79	0
93	0	0	-5894	-98	5796	2996	-5845	2849	-2042	477	1272	304	104	114	0
94	0	0	-5804	-114	5690	2959	-5747	2788	-1982	483	1286	316	213	128	0
95	0	0	-5757	-87	5670	2922	-5713	2791	-1951	446	1418	436	207	323	0
96	0	0	-5627	-64	5563	2845	-5595	2749	-1905	529	1402	453	327	320	0
97	0	0	-5621	-118	5503	2869	-5562	2692	-1899	483	1392	452	467	450	0
98	0	0	-5563	-164	5399	2863	-5481	2617	-1794	475	1420	535	417	564	0
99	0	0	-5596	-104	5492	2850	-5544	2694	-1778	448	1470	471	498	597	0
100	0	0	-5482	-64	5418	2773	-5450	2677	-1761	543	1654	415	642	585	0
101	0	0	-5584	-71	5513	2827	-5548	2721	-1819	407	1592	479	556	651	0
102	0	0	-5563	-91	5472	2827	-5517	2690	-1728	370	1771	440	611	682	0
103	0	0	-5529	-162	5367	2845	-5448	2602	-1746	442	1730	506	646	760	0
104	0	0	-5524	-199	5325	2861	-5424	2563	-1732	407	1862	444	675	830	0
105	0	0	-5456	-250	5206	2853	-5331	2478	-1687	453	1984	504	776	921	0
106	0	0	-5292	-194	5098	2743	-5195	2452	-1625	475	2077	671	847	1076	0
107	0	0	-5258	-168	5090	2713	-5174	2461	-1602	391	2087	576	931	1014	0
108	0	0	-5231	-172	5059	2701	-5145	2443	-1631	465	1947	649	946	1049	0
109	0	0	-5189	-114	5075	2651	-5132	2480	-1536	426	1759	593	975	1101	0
110	0	0	-5148	-87	5061	2617	-5104	2487	-1586	459	1699	620	933	1165	0
111	0	0	-5149	-71	5078	2610	-5113	2503	-1627	488	1732	597	1034	1067	0
112	0	0	-5119	-58	5061	2588	-5090	2501	-1631	521	1722	566	948	1164	0
113	0	0	-5115	-157	4958	2636	-5036	2400	-1612	488	1652	628	857	1111	0
114	0	0	-5165	-263	4902	2714	-5033	2319	-1565	535	1557	704	886	1210	0
115	0	0	-5064	-304	4760	2684	-4912	2228	-1482	614	1410	801	911	1243	0
116	0	0	-5026	-308	4718	2667	-4872	2205	-1476	647	1292	793	1010	1268	0
117	0	0	-4944	-312	4632	2628	-4788	2160	-1460	646	1200	832	1084	1278	0
118	0	0	-4919	-279	4640	2599	-4779	2180	-1404	708	1293	892	1030	1313	0
119	0	0	-5016	-252	4764	2634	-4890	2256	-1400	686	1206	952	979	1301	0
120	0	0	-4870	-246	4624	2558	-4747	2189	-1326	756	1288	882	1026	1284	0
121	0	0	-4942	-240	4702	2591	-4822	2231	-1402	807	1313	834	917	1247	0
122	0	0	-5004	-226	4778	2615	-4891	2276	-1394	791	1437	950	923	1352	0
123	0	0	-5049	-221	4828	2635	-4938	2303	-1389	861	1455	925	807	1218	1
124	0	0	-4967	-180	4787	2573	-4877	2303	-1352	1006	1550	962	940	1292	0
125	0	0	-4889	-166	4723	2527	-4806	2278	-1342	898	1515	1035	929	1292	0
126	0	0	-4799	-182	4617	2490	-4708	2217	-1348	999	1507	1063	1070	1251	0
127	0	0	-4845	-207	4638	2526	-4741	2215	-1309	987	1340	1103	1034	1251	0
128	0	0	-4796	-236	4560	2516	-4678	2162	-1365	975	1105	1113	1099	1200	0
129	0	0	-4754	-244	4510	2499	-4632	2133	-1309	1127	1068	1160	1164	1274	0
130	0	0	-4944	-430	4514	2687	-4729	2042	-1359	1026	768	1035	989	1150	0
131	0	0	-4803	-378	4425	2590	-4614	2023	-1315	1096	512	989	1034	1138	0
132	0	0	-4958	-353	4605	2655	-4781	2126	-1348	1006	261	975	970	1039	0
133	0	0	-4790	-360	4430	2575	-4610	2035	-1301	1053	318	991	1004	1037	0
134	0	0	-4841	-333	4508	2587	-4674	2087	-1323	1047	438	1059	1026	1035	0
135	0	0	-4674	-236	4438	2455	-4556	2101	-1332	1049	795	1006	991	1057	0
136	0	0	-4611	-219	4392	2415	-4501	2086	-1332	1018	657	1024	911	1037	0
137	0	0	-4525	-219	4306	2372	-4415	2043	-1175	1080	838	1150	1059	1022	0
138	0	0	-4492	-182	4310	2337	-4401	2064	-1321	950	626	993	937	849	0
139	0	0	-4449	-199	4250	2324	-4349	2025	-1129	890	859	1179	890	948	0
140	0	0	-4587	-215	4372	2401	-4479	2078	-1270	760	700	1078	748	743	0
141	0	0	-4541	-287	4254	2414	-4397	1983	-1206	791	777	1014	799	715	0
142	0	0	-4630	-306	4324	2468	-4477	2009	-1319	686	702	993	646	698	0
143	0	0	-4579	-331	4248	2455	-4413	1958	-1210	646	760	973	638	655	0
144	0	0	-4494	-287	4207	2390	-4350	1960	-1150	647	634	1024	576	659	0
145	0	0	-4351	-217	4134	2284	-4242	1958	-1136	595	700	952	671	607	0
146	0	0	-4395	-244	4151	2319	-4273	1953	-1262	624	620	997	659	663	0
147	0	0	-4304	-256	4048	2280	-4176	1896	-1156	564	692	929	580	630	0
148	0	0	-4199	-226	3973	2212	-4086	1873	-1154	558	620	1049	560	632	0
149	0	0	-4295	-258	4037	2276	-4166	1889	-1231	391	440	1039	500	566	0
150	0	0	-4260	-283	3977	2271	-4118	1847	-1222	337	411	933	469	549	0
151	0	0	-4320	-289	4031	2304	-4175	1871	-1257	296	453	894	386	506	0
152	0	0	-4333	-386	3947	2359	-4140	1780	-1206	337	488	793	395	486	0
153	0	0	-4287	-388	3899	2337	-4093	1755	-1198	382	310	824	407	465	0
154	0	0	-4261	-325	3936	2293	-4098	1805	-1204	246	446	814	403	436	0
155	0	0	-4162	-269	3893	2215	-4027	1812	-1171	283	465	752	391	393	0
156	0	0	-4028	-236	3792	2132	-3910	1778	-1129	360	471	779	504	475	0
157	0	0	-3926	-157	3769	2041	-3847	1806	-1193	388	269	847	349	452	0
158	0	0	-3953	-54	3899	2003	-3926	1922	-1160	308	265	733	455	370	0
159	0	0	-3836	170	4006	1833	-3921	2088	-1262	358	36	696	393	306	0
160	0	0	-3684	403	4087	1640	-3885	2245	-1179	308	-81	715	291	289	0
161	0	0	-3585	679	4264	1453	-3924	2471	-1107	376	143	684	184	232	0
162	0	0	-3357	1136	4493	1110	-3925	2814	-1198	364	337	731	120	161	0
163	0	0	-3034	1627	4661	703	-3847	3144	-1187	360	331	711	170	97	0
164	0	0	-2751	2180	4931	285	-3841	3555	-1119	339	467	783	91	157	0
165	0	0	-2444	2799	5243	-177	-3843	4021	-1257	502	523	665	93	48	0
166	0	0	-1893	3492	5385	-799	-3639	4438	-1119	541	558	766	95	155	0
167	0	0	-1793	3703	5496	-955	-3644	4599	-1105	547	760	859	137	122	0
168	0	0	-1760	3819	5579	-1029	-3669	4699	-1196	358	684	667	32	-62	0
169	0	0	-1837	3645	5482	-904	-3659	4563	-1072	355	750	758	95	34	0
170	0	0	-2022	3431	5453	-704	-3737	4442	-1113	351	750	704	-46	-188	0
171	0	0	-2015	3354	5369	-669	-3692	4361	-1090	591	987	746	-100	-188	0
172	0	0	-2132	3154	5286	-511	-3709	4220	-1179	564	851	694	-126	-252	0
173	0	0	-2245	2958	5203	-356	-3724	4080	-1169	353	632	710	-149	-411	0
174	0	0	-2324	2584	4908	-130	-3616	3746	-1111	300	562	741	-213	-269	0
175	0	0	-2506	2165	4671	170	-3588	3418	-1158	353	620	752	-194	-419	0
176	0	0	-2673	1641	4314	516	-3493	2977	-1107	539	640	894	-114	-407	0
177	0	0	-2896	1181	4077	857	-3486	2629	-1129	506	704	824	-215	-485	0
178	0	0	-3030	739	3769	1145	-3399	2254	-1078	492	807	878	-137	-492	0
179	0	0	-3251	448	3699	1401	-3475	2073	-1206	481	764	820	-195	-531	0
180	0	0	-3292	265	3557	1513	-3424	1911	-1185	397	568	739	-197	-651	0
181	0	0	-3346	211	3557	1567	-3451	1884	-1150	281	453	733	-221	-673	0
182	0	0	-3337	213	3550	1562	-3443	1881	-1115	364	537	785	-180	-704	0
183	0	0	-3372	166	3538	1603	-3455	1852	-1177	331	465	675	-219	-805	0
184	0	0	-3294	83	3377	1605	-3335	1730	-1028	302	554	760	-120	-793	0
185	0	0	-3366	38	3404	1664	-3385	1721	-1105	225	306	768	-180	-832	0
186	0	0	-3224	-27	3197	1625	-3210	1585	-1012	302	397	789	15	-845	0
187	0	0	-3264	-29	3235	1646	-3249	1603	-1016	426	554	768	-21	-791	0
188	0	0	-3202	-13	3189	1607	-3195	1588	-1117	393	391	748	-19	-818	0
189	0	0	-3278	-19	3259	1648	-3268	1620	-1059	178	263	710	46	-873	0
190	0	0	-3328	-36	3292	1682	-3310	1628	-1115	106	207	684	-31	-884	0
191	0	0	-3345	-34	3311	1689	-3328	1638	-1047	199	490	626	-29	-905	0
192	0	0	-3311	-48	3263	1679	-3287	1607	-1074	104	438	585	-7	-909	0
193	0	0	-3388	-56	3332	1722	-3360	1638	-1138	36	291	587	-9	-952	0
194	0	0	-3260	-27	3233	1643	-3246	1603	-1134	79	419	566	29	-884	0
195	0	0	-3216	-120	3096	1668	-3156	1488	-1086	174	424	591	-9	-797	0
196	0	0	-3239	-157	3082	1698	-3160	1462	-1068	40	201	601	128	-772	0
197	0	0	-3173	-277	2896	1725	-3034	1309	-1090	-1	246	550	42	-673	0
198	0	0	-3287	-292	2995	1789	-3141	1351	-1098	-9	285	554	106	-746	0
199	0	0	-3263	-256	3007	1759	-3135	1375	-1080	-1	428	481	73	-719	0
200	0	0	-3214	-190	3024	1702	-3119	1417	-1084	-32	477	389	13	-708	0
201	0	0	-3297	-228	3069	1762	-3183	1420	-1142	-67	314	424	-83	-729	0
202	0	0	-3337	-201	3136	1769	-3236	1467	-1099	-126	97	428	-110	-690	0
203	0	0	-3295	-205	3090	1750	-3192	1442	-1101	-58	230	401	-56	-653	0
204	0	0	-3282	-182	3100	1732	-3191	1459	-1051	-52	131	422	-58	-653	0
205	0	0	-3241	-186	3055	1713	-3148	1434	-1055	-29	310	465	-71	-659	0
206	0	0	-3183	-192	2991	1687	-3087	1399	-1076	-69	325	368	-65	-424	0
207	0	0	-3263	-258	3005	1760	-3134	1373	-1136	-141	131	471	17	-471	0
208	0	0	-3177	-209	2968	1693	-3072	1379	-1173	52	71	580	73	-461	0
209	0	0	-3249	-161	3088	1705	-3168	1463	-1204	100	168	572	58	-399	0
210	0	0	-3184	-67	3117	1625	-3150	1525	-1193	9	-11	498	40	-432	0
211	0	0	-3213	-98	3115	1655	-3164	1508	-1185	-23	-75	564	65	-289	0
212	0	0	-3194	-50	3144	1622	-3169	1547	-1191	52	-226	614	25	-316	0
213	0	0	-3093	-5	3088	1549	-3090	1541	-1241	56	-236	587	-1	-372	0
214	0	0	-3122	13	3135	1554	-3128	1574	-1160	65	-178	576	102	-271	0
215	0	0	-3095	-40	3055	1567	-3075	1507	-1187	135	-263	636	184	-306	0
216	0	0	-3045	-62	2983	1553	-3014	1460	-1195	52	-345	708	166	-238	0
217	0	0	-3037	-93	2944	1565	-2990	1425	-1164	228	-192	562	248	-248	0
218	0	0	-3079	-164	2915	1621	-2997	1375	-1270	225	-211	671	380	-149	0
219	0	0	-3070	-176	2894	1623	-2982	1359	-1206	248	-168	723	358	-38	0
220	0	0	-3163	-203	2960	1683	-3061	1378	-1239	172	-145	793	409	-100	0
221	0	0	-3186	-273	2913	1729	-3049	1320	-1154	112	-34	814	380	-83	0
222	0	0	-3150	-279	2871	1714	-3010	1296	-1111	219	205	752	475	-112	0
223	0	0	-3150	-273	2877	1711	-3013	1302	-1123	184	110	723	506	-56	0
224	0	0	-3046	-261	2785	1653	-2915	1262	-1113	180	108	723	593	34	0
225	0	0	-3011	-261	2750	1636	-2880	1244	-1148	137	128	779	733	166	0
226	0	0	-2951	-230	2721	1590	-2836	1245	-1156	129	21	779	892	275	0
227	0	0	-2834	-153	2681	1493	-2757	1264	-1039	184	287	859	1032	395	0
228	0	0	-2931	-128	2803	1529	-2867	1337	-1107	137	287	857	1119	384	0
229	0	0	-2865	-120	2745	1492	-2805	1312	-1125	238	327	874	1189	457	0
230	0	0	-2989	-192	2797	1590	-2893	1302	-1121	209	180	946	1165	628	0
231	0	0	-2983	-147	2836	1565	-2909	1344	-1243	149	300	818	1177	537	0
232	0	0	-3060	-180	2880	1620	-2970	1350	-1173	87	300	768	1264	611	0
233	0	0	-2949	-195	2754	1572	-2851	1279	-1189	108	207	781	1218	710	0
234	0	0	-2990	-145	2845	1567	-2917	1350	-1245	131	164	810	1274	710	0
235	0	0	-2940	-112	2828	1526	-2884	1358	-1202	46	170	721	1352	812	0
236	0	0	-2833	-104	2729	1468	-2781	1312	-1226	112	161	830	1358	929	0
237	0	0	-2847	-124	2723	1485	-2785	1299	-1261	25	93	810	1290	1026	0
238	0	0	-2886	-186	2700	1536	-2793	1257	-1365	19	-9	772	1408	1022	0
239	0	0	-2884	-141	2743	1512	-2813	1301	-1292	0	19	805	1326	1092	0
240	0	0	-2958	-118	2840	1538	-2899	1361	-1354	-21	-91	634	1179	1057	0
241	0	0	-2955	-164	2791	1559	-2873	1313	-1387	-29	-42	527	1098	1165	0
242	0	0	-2958	-87	2871	1522	-2914	1392	-1383	-69	-89	504	1032	1181	0
243	0	0	-2870	-36	2834	1453	-2852	1399	-1466	-170	-91	384	958	1101	0
244	0	0	-2789	-19	2770	1404	-2779	1375	-1315	-69	-81	362	946	1177	0
245	0	0	-2807	17	2824	1395	-2815	1420	-1451	-129	-118	273	867	1193	0
246	0	0	-2698	50	2748	1324	-2723	1399	-1466	-89	-89	215	760	1264	0
247	0	0	-2775	-1	2774	1388	-2774	1386	-1495	-143	-155	157	791	1276	0
248	0	0	-2769	9	2778	1380	-2773	1393	-1495	-192	-190	129	646	1138	0
249	0	0	-2707	-13	2694	1360	-2700	1340	-1513	-97	-112	122	595	1229	0
250	0	0	-2940	-69	2871	1504	-2905	1401	-1588	-273	-207	1	397	1070	0
251	0	0	-2891	-106	2785	1498	-2838	1339	-1606	-294	-203	-69	271	1051	0
252	0	0	-2895	-110	2785	1502	-2840	1337	-1598	-261	-131	-184	213	977	0
253	0	0	-3031	-153	2878	1592	-2954	1362	-1707	-388	-161	-273	21	882	0
254	0	0	-2960	-149	2811	1554	-2885	1331	-1592	-370	-248	-275	73	801	0
255	0	0	-2921	-151	2770	1536	-2845	1309	-1602	-335	-199	-273	91	834	0
256	0	0	-2864	-112	2752	1488	-2808	1320	-1559	-422	-192	-399	-25	774	0
257	0	0	-2764	-87	2677	1425	-2720	1295	-1542	-362	-128	-331	-25	764	0
258	0	0	-2900	-97	2803	1498	-2851	1353	-1693	-457	-162	-471	-89	644	0
259	0	0	-2756	-56	2700	1406	-2728	1322	-1573	-413	-40	-527	-139	494	0
260	0	0	-2942	-95	2847	1518	-2894	1376	-1672	-432	-135	-601	-197	428	0
261	0	0	-2953	-36	2917	1494	-2935	1440	-1641	-483	-195	-644	-308	426	0
262	0	0	-2919	-19	2900	1469	-2909	1440	-1637	-483	-135	-715	-291	269	0
263	0	0	-2898	0	2898	1449	-2898	1449	-1550	-517	-145	-741	-347	254	0
264	0	0	-2824	-21	2803	1422	-2813	1391	-1581	-539	-124	-824	-325	122	0
265	0	0	-2838	29	2867	1404	-2852	1448	-1524	-539	-126	-783	-292	170	0
266	0	0	-2776	40	2816	1368	-2796	1428	-1604	-597	-145	-845	-376	62	0
267	0	0	-2703	36	2739	1333	-2721	1387	-1569	-543	-87	-904	-395	34	0
268	0	0	-2780	73	2853	1353	-2816	1463	-1575	-582	-116	-888	-310	13	0
269	0	0	-2694	93	2787	1300	-2740	1440	-1563	-537	-77	-960	-366	-133	0
270	0	0	-2738	133	2871	1302	-2804	1502	-1517	-618	-36	-938	-358	-164	0
271	0	0	-2809	166	2975	1321	-2892	1570	-1633	-634	-34	-1140	-436	-250	0
272	0	0	-2726	230	2956	1248	-2841	1593	-1476	-624	-34	-1045	-442	-217	0
273	0	0	-2782	275	3057	1253	-2919	1666	-1569	-692	54	-1150	-485	-353	0
274	0	0	-2641	292	2933	1174	-2787	1612	-1491	-597	124	-1131	-500	-304	0
275	0	0	-2538	364	2902	1087	-2720	1633	-1482	-628	85	-1070	-516	-424	0
276	0	0	-2549	399	2948	1075	-2748	1673	-1466	-560	116	-1162	-494	-401	0
277	0	0	-2548	393	2941	1077	-2744	1667	-1497	-611	126	-1198	-613	-428	0
278	0	0	-2505	405	2910	1050	-2707	1657	-1455	-459	248	-1202	-562	-442	0
279	0	0	-2702	308	3010	1197	-2856	1659	-1433	-597	308	-1261	-706	-519	0
280	0	0	-2734	267	3001	1233	-2867	1634	-1526	-550	483	-1309	-832	-556	0
281	0	0	-2785	225	3010	1280	-2897	1617	-1482	-595	614	-1328	-888	-618	0
282	0	0	-2807	118	2925	1344	-2866	1521	-1468	-607	694	-1352	-1012	-597	0
283	0	0	-2875	15	2890	1430	-2882	1452	-1489	-564	991	-1356	-1084	-704	0
284	0	0	-2848	19	2867	1414	-2857	1443	-1431	-624	1171	-1400	-1154	-711	0
285	0	0	-2854	83	2937	1385	-2895	1510	-1482	-653	1299	-1387	-1251	-754	0
286	0	0	-2745	104	2849	1320	-2797	1476	-1412	-547	1445	-1334	-1200	-746	0
287	0	0	-2745	147	2892	1299	-2818	1519	-1400	-651	1567	-1352	-1299	-686	0
288	0	0	-2716	252	2968	1232	-2842	1610	-1431	-706	1674	-1309	-1398	-826	0
289	0	0	-2741	310	3051	1215	-2896	1680	-1420	-690	1936	-1383	-1439	-876	0
290	0	0	-2877	281	3158	1298	-3017	1719	-1451	-630	1990	-1503	-1643	-983	0
291	0	0	-2803	242	3045	1280	-2924	1643	-1431	-529	2262	-1474	-1720	-880	0
292	0	0	-2904	304	3208	1300	-3056	1756	-1567	-587	2215	-1553	-1862	-892	0
293	0	0	-2873	283	3156	1295	-3014	1719	-1489	-626	2353	-1575	-1769	-1037	0
294	0	0	-2848	254	3102	1297	-2975	1678	-1406	-519	2551	-1588	-1829	-1004	0
295	0	0	-2849	258	3107	1295	-2978	1682	-1449	-644	2483	-1685	-1955	-1057	0
296	0	0	-2706	287	2993	1209	-2849	1640	-1412	-498	2607	-1627	-1889	-1057	0
297	0	0	-2761	333	3094	1214	-2927	1713	-1552	-485	2758	-1703	-1969	-1103	0
298	0	0	-2746	422	3168	1162	-2957	1795	-1487	-519	2844	-1726	-2058	-1175	0
299	0	0	-2729	549	3278	1090	-3003	1913	-1586	-463	2972	-1862	-2095	-1200	0
300	0	0	-2662	647	3309	1007	-2985	1978	-1565	-386	2991	-1796	-2211	-1251	0
301	0	0	-2660	686	3346	987	-3003	2016	-1602	-384	3195	-1858	-2207	-1315	0
302	0	0	-2728	698	3426	1015	-3077	2062	-1610	-314	3346	-1910	-2281	-1344	0
303	0	0	-2704	702	3406	1001	-3055	2054	-1567	-312	3342	-1895	-2337	-1429	0
304	0	0	-2715	647	3362	1034	-3038	2004	-1581	-234	3342	-1802	-2306	-1369	0
305	0	0	-2793	485	3278	1154	-3035	1881	-1664	-170	3290	-1778	-2326	-1493	0
306	0	0	-2716	386	3102	1165	-2909	1744	-1515	-141	3140	-1649	-2223	-1499	0
307	0	0	-2762	351	3113	1205	-2937	1732	-1553	-236	3104	-1621	-2217	-1511	0
308	0	0	-2799	341	3140	1229	-2969	1740	-1588	-64	3107	-1619	-2227	-1647	0
309	0	0	-2784	413	3197	1185	-2990	1805	-1536	-64	3028	-1654	-2267	-1676	1
310	0	0	-2811	442	3253	1184	-3032	1847	-1520	9	3024	-1623	-2178	-1738	0
311	0	0	-2850	453	3303	1198	-3076	1878	-1600	-34	2878	-1680	-2287	-1811	0
312	0	0	-2708	514	3222	1097	-2965	1868	-1489	60	2867	-1631	-2232	-1720	0
313	0	0	-2816	485	3301	1165	-3058	1893	-1480	-17	2785	-1526	-2188	-1804	0
314	0	0	-2768	504	3272	1132	-3020	1888	-1542	56	2758	-1542	-2260	-1852	0
315	0	0	-2656	428	3084	1114	-2870	1756	-1315	9	2770	-1402	-2083	-1771	0
316	0	0	-2691	424	3115	1133	-2903	1769	-1352	-60	2547	-1309	-2145	-1767	0
317	0	0	-2670	360	3030	1155	-2850	1695	-1356	-48	2413	-1326	-1980	-1695	0
318	0	0	-2674	300	2974	1187	-2824	1637	-1328	-67	2359	-1231	-1992	-1755	0
319	0	0	-2706	269	2975	1218	-2840	1622	-1272	-15	2287	-1136	-1844	-1722	0
320	0	0	-2731	312	3043	1209	-2887	1677	-1259	-71	2097	-1127	-1843	-1757	0
321	0	0	-2768	219	2987	1274	-2877	1603	-1183	-54	2110	-1109	-1759	-1664	0
322	0	0	-2848	129	2977	1359	-2912	1553	-1208	-131	2135	-1096	-1711	-1666	0
323	0	0	-2829	11	2840	1409	-2834	1425	-1158	-81	1996	-1039	-1594	-1678	0
324	0	0	-2905	-184	2721	1544	-2813	1268	-1152	-85	1912	-1035	-1507	-1652	0
325	0	0	-2833	-197	2636	1515	-2734	1219	-1132	-98	1885	-1032	-1443	-1484	0
326	0	0	-2759	-65	2694	1412	-2726	1314	-1078	-131	1687	-979	-1313	-1451	0
327	0	0	-2651	-31	2620	1341	-2635	1294	-1070	-155	1350	-1004	-1202	-1348	0
328	0	0	-2559	50	2609	1254	-2584	1329	-1067	-166	1272	-977	-1150	-1369	0
329	0	0	-2592	162	2754	1215	-2673	1458	-1096	-157	1152	-956	-1146	-1270	0
330	0	0	-2400	308	2708	1046	-2554	1508	-1111	-180	1229	-999	-1127	-1189	0
331	0	0	-2500	254	2754	1123	-2627	1504	-1160	-194	1208	-1090	-1067	-1101	0
332	0	0	-2481	106	2587	1187	-2534	1346	-1096	-170	1119	-1074	-1049	-1043	0
333	0	0	-2581	-38	2543	1309	-2562	1252	-1129	-114	1076	-1045	-1006	-933	0
334	0	0	-2596	-162	2434	1379	-2515	1136	-1142	-176	904	-1010	-964	-874	0
335	0	0	-2560	-339	2221	1449	-2390	941	-1067	-128	884	-892	-888	-789	0
336	0	0	-2521	-322	2199	1421	-2360	938	-1063	-164	777	-822	-851	-710	0
337	0	0	-2415	-159	2256	1287	-2335	1048	-1080	-238	657	-857	-814	-622	0
338	0	0	-2379	-83	2296	1231	-2337	1106	-1030	-149	496	-723	-781	-545	0
339	0	0	-2330	42	2372	1144	-2351	1207	-1006	-124	399	-741	-803	-506	0
340	0	0	-2295	46	2341	1124	-2318	1193	-983	-188	306	-663	-774	-552	0
341	0	0	-2318	52	2370	1133	-2344	1211	-1001	-186	283	-644	-828	-364	0
342	0	0	-2374	-29	2345	1201	-2359	1158	-970	-259	197	-611	-744	-356	0
343	0	0	-2325	-153	2172	1239	-2248	1009	-890	-225	65	-500	-706	-273	0
344	0	0	-2354	-248	2106	1301	-2230	929	-902	-234	-87	-549	-704	-248	0
345	0	0	-2315	-292	2023	1303	-2169	865	-871	-230	-174	-442	-605	-195	0
346	0	0	-2234	-271	1963	1252	-2098	846	-810	-232	-221	-502	-570	-81	0
347	0	0	-2098	-195	1903	1146	-2000	854	-729	-199	-403	-389	-481	58	0
348	0	0	-2108	-168	1940	1138	-2024	886	-717	-287	-490	-347	-475	23	0
349	0	0	-2009	-172	1837	1090	-1923	832	-618	-153	-514	-380	-356	56	0
350	0	0	-2139	-151	1988	1145	-2063	918	-657	-219	-568	-448	-341	143	0
351	0	0	-2030	-143	1887	1086	-1958	872	-646	-180	-597	-490	-335	161	0
352	0	0	-2002	-128	1874	1065	-1938	873	-582	-279	-616	-434	-333	120	0
353	0	0	-2090	-209	1881	1149	-1985	836	-671	-250	-605	-417	-329	205	0
354	0	0	-2069	-292	1777	1180	-1923	742	-578	-269	-667	-405	-265	176	0
355	0	0	-1999	-395	1604	1197	-1801	604	-556	-302	-502	-457	-180	244	0
356	0	0	-1979	-426	1553	1202	-1766	563	-500	-335	-514	-306	-98	273	0
357	0	0	-1849	-391	1458	1120	-1653	533	-514	-333	-488	-389	-71	339	0
358	0	0	-1887	-378	1509	1132	-1698	565	-510	-372	-552	-382	-104	355	0
359	0	0	-1807	-339	1468	1073	-1637	564	-531	-347	-486	-388	-54	409	0
360	0	0	-1894	-366	1528	1130	-1711	581	-525	-413	-485	-455	-44	325	0
361	0	0	-1910	-335	1575	1122	-1742	620	-562	-494	-446	-582	-98	254	0
362	0	0	-1868	-289	1579	1078	-1723	645	-512	-444	-360	-593	5	355	0
363	0	0	-1794	-93	1701	943	-1747	804	-502	-438	-368	-570	-129	405	0
364	0	0	-1675	-91	1584	883	-1629	746	-428	-442	-347	-420	-40	397	0
365	0	0	-1747	-161	1586	954	-1666	712	-523	-481	-349	-583	-40	323	0
366	0	0	-1625	-112	1513	868	-1569	700	-595	-535	-263	-624	17	337	0
367	0	0	-1549	-155	1394	852	-1471	619	-582	-519	-232	-585	67	333	0
368	0	0	-1572	-133	1439	852	-1505	653	-510	-568	-267	-550	21	382	0
369	0	0	-1646	-275	1371	960	-1508	548	-486	-618	-211	-591	-79	314	0
370	0	0	-1813	-446	1367	1129	-1590	460	-566	-632	-228	-766	-52	238	0
371	0	0	-1754	-428	1326	1091	-1540	449	-568	-646	-133	-783	-75	242	0
372	0	0	-1833	-413	1420	1123	-1626	503	-556	-677	-112	-677	-162	192	0
373	0	0	-1792	-279	1513	1035	-1652	617	-537	-698	-194	-764	-209	95	0
374	0	0	-1615	-137	1478	876	-1546	670	-550	-646	-1	-822	-217	159	0
375	0	0	-1574	5	1579	784	-1576	792	-582	-626	-13	-890	-89	62	0
376	0	0	-1567	120	1687	723	-1627	903	-647	-795	13	-871	-312	-54	0
377	0	0	-1500	149	1649	675	-1574	899	-609	-684	0	-824	-219	-89	0
378	0	0	-1576	7	1583	784	-1579	795	-663	-725	-1	-892	-351	-128	0
379	0	0	-1559	-25	1534	792	-1546	754	-560	-719	-25	-940	-401	-217	0
380	0	0	-1742	-128	1614	935	-1678	743	-605	-710	-79	-869	-500	-279	0
381	0	0	-1756	-201	1555	978	-1655	677	-624	-859	-139	-989	-682	-465	0
382	0	0	-1768	-236	1532	1002	-1650	648	-616	-760	-81	-981	-717	-521	0
383	0	0	-1761	-149	1612	955	-1686	731	-694	-797	-240	-1045	-781	-653	0
384	0	0	-1673	-153	1520	913	-1596	683	-622	-801	-256	-1002	-760	-743	0
385	0	0	-1623	-143	1480	883	-1551	668	-644	-911	-353	-1131	-892	-857	0
386	0	0	-1632	-207	1425	919	-1528	609	-711	-931	-391	-1080	-968	-952	0
387	0	0	-1640	-228	1412	934	-1526	592	-661	-741	-405	-1070	-1078	-1002	0
388	0	0	-1908	-448	1460	1178	-1684	506	-708	-731	-279	-1012	-1148	-1078	0
389	0	0	-1988	-599	1389	1293	-1688	395	-673	-692	-318	-1065	-1330	-1210	0
390	0	0	-2015	-640	1375	1327	-1695	367	-620	-560	-153	-1245	-1344	-1229	0
391	0	0	-2234	-770	1464	1502	-1849	347	-748	-566	-376	-1295	-1495	-1468	0
392	0	0	-2097	-613	1484	1355	-1790	435	-613	-560	-320	-1228	-1544	-1584	0
393	0	0	-2062	-483	1579	1272	-1820	548	-729	-506	-362	-1138	-1616	-1691	0
394	0	0	-1972	-426	1546	1199	-1759	560	-663	-562	-294	-1196	-1654	-1850	0
395	0	0	-1848	-409	1439	1128	-1643	515	-585	-481	-329	-1150	-1649	-1825	0
396	0	0	-1836	-407	1429	1121	-1632	511	-663	-481	-325	-1136	-1614	-1938	0
397	0	0	-1737	-360	1377	1048	-1557	508	-578	-395	-358	-1119	-1656	-1988	0
398	0	0	-1660	-244	1416	952	-1538	586	-545	-407	-327	-1041	-1695	-2000	0
399	0	0	-1753	-287	1466	1020	-1609	589	-554	-345	-388	-952	-1753	-2058	0
400	0	0	-1850	-403	1447	1126	-1648	522	-560	-337	-411	-1006	-1796	-2201	0
401	0	0	-1795	-368	1427	1081	-1611	529	-502	-207	-409	-983	-1734	-2159	0
402	0	0	-1848	-395	1453	1121	-1650	529	-496	-213	-469	-902	-1763	-2283	0
403	0	0	-1780	-333	1447	1056	-1613	557	-519	-217	-477	-814	-1755	-2298	0
404	0	0	-1731	-339	1392	1035	-1561	526	-405	-145	-378	-704	-1681	-2328	0
405	0	0	-1610	-256	1354	933	-1482	549	-384	38	-356	-618	-1534	-2262	0
406	0	0	-1636	-195	1441	915	-1538	623	-372	-124	-271	-657	-1569	-2203	0
407	0	0	-1475	-180	1295	827	-1385	557	-329	-15	-327	-481	-1472	-2192	0
408	0	0	-1449	-192	1257	820	-1353	532	-333	71	-232	-452	-1352	-2104	0
409	0	0	-1528	-203	1325	865	-1426	561	-269	-71	-339	-424	-1412	-2091	0
410	0	0	-1518	-302	1216	910	-1367	457	-232	97	-269	-411	-1309	-2035	0
411	0	0	-1638	-275	1363	956	-1500	544	-345	64	-360	-459	-1330	-1980	0
412	0	0	-1601	-236	1365	918	-1483	564	-300	124	-376	-430	-1228	-1827	0
413	0	0	-1481	-232	1249	856	-1365	508	-180	87	-323	-277	-1158	-1740	0
414	0	0	-1499	-289	1210	894	-1354	460	-225	44	-201	-242	-1059	-1565	0
415	0	0	-1398	-308	1090	853	-1244	391	-259	120	-314	-192	-933	-1565	0
416	0	0	-1345	-269	1076	807	-1210	403	-149	100	-281	-128	-774	-1325	0
417	0	0	-1304	-201	1103	752	-1203	451	-188	69	-345	-110	-708	-1233	0
418	0	0	-1265	-162	1103	713	-1184	470	-178	116	-291	-100	-616	-1094	0
419	0	0	-1324	-184	1140	754	-1232	478	-188	186	-298	-69	-512	-995	0
420	0	0	-1332	-254	1078	793	-1205	412	-170	161	-215	-81	-496	-876	0
421	0	0	-1278	-283	995	780	-1136	356	-27	271	-118	9	-477	-713	0
422	0	0	-1417	-310	1107	863	-1262	398	-131	203	-151	-100	-442	-715	0
423	0	0	-1343	-325	1018	834	-1180	346	-128	190	-155	-5	-380	-560	0
424	0	0	-1328	-393	935	860	-1131	271	-23	263	-192	77	-281	-345	0
425	0	0	-1270	-397	873	833	-1071	238	-64	170	-203	133	-267	-240	0
426	0	0	-1266	-570	696	918	-981	63	-91	234	-153	71	-97	-67	0
427	0	0	-1318	-486	832	902	-1075	173	-190	145	-341	95	-143	-64	0
428	0	0	-1270	-411	859	840	-1064	224	-102	77	-397	215	-89	190	0
429	0	0	-1338	-566	772	952	-1055	103	-124	120	-432	147	-60	211	0
430	0	0	-1388	-614	774	1001	-1081	80	-104	52	-360	118	7	304	0
431	0	0	-1287	-504	783	895	-1035	139	-42	124	-370	250	38	405	0
432	0	0	-1233	-316	917	774	-1075	300	-67	79	-450	190	102	391	0
433	0	0	-1070	-246	824	658	-947	289	-5	116	-502	246	100	486	0
434	0	0	-1089	-201	888	645	-988	343	5	81	-516	246	195	583	0
435	0	0	-1041	-201	840	621	-940	319	-118	38	-527	215	164	616	0
436	0	0	-887	-263	624	575	-755	180	15	71	-550	318	349	741	0
437	0	0	-890	-221	669	555	-779	224	-64	-9	-632	320	341	754	0
438	0	0	-788	-226	562	507	-675	168	-52	98	-620	347	419	748	0
439	0	0	-859	-223	636	541	-747	206	-91	91	-601	312	428	801	0
440	0	0	-829	-306	523	567	-676	108	-21	85	-494	403	490	779	0
441	0	0	-848	-331	517	589	-682	93	-77	25	-578	347	415	692	0
442	0	0	-808	-446	362	627	-585	-42	-77	176	-512	331	547	822	0
443	0	0	-903	-512	391	707	-647	-60	-97	83	-549	248	514	768	0
444	0	0	-730	-519	211	624	-470	-154	-25	137	-531	380	554	776	0
445	0	0	-651	-405	246	528	-448	-79	32	168	-587	413	663	779	0
446	0	0	-498	-349	149	423	-323	-100	48	201	-564	399	733	808	0
447	0	0	-488	-298	190	393	-339	-54	-40	149	-562	446	770	890	0
448	0	0	-327	-283	44	305	-185	-119	40	269	-688	508	888	898	0
449	0	0	-400	-263	137	331	-268	-63	91	209	-706	455	847	867	0
450	0	0	-360	-312	48	336	-204	-132	64	281	-743	494	820	890	0
451	0	0	-474	-337	137	405	-305	-100	-3	219	-752	506	851	904	0
452	0	0	-370	-306	64	338	-217	-121	42	240	-801	558	869	867	0
453	0	0	-369	-331	38	350	-203	-146	89	248	-781	490	987	873	0
454	0	0	-264	-475	-211	369	-26	-343	139	358	-589	580	1076	1047	0
455	0	0	-310	-490	-180	400	-65	-335	108	273	-603	550	981	1010	0
456	0	0	-155	-444	-289	299	67	-366	190	376	-465	583	1193	1078	0
457	0	0	-54	-240	-186	147	66	-213	159	353	-514	626	1129	1208	0
458	0	0	-57	-256	-199	156	71	-227	135	432	-471	603	1288	1255	0
459	0	0	-50	-176	-126	113	38	-151	157	362	-395	613	1210	1204	0
460	0	0	-68	-244	-176	156	54	-210	219	393	-401	614	1202	1297	0
461	0	0	-116	-306	-190	211	37	-248	201	368	-339	570	1282	1379	0
462	0	0	-166	-325	-159	245	-3	-242	93	401	-436	547	1212	1261	0
463	0	0	-161	-368	-207	264	23	-287	106	391	-333	550	1253	1392	0
464	0	0	-192	-294	-102	243	-45	-198	44	360	-446	496	1249	1423	0
465	0	0	-105	-207	-102	156	-1	-154	98	291	-463	531	1266	1422	0
466	0	0	-36	-162	-126	99	45	-144	85	287	-517	582	1251	1581	0
467	0	0	-50	-172	-122	111	36	-147	25	225	-616	566	1204	1596	0
468	0	0	-122	-153	-31	137	-45	-92	32	292	-677	696	1165	1654	0
469	0	0	-220	-172	48	196	-134	-62	-13	265	-904	582	1105	1493	0
470	0	0	-339	-223	116	281	-227	-53	-17	155	-1057	671	1098	1474	0
471	0	0	-624	-215	409	419	-516	97	5	-44	-1255	717	950	1478	0
472	0	0	-606	-265	341	435	-473	38	3	-60	-1445	710	923	1447	0
473	0	0	-608	-316	292	462	-450	-12	1	-93	-1670	618	931	1470	0
474	0	0	-554	-320	234	437	-394	-43	36	-17	-1780	611	950	1540	0
475	0	0	-548	-306	242	427	-395	-32	38	5	-2126	552	1001	1563	0
476	0	0	-505	-362	143	433	-324	-109	77	32	-2231	593	1074	1707	0
477	0	0	-534	-455	79	494	-306	-188	62	-135	-2617	564	1175	1720	0
478	0	0	-602	-517	85	559	-343	-216	159	-221	-2803	589	1220	1800	0
479	0	0	-623	-521	102	572	-362	-209	52	-221	-3039	444	1204	1848	0
480	0	0	-637	-463	174	550	-405	-144	13	-168	-3173	413	1237	1804	0
481	0	0	-628	-316	312	472	-470	-2	17	-234	-3290	335	1249	1905	0
482	0	0	-589	-318	271	453	-430	-23	149	-314	-3325	399	1216	1969	0
483	0	0	-627	-389	238	508	-432	-75	79	-256	-3457	349	1241	1947	0
484	0	0	-655	-399	256	527	-455	-71	114	-226	-3486	291	1247	2038	0
485	0	0	-610	-351	259	480	-434	-46	89	-186	-3689	60	1261	2031	0
486	0	0	-529	-419	110	474	-319	-154	102	-46	-3757	197	1449	2219	0
487	0	0	-581	-405	176	493	-378	-114	135	-79	-3815	240	1406	2149	0
488	0	0	-618	-395	223	506	-420	-86	21	-60	-3614	281	1433	2213	0
489	0	0	-600	-306	294	453	-447	-6	91	-65	-3459	238	1420	2252	0
490	0	0	-641	-269	372	455	-506	51	15	-36	-3251	98	1340	2225	0
491	0	0	-544	-238	306	391	-425	34	133	79	-2853	-15	1437	2269	0
492	0	0	-632	-246	386	439	-509	70	60	40	-2813	-81	1315	2194	0
493	0	0	-633	-232	401	432	-517	84	225	62	-2533	-87	1447	2174	0
494	0	0	-554	-283	271	418	-412	-6	176	120	-2322	-69	1323	2054	0
495	0	0	-415	-322	93	368	-254	-114	155	201	-1940	-21	1229	2054	0
496	0	0	-387	-296	91	341	-239	-102	40	226	-1800	-7	1150	1994	0
497	0	0	-306	-277	29	291	-167	-124	-25	192	-1740	91	1072	1934	0
498	0	0	-229	-254	-25	241	-102	-139	186	135	-1616	118	944	2013	0
499	0	0	-238	-296	-58	267	-90	-177	46	236	-1668	0	896	1765	0
500	0	0	-370	-339	31	354	-200	-154	15	114	-1734	11	700	1695	0
501	0	0	-217	-312	-95	264	-61	-203	116	100	-1730	-139	630	1511	0
502	0	0	-297	-362	-65	329	-116	-213	-21	124	-1722	-190	415	1486	0
503	0	0	-262	-393	-131	327	-65	-262	-13	170	-1681	-197	374	1433	0
504	0	0	-205	-391	-186	298	-9	-288	13	106	-1625	-223	310	1231	0
505	0	0	-247	-355	-108	301	-69	-231	-131	178	-1681	-300	192	1148	0
506	0	0	-23	-294	-271	158	124	-282	-56	298	-1429	-133	294	1138	0
507	0	0	-128	-327	-199	227	35	-263	-112	17	-1394	-112	285	971	0
508	0	0	-192	-312	-120	252	-36	-216	-170	98	-1472	-7	327	921	0
509	0	0	-260	-287	-27	273	-116	-157	-176	137	-1371	-83	496	977	0
510	0	0	-258	-318	-60	288	-99	-189	-339	85	-1466	-209	263	781	0
511	0	0	-134	-409	-275	271	70	-342	-174	-13	-1311	-182	230	746	0
512	0	0	-225	-378	-153	301	-36	-265	-318	-139	-1379	-277	161	531	0
513	0	0	29	-355	-384	163	206	-369	-159	-52	-1307	-242	230	471	0
514	0	0	-43	-279	-236	161	96	-257	-273	-54	-1309	-248	265	436	0
515	0	0	147	-345	-492	99	319	-418	-236	-112	-1185	-271	279	323	0
516	0	0	109	-403	-512	147	310	-457	-250	-153	-1150	-236	397	372	0
517	0	0	276	-368	-644	46	460	-506	-217	-128	-1270	-195	415	269	0
518	0	0	359	-382	-741	11	550	-561	-238	-120	-1284	-195	578	263	0
519	0	0	289	-314	-603	12	446	-458	-318	-261	-1257	-353	465	209	0
520	0	0	392	-267	-659	-62	525	-463	-228	-29	-1228	-254	611	213	0
521	0	0	334	-248	-582	-43	458	-415	-226	-174	-1191	-325	564	221	0
522	0	0	485	-215	-700	-135	592	-457	-236	-69	-1193	-269	661	215	0
523	0	0	530	-234	-764	-148	647	-499	-162	-67	-1111	-174	630	250	0
524	0	0	543	-331	-874	-106	708	-602	-232	-116	-1127	-205	671	232	0
525	0	0	613	-389	-1002	-112	807	-695	-164	-48	-1119	-124	808	226	0
526	0	0	729	-322	-1051	-203	890	-686	-250	-17	-970	-128	793	434	0
527	0	0	739	-386	-1125	-176	932	-755	-199	29	-999	-50	900	504	0
528	0	0	825	-337	-1162	-244	993	-749	-174	25	-956	-13	937	566	0
529	0	0	755	-372	-1127	-191	941	-749	-151	29	-923	-9	929	607	0
530	0	0	745	-382	-1127	-181	936	-754	-93	9	-861	-19	915	667	0
531	0	0	689	-428	-1117	-130	903	-772	-73	7	-750	97	956	824	0
532	0	0	690	-378	-1068	-156	879	-723	-157	34	-882	31	845	776	0
533	0	0	852	-362	-1214	-245	1033	-788	-85	91	-698	32	989	991	0
534	0	0	807	-341	-1148	-233	977	-744	-77	108	-756	89	917	1032	0
535	0	0	860	-356	-1216	-252	1038	-786	-5	157	-649	184	975	1140	0
536	0	0	821	-362	-1183	-229	1002	-772	-38	155	-680	176	952	1261	0
537	0	0	776	-345	-1121	-215	948	-733	-34	174	-624	223	995	1363	0
538	0	0	663	-312	-975	-175	819	-643	-52	147	-779	230	907	1346	0
539	0	0	745	-256	-1001	-244	873	-628	17	298	-711	333	878	1581	0
540	0	0	559	-207	-766	-176	662	-486	-11	197	-711	246	888	1553	0
541	0	0	563	-259	-822	-152	692	-540	-9	279	-750	254	826	1571	0
542	0	0	501	-271	-772	-115	636	-521	-5	312	-665	236	818	1637	0
543	0	0	359	-240	-599	-59	479	-419	-11	180	-735	289	682	1687	0
544	0	0	465	-215	-680	-125	572	-447	5	356	-746	362	723	1749	0
545	0	0	410	-135	-545	-137	477	-340	-17	281	-713	302	692	1672	0
546	0	0	475	-149	-624	-163	549	-386	106	325	-743	393	739	1804	0
547	0	0	396	-170	-566	-113	481	-368	-50	378	-671	374	713	1724	0
548	0	0	373	-172	-545	-100	459	-358	-21	353	-618	407	657	1726	0
549	0	0	262	-186	-448	-38	355	-317	-15	419	-535	300	671	1749	0
550	0	0	140	-240	-380	50	260	-310	13	322	-618	277	634	1656	0
551	0	0	258	-236	-494	-11	376	-365	-23	306	-675	277	527	1652	0
552	0	0	156	-230	-386	37	271	-308	-36	318	-593	358	572	1579	0
553	0	0	223	-232	-455	4	339	-343	-25	244	-597	248	582	1476	0
554	0	0	222	-228	-450	3	336	-339	-50	329	-549	316	626	1453	0
555	0	0	254	-217	-471	-18	362	-344	-56	310	-549	292	640	1396	0
556	0	0	275	-225	-500	-25	387	-362	17	308	-597	279	669	1354	0
557	0	0	277	-217	-494	-30	385	-355	0	298	-620	337	669	1330	0
558	0	0	251	-228	-479	-11	365	-353	-25	296	-587	356	700	1253	0
559	0	0	161	-228	-389	33	275	-308	-36	246	-636	310	758	1138	0
560	0	0	6	-250	-256	122	131	-253	-1	281	-603	252	776	1043	0
561	0	0	-43	-283	-240	163	98	-261	-42	230	-609	296	822	931	0
562	0	0	-109	-380	-271	244	81	-325	-89	178	-620	213	845	847	0
563	0	0	-62	-403	-341	232	139	-372	-40	219	-611	246	789	834	0
564	0	0	-113	-355	-242	234	64	-298	-126	201	-663	287	886	725	0
565	0	0	-48	-304	-256	176	104	-280	-15	207	-607	298	917	700	0
566	0	0	-8	-223	-215	115	103	-219	-42	182	-517	294	1055	646	0
567	0	0	25	-170	-195	72	110	-182	-56	170	-576	372	1034	657	0
568	0	0	-151	-199	-48	175	-51	-123	-209	159	-618	292	1047	508	0
569	0	0	-155	-203	-48	179	-53	-125	-87	118	-603	358	981	450	0
570	0	0	-174	-197	-23	185	-75	-110	-73	157	-578	283	1082	504	0
571	0	0	-286	-203	83	244	-184	-60	-137	128	-624	252	999	407	0
572	0	0	-282	-195	87	238	-184	-54	-174	98	-580	203	1004	376	0
573	0	0	-223	-228	-5	225	-109	-116	-98	155	-543	292	1055	380	0
574	0	0	-161	-230	-69	195	-46	-149	-104	137	-539	335	1012	362	0
575	0	0	-102	-230	-128	166	13	-179	-141	131	-587	291	999	378	0
576	0	0	-21	-226	-205	123	92	-215	-87	135	-684	322	1067	376	0
577	0	0	-6	-213	-207	109	100	-210	-147	108	-702	343	985	331	0
578	0	0	-41	-215	-174	128	66	-194	-120	69	-647	306	915	347	0
579	0	0	-28	-223	-195	125	83	-209	-159	65	-601	289	874	300	0
580	0	0	-23	-261	-238	142	107	-249	-155	32	-630	283	865	291	0
581	0	0	-89	-271	-182	180	46	-226	-102	17	-644	287	743	364	0
582	0	0	-10	-289	-279	149	134	-284	-153	25	-614	232	731	298	0
583	0	0	46	-256	-302	105	174	-279	-201	145	-638	316	690	310	0
584	0	0	46	-219	-265	86	155	-242	-168	29	-614	261	690	329	0
585	0	0	130	-228	-358	49	244	-293	-95	7	-655	327	636	389	0
586	0	0	101	-327	-428	113	264	-377	-118	48	-523	347	667	430	0
587	0	0	54	-372	-426	159	240	-399	-217	114	-514	331	774	453	0
588	0	0	-97	-455	-358	276	130	-406	-159	1	-508	296	762	432	0
589	0	0	-169	-498	-329	333	80	-413	-172	21	-448	347	614	519	0
590	0	0	-252	-498	-246	375	-3	-372	-219	21	-452	294	626	455	0
591	0	0	-293	-523	-230	408	-31	-376	-143	-1	-382	374	585	494	0
592	0	0	-446	-560	-114	503	-166	-337	-226	-42	-378	254	549	475	0
593	0	0	-398	-512	-114	455	-142	-313	-180	-7	-289	329	570	560	0
594	0	0	-409	-486	-77	447	-166	-281	-195	-67	-320	296	599	603	0
595	0	0	-312	-465	-153	388	-79	-309	-149	15	-287	347	649	593	0
596	0	0	-351	-422	-71	386	-140	-246	-279	-11	-283	304	682	632	0
597	0	0	-361	-413	-52	387	-154	-232	-149	-67	-252	331	696	585	0
598	0	0	-517	-424	93	470	-305	-165	-133	-32	-197	327	694	630	0
599	0	0	-636	-483	153	559	-394	-165	-118	-93	-254	362	634	527	0
600	0	0	-647	-479	168	563	-407	-155	-153	-42	-126	333	661	595	0
601	0	0	-946	-473	473	709	-709	0	-273	-128	-221	213	558	514	0
602	0	0	-777	-401	376	589	-576	-12	-182	-104	-168	283	574	471	0
603	0	0	-895	-473	422	684	-658	-25	-211	-54	-182	312	514	500	0
604	0	0	-896	-450	446	673	-671	-2	-170	-36	-126	259	628	399	0
605	0	0	-975	-370	605	672	-790	117	-155	-87	-203	242	525	374	0
606	0	0	-791	-312	479	551	-635	83	-151	-21	-56	269	550	457	0
607	0	0	-653	-184	469	418	-561	142	-192	-15	-128	213	556	320	0
608	0	0	-704	-91	613	397	-658	261	-137	-75	-98	353	444	331	0
609	0	0	-701	-9	692	355	-696	341	-170	-15	-97	287	405	240	0
610	0	0	-741	168	909	286	-825	538	-161	-73	-56	250	372	151	0
611	0	0	-646	432	1078	107	-862	755	-197	-93	-77	219	283	98	0
612	0	0	-444	690	1134	-123	-789	912	-143	-65	-46	209	213	21	0
613	0	0	-231	997	1228	-383	-729	1112	-178	-25	-17	170	151	-5	0
614	0	0	113	1447	1334	-780	-610	1390	-166	-3	-3	217	192	-93	0
615	0	0	407	1825	1418	-1116	-505	1621	-114	-34	48	172	225	-77	0
616	0	0	669	2335	1666	-1502	-498	2000	-137	-77	-32	151	143	-248	0
617	0	0	1043	2851	1808	-1947	-382	2329	-135	-46	44	259	118	-205	0
618	0	0	1247	3334	2087	-2290	-420	2710	-190	-118	248	188	27	-331	0
619	0	0	1376	3542	2166	-2459	-395	2854	-135	-108	388	120	38	-432	0
620	0	0	1412	3637	2225	-2524	-406	2931	-205	-102	440	120	-9	-440	0
621	0	0	1336	3470	2134	-2403	-399	2802	-143	-25	314	172	-50	-504	0
622	0	0	1233	3334	2101	-2283	-434	2717	-258	-58	294	129	-104	-601	0
623	0	0	1217	3195	1978	-2206	-380	2586	-147	-1	302	139	-9	-607	1
624	0	0	1111	3016	1905	-2063	-397	2460	-207	-67	306	50	-170	-651	0
625	0	0	1010	2659	1649	-1834	-319	2154	-139	-11	263	157	-71	-589	0
626	0	0	811	2134	1323	-1472	-256	1728	-112	-58	273	312	-27	-568	0
627	0	0	567	1672	1105	-1119	-269	1388	-209	-64	366	141	-38	-653	0
628	0	0	210	1121	911	-665	-350	1016	-162	-38	688	236	29	-708	0
629	0	0	-142	698	840	-278	-491	769	-240	-87	537	162	-19	-661	0
630	0	0	-186	380	566	-97	-376	473	-219	-15	453	184	-29	-673	0
631	0	0	-417	139	556	139	-486	347	-232	-93	397	168	-5	-702	0
632	0	0	-432	29	461	201	-446	245	-194	-112	485	141	-100	-715	0
633	0	0	-451	-11	440	231	-445	214	-287	-1	585	149	-25	-743	0
634	0	0	-286	-13	273	149	-279	130	-248	-71	386	93	25	-675	0
635	0	0	-244	-25	219	134	-231	97	-137	-135	440	159	40	-554	0
636	0	0	-259	-23	236	141	-247	106	-219	-97	386	197	38	-609	0
637	0	0	-138	-40	98	89	-118	29	-149	-42	459	201	129	-469	0
638	0	0	-133	-52	81	92	-107	14	-153	-145	531	215	139	-533	0
639	0	0	-164	-13	151	88	-157	69	-168	-95	552	137	157	-500	0
640	0	0	-128	7	135	60	-131	71	-188	-126	562	176	201	-481	0
641	0	0	-231	-3	228	117	-229	112	-159	-151	512	213	195	-391	0
642	0	0	-267	-83	184	175	-225	50	-225	-240	525	120	166	-397	0
643	0	0	-255	-164	91	209	-173	-36	-145	-211	498	194	151	-343	0
644	0	0	-317	-236	81	276	-199	-77	-102	-215	541	190	151	-168	0
645	0	0	-213	-269	-56	241	-78	-162	-93	-143	539	201	265	-48	0
646	0	0	-244	-292	-48	268	-98	-170	-83	-131	550	267	368	-77	0
647	0	0	-214	-252	-38	233	-88	-145	-62	-114	764	149	275	3	0
648	0	0	-203	-176	27	189	-115	-74	-79	-67	704	259	364	0	0
649	0	0	-187	-110	77	148	-132	-16	-81	-126	673	209	292	110	0
650	0	0	-181	-73	108	127	-144	17	-44	-102	692	246	327	184	0
651	0	0	-203	-75	128	139	-165	26	-9	-155	603	149	267	98	0
652	0	0	-226	-54	172	140	-199	59	-58	-199	725	205	252	258	0
653	0	0	-207	-89	118	148	-162	14	-5	-236	826	174	195	296	0
654	0	0	-125	-118	7	121	-66	-55	1	-104	820	164	275	347	0
655	0	0	-174	-124	50	149	-112	-37	-65	-85	673	207	217	428	0
656	0	0	-138	-217	-79	177	-29	-148	-98	-149	688	232	199	411	0
657	0	0	-80	-277	-197	178	58	-237	-38	-11	696	242	291	500	0
658	0	0	-182	-331	-149	256	-16	-240	-60	-54	702	225	211	525	0
659	0	0	-233	-343	-110	288	-61	-226	-73	-164	646	168	170	411	0
660	0	0	-283	-378	-95	330	-94	-236	-23	-67	696	271	139	508	0
661	0	0	-326	-405	-79	365	-123	-242	-91	-161	580	100	129	428	0
662	0	0	-264	-463	-199	363	-32	-331	-31	-164	587	65	102	364	0
663	0	0	-324	-448	-124	386	-100	-286	-102	-95	547	52	118	310	0
664	0	0	-287	-436	-149	361	-69	-292	-87	-135	624	44	97	389	0
665	0	0	-299	-411	-112	355	-93	-261	-95	-157	607	-7	29	388	0
666	0	0	-152	-355	-203	253	25	-279	-52	-85	620	97	184	388	0
667	0	0	-227	-331	-104	279	-61	-217	-116	-190	541	36	79	236	0
668	0	0	-152	-318	-166	235	7	-242	-116	-145	638	-40	180	271	0
669	0	0	-322	-322	0	322	-161	-161	-180	-194	628	-52	199	244	0
670	0	0	-256	-269	-13	262	-121	-141	-207	-213	589	-91	65	149	0
671	0	0	-305	-298	7	301	-156	-145	-153	-133	595	5	147	166	0
672	0	0	-467	-281	186	374	-326	-47	-238	-166	541	-124	73	128	0
673	0	0	-319	-275	44	297	-181	-115	-184	-166	649	-153	83	75	0
674	0	0	-331	-275	56	303	-193	-109	-211	-97	601	-65	97	120	0
675	0	0	-338	-203	135	270	-236	-34	-294	-190	549	-145	137	25	0
676	0	0	-276	-228	48	252	-162	-90	-223	-197	591	-133	159	-15	0
677	0	0	-271	-221	50	246	-160	-85	-161	-172	562	-104	197	79	0
678	0	0	-310	-186	124	248	-217	-31	-178	-180	620	-170	157	7	0
679	0	0	-366	-143	223	254	-294	40	-230	-166	494	-155	145	-32	0
680	0	0	-375	-102	273	238	-324	85	-287	-149	492	-215	62	-77	0
681	0	0	-403	-128	275	265	-339	73	-129	-186	481	-230	93	-180	0
682	0	0	-519	-114	405	316	-462	145	-246	-281	438	-306	5	-256	0
683	0	0	-505	-104	401	304	-453	148	-240	-271	455	-368	-85	-275	0
684	0	0	-500	-124	376	312	-438	126	-275	-182	589	-277	-131	-252	0
685	0	0	-566	-186	380	376	-473	97	-287	-246	432	-271	-129	-302	0
686	0	0	-497	-234	263	365	-380	14	-176	-201	395	-267	-172	-258	0
687	0	0	-523	-277	246	400	-384	-15	-225	-157	382	-228	-197	-289	0
688	0	0	-559	-294	265	426	-412	-14	-285	-143	298	-333	-263	-355	0
689	0	0	-632	-252	380	442	-506	64	-211	-203	242	-349	-254	-341	0
690	0	0	-633	-205	428	419	-530	111	-287	-184	300	-389	-374	-391	0
691	0	0	-732	-238	494	485	-613	128	-310	-195	302	-473	-473	-389	0
692	0	0	-714	-226	488	470	-601	131	-349	-192	240	-467	-523	-401	0
693	0	0	-708	-223	485	465	-596	131	-250	-172	318	-426	-504	-351	0
694	0	0	-674	-170	504	422	-589	167	-259	-238	271	-422	-578	-391	0
695	0	0	-543	-161	382	352	-462	110	-188	-252	337	-417	-562	-446	0
696	0	0	-579	-151	428	365	-503	138	-219	-281	298	-477	-560	-337	0
697	0	0	-593	-190	403	391	-498	106	-230	-275	230	-514	-576	-389	0
698	0	0	-536	-180	356	358	-446	88	-246	-267	261	-399	-471	-420	0
699	0	0	-661	-155	506	408	-583	175	-358	-273	135	-494	-583	-393	0
700	0	0	-633	-129	504	381	-568	187	-213	-292	145	-599	-547	-388	0
701	0	0	-667	-91	576	379	-621	242	-289	-316	149	-583	-574	-289	0
702	0	0	-616	-36	580	326	-598	272	-368	-322	131	-686	-568	-300	0
703	0	0	-587	-87	500	337	-543	206	-335	-283	137	-646	-494	-322	0
704	0	0	-577	-34	543	305	-560	254	-310	-341	98	-661	-483	-349	0
705	0	0	-550	0	550	275	-550	275	-238	-353	77	-611	-477	-298	0
706	0	0	-408	-11	397	209	-402	193	-217	-323	226	-576	-407	-180	0
707	0	0	-427	19	446	204	-436	232	-323	-314	174	-591	-343	-246	0
708	0	0	-441	44	485	198	-463	264	-287	-331	236	-578	-314	-151	0
709	0	0	-443	42	485	200	-464	263	-298	-368	195	-611	-333	-238	0
710	0	0	-456	38	494	209	-475	266	-211	-411	236	-653	-360	-213	0
711	0	0	-546	34	580	256	-563	307	-298	-372	186	-673	-294	-182	0
712	0	0	-578	36	614	271	-596	325	-322	-502	232	-694	-372	-180	0
713	0	0	-483	75	558	204	-520	316	-279	-446	228	-700	-335	-147	0
714	0	0	-508	97	605	205	-556	351	-351	-436	182	-649	-269	-141	0
715	0	0	-478	71	549	203	-513	310	-366	-430	258	-669	-395	-71	0
716	0	0	-404	42	446	181	-425	244	-291	-473	240	-620	-329	-62	0
717	0	0	-454	32	486	211	-470	259	-228	-485	157	-582	-244	-89	0
718	0	0	-458	13	471	222	-464	242	-343	-417	170	-597	-325	-31	0
719	0	0	-458	32	490	213	-474	261	-240	-417	194	-539	-300	-104	0
720	0	0	-524	23	547	250	-535	285	-329	-467	188	-517	-391	-42	0
721	0	0	-456	38	494	209	-475	266	-271	-409	219	-582	-442	-67	0
722	0	0	-591	58	649	266	-620	353	-333	-483	151	-613	-403	-83	0
723	0	0	-476	9	485	233	-480	247	-298	-436	180	-583	-461	-124	0
724	0	0	-398	75	473	161	-435	274	-269	-366	258	-568	-376	-1	0
725	0	0	-359	93	452	133	-405	272	-304	-411	203	-601	-494	-133	0
726	0	0	-225	112	337	56	-281	224	-178	-285	161	-459	-308	-44	0
727	0	0	-293	124	417	84	-355	270	-248	-420	184	-582	-366	-116	0
728	0	0	-252	141	393	55	-322	267	-300	-393	122	-440	-481	-186	0
729	0	0	-346	129	475	108	-410	302	-254	-409	188	-399	-510	-186	0
730	0	0	-351	118	469	116	-410	293	-298	-349	91	-444	-587	-223	0
731	0	0	-373	104	477	134	-425	290	-285	-364	95	-541	-477	-310	0
732	0	0	-370	122	492	124	-431	307	-300	-298	151	-525	-519	-308	0
733	0	0	-353	161	514	96	-433	337	-252	-337	120	-467	-597	-269	0
734	0	0	-322	174	496	74	-409	335	-273	-298	104	-488	-576	-337	0
735	0	0	-246	256	502	-5	-374	379	-244	-368	137	-477	-523	-339	0
736	0	0	-201	285	486	-42	-343	385	-240	-310	139	-415	-558	-300	0
737	0	0	-136	310	446	-87	-291	378	-203	-341	192	-343	-514	-333	0
738	0	0	-115	292	407	-88	-261	349	-155	-236	188	-225	-428	-364	0
739	0	0	-258	320	578	-31	-418	449	-250	-279	267	-374	-492	-351	0
740	0	0	-216	366	582	-75	-399	474	-199	-289	178	-386	-523	-471	0
741	0	0	-289	407	696	-59	-492	551	-263	-283	296	-374	-455	-413	0
742	0	0	-295	448	743	-76	-519	595	-292	-391	203	-434	-587	-473	0
743	0	0	-176	504	680	-164	-428	592	-143	-302	141	-368	-420	-419	0
744	0	0	-212	494	706	-141	-459	600	-248	-310	178	-403	-430	-457	0
745	0	0	-76	552	628	-238	-352	590	-219	-318	215	-376	-358	-475	0
746	0	0	-87	576	663	-244	-375	619	-197	-294	281	-258	-403	-413	0
747	0	0	-25	597	622	-286	-323	609	-197	-294	170	-323	-388	-395	0
748	0	0	-10	603	613	-296	-311	608	-147	-230	302	-291	-349	-397	0
749	0	0	-157	607	764	-225	-460	685	-283	-263	188	-403	-389	-479	0
750	0	0	-74	605	679	-265	-376	642	-161	-300	199	-358	-358	-500	0
751	0	0	-116	671	787	-277	-451	729	-240	-263	271	-333	-430	-378	0
752	0	0	-89	679	768	-295	-428	723	-228	-298	211	-389	-562	-415	0
753	0	0	-225	659	884	-217	-554	771	-252	-335	157	-320	-452	-496	0
754	0	0	-142	622	764	-240	-453	693	-248	-298	120	-388	-492	-413	0
755	0	0	-83	578	661	-247	-372	619	-180	-195	219	-327	-547	-368	0
756	0	0	-111	529	640	-209	-375	584	-135	-310	126	-271	-442	-409	0
757	0	0	-130	473	603	-171	-366	538	-149	-228	232	-306	-413	-292	0
758	0	0	-116	415	531	-149	-323	473	-203	-217	277	-294	-413	-393	0
759	0	0	-291	333	624	-21	-457	478	-244	-333	155	-376	-450	-426	0
760	0	0	-280	292	572	-6	-426	432	-180	-232	215	-283	-519	-292	0
761	0	0	-356	258	614	49	-485	436	-201	-337	141	-362	-589	-345	0
762	0	0	-289	261	550	14	-419	405	-211	-252	114	-372	-585	-337	0
763	0	0	-318	275	593	21	-455	434	-244	-339	116	-419	-624	-389	0
764	0	0	-316	271	587	22	-451	429	-232	-283	81	-440	-601	-368	0
765	0	0	-314	289	603	12	-458	446	-265	-291	106	-424	-585	-292	0
766	0	0	-170	289	459	-59	-314	374	-170	-180	126	-386	-547	-244	0
767	0	0	-190	296	486	-53	-338	391	-263	-232	93	-376	-556	-195	0
768	0	0	-174	279	453	-52	-313	366	-283	-259	114	-411	-519	-180	0
769	0	0	-200	265	465	-32	-332	365	-234	-261	38	-440	-591	-242	0
770	0	0	-233	209	442	12	-337	325	-230	-259	46	-444	-535	-258	0
771	0	0	-371	226	597	72	-484	411	-287	-368	25	-556	-655	-296	0
772	0	0	-275	244	519	15	-397	381	-252	-287	50	-560	-533	-236	0
773	0	0	-278	261	539	8	-408	400	-248	-275	27	-459	-550	-246	0
774	0	0	-235	234	469	0	-352	351	-291	-230	52	-502	-500	-230	0
775	0	0	-201	254	455	-26	-328	354	-261	-292	48	-485	-494	-244	0
776	0	0	-175	236	411	-30	-293	323	-252	-275	147	-471	-434	-159	0
777	0	0	-149	248	397	-49	-273	322	-302	-337	98	-440	-446	-259	0
778	0	0	-210	228	438	-9	-324	333	-261	-310	114	-395	-388	-147	0
779	0	0	-208	228	436	-10	-322	332	-254	-275	-25	-479	-399	-129	0
780	0	0	-277	182	459	47	-368	320	-277	-238	-44	-485	-345	-176	0
781	0	0	-378	128	506	125	-442	317	-308	-322	-9	-537	-351	-174	0
782	0	0	-351	69	420	141	-385	244	-287	-337	-34	-512	-395	-184	0
783	0	0	-388	15	403	186	-395	209	-310	-320	-126	-498	-403	-184	0
784	0	0	-397	-13	384	205	-390	185	-195	-310	-104	-508	-318	-75	0
785	0	0	-410	-34	376	222	-393	171	-339	-331	-85	-498	-316	-128	0
786	0	0	-381	-102	279	241	-330	88	-325	-269	-44	-452	-267	-60	0
787	0	0	-375	-100	275	237	-325	87	-236	-292	-58	-438	-190	-128	0
788	0	0	-461	-114	347	287	-404	116	-339	-302	-44	-450	-267	-1	0
789	0	0	-426	-141	285	283	-355	72	-180	-314	7	-459	-188	-36	0
790	0	0	-504	-157	347	330	-425	95	-368	-337	-21	-541	-339	-85	0
791	0	0	-506	-126	380	316	-443	127	-275	-201	64	-453	-228	-9	0
792	0	0	-529	-116	413	322	-471	148	-298	-327	62	-502	-269	-135	0
793	0	0	-509	-108	401	308	-455	146	-225	-306	5	-465	-378	-112	0
794	0	0	-546	-114	432	330	-489	159	-289	-271	75	-467	-302	21	0
795	0	0	-464	-106	358	285	-411	126	-289	-306	40	-492	-217	-89	0
796	0	0	-439	-100	339	269	-389	119	-277	-261	13	-502	-159	-62	0
797	0	0	-475	-120	355	297	-415	117	-306	-267	65	-409	-225	52	0
798	0	0	-480	-129	351	304	-415	111	-339	-265	-56	-549	-269	-159	0
799	0	0	-488	-143	345	315	-416	101	-209	-213	-1	-388	-221	23	0
800	0	0	-523	-209	314	366	-418	52	-236	-256	-3	-424	-256	-60	0
801	0	0	-513	-234	279	373	-396	22	-221	-242	27	-430	-283	-31	0
802	0	0	-640	-252	388	446	-514	68	-331	-259	1	-517	-419	-54	0
803	0	0	-627	-271	356	449	-491	42	-325	-209	3	-514	-356	-100	0
804	0	0	-476	-226	250	351	-363	12	-223	-174	3	-419	-325	-19	0
805	0	0	-495	-232	263	363	-379	15	-259	-244	-9	-461	-327	0	0
806	0	0	-399	-194	205	296	-302	5	-240	-244	77	-358	-356	-40	0
807	0	0	-374	-184	190	279	-282	3	-176	-250	69	-430	-285	-3	0
808	0	0	-360	-157	203	258	-281	23	-178	-238	38	-376	-302	50	0
809	0	0	-432	-174	258	303	-345	42	-213	-226	75	-455	-316	-29	0
810	0	0	-459	-176	283	317	-371	53	-240	-296	65	-446	-453	-93	0
811	0	0	-508	-221	287	364	-397	33	-244	-153	93	-444	-364	-98	0
812	0	0	-505	-236	269	370	-387	16	-244	-221	95	-411	-393	-180	0
813	0	0	-538	-205	333	371	-435	64	-283	-298	77	-477	-436	-114	0
814	0	0	-402	-166	236	284	-319	35	-197	-201	157	-364	-356	-116	0
815	0	0	-450	-159	291	304	-370	66	-236	-304	15	-399	-382	-157	0
816	0	0	-340	-112	228	226	-284	58	-221	-283	25	-351	-372	-159	0
817	0	0	-303	-69	234	186	-268	82	-256	-219	73	-419	-304	-73	0
818	0	0	-308	-29	279	168	-293	125	-258	-283	85	-347	-362	-73	0
819	0	0	-313	-1	312	157	-312	155	-271	-296	75	-446	-386	-155	0
820	0	0	-368	0	368	184	-368	184	-273	-197	60	-428	-362	-188	0
821	0	0	-429	1	430	214	-429	215	-310	-267	-11	-514	-469	-223	0
822	0	0	-422	-64	358	243	-390	147	-306	-277	27	-560	-424	-269	0
823	0	0	-457	-135	322	296	-389	93	-261	-263	5	-453	-415	-269	0
824	0	0	-499	-172	327	335	-413	77	-376	-246	-25	-492	-417	-316	0
825	0	0	-367	-230	137	298	-252	-46	-199	-254	65	-374	-463	-265	0
826	0	0	-439	-228	211	333	-325	-8	-320	-254	38	-494	-434	-170	0
827	0	0	-364	-254	110	309	-237	-72	-314	-153	-60	-405	-364	-159	0
828	0	0	-428	-258	170	343	-299	-44	-335	-197	-44	-442	-393	-190	0
829	0	0	-422	-263	159	342	-290	-52	-192	-256	-67	-465	-430	-252	0
830	0	0	-484	-256	228	370	-356	-14	-347	-258	27	-452	-477	-337	0
831	0	0	-445	-259	186	352	-315	-36	-318	-197	-58	-452	-525	-366	0
832	0	0	-548	-271	277	409	-412	3	-345	-219	-67	-504	-469	-374	0
833	0	0	-480	-240	240	360	-360	0	-250	-252	-25	-477	-459	-384	0
834	0	0	-437	-240	197	338	-317	-21	-298	-217	-73	-434	-411	-345	0
835	0	0	-375	-277	98	326	-236	-89	-277	-143	-11	-325	-395	-219	0
836	0	0	-364	-279	85	321	-224	-97	-304	-292	-151	-401	-483	-254	0
837	0	0	-356	-265	91	310	-223	-87	-306	-199	-98	-403	-327	-302	0
838	0	0	-348	-246	102	297	-225	-72	-291	-201	-50	-356	-386	-201	0
839	0	0	-368	-186	182	277	-275	-2	-360	-168	-161	-347	-370	-271	0
840	0	0	-406	-162	244	284	-325	41	-258	-207	-129	-339	-368	-304	0
841	0	0	-433	-172	261	302	-347	44	-292	-199	-85	-452	-351	-246	0
842	0	0	-459	-139	320	299	-389	90	-294	-194	-141	-345	-372	-252	0
843	0	0	-356	-137	219	246	-287	41	-261	-110	-170	-366	-386	-114	0
844	0	0	-329	-126	203	227	-266	38	-244	-77	-89	-347	-205	-184	0
845	0	0	-302	-145	157	223	-229	6	-236	-194	-118	-325	-294	-141	0
846	0	0	-308	-151	157	229	-232	3	-298	-112	-194	-337	-205	-114	0
847	0	0	-179	-166	13	172	-96	-76	-273	-104	-170	-256	-124	-34	0
848	0	0	-271	-221	50	246	-160	-85	-283	-95	-155	-250	-143	5	0
849	0	0	-354	-232	122	293	-238	-55	-246	-145	-153	-256	-176	-31	0
850	0	0	-325	-236	89	280	-207	-73	-211	-128	-164	-242	-228	-48	0
851	0	0	-356	-223	133	289	-244	-45	-207	-139	-120	-258	-85	-7	0
852	0	0	-284	-213	71	248	-177	-71	-195	-118	-87	-205	-102	34	0
853	0	0	-371	-269	102	320	-236	-83	-209	-118	-131	-285	-116	32	0
854	0	0	-360	-283	77	321	-218	-103	-252	-36	-151	-236	-93	79	0
855	0	0	-298	-281	17	289	-157	-132	-186	-52	-194	-170	-62	126	0
856	0	0	-344	-271	73	307	-208	-99	-149	-102	-153	-170	7	135	0
857	0	0	-418	-265	153	341	-285	-56	-259	-139	-157	-201	44	186	0
858	0	0	-449	-242	207	345	-328	-17	-197	-79	-153	-153	44	190	0
859	0	0	-552	-215	337	383	-444	61	-170	-151	-145	-153	21	228	0
860	0	0	-517	-223	294	370	-405	35	-153	-79	-139	-174	40	246	0
861	0	0	-548	-213	335	380	-441	61	-248	-116	-217	-157	-56	178	0
862	0	0	-560	-194	366	377	-463	86	-240	-54	-201	-205	-25	188	0
863	0	0	-645	-162	483	403	-564	160	-164	-180	-199	-192	-3	240	0
864	0	0	-558	-147	411	352	-484	132	-248	-44	-236	-263	17	283	0
865	0	0	-505	-135	370	320	-437	117	-112	-62	-126	-159	52	254	0
866	0	0	-608	-184	424	396	-516	120	-246	-65	-277	-184	34	168	0
867	0	0	-618	-215	403	416	-510	94	-226	-85	-145	-120	42	329	0
868	0	0	-602	-234	368	418	-485	67	-147	-75	-201	-157	-9	215	0
869	0	0	-781	-279	502	530	-641	111	-223	-89	-238	-135	-71	186	0
870	0	0	-710	-291	419	500	-564	64	-159	-199	-180	-232	-180	143	0
871	0	0	-794	-261	533	527	-663	136	-248	-182	-217	-236	-89	159	0
872	0	0	-829	-226	603	527	-716	188	-263	-157	-335	-300	-225	108	0
873	0	0	-738	-203	535	470	-636	166	-223	-126	-269	-226	-151	69	0
874	0	0	-781	-219	562	500	-671	171	-168	-258	-252	-265	-201	40	0
875	0	0	-685	-195	490	440	-587	147	-219	-122	-232	-291	-195	7	0
876	0	0	-761	-236	525	498	-643	144	-254	-129	-285	-238	-230	42	0
877	0	0	-616	-194	422	405	-519	114	-211	-145	-285	-211	-228	-50	0
878	0	0	-734	-199	535	466	-634	168	-244	-122	-248	-258	-209	-71	0
879	0	0	-669	-221	448	445	-558	113	-258	-102	-242	-242	-217	-118	0
880	0	0	-796	-201	595	498	-695	197	-209	-166	-292	-259	-240	-128	0
881	0	0	-792	-232	560	512	-676	164	-261	-215	-351	-403	-341	-184	0
882	0	0	-831	-236	595	533	-713	179	-285	-100	-287	-273	-308	-155	0
883	0	0	-859	-254	605	556	-732	175	-341	-161	-360	-320	-353	-304	0
884	0	0	-793	-279	514	536	-653	117	-300	-207	-234	-327	-312	-296	0
885	0	0	-810	-283	527	546	-668	122	-244	-176	-225	-265	-207	-225	0
886	0	0	-688	-256	432	472	-560	88	-302	-205	-242	-302	-244	-275	0
887	0	0	-672	-168	504	420	-588	168	-182	-230	-201	-186	-151	-275	0
888	0	0	-677	-161	516	419	-596	177	-277	-194	-312	-273	-155	-358	0
889	0	0	-725	-145	580	435	-652	217	-242	-162	-256	-281	-128	-302	0
890	0	0	-719	-108	611	413	-665	251	-256	-242	-265	-273	-182	-382	0
891	0	0	-761	-104	657	432	-709	276	-258	-240	-250	-333	-244	-395	0
892	0	0	-789	-114	675	451	-732	280	-199	-205	-225	-331	-209	-452	0
893	0	0	-785	-93	692	439	-738	299	-310	-172	-304	-258	-161	-409	0
894	0	0	-707	-98	609	402	-658	255	-194	-174	-197	-318	-172	-459	0
895	0	0	-690	-89	601	389	-645	256	-161	-139	-215	-287	-71	-397	0
896	0	0	-634	-126	508	380	-571	191	-223	-120	-246	-182	-114	-424	0
897	0	0	-689	-131	558	410	-623	213	-199	-186	-190	-176	-116	-335	0
898	0	0	-647	-219	428	433	-537	104	-186	-205	-145	-180	-102	-364	0
899	0	0	-786	-261	525	523	-655	132	-225	-234	-300	-149	-153	-469	0
900	0	0	-798	-329	469	563	-633	70	-149	-137	-155	-199	-143	-368	0
901	0	0	-872	-347	525	609	-698	89	-228	-116	-308	-155	-118	-355	0
902	0	0	-774	-355	419	564	-596	32	-135	-145	-277	-203	-254	-393	0
903	0	0	-880	-320	560	600	-720	120	-151	-195	-258	-159	-250	-374	0
904	0	0	-696	-277	419	486	-557	71	-110	-128	-184	-147	-203	-292	0
905	0	0	-699	-238	461	468	-580	111	-166	-143	-174	-205	-170	-252	0
906	0	0	-604	-240	364	422	-484	62	-166	-133	-209	-106	-258	-240	0
907	0	0	-557	-199	358	378	-457	79	-100	-106	-170	-52	-213	-188	0
908	0	0	-632	-190	442	411	-537	126	-153	-162	-155	-124	-252	-186	0
909	0	0	-628	-194	434	411	-531	120	-172	-157	-230	-120	-314	-207	0
910	0	0	-649	-215	434	432	-541	109	-184	-126	-211	-77	-308	-246	0
911	0	0	-680	-261	419	470	-549	79	-135	-65	-221	-149	-273	-244	0
912	0	0	-839	-298	541	568	-690	121	-221	-137	-320	-141	-475	-240	0
913	0	0	-686	-331	355	508	-520	12	-95	-114	-261	-102	-331	-242	0
914	0	0	-740	-323	417	531	-578	47	-201	-87	-192	-95	-376	-269	0
915	0	0	-684	-331	353	507	-518	11	-164	-128	-267	-164	-310	-217	0
916	0	0	-636	-380	256	508	-446	-62	-184	-21	-310	-128	-353	-184	0
917	0	0	-709	-446	263	577	-486	-91	-157	-128	-217	-120	-281	-116	0
918	0	0	-596	-401	195	498	-395	-103	-159	-77	-240	-128	-265	-155	0
919	0	0	-620	-384	236	502	-428	-74	-89	-25	-230	-25	-240	-89	0
920	0	0	-645	-358	287	501	-466	-35	-147	-69	-294	-139	-331	-178	0
921	0	0	-641	-345	296	493	-468	-24	-124	-126	-143	-137	-259	-164	0
922	0	0	-763	-304	459	533	-611	77	-248	-168	-329	-164	-403	-161	0
923	0	0	-667	-289	378	478	-522	44	-124	-141	-279	-122	-285	-217	0
924	0	0	-655	-275	380	465	-517	52	-190	-219	-240	-151	-339	-184	0
925	0	0	-612	-267	345	439	-478	39	-226	-141	-320	-174	-271	-242	0
926	0	0	-507	-238	269	372	-388	15	-102	-48	-195	-31	-139	-79	0
927	0	0	-587	-244	343	415	-465	49	-213	-131	-279	-98	-139	-190	0
928	0	0	-478	-261	217	369	-347	-22	-141	-104	-213	-69	-104	-188	0
929	0	0	-614	-228	386	421	-500	79	-192	-97	-195	-77	-143	-190	0
930	0	0	-624	-194	430	409	-527	118	-170	-209	-287	-108	-153	-211	0
931	0	0	-622	-161	461	391	-541	150	-209	-95	-194	-131	-131	-194	0
932	0	0	-629	-112	517	370	-573	202	-223	-186	-254	-141	-137	-267	0
933	0	0	-600	-100	500	350	-550	200	-194	-164	-209	-114	-151	-252	0
934	0	0	-564	-50	514	307	-539	232	-203	-133	-283	-124	-77	-223	0
935	0	0	-564	-60	504	312	-534	222	-164	-168	-291	-172	-77	-139	0
936	0	0	-559	-71	488	315	-523	208	-161	-172	-291	-172	5	-106	0
937	0	0	-428	-64	364	246	-396	150	-168	-23	-250	-89	110	-139	0
938	0	0	-569	-104	465	336	-517	180	-234	-223	-269	-147	17	-124	0
939	0	0	-554	-172	382	363	-468	105	-164	-168	-261	-149	27	-87	0
940	0	0	-667	-215	452	441	-559	118	-192	-195	-242	-133	19	-44	0
941	0	0	-659	-248	411	453	-535	81	-213	-174	-199	-180	-62	-75	0
942	0	0	-723	-281	442	502	-582	80	-174	-186	-197	-178	-50	-3	0
943	0	0	-742	-345	397	543	-569	26	-223	-199	-327	-279	-42	-97	0
944	0	0	-702	-384	318	543	-510	-33	-192	-67	-312	-194	-15	-83	0
945	0	0	-732	-407	325	569	-528	-41	-219	-190	-318	-219	-85	-52	0
946	0	0	-645	-420	225	532	-435	-97	-145	-124	-256	-176	-36	29	0
947	0	0	-688	-415	273	551	-480	-71	-162	-197	-296	-164	-69	64	0
948	0	0	-629	-360	269	494	-449	-45	-164	-157	-285	-259	-69	3	0
949	0	0	-728	-358	370	543	-549	6	-238	-56	-296	-209	-7	34	0
950	0	0	-759	-306	453	532	-606	73	-207	-215	-279	-279	-170	52	0
951	0	0	-702	-223	479	462	-590	128	-176	-73	-306	-263	-166	27	0
952	0	0	-661	-223	438	442	-549	107	-141	-149	-323	-259	-230	42	0
953	0	0	-687	-230	457	458	-572	113	-217	-168	-265	-279	-256	77	0
954	0	0	-678	-201	477	439	-577	138	-166	-172	-292	-246	-267	81	0
955	0	0	-620	-205	415	412	-517	105	-164	-133	-256	-277	-250	110	0
956	0	0	-598	-195	403	396	-500	104	-147	-141	-302	-240	-256	131	0
957	0	0	-568	-159	409	363	-488	125	-190	-102	-254	-176	-215	145	0
958	0	0	-604	-141	463	372	-533	161	-118	-168	-259	-240	-271	135	0
959	0	0	-594	-133	461	363	-527	164	-195	-108	-230	-225	-271	131	0
960	0	0	-629	-106	523	367	-576	208	-240	-186	-258	-254	-314	17	0
961	0	0	-650	-133	517	391	-583	192	-151	-145	-240	-242	-296	69	0
962	0	0	-676	-151	525	413	-600	187	-161	-77	-248	-242	-331	44	0
963	0	0	-804	-176	628	490	-716	226	-213	-219	-273	-289	-372	23	0
964	0	0	-616	-137	479	376	-547	171	-79	-89	-141	-240	-240	56	0
965	0	0	-672	-81	591	376	-631	255	-128	-124	-269	-170	-310	9	0
966	0	0	-538	-102	436	320	-487	167	-176	-62	-209	-182	-238	48	0
967	0	0	-661	-149	512	405	-586	181	-203	-124	-195	-176	-161	-11	0
968	0	0	-577	-124	453	350	-515	164	-135	-48	-153	-174	-114	-31	0
969	0	0	-629	-106	523	367	-576	208	-116	-97	-294	-201	-124	-128	0
970	0	0	-663	-91	572	377	-617	240	-188	-77	-182	-209	-71	-54	0
971	0	0	-647	-104	543	375	-595	219	-155	-23	-238	-184	-145	-126	0
972	0	0	-731	-89	642	410	-686	276	-254	-141	-236	-325	-217	-199	0
973	0	0	-573	-79	494	326	-533	207	-108	3	-197	-155	-93	-184	0
974	0	0	-627	-36	591	331	-609	277	-246	-46	-186	-261	-184	-122	0
975	0	0	-513	-17	496	265	-504	239	-133	-87	-285	-263	-131	-232	0
976	0	0	-495	11	506	242	-500	258	-85	-36	-110	-145	13	-108	0
977	0	0	-481	0	481	240	-481	240	-162	-97	-298	-178	-97	-240	0
978	0	0	-528	-7	521	267	-524	257	-246	-126	-230	-164	-120	-252	0
979	0	0	-486	-69	417	277	-451	174	-182	-93	-149	-213	-42	-166	0
980	0	0	-626	-126	500	376	-563	187	-205	-168	-244	-230	-141	-308	0
981	0	0	-569	-141	428	355	-498	143	-133	-137	-228	-184	-124	-310	0
982	0	0	-662	-176	486	419	-574	155	-180	-131	-246	-145	-211	-294	0
983	0	0	-695	-203	492	449	-593	144	-205	-234	-244	-267	-226	-265	0
984	0	0	-579	-199	380	389	-479	90	-137	-172	-234	-157	-178	-318	0
985	0	0	-583	-197	386	390	-484	94	-162	-93	-263	-203	-151	-252	0
986	0	0	-540	-197	343	368	-441	73	-221	-100	-298	-195	-104	-265	0
987	0	0	-525	-192	333	358	-429	70	-161	-135	-291	-232	-110	-205	0
988	0	0	-513	-178	335	345	-424	78	-199	-172	-279	-215	-100	-242	0
989	0	0	-570	-184	386	377	-478	101	-219	-129	-308	-143	-143	-195	0
990	0	0	-542	-195	347	368	-444	76	-254	-174	-252	-240	-145	-188	0
991	0	0	-618	-211	407	414	-512	98	-217	-182	-281	-221	-199	-211	0
992	0	0	-553	-228	325	390	-439	48	-213	-209	-207	-223	-217	-89	0
993	0	0	-675	-258	417	466	-546	79	-252	-197	-331	-259	-164	-151	0
994	0	0	-643	-318	325	480	-484	3	-211	-186	-254	-234	-131	-131	0
995	0	0	-550	-355	195	452	-372	-80	-192	-100	-236	-232	-95	-97	0
996	0	0	-579	-401	178	490	-378	-111	-209	-126	-248	-143	-64	-50	0
997	0	0	-585	-411	174	498	-379	-118	-186	-145	-259	-143	-64	-64	0
998	0	0	-568	-386	182	477	-375	-102	-145	-170	-242	-197	-131	-44	0
999	0	0	-620	-291	329	455	-474	19	-159	-85	-254	-182	-102	-44	0
1000	0	0	-552	-182	370	367	-461	94	-139	-174	-238	-279	-211	9	0
1001	0	0	-498	-50	448	274	-473	199	-176	-133	-195	-252	-98	-21	0
1002	0	0	-640	7	647	316	-643	327	-271	-277	-316	-252	-366	-112	0
1003	0	0	-448	29	477	209	-462	253	-180	-131	-230	-223	-277	-48	0
1004	0	0	-479	44	523	217	-501	283	-174	-139	-199	-289	-230	0	0
1005	0	0	-435	7	442	214	-438	224	-159	-192	-166	-215	-289	-23	0
1006	0	0	-515	-85	430	300	-472	172	-133	-133	-256	-186	-267	-3	0
1007	0	0	-511	-186	325	348	-418	69	-164	-149	-236	-153	-337	-73	0
1008	0	0	-532	-265	267	398	-399	1	-116	-81	-192	-172	-236	48	0
1009	0	0	-713	-380	333	546	-523	-23	-246	-159	-221	-209	-323	-65	0
1010	0	0	-718	-453	265	585	-491	-94	-137	-124	-217	-228	-335	-139	0
1011	0	0	-775	-483	292	629	-533	-95	-131	-102	-162	-254	-296	-118	0
1012	0	0	-804	-492	312	648	-558	-90	-215	-155	-242	-302	-453	-166	0
1013	0	0	-703	-475	228	589	-465	-123	-197	-60	-226	-217	-490	-190	1
1014	0	0	-769	-393	376	581	-572	-8	-211	-93	-226	-161	-411	-259	0
1015	0	0	-649	-331	318	490	-483	-6	-145	-64	-285	-230	-388	-271	0
1016	0	0	-616	-300	316	458	-466	8	-207	-58	-234	-164	-411	-283	0
1017	0	0	-571	-275	296	423	-433	10	-207	-100	-203	-197	-345	-298	0
1018	0	0	-606	-281	325	443	-465	22	-176	-38	-135	-213	-366	-277	0
1019	0	0	-638	-289	349	463	-493	30	-155	-67	-232	-217	-360	-376	0
1020	0	0	-667	-314	353	490	-510	19	-153	-120	-256	-180	-411	-397	0
1021	0	0	-765	-331	434	548	-599	51	-131	-91	-273	-197	-403	-519	0
1022	0	0	-736	-356	380	546	-558	12	-159	-64	-329	-234	-455	-554	0
1023	0	0	-682	-411	271	546	-476	-70	-81	-85	-186	-162	-395	-508	0
1024	0	0	-800	-442	358	621	-579	-42	-207	-85	-250	-263	-351	-541	0
1025	0	0	-583	-403	180	493	-381	-111	-118	-64	-298	-232	-304	-556	0
1026	0	0	-629	-362	267	495	-448	-47	-201	-83	-254	-184	-238	-463	0
1027	0	0	-498	-283	215	390	-356	-34	-192	-93	-226	-176	-180	-525	0
1028	0	0	-517	-184	333	350	-425	74	-155	-67	-192	-126	-151	-496	0
1029	0	0	-467	-89	378	278	-422	144	-129	-116	-323	-205	-215	-510	0
1030	0	0	-375	100	475	137	-425	287	-145	-95	-213	-87	-182	-463	0
1031	0	0	-354	323	677	15	-515	500	-199	-133	-277	-164	-178	-508	0
1032	0	0	-175	626	801	-225	-488	713	-180	-197	-265	-252	-139	-477	0
1033	0	0	21	977	956	-499	-467	966	-129	-131	-182	-139	-122	-378	0
1034	0	0	198	1406	1208	-802	-505	1307	-203	-155	-240	-201	-172	-397	0
1035	0	0	489	1835	1346	-1162	-428	1590	-209	-122	-269	-188	-95	-327	0
1036	0	0	778	2326	1548	-1552	-385	1937	-128	-110	-188	-164	110	-327	0
1037	0	0	1065	2871	1806	-1968	-370	2338	-141	-195	-263	-100	-11	-197	0
1038	0	0	1370	3350	1980	-2360	-305	2665	-141	-112	-244	-110	131	-232	0
1039	0	0	1402	3654	2252	-2528	-425	2953	-139	-188	-302	-159	95	-176	0
1040	0	0	1543	3810	2267	-2676	-362	3038	-58	-269	-197	-129	19	-128	0
1041	0	0	1374	3647	2273	-2510	-449	2960	-168	-223	-223	-192	23	-120	0
1042	0	0	1262	3460	2198	-2361	-468	2829	-242	-174	-248	-195	-27	-112	0
1043	0	0	1281	3362	2081	-2321	-400	2721	-120	-161	-166	-211	40	-73	0
1044	0	0	1174	3179	2005	-2176	-415	2592	-162	-201	-269	-186	-50	-42	0
1045	0	0	1106	2855	1749	-1980	-321	2302	-89	-48	-176	-161	98	38	0
1046	0	0	855	2368	1513	-1611	-329	1940	-102	-192	-186	-184	-17	75	0
1047	0	0	622	1908	1286	-1265	-332	1597	-197	-128	-244	-131	-7	172	0
1048	0	0	318	1334	1016	-826	-349	1175	-250	-129	-236	-25	-126	133	0
1049	0	0	37	880	843	-458	-403	861	-186	-155	-162	-42	-120	122	0
1050	0	0	-196	523	719	-163	-457	621	-182	-112	-256	-112	-182	77	0
1051	0	0	-408	226	634	91	-521	430	-304	-50	-250	-166	-209	104	0
1052	0	0	-409	85	494	162	-451	289	-184	-95	-223	-71	-213	77	0
1053	0	0	-485	40	525	222	-505	282	-182	-147	-205	-116	-298	197	0
1054	0	0	-400	71	471	164	-435	271	-69	-126	-215	-42	-289	102	0
1055	0	0	-405	85	490	160	-447	287	-176	-11	-271	-52	-223	81	0
1056	0	0	-266	106	372	80	-319	239	-83	-81	-194	-62	-145	161	0
1057	0	0	-355	65	420	145	-387	242	-124	-97	-219	-110	-221	129	0
1058	0	0	-271	58	329	106	-300	193	-60	-89	-203	-9	-242	141	0
1059	0	0	-430	29	459	200	-444	244	-215	-15	-170	-147	-155	104	0
1060	0	0	-480	-44	436	262	-458	196	-182	-27	-228	-104	-292	52	0
1061	0	0	-495	-40	455	267	-475	207	-110	-87	-174	-60	-267	-3	0
1062	0	0	-602	-50	552	326	-577	251	-250	-32	-217	-182	-240	-58	0
1063	0	0	-493	-65	428	279	-460	181	-131	-65	-102	-126	-308	3	0
1064	0	0	-572	-126	446	349	-509	160	-256	11	-207	-186	-240	-50	0
1065	0	0	-554	-155	399	354	-476	122	-195	-60	-168	-122	-157	-56	0
1066	0	0	-490	-192	298	341	-394	53	-118	-50	-217	-31	-110	-100	0
1067	0	0	-516	-194	322	355	-419	64	-238	-81	-203	-85	-15	-143	0
1068	0	0	-507	-184	323	345	-415	69	-151	-98	-188	-71	-116	-149	0
1069	0	0	-566	-194	372	380	-469	89	-174	-25	-240	-85	-50	-139	0
1070	0	0	-558	-155	403	356	-480	124	-104	-44	-236	-32	1	-170	0
1071	0	0	-589	-122	467	355	-528	172	-147	-56	-252	-77	-73	-252	0
1072	0	0	-574	-128	446	351	-510	159	-161	-118	-176	-118	3	-320	0
1073	0	0	-592	-106	486	349	-539	190	-162	-69	-180	-118	46	-306	0
1074	0	0	-620	-155	465	387	-542	155	-215	-46	-180	-155	46	-302	0
1075	0	0	-562	-159	403	360	-482	122	-182	5	-234	-79	89	-271	0
1076	0	0	-459	-168	291	313	-375	61	-124	-71	-170	-38	124	-283	0
1077	0	0	-510	-155	355	332	-432	100	-110	-56	-143	-31	143	-281	0
1078	0	0	-511	-139	372	325	-441	116	-162	15	-209	-102	129	-271	0
1079	0	0	-556	-81	475	318	-515	197	-147	-36	-120	-67	81	-215	0
1080	0	0	-586	-69	517	327	-551	224	-182	-89	-143	-133	46	-339	0
1081	0	0	-523	0	523	261	-523	261	-112	-58	-157	-118	54	-281	0
1082	0	0	-592	38	630	277	-611	334	-182	-3	-145	-97	38	-259	0
1083	0	0	-487	87	574	200	-530	330	-194	-52	-263	-133	-110	-283	0
1084	0	0	-423	81	504	171	-463	292	-118	7	-168	-106	52	-223	0
1085	0	0	-406	139	545	133	-475	342	-161	-3	-221	-44	-56	-188	0
1086	0	0	-282	168	450	57	-366	309	-128	-9	-176	-100	-91	-135	0
1087	0	0	-305	228	533	38	-419	380	-126	-42	-287	-42	-27	-151	0
1088	0	0	-192	291	483	-49	-337	387	-135	48	-153	-87	-75	-89	0
1089	0	0	-249	329	578	-40	-413	453	-89	-13	-182	-75	-83	-79	0
1090	0	0	-222	327	549	-52	-385	438	-108	89	-149	-93	-164	-56	0
1091	0	0	-302	291	593	5	-447	442	-137	58	-184	-98	-155	-91	0
1092	0	0	-388	207	595	90	-491	401	-124	23	-164	-81	-256	-131	0
1093	0	0	-415	110	525	152	-470	317	-114	-25	-159	-50	-273	-124	0
1094	0	0	-376	27	403	174	-389	215	-50	73	-104	-67	-250	-77	0
1095	0	0	-435	-38	397	236	-416	179	-87	40	-166	-67	-230	-64	0
1096	0	0	-352	-112	240	232	-296	64	-155	32	-131	-19	-236	-62	0
1097	0	0	-410	-170	240	290	-325	35	-106	73	-122	-50	-176	-77	0
1098	0	0	-438	-289	149	363	-293	-70	-93	38	-126	-7	-238	-48	0
1099	0	0	-501	-362	139	431	-320	-111	-93	71	-128	3	-149	-46	0
1100	0	0	-558	-366	192	462	-375	-87	-161	-13	-162	-21	-300	-17	0
1101	0	0	-453	-395	58	424	-255	-168	38	73	-87	0	-230	-29	0
1102	0	0	-550	-380	170	465	-360	-105	-126	122	-172	-11	-219	-31	0
1103	0	0	-531	-384	147	457	-339	-118	-83	102	-234	-11	-139	-147	0
1104	0	0	-418	-353	65	385	-241	-144	-108	89	-87	0	-194	-83	0
1105	0	0	-350	-273	77	311	-213	-98	-29	128	-149	54	-124	-36	0
1106	0	0	-336	-298	38	317	-187	-130	-75	120	-145	44	-46	-21	0
1107	0	0	-256	-323	-67	289	-94	-195	-36	190	-126	114	91	-44	0
1108	0	0	-289	-320	-31	304	-129	-175	-89	128	-44	52	100	-52	0
1109	0	0	-266	-259	7	262	-136	-126	-65	54	-91	129	-9	-106	0
1110	0	0	-288	-267	21	277	-154	-123	-34	131	-81	71	93	-97	0
1111	0	0	-415	-256	159	335	-287	-48	-166	65	-203	-36	42	-178	0
1112	0	0	-325	-254	71	289	-198	-91	-25	52	-114	19	69	-122	0
1113	0	0	-374	-223	151	298	-262	-36	-194	44	-194	-21	38	-133	0
1114	0	0	-234	-149	85	191	-159	-32	-75	42	-131	-7	85	-106	0
1115	0	0	-158	-81	77	119	-117	-2	-135	44	-98	40	178	-75	0
1116	0	0	-125	-27	98	76	-111	35	-77	9	-190	44	131	-21	0
1117	0	0	-22	-17	5	19	-13	-6	11	9	-180	106	250	-13	0
1118	0	0	-127	-48	79	87	-103	15	-97	-56	-143	38	219	11	0
1119	0	0	-67	-48	19	57	-43	-14	-110	-5	-211	79	223	7	0
1120	0	0	-121	-67	54	94	-87	-6	-209	17	-205	-11	258	34	0
1121	0	0	-110	-48	62	79	-86	7	-161	-36	-98	-27	238	27	0
1122	0	0	-191	-54	137	122	-164	41	-190	-149	-135	-85	182	75	0
1123	0	0	-129	-27	102	78	-115	37	-207	-151	-190	-145	153	17	0
1124	0	0	-177	-42	135	109	-156	46	-194	-106	-178	-79	252	67	0
1125	0	0	-38	-27	11	32	-24	-8	-197	-114	-164	-131	250	114	0
1126	0	0	-29	9	38	10	-33	23	-147	-226	-215	-79	225	128	0
1127	0	0	-54	19	73	17	-63	46	-190	-178	-211	-110	269	219	0
1128	0	0	12	44	32	-28	-10	38	-254	-139	-194	-126	228	277	0
1129	0	0	-81	29	110	26	-95	69	-194	-256	-209	-221	178	310	0
1130	0	0	-54	52	106	1	-80	79	-209	-254	-254	-283	197	201	0
1131	0	0	-95	56	151	19	-123	103	-201	-240	-213	-205	120	306	0
1132	0	0	-113	71	184	21	-148	127	-248	-333	-281	-322	46	248	0
1133	0	0	-62	91	153	-14	-107	122	-250	-263	-194	-349	131	380	0
1134	0	0	-62	104	166	-21	-114	135	-318	-318	-374	-347	-44	318	0
1135	0	0	77	137	60	-107	8	98	-217	-277	-207	-318	89	364	0
1136	0	0	-68	126	194	-29	-131	160	-316	-424	-277	-450	-44	291	0
1137	0	0	140	161	21	-150	59	91	-228	-279	-275	-298	-5	395	0
1138	0	0	62	155	93	-108	-15	124	-294	-419	-219	-368	-56	399	0
1139	0	0	6	155	149	-80	-71	152	-322	-347	-203	-384	-56	368	0
1140	0	0	-22	168	190	-73	-106	179	-292	-388	-234	-401	-226	248	0
1141	0	0	-78	176	254	-49	-166	215	-289	-339	-242	-457	-205	203	0
1142	0	0	-144	209	353	-32	-248	281	-360	-407	-294	-529	-356	93	0
1143	0	0	-117	269	386	-76	-251	327	-267	-388	-201	-469	-347	118	0
1144	0	0	-97	223	320	-63	-208	271	-273	-389	-201	-471	-378	124	0
1145	0	0	-52	250	302	-99	-177	276	-217	-358	-250	-463	-411	21	0
1146	0	0	-21	240	261	-109	-141	250	-258	-320	-232	-467	-417	36	0
1147	0	0	21	269	248	-145	-113	258	-279	-372	-242	-481	-444	-36	0
1148	0	0	5	325	320	-165	-157	322	-228	-269	-215	-436	-504	-85	0
1149	0	0	-12	366	378	-177	-195	372	-273	-355	-283	-436	-618	-207	0
1150	0	0	41	341	300	-191	-129	320	-232	-341	-271	-436	-647	-339	0
1151	0	0	45	372	327	-208	-141	349	-250	-273	-168	-502	-649	-337	0
1152	0	0	-8	360	368	-176	-188	364	-347	-339	-254	-554	-849	-580	0
1153	0	0	70	362	292	-216	-111	327	-250	-256	-143	-477	-807	-585	0
1154	0	0	45	403	358	-224	-156	380	-306	-424	-151	-549	-874	-636	0
1155	0	0	216	413	197	-314	9	305	-298	-172	-106	-407	-756	-669	0
1156	0	0	167	438	271	-302	-52	354	-304	-226	-116	-432	-754	-710	0
1157	0	0	239	471	232	-355	3	351	-256	-318	-97	-434	-789	-841	0
1158	0	0	130	486	356	-308	-113	421	-341	-238	-199	-417	-797	-915	0
1159	0	0	210	506	296	-358	-43	401	-213	-133	-98	-395	-698	-933	0
1160	0	0	58	523	465	-290	-203	494	-306	-219	-164	-413	-762	-1012	0
1161	0	0	89	537	448	-313	-179	492	-269	-236	-180	-409	-777	-1101	0
1162	0	0	-8	523	531	-257	-269	527	-267	-203	-139	-426	-797	-1084	0
1163	0	0	72	502	430	-287	-179	466	-256	-213	-139	-467	-781	-1165	0
1164	0	0	103	502	399	-302	-148	450	-221	-149	-7	-389	-679	-1189	0
1165	0	0	50	523	473	-286	-211	498	-292	-217	-54	-341	-715	-1169	0
1166	0	0	151	554	403	-352	-126	478	-188	-124	-21	-312	-566	-1067	0
1167	0	0	165	587	422	-376	-128	504	-226	-153	-93	-252	-523	-1051	0
1168	0	0	213	628	415	-420	-101	521	-223	-91	-93	-263	-477	-1032	0
1169	0	0	140	628	488	-384	-174	558	-221	-159	-91	-304	-438	-1049	0
1170	0	0	142	640	498	-391	-178	569	-178	-182	-27	-345	-419	-1144	0
1171	0	0	75	684	609	-379	-267	646	-281	-131	-75	-306	-450	-1020	0
1172	0	0	10	704	694	-357	-342	699	-176	-256	-40	-347	-473	-999	0
1173	0	0	75	744	669	-409	-297	706	-190	-192	-15	-304	-453	-964	0
1174	0	0	196	826	630	-511	-217	728	-192	-73	-65	-238	-401	-884	0
1175	0	0	349	880	531	-614	-91	705	-64	-67	114	-244	-312	-731	0
1176	0	0	247	896	649	-571	-201	772	-215	-149	40	-312	-353	-618	0
1177	0	0	364	911	547	-637	-91	729	-122	-52	-32	-85	-275	-574	0
1178	0	0	254	882	628	-568	-187	755	-232	-95	-116	-151	-356	-539	0
1179	0	0	289	779	490	-534	-100	634	-131	40	13	-106	-263	-426	0
1180	0	0	137	717	580	-427	-221	648	-149	-91	-112	-203	-304	-380	0
1181	0	0	134	700	566	-417	-216	633	-236	-89	95	-275	-327	-308	0
1182	0	0	95	653	558	-374	-231	605	-213	-97	34	-230	-349	-300	0
1183	0	0	8	578	570	-293	-281	574	-209	-122	54	-184	-312	-114	0
1184	0	0	143	527	384	-335	-120	455	-155	-112	0	-209	-325	-120	0
1185	0	0	33	446	413	-239	-190	429	-157	-102	54	-192	-180	11	0
1186	0	0	150	450	300	-300	-75	375	-75	-114	40	-131	-314	122	0
1187	0	0	174	428	254	-301	-40	341	-116	-64	58	-36	-161	250	0
1188	0	0	117	506	389	-311	-136	447	-238	-31	13	-164	-190	333	0
1189	0	0	279	570	291	-424	-6	430	-42	-139	34	-73	-159	306	0
1190	0	0	122	564	442	-343	-160	503	-135	-159	56	-211	-176	430	0
1191	0	0	178	556	378	-367	-100	467	-112	-95	31	-83	-203	420	0
1192	0	0	153	566	413	-359	-130	489	-149	-190	38	-254	-164	457	0
1193	0	0	160	516	356	-338	-98	436	-129	-83	48	-112	-77	566	0
1194	0	0	120	467	347	-293	-113	407	-120	-184	-1	-190	-131	574	0
1195	0	0	238	463	225	-350	6	344	-131	-157	85	-211	-112	646	0
1196	0	0	275	432	157	-353	59	294	-79	-69	83	-85	151	713	0
1197	0	0	252	364	112	-308	70	238	-128	-114	-5	-162	13	711	0
1198	0	0	194	300	106	-247	44	203	-54	-91	52	-157	89	743	0
1199	0	0	53	252	199	-152	-73	225	-116	-209	31	-151	15	686	0
1200	0	0	25	226	201	-125	-88	213	-265	-122	-9	-256	25	620	0
1201	0	0	-95	184	279	-44	-187	231	-116	-228	0	-228	50	580	0
1202	0	0	-124	151	275	-13	-199	213	-201	-153	11	-242	42	537	0
1203	0	0	-155	91	246	32	-200	168	-159	-168	9	-294	102	492	0
1204	0	0	-225	31	256	97	-240	143	-221	-145	-32	-300	-11	519	0
1205	0	0	-191	-3	188	97	-189	92	-164	-207	0	-283	23	523	0
1206	0	0	-273	-60	213	166	-243	76	-197	-285	-1	-261	25	452	0
1207	0	0	-265	-112	153	188	-209	20	-126	-258	7	-269	114	496	0
1208	0	0	-346	-182	164	264	-255	-9	-238	-211	-44	-300	67	362	0
1209	0	0	-375	-230	145	302	-260	-42	-217	-205	-17	-323	9	358	0
1210	0	0	-489	-327	162	408	-325	-82	-232	-267	-38	-405	40	244	0
1211	0	0	-546	-339	207	442	-376	-66	-242	-238	-60	-382	-7	166	0
1212	0	0	-521	-314	207	417	-364	-53	-258	-265	65	-376	-50	161	0
1213	0	0	-529	-291	238	410	-383	-26	-287	-269	29	-440	-15	91	0
1214	0	0	-426	-275	151	350	-288	-62	-234	-254	-42	-370	-21	89	0
1215	0	0	-385	-281	104	333	-244	-88	-273	-273	-3	-463	25	19	0
1216	0	0	-239	-234	5	236	-122	-114	-259	-186	54	-388	31	-21	0
1217	0	0	-235	-234	1	234	-118	-116	-283	-240	-3	-415	3	-64	0
1218	0	0	-228	-197	31	212	-129	-83	-199	-304	-27	-356	-15	-58	0
1219	0	0	-222	-170	52	196	-137	-59	-244	-279	7	-417	-54	-110	0
1220	0	0	-256	-192	64	224	-160	-64	-190	-215	31	-434	-42	-133	0
1221	0	0	-323	-226	97	274	-210	-64	-226	-306	-87	-442	-190	-182	0
1222	0	0	-356	-256	100	306	-228	-78	-246	-300	-36	-483	-201	-254	0
1223	0	0	-331	-234	97	282	-214	-68	-275	-327	23	-490	-201	-318	0
1224	0	0	-298	-194	104	246	-201	-45	-314	-240	-58	-465	-300	-271	0
1225	0	0	-162	-147	15	154	-88	-66	-254	-195	5	-424	-141	-219	0
1226	0	0	-201	-143	58	172	-129	-42	-289	-306	3	-407	-230	-291	0
1227	0	0	-170	-145	25	157	-97	-60	-273	-292	-87	-453	-217	-300	0
1228	0	0	-153	-168	-15	160	-69	-91	-230	-213	-79	-331	-192	-320	0
1229	0	0	-234	-139	95	186	-164	-22	-244	-242	-81	-356	-258	-370	0
1230	0	0	-191	-133	58	162	-124	-37	-244	-259	15	-419	-269	-353	0
1231	0	0	-274	-135	139	204	-206	2	-265	-225	-48	-453	-310	-341	0
1232	0	0	-313	-133	180	223	-246	23	-370	-267	-34	-529	-370	-457	0
1233	0	0	-306	-180	126	243	-216	-27	-250	-294	-23	-440	-364	-368	0
1234	0	0	-232	-217	15	224	-123	-101	-240	-203	9	-356	-351	-368	0
1235	0	0	-176	-159	17	167	-96	-71	-226	-244	77	-436	-339	-331	0
1236	0	0	-201	-149	52	175	-126	-48	-329	-159	31	-380	-382	-341	0
1237	0	0	-132	-161	-29	146	-51	-95	-232	-157	-50	-345	-401	-337	0
1238	0	0	-172	-157	15	164	-93	-71	-279	-188	-40	-341	-341	-325	0
1239	0	0	-173	-133	40	153	-106	-46	-221	-145	0	-329	-378	-349	0
1240	0	0	-218	-145	73	181	-145	-36	-252	-174	-77	-302	-479	-347	0
1241	0	0	-253	-170	83	211	-168	-43	-238	-100	-114	-252	-533	-341	0
1242	0	0	-247	-178	69	212	-158	-54	-215	-56	-58	-275	-465	-453	0
1243	0	0	-255	-172	83	213	-169	-44	-267	-87	-23	-226	-543	-355	0
1244	0	0	-204	-139	65	171	-134	-37	-159	-137	-5	-184	-568	-473	0
1245	0	0	-188	-157	31	172	-109	-63	-211	-69	60	-172	-521	-329	0
1246	0	0	-99	-141	-42	120	-28	-91	-159	-34	-1	-71	-500	-353	0
1247	0	0	-144	-141	3	142	-73	-69	-180	75	-1	-27	-397	-388	0
1248	0	0	-191	-145	46	168	-118	-49	-161	3	-93	19	-485	-366	0
1249	0	0	-139	-93	46	116	-92	-23	-145	56	0	-23	-399	-403	0
1250	0	0	-346	-104	242	225	-294	69	-201	64	-87	65	-440	-465	0
1251	0	0	-222	-120	102	171	-162	-9	-199	34	-50	13	-486	-428	0
1252	0	0	-319	-139	180	229	-249	20	-155	58	-23	91	-407	-378	0
1253	0	0	-387	-147	240	267	-313	46	-217	38	-93	42	-438	-494	0
1254	0	0	-243	-143	100	193	-171	-21	-124	135	11	93	-263	-368	0
1255	0	0	-204	-137	67	170	-135	-35	-93	75	-36	131	-168	-422	0
1256	0	0	-158	-104	54	131	-106	-25	-128	126	-65	122	-153	-366	0
1257	0	0	-126	-97	29	111	-77	-34	-23	79	-83	250	-83	-337	0
1258	0	0	-232	-97	135	164	-183	19	-108	75	-64	207	-89	-312	0
1259	0	0	-150	-81	69	115	-109	-6	-60	52	-7	267	-69	-329	0
1260	0	0	-239	-75	164	157	-201	44	-50	62	-5	194	9	-459	0
1261	0	0	-298	-116	182	207	-240	33	-56	56	-9	104	-27	-372	0
1262	0	0	-283	-159	124	221	-203	-17	-29	54	-31	153	-19	-337	0
1263	0	0	-361	-164	197	262	-279	16	-89	137	-23	228	9	-316	0
1264	0	0	-290	-182	108	236	-199	-37	-77	44	9	207	15	-269	0
1265	0	0	-220	-166	54	193	-137	-56	-89	172	40	246	166	-195	0
1266	0	0	-307	-135	172	221	-239	18	-104	48	-15	263	139	-188	0
1267	0	0	-250	-122	128	186	-189	3	-81	34	21	178	126	-184	0
1268	0	0	-259	-91	168	175	-213	38	-62	95	27	252	201	-100	0
1269	0	0	-373	-98	275	235	-324	88	-77	36	-27	192	213	-161	0
1270	0	0	-387	-112	275	249	-331	81	-46	89	-19	194	194	-91	0
1271	0	0	-482	-135	347	308	-414	106	-89	42	-34	151	139	-81	0
1272	0	0	-486	-95	391	290	-438	148	-89	-29	-97	83	149	-137	0
1273	0	0	-471	-126	345	298	-408	109	-100	23	-110	174	147	-29	0
1274	0	0	-313	-69	244	191	-278	87	-65	3	-71	129	157	69	0
1275	0	0	-276	-81	195	178	-235	57	-77	83	-98	157	265	-27	0
1276	0	0	-200	-32	168	116	-184	68	-46	-91	-79	114	145	149	0
1277	0	0	-84	1	85	41	-84	43	-85	-27	-91	122	221	98	0
1278	0	0	-159	11	170	74	-164	90	-164	-85	-118	108	147	178	0
1279	0	0	-153	48	201	52	-177	124	-108	-34	-23	38	159	275	0
1280	0	0	-120	85	205	17	-162	145	-114	-161	-79	40	60	263	0
1281	0	0	-99	83	182	8	-140	132	-25	-77	-77	11	87	240	0
1282	0	0	-244	89	333	77	-288	211	-228	-114	-147	-81	21	296	0
1283	0	0	-180	48	228	66	-204	138	-232	-71	-135	-133	27	211	0
1284	0	0	-168	-21	147	94	-157	63	-159	-73	-15	-95	60	316	0
1285	0	0	-160	-46	114	103	-137	34	-168	-128	-58	-141	44	335	0
1286	0	0	-148	-83	65	115	-106	-9	-174	-75	-102	-122	32	256	0
1287	0	0	-117	-100	17	108	-67	-41	-170	-13	-79	-40	23	302	0
1288	0	0	-193	-137	56	165	-124	-40	-205	-126	-131	-147	7	277	0
1289	0	0	-239	-172	67	205	-153	-52	-195	-118	-129	-118	-25	248	0
1290	0	0	-286	-178	108	232	-197	-35	-155	-126	-133	-131	-56	304	0
1291	0	0	-309	-197	112	253	-210	-42	-240	-207	-93	-188	-213	261	0
1292	0	0	-305	-176	129	240	-217	-23	-215	-71	-40	-248	-38	226	0
1293	0	0	-296	-207	89	251	-192	-59	-207	-170	-48	-271	-122	230	0
1294	0	0	-305	-197	108	251	-206	-44	-139	-97	-65	-287	-93	203	0
1295	0	0	-237	-168	69	202	-153	-49	-172	-129	-131	-174	-147	149	0
1296	0	0	-189	-139	50	164	-119	-44	-124	-129	-15	-186	-65	192	0
1297	0	0	-226	-153	73	189	-149	-40	-149	-182	-46	-170	-56	139	0
1298	0	0	-183	-166	17	174	-100	-74	-110	-176	54	-141	-65	108	0
1299	0	0	-272	-170	102	221	-187	-34	-190	-108	11	-190	-69	81	0
1300	0	0	-247	-147	100	197	-173	-23	-133	-81	9	-141	-87	56	0
1301	0	0	-336	-141	195	238	-265	27	-151	-137	-21	-238	-73	19	0
1302	0	0	-325	-118	207	221	-266	44	-157	-145	-15	-213	-118	-46	0
1303	0	0	-325	-151	174	238	-249	11	-153	15	-19	-159	-34	-34	0
1304	0	0	-302	-176	126	239	-214	-25	-162	-83	29	-155	11	-71	0
1305	0	0	-317	-201	116	259	-216	-42	-145	-172	-71	-195	-102	-166	0
1306	0	0	-235	-228	7	231	-121	-110	-29	-19	77	-106	71	25	0
1307	0	0	-247	-226	21	236	-134	-102	-188	-91	7	-145	42	-120	0
1308	0	0	-194	-275	-81	234	-56	-178	-77	-25	0	-60	122	-97	0
1309	0	0	-365	-327	38	346	-201	-144	-135	-98	1	-73	7	-104	0
1310	0	0	-334	-325	9	329	-171	-158	-95	-124	17	-126	-9	-170	0
1311	0	0	-352	-355	-3	353	-174	-179	-69	-1	46	-73	34	-97	0
1312	0	0	-454	-356	98	405	-276	-129	-147	-124	-48	-164	-71	-153	0
1313	0	0	-320	-343	-23	331	-148	-183	-98	-29	3	-129	52	-162	0
1314	0	0	-354	-308	46	331	-200	-131	-128	-83	25	-124	-21	-87	0
1315	0	0	-293	-320	-27	306	-133	-173	-54	-141	-42	-69	-69	-100	0
1316	0	0	-233	-277	-44	255	-94	-160	-31	-27	11	-54	79	-62	0
1317	0	0	-237	-238	-1	237	-118	-119	-64	-116	0	-81	13	-9	0
1318	0	0	-224	-217	7	220	-115	-105	-126	-23	-31	-73	9	50	0
1319	0	0	-270	-168	102	219	-186	-33	-114	-31	-104	-64	34	-60	0
1320	0	0	-288	-155	133	221	-210	-11	-118	-194	-75	-131	-42	-145	0
1321	0	0	-285	-126	159	205	-222	16	-58	-34	-54	-97	-15	9	0
1322	0	0	-364	-143	221	253	-292	39	-135	-159	-75	-147	-52	-87	0
1323	0	0	-288	-87	201	187	-244	57	-112	-48	-58	-114	-40	135	0
1324	0	0	-242	-19	223	130	-232	102	-145	-135	17	-147	-9	-50	0
1325	0	0	-132	34	166	49	-149	100	-95	-25	-11	-42	-40	98	0
1326	0	0	-93	124	217	-15	-155	170	-73	-77	-3	-64	64	116	0
1327	0	0	-48	147	195	-49	-121	171	-97	-129	-56	-126	100	155	0
1328	0	0	-25	176	201	-75	-113	188	-114	-112	-29	3	116	186	0
1329	0	0	-26	265	291	-119	-158	278	-1	-106	-42	-25	93	172	0
1330	0	0	-37	244	281	-103	-159	262	-34	-131	-21	-62	48	114	0
1331	0	0	-194	203	397	-4	-295	300	-176	-155	-141	-98	-19	27	0
1332	0	0	-145	190	335	-22	-240	262	-126	-151	-93	-128	-32	60	0
1333	0	0	-168	58	226	55	-197	142	-102	-118	-95	-19	-38	75	0
1334	0	0	-267	-83	184	175	-225	50	-225	-120	-129	-77	-104	126	0
1335	0	0	-194	-162	32	178	-113	-65	-128	-60	-83	-52	42	159	0
1336	0	0	-221	-248	-27	234	-97	-137	-104	-79	-106	32	27	129	0
1337	0	0	-202	-225	-23	213	-89	-124	-114	-25	-89	-3	48	97	0
1338	0	0	-267	-190	77	228	-172	-56	-135	-93	-116	15	-3	67	0
1339	0	0	-311	-246	65	278	-188	-90	-122	-69	-89	-9	-64	15	0
1340	0	0	-379	-341	38	360	-208	-151	-145	11	-170	7	-104	5	0
1341	0	0	-494	-442	52	468	-273	-195	-122	-75	-141	46	-149	-23	0
1342	0	0	-616	-523	93	569	-354	-215	-170	-62	-192	-81	-162	-178	0
1343	0	0	-494	-583	-89	538	-202	-336	-87	1	-36	62	-162	-69	1
1344	0	0	-635	-566	69	600	-352	-248	-110	-25	-226	83	-217	-213	0
1345	98	0	-456	-506	-50	481	-203	-278	-131	3	-93	11	-221	-236	0
1346	98	0	-477	-490	-13	483	-232	-251	-67	91	-145	116	-155	-161	0
1347	98	0	-440	-355	85	397	-262	-135	-161	46	-232	79	-207	-327	0
1348	98	0	-391	-273	118	332	-254	-77	-79	5	-54	93	-207	-285	0
1349	98	0	-406	-267	139	336	-272	-64	-87	32	-100	40	-192	-259	0
1350	98	0	-443	-215	228	329	-335	6	-128	21	-153	65	-308	-378	0
1351	98	0	-509	-232	277	370	-393	22	-166	83	-131	34	-238	-413	0
1352	98	0	-545	-351	194	448	-369	-78	-91	-15	-112	-27	-263	-446	0
1353	98	0	-539	-378	161	458	-350	-108	-15	98	-116	97	-263	-444	0
1354	98	0	-610	-393	217	501	-413	-88	-97	32	-186	-3	-285	-459	0
1355	98	0	-393	-374	19	383	-206	-177	-31	110	-25	60	-192	-420	0
1356	98	0	-492	-349	143	420	-317	-103	-3	9	-65	25	-205	-368	0
1357	98	0	-482	-275	207	378	-344	-34	-118	67	-124	23	-166	-463	0
1358	98	0	-463	-310	153	386	-308	-78	-21	32	-106	58	-104	-417	0
1359	98	0	-498	-310	188	404	-343	-61	-114	31	-67	-5	-131	-461	0
1360	98	0	-530	-263	267	396	-398	2	-50	17	-102	36	-159	-403	0
1361	98	0	-595	-209	386	402	-490	88	-102	0	-184	-38	-192	-469	0
1362	98	0	-555	-129	426	342	-490	148	-73	-15	-213	-3	-207	-498	0
1363	98	0	-507	-108	399	307	-453	145	-93	17	-97	-67	-98	-409	0
1364	98	0	-511	-162	349	336	-430	93	-69	-19	-89	-83	-129	-411	0
1365	98	0	-449	-174	275	311	-362	50	-91	3	-79	-98	-48	-281	0
1366	98	0	-529	-174	355	351	-442	90	-151	-50	-161	-131	-64	-401	0
1367	98	0	-381	-145	236	263	-308	45	-91	13	-141	40	-23	-287	0
1368	98	0	-465	-112	353	288	-409	120	-223	-71	-203	-54	-5	-329	0
1369	98	0	-428	-93	335	260	-381	121	-89	-135	-143	-95	-129	-232	0
1370	98	0	-499	-75	424	287	-461	174	-120	-102	-112	-201	-56	-259	0
1371	98	0	-515	-62	453	288	-484	195	-153	-159	-182	-205	-118	-234	0
1372	98	0	-485	-65	420	275	-452	177	-151	-62	-256	-116	-110	-168	0
1373	98	0	-484	-40	444	262	-464	202	-162	-89	-259	-170	-110	-178	0
1374	98	0	-463	-60	403	261	-433	171	-139	-77	-230	-159	-133	-112	0
1375	98	0	-422	-44	378	233	-400	167	-223	-64	-213	-155	-143	-98	0
1376	98	0	-389	-29	360	209	-374	165	-83	-174	-252	-133	-137	-93	0
1377	98	0	-389	-46	343	217	-366	148	-161	-110	-182	-75	-122	93	0
1378	98	0	-397	-83	314	240	-355	115	-164	-129	-228	-213	-87	-19	0
1379	98	0	-436	-116	320	276	-378	102	-168	-75	-197	-139	-93	122	0
1380	98	0	-524	-100	424	312	-474	162	-244	-194	-221	-195	-157	50	0
1381	98	0	-490	-139	351	314	-420	106	-190	-164	-122	-186	-261	110	0
1382	98	0	-641	-172	469	406	-555	148	-209	-211	-259	-382	-452	-83	0
1383	98	0	-410	164	574	123	-492	369	-244	-281	-300	-329	-351	38	0
1384	98	0	-1195	-1528	-333	1361	-431	-930	-203	-58	-100	-161	-110	151	0
1385	98	0	-2173	-3208	-1035	2690	-569	-2121	-426	-256	-201	-271	-246	77	0
1386	98	0	-2487	-4279	-1792	3383	-347	-3035	-238	-147	-178	-81	-98	166	0
1387	98	0	-2889	-4906	-2017	3897	-436	-3461	-271	-141	-259	-139	-153	190	0
1388	98	0	-3003	-5241	-2238	4122	-382	-3739	-219	-135	-197	-100	-147	197	0
1389	98	0	-3277	-5476	-2199	4376	-539	-3837	-221	-178	-221	-135	-213	164	0
1390	98	0	-3371	-5629	-2258	4500	-556	-3943	-256	-201	-273	-211	-223	40	0
1391	98	0	-3471	-5831	-2360	4651	-555	-4095	-291	-184	-226	-126	-230	50	0
1392	98	0	-3579	-5955	-2376	4767	-601	-4165	-225	-184	-178	-104	-159	27	0
1393	98	0	-3572	-6099	-2527	4835	-522	-4313	-201	-190	-225	-95	-215	-48	0
1394	98	0	-3601	-6204	-2603	4902	-499	-4403	-164	-79	-250	-83	-143	65	0
1395	98	0	-3643	-6324	-2681	4983	-481	-4502	-223	-126	-294	-137	-135	-25	0
1396	98	0	-3637	-6374	-2737	5005	-450	-4555	-137	-110	-306	0	-182	-34	0
1397	98	0	-3738	-6421	-2683	5079	-527	-4552	-205	-122	-287	50	-230	-67	0
1398	98	0	-3797	-6433	-2636	5115	-580	-4534	-217	-217	-211	-42	-308	-118	0
1399	98	0	-3713	-6419	-2706	5066	-503	-4562	-244	-172	-184	-36	-246	-194	0
1400	98	0	-3601	-6355	-2754	4978	-423	-4554	-168	-170	-155	-69	-378	-244	0
1401	98	0	-3635	-6279	-2644	4957	-495	-4461	-124	-60	-77	-75	-351	-271	0
1402	98	0	-3707	-6194	-2487	4950	-610	-4340	-161	-112	-244	32	-407	-292	0
1403	98	0	-3690	-6089	-2399	4889	-645	-4244	-178	-234	-116	-65	-364	-424	0
1404	98	0	-3603	-5940	-2337	4771	-633	-4138	-116	-73	-104	25	-294	-347	0
1405	98	0	-3630	-5944	-2314	4787	-658	-4129	-197	-147	-141	50	-273	-335	0
1406	98	0	-3508	-5845	-2337	4676	-585	-4091	-85	-104	-133	19	-161	-337	0
1407	98	0	-3490	-5835	-2345	4662	-572	-4090	15	-133	-85	139	-110	-236	0
1408	98	0	-3508	-5777	-2269	4642	-619	-4023	-48	-137	-168	48	-128	-304	0
1409	98	0	-3368	-5701	-2333	4534	-517	-4017	93	-54	-106	199	-21	-285	0
1410	98	0	-3478	-5674	-2196	4576	-641	-3935	34	5	-190	242	-104	-157	0
1411	98	0	-3461	-5637	-2176	4549	-642	-3906	65	1	-162	258	-77	-353	0
1412	98	0	-3527	-5581	-2054	4554	-736	-3817	46	-73	-122	279	-161	-349	0
1413	98	0	-3459	-5530	-2071	4494	-694	-3800	128	91	-56	327	-60	-277	0
1414	98	0	-3339	-5459	-2120	4399	-609	-3789	149	157	197	263	-42	-374	0
1415	98	0	-3257	-5272	-2015	4264	-621	-3643	211	271	153	256	7	-407	0
1416	98	0	-3091	-5106	-2015	4098	-538	-3560	195	292	141	228	44	-386	0
1417	98	0	-2825	-4900	-2075	3862	-375	-3487	192	360	192	337	-62	-308	0
1418	98	0	-2674	-4718	-2044	3696	-315	-3381	353	442	230	469	-131	-358	0
1419	98	0	-2654	-4522	-1868	3588	-393	-3195	364	469	178	444	-273	-587	0
1420	98	0	-2610	-4324	-1714	3467	-448	-3019	240	481	122	318	-438	-733	0
1421	98	0	-2629	-4165	-1536	3397	-546	-2850	147	436	141	226	-527	-847	0
1422	98	0	-2564	-4015	-1451	3289	-556	-2733	-54	409	95	126	-750	-904	0
1423	98	0	-2518	-3907	-1389	3212	-564	-2648	-97	479	73	36	-851	-855	0
1424	98	0	-2542	-3806	-1264	3174	-639	-2535	-145	444	-19	-44	-816	-808	0
1425	98	0	-2305	-3742	-1437	3023	-434	-2589	85	603	21	236	-601	-748	0
1426	98	0	-2155	-3641	-1486	2898	-334	-2563	147	626	-9	463	-517	-593	0
1427	98	0	-2012	-3556	-1544	2784	-234	-2550	254	593	-126	613	-323	-525	0
1428	98	0	-1870	-3478	-1608	2674	-131	-2543	322	601	27	717	-226	-463	0
1429	98	0	-1928	-3447	-1519	2687	-204	-2483	306	572	27	609	-166	-535	0
1430	98	0	-1963	-3408	-1445	2685	-259	-2426	211	723	40	508	-129	-527	0
1431	98	0	-1973	-3342	-1369	2657	-302	-2355	157	777	292	450	-67	-306	0
1432	98	0	-1927	-3319	-1392	2623	-267	-2355	197	702	302	391	-77	-285	0
1433	98	0	-1897	-3299	-1402	2598	-247	-2350	205	647	440	426	34	-100	0
1434	98	0	-1877	-3235	-1358	2556	-259	-2296	83	634	283	370	15	-21	0
1435	98	0	-1782	-3202	-1420	2492	-181	-2311	64	593	273	343	147	77	0
1436	98	0	-1637	-3107	-1470	2372	-83	-2288	13	403	291	389	112	147	0
1437	98	0	-1513	-2977	-1464	2245	-24	-2220	-3	294	316	287	217	279	0
1438	98	0	-1432	-2857	-1425	2144	-3	-2141	-89	242	230	95	312	304	0
1439	98	0	-1457	-2719	-1262	2088	-97	-1990	-118	135	176	186	407	393	0
1440	98	0	-1230	-2498	-1268	1864	19	-1883	-118	69	176	58	498	467	0
1441	98	0	-1145	-2161	-1016	1653	-64	-1588	-176	98	164	106	646	634	0
1442	98	0	-912	-1835	-923	1373	5	-1379	-116	15	139	-40	663	628	0
1443	98	0	-716	-1455	-739	1085	11	-1097	-261	65	110	-73	818	721	0
1444	98	0	-374	-956	-582	665	104	-769	-228	-50	157	-184	847	871	0
1445	98	0	-97	-504	-407	300	155	-455	-263	-174	112	-139	1020	938	0
1446	98	0	261	42	-219	-151	240	-88	-341	-129	106	-131	1154	1105	0
1447	98	0	537	566	29	-551	254	297	-366	-294	65	-236	1148	1235	0
1448	98	0	809	1055	246	-932	281	650	-370	-296	48	-234	1332	1354	0
1449	98	0	892	1390	498	-1141	197	944	-444	-358	23	-384	1361	1474	0
1450	98	0	906	1472	566	-1189	170	1019	-539	-440	-56	-496	1390	1509	0
1451	98	0	809	1346	537	-1077	136	941	-566	-535	-114	-488	1358	1594	0
1452	98	0	669	1146	477	-907	96	811	-496	-618	-118	-574	1455	1778	0
1453	98	0	615	1010	395	-812	110	702	-502	-700	-54	-614	1464	1887	0
1454	98	0	644	770	126	-707	259	448	-453	-659	-32	-580	1484	1907	0
1455	98	0	371	366	-5	-368	188	180	-471	-795	29	-583	1581	1996	0
1456	98	0	147	-147	-294	0	220	-220	-486	-729	11	-587	1588	2005	0
1457	98	0	-64	-593	-529	328	232	-561	-426	-684	62	-568	1536	2097	0
1458	98	0	-406	-1065	-659	735	126	-862	-465	-828	81	-535	1385	2031	0
1459	98	0	-675	-1462	-787	1068	56	-1124	-500	-867	151	-582	1319	1992	0
1460	98	0	-836	-1786	-950	1311	57	-1368	-510	-776	141	-634	1189	1934	0
1461	98	0	-1083	-2000	-917	1541	-83	-1458	-492	-822	304	-646	1076	1922	0
1462	98	0	-1104	-2079	-975	1591	-64	-1527	-510	-727	403	-698	921	1817	0
1463	98	0	-1206	-2168	-962	1687	-122	-1565	-453	-752	426	-659	803	1786	0
1464	98	0	-1207	-2244	-1037	1725	-85	-1640	-411	-624	453	-638	665	1561	0
1465	98	0	-1213	-2258	-1045	1735	-84	-1651	-453	-624	595	-607	519	1559	0
1466	98	0	-1230	-2339	-1109	1784	-60	-1724	-368	-446	506	-531	475	1456	0
1467	98	0	-1308	-2423	-1115	1865	-96	-1769	-347	-490	624	-614	248	1305	0
1468	98	0	-1311	-2461	-1150	1886	-80	-1805	-221	-296	682	-465	100	1183	0
1469	98	0	-1438	-2481	-1043	1959	-197	-1762	-261	-287	704	-516	-122	954	0
1470	98	0	-1484	-2504	-1020	1994	-232	-1762	-240	-223	770	-457	-289	783	0
1471	98	0	-1589	-2520	-931	2054	-329	-1725	-252	-114	843	-419	-424	535	0
1472	98	0	-1553	-2523	-970	2038	-291	-1746	-110	-7	859	-304	-605	426	0
1473	98	0	-1651	-2556	-905	2103	-373	-1730	-100	32	931	-240	-772	265	0
1474	98	0	-1732	-2560	-828	2146	-452	-1694	-42	106	944	-157	-855	79	0
1475	98	0	-1606	-2599	-993	2102	-306	-1796	25	155	944	-81	-977	-100	0
1476	98	0	-1605	-2580	-975	2092	-315	-1777	114	207	1010	-1	-938	-228	0
1477	98	0	-1670	-2531	-861	2100	-404	-1696	60	279	849	32	-1024	-444	0
1478	98	0	-1565	-2531	-966	2048	-299	-1748	178	370	973	168	-1127	-603	0
1479	98	0	-1715	-2525	-810	2120	-452	-1667	139	356	896	184	-1187	-838	0
1480	98	0	-1655	-2496	-841	2075	-407	-1668	126	424	838	178	-1338	-964	0
1481	98	0	-1740	-2498	-758	2119	-491	-1628	161	426	750	389	-1367	-1099	0
1482	98	0	-1732	-2498	-766	2115	-483	-1632	168	407	677	310	-1365	-1348	0
1483	98	0	-1691	-2463	-772	2077	-459	-1617	234	417	622	389	-1462	-1418	0
1484	98	0	-1668	-2426	-758	2047	-455	-1592	147	428	434	331	-1453	-1647	0
1485	98	0	-1603	-2392	-789	1997	-407	-1590	190	455	356	428	-1280	-1800	0
1486	98	0	-1570	-2386	-816	1978	-377	-1601	133	368	240	358	-1383	-1866	0
1487	98	0	-1584	-2360	-776	1972	-404	-1568	149	424	112	436	-1313	-1976	0
1488	98	0	-1653	-2359	-706	2006	-473	-1532	151	424	27	432	-1299	-2081	0
1489	98	0	-1673	-2359	-686	2016	-493	-1522	104	432	-170	391	-1261	-2250	0
1490	98	0	-1743	-2359	-616	2051	-563	-1487	104	422	-168	420	-1229	-2378	0
1491	98	0	-1756	-2357	-601	2056	-577	-1479	-5	370	-292	345	-1229	-2489	0
1492	98	0	-1693	-2372	-679	2032	-507	-1525	54	419	-172	393	-1195	-2459	0
1493	98	0	-1752	-2372	-620	2062	-566	-1496	-32	318	-242	407	-1148	-2582	0
1494	98	0	-1671	-2382	-711	2026	-480	-1546	-17	312	-314	349	-1063	-2609	0
1495	98	0	-1642	-2355	-713	1998	-464	-1534	-44	347	-333	355	-921	-2529	0
1496	98	0	-1654	-2360	-706	2007	-474	-1533	-97	199	-436	308	-781	-2510	0
1497	98	0	-1620	-2318	-698	1969	-461	-1508	-205	248	-508	258	-667	-2430	0
1498	98	0	-1568	-2320	-752	1944	-408	-1536	-195	186	-442	207	-508	-2392	0
1499	98	0	-1614	-2302	-688	1958	-463	-1495	-131	93	-514	250	-469	-2283	0
1500	98	0	-1673	-2293	-620	1983	-526	-1456	-240	97	-568	176	-368	-2190	0
1501	98	0	-1643	-2277	-634	1960	-504	-1455	-258	102	-500	112	-157	-1967	0
1502	98	0	-1637	-2267	-630	1952	-503	-1448	-316	1	-533	52	-116	-1846	0
1503	98	0	-1614	-2252	-638	1933	-488	-1445	-236	54	-426	58	114	-1602	0
1504	98	0	-1606	-2285	-679	1945	-463	-1482	-265	7	-413	46	238	-1367	0
1505	98	0	-1587	-2281	-694	1934	-446	-1487	-310	-5	-432	-77	384	-1191	0
1506	98	0	-1486	-2240	-754	1863	-366	-1497	-310	-69	-285	-19	587	-838	0
1507	98	0	-1453	-2225	-772	1839	-340	-1498	-292	-112	-248	-7	657	-642	0
1508	98	0	-1360	-2186	-826	1773	-267	-1506	-217	-162	-100	-1	756	-409	0
1509	98	0	-1438	-2153	-715	1795	-361	-1434	-374	-116	13	-126	748	-95	0
1510	98	0	-1426	-2106	-680	1766	-373	-1393	-271	-174	-17	-131	843	91	0
1511	98	0	-1379	-1990	-611	1684	-384	-1300	-252	-176	-52	-168	807	327	0
1512	98	0	-1338	-1974	-636	1656	-351	-1305	-308	-192	11	-205	803	514	0
1513	98	0	-1292	-1936	-644	1614	-324	-1290	-259	-219	192	-133	783	863	0
1514	98	0	-1284	-1945	-661	1614	-311	-1303	-322	-244	215	-120	735	1076	0
1515	98	0	-1140	-1947	-807	1543	-166	-1377	-155	-195	289	-143	744	1297	0
1516	98	0	-1235	-1974	-739	1604	-248	-1356	-176	-176	261	-79	737	1445	0
1517	98	0	-1166	-1994	-828	1580	-169	-1411	-141	-122	223	-114	667	1604	0
1518	98	0	-1232	-2040	-808	1636	-212	-1424	-73	-207	323	-44	504	1920	0
1519	98	0	-1238	-2064	-826	1651	-206	-1445	-124	-182	370	-106	469	1961	0
1520	98	0	-1350	-2102	-752	1726	-299	-1427	-116	-77	417	-112	391	2031	0
1521	98	0	-1376	-2132	-756	1754	-310	-1444	-147	-184	355	-100	155	1988	0
1522	98	0	-1387	-2153	-766	1770	-310	-1459	-186	-81	353	-164	114	2118	0
1523	98	0	-1446	-2159	-713	1802	-366	-1436	-79	-139	384	-126	-23	2120	0
1524	98	0	-1340	-2180	-840	1760	-250	-1510	-48	-73	372	-126	-102	2168	0
1525	98	0	-1373	-2149	-776	1761	-298	-1462	-31	-97	339	-69	-153	2062	0
1526	98	0	-1310	-2134	-824	1722	-243	-1479	-27	-93	327	-108	-250	2073	0
1527	98	0	-1284	-2091	-807	1687	-238	-1449	-48	34	355	13	-291	2027	0
1528	98	0	-1341	-2064	-723	1702	-309	-1393	-73	-3	322	-65	-453	1912	0
1529	98	0	-1333	-2037	-704	1685	-314	-1370	27	-29	285	-77	-407	1792	0
1530	98	0	-1343	-1994	-651	1668	-346	-1322	54	-67	314	-102	-496	1742	0
1531	98	0	-1409	-2023	-614	1716	-397	-1318	11	-36	322	-162	-545	1604	0
1532	98	0	-1381	-2011	-630	1696	-375	-1320	23	-21	246	-195	-626	1495	0
1533	98	0	-1433	-1978	-545	1705	-444	-1261	32	60	230	-162	-560	1330	0
1534	98	0	-1452	-1940	-488	1696	-482	-1214	-7	-89	153	-168	-578	1070	0
1535	98	0	-1330	-1875	-545	1602	-392	-1210	5	50	120	-162	-510	966	0
1536	98	0	-1308	-1835	-527	1571	-390	-1181	11	-5	106	-186	-420	818	0
1537	98	0	-1207	-1763	-556	1485	-325	-1159	-32	21	135	-149	-422	733	0
1538	98	0	-1165	-1747	-582	1456	-291	-1164	-3	5	153	-178	-333	570	0
1539	98	0	-1197	-1720	-523	1458	-337	-1121	-29	-13	151	-263	-281	382	0
1540	98	0	-1158	-1722	-564	1440	-297	-1143	27	29	65	-122	-242	250	0
1541	98	0	-1296	-1678	-382	1487	-457	-1030	-145	-65	-67	-329	-232	-71	0
1542	98	0	-1207	-1674	-467	1440	-370	-1070	-31	-106	1	-275	-161	-190	0
1543	98	0	-1242	-1697	-455	1469	-393	-1076	-81	-42	-151	-240	-170	-364	0
1544	98	0	-1220	-1749	-529	1484	-345	-1139	-116	-56	-178	-265	-52	-539	0
1545	98	0	-1143	-1794	-651	1468	-246	-1222	-85	-5	-108	-275	184	-620	0
1546	98	0	-1176	-1808	-632	1492	-272	-1220	-168	-56	-242	-289	116	-783	0
1547	98	0	-1141	-1829	-688	1485	-226	-1258	-186	0	-164	-248	223	-940	0
1548	98	0	-1271	-1833	-562	1552	-354	-1197	-230	-166	-159	-240	178	-991	0
1549	98	0	-1245	-1821	-576	1533	-334	-1198	-248	-100	-232	-320	116	-1164	0
1550	98	0	-1240	-1794	-554	1517	-343	-1174	-194	-71	-133	-240	151	-1243	0
1551	98	0	-1325	-1755	-430	1540	-447	-1092	-252	-110	-252	-347	120	-1363	0
1552	98	0	-1306	-1796	-490	1551	-408	-1143	-302	-147	-291	-254	62	-1410	0
1553	98	0	-1283	-1773	-490	1528	-396	-1131	-281	-159	-281	-327	38	-1449	0
1554	98	0	-1292	-1767	-475	1529	-408	-1121	-294	-155	-244	-353	95	-1501	0
1555	98	0	-1234	-1773	-539	1503	-347	-1156	-217	-143	-246	-362	48	-1584	0
1556	98	0	-1254	-1773	-519	1513	-367	-1146	-240	-97	-215	-325	42	-1520	0
1557	98	0	-1183	-1732	-549	1457	-317	-1140	-292	-69	-327	-329	-62	-1509	0
1558	98	0	-1197	-1662	-465	1429	-366	-1063	-296	-95	-277	-232	-230	-1422	0
1559	98	0	-1194	-1647	-453	1420	-370	-1050	-292	-91	-287	-265	-333	-1468	0
1560	98	0	-1257	-1645	-388	1451	-434	-1016	-347	-75	-289	-279	-426	-1358	0
1561	98	0	-1313	-1602	-289	1457	-512	-945	-413	-143	-366	-349	-570	-1460	0
1562	98	0	-1251	-1536	-285	1393	-483	-910	-366	-98	-389	-263	-597	-1429	0
1563	98	0	-1180	-1515	-335	1347	-422	-925	-345	-133	-211	-333	-613	-1299	0
1564	98	0	-1108	-1464	-356	1286	-376	-910	-291	-91	-304	-265	-741	-1138	0
1565	98	0	-1162	-1462	-300	1312	-431	-881	-370	-79	-273	-296	-680	-1068	0
1566	98	0	-997	-1441	-444	1219	-276	-942	-265	-52	-259	-164	-830	-968	0
1567	98	0	-1084	-1464	-380	1274	-352	-922	-337	-192	-335	-283	-841	-938	0
1568	98	0	-1156	-1476	-320	1316	-418	-898	-343	-112	-320	-182	-952	-739	0
1569	98	0	-1052	-1451	-399	1251	-326	-925	-291	-93	-240	-153	-890	-723	0
1570	98	0	-1111	-1400	-289	1255	-411	-844	-291	-108	-209	-213	-874	-659	0
1571	98	0	-1119	-1338	-219	1228	-450	-778	-364	-172	-254	-318	-942	-525	0
1572	98	0	-1080	-1297	-217	1188	-431	-757	-298	-184	-197	-318	-929	-401	0
1573	98	0	-1050	-1253	-203	1151	-423	-728	-244	-141	-188	-273	-768	-296	0
1574	98	0	-1042	-1245	-203	1143	-419	-724	-261	-213	-180	-356	-776	-207	0
1575	98	0	-937	-1229	-292	1083	-322	-760	-281	-207	-83	-318	-659	-77	0
1576	98	0	-1038	-1288	-250	1163	-394	-769	-246	-271	-155	-325	-626	-50	0
1577	98	0	-898	-1274	-376	1086	-261	-825	-203	-242	-153	-236	-496	36	0
1578	98	0	-1009	-1235	-226	1122	-391	-730	-306	-273	-104	-289	-455	114	0
1579	98	0	-947	-1224	-277	1085	-335	-750	-246	-318	-104	-291	-405	95	0
1580	98	0	-1084	-1239	-155	1161	-464	-697	-314	-291	-131	-283	-314	159	0
1581	98	0	-1038	-1210	-172	1124	-433	-691	-285	-419	-95	-415	-285	166	0
1582	98	0	-1049	-1167	-118	1108	-465	-642	-261	-407	-54	-419	-164	254	0
1583	98	0	-1001	-1144	-143	1072	-429	-643	-259	-409	-102	-384	-159	197	0
1584	98	0	-878	-1101	-223	989	-327	-662	-217	-391	-5	-422	-11	261	0
1585	98	0	-881	-1078	-197	979	-342	-637	-223	-355	19	-329	46	320	0
1586	98	0	-805	-1053	-248	929	-278	-650	-267	-374	-44	-292	34	318	0
1587	98	0	-762	-1037	-275	899	-243	-656	-207	-316	-48	-320	139	294	0
1588	98	0	-844	-1006	-162	925	-341	-584	-259	-397	31	-308	145	306	0
1589	98	0	-817	-1043	-226	930	-295	-634	-223	-411	85	-291	126	289	0
1590	98	0	-846	-1047	-201	946	-322	-624	-228	-312	32	-335	209	244	0
1591	98	0	-922	-1057	-135	989	-393	-596	-186	-426	106	-364	93	176	0
1592	98	0	-899	-1065	-166	982	-366	-615	-182	-356	25	-353	159	159	0
1593	98	0	-961	-1096	-135	1028	-413	-615	-180	-403	-15	-325	100	120	0
1594	98	0	-843	-1165	-322	1004	-260	-743	-164	-226	83	-329	223	141	0
1595	98	0	-923	-1167	-244	1045	-339	-705	-153	-234	50	-248	151	186	0
1596	98	0	-854	-1191	-337	1022	-258	-764	-174	-277	-40	-254	95	42	0
1597	98	0	-877	-1239	-362	1058	-257	-800	-83	-236	85	-223	159	93	0
1598	98	0	-918	-1292	-374	1105	-272	-833	-89	-232	32	-219	-15	23	0
1599	98	0	-980	-1340	-360	1160	-310	-850	-168	-207	129	-234	17	-15	0
1600	98	0	-1074	-1390	-316	1232	-379	-853	-143	-203	23	-294	-139	-110	0
1601	98	0	-1115	-1429	-314	1272	-400	-871	-213	-199	-15	-304	-234	-162	0
1602	98	0	-1094	-1489	-395	1291	-349	-942	-120	-120	-38	-159	-273	-112	0
1603	98	0	-1156	-1540	-384	1348	-386	-962	-133	-143	-31	-263	-261	-252	0
1604	98	0	-1135	-1588	-453	1361	-341	-1020	-139	-56	31	-182	-273	-358	0
1605	98	0	-1102	-1598	-496	1350	-303	-1047	-106	-60	40	-186	-308	-232	0
1606	98	0	-1148	-1596	-448	1372	-350	-1022	-211	-79	-77	-201	-407	-323	0
1607	98	0	-1061	-1608	-547	1334	-257	-1077	-108	9	-23	-71	-368	-296	0
1608	98	0	-1125	-1619	-494	1372	-315	-1056	-153	-79	-97	-89	-430	-349	0
1609	98	0	-1135	-1608	-473	1371	-331	-1040	-131	25	-124	-93	-417	-455	0
1610	98	0	-1156	-1608	-452	1382	-352	-1030	-67	-3	-95	-71	-432	-438	0
1611	98	0	-1247	-1567	-320	1407	-463	-943	-147	-50	-98	-120	-535	-459	0
1612	98	0	-1240	-1581	-341	1410	-449	-961	-184	-69	-153	-207	-490	-552	0
1613	98	0	-1222	-1602	-380	1412	-421	-991	-42	-42	-128	-91	-514	-537	0
1614	98	0	-1282	-1631	-349	1456	-466	-990	-155	-97	-143	-153	-525	-527	0
1615	98	0	-1214	-1660	-446	1437	-384	-1053	-126	-73	-54	-157	-448	-516	0
1616	98	0	-1232	-1703	-471	1467	-380	-1087	-161	-110	-135	-100	-455	-568	0
1617	98	0	-1171	-1716	-545	1443	-313	-1130	-77	-42	-174	-56	-374	-582	0
1618	98	0	-1278	-1716	-438	1497	-420	-1077	-164	17	-217	-98	-360	-514	0
1619	98	0	-1214	-1693	-479	1453	-367	-1086	-91	-97	-143	-137	-409	-529	0
1620	98	0	-1257	-1724	-467	1490	-395	-1095	-174	-11	-97	-87	-368	-506	0
1621	98	0	-1340	-1722	-382	1531	-479	-1052	-174	-95	-232	-141	-327	-640	0
1622	98	0	-1277	-1697	-420	1487	-428	-1058	-122	-60	-137	-172	-294	-614	0
1623	98	0	-1346	-1687	-341	1516	-502	-1014	-188	-106	-199	-108	-333	-556	0
1624	98	0	-1203	-1674	-471	1438	-366	-1072	-69	-48	-149	-129	-246	-543	0
1625	98	0	-1189	-1701	-512	1445	-338	-1106	-100	-102	-129	-100	-170	-450	0
1626	98	0	-1132	-1681	-549	1406	-291	-1115	-110	-9	-128	-54	-104	-426	0
1627	98	0	-1146	-1683	-537	1414	-304	-1110	-162	13	-184	-7	-93	-409	0
1628	98	0	-1174	-1711	-537	1442	-318	-1124	-29	-129	-145	-42	-95	-370	0
1629	98	0	-1231	-1780	-549	1505	-341	-1164	-147	-91	-149	-29	-87	-386	0
1630	98	0	-1205	-1796	-591	1500	-307	-1193	-122	-31	-98	-60	67	-310	0
1631	98	0	-1289	-1810	-521	1549	-384	-1165	-155	-168	-128	-153	-67	-279	0
1632	98	0	-1245	-1846	-601	1545	-322	-1223	-95	-69	-48	-79	0	-186	0
1633	98	0	-1319	-1875	-556	1597	-381	-1215	-106	-97	-143	-139	-36	-157	0
1634	98	0	-1218	-1864	-646	1541	-286	-1255	-62	-126	-87	-58	-27	-91	0
1635	98	0	-1273	-1872	-599	1572	-337	-1235	-120	-83	-217	-27	32	-128	0
1636	98	0	-1135	-1868	-733	1501	-201	-1300	-93	-52	-131	15	108	40	0
1637	98	0	-1135	-1821	-686	1478	-224	-1253	-98	-120	-58	-87	131	21	0
1638	98	0	-1153	-1804	-651	1478	-251	-1227	-133	-110	-166	23	164	69	0
1639	98	0	-1197	-1804	-607	1500	-295	-1205	-145	-141	-93	-9	129	157	0
1640	98	0	-1164	-1815	-651	1489	-256	-1233	-122	-124	-174	-93	89	192	0
1641	98	0	-1206	-1811	-605	1508	-300	-1208	-102	-168	-124	-19	38	296	0
1642	98	0	-1222	-1804	-582	1513	-320	-1193	-89	-215	-139	-77	31	252	0
1643	98	0	-1253	-1784	-531	1518	-361	-1157	-170	-254	-186	-112	-44	225	0
1644	98	0	-1162	-1747	-585	1454	-288	-1166	-114	-164	-91	-64	-29	345	0
1645	98	0	-1199	-1802	-603	1500	-298	-1202	-118	-238	-164	-126	7	389	0
1646	98	0	-1088	-1796	-708	1442	-190	-1252	-126	-166	-124	-149	50	415	0
1647	98	0	-1114	-1806	-692	1460	-211	-1249	-104	-211	-95	-95	118	483	0
1648	98	0	-1180	-1808	-628	1494	-276	-1218	-129	-285	-174	-157	-19	420	0
1649	98	0	-1142	-1784	-642	1463	-250	-1213	-182	-279	-97	-184	-9	457	0
1650	98	0	-1213	-1744	-531	1478	-341	-1137	-201	-275	-197	-221	-46	403	0
1651	98	0	-1249	-1722	-473	1485	-388	-1097	-164	-329	-145	-267	-116	349	0
1652	98	0	-1173	-1720	-547	1446	-313	-1133	-159	-269	-135	-279	-108	355	0
1653	98	0	-1300	-1713	-413	1506	-443	-1063	-236	-331	-170	-355	-108	230	0
1654	98	0	-1110	-1742	-632	1426	-239	-1187	-180	-254	-157	-378	-170	312	0
1655	98	0	-1176	-1728	-552	1452	-312	-1140	-178	-273	-116	-232	-170	388	0
1656	98	0	-1164	-1738	-574	1451	-295	-1156	-248	-291	-242	-310	-186	197	0
1657	98	0	-1034	-1714	-680	1374	-177	-1197	-176	-180	-141	-190	-195	269	0
1658	98	0	-1197	-1693	-496	1445	-350	-1094	-302	-347	-159	-345	-225	129	0
1659	98	0	-1114	-1697	-583	1405	-265	-1140	-271	-273	-126	-325	-207	85	0
1660	98	0	-1305	-1720	-415	1512	-445	-1067	-310	-372	-161	-384	-287	62	0
1661	98	0	-1199	-1685	-486	1442	-356	-1085	-339	-291	-108	-424	-364	46	0
1662	98	0	-1212	-1695	-483	1453	-364	-1089	-258	-275	-102	-388	-308	15	0
1663	98	0	-1276	-1695	-419	1485	-428	-1057	-376	-323	-100	-485	-391	-182	0
1664	98	0	-1135	-1666	-531	1400	-302	-1098	-250	-182	-77	-366	-358	-135	0
1665	98	0	-1205	-1639	-434	1422	-385	-1036	-209	-325	-108	-426	-327	-172	0
1666	98	0	-1137	-1625	-488	1381	-324	-1056	-221	-252	-143	-411	-360	-294	0
1667	98	0	-1121	-1637	-516	1379	-302	-1076	-275	-258	-143	-337	-339	-353	0
1668	98	0	-1210	-1662	-452	1436	-379	-1057	-269	-306	-110	-409	-380	-420	0
1669	98	0	-1209	-1674	-465	1441	-372	-1069	-298	-258	-83	-403	-438	-512	0
1670	98	0	-1292	-1683	-391	1487	-450	-1037	-240	-225	-126	-428	-420	-481	0
1671	98	0	-1301	-1681	-380	1491	-460	-1030	-246	-242	-91	-463	-486	-593	0
1672	98	0	-1224	-1654	-430	1439	-397	-1042	-201	-254	-120	-384	-479	-595	0
1673	98	0	-1279	-1645	-366	1462	-456	-1005	-325	-244	-131	-479	-436	-680	0
1674	98	0	-1216	-1621	-405	1418	-405	-1013	-238	-205	-108	-399	-508	-698	0
1675	98	0	-1175	-1617	-442	1396	-366	-1029	-221	-149	-116	-382	-403	-698	0
1676	98	0	-1081	-1610	-529	1345	-276	-1069	-221	-141	-87	-393	-285	-690	0
1677	98	0	-1065	-1563	-498	1314	-283	-1030	-199	-139	-114	-289	-362	-731	0
1678	98	0	-1052	-1550	-498	1301	-277	-1024	-234	-116	-89	-225	-411	-679	0
1679	98	0	-1152	-1536	-384	1344	-384	-960	-174	-145	-56	-355	-343	-684	0
1680	98	0	-1168	-1536	-368	1352	-400	-952	-254	-199	-81	-372	-388	-777	0
1681	98	0	-1212	-1532	-320	1372	-446	-926	-225	-149	-95	-327	-397	-758	0
1682	98	0	-1243	-1532	-289	1387	-477	-910	-172	-85	-58	-325	-388	-609	0
1683	98	0	-1203	-1563	-360	1383	-421	-961	-195	-159	-73	-366	-405	-711	0
1684	98	0	-1176	-1604	-428	1390	-374	-1016	-178	-91	-114	-275	-372	-702	0
1685	98	0	-1205	-1658	-453	1431	-376	-1055	-106	-104	-44	-287	-393	-510	0
1686	98	0	-1128	-1647	-519	1387	-304	-1083	-246	-95	-174	-256	-323	-529	0
1687	98	0	-1100	-1693	-593	1396	-253	-1143	-93	-29	-87	-151	-250	-413	0
1688	98	0	-1164	-1689	-525	1426	-319	-1107	-122	-168	-114	-234	-304	-376	0
1689	98	0	-1133	-1685	-552	1409	-290	-1118	-71	-9	-118	-143	-213	-294	0
1690	98	0	-1220	-1703	-483	1461	-368	-1093	-172	-95	-120	-246	-240	-364	0
1691	98	0	-1149	-1705	-556	1427	-296	-1130	-112	-81	-50	-178	-178	-296	0
1692	98	0	-1234	-1672	-438	1453	-398	-1055	-174	-161	-87	-248	-310	-190	0
1693	98	0	-1182	-1635	-453	1408	-364	-1044	-141	-149	-65	-232	-194	-213	0
1694	98	0	-1189	-1619	-430	1404	-379	-1024	-176	-178	-85	-192	-258	-13	0
1695	98	0	-1036	-1608	-572	1322	-232	-1090	-116	-69	-54	-122	-139	-100	0
1696	98	0	-1071	-1604	-533	1337	-269	-1068	-164	-124	-124	-186	-65	42	0
1697	98	0	-997	-1588	-591	1292	-203	-1089	-85	-93	-100	-135	-83	120	0
1698	98	0	-1060	-1581	-521	1320	-269	-1051	-87	-129	0	-178	-83	246	0
1699	98	0	-1137	-1612	-475	1374	-331	-1043	-139	-153	-240	-168	-124	128	0
1700	98	0	-1042	-1656	-614	1349	-214	-1135	-106	-69	-56	-168	60	254	0
1701	98	0	-1170	-1695	-525	1432	-322	-1110	-211	-143	-129	-259	-104	269	0
1702	98	0	-1142	-1716	-574	1429	-284	-1145	-108	-122	-135	-164	-60	283	0
1703	98	0	-1179	-1722	-543	1450	-318	-1132	-135	-149	-186	-226	-50	345	0
1704	98	0	-1121	-1697	-576	1409	-272	-1136	-166	-184	-166	-211	-25	337	0
1705	98	0	-1061	-1705	-644	1383	-208	-1174	-95	-116	-139	-178	40	420	0
1706	98	0	-1005	-1672	-667	1338	-169	-1169	-161	-223	-164	-205	-77	504	0
1707	98	0	-991	-1660	-669	1325	-161	-1164	-126	-116	-87	-100	56	498	0
1708	98	0	-1010	-1619	-609	1314	-200	-1114	-147	-106	-153	-174	75	432	0
1709	98	0	-962	-1606	-644	1284	-159	-1125	-69	-131	-128	-87	44	494	0
1710	98	0	-1113	-1598	-485	1355	-314	-1041	-188	-166	-182	-201	-25	393	0
1711	98	0	-1038	-1579	-541	1308	-248	-1060	-137	-170	-180	-176	-23	407	0
1712	98	0	-1102	-1594	-492	1348	-305	-1043	-176	-176	-164	-116	-29	370	0
1713	98	0	-1071	-1581	-510	1326	-280	-1045	-98	-164	-122	-141	21	446	0
1714	98	0	-1051	-1559	-508	1305	-271	-1033	-170	-155	-215	-161	-104	388	0
1715	98	0	-991	-1540	-549	1265	-221	-1044	-126	-114	-120	-91	-31	395	0
1716	98	0	-959	-1517	-558	1238	-200	-1037	-192	-126	-118	-110	48	362	0
1717	98	0	-858	-1548	-690	1203	-84	-1119	-62	-65	-178	-36	58	323	0
1718	98	0	-980	-1573	-593	1276	-193	-1083	-128	-122	-145	-9	89	292	0
1719	98	0	-960	-1571	-611	1265	-174	-1091	-98	-93	-161	-60	34	180	0
1720	98	0	-1077	-1596	-519	1336	-279	-1057	-133	-83	-153	-91	17	172	0
1721	98	0	-1124	-1579	-455	1351	-334	-1017	-223	-91	-159	-190	-46	52	0
1722	98	0	-1085	-1548	-463	1316	-311	-1005	-124	-126	-153	-135	-29	19	0
1723	98	0	-1119	-1538	-419	1328	-350	-978	-223	-131	-98	-170	-75	79	0
1724	98	0	-1047	-1526	-479	1286	-284	-1002	-118	-83	-116	-195	27	-89	0
1725	98	0	-1067	-1573	-506	1320	-280	-1039	-161	-67	-98	-186	-34	-23	0
1726	98	0	-1079	-1598	-519	1338	-280	-1058	-67	-108	-133	-151	-7	-52	0
1727	98	0	-1058	-1641	-583	1349	-237	-1112	-114	-207	-98	-137	-44	-182	0
1728	98	0	-1100	-1633	-533	1366	-283	-1083	-129	-126	-122	-151	-27	-135	0
1729	98	0	-1182	-1643	-461	1412	-360	-1052	-168	-157	-65	-184	-77	-232	0
1730	98	0	-1158	-1633	-475	1395	-341	-1054	-186	-93	-201	-269	-87	-327	0
1731	98	0	-1182	-1647	-465	1414	-358	-1056	-139	-58	-135	-230	-186	-230	0
1732	98	0	-1300	-1730	-430	1515	-435	-1080	-195	-153	-201	-244	-250	-296	0
1733	98	0	-1306	-1798	-492	1552	-407	-1145	-192	-139	-186	-256	-283	-329	0
1734	98	0	-1302	-1792	-490	1547	-406	-1141	-174	-192	-149	-267	-244	-320	0
1735	98	0	-1216	-1794	-578	1505	-319	-1186	-141	-79	-195	-306	-298	-444	0
1736	98	0	-1181	-1817	-636	1499	-272	-1226	-87	-116	-77	-110	-201	-292	0
1737	98	0	-1252	-1843	-591	1547	-330	-1217	-184	-172	-186	-242	-316	-370	0
1738	98	0	-1167	-1813	-646	1490	-260	-1229	-188	-83	-104	-265	-275	-370	0
1739	98	0	-1253	-1798	-545	1525	-354	-1171	-180	-91	-192	-298	-304	-389	0
1740	98	0	-1263	-1775	-512	1519	-375	-1143	-137	-188	-205	-347	-463	-405	0
1741	98	0	-1234	-1730	-496	1482	-369	-1113	-164	-102	-201	-265	-450	-411	0
1742	98	0	-1253	-1697	-444	1475	-404	-1070	-236	-87	-242	-356	-498	-442	0
1743	98	0	-1262	-1714	-452	1488	-405	-1083	-190	-112	-180	-314	-539	-452	0
1744	98	0	-1226	-1699	-473	1462	-376	-1086	-162	-151	-161	-368	-543	-521	0
1745	98	0	-1162	-1643	-481	1402	-340	-1062	-182	-95	-172	-318	-508	-360	0
1746	98	0	-1125	-1623	-498	1374	-313	-1060	-112	-131	-166	-306	-549	-430	0
1747	98	0	-1010	-1621	-611	1315	-199	-1116	-124	-102	-149	-296	-554	-450	0
1748	98	0	-1150	-1617	-467	1383	-341	-1042	-188	-108	-141	-275	-576	-436	0
1749	98	0	-1113	-1598	-485	1355	-314	-1041	-207	-128	-176	-370	-568	-543	0
1750	98	0	-1118	-1571	-453	1344	-332	-1012	-116	-71	-159	-223	-566	-436	0
1751	98	0	-1199	-1575	-376	1387	-411	-975	-242	-201	-184	-407	-585	-481	0
1752	98	0	-1170	-1600	-430	1385	-370	-1015	-98	-141	-197	-289	-591	-428	0
1753	98	0	-1171	-1590	-419	1380	-376	-1004	-149	-114	-192	-343	-547	-417	0
1754	98	0	-1228	-1588	-360	1408	-434	-974	-211	-254	-161	-376	-620	-420	0
1755	98	0	-1075	-1592	-517	1333	-279	-1054	-135	-120	-164	-298	-452	-428	0
1756	98	0	-1131	-1616	-485	1373	-323	-1050	-116	-226	-162	-256	-467	-345	0
1757	98	0	-1077	-1627	-550	1352	-263	-1088	-184	-174	-133	-368	-461	-358	0
1758	98	0	-1170	-1627	-457	1398	-356	-1042	-155	-195	-137	-234	-362	-384	0
1759	98	0	-1129	-1606	-477	1367	-326	-1041	-164	-135	-164	-244	-327	-291	0
1760	98	0	-1184	-1610	-426	1397	-379	-1018	-194	-256	-139	-419	-355	-347	0
1761	98	0	-1162	-1598	-436	1380	-363	-1017	-153	-195	-129	-265	-337	-312	0
1762	98	0	-1251	-1594	-343	1422	-454	-968	-197	-139	-269	-322	-302	-304	0
1763	98	0	-1139	-1604	-465	1371	-337	-1034	-159	-217	-203	-337	-318	-291	0
1764	98	0	-1247	-1619	-372	1433	-437	-995	-147	-256	-205	-279	-252	-234	0
1765	98	0	-1127	-1606	-479	1366	-324	-1042	-207	-281	-168	-335	-244	-265	0
1766	98	0	-1085	-1579	-494	1332	-295	-1036	-178	-188	-240	-238	-155	-232	0
1767	98	0	-1148	-1567	-419	1357	-364	-993	-209	-275	-186	-269	-126	-155	0
1768	98	0	-1100	-1553	-453	1326	-323	-1003	-126	-259	-174	-258	-100	-128	0
1769	98	0	-1125	-1542	-417	1333	-354	-979	-203	-258	-166	-289	-170	-118	0
1770	98	0	-1195	-1530	-335	1362	-430	-932	-215	-242	-236	-263	-219	-131	0
1771	98	0	-1118	-1548	-430	1333	-344	-989	-194	-226	-250	-261	-166	-155	0
1772	98	0	-1236	-1573	-337	1404	-449	-955	-201	-226	-226	-312	-221	-161	0
1773	98	0	-1135	-1561	-426	1348	-354	-993	-182	-258	-137	-283	-259	-143	0
1774	98	0	-1181	-1536	-355	1358	-413	-945	-209	-159	-205	-296	-188	-91	0
1775	98	0	-1087	-1540	-453	1313	-317	-996	-151	-211	-211	-331	-209	-100	0
1776	98	0	-1018	-1528	-510	1273	-254	-1019	-118	-120	-166	-207	-168	-65	0
1777	98	0	-1109	-1528	-419	1318	-345	-973	-180	-244	-244	-244	-174	-102	0
1778	98	0	-1042	-1503	-461	1272	-290	-982	-106	-252	-205	-269	-271	-73	0
1779	98	0	-1148	-1528	-380	1338	-384	-954	-137	-228	-159	-213	-215	-27	0
1780	98	0	-1147	-1546	-399	1346	-374	-972	-178	-225	-201	-248	-345	-58	0
1781	98	0	-1162	-1503	-341	1332	-410	-922	-124	-197	-131	-279	-323	-3	0
1782	98	0	-1117	-1466	-349	1291	-384	-907	-161	-217	-137	-283	-397	-155	0
1783	98	0	-1092	-1425	-333	1258	-379	-879	-139	-269	-71	-273	-316	-157	0
1784	98	0	-1137	-1404	-267	1270	-435	-835	-116	-228	-116	-261	-374	-64	0
1785	98	0	-1017	-1387	-370	1202	-323	-878	-85	-147	-149	-205	-397	-65	0
1786	98	0	-1026	-1404	-378	1215	-324	-891	-85	-192	-114	-302	-341	15	0
1787	98	0	-968	-1418	-450	1193	-259	-934	-77	-89	-112	-141	-259	-54	0
1788	98	0	-1036	-1402	-366	1219	-335	-884	-141	-230	-192	-226	-432	-81	0
1789	98	0	-1031	-1389	-358	1210	-336	-873	-205	-143	-108	-240	-329	-143	0
1790	98	0	-1053	-1400	-347	1226	-353	-873	-120	-172	-176	-271	-386	-153	0
1791	98	0	-1122	-1418	-296	1270	-413	-857	-149	-174	-131	-294	-403	-157	0
1792	98	0	-1086	-1425	-339	1255	-373	-882	-155	-135	-201	-308	-386	-143	0
1793	98	0	-1108	-1416	-308	1262	-400	-862	-135	-170	-184	-333	-448	-283	0
1794	98	0	-1135	-1441	-306	1288	-414	-873	-151	-155	-190	-327	-376	-104	0
1795	98	0	-1020	-1460	-440	1240	-290	-950	-145	-75	-126	-277	-316	-166	0
1796	98	0	-1005	-1437	-432	1221	-286	-934	-89	-116	-83	-223	-271	-174	0
1797	98	0	-991	-1425	-434	1208	-278	-929	-197	-164	-166	-279	-329	-164	0
1798	98	0	-1040	-1414	-374	1227	-333	-894	-215	-178	-199	-298	-345	-225	0
1799	98	0	-1023	-1414	-391	1218	-316	-902	-122	-65	-29	-287	-271	-225	0
1800	98	0	-1152	-1431	-279	1291	-436	-855	-124	-149	-108	-275	-333	-294	0
1801	98	0	-1162	-1460	-298	1311	-432	-879	-174	-129	-184	-289	-405	-300	0
1802	98	0	-1207	-1470	-263	1338	-472	-866	-164	-157	-104	-372	-372	-252	0
1803	98	0	-1224	-1460	-236	1342	-494	-848	-205	-201	-97	-393	-397	-320	0
1804	98	0	-1174	-1472	-298	1323	-438	-885	-174	-164	-93	-399	-397	-386	0
1805	98	0	-1141	-1447	-306	1294	-417	-876	-184	-145	-58	-308	-335	-331	0
1806	98	0	-1092	-1462	-370	1277	-361	-916	-236	-209	-77	-343	-341	-285	0
1807	98	0	-1061	-1460	-399	1260	-331	-929	-124	-128	-79	-287	-345	-277	0
1808	98	0	-1084	-1466	-382	1275	-351	-924	-124	-135	-110	-347	-345	-296	0
1809	98	0	-1116	-1455	-339	1285	-388	-897	-149	-67	-133	-389	-366	-234	0
1810	98	0	-1146	-1458	-312	1302	-417	-885	-197	-139	-240	-294	-403	-325	0
1811	98	0	-1202	-1487	-285	1344	-458	-886	-246	-153	-147	-448	-475	-391	0
1812	98	0	-1190	-1484	-294	1337	-448	-889	-186	-159	-176	-374	-422	-337	0
1813	98	0	-1154	-1491	-337	1322	-408	-914	-128	-108	-170	-366	-407	-384	0
1814	98	0	-1166	-1495	-329	1330	-418	-912	-186	-128	-174	-339	-463	-337	0
1815	98	0	-1085	-1478	-393	1281	-346	-935	-139	-106	-162	-308	-362	-341	0
1816	98	0	-1063	-1449	-386	1256	-338	-917	-162	-137	-116	-289	-486	-226	0
1817	98	0	-995	-1437	-442	1216	-276	-939	-162	-98	-143	-261	-368	-263	0
1818	98	0	-1024	-1462	-438	1243	-293	-950	-120	-106	-168	-254	-312	-322	0
1819	98	0	-1083	-1484	-401	1283	-341	-942	-188	-195	-201	-308	-407	-285	0
1820	98	0	-1152	-1491	-339	1321	-406	-915	-180	-164	-211	-188	-475	-296	0
1821	98	0	-1138	-1425	-287	1281	-425	-856	-139	-215	-110	-329	-368	-279	0
1822	98	0	-1174	-1441	-267	1307	-453	-854	-178	-166	-166	-292	-391	-310	0
1823	98	0	-1051	-1396	-345	1223	-353	-870	-79	-174	-56	-306	-337	-215	0
1824	98	0	-1049	-1398	-349	1223	-350	-873	-133	-194	-36	-312	-316	-205	0
1825	98	0	-963	-1385	-422	1174	-270	-903	-149	-162	-60	-265	-287	-98	0
1826	98	0	-953	-1379	-426	1166	-263	-902	-112	-131	-21	-252	-221	-65	0
1827	98	0	-953	-1389	-436	1171	-258	-912	-164	-54	-98	-190	-135	-164	0
1828	98	0	-954	-1423	-469	1188	-242	-946	-108	-79	-79	-223	-143	-110	0
1829	98	0	-964	-1435	-471	1199	-246	-953	-145	-31	-54	-226	-75	-75	0
1830	98	0	-1059	-1458	-399	1258	-330	-928	-46	-116	-34	-215	-143	-44	0
1831	98	0	-1102	-1511	-409	1306	-346	-960	-100	-91	-106	-265	-225	-93	0
1832	98	0	-1072	-1553	-481	1312	-295	-1017	-122	-129	-122	-254	-157	-85	0
1833	98	0	-1139	-1561	-422	1350	-358	-991	-157	-110	-106	-226	-166	-128	0
1834	98	0	-1084	-1598	-514	1341	-285	-1056	-170	-141	-31	-292	-159	-36	0
1835	98	0	-1067	-1561	-494	1314	-286	-1027	-157	-161	-89	-263	-147	-42	0
1836	98	0	-993	-1491	-498	1242	-247	-994	-73	-73	-97	-180	-95	69	0
1837	98	0	-935	-1412	-477	1173	-229	-944	-159	-104	-32	-242	-60	44	0
1838	98	0	-933	-1348	-415	1140	-259	-881	-116	-137	-100	-246	-60	15	0
1839	98	0	-860	-1282	-422	1071	-219	-852	-91	-122	-64	-254	-36	29	0
1840	98	0	-900	-1272	-372	1086	-264	-822	-110	-85	-120	-186	-73	60	0
1841	98	0	-970	-1249	-279	1109	-345	-764	-180	-89	-195	-291	-100	-21	0
1842	98	0	-968	-1284	-316	1126	-326	-800	-126	-122	-114	-306	-139	67	0
1843	98	0	-956	-1297	-341	1126	-307	-819	-126	-46	-98	-207	-137	50	0
1844	98	0	-914	-1303	-389	1108	-262	-846	-102	-131	-155	-203	-166	21	0
1845	98	0	-864	-1323	-459	1093	-202	-891	-100	-52	-54	-230	-106	128	0
1846	98	0	-884	-1330	-446	1107	-219	-888	-149	-106	-182	-211	-122	13	0
1847	98	0	-811	-1309	-498	1060	-156	-903	-97	-77	-166	-170	-133	77	0
1848	98	0	-846	-1259	-413	1052	-216	-836	-135	-58	-190	-201	-112	52	0
1849	98	0	-900	-1185	-285	1042	-307	-735	-139	-106	-194	-250	-236	44	0
1850	98	0	-780	-1053	-273	916	-253	-663	-106	-73	-176	-199	-194	5	0
1851	98	0	-770	-826	-56	798	-357	-441	-180	-44	-219	-300	-302	-79	0
1852	98	0	-559	-486	73	522	-316	-206	-174	-98	-217	-285	-271	-71	0
1853	98	0	-370	-29	341	199	-355	156	-137	-54	-149	-195	-240	-1	0
1854	98	0	-62	500	562	-219	-312	531	-141	-166	-244	-248	-320	-1	0
1855	98	0	262	1061	799	-661	-268	930	-155	-56	-203	-283	-205	-7	0
1856	98	0	555	1627	1072	-1091	-258	1349	-176	-83	-230	-271	-207	-38	0
1857	98	0	908	2178	1270	-1543	-181	1724	-164	-118	-203	-312	-159	-29	0
1858	98	0	1115	2659	1544	-1887	-214	2101	-162	-64	-203	-238	-203	5	0
1859	98	0	1182	2863	1681	-2022	-249	2272	-197	-81	-234	-265	-254	-147	0
1860	98	0	1153	2873	1720	-2013	-283	2296	-137	-52	-314	-269	-168	-162	0
1861	98	0	1034	2667	1633	-1850	-299	2150	-166	-75	-316	-353	-261	-182	0
1862	98	0	991	2494	1503	-1742	-256	1998	-184	-91	-292	-341	-228	-201	0
1863	98	0	818	2273	1455	-1545	-318	1864	-203	-143	-291	-393	-254	-203	1
1864	98	0	759	1934	1175	-1346	-208	1554	-106	-17	-327	-256	-232	-172	0
1865	98	0	512	1460	948	-986	-218	1204	-232	-29	-438	-318	-180	-215	0
1866	98	0	326	921	595	-623	-134	758	-164	-38	-341	-217	-168	-149	0
1867	98	0	-42	347	389	-152	-215	368	-277	-32	-471	-343	-176	-316	0
1868	98	0	-261	-147	114	204	-187	-16	-217	-73	-372	-296	-98	-225	0
1869	98	0	-574	-601	-27	587	-273	-314	-331	-67	-415	-312	-182	-230	0
1870	98	0	-780	-937	-157	858	-311	-547	-341	-110	-432	-393	-230	-362	0
1871	98	0	-863	-1154	-291	1008	-286	-722	-273	-46	-486	-339	-281	-374	0
1872	98	0	-941	-1218	-277	1079	-332	-747	-318	-73	-485	-370	-190	-355	0
1873	86	0	-902	-1206	-304	1054	-299	-755	-298	-87	-485	-382	-265	-366	0
1874	86	0	-943	-1208	-265	1075	-339	-736	-263	-106	-473	-329	-223	-345	0
1875	86	0	-847	-1229	-382	1038	-232	-805	-217	-93	-496	-351	-211	-275	0
1876	86	0	-831	-1253	-422	1042	-204	-837	-265	-58	-512	-269	-172	-335	0
1877	86	0	-830	-1299	-469	1064	-180	-884	-149	-182	-525	-267	-188	-323	0
1878	86	0	-820	-1303	-483	1061	-168	-893	-131	-112	-496	-232	-188	-242	0
1879	86	0	-900	-1319	-419	1109	-240	-869	-238	-135	-533	-294	-139	-273	0
1880	86	0	-931	-1336	-405	1133	-263	-870	-240	-128	-566	-327	-258	-380	0
1881	86	0	-913	-1363	-450	1138	-231	-906	-104	-116	-479	-209	-211	-254	0
1882	86	0	-1034	-1346	-312	1190	-361	-829	-240	-166	-426	-370	-244	-259	0
1883	86	0	-917	-1334	-417	1125	-250	-875	-124	-174	-399	-250	-244	-310	0
1884	86	0	-996	-1323	-327	1159	-334	-825	-162	-213	-351	-217	-259	-223	0
1885	86	0	-904	-1336	-432	1120	-236	-884	-184	-153	-479	-238	-178	-287	0
1886	86	0	-974	-1416	-442	1195	-266	-929	-199	-56	-405	-236	-157	-149	0
1887	86	0	-997	-1470	-473	1233	-262	-971	-201	-126	-413	-205	-194	-215	0
1888	86	0	-1048	-1484	-436	1266	-306	-960	-201	-182	-397	-298	-149	-190	0
1889	86	0	-974	-1453	-479	1213	-247	-966	-149	-151	-287	-275	-168	-178	0
1890	86	0	-1054	-1474	-420	1264	-317	-947	-180	-133	-223	-271	-228	-108	0
1891	86	0	-1011	-1439	-428	1225	-291	-933	-131	-153	-248	-300	-248	-98	0
1892	86	0	-1109	-1456	-347	1282	-381	-901	-122	-128	-236	-285	-230	-114	0
1893	86	0	-1089	-1412	-323	1250	-383	-867	-126	-155	-192	-333	-322	-153	0
1894	86	0	-1045	-1400	-355	1222	-345	-877	-172	-85	-219	-250	-294	-153	0
1895	86	0	-1066	-1422	-356	1244	-355	-889	-192	-95	-162	-294	-294	-64	0
1896	86	0	-960	-1394	-434	1177	-263	-914	-174	-19	-259	-223	-238	-122	0
1897	86	0	-912	-1379	-467	1145	-222	-923	-133	-91	-106	-201	-285	-17	0
1898	86	0	-1030	-1433	-403	1231	-313	-918	-199	-164	-126	-223	-355	-97	0
1899	86	0	-1026	-1429	-403	1227	-311	-916	-223	-104	-234	-151	-349	-131	0
1900	86	0	-1049	-1402	-353	1225	-348	-877	-201	-89	-226	-194	-242	-106	0
1901	86	0	-1111	-1431	-320	1271	-395	-875	-190	-194	-201	-93	-368	-157	0
1902	86	0	-1129	-1427	-298	1278	-415	-862	-162	-182	-166	-170	-343	-139	0
1903	86	0	-1112	-1408	-296	1260	-408	-852	-213	-143	-184	-106	-372	-91	0
1904	86	0	-1082	-1367	-285	1224	-398	-826	-201	-172	-100	-108	-380	-114	0
1905	86	0	-995	-1375	-380	1185	-307	-877	-190	-120	-126	-145	-261	-192	0
1906	86	0	-1003	-1367	-364	1185	-319	-865	-213	-129	-190	-27	-209	-161	0
1907	86	0	-988	-1344	-356	1166	-316	-850	-236	-184	-102	-153	-182	-240	0
1908	86	0	-1049	-1367	-318	1208	-365	-842	-259	-147	-201	-73	-172	-190	0
1909	86	0	-1073	-1387	-314	1230	-379	-850	-221	-159	-102	-124	-157	-178	0
1910	86	0	-1095	-1387	-292	1241	-401	-839	-256	-151	-100	-263	-91	-199	0
1911	86	0	-1111	-1363	-252	1237	-429	-807	-271	-131	-85	-265	-186	-164	0
1912	86	0	-1108	-1356	-248	1232	-430	-802	-254	-131	-98	-292	-126	-203	0
1913	86	0	-1133	-1332	-199	1232	-467	-765	-341	-112	-128	-312	-162	-203	0
1914	86	0	-1088	-1307	-219	1197	-434	-763	-261	-129	-36	-306	-120	-209	0
1915	86	0	-1106	-1311	-205	1208	-450	-758	-265	-97	-135	-261	-44	-277	0
1916	86	0	-1026	-1305	-279	1165	-373	-792	-238	-85	-110	-291	-29	-238	0
1917	86	0	-1087	-1313	-226	1200	-430	-769	-318	-100	-232	-304	-100	-258	0
1918	86	0	-1013	-1315	-302	1164	-355	-808	-188	-75	-219	-347	-36	-182	0
1919	86	0	-1148	-1305	-157	1226	-495	-731	-347	-153	-717	-353	-168	-339	0
1920	86	0	-1073	-1280	-207	1176	-433	-743	-341	-108	-517	-333	-141	-250	0
1921	86	0	-1151	-1257	-106	1204	-522	-681	-271	-145	-279	-364	-298	-254	0
1922	86	0	-1117	-1243	-126	1180	-495	-684	-258	-155	-279	-384	-327	-320	0
1923	86	0	-1226	-1235	-9	1230	-608	-622	-356	-98	-279	-450	-250	-413	0
1924	86	0	-1093	-1259	-166	1176	-463	-712	-246	-104	-178	-397	-351	-347	0
1925	86	0	-1152	-1278	-126	1215	-513	-702	-277	-65	-112	-386	-345	-364	0
1926	86	0	-1061	-1286	-225	1173	-418	-755	-228	-108	-225	-316	-417	-289	0
1927	86	0	-1048	-1282	-234	1165	-407	-758	-252	17	-155	-322	-351	-304	0
1928	86	0	-1106	-1290	-184	1198	-461	-737	-226	-34	-145	-428	-448	-287	0
1929	86	0	-1090	-1276	-186	1183	-452	-731	-240	-42	-87	-389	-450	-265	0
1930	86	0	-1096	-1305	-209	1200	-443	-757	-199	-48	-118	-389	-502	-343	0
1931	86	0	-863	-772	91	817	-477	-340	-277	-93	-122	-638	-717	-510	0
1932	86	0	-1655	-2033	-378	1844	-638	-1205	-256	-32	46	-349	-405	-213	0
1933	86	0	-2135	-3136	-1001	2635	-567	-2068	-389	-159	-83	-525	-680	-388	0
1934	86	0	-2288	-3812	-1524	3050	-382	-2668	-147	19	116	-366	-510	-226	0
1935	86	0	-2573	-4200	-1627	3386	-473	-2913	-259	-32	-124	-397	-589	-355	0
1936	86	0	-2506	-4403	-1897	3454	-304	-3150	-182	56	-31	-349	-529	-256	0
1937	86	0	-2631	-4460	-1829	3545	-401	-3144	-161	34	118	-294	-490	-209	0
1938	86	0	-2642	-4514	-1872	3578	-385	-3193	-195	-38	38	-310	-539	-360	0
1939	86	0	-2698	-4494	-1796	3596	-451	-3145	-207	-3	56	-289	-523	-296	0
1940	86	0	-2725	-4469	-1744	3597	-490	-3106	-205	29	19	-320	-516	-391	0
1941	86	0	-2720	-4444	-1724	3582	-498	-3084	-118	-54	116	-296	-576	-353	0
1942	86	0	-2706	-4419	-1713	3562	-496	-3066	-118	-1	131	-314	-457	-283	0
1943	86	0	-2710	-4386	-1676	3548	-517	-3031	-172	-32	36	-320	-512	-428	0
1944	86	0	-2656	-4351	-1695	3503	-480	-3023	-219	-34	197	-289	-452	-353	0
1945	86	0	-2681	-4289	-1608	3485	-536	-2948	-228	-116	95	-316	-465	-372	0
1946	86	0	-2661	-4207	-1546	3434	-557	-2876	-141	-104	174	-252	-343	-366	0
1947	86	0	-2491	-4122	-1631	3306	-430	-2876	-155	-147	188	-166	-364	-391	0
1948	86	0	-2321	-4039	-1718	3180	-301	-2878	-110	-133	211	-207	-401	-372	0
1949	86	0	-2349	-3930	-1581	3139	-384	-2755	-145	-81	355	-197	-248	-279	0
1950	86	0	-2340	-3798	-1458	3069	-441	-2628	-91	-137	386	-265	-329	-364	0
1951	86	0	-2181	-3676	-1495	2928	-343	-2585	-44	-85	467	-215	-275	-306	0
1952	86	0	-2235	-3538	-1303	2886	-466	-2420	-129	-145	554	-236	-236	-323	0
1953	86	0	-1991	-3356	-1365	2673	-313	-2360	-79	-79	607	-186	-97	-283	0
1954	86	0	-1861	-3129	-1268	2495	-296	-2198	-79	-71	562	-211	-60	-263	0
1955	86	0	-1689	-2950	-1261	2319	-214	-2105	32	17	547	-129	52	-79	0
1956	86	0	-1554	-2756	-1202	2155	-176	-1979	17	-81	558	-178	64	-194	0
1957	86	0	-1408	-2628	-1220	2018	-94	-1924	98	29	556	9	215	42	0
1958	86	0	-1386	-2487	-1101	1936	-142	-1794	-64	-67	444	-17	91	-58	0
1959	86	0	-1249	-2360	-1111	1804	-69	-1735	50	104	519	83	188	9	0
1960	86	0	-1393	-2246	-853	1819	-270	-1549	27	67	434	-91	128	-7	0
1961	86	0	-1253	-2170	-917	1711	-168	-1543	133	50	523	-145	67	-38	0
1962	86	0	-1288	-2073	-785	1680	-251	-1429	77	60	506	-176	48	17	0
1963	86	0	-1263	-2054	-791	1658	-236	-1422	116	1	479	-277	-29	-153	0
1964	86	0	-1245	-1980	-735	1612	-255	-1357	36	15	419	-234	-157	-199	0
1965	86	0	-1178	-1934	-756	1556	-211	-1345	31	-38	440	-285	-269	-195	0
1966	86	0	-1057	-1879	-822	1468	-117	-1350	83	9	483	-331	-275	-316	0
1967	86	0	-1178	-1841	-663	1509	-257	-1252	-25	-87	386	-461	-415	-446	0
1968	86	0	-1084	-1815	-731	1449	-176	-1273	34	-110	424	-483	-580	-436	0
1969	86	0	-1297	-1778	-481	1537	-408	-1129	-85	-133	300	-535	-727	-593	0
1970	86	0	-1213	-1730	-517	1471	-348	-1123	-31	-48	325	-554	-727	-649	0
1971	86	0	-1311	-1687	-376	1499	-467	-1031	-118	-91	215	-570	-1004	-711	0
1972	86	0	-1338	-1689	-351	1513	-493	-1020	-98	-85	246	-634	-1034	-793	0
1973	86	0	-1337	-1649	-312	1493	-512	-980	-159	-64	211	-607	-1096	-861	0
1974	86	0	-1280	-1598	-318	1439	-481	-958	-201	36	277	-746	-1101	-948	0
1975	86	0	-1246	-1540	-294	1393	-476	-917	-203	-5	277	-762	-1103	-880	0
1976	86	0	-1212	-1468	-256	1340	-478	-862	-277	34	151	-671	-1150	-911	0
1977	86	0	-1148	-1437	-289	1292	-429	-863	-281	44	85	-719	-1191	-904	0
1978	86	0	-1181	-1375	-194	1278	-493	-784	-356	73	31	-871	-1171	-946	0
1979	86	0	-1166	-1354	-188	1260	-489	-771	-292	54	-15	-793	-1177	-985	0
1980	86	0	-1189	-1375	-186	1282	-501	-780	-409	100	29	-799	-1103	-890	0
1981	86	0	-1106	-1354	-248	1230	-429	-801	-347	104	-29	-857	-1099	-888	0
1982	86	0	-1094	-1319	-225	1206	-434	-772	-325	87	-1	-793	-960	-853	0
1983	86	0	-1014	-1299	-285	1156	-364	-792	-325	194	1	-857	-865	-812	0
1984	86	0	-900	-1268	-368	1084	-266	-818	-207	116	67	-721	-873	-692	0
1985	86	0	-844	-1255	-411	1049	-216	-833	-306	219	83	-661	-644	-560	0
1986	86	0	-735	-1198	-463	966	-136	-830	-271	145	46	-684	-595	-566	0
1987	86	0	-568	-1150	-582	859	7	-866	-197	335	71	-552	-413	-339	0
1988	86	0	-644	-1119	-475	881	-84	-797	-230	166	-9	-512	-397	-343	0
1989	86	0	-555	-1086	-531	820	-12	-808	-279	147	-36	-471	-380	-261	0
1990	86	0	-574	-1059	-485	816	-44	-772	-312	85	69	-386	-244	-226	0
1991	86	0	-583	-1068	-485	825	-49	-776	-312	162	3	-483	-184	-87	0
1992	86	0	-507	-1065	-558	786	25	-811	-258	126	50	-399	-73	-36	0
1993	86	0	-529	-1072	-543	800	7	-807	-362	73	11	-355	31	-25	0
1994	86	0	-367	-1059	-692	713	162	-875	-349	135	50	-265	102	139	0
1995	86	0	-362	-1105	-743	733	190	-924	-325	73	110	-228	250	215	0
1996	86	0	-283	-1152	-869	717	293	-1010	-234	60	126	-155	405	271	0
1997	86	0	-341	-1206	-865	773	262	-1035	-300	48	42	-17	407	355	0
1998	86	0	-311	-1255	-944	783	316	-1099	-64	15	215	-62	613	486	0
1999	86	0	-425	-1305	-880	865	227	-1092	-246	-110	172	-29	603	510	0
[truncated: 30,341 more rows]
