# Supplementary material for: A Robust and Real-Time Capable Envelope-Based Algorithm for Heart Sound Classification: Validation under Different Physiological Conditions
Source: Sensors (Basel). 2020 Feb 11;20(4):972. doi: 10.3390/s20040972 (PMC7070375; doi:10.3390/s20040972)
Supplement: Supplementary file 1 [file sensors-20-00972-s001.zip › Messungen/ua/ua06_unfiltered.csv]

Dataset No.	Pulse (bpm)	Pacer Bit	leadI (�V)	leadII (�V)	leadIII (�V)	lead_avR (�V)	lead_avL (�V)	lead_avF (�V)	V1 (�V)	V2 (�V)	V3 (�V)	V4 (�V)	V5 (�V)	V6 (�V)	R-Wave
1	0	0	-254	-364	-110	309	-72	-237	248	223	642	-114	-221	73	0
2	0	0	-461	-364	97	412	-279	-133	-194	-719	-698	-314	457	-261	0
3	0	0	-877	-715	162	796	-519	-276	-517	-1206	-1138	-783	397	-318	0
4	0	0	-845	-721	124	783	-484	-298	-452	-1171	-1101	-595	325	-296	0
5	0	0	-767	-727	40	747	-403	-343	-159	-616	-498	-228	469	-162	0
6	0	0	-710	-725	-15	717	-347	-370	345	228	351	446	585	19	0
7	0	0	-573	-741	-168	657	-202	-454	696	890	999	931	554	91	0
8	0	0	-489	-737	-248	613	-120	-492	1074	1284	1359	1266	651	186	0
9	0	0	-572	-713	-141	642	-215	-427	900	1113	1146	1099	646	110	0
10	0	0	-594	-729	-135	661	-229	-432	531	512	506	523	488	-19	1
11	0	0	-737	-746	-9	741	-364	-377	60	-395	-376	-65	442	-178	0
12	0	0	-814	-731	83	772	-448	-324	-339	-942	-935	-595	353	-298	0
13	0	0	-829	-719	110	774	-469	-304	-597	-1348	-1299	-857	388	-259	0
14	0	0	-901	-733	168	817	-534	-282	-673	-1284	-1251	-783	399	-345	0
15	0	0	-816	-727	89	771	-452	-319	-370	-779	-733	-405	428	-250	0
16	0	0	-720	-735	-15	727	-352	-375	178	71	203	339	550	-40	0
17	0	0	-665	-729	-64	697	-300	-396	583	754	801	760	580	31	0
18	0	0	-464	-729	-265	596	-99	-497	993	1154	1208	1136	618	95	0
19	0	0	-539	-731	-192	635	-173	-461	845	1047	1099	991	599	106	0
20	0	0	-642	-750	-108	696	-267	-429	560	455	407	519	576	-126	0
21	0	0	-704	-735	-31	719	-336	-383	58	-399	-438	-120	469	-197	0
22	0	0	-754	-739	15	746	-384	-362	-279	-888	-948	-508	461	-323	0
23	0	0	-884	-729	155	806	-519	-287	-626	-1239	-1237	-702	395	-300	0
24	0	0	-901	-729	172	815	-536	-278	-589	-1245	-1055	-772	384	-277	0
25	0	0	-713	-744	-31	728	-341	-387	-203	-521	-434	-254	519	-149	0
26	0	0	-775	-762	13	768	-394	-374	291	209	333	453	554	-137	0
27	0	0	-545	-750	-205	647	-170	-477	838	979	1121	1039	611	73	0
28	0	0	-524	-743	-219	633	-152	-481	1067	1398	1567	1321	710	157	0
29	0	0	-459	-746	-287	602	-86	-516	1105	1350	1365	1274	611	58	0
30	0	0	-561	-756	-195	658	-183	-475	808	834	750	822	572	-44	0
31	0	0	-747	-746	1	746	-374	-372	343	-11	-62	166	450	-85	0
32	0	0	-683	-741	-58	712	-312	-399	-23	-405	-446	-192	436	-225	0
33	0	0	-768	-739	29	753	-398	-355	-296	-760	-717	-440	446	-203	0
34	0	0	-742	-741	1	741	-371	-370	-234	-690	-582	-250	459	-184	0
35	0	0	-718	-750	-32	734	-343	-391	56	-143	-69	151	448	-118	0
36	0	0	-518	-737	-219	627	-149	-478	663	828	894	931	587	58	0
37	0	0	-488	-746	-258	617	-115	-502	1086	1439	1614	1379	642	182	0
38	0	0	-347	-729	-382	538	17	-555	1515	1992	1980	1747	807	166	0
39	0	0	-435	-739	-304	587	-65	-521	1499	1877	1901	1641	741	182	0
40	0	0	-411	-758	-347	584	-32	-552	1160	1226	1257	1220	587	-23	0
41	0	0	-545	-756	-211	650	-167	-483	593	498	525	595	574	-77	0
42	0	0	-638	-735	-97	686	-270	-416	256	-106	-67	87	490	-186	0
43	0	0	-685	-752	-67	718	-309	-409	-32	-419	-399	-143	485	-236	0
44	0	0	-710	-746	-36	728	-337	-391	-32	-475	-327	-120	417	-176	0
45	0	0	-611	-737	-126	674	-242	-431	230	128	166	256	605	-143	0
46	0	0	-553	-750	-197	651	-178	-473	729	925	987	925	653	13	0
47	0	0	-350	-739	-389	544	19	-564	1249	1664	1662	1544	725	230	0
48	0	0	-423	-748	-325	585	-49	-536	1402	1907	1914	1699	696	128	0
49	0	0	-304	-752	-448	528	72	-600	1420	1792	1895	1559	768	143	0
50	0	0	-475	-754	-279	614	-98	-516	1032	1165	1109	1063	618	-48	0
51	0	0	-561	-756	-195	658	-183	-475	453	217	256	356	494	-120	0
52	0	0	-650	-760	-110	705	-270	-435	116	-333	-380	-73	436	-190	0
53	0	0	-771	-756	15	763	-393	-370	-246	-791	-721	-467	424	-281	0
54	0	0	-751	-760	-9	755	-371	-384	-217	-855	-680	-411	469	-269	0
55	0	0	-665	-748	-83	706	-291	-415	-32	-347	-137	-48	614	-172	0
56	0	0	-629	-760	-131	694	-249	-445	395	384	576	485	585	-48	0
57	0	0	-439	-741	-302	590	-68	-521	989	1096	1253	1092	746	106	0
58	0	0	-485	-735	-250	610	-117	-492	1074	1377	1451	1247	721	3	0
59	0	0	-357	-729	-372	543	7	-550	1059	1365	1328	1131	737	79	0
60	0	0	-530	-731	-201	630	-164	-466	613	636	583	628	580	-9	0
61	0	0	-642	-739	-97	690	-272	-418	75	-318	-300	-176	469	-192	0
62	0	0	-746	-725	21	735	-383	-352	-378	-894	-851	-607	504	-244	0
63	0	0	-763	-719	44	741	-403	-337	-613	-1429	-1354	-985	419	-362	0
64	0	0	-781	-731	50	756	-415	-340	-768	-1400	-1408	-1020	552	-281	0
65	0	0	-825	-748	77	786	-451	-335	-543	-1165	-1020	-721	393	-254	0
66	0	0	-695	-766	-71	730	-312	-418	-124	-424	-250	-126	558	-89	0
67	0	0	-726	-758	-32	742	-347	-395	232	95	166	300	517	-9	0
68	0	0	-540	-766	-226	653	-157	-496	440	527	506	477	622	0	0
69	0	0	-646	-739	-93	692	-276	-416	356	242	345	355	632	27	0
70	0	0	-683	-731	-48	707	-317	-389	-112	-620	-434	-300	393	-215	0
71	0	0	-868	-756	112	812	-490	-322	-570	-1359	-1247	-865	436	-259	0
72	0	0	-1015	-781	234	898	-624	-273	-1080	-2058	-1974	-1373	285	-417	0
73	0	0	-998	-766	232	882	-615	-267	-1268	-2392	-2211	-1720	306	-389	0
74	0	0	-1112	-750	362	931	-737	-194	-1414	-2442	-2194	-1709	285	-378	0
75	0	0	-1014	-735	279	874	-646	-228	-1160	-1932	-1693	-1276	360	-327	0
76	0	0	-922	-754	168	838	-545	-293	-622	-1090	-882	-680	436	-98	0
77	0	0	-835	-750	85	792	-460	-332	-161	-430	-215	-166	591	0	0
78	0	0	-716	-743	-27	729	-344	-385	83	21	114	114	572	77	0
79	0	0	-708	-744	-36	726	-336	-390	211	-93	19	108	587	58	0
80	0	0	-800	-744	56	772	-428	-344	-261	-768	-605	-463	339	-112	0
81	0	0	-931	-737	194	834	-562	-271	-741	-1538	-1418	-1004	382	-230	0
82	0	0	-951	-744	207	847	-579	-268	-1080	-2064	-1934	-1462	323	-271	0
83	0	0	-1062	-760	302	911	-682	-229	-1326	-2510	-2265	-1742	300	-329	0
84	0	0	-1077	-754	323	915	-700	-215	-1340	-2434	-2176	-1619	370	-292	0
85	0	0	-1004	-748	256	876	-630	-246	-999	-1922	-1625	-1177	355	-203	0
86	0	0	-901	-737	164	819	-532	-286	-535	-985	-774	-496	537	-54	0
87	0	0	-783	-729	54	756	-418	-337	5	-378	17	-5	574	108	0
88	0	0	-734	-739	-5	736	-364	-372	205	69	389	287	552	104	0
89	0	0	-755	-750	5	752	-380	-372	252	7	248	228	603	126	0
90	0	0	-775	-739	36	757	-405	-351	-91	-529	-388	-232	490	15	0
91	0	0	-916	-750	166	833	-541	-292	-585	-1359	-1136	-845	448	-128	0
92	0	0	-1070	-762	308	916	-689	-227	-937	-1945	-1660	-1233	238	-120	0
93	0	0	-1029	-735	294	882	-661	-220	-1167	-2234	-1877	-1507	343	-188	0
94	0	0	-1045	-737	308	891	-676	-214	-1171	-2258	-1874	-1416	323	-139	0
95	0	0	-1037	-731	306	884	-671	-212	-816	-1617	-1311	-857	417	-54	0
96	0	0	-853	-737	116	795	-484	-310	-306	-723	-523	-194	521	104	0
97	0	0	-790	-750	40	770	-415	-355	170	-83	221	201	583	215	0
98	0	0	-747	-762	-15	754	-366	-388	405	444	605	601	582	250	0
99	0	0	-722	-754	-32	738	-345	-393	382	304	562	461	471	244	0
100	0	0	-753	-752	1	752	-377	-375	151	-283	-126	21	459	137	0
101	0	0	-895	-746	149	820	-522	-298	-436	-1109	-838	-618	378	17	0
102	0	0	-1004	-746	258	875	-631	-244	-770	-1660	-1371	-1047	323	-104	0
103	0	0	-999	-741	258	870	-628	-241	-952	-1992	-1711	-1268	289	-194	0
104	0	0	-1058	-733	325	895	-691	-204	-1034	-1951	-1596	-1266	318	-161	0
105	0	0	-1027	-711	316	869	-671	-197	-706	-1414	-1136	-696	364	-9	0
106	0	0	-899	-719	180	809	-539	-269	-192	-708	-246	-147	426	97	0
107	0	0	-750	-729	21	739	-385	-354	335	223	436	453	537	298	0
108	0	0	-748	-719	29	733	-388	-345	574	580	812	741	611	291	0
109	0	0	-628	-723	-95	675	-266	-409	605	531	708	624	570	192	0
110	0	0	-695	-733	-38	714	-328	-385	289	-9	153	182	545	129	0
111	0	0	-924	-750	174	837	-549	-288	-333	-987	-680	-483	393	-32	0
112	0	0	-951	-744	207	847	-579	-268	-556	-1466	-1125	-921	289	-95	0
113	0	0	-1062	-744	318	903	-690	-213	-774	-1844	-1557	-1115	308	-159	0
114	0	0	-986	-719	267	852	-626	-226	-859	-1681	-1441	-1039	318	-100	0
115	0	0	-955	-717	238	836	-596	-239	-479	-1198	-929	-583	386	0	0
116	0	0	-848	-719	129	783	-488	-295	-58	-322	-65	25	467	120	0
117	0	0	-699	-698	1	698	-350	-348	467	310	624	556	543	258	0
118	0	0	-682	-682	0	682	-341	-341	756	711	1002	820	597	341	0
119	0	0	-648	-669	-21	658	-313	-345	642	673	845	731	578	205	0
120	0	0	-724	-655	69	689	-396	-293	391	131	271	263	477	197	0
121	0	0	-785	-636	149	710	-467	-243	-176	-686	-599	-281	362	1	0
122	0	0	-946	-624	322	785	-634	-151	-603	-1226	-1030	-785	323	-13	0
123	0	0	-856	-618	238	737	-547	-190	-708	-1627	-1406	-993	248	-104	0
124	0	0	-947	-614	333	780	-640	-140	-830	-1503	-1262	-905	345	-36	0
125	0	0	-903	-624	279	763	-591	-172	-483	-1113	-787	-500	372	-48	0
126	0	0	-754	-599	155	676	-454	-222	67	-188	77	164	488	182	0
127	0	0	-640	-580	60	610	-350	-260	510	448	659	686	467	269	0
128	0	0	-570	-583	-13	576	-278	-298	787	898	1096	979	547	360	0
129	0	0	-597	-597	0	597	-298	-298	774	845	907	841	574	252	0
130	0	0	-664	-597	67	630	-365	-265	409	178	325	333	364	197	0
131	0	0	-758	-566	192	662	-475	-187	-97	-535	-413	-221	382	31	0
132	0	0	-839	-591	248	715	-543	-171	-475	-1076	-1043	-679	378	-79	0
133	0	0	-907	-609	298	758	-602	-155	-679	-1476	-1338	-966	281	-95	0
134	0	0	-963	-616	347	789	-655	-134	-711	-1517	-1307	-948	269	-104	0
135	0	0	-874	-632	242	753	-558	-195	-415	-869	-638	-368	360	98	0
136	0	0	-775	-622	153	698	-464	-234	145	-145	98	238	426	122	0
137	0	0	-634	-605	29	619	-331	-288	506	636	680	725	498	273	0
138	0	0	-601	-614	-13	607	-294	-313	768	1030	1080	1037	578	341	0
139	0	0	-603	-634	-31	618	-286	-332	791	913	973	847	539	232	0
140	0	0	-667	-644	23	655	-345	-310	413	378	368	358	444	184	0
141	0	0	-816	-642	174	729	-495	-234	7	-477	-434	-201	413	-13	0
142	0	0	-893	-655	238	774	-565	-208	-448	-1001	-999	-653	331	-95	0
143	0	0	-876	-657	219	766	-547	-219	-589	-1367	-1253	-925	327	-38	0
144	0	0	-985	-667	318	826	-651	-174	-706	-1350	-1286	-847	304	-65	0
145	0	0	-820	-679	141	749	-480	-269	-294	-834	-661	-391	440	93	0
146	0	0	-775	-673	102	724	-438	-285	194	-17	104	250	483	180	0
147	0	0	-658	-673	-15	665	-321	-344	593	669	766	743	531	254	0
148	0	0	-594	-694	-100	644	-247	-397	968	1092	1191	1101	583	391	0
149	0	0	-675	-690	-15	682	-330	-352	828	948	1016	917	496	252	0
150	0	0	-648	-700	-52	674	-298	-376	545	463	494	514	517	180	0
151	0	0	-890	-706	184	798	-537	-261	21	-465	-399	-141	331	42	0
152	0	0	-854	-725	129	789	-491	-298	-300	-915	-861	-580	327	-98	0
153	0	0	-980	-752	228	866	-604	-262	-564	-1340	-1206	-907	283	-69	0
154	0	0	-928	-752	176	840	-552	-288	-574	-1288	-1183	-816	244	-87	0
155	0	0	-896	-741	155	818	-525	-293	-273	-816	-599	-411	364	27	0
156	0	0	-836	-741	95	788	-465	-323	176	75	168	271	479	166	0
157	0	0	-650	-743	-93	696	-278	-418	684	756	807	847	533	250	0
158	0	0	-545	-746	-201	645	-172	-473	1012	1101	1288	1140	541	310	0
159	0	0	-626	-744	-118	685	-254	-431	933	1047	1101	1045	525	244	0
160	0	0	-671	-735	-64	703	-303	-399	554	442	488	477	517	178	0
161	0	0	-763	-746	17	754	-390	-364	91	-358	-366	-149	333	67	0
162	0	0	-858	-748	110	803	-484	-319	-296	-855	-840	-533	327	-81	0
163	0	0	-942	-752	190	847	-566	-281	-634	-1231	-1218	-822	261	-67	0
164	0	0	-907	-743	164	825	-535	-289	-587	-1235	-1134	-692	186	-27	0
165	0	0	-866	-768	98	817	-482	-335	-252	-717	-585	-294	351	9	0
166	0	0	-759	-758	1	758	-380	-378	226	106	137	339	424	194	0
167	0	0	-619	-756	-137	687	-241	-446	721	828	923	948	525	292	0
168	0	0	-625	-772	-147	698	-239	-459	890	1154	1241	1171	479	327	0
169	0	0	-530	-772	-242	651	-144	-507	987	1150	1154	1138	498	318	0
170	0	0	-671	-752	-81	711	-295	-416	614	541	440	620	424	124	0
171	0	0	-747	-746	1	746	-374	-372	50	-318	-314	-118	341	100	0
172	0	0	-839	-752	87	795	-463	-332	-366	-772	-843	-500	291	-62	0
173	0	0	-870	-748	122	809	-496	-313	-562	-1131	-1255	-686	291	-77	0
174	0	0	-983	-768	215	875	-599	-276	-583	-1193	-1187	-799	294	-128	0
175	0	0	-833	-777	56	805	-444	-360	-221	-733	-611	-244	285	81	0
176	0	0	-844	-746	98	795	-471	-324	162	128	182	329	430	174	0
177	0	0	-586	-774	-188	680	-199	-481	675	876	876	861	533	259	0
178	0	0	-566	-783	-217	674	-174	-500	1012	1268	1293	1231	618	331	0
179	0	0	-609	-793	-184	701	-212	-488	948	1111	1144	1088	467	287	0
180	0	0	-683	-789	-106	736	-288	-447	626	481	529	568	453	118	0
181	0	0	-761	-795	-34	778	-363	-414	139	-287	-230	-58	395	34	0
182	0	0	-860	-816	44	838	-452	-386	-190	-913	-838	-442	248	-34	0
183	0	0	-911	-849	62	880	-486	-393	-422	-1175	-1134	-655	347	-122	0
184	0	0	-936	-845	91	890	-513	-377	-618	-1096	-1138	-721	304	-114	0
185	0	0	-854	-849	5	851	-429	-422	-275	-663	-527	-343	341	17	0
186	0	0	-793	-814	-21	803	-386	-417	184	124	236	358	436	162	0
187	0	0	-606	-735	-129	670	-238	-432	704	830	937	896	516	316	0
188	0	0	-489	-657	-168	573	-160	-412	946	1272	1303	1257	525	347	0
189	0	0	-551	-566	-15	558	-268	-290	946	1080	1113	1107	541	232	0
190	0	0	-463	-370	93	416	-278	-138	628	531	490	655	422	54	0
191	0	0	-472	-104	368	288	-420	132	128	-298	-254	11	277	54	0
192	0	0	-401	151	552	125	-476	351	-242	-793	-808	-382	277	-83	0
193	0	0	-279	508	787	-114	-533	647	-533	-1136	-1140	-787	314	-153	0
194	0	0	-37	911	948	-437	-492	929	-529	-1214	-1020	-692	302	-79	0
195	0	0	175	1371	1196	-773	-510	1283	-230	-657	-560	-246	335	-31	0
196	0	0	584	1874	1290	-1229	-353	1582	234	159	296	428	424	95	0
197	0	0	934	2454	1520	-1694	-293	1987	653	876	873	905	539	240	0
198	0	0	1332	2975	1643	-2153	-155	2309	989	1257	1266	1212	609	232	0
199	0	0	1466	3365	1899	-2415	-216	2632	981	1169	1167	1119	552	211	0
200	0	0	1595	3538	1943	-2566	-174	2740	593	636	543	673	452	75	0
201	0	0	1338	3464	2126	-2401	-394	2795	89	-221	-281	-7	316	-32	0
202	0	0	1236	3292	2056	-2264	-410	2674	-254	-791	-785	-457	314	-153	0
203	0	0	1063	3057	1994	-2060	-465	2525	-486	-1140	-1142	-649	221	-129	1
204	0	0	840	2752	1912	-1796	-536	2332	-533	-1164	-1111	-684	228	-155	0
205	0	0	669	2331	1662	-1500	-496	1996	-318	-642	-545	-279	304	52	0
206	0	0	532	1860	1328	-1196	-398	1594	147	172	223	386	382	112	0
207	0	0	508	1369	861	-938	-176	1115	622	902	904	962	452	155	0
208	0	0	206	799	593	-502	-193	696	853	1262	1299	1251	533	248	0
209	0	0	62	283	221	-172	-79	252	931	1206	1204	1146	568	240	0
210	0	0	-317	-143	174	230	-245	15	560	541	426	667	405	79	0
211	0	0	-527	-440	87	483	-307	-176	79	-201	-256	-3	316	-97	0
212	0	0	-740	-517	223	628	-481	-147	-388	-768	-834	-358	271	-143	0
213	0	0	-724	-490	234	607	-479	-128	-587	-1200	-1229	-735	232	-256	0
214	0	0	-693	-461	232	577	-462	-114	-541	-1084	-1053	-547	259	-91	0
215	0	0	-673	-452	221	562	-447	-115	-353	-649	-595	-285	310	-110	0
216	0	0	-546	-471	75	508	-310	-198	292	256	289	452	475	114	0
217	0	0	-504	-475	29	489	-266	-223	599	741	849	904	420	104	0
218	0	0	-440	-492	-52	466	-194	-272	905	1340	1259	1224	593	199	0
219	0	0	-459	-519	-60	489	-199	-289	888	1222	1142	1152	463	139	0
220	0	0	-508	-552	-44	530	-232	-298	516	630	517	601	465	-46	0
221	0	0	-711	-593	118	652	-414	-237	54	-292	-269	-71	349	-176	0
222	0	0	-763	-620	143	691	-453	-238	-345	-797	-808	-477	244	-283	0
223	0	0	-781	-640	141	710	-461	-249	-576	-1152	-1129	-741	318	-230	0
224	0	0	-874	-675	199	774	-536	-238	-576	-1150	-1134	-632	281	-258	0
225	0	0	-789	-675	114	732	-451	-280	-320	-634	-655	-252	333	-192	0
226	0	0	-711	-671	40	691	-375	-315	199	186	258	345	438	48	0
227	0	0	-565	-673	-108	619	-228	-390	655	849	894	911	502	98	0
228	0	0	-502	-686	-184	594	-159	-435	997	1297	1303	1185	554	151	0
229	0	0	-559	-696	-137	627	-211	-416	851	1171	1185	1043	477	141	0
230	0	0	-570	-696	-126	633	-222	-411	549	537	525	589	374	-83	0
231	0	0	-763	-729	34	746	-398	-347	50	-252	-277	31	331	-120	0
232	0	0	-825	-727	98	776	-461	-314	-304	-777	-853	-428	265	-234	0
233	0	0	-794	-727	67	760	-430	-330	-620	-1041	-1259	-812	275	-388	0
234	0	0	-896	-737	159	816	-527	-289	-585	-1140	-1082	-647	360	-217	0
235	0	0	-782	-746	36	764	-409	-355	-298	-677	-688	-273	339	-201	0
236	0	0	-704	-725	-21	714	-341	-373	207	141	232	380	411	25	0
237	0	0	-595	-721	-126	658	-234	-423	593	789	849	888	440	108	0
238	0	0	-516	-717	-201	616	-157	-459	921	1293	1148	1187	516	153	0
239	0	0	-535	-719	-184	627	-175	-451	874	1123	1096	1061	539	50	0
240	0	0	-670	-735	-65	702	-302	-400	545	512	483	632	333	-44	0
241	0	0	-719	-748	-29	733	-345	-388	112	-302	-300	-34	323	-170	0
242	0	0	-856	-744	112	800	-484	-316	-372	-867	-863	-448	261	-263	0
243	0	0	-788	-752	36	770	-412	-358	-673	-1144	-1297	-690	263	-372	0
244	0	0	-887	-744	143	815	-515	-300	-692	-1175	-1152	-719	267	-240	0
245	0	0	-794	-723	71	758	-432	-326	-351	-686	-675	-267	281	-211	0
246	0	0	-720	-711	9	715	-364	-351	155	137	100	386	397	7	0
247	0	0	-553	-725	-172	639	-190	-448	607	840	807	865	450	-11	0
248	0	0	-523	-715	-192	619	-165	-453	902	1243	1228	1243	566	131	0
249	0	0	-617	-733	-116	675	-250	-424	840	1098	1010	940	399	-17	0
250	0	0	-642	-731	-89	686	-276	-410	572	547	494	533	405	-58	0
251	0	0	-769	-719	50	744	-409	-334	21	-355	-411	-79	265	-252	0
252	0	0	-820	-729	91	774	-455	-319	-349	-935	-845	-469	238	-308	0
253	0	0	-911	-723	188	817	-549	-267	-651	-1229	-1352	-805	248	-360	0
254	0	0	-833	-704	129	768	-481	-287	-677	-1158	-1183	-803	225	-285	0
255	0	0	-799	-708	91	753	-445	-308	-386	-752	-690	-296	308	-211	0
256	0	0	-732	-713	19	722	-375	-347	108	69	46	391	380	-52	0
257	0	0	-597	-717	-120	657	-238	-418	547	717	774	911	516	3	0
258	0	0	-541	-719	-178	630	-181	-448	853	1196	1198	1177	529	120	0
259	0	0	-567	-708	-141	637	-213	-424	820	1125	1080	1103	488	60	0
260	0	0	-623	-694	-71	658	-276	-382	448	494	440	492	411	-77	0
261	0	0	-725	-696	29	710	-377	-333	-5	-277	-351	-87	345	-244	0
262	0	0	-831	-692	139	761	-485	-276	-463	-904	-954	-550	271	-353	0
263	0	0	-852	-686	166	769	-509	-260	-663	-1266	-1315	-795	180	-320	0
264	0	0	-823	-684	139	753	-481	-272	-636	-1251	-1317	-766	223	-355	0
265	0	0	-865	-677	188	771	-526	-244	-395	-814	-816	-335	304	-192	0
266	0	0	-746	-690	56	718	-401	-317	85	19	73	269	393	-126	0
267	0	0	-666	-706	-40	686	-313	-373	469	717	737	776	442	-13	0
268	0	0	-553	-690	-137	621	-208	-413	824	1187	1082	1144	582	75	0
269	0	0	-539	-682	-143	610	-198	-412	805	1010	985	1084	409	44	0
270	0	0	-613	-686	-73	649	-270	-379	362	485	391	438	415	-95	0
271	0	0	-698	-677	21	687	-359	-328	-58	-238	-488	-75	331	-221	0
272	0	0	-823	-649	174	736	-498	-237	-432	-857	-1008	-564	287	-308	0
273	0	0	-818	-657	161	737	-489	-248	-640	-1237	-1334	-807	312	-368	0
274	0	0	-872	-636	236	754	-554	-200	-700	-1392	-1175	-824	277	-355	0
275	0	0	-816	-630	186	723	-501	-222	-475	-807	-820	-380	355	-265	0
276	0	0	-670	-632	38	651	-354	-297	64	40	110	246	395	-83	0
277	0	0	-572	-616	-44	594	-264	-330	516	741	702	781	502	91	0
278	0	0	-476	-609	-133	542	-171	-371	808	1165	1121	1103	504	81	0
279	0	0	-478	-607	-129	542	-174	-368	816	1059	1043	946	500	79	0
280	0	0	-568	-599	-31	583	-268	-315	424	477	349	506	420	-97	0
281	0	0	-730	-597	133	663	-431	-232	-64	-331	-486	-114	322	-242	0
282	0	0	-767	-585	182	676	-474	-201	-388	-902	-1016	-461	263	-300	0
283	0	0	-848	-583	265	715	-556	-159	-646	-1381	-1373	-853	213	-442	0
284	0	0	-797	-574	223	685	-510	-175	-733	-1268	-1299	-756	221	-386	0
285	0	0	-766	-574	192	670	-479	-191	-453	-849	-762	-428	302	-259	0
286	0	0	-705	-562	143	633	-424	-209	-29	9	73	230	391	-106	0
287	0	0	-522	-545	-23	533	-249	-284	564	630	702	752	504	-64	0
288	0	0	-493	-547	-54	520	-219	-300	840	1099	1127	1117	568	62	0
289	0	0	-479	-531	-52	505	-213	-291	696	999	946	948	465	-15	0
290	0	0	-542	-527	15	534	-278	-256	469	446	391	471	440	-83	0
291	0	0	-656	-527	129	591	-392	-199	-67	-419	-391	-199	358	-240	0
292	0	0	-744	-525	219	634	-481	-153	-391	-991	-950	-578	258	-353	0
293	0	0	-759	-500	259	629	-509	-120	-646	-1288	-1350	-847	275	-391	0
294	0	0	-833	-486	347	659	-590	-69	-741	-1303	-1235	-777	230	-368	0
295	0	0	-692	-475	217	583	-454	-129	-419	-824	-710	-413	310	-254	0
296	0	0	-587	-467	120	527	-353	-173	36	-25	19	244	366	-97	0
297	0	0	-474	-469	5	471	-239	-232	502	651	808	758	438	-7	0
298	0	0	-445	-452	-7	448	-219	-229	830	1088	1218	1111	523	93	0
299	0	0	-417	-434	-17	425	-200	-225	768	942	952	890	578	-85	0
300	0	0	-497	-420	77	458	-287	-171	415	479	422	386	481	-133	0
301	0	0	-620	-417	203	518	-411	-107	-29	-362	-516	-110	388	-238	0
302	0	0	-637	-420	217	528	-427	-101	-393	-861	-900	-568	308	-230	0
303	0	0	-775	-411	364	593	-569	-23	-805	-1356	-1326	-919	201	-335	0
304	0	0	-724	-393	331	558	-527	-31	-692	-1344	-1315	-735	234	-397	0
305	0	0	-743	-388	355	565	-549	-16	-562	-904	-758	-465	333	-209	0
306	0	0	-610	-380	230	495	-420	-75	-13	-106	31	143	426	-139	0
307	0	0	-420	-362	58	391	-239	-152	500	655	756	725	508	29	0
308	0	0	-395	-337	58	366	-226	-139	781	1063	1121	1026	562	64	0
309	0	0	-420	-320	100	370	-260	-110	785	960	1030	942	506	56	0
310	0	0	-476	-312	164	394	-320	-74	370	391	453	463	450	-133	0
311	0	0	-589	-298	291	443	-440	-3	-120	-506	-417	-234	333	-302	0
312	0	0	-657	-289	368	473	-512	39	-376	-981	-1002	-582	283	-275	0
313	0	0	-674	-273	401	473	-537	64	-669	-1491	-1321	-905	221	-331	0
314	0	0	-660	-263	397	461	-528	67	-692	-1418	-1231	-915	283	-271	0
315	0	0	-608	-250	358	429	-483	54	-432	-919	-822	-393	339	-273	0
316	0	0	-512	-254	258	383	-385	2	93	-54	-40	252	395	-17	0
317	0	0	-374	-250	124	312	-249	-63	531	632	711	750	469	64	0
318	0	0	-317	-250	67	283	-192	-91	776	985	1196	1022	549	149	0
319	0	0	-352	-244	108	298	-230	-68	768	946	933	915	496	60	0
320	0	0	-358	-240	118	299	-238	-61	401	407	413	426	461	-91	0
321	0	0	-620	-219	401	419	-510	91	-100	-523	-453	-240	322	-192	0
322	0	0	-542	-215	327	378	-434	56	-422	-995	-971	-626	320	-292	0
323	0	0	-628	-192	436	410	-532	122	-698	-1400	-1365	-878	259	-261	0
324	0	0	-643	-195	448	419	-545	126	-766	-1455	-1334	-871	271	-285	0
325	0	0	-595	-188	407	391	-501	109	-477	-991	-756	-486	289	-203	0
326	0	0	-488	-192	296	340	-392	52	29	-98	42	172	393	-44	0
327	0	0	-412	-180	232	296	-322	26	409	583	682	721	508	19	0
328	0	0	-269	-176	93	222	-181	-41	764	1002	1049	1002	562	25	0
329	0	0	-286	-170	116	228	-201	-27	733	942	942	971	498	93	0
330	0	0	-333	-178	155	255	-244	-11	467	341	333	450	434	-73	0
331	0	0	-527	-182	345	354	-436	81	-106	-516	-481	-215	368	-182	0
332	0	0	-569	-176	393	372	-481	108	-457	-1012	-911	-607	331	-258	0
333	0	0	-653	-170	483	411	-568	156	-752	-1423	-1404	-880	240	-355	0
334	0	0	-579	-159	420	369	-499	130	-729	-1458	-1295	-867	277	-289	0
335	0	0	-579	-176	403	377	-491	113	-504	-983	-762	-378	337	-168	0
336	0	0	-434	-186	248	310	-341	31	64	-98	25	135	444	-44	0
337	0	0	-341	-188	153	264	-247	-17	512	502	768	719	471	62	0
338	0	0	-287	-194	93	240	-190	-50	797	981	1107	1053	517	170	0
339	0	0	-276	-199	77	237	-176	-61	748	884	964	940	512	36	0
340	0	0	-386	-194	192	290	-289	-1	415	384	376	362	477	-100	0
341	0	0	-455	-186	269	320	-362	41	-116	-516	-384	-244	358	-120	0
342	0	0	-559	-203	356	381	-457	76	-485	-1039	-1008	-599	283	-283	0
343	0	0	-670	-250	420	460	-545	85	-642	-1484	-1358	-929	263	-263	0
344	0	0	-693	-273	420	483	-556	73	-805	-1451	-1286	-898	234	-287	0
345	0	0	-562	-287	275	424	-418	-6	-494	-975	-772	-448	347	-197	0
346	0	0	-536	-275	261	405	-398	-7	-7	-205	-42	182	355	-25	0
347	0	0	-356	-298	58	327	-207	-120	457	620	729	686	508	112	0
348	0	0	-365	-329	36	347	-200	-146	702	975	1084	1014	603	73	0
349	0	0	-356	-356	0	356	-178	-178	805	867	1024	915	510	98	0
350	0	0	-517	-382	135	449	-326	-123	349	335	279	397	370	-89	0
351	0	0	-593	-401	192	497	-392	-104	-75	-444	-461	-164	339	-203	0
352	0	0	-715	-403	312	559	-513	-45	-510	-1096	-962	-696	300	-349	0
353	0	0	-635	-405	230	520	-432	-87	-702	-1443	-1323	-861	318	-345	0
354	0	0	-788	-430	358	609	-573	-36	-816	-1468	-1288	-861	310	-349	0
355	0	0	-639	-453	186	546	-412	-133	-486	-1020	-766	-461	339	-195	0
356	0	0	-678	-481	197	579	-437	-142	93	-240	3	149	452	-44	0
357	0	0	-450	-514	-64	482	-193	-289	490	523	760	719	492	104	0
358	0	0	-473	-533	-60	503	-206	-296	746	937	1138	1113	550	168	0
359	0	0	-454	-547	-93	500	-180	-320	752	845	952	946	475	62	0
360	0	0	-516	-568	-52	542	-232	-310	496	364	382	349	554	-19	0
361	0	0	-709	-589	120	649	-414	-234	-129	-514	-471	-186	349	-223	0
362	0	0	-759	-591	168	675	-463	-211	-413	-1078	-1018	-582	228	-263	0
363	0	0	-856	-624	232	740	-544	-196	-735	-1437	-1288	-894	269	-230	0
364	0	0	-831	-628	203	729	-517	-212	-752	-1404	-1278	-861	269	-300	0
365	0	0	-820	-642	178	731	-499	-232	-436	-1067	-766	-502	323	-201	0
366	0	0	-711	-659	52	685	-381	-303	60	-116	-23	174	500	-64	0
367	0	0	-615	-686	-71	650	-272	-378	500	605	729	692	572	91	0
368	0	0	-537	-688	-151	612	-193	-419	787	964	1125	1096	547	159	0
369	0	0	-522	-698	-176	610	-173	-437	816	840	1035	855	496	79	0
370	0	0	-570	-694	-124	632	-223	-409	496	325	401	494	500	56	0
371	0	0	-781	-708	73	744	-427	-317	-75	-500	-465	-261	356	-153	0
372	0	0	-812	-719	93	765	-452	-313	-401	-1037	-892	-585	318	-219	0
373	0	0	-862	-729	133	795	-497	-298	-725	-1487	-1303	-948	320	-302	0
374	0	0	-882	-727	155	804	-518	-286	-723	-1425	-1253	-880	316	-252	0
375	0	0	-839	-741	98	790	-468	-321	-428	-909	-779	-422	455	-116	0
376	0	0	-742	-733	9	737	-375	-362	69	-176	-15	120	461	-17	0
377	0	0	-576	-748	-172	662	-202	-460	549	628	698	702	550	110	0
378	0	0	-613	-746	-133	679	-240	-439	838	983	1165	1034	618	221	0
379	0	0	-562	-748	-186	655	-188	-467	777	843	1001	905	471	93	0
380	0	0	-605	-766	-161	685	-222	-463	492	329	461	411	485	38	0
381	0	0	-787	-770	17	778	-402	-376	-19	-572	-467	-162	296	-178	0
382	0	0	-783	-772	11	777	-397	-380	-370	-1001	-904	-591	355	-201	0
383	0	0	-926	-764	162	845	-544	-301	-725	-1462	-1326	-931	306	-161	0
384	0	0	-837	-766	71	801	-454	-347	-669	-1425	-1257	-865	356	-225	0
385	0	0	-808	-758	50	783	-429	-354	-372	-1028	-758	-455	391	-133	0
386	0	0	-710	-762	-52	736	-329	-407	100	-153	73	244	523	46	0
387	0	0	-604	-770	-166	687	-219	-468	550	589	721	686	552	122	0
388	0	0	-574	-764	-190	669	-192	-477	803	1010	1101	1034	638	201	0
389	0	0	-511	-772	-261	641	-125	-516	793	873	1063	921	597	139	0
390	0	0	-673	-764	-91	718	-291	-427	430	356	407	471	475	29	0
391	0	0	-710	-762	-52	736	-329	-407	3	-510	-339	-242	397	-93	0
392	0	0	-790	-785	5	787	-397	-390	-388	-1032	-931	-609	349	-159	0
393	0	0	-879	-779	100	829	-489	-339	-684	-1472	-1293	-927	300	-195	0
394	0	0	-867	-774	93	820	-480	-340	-737	-1495	-1261	-857	265	-157	0
395	0	0	-830	-772	58	801	-444	-357	-409	-960	-750	-430	339	-110	0
396	0	0	-724	-776	-52	750	-336	-414	15	-67	27	182	409	34	0
397	0	0	-659	-781	-122	720	-268	-451	461	494	675	737	564	176	0
398	0	0	-603	-779	-176	691	-213	-477	772	925	1125	1045	535	184	0
399	0	0	-553	-764	-211	658	-171	-487	905	919	1002	966	583	176	0
400	0	0	-692	-785	-93	738	-299	-439	481	271	405	434	481	11	0
401	0	0	-698	-783	-85	740	-306	-434	-38	-467	-397	-221	339	-40	0
402	0	0	-884	-791	93	837	-488	-349	-426	-1051	-970	-618	335	-161	0
403	0	0	-870	-793	77	831	-473	-358	-644	-1414	-1313	-913	283	-246	0
404	0	0	-894	-776	118	835	-506	-329	-677	-1441	-1220	-849	314	-151	0
405	0	0	-837	-777	60	807	-448	-358	-450	-1016	-754	-440	285	-100	0
406	0	0	-692	-783	-91	737	-300	-437	122	-184	62	186	424	126	0
407	0	0	-693	-776	-83	734	-305	-429	502	535	601	661	541	85	0
408	0	0	-553	-789	-236	671	-158	-512	847	942	1105	1063	580	248	0
409	0	0	-543	-789	-246	666	-148	-517	847	824	970	921	566	221	0
410	0	0	-613	-791	-178	702	-217	-484	560	343	444	492	517	73	0
411	0	0	-796	-795	1	795	-398	-397	-155	-436	-455	-192	372	-133	0
412	0	0	-818	-776	42	797	-430	-367	-339	-1018	-911	-614	370	-145	0
413	0	0	-956	-797	159	876	-557	-319	-673	-1486	-1361	-869	261	-192	0
414	0	0	-872	-793	79	832	-475	-357	-682	-1443	-1292	-874	291	-188	0
415	0	0	-924	-781	143	852	-533	-319	-519	-931	-834	-436	343	-67	0
416	0	0	-695	-770	-75	732	-310	-422	139	-157	21	201	504	34	0
417	0	0	-692	-781	-89	736	-301	-435	570	527	692	704	580	238	0
418	0	0	-537	-785	-248	661	-144	-516	816	913	1080	981	537	195	0
419	0	0	-532	-772	-240	652	-146	-506	764	927	1034	929	609	201	0
420	0	0	-666	-772	-106	719	-280	-439	413	335	314	331	504	-29	0
421	0	0	-726	-774	-48	750	-339	-411	-34	-469	-378	-219	403	-95	0
422	0	0	-829	-783	46	806	-437	-368	-393	-1078	-973	-576	281	-172	0
423	0	0	-878	-783	95	830	-486	-344	-603	-1451	-1359	-896	258	-244	0
424	0	0	-955	-783	172	869	-563	-305	-688	-1462	-1261	-871	238	-176	0
425	0	0	-869	-776	93	822	-481	-341	-420	-1080	-892	-434	358	-242	0
426	0	0	-753	-791	-38	772	-357	-414	89	-151	122	228	420	128	0
427	0	0	-764	-808	-44	786	-360	-426	512	490	694	741	428	176	0
428	0	0	-568	-787	-219	677	-174	-503	845	989	1063	1001	527	118	0
429	0	0	-619	-793	-174	706	-222	-483	861	867	968	989	568	240	0
430	0	0	-665	-779	-114	722	-275	-446	453	331	331	409	508	-25	0
431	0	0	-784	-781	3	782	-393	-389	9	-446	-384	-170	376	-124	0
432	0	0	-866	-793	73	829	-469	-360	-386	-1131	-966	-659	248	-238	0
433	0	0	-928	-789	139	858	-533	-325	-653	-1394	-1264	-892	372	-161	0
434	0	0	-963	-779	184	871	-573	-297	-715	-1458	-1309	-911	292	-207	0
435	0	0	-897	-785	112	841	-504	-336	-506	-995	-779	-535	353	-188	0
436	0	0	-837	-787	50	812	-443	-368	114	-194	9	192	469	29	0
437	0	0	-692	-789	-97	740	-297	-443	463	519	743	756	434	201	0
438	0	0	-609	-785	-176	697	-216	-480	787	999	1129	1043	570	153	0
439	0	0	-579	-805	-226	692	-176	-515	808	865	1037	993	510	114	0
440	0	0	-670	-807	-137	738	-266	-472	415	382	339	481	442	-15	0
441	0	0	-819	-820	-1	819	-409	-410	-25	-453	-310	-170	395	-116	0
442	0	0	-901	-816	85	858	-493	-365	-413	-1049	-956	-642	246	-246	0
443	0	0	-926	-828	98	877	-512	-365	-622	-1468	-1249	-896	259	-195	0
444	0	0	-986	-824	162	905	-574	-331	-785	-1396	-1297	-892	269	-228	0
445	0	0	-882	-801	81	841	-481	-360	-389	-925	-795	-415	331	-104	0
446	0	0	-833	-812	21	822	-427	-395	110	-242	-11	192	362	44	0
447	0	0	-704	-828	-124	766	-290	-476	541	607	661	744	504	153	0
448	0	0	-648	-836	-188	742	-230	-512	783	1049	1088	1053	572	164	0
449	0	0	-623	-828	-205	725	-209	-516	808	925	999	975	543	100	0
450	0	0	-727	-820	-93	773	-317	-456	417	292	364	510	391	-62	0
451	0	0	-756	-810	-54	783	-351	-432	-32	-420	-362	-164	440	-137	0
452	0	0	-946	-832	114	889	-530	-359	-428	-1063	-937	-616	275	-265	0
453	0	0	-934	-832	102	883	-518	-365	-613	-1435	-1288	-836	256	-219	0
454	0	0	-998	-820	178	909	-588	-321	-721	-1367	-1262	-799	275	-215	0
455	0	0	-959	-812	147	885	-553	-332	-514	-987	-861	-510	250	-289	0
456	0	0	-794	-832	-38	813	-378	-435	131	-38	91	310	486	11	0
457	0	0	-735	-847	-112	791	-311	-479	483	523	704	725	444	56	0
458	0	0	-629	-826	-197	727	-216	-511	791	1086	1117	1140	519	211	0
459	0	0	-736	-838	-102	787	-317	-470	768	917	873	921	471	79	0
460	0	0	-704	-843	-139	773	-282	-491	486	395	411	512	450	15	0
461	0	0	-880	-840	40	860	-460	-400	-7	-521	-399	-120	314	-172	0
462	0	0	-882	-836	46	859	-464	-395	-349	-940	-923	-486	300	-197	0
463	0	0	-1035	-830	205	932	-620	-312	-667	-1466	-1338	-871	252	-310	0
464	0	0	-993	-838	155	915	-574	-341	-694	-1371	-1307	-807	250	-277	0
465	0	0	-940	-845	95	892	-517	-375	-436	-917	-746	-422	300	-116	0
466	0	0	-847	-830	17	838	-432	-406	114	-129	58	246	430	-15	0
467	0	0	-730	-832	-102	781	-314	-467	492	644	688	667	539	60	0
468	0	0	-637	-834	-197	735	-220	-515	863	977	1160	1059	585	159	0
469	0	0	-692	-843	-151	767	-270	-497	851	919	935	913	422	44	0
470	0	0	-795	-849	-54	822	-370	-451	457	386	442	490	455	15	0
471	0	0	-868	-816	52	842	-460	-382	-89	-419	-455	-133	320	-199	0
472	0	0	-934	-820	114	877	-524	-353	-391	-979	-946	-514	271	-244	0
473	0	0	-993	-836	157	914	-575	-339	-717	-1317	-1367	-838	192	-263	0
474	0	0	-1035	-849	186	942	-610	-331	-708	-1381	-1280	-818	267	-248	0
475	0	0	-949	-841	108	895	-528	-366	-438	-1001	-735	-475	337	-197	0
476	0	0	-874	-832	42	853	-458	-395	139	-79	15	209	446	21	0
477	0	0	-710	-832	-122	771	-294	-477	560	587	702	777	409	95	0
478	0	0	-748	-843	-95	795	-326	-469	762	1053	1099	1018	566	124	0
479	0	0	-731	-849	-118	790	-306	-483	770	958	975	931	434	128	0
480	0	0	-716	-849	-133	782	-291	-491	564	389	380	539	419	50	0
481	0	0	-880	-851	29	865	-454	-411	0	-442	-527	-83	275	-166	0
482	0	0	-936	-849	87	892	-511	-381	-370	-948	-940	-504	341	-261	0
483	0	0	-1044	-847	197	945	-620	-325	-729	-1358	-1367	-888	271	-269	0
484	0	0	-957	-849	108	903	-532	-370	-717	-1286	-1262	-808	292	-226	0
485	0	0	-949	-841	108	895	-528	-366	-471	-927	-779	-432	312	-192	0
486	0	0	-875	-841	34	858	-454	-403	85	-54	-19	197	384	-25	0
487	0	0	-695	-840	-145	767	-275	-492	477	609	704	741	432	128	0
488	0	0	-716	-836	-120	776	-298	-478	776	1014	1037	1051	539	145	0
489	0	0	-617	-836	-219	726	-199	-527	830	1057	975	989	442	62	0
490	0	0	-766	-851	-85	808	-340	-468	401	388	384	475	356	-46	0
491	0	0	-914	-841	73	877	-493	-384	-65	-432	-434	-203	331	-170	0
492	0	0	-926	-859	67	892	-496	-396	-453	-865	-993	-558	254	-277	0
493	0	0	-981	-853	128	917	-554	-362	-677	-1358	-1305	-861	261	-292	0
494	0	0	-973	-859	114	916	-543	-372	-725	-1392	-1264	-795	242	-281	0
495	0	0	-1039	-845	194	942	-616	-325	-486	-929	-882	-388	259	-162	0
496	0	0	-840	-851	-11	845	-414	-431	71	-38	-25	263	355	-58	0
497	0	0	-755	-853	-98	804	-328	-475	504	657	679	752	504	122	0
498	0	0	-644	-845	-201	744	-221	-523	797	1020	1138	1065	490	149	0
499	0	0	-689	-855	-166	772	-261	-510	746	940	905	981	453	27	0
500	0	0	-700	-859	-159	779	-270	-509	502	415	378	504	393	-21	0
501	0	0	-899	-853	46	876	-472	-403	-95	-325	-492	-190	318	-172	0
502	0	0	-932	-857	75	894	-503	-391	-419	-907	-973	-591	259	-250	0
503	0	0	-986	-857	129	921	-557	-364	-659	-1328	-1325	-873	213	-256	0
504	0	0	-977	-865	112	921	-544	-376	-754	-1356	-1276	-799	240	-345	0
505	0	0	-916	-851	65	883	-490	-393	-442	-894	-797	-401	296	-180	0
506	0	0	-854	-855	-1	854	-426	-428	77	-141	-40	234	382	-93	0
507	0	0	-743	-838	-95	790	-324	-466	510	564	682	785	436	56	0
508	0	0	-683	-830	-147	756	-268	-488	760	1053	1014	1094	448	71	0
509	0	0	-737	-828	-91	782	-323	-459	741	1051	882	973	374	13	0
510	0	0	-735	-845	-110	790	-312	-477	467	436	302	407	417	-149	0
511	0	0	-832	-847	-15	839	-408	-431	-67	-314	-384	-81	296	-161	0
512	0	0	-998	-841	157	919	-577	-342	-486	-956	-1098	-649	223	-351	0
513	0	0	-959	-851	108	905	-533	-371	-669	-1293	-1367	-820	184	-316	0
514	0	0	-986	-849	137	917	-561	-356	-704	-1307	-1319	-799	259	-273	0
515	0	0	-948	-832	116	890	-532	-358	-475	-898	-898	-428	221	-292	0
516	0	0	-768	-832	-64	800	-352	-448	58	15	-5	267	372	-52	0
517	0	0	-727	-849	-122	788	-302	-485	502	651	626	737	426	98	0
518	0	0	-628	-847	-219	737	-204	-533	787	1063	1010	1047	424	38	0
519	0	0	-752	-847	-95	799	-328	-471	721	1006	905	954	424	-79	0
520	0	0	-704	-841	-137	772	-283	-489	384	422	318	498	325	-153	0
521	0	0	-891	-849	42	870	-466	-403	-128	-407	-434	-85	269	-300	0
522	0	0	-958	-834	124	896	-541	-355	-424	-960	-1082	-552	162	-353	0
523	0	0	-969	-836	133	902	-551	-351	-663	-1406	-1385	-793	223	-405	0
524	0	0	-975	-838	137	906	-556	-350	-725	-1305	-1315	-729	259	-318	0
525	0	0	-920	-841	79	880	-499	-381	-485	-929	-840	-444	217	-331	0
526	0	0	-888	-857	31	872	-459	-413	9	-73	-34	275	312	-135	0
527	0	0	-789	-851	-62	820	-363	-456	442	547	597	711	339	25	0
528	0	0	-626	-845	-219	735	-203	-532	756	1039	989	1115	506	34	0
529	0	0	-601	-843	-242	722	-179	-542	855	960	1010	997	388	19	0
530	0	0	-720	-836	-116	778	-302	-476	479	413	254	552	413	-161	0
531	0	0	-825	-838	-13	831	-406	-425	29	-364	-442	-81	292	-271	0
532	0	0	-934	-836	98	885	-516	-369	-471	-931	-997	-564	252	-358	0
533	0	0	-930	-843	87	886	-508	-378	-752	-1317	-1453	-869	126	-388	0
534	0	0	-942	-849	93	895	-517	-378	-744	-1293	-1348	-746	289	-267	0
535	0	0	-929	-840	89	884	-509	-375	-521	-884	-905	-450	234	-333	0
536	0	0	-774	-853	-79	813	-347	-466	-13	19	-91	236	325	-50	0
537	0	0	-741	-843	-102	792	-319	-472	436	673	646	717	448	-1	0
538	0	0	-684	-843	-159	763	-262	-501	702	1010	997	1032	444	32	0
539	0	0	-625	-838	-213	731	-206	-525	783	979	960	973	488	-44	0
540	0	0	-727	-849	-122	788	-302	-485	452	411	300	485	356	-91	0
541	0	0	-823	-840	-17	831	-403	-428	-77	-380	-465	-168	267	-341	0
542	0	0	-976	-843	133	909	-554	-355	-469	-917	-1032	-605	285	-391	0
543	0	0	-965	-841	124	903	-544	-358	-675	-1383	-1414	-834	153	-459	0
544	0	0	-969	-838	131	903	-550	-353	-752	-1340	-1387	-836	174	-380	0
545	0	0	-901	-836	65	868	-483	-385	-438	-913	-824	-442	296	-259	0
546	0	0	-790	-832	-42	811	-374	-437	-64	-38	-65	122	419	-133	0
547	0	0	-679	-843	-164	761	-257	-503	465	655	677	706	438	-17	0
548	0	0	-655	-843	-188	749	-233	-515	795	991	1055	970	407	19	0
549	0	0	-660	-834	-174	747	-243	-504	797	1053	952	1026	498	1	0
550	0	0	-700	-843	-143	771	-278	-493	420	492	325	424	422	-168	0
551	0	0	-785	-843	-58	814	-363	-450	-83	-388	-413	-166	289	-273	0
552	0	0	-942	-834	108	888	-525	-363	-492	-1016	-1004	-603	205	-366	0
553	0	0	-923	-828	95	875	-509	-366	-715	-1367	-1334	-880	209	-422	0
554	0	0	-1012	-826	186	919	-599	-320	-838	-1280	-1400	-820	192	-368	0
555	0	0	-896	-834	62	865	-479	-386	-467	-940	-876	-459	283	-331	0
556	0	0	-787	-814	-27	800	-380	-420	27	-95	-46	201	388	-192	0
557	0	0	-652	-801	-149	726	-251	-475	496	580	684	727	391	-17	0
558	0	0	-664	-801	-137	732	-263	-469	688	1111	1006	1061	453	34	0
559	0	0	-592	-805	-213	698	-189	-509	812	995	948	962	541	-131	0
560	0	0	-762	-818	-56	790	-353	-437	420	370	300	424	362	-155	0
561	0	0	-783	-808	-25	795	-379	-416	-83	-407	-473	-102	279	-279	0
562	0	0	-922	-785	137	853	-529	-324	-502	-968	-942	-609	217	-323	0
563	0	0	-888	-768	120	828	-504	-324	-706	-1319	-1369	-907	230	-448	0
564	0	0	-926	-754	172	840	-549	-291	-787	-1313	-1356	-841	234	-333	0
565	0	0	-833	-721	112	777	-472	-304	-498	-954	-863	-496	248	-271	0
566	0	0	-763	-711	52	737	-407	-329	-7	-166	-60	211	314	-161	0
567	0	0	-611	-700	-89	655	-261	-394	444	609	706	680	527	-13	0
568	0	0	-613	-704	-91	658	-261	-397	758	1001	1041	1053	483	25	0
569	0	0	-553	-702	-149	627	-202	-425	785	985	909	968	419	-34	0
570	0	0	-695	-682	13	688	-354	-334	424	397	436	465	434	-120	0
571	0	0	-721	-667	54	694	-387	-306	-50	-393	-411	-139	314	-281	0
572	0	0	-825	-690	135	757	-480	-277	-430	-919	-985	-587	223	-333	0
573	0	0	-855	-700	155	777	-505	-272	-725	-1328	-1361	-851	182	-368	0
574	0	0	-971	-690	281	830	-626	-204	-795	-1400	-1358	-909	184	-428	0
575	0	0	-835	-694	141	764	-488	-276	-517	-931	-857	-479	322	-308	0
576	0	0	-808	-692	116	750	-462	-288	32	-65	-81	203	403	-166	0
577	0	0	-607	-719	-112	663	-247	-415	409	603	626	743	438	-87	0
578	0	0	-613	-708	-95	660	-259	-401	793	987	1098	1030	479	32	0
579	0	0	-586	-706	-120	646	-233	-413	783	944	931	904	457	-9	0
580	0	0	-613	-721	-108	667	-252	-414	512	389	366	483	389	-128	0
581	0	0	-714	-711	3	712	-358	-354	-40	-419	-426	-207	366	-215	0
582	0	0	-864	-698	166	781	-515	-266	-481	-919	-1012	-638	320	-320	0
583	0	0	-874	-686	188	780	-531	-249	-789	-1400	-1377	-923	157	-455	0
584	0	0	-885	-688	197	786	-541	-245	-760	-1307	-1262	-894	296	-292	0
585	0	0	-857	-706	151	781	-504	-277	-525	-942	-878	-591	225	-304	0
586	0	0	-796	-729	67	762	-431	-331	-31	-67	-29	168	382	-143	0
587	0	0	-675	-735	-60	705	-307	-397	442	537	647	646	407	-87	0
588	0	0	-558	-748	-190	653	-184	-469	713	1105	1024	1111	560	50	0
589	0	0	-632	-756	-124	694	-254	-440	706	989	896	970	481	-27	0
590	0	0	-718	-754	-36	736	-341	-395	434	411	355	434	403	-217	0
591	0	0	-804	-770	34	787	-419	-368	-120	-376	-393	-199	254	-234	0
592	0	0	-823	-777	46	800	-434	-365	-442	-970	-940	-597	259	-351	0
593	0	0	-880	-789	91	834	-485	-349	-733	-1367	-1342	-904	207	-389	0
594	0	0	-949	-810	139	879	-544	-335	-789	-1377	-1286	-896	287	-388	0
595	0	0	-985	-826	159	905	-572	-333	-531	-938	-863	-517	234	-300	0
596	0	0	-823	-824	-1	823	-411	-412	-42	-81	-124	172	374	-108	0
597	0	0	-703	-834	-131	768	-286	-482	434	568	692	692	463	-27	0
598	0	0	-642	-847	-205	744	-218	-526	824	981	1072	1074	453	71	0
599	0	0	-640	-834	-194	737	-223	-514	748	997	905	935	471	-95	0
600	0	0	-656	-832	-176	744	-240	-504	521	409	388	500	405	-126	0
601	0	0	-827	-832	-5	829	-411	-418	-102	-434	-424	-170	256	-211	0
602	0	0	-880	-824	56	852	-468	-384	-382	-1004	-958	-558	201	-292	0
603	0	0	-905	-820	85	862	-495	-367	-787	-1367	-1315	-892	250	-424	0
604	0	0	-962	-836	126	899	-544	-355	-807	-1356	-1297	-847	215	-312	0
605	0	0	-859	-830	29	844	-444	-400	-537	-880	-814	-490	292	-277	0
606	0	0	-796	-836	-40	816	-378	-438	73	-58	58	215	386	-85	0
607	0	0	-701	-836	-135	768	-283	-485	450	570	727	614	463	3	0
608	0	0	-628	-849	-221	738	-203	-535	756	1028	1090	1016	506	31	0
609	0	0	-624	-845	-221	734	-201	-533	777	1016	1008	905	539	19	0
610	0	0	-721	-845	-124	783	-298	-484	473	391	415	475	399	-131	0
611	0	0	-770	-826	-56	798	-357	-441	-85	-343	-393	-141	306	-285	0
612	0	0	-886	-822	64	854	-475	-379	-475	-927	-960	-587	358	-314	0
613	0	0	-958	-830	128	894	-543	-351	-764	-1441	-1350	-966	182	-417	0
614	0	0	-973	-840	133	906	-553	-353	-680	-1344	-1204	-836	269	-271	0
615	0	0	-896	-838	58	867	-477	-390	-473	-983	-843	-500	277	-337	0
616	0	0	-740	-838	-98	789	-321	-468	98	-36	124	234	436	-19	0
617	0	0	-732	-836	-104	784	-314	-470	459	566	704	737	411	83	0
618	0	0	-609	-822	-213	715	-198	-517	743	1047	1098	1012	504	64	0
619	0	0	-668	-834	-166	751	-251	-500	801	911	1004	944	455	-1	0
620	0	0	-685	-836	-151	760	-267	-493	430	432	389	384	384	-89	0
621	0	0	-788	-824	-36	806	-376	-430	-64	-331	-362	-143	335	-203	0
622	0	0	-946	-840	106	893	-526	-367	-455	-1002	-968	-655	207	-292	0
623	0	0	-920	-849	71	884	-495	-389	-696	-1315	-1311	-907	273	-302	0
624	0	0	-1043	-898	145	970	-594	-376	-739	-1468	-1208	-917	277	-401	0
625	0	0	-953	-905	48	929	-500	-428	-523	-882	-776	-467	238	-252	0
626	0	0	-906	-929	-23	917	-441	-476	-13	-118	23	162	335	-5	0
627	0	0	-722	-983	-261	852	-230	-622	492	607	696	673	483	42	0
628	0	0	-788	-987	-199	887	-294	-593	776	1001	1084	977	512	79	0
629	0	0	-669	-956	-287	812	-191	-621	776	1014	1032	935	465	46	0
630	0	0	-762	-919	-157	840	-302	-538	580	452	475	502	424	25	0
631	0	0	-796	-805	-9	800	-393	-407	-73	-395	-432	-213	360	-281	0
632	0	0	-773	-680	93	726	-433	-293	-382	-869	-894	-556	337	-236	0
633	0	0	-858	-529	329	693	-593	-100	-694	-1346	-1280	-913	195	-358	0
634	0	0	-672	-310	362	491	-517	26	-752	-1328	-1266	-849	192	-281	0
635	0	0	-525	-42	483	283	-504	220	-510	-838	-789	-436	318	-131	0
636	0	0	-277	258	535	9	-406	396	46	-143	1	124	337	-89	0
637	0	0	62	593	531	-327	-234	562	583	634	793	772	483	124	0
638	0	0	205	1004	799	-604	-297	901	768	1004	1039	985	452	34	0
639	0	0	494	1332	838	-913	-172	1085	816	1059	1022	993	452	100	0
640	0	0	607	1829	1222	-1218	-307	1525	562	448	506	483	391	-17	0
641	0	0	794	2386	1592	-1590	-399	1989	25	-475	-389	-141	291	-197	0
642	0	0	953	2861	1908	-1907	-477	2384	-417	-869	-938	-521	281	-287	0
643	0	0	1005	3150	2145	-2077	-570	2647	-644	-1334	-1297	-824	203	-279	0
644	0	0	1092	3305	2213	-2198	-560	2759	-729	-1340	-1266	-867	215	-331	0
645	0	0	1038	3162	2124	-2100	-543	2643	-329	-917	-752	-424	378	-157	0
646	0	0	1108	2966	1858	-2037	-375	2412	1	-149	62	215	320	-75	1
647	0	0	1174	2803	1629	-1988	-227	2216	525	715	812	766	486	129	0
648	0	0	1030	2607	1577	-1818	-273	2092	768	952	1084	995	465	100	0
649	0	0	996	2231	1235	-1613	-119	1733	898	1035	1090	1028	535	87	0
650	0	0	559	1707	1148	-1133	-294	1427	432	457	492	457	351	-19	0
651	0	0	214	1193	979	-703	-382	1086	-106	-333	-397	-188	327	-265	0
652	0	0	-151	636	787	-242	-469	711	-417	-900	-838	-570	372	-294	0
653	0	0	-439	67	506	186	-472	286	-669	-1394	-1295	-803	211	-269	0
654	0	0	-695	-389	306	542	-500	-41	-723	-1276	-1138	-836	353	-296	0
655	0	0	-824	-642	182	733	-503	-230	-508	-886	-801	-504	300	-197	0
656	0	0	-689	-682	7	685	-348	-337	7	13	54	205	419	17	0
657	0	0	-598	-679	-81	638	-258	-380	533	636	739	750	516	79	0
658	0	0	-495	-628	-133	561	-181	-380	803	1080	1142	1047	508	36	0
659	0	0	-553	-622	-69	587	-242	-345	814	952	1078	962	519	54	0
660	0	0	-537	-601	-64	569	-236	-332	504	417	457	485	413	-116	0
661	0	0	-643	-601	42	622	-342	-279	-3	-246	-366	-32	275	-54	0
662	0	0	-804	-616	188	710	-496	-214	-438	-944	-958	-616	246	-271	0
663	0	0	-804	-614	190	709	-497	-212	-677	-1379	-1206	-847	277	-292	0
664	0	0	-878	-609	269	743	-573	-170	-756	-1342	-1253	-902	277	-277	0
665	0	0	-717	-601	116	659	-416	-242	-461	-841	-700	-448	362	-114	0
666	0	0	-643	-634	9	638	-326	-312	69	-91	40	217	436	-17	0
667	0	0	-578	-665	-87	621	-245	-376	477	663	746	822	455	159	0
668	0	0	-599	-688	-89	643	-255	-388	814	1047	1065	1006	485	108	0
669	0	0	-505	-702	-197	603	-154	-449	865	966	1099	956	452	75	0
670	0	0	-702	-715	-13	708	-344	-364	452	498	419	490	481	-17	0
671	0	0	-745	-711	34	728	-389	-338	-19	-391	-393	-176	312	-186	0
672	0	0	-750	-719	31	734	-390	-344	-335	-863	-876	-527	320	-207	0
673	0	0	-911	-729	182	820	-546	-273	-679	-1406	-1344	-898	155	-312	0
674	0	0	-829	-713	116	771	-472	-298	-585	-1332	-1218	-731	213	-234	0
675	0	0	-843	-731	112	787	-477	-309	-405	-909	-756	-455	269	-153	0
676	0	0	-722	-737	-15	729	-353	-376	62	-87	9	261	393	-64	0
677	0	0	-607	-750	-143	678	-232	-446	521	661	774	698	450	161	0
678	0	0	-568	-746	-178	657	-195	-462	828	1067	1109	1063	467	209	0
679	0	0	-572	-750	-178	661	-197	-464	843	1020	997	985	473	126	0
680	0	0	-563	-733	-170	648	-196	-451	508	436	494	545	345	-11	0
681	0	0	-765	-733	32	749	-398	-350	-73	-397	-337	-120	226	-102	0
682	0	0	-796	-727	69	761	-432	-329	-347	-921	-880	-537	265	-238	0
683	0	0	-841	-743	98	792	-469	-322	-655	-1293	-1301	-808	254	-279	0
684	0	0	-913	-727	186	820	-549	-270	-733	-1363	-1325	-816	205	-289	0
685	0	0	-732	-729	3	730	-367	-363	-422	-855	-762	-376	263	-137	0
686	0	0	-790	-723	67	756	-428	-328	-9	-50	-48	203	370	0	0
687	0	0	-606	-735	-129	670	-238	-432	475	624	715	706	448	131	0
688	0	0	-565	-741	-176	653	-194	-458	861	1080	1158	1109	504	153	0
689	0	0	-582	-756	-174	669	-204	-465	843	952	1016	971	419	129	0
690	0	0	-671	-744	-73	707	-299	-408	452	527	393	465	382	-40	0
691	0	0	-738	-733	5	735	-371	-364	-34	-322	-358	-164	320	-151	0
692	0	0	-835	-715	120	775	-477	-297	-452	-921	-917	-597	223	-263	0
693	0	0	-872	-706	166	789	-519	-270	-688	-1309	-1313	-956	281	-310	0
694	0	0	-903	-706	197	804	-550	-254	-713	-1390	-1280	-822	143	-246	0
695	0	0	-853	-706	147	779	-500	-279	-413	-907	-807	-450	331	-137	0
696	0	0	-755	-721	34	738	-394	-343	19	-120	42	141	335	-29	0
697	0	0	-608	-710	-102	659	-253	-406	485	638	744	663	413	118	0
698	0	0	-584	-694	-110	639	-237	-402	810	1026	1131	985	539	166	0
699	0	0	-547	-690	-143	618	-202	-416	799	997	1034	892	498	54	0
700	0	0	-594	-698	-104	646	-245	-401	486	494	471	479	483	52	0
701	0	0	-783	-686	97	734	-440	-294	-38	-483	-349	-162	252	-128	0
702	0	0	-794	-680	114	737	-454	-283	-393	-824	-960	-494	195	-151	0
703	0	0	-870	-671	199	770	-534	-236	-638	-1373	-1280	-836	180	-186	0
704	0	0	-850	-680	170	765	-510	-255	-752	-1394	-1315	-841	199	-337	0
705	0	0	-795	-679	116	737	-455	-281	-430	-886	-768	-415	329	-153	0
706	0	0	-700	-673	27	686	-363	-323	42	-153	31	162	391	-98	0
707	0	0	-553	-663	-110	608	-221	-386	519	558	708	711	417	126	0
708	0	0	-561	-644	-83	602	-239	-363	743	1024	1034	1043	500	89	0
709	0	0	-457	-647	-190	552	-133	-418	886	979	1053	1006	510	54	0
710	0	0	-559	-644	-85	601	-237	-364	531	533	409	508	401	-19	0
711	0	0	-707	-642	65	674	-386	-288	-62	-323	-420	-159	345	-155	0
712	0	0	-754	-632	122	693	-438	-255	-372	-933	-890	-554	304	-267	0
713	0	0	-852	-624	228	738	-540	-198	-694	-1315	-1342	-849	228	-316	0
714	0	0	-826	-613	213	719	-519	-200	-750	-1398	-1220	-905	228	-279	0
715	0	0	-734	-605	129	669	-431	-238	-452	-818	-746	-378	378	-93	0
716	0	0	-670	-599	71	634	-370	-264	23	-116	-79	162	386	-73	0
717	0	0	-529	-591	-62	560	-233	-326	582	613	739	774	436	54	0
718	0	0	-572	-593	-21	582	-275	-307	746	1022	1006	1041	430	93	0
719	0	0	-460	-580	-120	520	-170	-350	840	1055	979	987	479	69	0
720	0	0	-595	-580	15	587	-305	-282	492	411	413	512	376	-65	0
721	0	0	-657	-580	77	618	-367	-251	-67	-302	-469	-110	250	-157	0
722	0	0	-740	-568	172	654	-456	-198	-432	-923	-960	-574	302	-248	0
723	0	0	-800	-562	238	681	-519	-162	-715	-1301	-1274	-882	285	-259	0
724	0	0	-784	-556	228	670	-506	-164	-776	-1361	-1350	-807	221	-360	0
725	0	0	-707	-560	147	633	-427	-206	-382	-828	-828	-426	302	-147	0
726	0	0	-699	-537	162	618	-430	-187	73	-77	38	137	378	-48	0
727	0	0	-489	-535	-46	512	-221	-290	494	597	626	673	415	15	0
728	0	0	-487	-521	-34	504	-226	-277	863	999	1101	1076	506	102	0
729	0	0	-466	-512	-46	489	-210	-279	824	971	956	975	372	102	0
730	0	0	-503	-504	-1	503	-251	-252	535	469	430	490	428	-13	0
731	0	0	-664	-498	166	581	-415	-166	-25	-393	-417	-120	318	-170	0
732	0	0	-742	-481	261	611	-501	-110	-413	-1035	-938	-572	211	-310	0
733	0	0	-713	-455	258	584	-485	-98	-679	-1338	-1276	-797	256	-405	0
734	0	0	-782	-457	325	619	-553	-66	-700	-1396	-1321	-836	238	-306	0
735	0	0	-697	-459	238	578	-467	-110	-477	-845	-859	-432	298	-203	0
736	0	0	-579	-450	129	514	-354	-160	44	-95	-40	225	358	-73	0
737	0	0	-507	-436	71	471	-289	-182	442	591	644	762	417	-3	0
738	0	0	-373	-413	-40	393	-166	-226	812	1010	1177	1028	475	118	0
739	0	0	-402	-391	11	396	-206	-190	710	987	1051	884	453	31	0
740	0	0	-420	-389	31	404	-225	-179	560	432	556	516	411	3	0
741	0	0	-552	-384	168	468	-360	-108	-87	-368	-401	-114	304	-176	0
742	0	0	-633	-362	271	497	-452	-45	-364	-991	-830	-545	201	-294	0
743	0	0	-789	-353	436	571	-612	41	-721	-1422	-1336	-869	190	-347	0
744	0	0	-723	-345	378	534	-550	16	-710	-1350	-1278	-874	194	-292	0
745	0	0	-676	-333	343	504	-509	5	-471	-861	-799	-440	289	-259	0
746	0	0	-554	-329	225	441	-389	-52	79	-15	38	252	465	-65	0
747	0	0	-449	-310	139	379	-294	-85	432	673	657	711	471	-23	0
748	0	0	-350	-279	71	314	-210	-104	849	1012	1162	1101	459	62	0
749	0	0	-303	-300	3	301	-153	-148	890	1045	1065	1043	512	15	0
750	0	0	-452	-291	161	371	-306	-65	436	517	353	519	388	-153	0
751	0	0	-499	-261	238	380	-368	-11	9	-337	-349	-100	310	-240	0
752	0	0	-626	-248	378	437	-502	65	-409	-935	-878	-642	287	-325	0
753	0	0	-643	-250	393	446	-518	71	-735	-1346	-1276	-867	194	-349	0
754	0	0	-604	-232	372	418	-488	70	-710	-1330	-1261	-787	271	-353	0
755	0	0	-577	-226	351	401	-464	62	-407	-952	-725	-415	271	-205	0
756	0	0	-513	-201	312	357	-412	55	58	-38	44	135	405	-75	0
757	0	0	-289	-192	97	240	-193	-47	580	651	787	768	473	87	0
758	0	0	-321	-192	129	256	-225	-31	777	1008	1053	1059	485	58	0
759	0	0	-275	-186	89	230	-182	-48	814	1037	1041	981	428	75	0
760	0	0	-350	-155	195	252	-272	20	434	531	523	512	389	-46	0
761	0	0	-436	-145	291	290	-363	73	0	-335	-370	-129	248	-129	0
762	0	0	-478	-133	345	305	-411	106	-380	-863	-855	-539	298	-232	0
763	0	0	-596	-131	465	363	-530	167	-692	-1350	-1295	-869	205	-294	0
764	0	0	-567	-135	432	351	-499	148	-663	-1350	-1202	-805	217	-275	0
765	0	0	-544	-110	434	327	-489	162	-498	-832	-836	-374	316	-195	0
766	0	0	-383	-108	275	245	-329	83	48	-75	-1	221	393	-73	0
767	0	0	-315	-106	209	210	-262	51	562	636	715	808	494	178	0
768	0	0	-267	-87	180	177	-223	46	741	1105	1082	1063	461	122	0
769	0	0	-222	-93	129	157	-175	18	824	1014	1041	913	541	77	0
770	0	0	-300	-79	221	189	-260	71	531	492	473	475	442	-5	0
771	0	0	-420	-71	349	245	-384	139	-23	-331	-345	-108	337	-195	0
772	0	0	-486	-50	436	268	-461	193	-388	-882	-921	-554	232	-258	0
773	0	0	-567	-67	500	317	-533	216	-690	-1334	-1237	-810	180	-228	0
774	0	0	-564	-60	504	312	-534	222	-686	-1307	-1264	-768	209	-279	0
775	0	0	-543	-58	485	300	-514	213	-374	-919	-770	-397	306	-112	0
776	0	0	-459	-60	399	259	-429	169	36	-75	23	180	353	-71	0
777	0	0	-265	-58	207	161	-236	74	549	646	725	810	486	116	0
778	0	0	-291	-65	226	178	-258	80	799	1020	1140	1049	467	190	0
779	0	0	-238	-77	161	157	-199	42	774	1067	1030	1004	529	64	0
780	0	0	-261	-75	186	168	-223	55	545	496	494	523	401	40	0
781	0	0	-416	-73	343	244	-379	135	25	-327	-386	-75	320	-184	0
782	0	0	-511	-83	428	297	-469	172	-393	-905	-960	-490	308	-279	0
783	0	0	-499	-77	422	288	-460	172	-578	-1290	-1220	-838	232	-242	0
784	0	0	-548	-93	455	320	-501	181	-682	-1284	-1177	-700	250	-166	0
785	0	0	-523	-95	428	309	-475	166	-450	-927	-853	-440	252	-178	0
786	0	0	-403	-120	283	261	-343	81	87	29	48	267	409	69	0
787	0	0	-387	-147	240	267	-313	46	407	570	698	692	440	77	0
788	0	0	-248	-151	97	199	-172	-27	847	1212	1105	1099	510	174	0
789	0	0	-279	-184	95	231	-187	-44	777	954	1115	968	444	162	0
790	0	0	-359	-197	162	278	-260	-17	500	529	455	490	353	50	0
791	0	0	-525	-236	289	380	-407	26	-38	-382	-345	-128	304	-164	0
792	0	0	-639	-240	399	439	-519	79	-424	-921	-884	-543	238	-213	0
793	0	0	-563	-265	298	414	-430	16	-603	-1280	-1259	-857	213	-269	0
794	0	0	-738	-279	459	508	-598	90	-702	-1365	-1264	-793	236	-296	0
795	0	0	-678	-296	382	487	-530	43	-471	-902	-820	-469	287	-207	0
796	0	0	-548	-314	234	431	-391	-40	93	-44	89	195	419	52	0
797	0	0	-436	-353	83	394	-259	-135	535	618	675	781	442	170	0
798	0	0	-385	-374	11	379	-198	-181	818	1018	1146	1035	448	180	0
799	0	0	-345	-391	-46	368	-149	-218	847	1084	1010	985	481	131	0
800	0	0	-482	-405	77	443	-279	-164	508	475	483	516	333	-46	0
801	0	0	-567	-436	131	501	-349	-152	-56	-322	-455	-100	292	-159	0
802	0	0	-639	-461	178	550	-408	-141	-374	-834	-861	-566	197	-98	0
803	0	0	-766	-485	281	625	-523	-102	-649	-1358	-1288	-892	184	-226	0
804	0	0	-696	-504	192	600	-444	-156	-717	-1352	-1262	-847	228	-242	0
805	0	0	-702	-512	190	607	-446	-161	-463	-878	-721	-469	376	-106	0
806	0	0	-651	-523	128	587	-389	-197	48	-95	31	190	308	-19	0
807	0	0	-554	-549	5	551	-279	-272	459	628	642	723	419	118	0
808	0	0	-444	-568	-124	506	-160	-346	746	1129	1125	1132	417	199	0
809	0	0	-460	-578	-118	519	-171	-348	754	1016	1002	919	420	126	0
810	0	0	-477	-591	-114	534	-181	-352	531	467	438	500	420	-19	0
811	0	0	-639	-601	38	620	-338	-281	-44	-246	-422	-75	294	-133	0
812	0	0	-742	-603	139	672	-440	-232	-353	-915	-898	-517	215	-256	0
813	0	0	-748	-605	143	676	-445	-231	-669	-1323	-1278	-834	178	-259	0
814	0	0	-806	-618	188	712	-497	-215	-609	-1373	-1226	-768	267	-254	0
815	0	0	-812	-636	176	724	-494	-230	-523	-925	-851	-467	184	-230	0
816	0	0	-668	-647	21	657	-344	-313	77	-102	-17	225	345	13	0
817	0	0	-580	-651	-71	615	-254	-361	448	620	663	774	399	100	0
818	0	0	-491	-675	-184	583	-153	-429	805	1080	1105	1047	494	126	0
819	0	0	-502	-663	-161	582	-170	-412	814	1045	1032	917	438	112	0
820	0	0	-598	-665	-67	631	-265	-366	463	471	442	521	405	-29	0
821	0	0	-662	-661	1	661	-331	-330	-69	-279	-325	-207	320	-145	0
822	0	0	-784	-680	104	732	-444	-288	-368	-896	-956	-589	279	-213	0
823	0	0	-841	-688	153	764	-497	-267	-702	-1354	-1346	-793	149	-285	0
824	0	0	-818	-679	139	748	-478	-270	-702	-1311	-1292	-814	252	-259	0
825	0	0	-797	-677	120	737	-458	-278	-500	-847	-828	-481	267	-178	0
826	0	0	-724	-680	44	702	-384	-318	-31	-151	3	166	296	-5	0
827	0	0	-593	-684	-91	638	-251	-387	521	624	692	787	411	65	0
828	0	0	-505	-710	-205	607	-150	-457	729	1055	1148	1018	440	155	0
829	0	0	-525	-717	-192	621	-166	-454	789	1030	960	1016	417	77	0
830	0	0	-574	-700	-126	637	-224	-413	486	457	463	490	397	-79	0
831	0	0	-721	-702	19	711	-370	-341	-69	-356	-407	-104	289	-194	0
832	0	0	-799	-702	97	750	-448	-302	-360	-940	-964	-541	267	-258	0
833	0	0	-810	-692	118	751	-464	-287	-655	-1239	-1402	-752	225	-273	0
834	0	0	-812	-700	112	756	-462	-294	-680	-1276	-1270	-801	256	-263	0
835	0	0	-847	-686	161	766	-504	-262	-587	-975	-808	-492	188	-197	0
836	0	0	-652	-696	-44	674	-304	-370	128	-131	48	250	347	-27	0
837	0	0	-564	-692	-128	628	-218	-410	415	609	760	791	393	120	0
838	0	0	-508	-694	-186	601	-161	-440	744	1053	1119	973	481	95	0
839	0	0	-487	-694	-207	590	-140	-450	834	975	1088	1014	502	97	0
840	0	0	-580	-692	-112	636	-234	-402	508	479	382	498	341	-60	0
841	0	0	-621	-690	-69	655	-276	-379	50	-355	-325	-48	353	-54	0
842	0	0	-816	-688	128	752	-472	-280	-417	-909	-1016	-568	232	-287	0
843	0	0	-767	-694	73	730	-420	-310	-688	-1290	-1249	-818	209	-302	0
844	0	0	-885	-686	199	785	-542	-243	-733	-1334	-1255	-789	122	-254	0
845	0	0	-753	-684	69	718	-411	-307	-450	-874	-840	-483	261	-304	0
846	0	0	-711	-684	27	697	-369	-328	32	-44	25	197	391	25	0
847	0	0	-551	-679	-128	615	-211	-403	380	616	677	686	450	-17	0
848	0	0	-479	-667	-188	573	-145	-427	814	1022	1206	1063	471	186	0
849	0	0	-541	-686	-145	613	-198	-415	828	1002	1018	1022	529	67	0
850	0	0	-584	-679	-95	631	-244	-387	485	496	389	521	374	3	0
851	0	0	-689	-690	-1	689	-344	-345	-23	-331	-345	-168	316	-217	0
852	0	0	-886	-702	184	794	-535	-259	-409	-989	-975	-562	225	-267	0
853	0	0	-742	-690	52	716	-397	-319	-694	-1292	-1301	-845	261	-329	0
854	0	0	-831	-692	139	761	-485	-276	-756	-1344	-1266	-779	232	-201	0
855	0	0	-794	-686	108	740	-451	-289	-531	-884	-830	-465	279	-219	0
856	0	0	-686	-686	0	686	-343	-343	40	-108	-48	168	349	-75	0
857	0	0	-594	-677	-83	635	-255	-380	475	607	680	733	485	23	0
858	0	0	-515	-677	-162	596	-176	-419	750	1039	1103	1059	514	98	0
859	0	0	-480	-679	-199	579	-140	-439	756	1049	1004	1034	452	40	0
860	0	0	-584	-671	-87	627	-248	-379	516	452	372	516	382	-56	0
861	0	0	-694	-675	19	684	-356	-328	-54	-362	-364	-180	341	-161	0
862	0	0	-769	-671	98	720	-433	-286	-362	-1002	-894	-562	207	-234	0
863	0	0	-810	-669	141	739	-475	-264	-684	-1297	-1200	-849	219	-259	0
864	0	0	-762	-673	89	717	-425	-292	-719	-1340	-1233	-861	236	-302	0
865	0	0	-874	-684	190	779	-532	-247	-490	-921	-812	-508	306	-211	0
866	0	0	-637	-675	-38	656	-299	-356	67	-62	-67	244	355	-100	0
867	0	0	-559	-667	-108	613	-225	-387	549	595	684	667	469	58	0
868	0	0	-468	-696	-228	582	-120	-462	760	1028	1063	1082	444	71	0
869	0	0	-557	-702	-145	629	-206	-423	799	923	1024	929	500	73	0
870	0	0	-532	-677	-145	604	-193	-411	483	434	407	527	323	-100	0
871	0	0	-671	-694	-23	682	-324	-358	0	-318	-358	-73	281	-137	0
872	0	0	-824	-702	122	763	-473	-290	-403	-991	-925	-601	205	-263	0
873	0	0	-822	-698	124	760	-473	-287	-717	-1284	-1334	-851	172	-271	0
874	0	0	-835	-688	147	761	-491	-270	-679	-1326	-1297	-845	211	-240	0
875	0	0	-810	-708	102	759	-456	-303	-516	-971	-834	-424	335	-180	0
876	0	0	-716	-721	-5	718	-355	-363	13	-145	-69	190	353	-120	0
877	0	0	-568	-721	-153	644	-207	-437	510	638	661	750	378	56	0
878	0	0	-576	-704	-128	640	-224	-416	832	1041	1068	1057	477	153	0
879	0	0	-526	-721	-195	623	-165	-458	816	1032	975	997	380	71	0
880	0	0	-549	-727	-178	638	-185	-452	498	554	467	442	473	-15	0
881	0	0	-710	-717	-7	713	-351	-362	-9	-401	-391	-129	277	-172	0
882	0	0	-795	-731	64	763	-429	-333	-446	-919	-888	-603	259	-226	0
883	0	0	-823	-713	110	768	-466	-301	-644	-1323	-1274	-902	238	-298	0
884	0	0	-913	-698	215	805	-564	-241	-764	-1365	-1228	-876	226	-323	0
885	0	0	-802	-702	100	752	-451	-301	-481	-919	-849	-477	263	-186	0
886	0	0	-681	-717	-36	699	-322	-376	89	-46	34	161	415	-7	0
887	0	0	-648	-717	-69	682	-289	-393	483	611	657	766	422	64	0
888	0	0	-533	-715	-182	624	-175	-448	816	1072	1078	1099	535	13	0
889	0	0	-555	-725	-170	640	-192	-447	791	1084	952	1067	455	77	0
890	0	0	-639	-739	-100	689	-269	-419	481	461	397	486	333	-91	0
891	0	0	-738	-735	3	736	-370	-366	9	-378	-382	-71	320	-91	0
892	0	0	-768	-737	31	752	-399	-353	-360	-904	-921	-529	219	-221	0
893	0	0	-884	-737	147	810	-515	-295	-723	-1288	-1290	-923	223	-259	0
894	0	0	-866	-733	133	799	-499	-300	-700	-1371	-1224	-886	205	-221	0
895	0	0	-839	-729	110	784	-474	-309	-508	-900	-793	-420	287	-234	0
896	0	0	-740	-735	5	737	-372	-365	29	-91	-13	137	380	29	0
897	0	0	-613	-744	-131	678	-241	-437	469	601	741	725	446	54	0
898	0	0	-573	-743	-170	658	-201	-456	779	1051	1061	1037	465	124	0
899	0	0	-570	-744	-174	657	-198	-459	787	1059	1049	946	500	65	0
900	0	0	-596	-733	-137	664	-229	-435	545	448	424	531	356	-73	0
901	0	0	-703	-737	-34	720	-334	-385	-3	-298	-314	-93	407	-129	0
902	0	0	-841	-756	85	798	-463	-335	-422	-975	-923	-593	248	-271	0
903	0	0	-870	-758	112	814	-491	-323	-599	-1363	-1243	-890	126	-279	0
904	0	0	-954	-770	184	862	-569	-293	-776	-1326	-1262	-834	215	-238	0
905	0	0	-833	-748	85	790	-459	-331	-496	-933	-865	-535	192	-240	0
906	0	0	-753	-754	-1	753	-376	-377	-17	-42	-48	184	446	29	0
907	0	0	-597	-750	-153	673	-222	-451	446	620	611	692	374	83	0
908	0	0	-541	-756	-215	648	-163	-485	863	1068	1101	1107	531	195	0
909	0	0	-632	-746	-114	689	-259	-430	741	952	970	950	397	56	0
910	0	0	-607	-746	-139	676	-234	-442	461	547	450	506	405	-50	0
911	0	0	-831	-758	73	794	-452	-342	31	-355	-314	-102	236	-126	0
912	0	0	-847	-764	83	805	-465	-340	-424	-1096	-892	-574	97	-261	0
913	0	0	-861	-766	95	813	-478	-335	-663	-1315	-1336	-750	166	-252	0
914	0	0	-977	-760	217	868	-597	-271	-783	-1354	-1336	-859	226	-259	0
915	0	0	-796	-762	34	779	-415	-364	-419	-890	-822	-467	308	-178	0
916	0	0	-741	-750	-9	745	-366	-379	-1	-38	1	186	393	-23	0
917	0	0	-626	-750	-124	688	-251	-437	475	599	630	711	432	91	0
918	0	0	-572	-764	-192	668	-190	-478	727	1080	1034	1055	519	166	0
919	0	0	-579	-774	-195	676	-192	-484	727	981	975	867	393	60	0
920	0	0	-543	-766	-223	654	-160	-494	545	508	494	481	440	-3	0
921	0	0	-761	-758	3	759	-382	-377	-114	-411	-426	-133	250	-207	0
922	0	0	-775	-772	3	773	-389	-384	-380	-882	-888	-516	236	-209	0
923	0	0	-888	-772	116	830	-502	-328	-731	-1389	-1293	-911	180	-281	0
924	0	0	-962	-768	194	865	-578	-287	-776	-1390	-1303	-894	230	-281	0
925	0	0	-880	-762	118	821	-499	-322	-558	-921	-871	-498	199	-258	0
926	0	0	-728	-772	-44	750	-342	-408	-40	-97	-19	180	413	-102	0
927	0	0	-638	-760	-122	699	-258	-441	512	591	688	719	403	75	0
928	0	0	-594	-764	-170	679	-212	-467	826	1055	1012	1061	469	108	0
929	0	0	-518	-764	-246	641	-136	-505	789	1032	1010	962	519	79	0
930	0	0	-637	-768	-131	702	-253	-449	477	500	430	545	347	-81	0
931	0	0	-712	-770	-58	741	-327	-414	32	-339	-366	-118	331	-145	0
932	0	0	-866	-758	108	812	-487	-325	-450	-919	-923	-543	221	-172	0
933	0	0	-857	-764	93	810	-475	-335	-609	-1358	-1321	-902	190	-374	0
934	0	0	-870	-766	104	818	-487	-331	-704	-1350	-1202	-867	228	-279	0
935	0	0	-929	-774	155	851	-542	-309	-547	-954	-847	-535	292	-207	0
936	0	0	-652	-768	-116	710	-268	-442	62	-100	9	211	292	-54	0
937	0	0	-718	-764	-46	741	-336	-405	492	549	607	711	444	0	0
938	0	0	-554	-779	-225	666	-164	-502	750	1090	1061	1068	444	87	0
939	0	0	-544	-776	-232	660	-156	-504	781	1001	1035	989	490	13	0
940	0	0	-683	-785	-102	734	-290	-443	407	428	438	512	271	-102	0
941	0	0	-690	-777	-87	733	-301	-432	-1	-320	-391	-54	236	-147	0
942	0	0	-837	-777	60	807	-448	-358	-374	-954	-886	-545	265	-252	0
943	0	0	-853	-772	81	812	-467	-345	-721	-1323	-1218	-861	161	-267	0
944	0	0	-882	-756	126	819	-504	-315	-746	-1319	-1284	-843	201	-306	0
945	0	0	-903	-766	137	834	-520	-314	-535	-935	-818	-471	279	-228	0
946	0	0	-716	-764	-48	740	-334	-406	64	-139	15	166	380	-67	0
947	0	0	-623	-772	-149	697	-237	-460	490	616	682	774	453	52	0
948	0	0	-571	-768	-197	669	-187	-482	785	1032	1142	1055	463	143	0
949	0	0	-538	-774	-236	656	-151	-505	867	1096	1103	1032	510	176	0
950	0	0	-691	-776	-85	733	-303	-430	450	428	473	430	333	-79	0
951	0	0	-718	-785	-67	751	-325	-426	31	-310	-384	-56	279	-190	0
952	0	0	-901	-781	120	841	-510	-330	-453	-979	-867	-622	157	-221	0
953	0	0	-874	-766	108	820	-491	-329	-704	-1293	-1313	-874	223	-261	0
954	0	0	-944	-774	170	859	-557	-302	-741	-1270	-1303	-838	226	-277	0
955	0	0	-874	-760	114	817	-494	-323	-510	-954	-876	-517	219	-232	0
956	0	0	-705	-772	-67	738	-319	-419	104	-69	67	178	444	5	0
957	0	0	-666	-768	-102	717	-282	-435	448	547	680	659	432	79	0
958	0	0	-542	-772	-230	657	-156	-501	832	1065	1090	1057	444	201	0
959	0	0	-634	-777	-143	705	-245	-460	725	950	991	929	378	85	0
960	0	0	-634	-793	-159	713	-237	-476	543	523	467	539	399	-31	0
961	0	0	-782	-779	3	780	-392	-388	-71	-331	-448	-149	232	-209	0
962	0	0	-822	-795	27	808	-424	-384	-356	-894	-867	-516	225	-190	0
963	0	0	-971	-776	195	873	-583	-290	-754	-1319	-1358	-962	203	-314	0
964	0	0	-821	-779	42	800	-431	-368	-667	-1295	-1148	-777	248	-178	0
965	0	0	-857	-770	87	813	-472	-341	-486	-979	-871	-483	219	-170	0
966	0	0	-774	-774	0	774	-387	-387	9	-102	-23	192	265	29	0
967	0	0	-702	-789	-87	745	-307	-438	448	583	554	618	442	36	0
968	0	0	-571	-768	-197	669	-187	-482	783	1067	1098	1078	409	195	0
969	0	0	-590	-758	-168	674	-211	-463	822	1014	1014	975	494	77	0
970	0	0	-611	-768	-157	689	-227	-462	481	465	453	457	370	-62	0
971	0	0	-815	-777	38	796	-426	-369	-65	-277	-302	-170	358	-197	0
972	0	0	-874	-774	100	824	-487	-337	-461	-940	-927	-613	180	-294	0
973	0	0	-883	-785	98	834	-490	-343	-721	-1311	-1290	-847	215	-294	0
974	0	0	-948	-772	176	860	-562	-298	-770	-1387	-1290	-857	209	-320	0
975	0	0	-858	-779	79	818	-468	-350	-500	-1014	-832	-444	232	-195	0
976	0	0	-712	-768	-56	740	-328	-412	32	-31	32	170	407	0	0
977	0	0	-706	-768	-62	737	-322	-415	450	533	554	708	351	-9	0
978	0	0	-551	-762	-211	656	-170	-486	762	1051	1035	1074	422	170	0
979	0	0	-592	-774	-182	683	-205	-478	758	1026	966	995	434	137	0
980	0	0	-603	-762	-159	682	-222	-460	453	500	403	514	300	-141	0
981	0	0	-791	-762	29	776	-410	-366	-64	-364	-407	-81	337	-162	0
982	0	0	-806	-764	42	785	-424	-361	-523	-896	-909	-628	217	-283	0
983	0	0	-887	-783	104	835	-495	-339	-684	-1379	-1313	-861	128	-283	0
984	0	0	-870	-791	79	830	-474	-356	-723	-1309	-1270	-797	265	-289	0
985	0	0	-832	-774	58	803	-445	-358	-506	-913	-865	-523	337	-199	0
986	0	0	-753	-772	-19	762	-367	-395	-102	-79	-48	151	341	-54	0
987	0	0	-568	-781	-213	674	-177	-497	506	680	620	768	397	112	0
988	0	0	-617	-760	-143	688	-237	-451	744	1051	1039	1012	459	95	0
989	0	0	-526	-758	-232	642	-147	-495	772	1055	1041	971	469	56	0
990	0	0	-720	-772	-52	746	-334	-412	481	438	432	500	333	-40	0
991	0	0	-761	-760	1	760	-381	-379	-48	-292	-411	-129	273	-209	0
992	0	0	-820	-772	48	796	-434	-362	-389	-777	-915	-481	263	-217	0
993	0	0	-904	-776	128	840	-516	-324	-723	-1303	-1297	-931	124	-294	0
994	0	0	-876	-762	114	819	-495	-324	-739	-1358	-1245	-797	236	-329	0
995	0	0	-855	-772	83	813	-469	-344	-519	-863	-830	-407	228	-129	0
996	0	0	-726	-760	-34	743	-346	-397	5	-219	48	129	320	-64	0
997	0	0	-555	-760	-205	657	-175	-482	523	616	717	723	440	166	0
998	0	0	-613	-777	-164	695	-224	-470	776	1024	1084	999	481	157	0
999	0	0	-597	-785	-188	691	-204	-486	760	946	985	886	424	50	0
1000	0	0	-613	-762	-149	687	-232	-455	574	512	467	554	409	23	0
1001	0	0	-779	-779	0	779	-389	-389	-38	-333	-382	-207	285	-178	0
1002	0	0	-779	-766	13	772	-396	-376	-380	-867	-935	-517	230	-168	0
1003	0	0	-885	-750	135	817	-510	-307	-744	-1344	-1387	-878	221	-329	0
1004	0	0	-870	-746	124	808	-497	-311	-684	-1328	-1239	-855	223	-219	0
1005	0	0	-838	-741	97	789	-467	-322	-547	-937	-826	-516	250	-162	0
1006	0	0	-758	-758	0	758	-379	-379	-25	-91	-29	151	419	-31	0
1007	0	0	-572	-754	-182	663	-195	-468	405	601	665	721	376	64	0
1008	0	0	-623	-752	-129	687	-247	-440	768	1041	999	1074	442	108	0
1009	0	0	-520	-752	-232	636	-144	-492	830	1035	1055	886	448	120	0
1010	0	0	-617	-756	-139	686	-239	-447	452	591	479	552	335	-7	0
1011	0	0	-767	-756	11	761	-389	-372	-69	-380	-399	-162	176	-166	0
1012	0	0	-780	-748	32	764	-406	-358	-320	-886	-894	-510	221	-215	0
1013	0	0	-839	-729	110	784	-474	-309	-735	-1261	-1297	-880	201	-351	0
1014	0	0	-898	-706	192	802	-545	-257	-801	-1342	-1326	-853	197	-310	0
1015	0	0	-758	-700	58	729	-408	-321	-508	-853	-853	-471	283	-228	0
1016	0	0	-766	-710	56	738	-411	-327	11	-182	-29	174	304	-38	0
1017	0	0	-609	-711	-102	660	-253	-406	417	663	667	694	494	67	0
1018	0	0	-588	-702	-114	645	-237	-408	721	950	1004	970	399	75	0
1019	0	0	-524	-694	-170	609	-177	-432	818	1070	971	995	479	102	0
1020	0	0	-660	-675	-15	667	-322	-345	426	415	389	463	298	-102	0
1021	0	0	-661	-642	19	651	-340	-311	21	-327	-376	-93	240	-153	0
1022	0	0	-783	-644	139	713	-461	-252	-457	-841	-973	-609	246	-300	0
1023	0	0	-798	-651	147	724	-472	-252	-640	-1311	-1350	-826	170	-356	0
1024	0	0	-872	-649	223	760	-547	-213	-752	-1431	-1301	-807	116	-259	0
1025	0	0	-721	-628	93	674	-407	-267	-469	-929	-845	-440	219	-182	0
1026	0	0	-690	-601	89	645	-389	-256	-48	-124	-27	120	389	-50	0
1027	0	0	-555	-597	-42	576	-256	-319	506	616	582	679	389	108	0
1028	0	0	-504	-630	-126	567	-189	-378	762	1004	1037	1082	440	56	0
1029	0	0	-483	-618	-135	550	-174	-376	777	1127	970	964	490	1	0
1030	0	0	-631	-626	5	628	-318	-310	471	485	384	461	341	-116	0
1031	0	0	-651	-620	31	635	-341	-294	-17	-358	-364	-110	316	-161	0
1032	0	0	-791	-640	151	715	-471	-244	-417	-923	-929	-599	161	-256	0
1033	0	0	-839	-632	207	735	-523	-212	-663	-1359	-1330	-849	135	-271	0
1034	0	0	-857	-634	223	745	-540	-205	-772	-1325	-1377	-855	95	-263	0
1035	0	0	-799	-644	155	721	-477	-244	-498	-882	-816	-448	232	-172	0
1036	0	0	-703	-647	56	675	-379	-295	-11	-131	-60	164	306	-23	0
1037	0	0	-538	-644	-106	591	-216	-375	492	549	671	669	355	79	0
1038	0	0	-557	-644	-87	600	-235	-365	772	944	1121	993	430	149	0
1039	0	0	-536	-634	-98	585	-219	-366	770	985	938	1037	434	44	0
1040	0	0	-637	-642	-5	639	-316	-323	455	442	360	436	316	-27	0
1041	0	0	-659	-630	29	644	-344	-300	-85	-374	-355	-223	242	-178	0
1042	0	0	-754	-657	97	705	-425	-280	-380	-898	-898	-560	211	-209	0
1043	0	0	-843	-665	178	754	-510	-243	-710	-1328	-1344	-886	157	-291	0
1044	0	0	-824	-665	159	744	-491	-253	-729	-1293	-1243	-810	203	-213	0
1045	0	0	-835	-671	164	753	-499	-253	-485	-971	-865	-531	211	-190	0
1046	0	0	-724	-680	44	702	-384	-318	19	-44	-27	201	360	34	0
1047	0	0	-599	-692	-93	645	-253	-392	461	564	626	651	376	83	0
1048	0	0	-501	-706	-205	603	-148	-455	746	1117	1068	1010	465	98	0
1049	0	0	-594	-727	-133	660	-230	-430	708	991	927	944	401	62	0
1050	0	0	-596	-729	-133	662	-231	-431	556	488	490	465	339	17	0
1051	0	0	-740	-737	3	738	-371	-367	-73	-331	-376	-213	242	-213	0
1052	0	0	-905	-754	151	829	-528	-301	-353	-977	-857	-527	199	-201	0
1053	0	0	-868	-770	98	819	-483	-336	-671	-1328	-1338	-888	153	-333	0
1054	0	0	-917	-768	149	842	-533	-309	-743	-1377	-1288	-808	178	-259	0
1055	0	0	-938	-760	178	849	-558	-291	-550	-942	-840	-533	298	-108	0
1056	0	0	-720	-776	-56	748	-332	-416	13	-87	-83	145	318	-83	0
1057	0	0	-683	-774	-91	728	-296	-432	453	630	644	663	459	85	0
1058	0	0	-666	-766	-100	716	-283	-433	725	977	1018	975	351	176	0
1059	0	0	-538	-766	-228	652	-155	-497	812	1067	1035	946	444	81	0
1060	0	0	-646	-779	-133	712	-256	-456	504	516	440	535	413	-40	0
1061	0	0	-793	-772	21	782	-407	-375	-79	-362	-407	-153	201	-205	0
1062	0	0	-705	-770	-65	737	-320	-417	-300	-888	-878	-465	209	-201	0
1063	0	0	-993	-770	223	881	-608	-273	-744	-1299	-1249	-929	271	-248	0
1064	0	0	-812	-758	54	785	-433	-352	-680	-1330	-1280	-871	168	-213	0
1065	0	0	-813	-777	36	795	-424	-370	-463	-869	-849	-401	292	-149	0
1066	0	0	-757	-770	-13	763	-372	-391	15	-145	-100	81	331	-120	0
1067	0	0	-615	-774	-159	694	-228	-466	547	547	744	756	488	122	0
1068	0	0	-586	-762	-176	674	-205	-469	696	1070	1070	940	417	201	0
1069	0	0	-564	-754	-190	659	-187	-472	770	1047	995	935	384	13	0
1070	0	0	-664	-762	-98	713	-283	-430	519	510	424	508	440	1	0
1071	0	0	-767	-770	-3	768	-382	-386	-52	-380	-422	-116	184	-104	0
1072	0	0	-828	-774	54	801	-441	-360	-438	-871	-925	-564	258	-244	0
1073	0	0	-897	-779	118	838	-507	-330	-649	-1311	-1363	-851	180	-240	0
1074	0	0	-893	-764	129	828	-511	-317	-799	-1392	-1305	-876	180	-292	0
1075	0	0	-874	-764	110	819	-492	-327	-516	-944	-801	-448	186	-95	0
1076	0	0	-729	-756	-27	742	-351	-391	-19	-133	-65	124	242	-1	0
1077	0	0	-613	-760	-147	686	-233	-453	455	667	618	754	347	97	0
1078	0	0	-594	-768	-174	681	-210	-471	744	1035	1051	1039	415	87	0
1079	0	0	-504	-781	-277	642	-113	-529	861	1024	1057	952	389	141	0
1080	0	0	-667	-810	-143	738	-262	-476	424	512	415	485	364	-58	0
1081	0	0	-768	-828	-60	798	-354	-444	9	-341	-360	-104	304	-188	0
1082	0	0	-809	-834	-25	821	-392	-429	-331	-888	-925	-545	230	-219	0
1083	0	0	-928	-884	44	906	-486	-420	-731	-1307	-1371	-865	159	-259	0
1084	0	0	-881	-884	-3	882	-439	-443	-731	-1315	-1229	-810	143	-267	0
1085	0	0	-940	-865	75	902	-507	-395	-580	-952	-927	-471	219	-223	0
1086	0	0	-756	-808	-52	782	-352	-430	7	-116	1	102	358	-42	0
1087	0	0	-588	-725	-137	656	-225	-431	475	543	632	746	424	108	0
1088	0	0	-507	-636	-129	571	-189	-382	735	1026	1099	1006	442	131	0
1089	0	0	-500	-531	-31	515	-234	-281	739	1022	935	966	444	34	0
1090	0	0	-362	-345	17	353	-189	-164	535	566	504	564	366	-34	0
1091	0	0	-430	-62	368	246	-399	153	1	-333	-409	-147	273	-135	0
1092	0	0	-372	223	595	74	-483	409	-391	-849	-977	-570	230	-337	0
1093	0	0	-313	527	840	-107	-576	683	-663	-1336	-1325	-869	170	-327	0
1094	0	0	-103	911	1014	-404	-558	962	-700	-1315	-1290	-840	126	-269	0
1095	0	0	202	1323	1121	-762	-459	1222	-475	-956	-890	-483	128	-143	0
1096	0	0	495	1854	1359	-1174	-432	1606	-1	-176	-54	64	246	-75	0
1097	0	0	927	2399	1472	-1663	-272	1935	450	543	682	702	405	62	0
1098	0	0	1314	2933	1619	-2123	-152	2276	764	977	1037	999	463	87	0
1099	0	0	1509	3340	1831	-2424	-161	2585	826	1010	1043	921	490	110	0
1100	0	0	1519	3523	2004	-2521	-242	2763	465	519	405	506	339	-114	0
1101	0	0	1367	3466	2099	-2416	-366	2782	-38	-292	-355	-139	308	-164	0
1102	0	0	1214	3268	2054	-2241	-420	2661	-409	-971	-935	-576	178	-223	0
1103	0	0	1079	3069	1990	-2074	-455	2529	-669	-1264	-1220	-869	246	-246	1
1104	0	0	887	2803	1916	-1845	-514	2359	-758	-1363	-1262	-921	112	-248	0
1105	0	0	789	2401	1612	-1595	-411	2006	-450	-902	-845	-469	258	-141	0
1106	0	0	578	1908	1330	-1243	-376	1619	-85	-124	-17	85	341	-19	0
1107	0	0	452	1447	995	-949	-271	1221	374	642	595	647	395	0	0
1108	0	0	253	867	614	-560	-180	740	711	995	1049	1001	419	128	0
1109	0	0	-14	331	345	-158	-179	338	764	979	987	983	432	52	0
1110	0	0	-288	-155	133	221	-210	-11	504	500	419	508	351	-9	0
1111	0	0	-630	-485	145	557	-387	-170	-85	-289	-353	-110	207	-93	0
1112	0	0	-744	-593	151	668	-447	-221	-440	-892	-917	-525	182	-242	0
1113	0	0	-816	-570	246	693	-531	-162	-746	-1278	-1288	-867	215	-258	0
1114	0	0	-831	-525	306	678	-568	-109	-785	-1389	-1290	-876	168	-331	0
1115	0	0	-746	-496	250	621	-498	-123	-516	-952	-847	-523	209	-141	0
1116	0	0	-624	-473	151	548	-387	-161	-69	-23	-32	135	355	-44	0
1117	0	0	-523	-479	44	501	-283	-217	452	543	616	647	312	73	0
1118	0	0	-375	-506	-131	440	-122	-318	880	1148	1059	1121	504	211	0
1119	0	0	-513	-516	-3	514	-255	-259	696	923	929	843	355	21	0
1120	0	0	-472	-539	-67	505	-202	-303	535	488	490	486	356	-44	0
1121	0	0	-669	-545	124	607	-396	-210	-122	-308	-380	-141	261	-133	0
1122	0	0	-705	-583	122	644	-413	-230	-327	-884	-880	-599	269	-217	0
1123	0	0	-810	-595	215	702	-512	-190	-706	-1352	-1284	-836	164	-230	0
1124	0	0	-788	-622	166	705	-477	-228	-690	-1354	-1253	-847	182	-279	0
1125	0	0	-857	-644	213	750	-535	-215	-549	-960	-876	-564	217	-203	0
1126	0	0	-649	-638	11	643	-330	-313	-3	-64	-5	178	331	54	0
1127	0	0	-567	-646	-79	606	-244	-362	452	630	636	698	362	131	0
1128	0	0	-560	-647	-87	603	-236	-367	717	1012	1049	1034	355	116	0
1129	0	0	-475	-657	-182	566	-146	-419	801	1096	1008	1004	415	112	0
1130	0	0	-632	-690	-58	661	-287	-374	440	500	403	537	362	-108	0
1131	0	0	-692	-692	0	692	-346	-346	15	-283	-333	-159	238	-131	0
1132	0	0	-837	-694	143	765	-490	-275	-415	-867	-962	-554	213	-250	0
1133	0	0	-837	-702	135	769	-486	-283	-711	-1325	-1325	-867	126	-322	0
1134	0	0	-860	-692	168	776	-514	-262	-682	-1404	-1319	-841	184	-250	0
1135	0	0	-792	-692	100	742	-446	-296	-483	-921	-824	-485	283	-118	0
1136	0	0	-734	-694	40	714	-387	-327	-58	-184	-102	135	219	-67	0
1137	0	0	-537	-696	-159	616	-189	-427	545	605	646	723	415	135	0
1138	0	0	-498	-684	-186	591	-156	-435	787	1053	1127	952	485	209	0
1139	0	0	-536	-700	-164	618	-186	-432	777	999	1002	888	386	159	0
1140	0	0	-607	-700	-93	653	-257	-396	541	486	517	570	300	-25	0
1141	0	0	-787	-702	85	744	-436	-308	-21	-362	-366	-170	294	-129	0
1142	0	0	-699	-710	-11	704	-344	-360	-306	-865	-867	-541	215	-192	0
1143	0	0	-938	-686	252	812	-595	-217	-651	-1305	-1270	-808	174	-232	0
1144	0	0	-817	-680	137	748	-477	-271	-671	-1348	-1301	-900	162	-219	0
1145	0	0	-782	-680	102	731	-442	-289	-395	-892	-756	-459	285	-65	0
1146	0	0	-768	-679	89	723	-428	-295	-36	-77	-50	79	312	-46	0
1147	0	0	-578	-684	-106	631	-236	-395	465	634	696	719	380	112	0
1148	0	0	-562	-684	-122	623	-220	-403	774	1018	1047	1014	422	122	0
1149	0	0	-483	-677	-194	580	-144	-435	834	983	1070	997	415	120	0
1150	0	0	-633	-677	-44	655	-294	-360	415	531	510	442	378	-15	0
1151	0	0	-619	-673	-54	646	-282	-363	-29	-277	-366	-29	230	-97	0
1152	0	0	-864	-653	211	758	-537	-221	-413	-892	-985	-587	182	-215	0
1153	0	0	-808	-663	145	735	-476	-259	-647	-1309	-1315	-793	155	-273	0
1154	0	0	-855	-667	188	761	-521	-239	-735	-1319	-1249	-890	219	-225	0
1155	0	0	-781	-659	122	720	-451	-268	-502	-834	-840	-510	265	-65	0
1156	0	0	-711	-644	67	677	-389	-288	-23	-112	-34	79	289	27	0
1157	0	0	-570	-647	-77	608	-246	-362	510	554	636	708	378	182	0
1158	0	0	-510	-659	-149	584	-180	-404	774	1004	1043	913	438	147	0
1159	0	0	-499	-661	-162	580	-168	-411	810	1002	1006	931	457	97	0
1160	0	0	-568	-657	-89	612	-239	-373	508	521	403	411	351	85	0
1161	0	0	-685	-647	38	666	-361	-304	-54	-370	-339	-168	271	-128	0
1162	0	0	-735	-640	95	687	-415	-272	-304	-826	-938	-543	281	-166	0
1163	0	0	-815	-649	166	732	-490	-241	-644	-1319	-1288	-810	137	-230	0
1164	0	0	-810	-624	186	717	-498	-219	-748	-1373	-1259	-964	182	-215	0
1165	0	0	-800	-626	174	713	-487	-226	-535	-950	-898	-558	250	-199	0
1166	0	0	-728	-618	110	673	-419	-254	-21	-122	-31	64	291	31	0
1167	0	0	-559	-611	-52	585	-253	-331	347	585	560	644	325	102	0
1168	0	0	-504	-597	-93	550	-205	-345	781	1082	1063	1008	494	174	0
1169	0	0	-536	-601	-65	568	-235	-333	752	1010	927	911	322	149	0
1170	0	0	-533	-583	-50	558	-241	-316	531	523	452	521	333	17	0
1171	0	0	-714	-585	129	649	-421	-228	-56	-370	-422	-116	225	-149	0
1172	0	0	-775	-589	186	682	-480	-201	-403	-917	-937	-587	129	-149	0
1173	0	0	-751	-587	164	669	-457	-211	-628	-1309	-1292	-791	110	-312	0
1174	0	0	-835	-570	265	702	-550	-152	-766	-1354	-1278	-861	122	-188	0
1175	0	0	-744	-570	174	657	-459	-198	-517	-1028	-830	-492	221	-209	0
1176	0	0	-670	-564	106	617	-388	-229	-42	-118	-77	120	271	-25	0
1177	0	0	-500	-556	-56	528	-222	-306	488	587	665	684	358	135	0
1178	0	0	-522	-554	-32	538	-245	-293	708	1026	950	1012	434	129	0
1179	0	0	-421	-533	-112	477	-154	-322	838	1041	958	975	448	114	0
1180	0	0	-577	-531	46	554	-311	-242	500	453	409	514	312	-32	0
1181	0	0	-612	-517	95	564	-353	-211	-60	-382	-353	-120	207	-145	0
1182	0	0	-676	-533	143	604	-409	-195	-370	-940	-944	-556	151	-271	0
1183	0	0	-748	-535	213	641	-480	-161	-675	-1375	-1290	-911	172	-322	0
1184	0	0	-783	-512	271	647	-527	-120	-746	-1274	-1317	-869	197	-279	0
1185	0	0	-647	-490	157	568	-402	-166	-440	-948	-841	-488	197	-157	0
1186	0	0	-593	-481	112	537	-352	-184	-29	-120	-40	98	366	-56	0
1187	0	0	-499	-486	13	492	-256	-236	413	578	597	692	356	97	0
1188	0	0	-431	-465	-34	448	-198	-249	725	975	1086	968	395	54	0
1189	0	0	-355	-465	-110	410	-122	-287	789	1041	1067	1035	422	157	0
1190	0	0	-465	-442	23	453	-244	-209	479	442	438	473	291	-29	0
1191	0	0	-546	-436	110	491	-328	-163	-38	-323	-450	-137	230	-201	0
1192	0	0	-664	-422	242	543	-453	-90	-446	-847	-853	-531	226	-244	0
1193	0	0	-736	-407	329	571	-532	-39	-729	-1334	-1309	-905	126	-333	0
1194	0	0	-624	-411	213	517	-418	-99	-731	-1323	-1262	-824	230	-306	0
1195	0	0	-705	-397	308	551	-506	-44	-479	-964	-857	-566	259	-201	0
1196	0	0	-490	-388	102	439	-296	-143	58	-151	-48	151	292	-40	0
1197	0	0	-454	-389	65	421	-259	-162	409	533	667	729	469	-17	0
1198	0	0	-407	-384	23	395	-215	-180	713	1041	989	900	376	79	0
1199	0	0	-347	-358	-11	352	-168	-184	743	1134	1037	970	434	135	0
1200	0	0	-416	-345	71	380	-243	-137	444	521	459	483	318	-31	0
1201	0	0	-550	-337	213	443	-381	-62	-21	-368	-356	-122	223	-197	0
1202	0	0	-552	-320	232	436	-392	-44	-333	-847	-865	-560	236	-209	0
1203	0	0	-674	-304	370	489	-522	33	-713	-1313	-1365	-851	108	-320	0
1204	0	0	-608	-292	316	450	-462	12	-719	-1270	-1259	-822	159	-304	0
1205	0	0	-632	-277	355	454	-493	39	-438	-927	-853	-428	228	-190	0
1206	0	0	-530	-265	265	397	-397	0	-32	-143	-73	122	316	-73	0
1207	0	0	-347	-258	89	302	-218	-84	508	630	620	715	374	98	0
1208	0	0	-317	-238	79	277	-198	-79	750	1030	987	968	382	31	0
1209	0	0	-253	-219	34	236	-143	-92	832	1057	1063	1004	415	135	0
1210	0	0	-418	-219	199	318	-308	-10	455	519	461	424	310	-71	0
1211	0	0	-366	-207	159	286	-262	-24	64	-242	-353	-29	201	-98	0
1212	0	0	-596	-201	395	398	-495	97	-483	-863	-958	-554	161	-283	0
1213	0	0	-617	-195	422	406	-519	113	-776	-1295	-1317	-867	67	-323	0
1214	0	0	-601	-184	417	392	-509	116	-762	-1249	-1290	-762	213	-246	0
1215	0	0	-612	-164	448	388	-530	142	-562	-981	-876	-545	180	-223	0
1216	0	0	-335	-145	190	240	-262	22	25	-25	-27	124	349	62	0
1217	0	0	-389	-141	248	265	-318	53	438	547	642	752	339	50	0
1218	0	0	-245	-143	102	194	-173	-20	772	987	1109	999	422	93	0
1219	0	0	-252	-126	126	189	-189	0	822	966	991	977	366	58	0
1220	0	0	-302	-122	180	212	-241	29	539	554	506	523	325	-5	0
1221	0	0	-409	-95	314	252	-361	109	-27	-271	-345	-168	236	-126	0
1222	0	0	-502	-89	413	295	-457	162	-395	-826	-940	-457	166	-232	0
1223	0	0	-558	-64	494	311	-526	215	-677	-1268	-1346	-781	161	-250	0
1224	0	0	-521	-71	450	296	-485	189	-750	-1307	-1259	-884	205	-296	0
1225	0	0	-498	-85	413	291	-455	164	-504	-859	-853	-467	188	-207	0
1226	0	0	-416	-71	345	243	-380	137	-29	-100	-25	162	341	-67	0
1227	0	0	-281	-60	221	170	-251	80	463	667	692	713	422	118	0
1228	0	0	-255	-60	195	157	-225	67	766	1002	1026	1051	407	50	0
1229	0	0	-185	-38	147	111	-166	54	803	1123	966	971	409	126	0
1230	0	0	-234	-40	194	137	-214	77	552	554	479	607	298	21	0
1231	0	0	-408	-38	370	223	-389	166	-29	-304	-368	-91	275	-128	0
1232	0	0	-408	-17	391	212	-399	187	-360	-779	-919	-488	194	-250	0
1233	0	0	-457	-19	438	238	-447	209	-632	-1226	-1216	-812	166	-234	0
1234	0	0	-529	-23	506	276	-517	241	-713	-1352	-1226	-810	133	-203	0
1235	0	0	-462	-38	424	250	-443	193	-469	-855	-762	-430	292	-201	0
1236	0	0	-443	-50	393	246	-418	171	-38	-98	-40	159	292	-52	0
1237	0	0	-296	-40	256	168	-276	108	422	622	715	669	376	120	0
1238	0	0	-205	-48	157	126	-181	54	772	1074	1119	1024	411	151	0
1239	0	0	-249	-42	207	145	-228	82	871	1018	1016	1034	409	141	0
1240	0	0	-181	-44	137	112	-159	46	585	533	500	640	325	102	0
1241	0	0	-383	-75	308	229	-345	116	21	-320	-285	-17	281	-159	0
1242	0	0	-468	-100	368	284	-418	134	-331	-826	-869	-523	133	-197	0
1243	0	0	-620	-126	494	373	-557	184	-671	-1243	-1208	-820	180	-201	0
1244	0	0	-591	-141	450	366	-520	154	-789	-1237	-1325	-841	201	-199	0
1245	0	0	-503	-174	329	338	-416	77	-452	-797	-675	-384	259	-64	0
1246	0	0	-486	-170	316	328	-401	73	13	-98	-69	149	298	15	0
1247	0	0	-325	-197	128	261	-226	-34	453	618	688	688	351	141	0
1248	0	0	-310	-223	87	266	-198	-68	884	1078	1148	1098	432	261	0
1249	0	0	-253	-244	9	248	-131	-117	849	1057	1049	999	490	195	0
1250	0	0	-329	-265	64	297	-196	-100	576	626	547	574	413	73	0
1251	0	0	-486	-296	190	391	-338	-53	-77	-267	-263	-71	228	-83	0
1252	0	0	-517	-310	207	413	-362	-51	-325	-799	-762	-455	215	-139	0
1253	0	0	-730	-335	395	532	-562	30	-717	-1358	-1270	-845	54	-219	0
1254	0	0	-635	-364	271	499	-453	-46	-636	-1292	-1144	-807	217	-197	0
1255	0	0	-764	-351	413	557	-588	31	-485	-1010	-826	-428	176	-89	0
1256	0	0	-526	-391	135	458	-330	-128	89	-77	62	141	327	31	0
1257	0	0	-486	-438	48	462	-267	-195	556	609	677	774	370	145	0
1258	0	0	-364	-422	-58	393	-153	-240	826	1086	1132	1041	457	287	0
1259	0	0	-343	-434	-91	388	-126	-262	863	1074	1082	1045	413	209	0
1260	0	0	-404	-450	-46	427	-179	-248	574	628	535	547	308	98	0
1261	0	0	-571	-488	83	529	-327	-202	25	-254	-250	-58	252	-38	0
1262	0	0	-595	-498	97	546	-346	-200	-401	-822	-845	-521	221	-184	0
1263	0	0	-637	-517	120	577	-378	-198	-589	-1204	-1243	-816	244	-131	0
1264	0	0	-767	-533	234	650	-500	-149	-733	-1293	-1259	-867	139	-176	0
1265	0	0	-722	-517	205	619	-463	-156	-496	-921	-783	-485	217	-56	0
1266	0	0	-581	-517	64	549	-322	-226	67	-81	-11	203	306	75	0
1267	0	0	-448	-525	-77	486	-185	-301	576	649	708	768	391	217	0
1268	0	0	-441	-541	-100	491	-170	-320	777	1098	1084	1006	452	207	0
1269	0	0	-489	-570	-81	529	-204	-325	781	1074	1006	952	417	97	0
1270	0	0	-472	-572	-100	522	-186	-336	626	599	502	609	310	89	0
1271	0	0	-628	-578	50	603	-339	-264	9	-287	-356	-69	289	-126	0
1272	0	0	-676	-609	67	642	-371	-271	-355	-830	-902	-500	172	-211	0
1273	0	0	-765	-651	114	708	-439	-268	-667	-1266	-1187	-805	151	-174	0
1274	0	0	-887	-655	232	771	-559	-211	-739	-1361	-1394	-826	106	-223	0
1275	0	0	-723	-640	83	681	-403	-278	-413	-960	-799	-452	221	-124	0
1276	0	0	-750	-640	110	695	-430	-265	-69	-207	-11	139	232	11	0
1277	0	0	-543	-636	-93	589	-225	-364	452	607	696	717	337	153	0
1278	0	0	-481	-647	-166	564	-157	-406	805	1051	1090	993	420	221	0
1279	0	0	-472	-671	-199	571	-136	-435	764	1086	1039	960	436	126	0
1280	0	0	-535	-692	-157	613	-189	-424	574	568	490	585	335	48	0
1281	0	0	-730	-690	40	710	-385	-325	-54	-386	-341	-128	213	-83	0
1282	0	0	-680	-669	11	674	-345	-329	-364	-845	-904	-496	199	-141	0
1283	0	0	-843	-679	164	761	-503	-257	-719	-1293	-1264	-853	85	-155	0
1284	0	0	-792	-680	112	736	-452	-284	-669	-1332	-1255	-830	209	-213	0
1285	0	0	-763	-665	98	714	-430	-283	-477	-931	-805	-459	201	-75	0
1286	0	0	-662	-661	1	661	-331	-330	32	-120	-97	145	349	-60	0
1287	0	0	-545	-659	-114	602	-215	-386	442	644	682	702	364	77	0
1288	0	0	-543	-653	-110	598	-216	-381	762	1045	1020	1012	442	186	0
1289	0	0	-473	-655	-182	564	-145	-418	838	1086	995	1010	446	118	0
1290	0	0	-569	-638	-69	603	-250	-353	576	500	525	558	353	71	0
1291	0	0	-600	-632	-32	616	-284	-332	-36	-261	-355	-139	188	-93	0
1292	0	0	-759	-661	98	710	-428	-281	-376	-845	-836	-527	287	-180	0
1293	0	0	-859	-673	186	766	-522	-243	-741	-1332	-1262	-958	135	-277	0
1294	0	0	-800	-700	100	750	-450	-300	-684	-1332	-1292	-791	176	-174	0
1295	0	0	-841	-733	108	787	-474	-312	-516	-950	-853	-613	256	-77	0
1296	0	0	-675	-706	-31	690	-322	-368	60	-77	-56	137	325	-23	0
1297	0	0	-608	-673	-65	640	-271	-369	432	558	651	708	339	122	0
1298	0	0	-568	-665	-97	616	-235	-381	711	1030	954	975	452	79	0
1299	0	0	-444	-636	-192	540	-126	-414	810	1055	979	971	409	79	0
1300	0	0	-595	-659	-64	627	-265	-361	525	543	420	580	306	34	0
1301	0	0	-678	-675	3	676	-340	-336	-15	-335	-351	-129	209	-120	0
1302	0	0	-796	-684	112	740	-454	-286	-349	-927	-938	-523	166	-228	0
1303	0	0	-775	-673	102	724	-438	-285	-723	-1307	-1319	-873	153	-248	0
1304	0	0	-874	-671	203	772	-538	-234	-756	-1431	-1290	-859	157	-269	0
1305	0	0	-752	-661	91	706	-421	-285	-578	-942	-840	-481	209	-110	0
1306	0	0	-691	-684	7	687	-349	-338	-23	-155	-42	42	267	-15	0
1307	0	0	-650	-684	-34	667	-308	-359	420	411	640	560	320	166	0
1308	0	0	-409	-667	-258	538	-75	-462	774	1051	1070	1037	444	207	0
1309	0	0	-524	-644	-120	584	-202	-382	706	1026	915	874	333	98	0
1310	0	0	-516	-655	-139	585	-188	-397	504	473	465	473	337	-21	0
1311	0	0	-726	-661	65	693	-395	-298	-65	-391	-368	-139	217	-164	0
1312	0	0	-738	-673	65	705	-401	-304	-426	-948	-979	-599	98	-292	0
1313	0	0	-744	-682	62	713	-403	-310	-669	-1249	-1272	-894	236	-252	0
1314	0	0	-895	-688	207	791	-551	-240	-845	-1427	-1381	-938	87	-300	0
1315	0	0	-742	-682	60	712	-401	-311	-483	-929	-863	-603	205	-199	0
1316	0	0	-738	-665	73	701	-405	-296	-5	-205	-145	23	230	-112	0
1317	0	0	-520	-644	-124	582	-198	-384	450	570	521	663	380	54	0
1318	0	0	-524	-661	-137	592	-193	-399	711	962	1057	987	415	40	0
1319	0	0	-462	-694	-232	578	-115	-463	774	1049	942	871	327	34	0
1320	0	0	-644	-684	-40	664	-302	-362	430	473	411	438	232	-97	0
1321	0	0	-642	-688	-46	665	-298	-367	-71	-273	-374	-166	294	-279	0
1322	0	0	-754	-671	83	712	-418	-294	-426	-917	-942	-611	120	-310	0
1323	0	0	-757	-655	102	706	-429	-276	-704	-1330	-1307	-925	126	-444	0
1324	0	0	-808	-671	137	739	-472	-267	-762	-1406	-1326	-886	166	-459	0
1325	0	0	-843	-700	143	771	-493	-278	-564	-1049	-1002	-564	112	-335	0
1326	0	0	-686	-781	-95	733	-295	-438	-62	-184	-234	-13	258	-279	0
1327	0	0	-590	-760	-170	675	-210	-465	401	543	481	647	376	-120	0
1328	0	0	-625	-1014	-389	819	-118	-701	698	991	952	1004	298	-65	0
1329	0	0	-867	-1464	-597	1165	-135	-1030	758	1028	917	927	358	-104	0
1330	0	0	-1255	-1998	-743	1626	-256	-1370	399	496	289	514	267	-234	0
1331	0	0	-1548	-2543	-995	2045	-276	-1769	-157	-254	-374	-172	194	-345	0
1332	0	0	-1981	-3003	-1022	2492	-479	-2012	-568	-795	-1055	-655	131	-424	0
1333	0	0	-2126	-3321	-1195	2723	-465	-2258	-766	-1278	-1354	-836	42	-587	0
1334	0	0	-2197	-3523	-1326	2860	-435	-2424	-799	-1319	-1305	-863	166	-475	0
1335	0	0	-2239	-3610	-1371	2924	-434	-2490	-570	-909	-927	-498	108	-364	0
1336	0	0	-2128	-3658	-1530	2893	-299	-2594	-19	-81	-100	157	254	-225	0
1337	0	0	-2085	-3660	-1575	2872	-255	-2617	403	611	632	723	329	-118	0
1338	0	0	-1983	-3653	-1670	2818	-156	-2661	727	1092	1070	948	358	-126	0
1339	0	0	-2010	-3616	-1606	2813	-202	-2611	721	1098	1008	958	329	-83	1
1340	0	0	-2090	-3589	-1499	2839	-295	-2544	448	605	364	533	267	-355	0
1341	0	0	-2037	-3569	-1532	2803	-252	-2550	-25	-64	-430	13	195	-382	0
1342	0	0	-2320	-3515	-1195	2917	-562	-2355	-440	-867	-958	-605	64	-488	0
1343	0	0	-2194	-3449	-1255	2821	-469	-2352	-644	-1132	-1305	-822	155	-566	0
1344	0	0	-2239	-3393	-1154	2816	-542	-2273	-741	-1193	-1288	-828	149	-438	0
1345	90	0	-2200	-3319	-1119	2759	-540	-2219	-558	-836	-919	-448	118	-347	0
1346	90	0	-2004	-3249	-1245	2626	-379	-2247	-29	11	42	153	289	-128	0
1347	90	0	-1981	-3195	-1214	2588	-383	-2204	417	711	554	700	347	-85	0
1348	90	0	-1775	-3125	-1350	2450	-212	-2237	822	1189	1099	1119	422	34	0
1349	90	0	-1794	-3072	-1278	2433	-258	-2175	857	1162	1014	1090	320	73	0
1350	90	0	-1754	-2999	-1245	2376	-254	-2122	597	677	537	607	236	-23	0
1351	90	0	-1826	-2925	-1099	2375	-363	-2012	73	-100	-261	27	318	-174	0
1352	90	0	-1862	-2847	-985	2354	-438	-1916	-308	-653	-861	-455	195	-275	0
1353	90	0	-1866	-2764	-898	2315	-484	-1831	-539	-1105	-1144	-684	238	-273	0
1354	90	0	-1888	-2710	-822	2299	-533	-1766	-597	-1191	-1191	-772	128	-254	0
1355	90	0	-1719	-2624	-905	2171	-407	-1764	-353	-723	-649	-436	271	-44	0
1356	90	0	-1562	-2535	-973	2048	-294	-1754	184	112	77	259	459	67	0
1357	90	0	-1379	-2463	-1084	1921	-147	-1773	677	756	787	826	457	162	0
1358	90	0	-1246	-2390	-1144	1818	-51	-1767	1001	1270	1198	1195	485	289	0
1359	90	0	-1308	-2326	-1018	1817	-145	-1672	909	1200	1193	1084	407	273	0
1360	90	0	-1275	-2258	-983	1766	-146	-1620	640	803	603	739	337	95	0
1361	90	0	-1379	-2182	-803	1780	-288	-1492	151	-201	-174	19	236	-13	0
1362	90	0	-1428	-2112	-684	1770	-372	-1398	-186	-721	-744	-395	300	-23	0
1363	90	0	-1447	-2021	-574	1734	-436	-1297	-566	-1107	-1235	-787	225	-164	0
1364	90	0	-1453	-2009	-556	1731	-448	-1282	-562	-1257	-1129	-694	178	-89	0
1365	90	0	-1453	-1959	-506	1706	-473	-1232	-374	-861	-711	-457	232	-27	0
1366	90	0	-1342	-1943	-601	1642	-370	-1272	120	-25	17	236	275	176	0
1367	90	0	-1168	-1932	-764	1550	-202	-1348	582	669	822	770	399	337	0
1368	90	0	-1084	-1891	-807	1487	-138	-1349	925	1119	1198	1150	452	337	0
1369	90	0	-1074	-1879	-805	1476	-134	-1342	960	1072	1160	1012	481	296	0
1370	90	0	-1127	-1860	-733	1493	-197	-1296	607	673	597	601	378	100	0
1371	90	0	-1288	-1864	-576	1576	-356	-1220	73	-164	-197	-40	248	13	0
1372	90	0	-1319	-1846	-527	1582	-396	-1186	-259	-799	-704	-506	151	-15	0
1373	90	0	-1424	-1815	-391	1619	-516	-1103	-549	-1237	-1175	-834	192	-124	0
1374	90	0	-1317	-1798	-481	1557	-418	-1139	-601	-1288	-1129	-766	248	-31	0
1375	90	0	-1308	-1773	-465	1540	-421	-1119	-388	-853	-770	-442	252	-31	0
1376	90	0	-1197	-1777	-580	1487	-308	-1178	126	-87	65	269	325	137	0
1377	90	0	-1093	-1773	-680	1433	-206	-1226	543	626	727	717	362	248	0
1378	90	0	-993	-1757	-764	1375	-114	-1260	937	1063	1196	1160	440	343	0
1379	90	0	-980	-1761	-781	1370	-99	-1271	911	1068	1131	1004	417	238	0
1380	90	0	-1042	-1765	-723	1403	-159	-1244	613	589	582	568	391	93	0
1381	90	0	-1100	-1738	-638	1419	-231	-1188	139	-312	-164	7	306	56	0
1382	90	0	-1108	-1705	-597	1406	-255	-1151	-225	-849	-793	-512	184	-69	0
1383	90	0	-1174	-1703	-529	1438	-322	-1116	-502	-1299	-1136	-739	261	-188	0
1384	90	0	-1316	-1705	-389	1510	-463	-1047	-746	-1344	-1206	-867	112	-112	0
1385	90	0	-1166	-1697	-531	1431	-317	-1114	-428	-966	-826	-492	194	-81	0
1386	90	0	-1141	-1711	-570	1426	-285	-1140	25	-145	-13	213	316	157	0
1387	90	0	-986	-1678	-692	1332	-147	-1185	463	549	634	667	372	180	0
1388	90	0	-896	-1660	-764	1278	-66	-1212	810	1096	1076	1047	436	273	0
1389	90	0	-943	-1668	-725	1305	-109	-1196	832	1035	1032	946	376	157	0
1390	90	0	-943	-1656	-713	1299	-115	-1184	560	486	560	531	347	17	0
1391	90	0	-1111	-1660	-549	1385	-281	-1104	-40	-343	-327	-98	221	-71	0
1392	90	0	-1127	-1621	-494	1374	-316	-1057	-364	-859	-927	-556	172	-261	0
1393	90	0	-1181	-1621	-440	1401	-370	-1030	-684	-1330	-1257	-849	221	-223	0
1394	90	0	-1282	-1619	-337	1450	-472	-978	-760	-1439	-1383	-863	135	-358	0
1395	90	0	-1231	-1619	-388	1425	-421	-1003	-535	-999	-909	-504	126	-267	0
1396	90	0	-1094	-1608	-514	1351	-290	-1061	-5	-151	-141	164	236	29	0
1397	90	0	-1036	-1639	-603	1337	-216	-1121	374	471	523	682	267	44	0
1398	90	0	-937	-1637	-700	1287	-118	-1168	710	1043	1099	1037	419	54	0
1399	90	0	-966	-1629	-663	1297	-151	-1146	698	1030	946	1020	378	75	0
1400	90	0	-995	-1629	-634	1312	-180	-1131	395	492	388	539	252	-93	0
1401	90	0	-1059	-1631	-572	1345	-243	-1101	-110	-283	-430	-29	178	-176	0
1402	90	0	-1195	-1621	-426	1408	-384	-1023	-467	-948	-979	-512	157	-283	0
1403	90	0	-1255	-1617	-362	1436	-446	-989	-810	-1243	-1373	-892	114	-349	0
1404	90	0	-1217	-1612	-395	1414	-411	-1003	-820	-1394	-1363	-935	87	-327	0
1405	90	0	-1269	-1598	-329	1433	-470	-963	-630	-985	-1004	-574	213	-215	0
1406	90	0	-1305	-1590	-285	1447	-510	-937	-139	-174	-271	87	197	-155	0
1407	90	0	-1350	-1592	-242	1471	-554	-917	366	510	506	651	372	5	0
1408	90	0	-1401	-1575	-174	1488	-613	-874	545	981	913	894	393	19	0
1409	90	0	-1299	-1590	-291	1444	-504	-940	723	1008	917	981	318	38	0
1410	90	0	-1352	-1598	-246	1475	-553	-922	399	574	353	490	283	-104	0
1411	90	0	-1492	-1583	-91	1537	-700	-837	-143	-353	-483	-133	223	-325	0
1412	90	0	-1613	-1573	40	1593	-826	-766	-516	-950	-1103	-578	108	-355	0
1413	90	0	-1503	-1586	-83	1544	-710	-834	-807	-1276	-1350	-933	128	-399	0
1414	90	0	-1591	-1584	7	1587	-799	-788	-814	-1385	-1501	-859	139	-397	0
1415	90	0	-1550	-1577	-27	1563	-761	-802	-605	-995	-1080	-646	93	-322	0
1416	90	0	-1406	-1557	-151	1481	-627	-854	-145	-108	-312	71	271	-170	0
1417	90	0	-1226	-1546	-320	1386	-453	-933	420	585	459	667	339	-77	0
1418	90	0	-1197	-1575	-378	1386	-409	-976	649	1014	882	958	308	-50	0
1419	90	0	-1125	-1584	-459	1354	-333	-1021	729	1012	896	917	333	-60	0
1420	90	0	-1179	-1586	-407	1382	-386	-996	436	558	339	570	205	-225	0
1421	90	0	-1317	-1573	-256	1445	-530	-914	-75	-339	-541	-98	168	-318	0
1422	90	0	-1294	-1557	-263	1425	-515	-910	-422	-830	-1030	-562	159	-393	0
1423	90	0	-1403	-1550	-147	1476	-628	-848	-845	-1278	-1524	-927	32	-521	0
1424	90	0	-1437	-1553	-116	1495	-660	-834	-902	-1328	-1439	-876	129	-436	0
1425	90	0	-1352	-1534	-182	1443	-585	-858	-642	-898	-1103	-525	166	-428	0
1426	90	0	-1193	-1532	-339	1362	-427	-935	-126	-114	-225	100	190	-283	0
1427	90	0	-1138	-1526	-388	1332	-375	-957	259	570	450	642	221	-157	0
1428	90	0	-1022	-1524	-502	1273	-260	-1013	640	1084	950	1049	399	-153	0
1429	90	0	-1063	-1534	-471	1298	-296	-1002	665	1082	865	923	281	-176	0
1430	90	0	-1110	-1540	-430	1325	-340	-985	372	609	351	564	217	-281	0
1431	90	0	-1207	-1536	-329	1371	-439	-932	-159	-273	-517	-186	79	-461	0
1432	90	0	-1288	-1538	-250	1413	-519	-894	-457	-779	-1002	-568	172	-463	0
1433	90	0	-1319	-1536	-217	1427	-551	-876	-797	-1272	-1410	-919	32	-587	0
1434	90	0	-1284	-1534	-250	1409	-517	-892	-760	-1299	-1385	-911	7	-514	0
1435	90	0	-1319	-1530	-211	1424	-554	-870	-696	-915	-950	-607	52	-492	0
1436	90	0	-1195	-1524	-329	1359	-433	-926	-129	-87	-209	15	207	-316	0
1437	90	0	-1080	-1520	-440	1300	-320	-980	302	704	483	680	252	-192	0
1438	90	0	-978	-1505	-527	1241	-225	-1016	636	1119	993	962	292	-106	0
1439	90	0	-982	-1509	-527	1245	-227	-1018	733	1084	927	979	246	-201	0
1440	90	0	-987	-1501	-514	1244	-236	-1007	436	680	467	486	275	-325	0
1441	90	0	-1155	-1513	-358	1334	-398	-935	-60	-258	-378	-145	124	-448	0
1442	90	0	-1234	-1505	-271	1369	-481	-888	-463	-793	-898	-605	64	-537	0
1443	90	0	-1270	-1495	-225	1382	-522	-860	-653	-1127	-1293	-766	106	-494	0
1444	90	0	-1354	-1493	-139	1423	-607	-816	-847	-1299	-1292	-834	65	-556	0
1445	90	0	-1217	-1515	-298	1366	-459	-906	-550	-847	-884	-467	131	-490	0
1446	90	0	-1181	-1499	-318	1340	-431	-908	-48	-27	-31	246	161	-234	0
1447	90	0	-1074	-1487	-413	1280	-330	-950	382	677	601	677	271	-188	0
1448	90	0	-1020	-1495	-475	1257	-272	-985	727	1162	1067	1115	331	-102	0
1449	90	0	-997	-1491	-494	1244	-251	-992	727	1218	1026	987	353	-120	0
1450	90	0	-1001	-1474	-473	1237	-264	-973	496	750	490	653	252	-147	0
1451	90	0	-1156	-1458	-302	1307	-427	-880	-9	-131	-316	-87	178	-300	0
1452	90	0	-1208	-1466	-258	1337	-475	-862	-364	-663	-808	-426	159	-337	0
1453	90	0	-1244	-1486	-242	1365	-501	-864	-727	-1136	-1270	-810	114	-432	0
1454	90	0	-1282	-1474	-192	1378	-545	-833	-735	-1148	-1259	-774	159	-403	0
1455	90	0	-1250	-1478	-228	1364	-511	-853	-599	-805	-898	-492	143	-368	0
1456	90	0	-1100	-1482	-382	1291	-359	-932	11	27	40	225	283	-97	0
1457	90	0	-1031	-1484	-453	1257	-289	-968	448	783	630	704	362	-98	0
1458	90	0	-950	-1456	-506	1203	-222	-981	787	1198	1107	1047	349	5	0
1459	90	0	-959	-1453	-494	1206	-232	-973	795	1278	1160	1002	448	104	0
1460	90	0	-1017	-1451	-434	1234	-291	-942	504	708	483	539	296	-141	0
1461	90	0	-1040	-1445	-405	1242	-317	-925	40	-93	-209	-25	327	-149	0
1462	90	0	-1188	-1447	-259	1317	-464	-853	-391	-719	-810	-420	149	-211	0
1463	90	0	-1213	-1443	-230	1328	-491	-836	-682	-1154	-1193	-824	170	-314	0
1464	90	0	-1232	-1458	-226	1345	-503	-842	-680	-1169	-1144	-768	172	-207	0
1465	90	0	-1247	-1441	-194	1344	-526	-817	-547	-871	-822	-452	145	-207	0
1466	90	0	-1052	-1441	-389	1246	-331	-915	-15	32	19	240	358	23	0
1467	90	0	-1024	-1437	-413	1230	-305	-925	426	692	731	748	331	58	0
1468	90	0	-896	-1433	-537	1164	-179	-985	847	1171	1183	1076	477	209	0
1469	90	0	-936	-1422	-486	1179	-225	-954	801	1210	1167	1020	374	137	0
1470	90	0	-960	-1425	-465	1192	-247	-945	632	665	684	630	337	95	0
1471	90	0	-1063	-1431	-368	1247	-347	-899	29	-153	-223	-100	232	-85	0
1472	90	0	-1197	-1425	-228	1311	-484	-826	-380	-785	-828	-506	178	-122	0
1473	90	0	-1199	-1425	-226	1312	-486	-825	-576	-1247	-1214	-791	192	-199	0
1474	90	0	-1187	-1435	-248	1311	-469	-841	-667	-1218	-1164	-789	256	-180	0
1475	90	0	-1261	-1422	-161	1341	-550	-791	-521	-952	-818	-558	161	-79	0
1476	90	0	-1031	-1422	-391	1226	-320	-906	75	27	67	126	366	122	0
1477	90	0	-981	-1429	-448	1205	-266	-938	483	582	682	677	384	143	0
1478	90	0	-881	-1414	-533	1147	-174	-973	830	1144	1109	1092	407	261	0
1479	90	0	-847	-1423	-576	1135	-135	-999	818	1127	1103	1026	393	176	0
1480	90	0	-885	-1418	-533	1151	-176	-975	552	688	529	562	296	176	0
1481	90	0	-1059	-1406	-347	1232	-356	-876	-17	-219	-256	-126	250	1	0
1482	90	0	-1092	-1406	-314	1249	-389	-860	-304	-828	-847	-450	201	-133	0
1483	90	0	-1146	-1402	-256	1274	-445	-829	-640	-1204	-1282	-807	129	-147	0
1484	90	0	-1148	-1392	-244	1270	-452	-818	-713	-1274	-1204	-818	176	-95	0
1485	90	0	-1087	-1381	-294	1234	-396	-837	-477	-905	-824	-523	246	-71	0
1486	90	0	-1096	-1373	-277	1234	-409	-825	9	-194	-29	126	318	122	0
1487	90	0	-848	-1367	-519	1107	-164	-943	467	616	696	646	388	188	0
1488	90	0	-821	-1358	-537	1089	-142	-947	793	1067	1074	1012	355	271	0
1489	90	0	-797	-1332	-535	1064	-131	-933	863	1103	1002	948	444	157	0
1490	90	0	-869	-1321	-452	1095	-208	-886	550	599	552	556	397	52	0
1491	90	0	-939	-1299	-360	1119	-289	-829	65	-228	-314	-36	213	-67	0
1492	90	0	-1014	-1295	-281	1154	-366	-788	-335	-863	-849	-545	161	-139	0
1493	90	0	-1067	-1292	-225	1179	-421	-758	-597	-1293	-1204	-841	145	-205	0
1494	90	0	-1139	-1288	-149	1213	-495	-718	-733	-1346	-1255	-857	213	-172	0
1495	90	0	-983	-1268	-285	1125	-349	-776	-516	-983	-851	-583	178	-77	0
1496	90	0	-931	-1249	-318	1090	-306	-783	71	-131	-60	131	366	-7	0
1497	90	0	-774	-1247	-473	1010	-150	-860	417	562	599	624	378	95	0
1498	90	0	-689	-1245	-556	967	-66	-900	861	1041	1039	1024	465	188	0
1499	90	0	-776	-1264	-488	1020	-144	-876	702	1010	968	952	316	124	0
1500	90	0	-782	-1253	-471	1017	-155	-862	496	500	552	490	362	-1	0
1501	90	0	-927	-1268	-341	1097	-293	-804	-32	-341	-345	-182	215	-102	0
1502	90	0	-994	-1286	-292	1140	-351	-789	-386	-894	-935	-498	182	-184	0
1503	90	0	-1085	-1292	-207	1188	-439	-749	-711	-1338	-1307	-876	182	-337	0
1504	90	0	-1053	-1270	-217	1161	-418	-743	-737	-1359	-1334	-865	155	-240	0
1505	90	0	-1040	-1272	-232	1156	-404	-752	-572	-958	-905	-585	213	-176	0
1506	90	0	-974	-1253	-279	1113	-347	-766	-98	-215	-128	-58	240	-54	0
1507	90	0	-778	-1253	-475	1015	-151	-864	444	593	659	669	380	157	0
1508	90	0	-771	-1259	-488	1015	-141	-873	719	973	1016	927	407	48	0
1509	90	0	-757	-1261	-504	1009	-126	-882	754	1002	960	958	353	-5	0
1510	90	0	-784	-1253	-469	1018	-157	-861	504	607	479	486	389	-85	0
1511	90	0	-927	-1280	-353	1103	-287	-816	-83	-345	-436	-168	205	-213	0
1512	90	0	-966	-1274	-308	1120	-329	-791	-384	-898	-915	-535	149	-304	0
1513	90	0	-1055	-1295	-240	1175	-407	-767	-727	-1392	-1278	-853	27	-325	0
1514	90	0	-1090	-1305	-215	1197	-437	-760	-787	-1431	-1284	-917	106	-285	0
1515	90	0	-1115	-1309	-194	1212	-460	-751	-644	-1051	-1004	-640	161	-281	0
1516	90	0	-896	-1295	-399	1095	-248	-847	-9	-269	-141	89	314	-93	0
1517	90	0	-895	-1325	-430	1110	-232	-877	397	510	525	655	356	15	0
1518	90	0	-774	-1332	-558	1053	-108	-945	702	1059	946	971	413	-17	0
1519	90	0	-806	-1356	-550	1081	-128	-953	774	958	944	946	376	-15	0
1520	90	0	-861	-1373	-512	1117	-174	-942	496	477	374	485	263	-153	0
1521	90	0	-964	-1377	-413	1170	-275	-895	-98	-261	-409	-159	323	-230	0
1522	90	0	-1100	-1373	-273	1236	-413	-823	-514	-971	-1119	-686	89	-384	0
1523	90	0	-1089	-1389	-300	1239	-394	-844	-655	-1359	-1342	-865	106	-395	0
1524	90	0	-1222	-1381	-159	1301	-531	-770	-888	-1439	-1493	-892	83	-378	0
1525	90	0	-1040	-1363	-323	1201	-358	-843	-609	-1049	-1004	-587	162	-353	0
1526	90	0	-1049	-1365	-316	1207	-366	-840	-108	-188	-153	52	368	-87	0
1527	90	0	-879	-1373	-494	1126	-192	-933	353	442	483	603	259	1	0
1528	90	0	-811	-1371	-560	1091	-125	-965	706	1072	1016	1014	457	50	0
1529	90	0	-827	-1379	-552	1103	-137	-965	688	975	923	880	356	-60	0
1530	90	0	-842	-1389	-547	1115	-147	-968	422	578	426	529	271	-120	0
1531	90	0	-990	-1381	-391	1185	-299	-886	-54	-289	-415	-118	213	-219	0
1532	90	0	-1057	-1373	-316	1215	-370	-844	-409	-931	-971	-572	155	-337	0
1533	90	0	-1101	-1359	-258	1230	-421	-808	-818	-1251	-1334	-803	124	-347	0
1534	90	0	-1193	-1390	-197	1291	-498	-793	-812	-1406	-1408	-892	141	-382	0
1535	90	0	-1107	-1394	-287	1250	-410	-840	-622	-1070	-979	-613	188	-287	0
1536	90	0	-982	-1387	-405	1184	-288	-896	-122	-180	-192	40	261	-129	0
1537	90	0	-856	-1379	-523	1117	-166	-951	463	570	580	601	420	19	0
1538	90	0	-825	-1375	-550	1100	-137	-962	669	1002	954	964	378	7	0
1539	90	0	-821	-1381	-560	1101	-130	-970	752	1063	981	979	366	34	0
1540	90	0	-886	-1367	-481	1126	-202	-924	436	508	376	510	234	-112	0
1541	90	0	-970	-1367	-397	1168	-286	-882	-36	-265	-355	-131	261	-256	0
1542	90	0	-1114	-1373	-259	1243	-427	-816	-533	-913	-942	-568	87	-331	0
1543	90	0	-1077	-1358	-281	1217	-398	-819	-684	-1317	-1284	-853	149	-378	0
1544	90	0	-1183	-1361	-178	1272	-502	-769	-776	-1373	-1480	-803	50	-368	0
1545	90	0	-1055	-1344	-289	1199	-383	-816	-552	-971	-880	-550	217	-337	0
1546	90	0	-1034	-1356	-322	1195	-356	-839	-85	-170	-149	147	244	-124	0
1547	90	0	-904	-1359	-455	1131	-224	-907	355	560	547	529	358	-62	0
1548	90	0	-805	-1369	-564	1087	-120	-966	783	1047	1018	1096	356	85	0
1549	90	0	-836	-1394	-558	1115	-139	-976	702	1002	954	942	325	25	0
1550	90	0	-832	-1412	-580	1122	-126	-996	506	636	539	585	339	-67	0
1551	90	0	-1030	-1437	-407	1233	-311	-922	-102	-259	-345	-69	230	-234	0
1552	90	0	-1075	-1470	-395	1272	-340	-932	-442	-871	-923	-537	135	-314	0
1553	90	0	-1197	-1513	-316	1355	-440	-914	-682	-1259	-1363	-841	205	-335	0
1554	90	0	-1246	-1482	-236	1364	-505	-859	-826	-1336	-1323	-909	104	-341	0
1555	90	0	-1166	-1466	-300	1316	-433	-883	-655	-911	-981	-525	240	-281	0
1556	90	0	-1065	-1373	-308	1219	-378	-840	1	-207	-141	44	252	-98	0
1557	90	0	-879	-1253	-374	1066	-252	-813	403	589	506	653	347	32	0
1558	90	0	-730	-1129	-399	929	-165	-764	682	1078	971	993	424	77	0
1559	90	0	-634	-975	-341	804	-146	-658	772	1053	985	977	364	54	0
1560	90	0	-557	-725	-168	641	-194	-446	506	512	516	533	310	-106	0
1561	90	0	-588	-457	131	522	-359	-163	-93	-219	-376	-131	254	-246	0
1562	90	0	-468	-129	339	298	-403	105	-486	-873	-863	-556	106	-304	0
1563	90	0	-351	219	570	66	-460	394	-647	-1315	-1292	-826	108	-261	0
1564	90	0	-175	599	774	-212	-474	686	-752	-1356	-1414	-898	122	-349	0
1565	90	0	76	1030	954	-553	-439	992	-537	-865	-977	-492	226	-234	0
1566	90	0	392	1550	1158	-971	-383	1354	-67	-195	-151	100	219	-85	0
1567	90	0	759	2128	1369	-1443	-305	1748	481	562	535	651	409	19	0
1568	90	0	1146	2591	1445	-1868	-149	2018	704	1082	1008	975	444	129	0
1569	90	0	1261	2867	1606	-2064	-172	2236	758	1020	954	1014	258	114	0
1570	90	0	1308	2908	1600	-2108	-146	2254	481	578	436	475	291	-67	0
1571	90	0	1015	2731	1716	-1873	-350	2223	-3	-302	-362	-112	203	-151	0
1572	90	0	820	2564	1744	-1692	-462	2154	-457	-938	-1014	-605	50	-308	1
1573	96	0	749	2382	1633	-1565	-442	2007	-651	-1239	-1321	-810	98	-312	0
1574	96	0	468	2099	1631	-1283	-581	1865	-793	-1381	-1431	-880	77	-277	0
1575	96	0	442	1623	1181	-1032	-369	1402	-545	-940	-913	-519	240	-192	0
1576	96	0	208	1127	919	-667	-355	1023	-64	-139	-149	131	267	-15	0
1577	96	0	39	576	537	-307	-249	556	362	589	618	601	384	64	0
1578	96	0	-116	62	178	27	-147	120	719	1024	1024	1028	417	118	0
1579	96	0	-458	-512	-54	485	-202	-283	706	1045	966	999	345	52	0
1580	96	0	-640	-909	-269	774	-185	-589	448	595	411	554	277	-62	0
1581	96	0	-891	-1125	-234	1008	-328	-679	-19	-296	-374	-79	203	-180	0
1582	96	0	-935	-1169	-234	1052	-350	-701	-401	-867	-814	-583	116	-215	0
1583	96	0	-971	-1132	-161	1051	-405	-646	-686	-1195	-1290	-826	124	-236	0
1584	96	0	-1002	-1099	-97	1050	-452	-598	-713	-1342	-1332	-830	137	-230	0
1585	96	0	-1019	-1090	-71	1054	-474	-580	-512	-1061	-925	-531	151	-145	0
1586	96	0	-857	-1076	-219	966	-319	-647	-54	-58	-108	97	308	-54	0
1587	96	0	-738	-1065	-327	901	-205	-696	448	597	554	622	358	64	0
1588	96	0	-687	-1067	-380	877	-153	-723	698	1082	987	1051	419	110	0
1589	96	0	-690	-1068	-378	879	-156	-723	791	1082	1067	956	370	162	0
1590	96	0	-710	-1072	-362	891	-174	-717	531	587	558	605	378	5	0
1591	96	0	-832	-1088	-256	960	-288	-672	-11	-242	-320	-97	244	-157	0
1592	96	0	-943	-1113	-170	1028	-386	-641	-388	-865	-814	-585	145	-188	0
1593	96	0	-997	-1146	-149	1071	-424	-647	-675	-1222	-1251	-822	197	-221	0
1594	96	0	-1017	-1150	-133	1083	-442	-641	-708	-1356	-1342	-886	112	-294	0
1595	96	0	-992	-1158	-166	1075	-413	-662	-467	-933	-913	-517	162	-151	0
1596	96	0	-922	-1193	-271	1057	-325	-732	15	-77	-137	100	250	-15	0
1597	96	0	-824	-1208	-384	1016	-220	-796	405	605	543	659	320	29	0
1598	96	0	-792	-1212	-420	1002	-186	-816	733	1086	1026	1035	397	172	0
1599	96	0	-728	-1218	-490	973	-119	-854	836	1039	1028	946	401	104	0
1600	96	0	-796	-1228	-432	1012	-182	-830	636	628	541	545	358	-23	0
1601	96	0	-1002	-1228	-226	1115	-388	-727	-85	-250	-378	-95	190	-203	0
1602	96	0	-943	-1226	-283	1084	-330	-754	-337	-793	-836	-541	164	-153	0
1603	96	0	-1057	-1218	-161	1137	-448	-689	-630	-1292	-1179	-838	106	-157	0
1604	96	0	-1009	-1216	-207	1112	-401	-711	-756	-1352	-1229	-890	116	-291	0
1605	96	0	-1021	-1218	-197	1119	-412	-707	-475	-946	-859	-496	194	-209	0
1606	96	0	-1007	-1226	-219	1116	-394	-722	-1	-182	-54	106	246	-19	0
1607	96	0	-815	-1228	-413	1021	-201	-820	490	583	620	653	335	79	0
1608	96	0	-807	-1226	-419	1016	-194	-822	770	1080	1051	1072	358	267	0
1609	96	0	-768	-1237	-469	1002	-149	-853	836	1115	956	987	368	73	0
1610	96	0	-795	-1231	-436	1013	-179	-833	508	603	486	636	267	-62	0
1611	96	0	-947	-1222	-275	1084	-336	-748	31	-194	-325	-65	269	-145	0
1612	96	0	-959	-1222	-263	1090	-348	-742	-386	-855	-923	-614	176	-250	0
1613	96	0	-1063	-1218	-155	1140	-454	-686	-630	-1210	-1253	-758	197	-203	0
1614	96	0	-1090	-1216	-126	1153	-482	-671	-795	-1346	-1377	-942	34	-360	0
1615	96	0	-1016	-1196	-180	1106	-418	-688	-498	-878	-851	-481	256	-124	0
1616	96	0	-951	-1185	-234	1068	-358	-709	-75	-135	-71	71	238	-21	0
1617	96	0	-799	-1169	-370	984	-214	-769	539	595	614	628	401	114	0
1618	96	0	-751	-1171	-420	961	-165	-795	793	1150	1080	1092	413	178	0
1619	96	0	-718	-1183	-465	950	-126	-824	847	1140	1002	981	300	141	0
1620	96	0	-780	-1181	-401	980	-189	-791	502	708	554	607	316	11	0
1621	96	0	-953	-1187	-234	1070	-359	-710	-3	-234	-341	-69	215	-256	0
1622	96	0	-1020	-1165	-145	1092	-437	-655	-351	-847	-805	-574	192	-225	0
1623	96	0	-1038	-1173	-135	1105	-451	-654	-719	-1245	-1231	-892	170	-308	0
1624	96	0	-1092	-1177	-85	1134	-503	-631	-801	-1305	-1305	-884	124	-244	0
1625	96	0	-982	-1146	-164	1064	-409	-655	-504	-923	-776	-517	201	-155	0
1626	96	0	-939	-1160	-221	1049	-359	-690	-31	-29	-91	93	327	31	0
1627	96	0	-803	-1152	-349	977	-227	-750	452	550	568	614	296	48	0
1628	96	0	-712	-1148	-436	930	-138	-792	783	1101	1055	1080	463	195	0
1629	96	0	-720	-1140	-420	930	-150	-780	797	1063	993	905	384	110	0
1630	96	0	-768	-1144	-376	956	-196	-760	519	630	510	572	320	0	0
1631	96	0	-875	-1134	-259	1004	-308	-696	-29	-240	-368	-100	226	-215	0
1632	96	0	-914	-1127	-213	1020	-350	-670	-374	-838	-807	-521	219	-157	0
1633	96	0	-1055	-1099	-44	1077	-505	-571	-690	-1266	-1239	-861	67	-261	0
1634	96	0	-1017	-1119	-102	1068	-457	-610	-789	-1262	-1323	-874	120	-246	0
1635	96	0	-989	-1111	-122	1050	-433	-616	-502	-938	-880	-463	178	-182	0
1636	96	0	-882	-1103	-221	992	-330	-662	-36	-118	-50	141	217	21	0
1637	96	0	-811	-1088	-277	949	-267	-682	395	603	647	580	339	95	0
1638	96	0	-689	-1119	-430	904	-129	-774	818	1074	1111	997	399	166	0
1639	96	0	-721	-1105	-384	913	-168	-744	799	1148	1014	964	380	143	0
1640	96	0	-751	-1092	-341	921	-205	-716	494	640	467	570	304	-23	0
1641	96	0	-900	-1076	-176	988	-362	-626	17	-291	-312	-31	244	-149	0
1642	96	0	-944	-1068	-124	1006	-410	-596	-368	-826	-824	-500	110	-219	0
1643	96	0	-989	-1080	-91	1034	-449	-585	-661	-1274	-1292	-822	102	-258	0
1644	96	0	-1001	-1059	-58	1030	-471	-558	-682	-1336	-1226	-840	186	-213	0
1645	96	0	-997	-1045	-48	1021	-474	-546	-539	-973	-946	-554	126	-172	0
1646	96	0	-830	-1045	-215	937	-307	-630	-21	-141	7	89	325	-9	0
1647	96	0	-832	-1024	-192	928	-320	-608	428	531	587	651	337	95	0
1648	96	0	-624	-1010	-386	817	-119	-698	828	1096	1043	1034	380	147	0
1649	96	0	-687	-999	-312	843	-187	-655	867	1068	1026	1022	337	170	0
1650	96	0	-722	-995	-273	858	-224	-634	587	492	580	483	209	-69	0
1651	96	0	-848	-1016	-168	932	-340	-592	73	-197	-325	31	304	-112	0
1652	96	0	-884	-1006	-122	945	-381	-564	-452	-808	-884	-543	162	-221	0
1653	96	0	-943	-1014	-71	978	-436	-542	-634	-1253	-1218	-822	122	-242	0
1654	96	0	-970	-983	-13	976	-478	-498	-760	-1325	-1268	-937	114	-209	0
1655	96	0	-893	-958	-65	925	-414	-511	-485	-927	-853	-455	221	-155	0
1656	96	0	-877	-966	-89	921	-394	-527	-60	-174	-122	44	298	-79	0
1657	96	0	-646	-946	-300	796	-173	-623	477	655	673	702	356	164	0
1658	96	0	-656	-933	-277	794	-189	-605	770	1008	1101	1004	446	151	0
1659	96	0	-582	-921	-339	751	-121	-630	878	1028	1059	905	351	69	0
1660	96	0	-696	-921	-225	808	-235	-573	521	628	517	601	281	83	0
1661	96	0	-754	-905	-151	829	-301	-528	-27	-221	-308	-85	182	-164	0
1662	96	0	-860	-894	-34	877	-413	-464	-382	-766	-915	-514	188	-172	0
1663	96	0	-955	-886	69	920	-512	-408	-655	-1303	-1278	-855	95	-240	0
1664	96	0	-946	-882	64	914	-505	-409	-822	-1261	-1270	-907	157	-201	0
1665	96	0	-901	-857	44	879	-472	-406	-500	-995	-869	-597	192	-108	0
1666	96	0	-772	-824	-52	798	-360	-438	-40	-178	-104	122	259	-54	0
1667	96	0	-603	-824	-221	713	-191	-522	477	611	593	721	327	201	0
1668	96	0	-619	-814	-195	716	-212	-504	768	1024	944	960	384	93	0
1669	96	0	-528	-803	-275	665	-126	-539	882	1123	1057	983	386	168	0
1670	96	0	-660	-774	-114	717	-273	-444	424	649	434	527	287	32	0
1671	96	0	-642	-752	-110	697	-266	-431	7	-252	-275	-65	211	-147	0
1672	96	0	-864	-764	100	814	-482	-332	-438	-805	-902	-583	180	-192	0
1673	96	0	-857	-762	95	809	-476	-333	-690	-1229	-1328	-900	141	-240	0
1674	96	0	-909	-764	145	836	-527	-309	-785	-1361	-1272	-873	133	-236	0
1675	96	0	-855	-727	128	791	-491	-299	-597	-973	-919	-572	139	-129	0
1676	96	0	-755	-688	67	721	-411	-310	-21	-213	-110	60	281	5	0
1677	96	0	-553	-671	-118	612	-217	-394	422	564	550	644	322	46	0
1678	96	0	-590	-661	-71	625	-259	-366	694	1020	999	956	389	188	0
1679	96	0	-443	-646	-203	544	-120	-424	882	1080	987	933	364	161	0
1680	96	0	-588	-628	-40	608	-274	-334	519	638	413	595	300	-60	0
1681	96	0	-631	-620	11	625	-321	-304	38	-254	-323	-128	203	-141	0
1682	96	0	-732	-591	141	661	-436	-225	-388	-845	-917	-591	7	-203	0
1683	96	0	-800	-585	215	692	-507	-185	-725	-1282	-1280	-874	149	-228	0
1684	96	0	-766	-578	188	672	-477	-195	-774	-1354	-1392	-838	36	-225	0
1685	96	0	-796	-591	205	693	-500	-193	-624	-911	-921	-568	168	-197	0
1686	96	0	-624	-564	60	594	-342	-252	-19	-135	-116	139	217	-5	0
1687	96	0	-526	-537	-11	531	-257	-274	438	537	603	653	351	67	0
1688	96	0	-461	-519	-58	490	-201	-288	669	1082	968	1057	294	151	0
1689	96	0	-400	-502	-102	451	-149	-302	799	1074	958	975	353	164	0
1690	96	0	-464	-481	-17	472	-223	-249	560	593	510	554	226	124	0
1691	96	0	-546	-457	89	501	-317	-184	5	-269	-370	-112	201	-128	0
1692	96	0	-637	-461	176	549	-406	-142	-368	-902	-913	-611	176	-230	0
1693	96	0	-735	-481	254	608	-494	-113	-706	-1299	-1373	-859	89	-298	0
1694	96	0	-780	-486	294	633	-537	-96	-840	-1297	-1377	-898	108	-248	0
1695	96	0	-629	-467	162	548	-395	-152	-570	-989	-907	-562	116	-168	0
1696	96	0	-598	-457	141	527	-369	-158	-67	-120	-153	85	265	5	0
1697	96	0	-478	-430	48	454	-263	-191	370	589	479	589	298	23	0
1698	96	0	-407	-428	-21	417	-193	-224	776	1059	962	1008	353	129	0
1699	96	0	-425	-426	-1	425	-212	-213	682	1109	929	971	287	44	0
1700	96	0	-411	-424	-13	417	-199	-218	562	601	517	529	254	0	0
1701	96	0	-606	-426	180	516	-393	-123	-23	-244	-343	-75	108	-151	0
1702	96	0	-573	-411	162	492	-367	-124	-465	-762	-958	-539	137	-289	0
1703	96	0	-703	-403	300	553	-501	-51	-661	-1276	-1342	-793	110	-353	0
1704	96	0	-744	-411	333	577	-538	-39	-770	-1358	-1356	-964	131	-358	0
1705	96	0	-643	-413	230	528	-436	-91	-502	-884	-1006	-585	143	-217	0
1706	96	0	-612	-415	197	513	-404	-109	-3	-141	-131	102	197	7	0
1707	96	0	-428	-419	9	423	-218	-205	463	585	529	638	304	-11	0
1708	96	0	-441	-426	15	433	-228	-205	717	1119	1026	950	430	188	0
1709	96	0	-373	-448	-75	410	-149	-261	816	1094	975	993	298	77	0
1710	96	0	-380	-465	-85	422	-147	-275	613	603	486	624	269	-9	0
1711	96	0	-587	-465	122	526	-354	-171	-54	-213	-362	-48	124	-172	0
1712	96	0	-647	-471	176	559	-411	-147	-376	-812	-890	-467	69	-244	0
1713	96	0	-705	-496	209	600	-457	-143	-620	-1179	-1276	-810	131	-265	0
1714	96	0	-742	-508	234	625	-488	-137	-779	-1297	-1268	-853	-1	-300	0
1715	96	0	-672	-535	137	603	-404	-199	-521	-871	-938	-469	162	-213	0
1716	96	0	-627	-562	65	594	-346	-248	-31	-46	-114	149	258	-15	0
1717	96	0	-514	-587	-73	550	-220	-330	397	682	560	686	327	46	0
1718	96	0	-477	-605	-128	541	-174	-366	803	1111	1030	1008	339	98	0
1719	96	0	-489	-632	-143	560	-173	-387	845	1111	1016	1008	353	102	0
1720	96	0	-562	-651	-89	606	-236	-370	552	649	469	603	228	-34	0
1721	96	0	-634	-661	-27	647	-303	-344	25	-104	-339	-60	188	-137	0
1722	96	0	-759	-686	73	722	-416	-306	-325	-710	-958	-486	186	-203	0
1723	96	0	-794	-696	98	745	-446	-299	-686	-1175	-1253	-851	77	-194	0
1724	96	0	-792	-725	67	758	-429	-329	-708	-1237	-1208	-853	166	-298	0
1725	96	0	-765	-725	40	745	-402	-342	-428	-828	-851	-455	219	-89	0
1726	96	0	-700	-727	-27	713	-336	-377	-52	5	-91	83	248	-23	0
1727	96	0	-564	-754	-190	659	-187	-472	535	717	680	764	335	161	0
1728	96	0	-498	-785	-287	641	-105	-536	805	1181	1146	1053	376	226	0
1729	96	0	-516	-810	-294	663	-111	-552	843	1148	1103	1070	364	91	0
1730	96	0	-586	-836	-250	711	-168	-543	626	680	599	634	320	85	0
1731	96	0	-697	-859	-162	778	-267	-510	98	-194	-291	-21	143	-75	0
1732	96	0	-848	-884	-36	866	-406	-460	-316	-822	-787	-500	137	-203	0
1733	96	0	-865	-905	-40	885	-412	-472	-550	-1243	-1189	-776	93	-170	0
1734	96	0	-916	-933	-17	924	-449	-475	-675	-1181	-1189	-744	116	-203	0
1735	96	0	-854	-954	-100	904	-377	-527	-415	-865	-791	-547	201	-172	0
1736	96	0	-743	-956	-213	849	-265	-584	93	9	-3	180	265	93	0
1737	96	0	-703	-970	-267	836	-218	-618	481	649	725	653	314	122	0
1738	96	0	-611	-983	-372	797	-119	-677	770	1185	1160	1024	409	205	0
1739	96	0	-598	-999	-401	798	-98	-700	843	1195	1111	1082	446	135	0
1740	96	0	-660	-991	-331	825	-164	-661	582	675	628	599	277	23	0
1741	96	0	-768	-1004	-236	886	-266	-620	108	-162	-223	-42	174	-67	0
1742	96	0	-859	-1043	-184	951	-337	-613	-238	-752	-731	-473	228	-207	0
1743	96	0	-952	-1035	-83	993	-434	-559	-605	-1193	-1200	-793	108	-225	0
1744	96	0	-927	-1047	-120	987	-403	-583	-636	-1253	-1222	-822	114	-207	0
1745	96	0	-908	-1053	-145	980	-381	-599	-486	-890	-756	-490	199	-46	0
1746	96	0	-768	-1041	-273	904	-247	-657	69	-69	-3	151	271	34	0
1747	96	0	-694	-1010	-316	852	-189	-663	517	661	690	700	376	133	0
1748	96	0	-622	-1008	-386	815	-118	-697	822	1129	1154	1063	399	232	0
1749	96	0	-584	-1030	-446	807	-69	-738	954	1175	1164	1121	358	285	0
1750	96	0	-725	-1045	-320	885	-202	-682	568	611	607	616	316	91	0
1751	96	0	-761	-1024	-263	892	-249	-643	89	-180	-186	1	155	-44	0
1752	96	0	-846	-1028	-182	937	-332	-605	-246	-758	-649	-521	236	-48	0
1753	96	0	-943	-1049	-106	996	-418	-577	-682	-1214	-1177	-867	147	-203	0
1754	96	0	-1001	-1080	-79	1040	-461	-579	-735	-1259	-1173	-867	164	-100	0
1755	96	0	-1017	-1088	-71	1052	-473	-579	-469	-960	-824	-523	209	-62	0
1756	96	0	-838	-1096	-258	967	-290	-677	21	-131	50	137	242	174	0
1757	96	0	-718	-1107	-389	912	-164	-748	547	659	711	696	405	318	0
1758	96	0	-676	-1098	-422	887	-127	-760	832	1051	1175	1028	401	322	0
1759	96	0	-648	-1113	-465	880	-91	-789	890	1154	1146	1014	479	279	0
1760	96	0	-737	-1121	-384	929	-176	-752	599	628	572	603	347	120	0
1761	96	0	-807	-1142	-335	974	-236	-738	42	-194	-170	-40	234	17	0
1762	96	0	-954	-1113	-159	1033	-397	-636	-310	-857	-758	-537	217	-81	0
1763	96	0	-980	-1125	-145	1052	-417	-635	-618	-1266	-1196	-836	137	-95	0
1764	96	0	-1019	-1131	-112	1075	-453	-621	-735	-1387	-1154	-818	176	-75	0
1765	96	0	-953	-1123	-170	1038	-391	-646	-523	-997	-766	-541	174	-7	0
1766	96	0	-864	-1125	-261	994	-301	-693	44	-201	17	112	277	194	0
1767	96	0	-758	-1138	-380	948	-189	-759	432	564	688	679	362	186	0
1768	96	0	-704	-1165	-461	934	-121	-813	789	1041	1132	1053	461	355	0
1769	96	0	-630	-1175	-545	902	-42	-860	882	1078	1107	952	444	234	0
1770	96	0	-774	-1169	-395	971	-189	-782	564	607	570	609	320	155	0
1771	96	0	-879	-1146	-267	1012	-306	-706	58	-304	-283	-52	213	-7	0
1772	96	0	-834	-1121	-287	977	-273	-704	-238	-840	-764	-502	221	19	0
1773	96	0	-960	-1132	-172	1046	-394	-652	-673	-1280	-1268	-843	184	-164	0
1774	96	0	-1048	-1148	-100	1098	-474	-624	-710	-1408	-1237	-904	205	-149	0
1775	96	0	-978	-1119	-141	1048	-418	-630	-558	-1070	-907	-572	192	-38	0
1776	96	0	-836	-1111	-275	973	-280	-693	31	-199	-75	98	323	124	0
1777	96	0	-794	-1090	-296	942	-249	-693	428	490	570	626	364	230	0
1778	96	0	-641	-1065	-424	853	-108	-744	770	942	997	989	302	254	0
1779	96	0	-638	-1047	-409	842	-114	-728	770	1068	977	993	347	320	0
1780	96	0	-730	-1067	-337	898	-196	-702	498	516	391	535	306	0	0
1781	96	0	-801	-1092	-291	946	-255	-691	-31	-300	-417	-77	244	-42	0
1782	96	0	-980	-1098	-118	1039	-431	-608	-527	-1016	-987	-704	128	-197	0
1783	96	0	-875	-1086	-211	980	-332	-648	-651	-1330	-1243	-834	178	-122	0
1784	96	0	-1037	-1068	-31	1052	-503	-549	-884	-1487	-1466	-971	60	-161	0
1785	96	0	-854	-1094	-240	974	-307	-667	-554	-1018	-1063	-582	211	-153	0
1786	96	0	-924	-1094	-170	1009	-377	-632	-164	-353	-203	-36	162	75	0
1787	96	0	-768	-1076	-308	922	-230	-692	296	422	401	488	306	52	0
1788	96	0	-618	-1068	-450	843	-84	-759	711	931	942	859	397	122	0
1789	96	0	-689	-1055	-366	872	-161	-710	659	1006	818	960	316	133	0
1790	96	0	-700	-1049	-349	874	-175	-699	432	440	345	428	207	-65	0
1791	96	0	-774	-1057	-283	915	-245	-670	-110	-356	-519	-166	176	-207	0
1792	96	0	-854	-1051	-197	952	-328	-624	-519	-888	-1150	-591	114	-287	0
1793	96	0	-902	-1053	-151	977	-375	-602	-756	-1359	-1445	-973	114	-364	0
1794	96	0	-952	-1041	-89	996	-431	-565	-896	-1422	-1495	-948	56	-358	0
1795	96	0	-937	-1043	-106	990	-415	-574	-659	-1051	-1171	-667	106	-318	0
1796	96	0	-860	-1065	-205	962	-327	-635	-172	-230	-267	-36	199	-254	0
1797	96	0	-751	-1053	-302	902	-224	-677	292	442	331	550	228	-143	0
1798	96	0	-659	-1070	-411	864	-124	-740	682	921	841	874	306	-71	0
1799	96	0	-601	-1039	-438	820	-81	-738	646	1010	797	873	289	-100	0
1800	96	0	-687	-1063	-376	875	-155	-719	370	514	335	364	186	-267	0
1801	96	0	-842	-1090	-248	966	-297	-669	-17	-314	-535	-188	162	-409	0
1802	96	0	-906	-1096	-190	1001	-358	-643	-543	-933	-1041	-677	-13	-453	0
1803	96	0	-972	-1113	-141	1042	-415	-627	-779	-1350	-1540	-1030	-93	-550	0
1804	96	0	-1022	-997	25	1009	-523	-486	-938	-1486	-1583	-1049	-31	-675	0
1805	96	0	-1249	-1718	-469	1483	-390	-1093	-690	-995	-1082	-616	-5	-488	0
1806	96	0	-1633	-2393	-760	2013	-436	-1576	-248	-159	-331	-25	195	-362	0
1807	96	0	-1636	-2811	-1175	2223	-230	-1993	230	554	238	537	143	-223	0
1808	96	0	-1635	-3107	-1472	2371	-81	-2289	657	1146	913	952	300	-157	0
1809	96	0	-1757	-3332	-1575	2544	-91	-2453	620	1138	838	929	244	-230	0
1810	96	0	-1755	-3464	-1709	2609	-23	-2586	467	741	448	601	230	-341	0
1811	96	0	-2002	-3550	-1548	2776	-227	-2549	-5	-209	-360	-27	67	-483	0
1812	96	0	-2157	-3625	-1468	2891	-344	-2546	-549	-758	-1026	-556	3	-715	0
1813	96	0	-2237	-3635	-1398	2936	-419	-2516	-776	-1132	-1336	-905	-5	-756	0
1814	96	0	-2337	-3625	-1288	2981	-524	-2456	-892	-1259	-1487	-989	-79	-752	0
1815	96	0	-2220	-3612	-1392	2916	-414	-2502	-576	-803	-1008	-517	21	-550	1
1816	96	0	-2136	-3587	-1451	2861	-342	-2519	-54	34	-207	174	87	-378	0
1817	96	0	-2157	-3540	-1383	2848	-387	-2461	269	756	463	611	124	-415	0
1818	96	0	-1874	-3472	-1598	2673	-138	-2535	816	1328	1002	1195	312	-186	0
1819	96	0	-2012	-3393	-1381	2702	-315	-2387	801	1247	977	1113	211	-230	0
1820	96	0	-1953	-3278	-1325	2615	-314	-2301	545	832	533	746	143	-281	0
1821	96	0	-2033	-3181	-1148	2607	-442	-2164	-27	48	-267	114	87	-329	0
1822	96	0	-2091	-3086	-995	2588	-548	-2040	-415	-593	-840	-322	-54	-294	0
1823	96	0	-2087	-2985	-898	2536	-594	-1941	-605	-1020	-1162	-690	-19	-432	0
1824	96	0	-2153	-2886	-733	2519	-710	-1809	-744	-1101	-1191	-694	23	-246	0
1825	100	0	-1944	-2774	-830	2359	-557	-1802	-461	-787	-772	-434	52	-137	0
1826	100	0	-1799	-2673	-874	2236	-462	-1773	0	15	62	267	246	1	0
1827	100	0	-1668	-2589	-921	2128	-373	-1755	504	826	764	882	258	176	0
1828	100	0	-1427	-2494	-1067	1960	-180	-1780	902	1286	1235	1127	434	259	0
1829	100	0	-1373	-2360	-987	1866	-193	-1673	894	1243	1171	1150	355	184	0
1830	100	0	-1325	-2260	-935	1792	-195	-1597	624	828	682	737	345	48	0
1831	100	0	-1432	-2188	-756	1810	-338	-1472	83	-75	-172	44	279	-21	0
1832	100	0	-1348	-2091	-743	1719	-302	-1417	-230	-543	-729	-420	242	-25	0
1833	100	0	-1426	-2013	-587	1719	-419	-1300	-552	-1034	-1067	-735	228	-77	0
1834	100	0	-1424	-1971	-547	1697	-438	-1259	-597	-1169	-1210	-739	195	-93	0
1835	100	0	-1414	-1941	-527	1677	-443	-1234	-500	-847	-727	-494	259	27	0
1836	100	0	-1219	-1907	-688	1563	-265	-1297	60	40	27	250	322	223	0
1837	100	0	-1101	-1877	-776	1489	-162	-1326	611	711	713	760	409	347	0
1838	100	0	-1071	-1889	-818	1480	-126	-1353	927	1210	1268	1171	500	448	0
1839	100	0	-1013	-1893	-880	1453	-66	-1386	979	1187	1231	1140	393	432	0
1840	100	0	-1025	-1874	-849	1449	-88	-1361	704	776	754	719	417	310	0
1841	100	0	-1201	-1852	-651	1526	-275	-1251	135	-157	-149	-44	263	197	0
1842	100	0	-1220	-1860	-640	1540	-290	-1250	-112	-741	-597	-455	246	91	0
1843	100	0	-1334	-1848	-514	1591	-410	-1181	-603	-1063	-1101	-764	258	-11	0
1844	100	0	-1284	-1831	-547	1557	-368	-1189	-583	-1292	-1109	-814	164	19	0
1845	100	0	-1173	-1815	-642	1494	-265	-1228	-258	-923	-624	-333	261	143	0
1846	100	0	-1211	-1794	-583	1502	-314	-1188	128	-139	34	159	345	300	0
1847	100	0	-972	-1788	-816	1380	-78	-1302	667	614	840	688	430	395	0
1848	100	0	-968	-1778	-810	1373	-79	-1294	845	1154	1261	1125	483	436	0
1849	100	0	-879	-1763	-884	1321	2	-1323	1010	1146	1305	1053	426	386	0
1850	100	0	-846	-1738	-892	1292	23	-1315	799	752	898	711	448	273	0
1851	100	0	-1084	-1714	-630	1399	-227	-1172	164	-203	-3	-29	302	209	0
1852	100	0	-1061	-1705	-644	1383	-208	-1174	-153	-787	-492	-446	265	38	0
1853	100	0	-1170	-1697	-527	1433	-321	-1112	-389	-1278	-960	-692	252	-1	0
1854	100	0	-1182	-1707	-525	1444	-328	-1116	-564	-1358	-975	-803	164	7	0
1855	100	0	-1061	-1693	-632	1377	-214	-1162	-308	-925	-620	-477	306	65	0
1856	100	0	-956	-1666	-710	1311	-123	-1188	168	-110	159	207	413	143	0
1857	100	0	-916	-1649	-733	1282	-91	-1191	521	554	760	667	407	213	0
1858	100	0	-757	-1662	-905	1209	74	-1283	911	1020	1272	1008	485	281	0
1859	100	0	-817	-1637	-820	1227	1	-1228	973	1008	1214	979	430	285	0
1860	100	0	-863	-1625	-762	1244	-50	-1193	642	614	680	537	391	126	0
1861	100	0	-915	-1625	-710	1270	-102	-1167	170	-238	-178	-58	289	31	0
1862	100	0	-1067	-1606	-539	1336	-264	-1072	-329	-917	-777	-508	190	-87	0
1863	100	0	-1088	-1596	-508	1342	-290	-1052	-665	-1301	-1098	-876	211	-164	0
1864	100	0	-1143	-1600	-457	1371	-343	-1028	-737	-1352	-1229	-919	246	-182	0
1865	100	0	-1027	-1581	-554	1304	-236	-1067	-486	-1043	-822	-521	135	-1	0
1866	100	0	-951	-1571	-620	1261	-165	-1095	32	-195	-85	110	250	91	0
1867	100	0	-832	-1565	-733	1198	-49	-1149	438	486	589	583	318	211	0
1868	100	0	-738	-1546	-808	1142	35	-1177	719	1020	1088	923	403	186	0
1869	100	0	-740	-1550	-810	1145	35	-1180	797	1002	1059	921	417	159	0
1870	100	0	-799	-1536	-737	1167	-31	-1136	463	502	457	485	302	-36	0
1871	100	0	-914	-1530	-616	1222	-149	-1073	19	-388	-277	-131	190	-34	0
1872	100	0	-1052	-1548	-496	1300	-278	-1022	-477	-944	-890	-556	112	-180	0
1873	100	0	-1050	-1548	-498	1299	-276	-1023	-644	-1387	-1290	-894	67	-285	0
1874	100	0	-1181	-1559	-378	1370	-401	-968	-776	-1441	-1359	-950	139	-209	0
1875	100	0	-1067	-1542	-475	1304	-296	-1008	-601	-1061	-1051	-680	108	-155	0
1876	100	0	-995	-1534	-539	1264	-228	-1036	-176	-223	-168	32	234	100	0
1877	100	0	-877	-1507	-630	1192	-123	-1068	347	506	494	601	351	58	0
1878	100	0	-834	-1534	-700	1184	-67	-1117	646	995	971	971	366	157	0
1879	100	0	-787	-1530	-743	1158	-22	-1136	752	1068	952	900	364	124	0
1880	100	0	-873	-1522	-649	1197	-112	-1085	506	461	483	545	197	-34	0
1881	100	0	-999	-1536	-537	1267	-231	-1036	-60	-374	-327	-174	178	-199	0
1882	100	0	-1005	-1534	-529	1269	-238	-1031	-401	-847	-913	-504	73	-223	0
1883	100	0	-1173	-1524	-351	1348	-411	-937	-814	-1338	-1326	-921	38	-343	0
1884	100	0	-1129	-1511	-382	1320	-373	-946	-810	-1422	-1392	-867	166	-327	0
1885	100	0	-1134	-1522	-388	1328	-373	-955	-618	-1070	-1016	-661	180	-226	0
1886	100	0	-953	-1507	-554	1230	-199	-1030	-143	-174	-236	79	164	-89	0
1887	100	0	-913	-1495	-582	1204	-165	-1038	314	486	508	545	258	17	0
1888	100	0	-871	-1495	-624	1183	-123	-1059	706	1045	857	1032	356	1	0
1889	100	0	-875	-1497	-622	1186	-126	-1059	698	1047	867	962	360	-29	0
1890	100	0	-896	-1501	-605	1198	-145	-1053	409	636	393	566	298	-106	0
1891	100	0	-1017	-1509	-492	1263	-262	-1000	-69	-209	-440	-91	172	-234	0
1892	100	0	-1135	-1495	-360	1315	-387	-927	-529	-840	-1012	-583	114	-366	0
1893	100	0	-1172	-1486	-314	1329	-429	-900	-814	-1278	-1433	-830	7	-388	0
1894	100	0	-1230	-1497	-267	1363	-481	-882	-973	-1286	-1505	-927	3	-353	0
1895	100	0	-1176	-1501	-325	1338	-425	-913	-743	-1032	-1041	-601	110	-259	0
1896	100	0	-1144	-1493	-349	1318	-397	-921	-283	-219	-353	60	104	-137	0
1897	100	0	-939	-1474	-535	1206	-202	-1004	325	556	347	622	281	-87	0
1898	100	0	-904	-1476	-572	1190	-166	-1024	564	1055	853	956	289	52	0
1899	100	0	-844	-1474	-630	1159	-107	-1052	680	1078	814	981	228	-104	0
1900	100	0	-962	-1472	-510	1217	-226	-991	428	560	310	562	147	-159	0
1901	100	0	-1063	-1474	-411	1268	-326	-942	-199	-287	-498	-114	54	-300	0
1902	100	0	-1089	-1486	-397	1287	-346	-941	-508	-787	-1127	-582	108	-442	0
1903	100	0	-1201	-1470	-269	1335	-466	-869	-832	-1247	-1567	-838	-58	-430	0
1904	100	0	-1222	-1480	-258	1351	-482	-869	-931	-1344	-1559	-931	-1	-428	0
1905	100	0	-1133	-1466	-333	1299	-400	-899	-620	-917	-1113	-488	40	-236	0
1906	100	0	-1058	-1449	-391	1253	-333	-920	-170	-145	-308	40	133	-273	0
1907	100	0	-871	-1447	-576	1159	-147	-1011	364	624	434	644	226	-48	0
1908	100	0	-858	-1447	-589	1152	-134	-1018	634	1111	851	1016	261	-23	0
1909	100	0	-850	-1445	-595	1147	-127	-1020	675	1115	818	954	221	-108	0
1910	100	0	-891	-1445	-554	1168	-168	-999	434	710	337	622	225	-162	0
1911	100	0	-1040	-1433	-393	1236	-323	-913	-116	-236	-539	-176	65	-397	0
1912	100	0	-1075	-1435	-360	1255	-357	-897	-475	-774	-999	-603	81	-428	0
1913	100	0	-1162	-1435	-273	1298	-444	-854	-822	-1259	-1406	-880	5	-502	0
1914	100	0	-1106	-1429	-323	1267	-391	-876	-855	-1268	-1458	-886	15	-498	0
1915	100	0	-1162	-1431	-269	1296	-446	-850	-671	-958	-1004	-618	50	-401	0
1916	100	0	-1022	-1427	-405	1224	-308	-916	-93	-116	-199	114	178	-259	0
1917	100	0	-968	-1420	-452	1194	-258	-936	281	582	477	527	197	-195	0
1918	100	0	-823	-1422	-599	1122	-112	-1010	671	1195	898	1004	388	-91	0
1919	100	0	-863	-1427	-564	1145	-149	-995	655	1181	900	952	244	-143	0
1920	100	0	-823	-1420	-597	1121	-113	-1008	570	655	419	632	166	-225	0
1921	100	0	-1017	-1412	-395	1214	-311	-903	-83	-164	-308	-102	104	-333	0
1922	100	0	-1025	-1420	-395	1222	-315	-907	-393	-762	-973	-521	5	-519	0
1923	100	0	-1176	-1414	-238	1295	-469	-826	-696	-1210	-1356	-845	93	-485	0
1924	100	0	-1156	-1414	-258	1285	-449	-836	-853	-1233	-1385	-935	32	-420	0
1925	100	0	-1104	-1427	-323	1265	-390	-875	-568	-902	-913	-568	100	-320	0
1926	100	0	-1034	-1420	-386	1227	-324	-903	-133	-79	-176	25	201	-215	0
1927	100	0	-865	-1435	-570	1150	-147	-1002	331	673	568	622	302	-71	0
1928	100	0	-883	-1408	-525	1145	-179	-966	733	1092	991	1002	261	-17	0
1929	100	0	-749	-1389	-640	1069	-54	-1014	803	1154	1065	971	300	11	0
1930	100	0	-824	-1367	-543	1095	-140	-955	475	713	568	529	242	-170	0
1931	100	0	-1048	-1377	-329	1212	-359	-853	-36	-188	-347	-25	83	-242	0
1932	100	0	-1034	-1363	-329	1198	-352	-846	-467	-727	-873	-626	73	-368	0
1933	100	0	-1148	-1369	-221	1258	-463	-795	-677	-1156	-1295	-828	9	-343	0
1934	100	0	-1158	-1369	-211	1263	-473	-790	-803	-1251	-1241	-863	67	-273	0
1935	100	0	-1183	-1369	-186	1276	-498	-777	-649	-913	-909	-603	104	-337	0
1936	100	0	-1032	-1365	-333	1198	-349	-849	-60	-64	-104	56	203	-77	0
1937	100	0	-989	-1359	-370	1174	-309	-864	372	669	583	692	225	56	0
1938	100	0	-891	-1356	-465	1123	-213	-910	642	1107	1008	968	285	38	0
1939	100	0	-879	-1354	-475	1116	-202	-914	756	1177	1111	968	335	89	0
1940	100	0	-910	-1332	-422	1121	-244	-877	517	721	519	622	250	-40	0
1941	100	0	-990	-1317	-327	1153	-331	-822	-64	-162	-316	-58	122	-75	0
1942	100	0	-1081	-1323	-242	1202	-419	-782	-368	-679	-830	-448	155	-170	0
1943	100	0	-1206	-1330	-124	1268	-541	-727	-758	-1216	-1303	-849	11	-221	0
1944	100	0	-1145	-1321	-176	1233	-484	-748	-770	-1193	-1268	-836	106	-209	0
1945	100	0	-1121	-1305	-184	1213	-468	-744	-523	-871	-841	-547	174	-87	0
1946	100	0	-976	-1282	-306	1129	-335	-794	-69	23	-79	77	287	60	0
1947	100	0	-877	-1268	-391	1072	-243	-829	473	698	605	673	389	137	0
1948	100	0	-867	-1233	-366	1050	-250	-799	706	1129	1012	913	335	182	0
1949	100	0	-718	-1235	-517	976	-100	-876	845	1189	1107	1008	366	236	0
1950	100	0	-877	-1237	-360	1057	-258	-798	531	634	603	583	199	129	0
1951	100	0	-968	-1231	-263	1099	-352	-747	-36	-149	-323	-73	178	-27	0
1952	100	0	-937	-1212	-275	1074	-331	-743	-291	-711	-715	-430	147	-19	0
1953	100	0	-1154	-1229	-75	1191	-539	-652	-663	-1245	-1264	-900	77	-192	0
1954	100	0	-1054	-1185	-131	1119	-461	-658	-727	-1233	-1187	-847	129	-73	0
1955	100	0	-1022	-1183	-161	1102	-430	-672	-566	-859	-849	-560	211	-27	0
1956	100	0	-964	-1204	-240	1084	-362	-722	11	-205	-44	29	228	5	0
1957	100	0	-830	-1218	-388	1024	-221	-803	440	669	630	640	329	259	0
1958	100	0	-799	-1206	-407	1002	-196	-806	746	1107	1072	1037	372	244	0
1959	100	0	-677	-1204	-527	940	-75	-865	886	1210	1134	1045	382	258	0
1960	100	0	-860	-1216	-356	1038	-252	-786	533	659	646	531	289	157	0
1961	100	0	-901	-1226	-325	1063	-288	-775	93	-172	-285	-58	170	64	0
1962	100	0	-960	-1210	-250	1085	-355	-730	-318	-741	-739	-572	258	23	0
1963	100	0	-1013	-1220	-207	1116	-403	-713	-659	-1220	-1226	-843	7	-106	0
1964	100	0	-987	-1212	-225	1099	-381	-718	-692	-1237	-1276	-855	176	-7	0
1965	100	0	-1069	-1206	-137	1137	-466	-671	-589	-966	-938	-620	52	-79	0
1966	100	0	-834	-1204	-370	1019	-232	-787	79	-98	-13	155	242	182	0
1967	100	0	-879	-1224	-345	1051	-267	-784	413	549	647	564	351	194	0
1968	100	0	-642	-1220	-578	931	-32	-899	878	1117	1098	987	403	285	0
1969	100	0	-776	-1224	-448	1000	-164	-836	851	1111	1084	948	368	285	0
1970	100	0	-719	-1229	-510	974	-104	-869	576	690	669	539	345	126	0
1971	100	0	-877	-1247	-370	1062	-253	-808	36	-194	-225	-31	232	17	0
1972	100	0	-1001	-1257	-256	1129	-372	-756	-405	-805	-834	-587	135	-100	0
1973	100	0	-1030	-1253	-223	1141	-403	-738	-640	-1218	-1181	-904	153	-102	0
1974	100	0	-1092	-1251	-159	1171	-466	-705	-781	-1385	-1299	-917	58	-188	0
1975	100	0	-1034	-1249	-215	1141	-409	-732	-531	-954	-873	-591	178	-64	0
1976	100	0	-925	-1264	-339	1094	-293	-801	-31	-145	-95	23	246	29	0
1977	100	0	-807	-1280	-473	1043	-167	-876	415	618	562	638	296	176	0
1978	100	0	-797	-1309	-512	1053	-142	-910	803	999	1070	1014	323	263	0
1979	100	0	-771	-1323	-552	1047	-109	-937	855	1123	1032	964	389	157	0
1980	100	0	-828	-1328	-500	1078	-164	-914	566	640	554	535	283	31	0
1981	100	0	-916	-1315	-399	1115	-258	-857	42	-279	-236	-54	170	-126	0
1982	100	0	-1017	-1321	-304	1169	-356	-812	-374	-822	-807	-552	114	-238	0
1983	100	0	-1057	-1338	-281	1197	-388	-809	-696	-1284	-1268	-925	137	-287	0
1984	100	0	-1135	-1332	-197	1233	-469	-764	-733	-1358	-1204	-975	131	-199	0
1985	100	0	-1093	-1319	-226	1206	-433	-772	-547	-987	-991	-618	116	-201	0
1986	100	0	-935	-1299	-364	1117	-285	-831	-31	-48	-77	100	275	60	0
1987	100	0	-824	-1303	-479	1063	-172	-891	395	525	521	492	320	-36	0
1988	100	0	-793	-1303	-510	1048	-141	-906	787	1037	1053	933	366	199	0
1989	100	0	-776	-1307	-531	1041	-122	-919	772	987	1041	937	256	100	0
1990	100	0	-780	-1299	-519	1039	-130	-909	512	690	545	582	333	7	0
1991	100	0	-929	-1305	-376	1117	-276	-840	38	-250	-285	-129	219	-102	0
1992	100	0	-1015	-1309	-294	1162	-360	-801	-351	-911	-905	-568	124	-296	0
1993	100	0	-1076	-1299	-223	1187	-426	-761	-663	-1264	-1241	-871	106	-240	0
1994	100	0	-1154	-1303	-149	1228	-502	-726	-787	-1379	-1344	-977	73	-312	0
1995	100	0	-993	-1297	-304	1145	-344	-800	-500	-964	-873	-572	207	-244	0
1996	100	0	-995	-1307	-312	1151	-341	-809	-65	-190	-118	-32	246	-129	0
1997	100	0	-836	-1313	-477	1074	-179	-895	500	564	626	698	306	9	0
1998	100	0	-824	-1307	-483	1065	-170	-895	727	1037	1068	993	360	131	0
1999	100	0	-693	-1315	-622	1004	-35	-968	822	1125	1140	966	351	38	0
[truncated: 30,077 more rows]
