# Supplementary material for: A Robust and Real-Time Capable Envelope-Based Algorithm for Heart Sound Classification: Validation under Different Physiological Conditions
Source: Sensors (Basel). 2020 Feb 11;20(4):972. doi: 10.3390/s20040972 (PMC7070375; doi:10.3390/s20040972)
Supplement: Supplementary file 1 [file sensors-20-00972-s001.zip › Messungen/ua/ua07_unfiltered.csv]

Dataset No.	Pulse (bpm)	Pacer Bit	leadI (�V)	leadII (�V)	leadIII (�V)	lead_avR (�V)	lead_avL (�V)	lead_avF (�V)	V1 (�V)	V2 (�V)	V3 (�V)	V4 (�V)	V5 (�V)	V6 (�V)	R-Wave
1	0	0	-1058	-535	523	796	-790	-6	440	306	-199	-380	-909	395	0
2	0	0	-954	-539	415	746	-684	-62	490	360	-98	-300	-975	465	0
3	0	0	-1062	-531	531	796	-796	0	360	246	-306	-389	-1001	258	0
4	0	0	-1264	-545	719	904	-991	87	219	91	-556	-430	-1041	-58	0
5	0	0	-1563	-547	1016	1055	-1289	234	5	-153	-937	-378	-1107	-467	0
6	0	0	-1772	-558	1214	1165	-1493	328	-197	-232	-1272	-407	-1107	-772	0
7	0	0	-1924	-582	1342	1253	-1633	380	-351	-289	-1406	-442	-1156	-820	0
8	0	0	-1941	-665	1276	1303	-1608	305	-273	-360	-1359	-471	-1127	-841	0
9	0	0	-1946	-808	1138	1377	-1542	165	-153	-252	-1226	-420	-1119	-620	1
10	0	0	-1730	-890	840	1310	-1285	-25	0	-157	-950	-436	-1099	-265	0
11	0	0	-1454	-843	611	1148	-1032	-116	215	-11	-649	-409	-1105	15	0
12	0	0	-1182	-789	393	985	-787	-198	292	89	-550	-366	-1067	209	0
13	0	0	-1266	-752	514	1009	-890	-119	194	71	-649	-452	-1076	5	0
14	0	0	-1297	-741	556	1019	-926	-92	149	-9	-851	-345	-1105	-124	0
15	0	0	-1609	-735	874	1172	-1241	69	-143	-205	-1167	-519	-1144	-492	0
16	0	0	-1844	-727	1117	1285	-1480	195	-391	-446	-1451	-560	-1226	-902	0
17	0	0	-1875	-719	1156	1297	-1515	218	-384	-388	-1503	-510	-1210	-822	0
18	0	0	-1917	-711	1206	1314	-1561	247	-401	-372	-1410	-537	-1198	-743	0
19	0	0	-1732	-700	1032	1216	-1382	166	-164	-234	-1295	-463	-1173	-578	0
20	0	0	-1382	-698	684	1040	-1033	-7	102	-124	-845	-440	-1109	-126	0
21	0	0	-1116	-696	420	906	-768	-138	320	147	-614	-395	-1080	254	0
22	0	0	-920	-715	205	817	-562	-255	382	199	-467	-411	-1067	339	0
23	0	0	-963	-713	250	838	-606	-231	355	64	-471	-502	-1121	258	0
24	0	0	-1130	-715	415	922	-772	-150	271	-17	-706	-475	-1121	-3	0
25	0	0	-1462	-708	754	1085	-1108	23	-77	-219	-1063	-516	-1195	-370	0
26	0	0	-1656	-704	952	1180	-1304	124	-128	-331	-1198	-512	-1208	-545	0
27	0	0	-1766	-696	1070	1231	-1418	187	-194	-318	-1239	-580	-1131	-626	0
28	0	0	-1761	-702	1059	1231	-1410	178	-182	-329	-1210	-580	-1247	-618	0
29	0	0	-1604	-710	894	1157	-1249	92	5	-155	-1037	-512	-1109	-292	0
30	0	0	-1340	-675	665	1007	-1002	-5	143	15	-739	-564	-1136	89	0
31	0	0	-965	-671	294	818	-629	-188	422	209	-380	-516	-1039	469	0
32	0	0	-848	-651	197	749	-522	-227	547	331	-232	-461	-1043	566	0
33	0	0	-846	-651	195	748	-520	-228	541	180	-267	-498	-1131	450	0
34	0	0	-1004	-646	358	825	-681	-144	347	197	-469	-512	-1080	296	0
35	0	0	-1229	-661	568	945	-898	-46	172	-48	-824	-578	-1183	-116	0
36	0	0	-1432	-651	781	1041	-1106	65	48	-25	-892	-510	-1152	-215	0
37	0	0	-1536	-646	890	1091	-1213	122	-21	-155	-971	-531	-1251	-281	0
38	0	0	-1407	-657	750	1032	-1078	46	114	-118	-812	-593	-1183	-149	0
39	0	0	-1311	-669	642	990	-976	-13	225	-34	-640	-463	-1181	60	0
40	0	0	-988	-686	302	837	-645	-192	438	238	-248	-465	-1171	529	0
41	0	0	-671	-694	-23	682	-324	-358	725	506	135	-386	-1014	958	0
42	0	0	-510	-692	-182	601	-164	-437	772	587	250	-438	-1094	1034	0
43	0	0	-435	-673	-238	554	-98	-455	733	549	168	-446	-1142	970	0
44	0	0	-607	-649	-42	628	-282	-345	655	403	48	-461	-1086	744	0
45	0	0	-834	-646	188	740	-511	-229	471	240	-242	-485	-1074	415	0
46	0	0	-1062	-655	407	858	-734	-124	310	184	-475	-527	-1101	79	0
47	0	0	-1107	-669	438	888	-772	-115	320	110	-453	-450	-1202	116	0
48	0	0	-1236	-682	554	959	-895	-64	228	141	-403	-514	-1214	219	0
49	0	0	-1055	-679	376	867	-715	-151	405	244	-269	-463	-1162	382	0
50	0	0	-736	-667	69	701	-402	-299	657	442	100	-465	-1134	772	0
51	0	0	-465	-657	-192	561	-136	-424	874	570	436	-331	-1072	1086	0
52	0	0	-336	-669	-333	502	-1	-501	970	651	486	-384	-1030	1226	0
53	0	0	-407	-698	-291	552	-58	-494	795	642	413	-486	-1041	973	0
54	0	0	-580	-737	-157	658	-211	-447	692	465	180	-399	-1063	814	0
55	0	0	-909	-756	153	832	-531	-301	444	256	-226	-403	-1105	312	0
56	0	0	-1128	-694	434	911	-781	-130	190	126	-450	-558	-1179	-13	0
57	0	0	-1225	-657	568	941	-896	-44	223	93	-502	-488	-1224	-9	0
58	0	0	-1299	-642	657	970	-978	7	162	-15	-601	-490	-1266	-7	0
59	0	0	-1163	-636	527	899	-845	-54	318	141	-366	-457	-1214	151	0
60	0	0	-930	-628	302	779	-616	-163	430	275	-190	-397	-1117	479	0
61	0	0	-626	-603	23	614	-324	-290	706	440	97	-395	-1088	727	0
62	0	0	-578	-601	-23	589	-277	-312	655	492	133	-469	-1072	729	0
63	0	0	-678	-605	73	641	-375	-266	516	403	52	-539	-1117	562	0
64	0	0	-851	-626	225	738	-538	-200	384	277	-215	-492	-1142	345	0
65	0	0	-1173	-696	477	934	-825	-109	211	102	-616	-481	-1164	-147	0
66	0	0	-1541	-754	787	1147	-1164	16	-64	-203	-952	-568	-1259	-475	0
67	0	0	-1609	-801	808	1205	-1208	3	-40	-141	-1034	-519	-1255	-506	0
68	0	0	-1788	-789	999	1288	-1393	105	-244	-197	-1098	-589	-1193	-566	0
69	0	0	-1450	-739	711	1094	-1080	-14	21	-17	-886	-459	-1131	-304	0
70	0	0	-1270	-731	539	1000	-904	-96	131	102	-583	-541	-1119	32	0
71	0	0	-918	-715	203	816	-560	-256	393	190	-250	-457	-1183	401	0
72	0	0	-777	-715	62	746	-419	-326	455	259	-289	-430	-1115	417	0
73	0	0	-756	-696	60	726	-408	-318	432	265	-252	-386	-1082	353	0
74	0	0	-1043	-700	343	871	-693	-178	172	29	-653	-537	-1237	-11	0
75	0	0	-1113	-706	407	909	-760	-149	54	-11	-867	-525	-1150	-341	0
76	0	0	-1509	-706	803	1107	-1156	48	-174	-259	-1117	-556	-1158	-593	0
77	0	0	-1611	-719	892	1165	-1251	86	-277	-378	-1305	-657	-1262	-781	0
78	0	0	-1553	-727	826	1140	-1189	49	-129	-238	-1162	-494	-1239	-618	0
79	0	0	-1530	-737	793	1133	-1161	28	-162	-147	-1132	-574	-1212	-446	0
80	0	0	-1105	-725	380	915	-742	-172	172	23	-661	-485	-1127	64	0
81	0	0	-851	-766	85	808	-468	-340	393	128	-380	-473	-1107	351	0
82	0	0	-731	-777	-46	754	-342	-411	461	225	-401	-450	-1195	395	0
83	0	0	-686	-750	-64	718	-311	-407	436	238	-349	-488	-1065	434	0
84	0	0	-847	-750	97	798	-472	-326	329	32	-630	-517	-1218	42	0
85	0	0	-1089	-748	341	918	-715	-203	-19	-83	-925	-634	-1198	-259	0
86	0	0	-1365	-758	607	1061	-986	-75	-139	-261	-1191	-591	-1270	-574	0
87	0	0	-1452	-758	694	1105	-1073	-32	-188	-265	-1311	-578	-1247	-644	0
88	0	0	-1440	-752	688	1096	-1064	-32	-205	-230	-1208	-661	-1160	-624	0
89	0	0	-1312	-748	564	1030	-938	-92	-64	-201	-1055	-611	-1224	-382	0
90	0	0	-991	-735	256	863	-623	-239	207	-21	-657	-537	-1198	54	0
91	0	0	-750	-741	9	745	-379	-366	325	203	-388	-549	-1103	308	0
92	0	0	-580	-756	-176	668	-202	-466	514	234	-296	-481	-1127	461	0
93	0	0	-555	-733	-178	644	-188	-455	411	201	-304	-471	-1117	395	0
94	0	0	-684	-715	-31	699	-326	-373	302	137	-597	-457	-1185	69	0
95	0	0	-1002	-694	308	848	-655	-193	93	-36	-865	-512	-1154	-242	0
96	0	0	-1152	-673	479	912	-815	-97	-89	-205	-1107	-506	-1253	-490	0
97	0	0	-1289	-669	620	979	-954	-24	-106	-240	-1160	-589	-1259	-521	0
98	0	0	-1240	-657	583	948	-911	-37	-65	-180	-1032	-572	-1210	-419	0
99	0	0	-1089	-655	434	872	-761	-110	17	-112	-845	-605	-1220	-126	0
100	0	0	-744	-661	83	702	-413	-289	393	164	-434	-446	-1142	337	0
101	0	0	-533	-694	-161	613	-186	-427	465	248	-192	-496	-1193	642	0
102	0	0	-252	-704	-452	478	100	-578	622	362	54	-475	-1146	783	0
103	0	0	-346	-706	-360	526	7	-533	587	372	-120	-471	-1101	725	0
104	0	0	-428	-713	-285	570	-71	-499	419	267	-273	-558	-1175	444	0
105	0	0	-666	-733	-67	699	-299	-400	351	60	-500	-506	-1131	182	0
106	0	0	-911	-727	184	819	-547	-271	188	-98	-787	-550	-1198	-108	0
107	0	0	-975	-743	232	859	-603	-255	91	34	-733	-552	-1158	-81	0
108	0	0	-933	-739	194	836	-563	-272	106	-1	-647	-587	-1187	11	0
109	0	0	-796	-750	46	773	-421	-352	281	139	-517	-525	-1134	327	0
110	0	0	-392	-752	-360	572	-16	-556	630	343	-122	-395	-1074	812	0
111	0	0	-81	-756	-675	418	297	-715	777	591	209	-393	-1078	1179	0
112	0	0	163	-748	-911	292	537	-829	1037	616	477	-376	-1099	1348	0
113	0	0	176	-735	-911	279	543	-823	917	649	407	-405	-983	1255	0
114	0	0	-2	-739	-737	370	367	-738	836	525	209	-407	-1020	1084	0
115	0	0	-165	-750	-585	457	210	-667	589	366	-56	-465	-1123	682	0
116	0	0	-368	-748	-380	558	6	-564	564	256	-170	-384	-1167	642	0
117	0	0	-485	-743	-258	614	-113	-500	409	174	-217	-442	-1276	539	0
118	0	0	-429	-762	-333	595	-48	-547	459	308	-81	-471	-1169	634	0
119	0	0	-213	-762	-549	487	168	-655	706	407	120	-409	-1094	909	0
120	0	0	109	-750	-859	320	484	-804	938	651	550	-341	-956	1381	0
121	0	0	419	-752	-1171	166	795	-961	1146	859	867	-300	-989	1747	0
122	0	0	536	-777	-1313	120	924	-1045	1255	847	954	-329	-954	1804	0
123	0	0	597	-766	-1363	84	980	-1064	1224	869	973	-232	-892	1749	0
124	0	0	380	-756	-1136	188	758	-946	1041	750	698	-310	-1024	1487	0
125	0	0	153	-741	-894	294	523	-817	841	556	428	-384	-1010	1061	0
126	0	0	-61	-743	-682	402	310	-712	682	395	258	-389	-1034	882	0
127	0	0	-213	-744	-531	478	159	-637	583	463	65	-310	-1078	803	0
128	0	0	-231	-750	-519	490	144	-634	655	397	100	-292	-1105	905	0
129	0	0	-50	-756	-706	403	328	-731	812	481	310	-304	-1024	1121	0
130	0	0	184	-756	-940	286	562	-848	954	547	638	-277	-997	1472	0
131	0	0	470	-750	-1220	140	845	-985	1191	836	940	-240	-851	1893	0
132	0	0	545	-743	-1288	99	916	-1015	1169	774	894	-263	-979	1874	0
133	0	0	554	-739	-1293	92	923	-1016	1171	845	874	-203	-954	1782	0
134	0	0	266	-754	-1020	244	643	-887	948	609	591	-294	-1020	1476	0
135	0	0	35	-758	-793	361	414	-775	810	393	256	-277	-979	1039	0
136	0	0	-312	-760	-448	536	68	-604	552	250	-180	-267	-1076	770	0
137	0	0	-392	-756	-364	574	-14	-560	486	118	-172	-370	-1119	686	0
138	0	0	-430	-744	-314	587	-58	-529	463	184	-259	-345	-1061	661	0
139	0	0	-316	-727	-411	521	47	-569	545	322	-102	-325	-991	853	0
140	0	0	-14	-710	-696	362	341	-703	838	496	250	-275	-919	1261	0
141	0	0	225	-708	-933	241	579	-820	973	550	521	-256	-989	1561	0
142	0	0	438	-702	-1140	132	789	-921	1086	702	682	-197	-929	1699	0
143	0	0	312	-692	-1004	190	658	-848	989	597	552	-250	-977	1586	0
144	0	0	243	-682	-925	219	584	-803	876	471	298	-221	-993	1292	0
145	0	0	-102	-684	-582	393	240	-633	647	322	-60	-306	-940	905	0
146	0	0	-328	-698	-370	513	21	-534	471	184	-304	-275	-979	636	0
147	0	0	-469	-711	-242	590	-113	-476	364	143	-399	-248	-1022	582	0
148	0	0	-421	-706	-285	563	-68	-495	380	223	-304	-283	-927	597	0
149	0	0	-366	-713	-347	539	-9	-530	517	170	-118	-232	-993	921	0
150	0	0	17	-706	-723	344	370	-714	760	399	292	-153	-981	1299	0
151	0	0	291	-713	-1004	211	647	-858	1065	646	570	-153	-781	1678	0
152	0	0	496	-743	-1239	123	867	-991	1123	799	630	-162	-791	1827	0
153	0	0	478	-777	-1255	149	866	-1016	1032	731	636	-120	-859	1643	0
154	0	0	386	-843	-1229	228	807	-1036	977	624	533	-112	-849	1544	0
155	0	0	18	-845	-863	413	440	-854	810	438	259	-149	-956	1334	0
156	0	0	-11	-810	-799	410	394	-804	708	337	133	-195	-993	1076	0
157	0	0	-151	-793	-642	472	245	-717	686	442	114	-114	-896	1129	0
158	0	0	-125	-774	-649	449	262	-711	675	378	164	-217	-938	1084	0
159	0	0	126	-762	-888	318	507	-825	907	626	384	-87	-801	1482	0
160	0	0	369	-748	-1117	189	743	-932	1105	793	756	-73	-832	1959	0
161	0	0	805	-752	-1557	-26	1181	-1154	1361	1008	1183	-131	-772	2302	0
162	0	0	958	-758	-1716	-100	1337	-1237	1466	1096	1371	-67	-729	2549	0
163	0	0	875	-760	-1635	-57	1255	-1197	1383	1070	1233	-5	-803	2419	0
164	0	0	848	-752	-1600	-48	1224	-1176	1402	968	1111	-64	-816	2186	0
165	0	0	555	-754	-1309	99	932	-1031	1099	781	834	-184	-851	1883	0
166	0	0	342	-748	-1090	203	716	-919	1008	665	636	-100	-760	1670	0
167	0	0	215	-741	-956	263	585	-848	952	624	582	-176	-777	1559	0
168	0	0	339	-735	-1074	198	706	-904	1012	731	741	-151	-836	1730	0
169	0	0	332	-729	-1061	198	696	-895	1099	772	766	-118	-814	1798	0
170	0	0	687	-727	-1414	20	1050	-1070	1301	950	1123	-31	-841	2269	0
171	0	0	964	-727	-1691	-118	1327	-1209	1507	1189	1493	-42	-754	2710	0
172	0	0	1110	-733	-1843	-188	1476	-1288	1672	1171	1569	-11	-653	2677	0
173	0	0	1052	-717	-1769	-167	1410	-1243	1536	1175	1408	19	-797	2690	0
174	0	0	994	-713	-1707	-140	1350	-1210	1458	1094	1259	1	-723	2372	0
175	0	0	590	-715	-1305	62	947	-1010	1156	803	799	-114	-838	1996	0
176	0	0	423	-715	-1138	146	780	-926	1055	727	636	-65	-764	1689	0
177	0	0	205	-706	-911	250	558	-808	915	601	477	-174	-888	1590	0
178	0	0	280	-717	-997	218	638	-857	993	618	521	-56	-902	1652	0
179	0	0	291	-727	-1018	218	654	-872	973	694	646	-139	-847	1870	0
180	0	0	633	-719	-1352	43	992	-1035	1196	902	987	-122	-729	2130	0
181	0	0	829	-719	-1548	-55	1188	-1133	1350	1068	1237	-44	-766	2489	0
182	0	0	966	-719	-1685	-123	1325	-1202	1522	1101	1305	-13	-667	2523	0
183	0	0	914	-717	-1631	-98	1272	-1174	1429	1020	1171	-58	-768	2440	0
184	0	0	770	-717	-1487	-26	1128	-1102	1315	876	1080	-100	-706	2151	0
185	0	0	429	-719	-1148	145	788	-933	999	680	583	-112	-801	1742	0
186	0	0	293	-731	-1024	219	658	-877	913	605	364	-73	-818	1462	0
187	0	0	48	-737	-785	344	416	-761	828	510	353	-71	-849	1478	0
188	0	0	60	-727	-787	333	423	-757	865	533	388	-194	-873	1451	0
189	0	0	272	-754	-1026	241	649	-890	973	764	523	-73	-766	1689	0
190	0	0	470	-744	-1214	137	842	-979	1200	857	820	-73	-828	2134	0
191	0	0	921	-737	-1658	-92	1289	-1197	1455	1140	1239	5	-682	2457	0
192	0	0	978	-748	-1726	-115	1352	-1237	1489	1117	1334	-48	-646	2574	0
193	0	0	1034	-756	-1790	-139	1412	-1273	1472	1018	1156	-48	-768	2440	0
194	0	0	863	-739	-1602	-62	1232	-1170	1412	919	1043	-48	-760	2188	0
195	0	0	491	-735	-1226	122	858	-980	1053	789	700	-129	-818	1837	0
196	0	0	316	-723	-1039	203	677	-881	832	626	415	-153	-861	1563	0
197	0	0	190	-715	-905	262	547	-810	857	556	349	-133	-845	1540	0
198	0	0	197	-710	-907	256	552	-808	876	628	372	-108	-838	1553	0
199	0	0	303	-713	-1016	205	659	-864	977	702	531	-81	-702	1699	0
200	0	0	518	-706	-1224	94	871	-965	1119	795	855	-102	-807	2068	0
201	0	0	902	-710	-1612	-96	1257	-1161	1414	1070	1229	-56	-638	2461	0
202	0	0	917	-704	-1621	-106	1269	-1162	1435	1059	1311	-81	-744	2473	0
203	0	0	914	-694	-1608	-110	1261	-1151	1371	1032	1109	-42	-671	2300	0
204	0	0	718	-684	-1402	-17	1060	-1043	1189	896	913	-77	-717	2110	0
205	0	0	410	-688	-1098	139	754	-893	973	686	531	-75	-847	1734	0
206	0	0	122	-694	-816	286	469	-755	803	525	294	-91	-836	1427	0
207	0	0	41	-686	-727	322	384	-706	690	494	137	-143	-857	1309	0
208	0	0	12	-682	-694	335	353	-688	731	496	226	-81	-840	1336	0
209	0	0	37	-698	-735	330	386	-716	748	543	292	-141	-840	1495	0
210	0	0	390	-696	-1086	153	738	-891	983	752	599	-77	-766	1877	0
211	0	0	607	-702	-1309	47	958	-1005	1189	874	853	-40	-750	2221	0
212	0	0	706	-725	-1431	9	1068	-1078	1261	855	993	-75	-754	2196	0
213	0	0	588	-766	-1354	89	971	-1060	1222	828	772	-60	-777	1963	0
214	0	0	339	-764	-1103	212	721	-933	904	688	419	-137	-762	1639	0
215	0	0	43	-756	-799	356	421	-777	677	485	164	-190	-822	1280	0
216	0	0	-281	-750	-469	515	94	-609	453	248	-180	-273	-873	880	0
217	0	0	-421	-735	-314	578	-53	-524	417	174	-259	-190	-921	826	0
218	0	0	-456	-727	-271	591	-92	-499	386	190	-325	-186	-937	828	0
219	0	0	-386	-711	-325	548	-30	-518	483	320	-252	-178	-803	954	0
220	0	0	-89	-696	-607	392	259	-651	710	419	69	-155	-871	1325	0
221	0	0	111	-694	-805	291	458	-749	863	640	384	-116	-766	1621	0
222	0	0	266	-694	-960	214	613	-827	948	630	380	-155	-750	1590	0
223	0	0	194	-690	-884	248	539	-787	851	510	238	-112	-803	1423	0
224	0	0	-48	-692	-644	370	298	-668	663	413	-1	-116	-836	1167	0
225	0	0	-393	-711	-318	552	-37	-514	362	184	-351	-184	-942	830	0
226	0	0	-605	-731	-126	668	-239	-428	226	34	-636	-298	-929	397	0
227	0	0	-792	-748	44	770	-418	-352	176	21	-717	-232	-892	395	0
228	0	0	-812	-735	77	773	-444	-329	137	-31	-739	-256	-921	333	0
229	0	0	-676	-743	-67	709	-304	-405	258	112	-541	-217	-894	582	0
230	0	0	-361	-723	-362	542	0	-542	549	306	-242	-161	-840	1039	0
231	0	0	-26	-708	-682	367	328	-695	779	527	114	-112	-739	1396	0
232	0	0	52	-700	-752	324	402	-726	741	494	155	-157	-803	1466	0
233	0	0	78	-688	-766	305	422	-727	741	465	122	-114	-859	1336	0
234	0	0	-182	-667	-485	424	151	-576	512	248	-258	-186	-896	944	0
235	0	0	-366	-647	-281	506	-42	-464	415	153	-504	-141	-865	684	0
236	0	0	-647	-618	29	632	-338	-294	135	-13	-803	-168	-960	333	0
237	0	0	-698	-603	95	650	-396	-254	159	-71	-838	-277	-917	351	0
238	0	0	-694	-578	116	636	-405	-231	108	19	-739	-215	-923	490	0
239	0	0	-543	-564	-21	553	-261	-292	310	-17	-574	-207	-907	578	0
240	0	0	-229	-562	-333	395	52	-447	485	256	-250	-116	-793	1045	0
241	0	0	11	-572	-583	280	297	-577	710	380	73	-56	-818	1359	0
242	0	0	174	-578	-752	202	463	-665	733	523	13	-133	-737	1323	0
243	0	0	89	-601	-690	256	389	-645	781	372	-11	-81	-820	1272	0
244	0	0	-97	-620	-523	358	213	-571	601	273	-250	-124	-863	1010	0
245	0	0	-404	-634	-230	519	-87	-432	294	87	-578	-230	-925	618	0
246	0	0	-613	-651	-38	632	-287	-344	143	7	-890	-182	-923	384	0
247	0	0	-736	-686	50	711	-393	-318	129	-114	-909	-199	-956	362	0
248	0	0	-771	-688	83	729	-427	-302	110	-87	-944	-164	-923	360	0
249	0	0	-644	-675	-31	659	-306	-353	287	17	-725	-209	-830	552	0
250	0	0	-279	-651	-372	465	46	-511	516	221	-366	-79	-789	1002	0
251	0	0	-46	-649	-603	347	278	-626	630	378	-128	-203	-801	1247	0
252	0	0	86	-647	-733	280	409	-690	708	405	-48	-211	-702	1299	0
253	0	0	52	-640	-692	294	372	-666	642	347	-106	-180	-779	1196	0
254	0	0	-165	-632	-467	398	151	-549	469	166	-399	-213	-859	865	0
255	0	0	-413	-628	-215	520	-99	-421	351	27	-690	-114	-880	560	0
256	0	0	-763	-622	141	692	-452	-240	44	-275	-1012	-240	-1008	139	0
257	0	0	-769	-632	137	700	-453	-247	58	-124	-1068	-184	-979	215	0
258	0	0	-860	-626	234	743	-547	-196	64	-143	-1055	-277	-917	164	0
259	0	0	-698	-611	87	654	-392	-262	112	-48	-923	-289	-954	448	0
260	0	0	-454	-609	-155	531	-149	-382	378	60	-527	-217	-855	799	0
261	0	0	-130	-609	-479	369	174	-544	607	217	-273	-145	-807	1154	0
262	0	0	-39	-609	-570	324	265	-589	663	356	-139	-141	-791	1175	0
263	0	0	-37	-611	-574	324	268	-592	580	281	-236	-172	-853	1030	0
264	0	0	-208	-611	-403	409	97	-507	514	180	-463	-149	-882	787	0
265	0	0	-615	-624	-9	619	-303	-316	250	-98	-803	-269	-987	521	0
266	0	0	-707	-638	69	672	-388	-284	64	-122	-1016	-298	-853	164	0
267	0	0	-889	-659	230	774	-559	-214	32	-184	-1065	-254	-900	170	0
268	0	0	-874	-638	236	756	-555	-201	77	-143	-960	-223	-946	254	0
269	0	0	-757	-653	104	705	-430	-274	236	38	-797	-188	-880	517	0
270	0	0	-384	-659	-275	521	-54	-467	434	217	-409	-203	-892	964	0
271	0	0	-142	-671	-529	406	193	-600	684	405	-118	-172	-808	1286	0
272	0	0	74	-657	-731	291	402	-694	744	450	-1	-248	-845	1398	0
273	0	0	165	-655	-820	245	492	-737	799	504	58	-147	-760	1414	0
274	0	0	-54	-655	-601	354	273	-628	628	312	-170	-131	-841	1115	0
275	0	0	-308	-653	-345	480	18	-499	424	145	-459	-207	-960	801	0
276	0	0	-498	-653	-155	575	-171	-404	360	128	-605	-248	-849	632	0
277	0	0	-582	-692	-110	637	-236	-401	300	56	-583	-256	-915	609	0
278	0	0	-617	-727	-110	672	-253	-418	318	97	-574	-201	-938	663	0
279	0	0	-421	-758	-337	589	-42	-547	485	209	-294	-137	-925	1030	0
280	0	0	-114	-785	-671	449	278	-728	758	436	149	-153	-855	1507	0
281	0	0	285	-764	-1049	239	667	-906	1022	669	527	-65	-758	1858	0
282	0	0	485	-743	-1228	129	856	-985	1138	810	558	-29	-797	1940	0
283	0	0	497	-723	-1220	113	858	-971	1088	764	624	-56	-772	1932	0
284	0	0	298	-739	-1037	220	667	-888	973	611	403	-56	-830	1718	0
285	0	0	117	-783	-900	333	508	-841	841	498	145	-131	-801	1453	0
286	0	0	-126	-816	-690	471	282	-753	634	372	-64	-145	-836	1156	0
287	0	0	-270	-830	-560	550	145	-695	611	279	-50	-128	-913	1160	0
288	0	0	-202	-803	-601	502	199	-702	605	325	60	-248	-915	1249	0
289	0	0	15	-768	-783	376	399	-775	826	556	265	-120	-766	1614	0
290	0	0	264	-750	-1014	243	639	-882	1016	661	583	-190	-766	1827	0
291	0	0	653	-739	-1392	43	1022	-1065	1390	894	989	-73	-646	2291	0
292	0	0	696	-729	-1425	16	1060	-1077	1381	952	995	-174	-715	2366	0
293	0	0	790	-717	-1507	-36	1148	-1112	1338	935	950	-56	-744	2229	0
294	0	0	545	-725	-1270	90	907	-997	1169	818	713	-135	-764	2011	0
295	0	0	189	-744	-933	277	561	-838	929	568	434	-242	-723	1660	0
296	0	0	29	-754	-783	362	406	-768	723	494	145	-176	-777	1398	0
297	0	0	-165	-779	-614	472	224	-696	727	384	93	-242	-793	1278	0
298	0	0	-134	-805	-671	469	268	-738	739	452	162	-153	-845	1373	0
299	0	0	-108	-851	-743	479	317	-797	818	543	292	-162	-797	1528	0
300	0	0	122	-904	-1026	391	574	-965	1028	659	585	-129	-725	1893	0
301	0	0	456	-907	-1363	225	909	-1135	1237	983	905	-87	-721	2277	0
302	0	0	584	-878	-1462	147	1023	-1170	1330	925	1004	-114	-638	2364	0
303	0	0	524	-808	-1332	142	928	-1070	1257	892	865	-65	-706	2168	0
304	0	0	419	-715	-1134	148	776	-924	1115	690	655	-98	-785	1860	0
305	0	0	133	-580	-713	223	423	-646	783	549	304	-170	-830	1495	0
306	0	0	-74	-450	-376	262	151	-413	570	374	-1	-230	-840	1160	0
307	0	0	-27	-230	-203	128	88	-216	669	378	19	-211	-818	1121	0
308	0	0	53	64	11	-58	21	37	655	339	-36	-219	-824	1214	0
309	0	0	454	420	-34	-437	244	193	787	448	147	-252	-816	1379	0
310	0	0	901	818	-83	-859	492	367	964	702	498	-48	-673	1883	0
311	0	0	1462	1290	-172	-1376	817	559	1216	828	791	-116	-717	2077	0
312	0	0	1769	1707	-62	-1738	915	822	1206	857	944	-112	-710	2217	0
313	0	0	2004	2227	223	-2115	890	1225	1253	882	808	-114	-671	2116	0
314	0	0	2101	2826	725	-2463	688	1775	993	696	514	-180	-816	1804	0
315	0	0	2173	3486	1313	-2829	430	2399	847	529	294	-221	-729	1478	0
316	0	0	2192	3996	1804	-3094	194	2900	651	376	-46	-223	-791	1115	0
317	0	0	2148	4225	2077	-3186	35	3151	582	285	-42	-273	-853	1070	0
318	0	0	2072	4114	2042	-3093	15	3078	543	356	-69	-248	-863	1140	0
319	0	0	2130	3920	1790	-3025	170	2855	723	488	209	-159	-861	1379	0
320	0	0	2355	3691	1336	-3023	509	2513	966	647	500	-114	-805	1773	1
321	0	0	2518	3383	865	-2950	826	2124	1162	892	785	-79	-746	2087	0
322	0	0	2371	2933	562	-2652	904	1747	1183	841	917	-65	-752	2178	0
323	0	0	2132	2341	209	-2236	961	1275	1243	836	799	25	-748	2035	0
324	0	0	1633	1825	192	-1729	720	1008	1034	688	560	-221	-770	1749	0
325	0	0	1032	1175	143	-1103	444	659	808	500	308	-176	-779	1423	0
326	0	0	498	558	60	-528	219	309	628	405	-5	-230	-756	1080	0
327	0	0	-8	-122	-114	65	53	-118	514	306	-52	-238	-803	1057	0
328	0	0	-149	-504	-355	326	103	-429	601	405	1	-118	-905	1082	0
329	0	0	-173	-677	-504	425	165	-590	680	502	104	-128	-822	1311	0
330	0	0	110	-613	-723	251	416	-668	935	583	422	-139	-776	1660	0
331	0	0	454	-498	-952	22	703	-725	1101	789	750	-67	-735	1978	0
332	0	0	574	-467	-1041	-53	807	-754	1171	869	873	-58	-698	2023	0
333	0	0	487	-446	-933	-20	710	-689	1078	812	649	-79	-760	1938	0
334	0	0	283	-440	-723	78	503	-581	929	611	417	-77	-777	1538	0
335	0	0	-4	-401	-397	202	196	-399	667	397	122	-128	-768	1206	0
336	0	0	-268	-382	-114	325	-77	-248	488	248	-221	-151	-853	921	0
337	0	0	-375	-376	-1	375	-187	-188	498	256	-265	-114	-828	812	0
338	0	0	-418	-368	50	393	-234	-159	473	182	-289	-153	-843	764	0
339	0	0	-256	-393	-137	324	-59	-265	609	366	-104	-133	-737	1099	0
340	0	0	-59	-415	-356	237	148	-385	748	558	215	-143	-772	1427	0
341	0	0	247	-428	-675	90	461	-551	987	696	486	-67	-721	1763	0
342	0	0	361	-446	-807	42	584	-626	1057	721	582	-21	-708	1831	0
343	0	0	343	-481	-824	69	583	-652	993	677	409	-106	-708	1660	0
344	0	0	109	-558	-667	224	388	-612	843	512	273	-89	-777	1416	0
345	0	0	-233	-679	-446	456	106	-562	611	341	-108	-168	-791	995	0
346	0	0	-485	-764	-279	624	-103	-521	455	190	-351	-126	-785	805	0
347	0	0	-644	-777	-133	710	-255	-455	337	112	-384	-197	-807	719	0
348	0	0	-512	-748	-236	630	-138	-492	479	228	-287	-190	-739	793	0
349	0	0	-430	-719	-289	574	-70	-504	541	292	-137	-116	-824	1084	0
350	0	0	-144	-706	-562	425	209	-634	779	469	83	-116	-814	1381	0
351	0	0	194	-677	-871	241	532	-774	971	719	533	-110	-679	1697	0
352	0	0	215	-669	-884	227	549	-776	966	756	434	-54	-696	1759	0
353	0	0	308	-675	-983	183	645	-829	999	708	527	-31	-692	1678	0
354	0	0	87	-671	-758	292	422	-714	803	479	285	-147	-682	1313	0
355	0	0	-235	-665	-430	450	97	-547	614	277	-48	-151	-776	1037	0
356	0	0	-475	-661	-186	568	-144	-423	380	178	-333	-151	-783	653	0
357	0	0	-578	-651	-73	614	-252	-362	376	207	-434	-118	-785	686	0
358	0	0	-602	-634	-32	618	-285	-333	327	211	-316	-246	-812	655	0
359	0	0	-411	-628	-217	519	-97	-422	560	349	-135	-67	-735	981	0
360	0	0	-200	-642	-442	421	121	-542	671	436	118	-104	-713	1262	0
361	0	0	153	-642	-795	244	474	-718	952	675	535	-32	-677	1656	0
362	0	0	233	-626	-859	196	546	-742	977	682	549	-110	-607	1691	0
363	0	0	190	-646	-836	228	513	-741	958	642	453	-122	-651	1565	0
364	0	0	14	-657	-671	321	342	-664	719	504	219	-188	-748	1268	0
365	0	0	-295	-673	-378	484	41	-525	628	248	-100	-145	-764	950	0
366	0	0	-474	-669	-195	571	-139	-432	479	141	-225	-133	-853	772	0
367	0	0	-615	-653	-38	634	-288	-345	370	174	-339	-116	-774	661	0
368	0	0	-607	-624	-17	615	-295	-320	356	131	-376	-133	-847	690	0
369	0	0	-463	-622	-159	542	-152	-390	498	259	-164	-145	-781	902	0
370	0	0	-173	-603	-430	388	128	-516	723	502	182	-133	-651	1379	0
371	0	0	74	-597	-671	261	372	-634	921	558	436	-91	-744	1616	0
372	0	0	276	-591	-867	157	571	-729	1030	684	558	-42	-651	1711	0
373	0	0	119	-583	-702	232	410	-642	907	580	471	-85	-725	1643	0
374	0	0	23	-576	-599	276	311	-587	721	525	236	-141	-725	1262	0
375	0	0	-194	-570	-376	382	91	-473	580	366	-97	-114	-801	1024	0
376	0	0	-501	-576	-75	538	-213	-325	292	195	-306	-207	-830	711	0
377	0	0	-503	-582	-79	542	-212	-330	345	201	-304	-133	-834	686	0
378	0	0	-604	-587	17	595	-310	-285	389	203	-292	-186	-840	841	0
379	0	0	-423	-597	-174	510	-124	-385	545	312	-174	-209	-770	1004	0
380	0	0	-37	-605	-568	321	265	-586	803	498	238	-108	-735	1482	0
381	0	0	238	-580	-818	171	528	-699	1018	667	547	-67	-651	1771	0
382	0	0	368	-549	-917	90	642	-733	1059	711	595	-120	-772	1893	0
383	0	0	406	-529	-935	61	670	-732	1022	638	543	-108	-698	1765	0
384	0	0	231	-521	-752	145	491	-636	892	543	308	-87	-653	1456	0
385	0	0	-114	-519	-405	316	145	-462	547	393	-40	-186	-841	1098	0
386	0	0	-241	-516	-275	378	17	-395	500	281	-184	-155	-793	907	0
387	0	0	-429	-502	-73	465	-178	-287	471	194	-366	-176	-874	828	0
388	0	0	-337	-494	-157	415	-90	-325	552	259	-194	-98	-766	894	0
389	0	0	-274	-471	-197	372	-38	-334	523	323	-108	-176	-673	1053	0
390	0	0	155	-483	-638	164	396	-560	840	560	298	-44	-756	1515	0
391	0	0	348	-486	-834	69	591	-660	1076	640	593	-27	-704	1841	0
392	0	0	431	-537	-968	53	699	-752	1067	756	583	19	-710	1874	0
393	0	0	417	-576	-993	79	705	-784	1024	727	585	-81	-669	1769	0
394	0	0	236	-578	-814	171	525	-696	882	572	358	-81	-659	1484	0
395	0	0	-6	-543	-537	274	265	-540	688	434	19	-91	-713	1096	0
396	0	0	-303	-531	-228	417	-37	-379	527	133	-207	-209	-832	857	0
397	0	0	-346	-510	-164	428	-91	-337	494	238	-329	-141	-739	814	0
398	0	0	-345	-488	-143	416	-101	-315	446	180	-246	-188	-799	948	0
399	0	0	-158	-485	-327	321	84	-406	583	353	-13	-129	-692	1065	0
400	0	0	153	-465	-618	156	385	-541	810	572	250	3	-673	1499	0
401	0	0	408	-457	-865	24	636	-661	1020	756	556	-56	-636	1765	0
402	0	0	550	-452	-1002	-49	776	-727	1055	735	688	-83	-646	1877	0
403	0	0	541	-438	-979	-51	760	-708	962	737	461	-89	-661	1746	0
404	0	0	298	-417	-715	59	506	-566	841	558	294	-112	-719	1528	0
405	0	0	2	-411	-413	204	207	-412	552	316	-34	-194	-805	1105	0
406	0	0	-91	-403	-312	247	110	-357	572	308	-242	-77	-657	847	0
407	0	0	-291	-360	-69	325	-111	-214	428	178	-333	-178	-776	801	0
408	0	0	-202	-335	-133	268	-34	-234	469	211	-186	-128	-772	863	0
409	0	0	-143	-302	-159	222	8	-230	490	287	-71	-164	-731	1030	0
410	0	0	192	-269	-461	38	326	-365	748	494	234	-139	-686	1389	0
411	0	0	469	-250	-719	-109	594	-484	971	721	611	-34	-597	1761	0
412	0	0	590	-240	-830	-175	710	-535	950	743	572	-108	-659	1660	0
413	0	0	601	-221	-822	-190	711	-521	923	737	446	-32	-661	1643	0
414	0	0	411	-207	-618	-102	514	-412	785	517	275	-62	-684	1315	0
415	0	0	115	-203	-318	44	216	-260	595	351	-50	-139	-743	1061	0
416	0	0	-173	-219	-46	196	-63	-132	386	223	-300	-159	-785	677	0
417	0	0	-338	-261	77	299	-207	-92	277	126	-434	-155	-797	560	0
418	0	0	-292	-291	1	291	-146	-145	386	174	-358	-137	-748	628	0
419	0	0	-235	-310	-75	272	-80	-192	450	223	-188	-199	-812	836	0
420	0	0	141	-289	-430	74	285	-359	731	481	155	-19	-711	1328	0
421	0	0	383	-263	-646	-60	514	-454	871	616	448	-81	-607	1617	0
422	0	0	522	-213	-735	-154	628	-474	884	708	426	-25	-624	1536	0
423	0	0	520	-162	-682	-179	601	-422	896	684	405	-46	-653	1519	0
424	0	0	378	-143	-521	-117	449	-332	729	477	174	-120	-758	1193	0
425	0	0	93	-122	-215	14	154	-168	455	325	-182	-153	-723	886	0
426	0	0	-193	-93	100	143	-146	3	294	69	-461	-184	-748	516	0
427	0	0	-194	-65	129	129	-161	32	236	112	-477	-153	-727	541	0
428	0	0	-268	-42	226	155	-247	92	277	87	-440	-149	-785	566	0
429	0	0	-46	-15	31	30	-38	8	374	261	-294	-139	-708	772	0
430	0	0	208	11	-197	-109	202	-93	562	512	108	-131	-750	1251	0
431	0	0	472	32	-440	-252	456	-204	793	508	281	-98	-762	1522	0
432	0	0	665	60	-605	-362	635	-272	904	675	349	67	-628	1627	0
433	0	0	597	87	-510	-342	553	-211	824	516	302	-75	-696	1425	0
434	0	0	358	116	-242	-237	300	-63	628	356	-3	-108	-756	1051	0
435	0	0	150	141	-9	-145	79	66	430	223	-339	-114	-789	805	0
436	0	0	-94	162	256	-34	-175	209	180	93	-558	-174	-739	479	0
437	0	0	-199	192	391	3	-295	291	197	85	-562	-73	-791	502	0
438	0	0	-128	219	347	-45	-237	283	312	-64	-527	-166	-840	512	0
439	0	0	-64	240	304	-88	-184	272	382	110	-298	-79	-737	785	0
440	0	0	265	256	-9	-260	137	123	539	372	-114	-64	-739	1129	0
441	0	0	511	277	-234	-394	372	21	756	521	230	-40	-680	1453	0
442	0	0	601	281	-320	-441	460	-19	746	519	306	-118	-704	1534	0
443	0	0	641	312	-329	-476	485	-8	766	541	135	5	-698	1328	0
444	0	0	433	335	-98	-384	265	118	605	374	-58	-15	-688	1072	0
445	0	0	204	366	162	-285	21	264	479	201	-386	-128	-777	723	0
446	0	0	-29	395	424	-183	-226	409	232	-7	-568	-126	-830	512	0
447	0	0	-93	438	531	-172	-312	484	192	89	-603	-126	-760	519	0
448	0	0	-43	469	512	-213	-277	490	221	102	-597	-199	-861	549	0
449	0	0	101	477	376	-289	-137	426	401	223	-397	-95	-698	807	0
450	0	0	330	494	164	-412	83	329	593	366	-48	-54	-783	1208	0
451	0	0	684	504	-180	-594	432	162	824	597	250	-64	-710	1536	0
452	0	0	742	516	-226	-629	484	145	892	585	389	-40	-700	1619	0
453	0	0	826	506	-320	-666	573	93	863	556	316	-31	-711	1474	0
454	0	0	562	481	-81	-521	321	200	696	430	29	-85	-694	1187	0
455	0	0	279	430	151	-354	64	290	519	283	-265	-98	-766	917	0
456	0	0	-2	362	364	-180	-183	363	327	129	-452	-174	-824	655	0
457	0	0	-93	271	364	-89	-228	317	339	73	-434	-162	-801	613	0
458	0	0	-122	207	329	-42	-225	268	331	197	-422	-120	-781	694	0
459	0	0	15	207	192	-111	-88	199	517	242	-277	-21	-834	950	0
460	0	0	319	230	-89	-274	204	70	743	395	164	-64	-772	1336	0
461	0	0	705	236	-469	-470	587	-116	995	663	492	-5	-677	1722	0
462	0	0	674	226	-448	-450	561	-111	991	585	453	-19	-768	1763	0
463	0	0	826	213	-613	-519	719	-200	966	719	424	-40	-634	1623	0
464	0	0	467	184	-283	-325	375	-49	762	496	281	-89	-710	1445	0
465	0	0	288	162	-126	-225	207	18	547	384	-161	-102	-810	1043	0
466	0	0	-44	126	170	-41	-107	148	450	188	-335	-207	-776	772	0
467	0	0	-128	110	238	9	-183	174	386	258	-331	-126	-801	797	0
468	0	0	-64	89	153	-12	-108	121	448	201	-289	-166	-764	803	0
469	0	0	59	56	-3	-57	31	26	603	399	-73	-112	-651	1131	0
470	0	0	309	11	-298	-160	303	-143	713	558	230	-56	-688	1474	0
471	0	0	638	-21	-659	-308	648	-340	1028	719	545	-36	-713	1837	0
472	0	0	716	-50	-766	-333	741	-408	1082	830	616	-48	-626	1916	0
473	0	0	654	-85	-739	-284	696	-412	981	754	535	-106	-675	1720	0
474	0	0	425	-116	-541	-154	483	-328	857	626	318	-67	-715	1542	0
475	0	0	225	-149	-374	-38	299	-261	731	457	-93	19	-774	1152	0
476	0	0	-37	-190	-153	113	58	-171	446	320	-217	-102	-702	832	0
477	0	0	-209	-232	-23	220	-93	-127	424	184	-219	-176	-797	808	0
478	0	0	-157	-236	-79	196	-39	-157	465	275	-195	-126	-814	923	0
479	0	0	-15	-226	-211	120	98	-218	595	351	-54	-81	-766	1222	0
480	0	0	313	-230	-543	-41	428	-386	890	517	343	-19	-655	1639	0
481	0	0	588	-242	-830	-173	709	-536	1086	735	620	9	-609	1883	0
482	0	0	657	-258	-915	-199	786	-586	1129	805	663	31	-570	1907	0
483	0	0	657	-283	-940	-187	798	-611	1065	708	583	-11	-715	1901	0
484	0	0	487	-300	-787	-93	637	-543	867	618	395	-23	-599	1565	0
485	0	0	119	-325	-444	103	281	-384	651	370	-11	-71	-764	1193	0
486	0	0	-116	-341	-225	228	54	-283	508	242	-219	-64	-741	927	0
487	0	0	-284	-388	-104	336	-90	-246	440	192	-291	-166	-746	867	0
488	0	0	-297	-492	-195	394	-51	-343	541	283	-203	-104	-770	973	0
489	0	0	-233	-611	-378	422	72	-494	589	351	-29	-137	-735	1243	0
490	0	0	42	-710	-752	334	397	-731	737	562	205	-79	-696	1532	0
491	0	0	280	-684	-964	202	622	-824	1086	783	527	73	-570	1910	0
492	0	0	472	-618	-1090	73	781	-854	1119	725	570	-23	-626	1875	0
493	0	0	518	-601	-1119	41	818	-860	1090	729	616	11	-554	1831	0
494	0	0	235	-595	-830	180	532	-712	820	620	310	-85	-634	1544	0
495	0	0	23	-593	-616	285	319	-604	657	428	46	-42	-733	1214	0
496	0	0	-221	-597	-376	409	77	-486	525	306	-166	-112	-729	1008	0
497	0	0	-371	-599	-228	485	-71	-413	455	211	-318	-137	-682	861	0
498	0	0	-349	-603	-254	476	-47	-428	483	294	-211	-174	-710	950	0
499	0	0	-231	-609	-378	420	73	-493	566	355	-71	-85	-760	1216	0
500	0	0	83	-611	-694	264	388	-652	898	492	306	-32	-704	1522	0
501	0	0	335	-613	-948	139	641	-780	1022	770	599	11	-552	1947	0
502	0	0	527	-611	-1138	42	832	-874	1092	859	599	13	-628	1982	0
503	0	0	429	-614	-1043	92	736	-828	1067	710	585	-5	-698	1905	0
504	0	0	275	-613	-888	169	581	-750	851	605	325	-139	-661	1559	0
505	0	0	-19	-618	-599	318	290	-608	690	405	-5	-60	-644	1231	0
506	0	0	-208	-613	-405	410	98	-509	453	289	-207	-48	-698	927	0
507	0	0	-395	-616	-221	505	-87	-418	438	234	-250	-174	-711	878	0
508	0	0	-340	-607	-267	473	-36	-437	516	226	-213	-172	-816	940	0
509	0	0	-214	-613	-399	413	92	-506	692	372	-31	-65	-630	1235	0
510	0	0	87	-613	-700	263	393	-656	814	541	355	-106	-609	1623	0
511	0	0	383	-618	-1001	117	692	-809	1063	785	638	-40	-578	1916	0
512	0	0	483	-605	-1088	61	785	-846	1101	803	638	-23	-558	1953	0
513	0	0	359	-599	-958	120	658	-778	1004	677	523	-81	-651	1831	0
514	0	0	229	-585	-814	178	521	-699	876	644	275	-52	-713	1501	0
515	0	0	-44	-583	-539	313	247	-561	696	455	81	-159	-682	1270	0
516	0	0	-283	-560	-277	421	-3	-418	459	232	-211	-162	-739	892	0
517	0	0	-349	-558	-209	453	-70	-383	490	254	-184	-139	-690	971	0
518	0	0	-353	-550	-197	451	-78	-373	502	186	-137	-114	-743	958	0
519	0	0	-260	-541	-281	400	10	-411	593	409	1	-137	-700	1191	0
520	0	0	5	-549	-554	272	279	-551	878	517	399	-69	-630	1544	0
521	0	0	299	-574	-873	137	586	-723	1078	719	647	-13	-675	1936	0
522	0	0	359	-667	-1026	154	692	-846	1047	799	725	-48	-560	1957	0
523	0	0	297	-733	-1030	218	663	-881	1030	748	547	-98	-636	1843	0
524	0	0	163	-779	-942	308	552	-860	940	646	477	-29	-580	1619	0
525	0	0	-169	-770	-601	469	216	-685	613	457	116	-159	-638	1231	0
526	0	0	-456	-719	-263	587	-96	-491	467	232	-209	-207	-770	921	0
527	0	0	-526	-690	-164	608	-181	-427	582	244	-236	-118	-760	919	0
528	0	0	-503	-673	-170	588	-166	-421	510	318	-162	-81	-752	1030	0
529	0	0	-330	-671	-341	500	5	-506	649	444	62	-135	-655	1245	0
530	0	0	-77	-653	-576	365	249	-614	878	636	353	-89	-628	1693	0
531	0	0	244	-636	-880	196	562	-758	1092	764	679	-50	-578	1941	0
532	0	0	240	-640	-880	200	560	-760	1035	756	677	-42	-613	1926	0
533	0	0	277	-636	-913	179	595	-774	1099	766	680	-46	-578	1932	0
534	0	0	46	-638	-684	296	365	-661	909	634	339	-87	-659	1600	0
535	0	0	-210	-644	-434	427	112	-539	677	360	77	-176	-696	1198	0
536	0	0	-463	-649	-186	556	-138	-417	492	323	-161	-108	-659	927	0
537	0	0	-563	-640	-77	601	-243	-358	512	250	-217	-95	-694	859	0
538	0	0	-528	-640	-112	584	-208	-376	521	287	-139	-178	-696	1034	0
539	0	0	-512	-647	-135	579	-188	-391	545	391	-67	-168	-713	1098	0
540	0	0	-82	-640	-558	361	238	-599	938	669	339	44	-622	1621	0
541	0	0	159	-651	-810	246	484	-730	1094	766	677	-48	-570	1891	0
542	0	0	270	-647	-917	188	593	-782	1111	735	646	-36	-605	1924	0
543	0	0	223	-653	-876	215	549	-764	1020	715	564	-29	-601	1753	0
544	0	0	43	-651	-694	304	368	-672	935	583	388	-25	-614	1505	0
545	0	0	-260	-642	-382	451	61	-512	688	358	-13	-95	-663	1101	0
546	0	0	-518	-634	-116	576	-201	-375	432	248	-217	-172	-779	840	0
547	0	0	-697	-618	79	657	-388	-269	428	190	-258	-133	-686	801	0
548	0	0	-711	-613	98	662	-404	-257	461	170	-314	-205	-801	843	0
549	0	0	-439	-609	-170	524	-134	-389	640	366	-114	-69	-675	1129	0
550	0	0	-291	-616	-325	453	17	-470	744	531	236	-81	-671	1561	0
551	0	0	85	-611	-696	263	390	-653	1059	644	607	-27	-667	1784	0
552	0	0	205	-607	-812	201	508	-709	1101	799	677	40	-618	1951	0
553	0	0	75	-609	-684	267	379	-646	991	665	521	-46	-640	1660	0
554	0	0	19	-609	-628	295	323	-618	857	568	343	-91	-603	1484	0
555	0	0	-390	-595	-205	492	-92	-400	630	419	1	-98	-655	1142	0
556	0	0	-574	-614	-40	594	-267	-327	467	256	-331	-133	-754	801	0
557	0	0	-656	-649	7	652	-331	-321	500	244	-221	-157	-671	874	0
558	0	0	-701	-655	46	678	-373	-304	436	178	-242	-161	-793	882	0
559	0	0	-537	-632	-95	584	-221	-363	572	323	-13	-135	-677	1132	0
560	0	0	-242	-622	-380	432	69	-501	797	512	269	-40	-628	1493	0
561	0	0	43	-636	-679	296	361	-657	1006	665	622	-73	-647	1831	0
562	0	0	211	-638	-849	213	530	-743	1140	787	696	-13	-574	1901	0
563	0	0	151	-657	-808	253	479	-732	1035	677	564	-46	-614	1798	0
564	0	0	-123	-679	-556	401	216	-617	843	535	292	-83	-704	1497	0
565	0	0	-308	-688	-380	498	36	-534	657	424	42	-91	-667	1175	0
566	0	0	-687	-710	-23	698	-332	-366	461	261	-234	-162	-739	857	0
567	0	0	-691	-723	-32	707	-329	-377	473	234	-277	-168	-743	845	0
568	0	0	-702	-719	-17	710	-342	-368	430	283	-205	-135	-675	927	0
569	0	0	-588	-702	-114	645	-237	-408	618	353	-31	-180	-700	1117	0
570	0	0	-179	-700	-521	439	171	-610	861	593	393	-97	-632	1555	0
571	0	0	29	-704	-733	337	381	-718	1045	721	642	5	-607	1825	0
572	0	0	141	-700	-841	279	491	-770	1084	729	686	-120	-601	1943	0
573	0	0	70	-704	-774	317	422	-739	1002	715	609	-64	-566	1810	0
574	0	0	-70	-686	-616	378	273	-651	836	607	322	-139	-634	1437	0
575	0	0	-355	-680	-325	517	-15	-502	626	415	21	-120	-688	1138	0
576	0	0	-588	-679	-91	633	-248	-385	438	296	-182	-93	-744	925	0
577	0	0	-706	-675	31	690	-368	-322	411	302	-199	-168	-756	896	0
578	0	0	-646	-671	-25	658	-310	-348	450	289	-178	-106	-721	968	0
579	0	0	-481	-669	-188	575	-146	-428	624	393	58	-83	-675	1185	0
580	0	0	-204	-669	-465	436	130	-567	779	549	360	-128	-694	1538	0
581	0	0	17	-667	-684	325	350	-675	1004	649	677	-50	-628	1891	0
582	0	0	177	-686	-863	254	520	-774	1146	779	673	-44	-618	1903	0
583	0	0	136	-688	-824	276	480	-756	1045	715	616	-40	-589	1769	0
584	0	0	-46	-684	-638	365	296	-661	857	603	401	-40	-646	1538	0
585	0	0	-310	-686	-376	498	33	-531	626	409	77	-114	-729	1169	0
586	0	0	-539	-686	-147	612	-196	-416	508	331	-213	-131	-634	921	0
587	0	0	-695	-698	-3	696	-346	-350	432	271	-240	-145	-735	768	0
588	0	0	-592	-690	-98	641	-247	-394	580	240	-124	-147	-626	905	0
589	0	0	-483	-657	-174	570	-154	-415	626	436	9	-97	-690	1218	0
590	0	0	-134	-655	-521	394	193	-588	816	657	322	-65	-653	1548	0
591	0	0	114	-646	-760	266	437	-703	1080	706	684	71	-626	1922	0
592	0	0	281	-640	-921	179	601	-780	1101	729	700	-21	-680	1889	0
593	0	0	210	-628	-838	209	524	-733	1080	733	651	9	-607	1891	0
594	0	0	88	-618	-706	265	397	-662	847	642	356	-137	-669	1474	0
595	0	0	-207	-614	-407	410	100	-510	632	448	91	-65	-711	1216	0
596	0	0	-471	-599	-128	535	-171	-363	473	215	-131	-155	-679	925	0
597	0	0	-599	-618	-19	608	-290	-318	459	195	-228	-192	-737	766	0
598	0	0	-580	-671	-91	625	-244	-381	523	265	-110	-40	-638	904	0
599	0	0	-481	-787	-306	634	-87	-546	628	355	58	-129	-595	1080	0
600	0	0	-233	-832	-599	532	183	-715	785	481	285	-89	-593	1515	0
601	0	0	128	-795	-923	333	525	-859	1065	824	657	-21	-550	1932	0
602	0	0	208	-760	-968	276	588	-864	1090	729	680	23	-475	1850	0
603	0	0	134	-764	-898	315	516	-831	966	711	535	-25	-580	1755	0
604	0	0	-23	-766	-743	394	360	-754	822	593	296	-77	-636	1458	0
605	0	0	-355	-737	-382	546	13	-559	704	339	27	-100	-657	1121	0
606	0	0	-594	-727	-133	660	-230	-430	461	221	-211	-139	-694	793	0
607	0	0	-619	-727	-108	673	-255	-417	411	223	-230	-87	-669	717	0
608	0	0	-705	-708	-3	706	-351	-355	440	238	-259	-149	-673	859	0
609	0	0	-468	-702	-234	585	-117	-468	593	401	15	-102	-585	1142	0
610	0	0	-149	-684	-535	416	193	-609	836	595	292	17	-583	1573	0
611	0	0	130	-682	-812	276	471	-747	989	661	671	-9	-539	1790	0
612	0	0	151	-671	-822	260	486	-746	1043	770	679	-36	-543	1883	0
613	0	0	188	-677	-865	244	526	-771	968	669	535	-73	-568	1662	0
614	0	0	-70	-686	-616	378	273	-651	830	552	368	-56	-570	1410	0
615	0	0	-342	-700	-358	521	8	-529	614	401	-31	-116	-717	1090	0
616	0	0	-538	-700	-162	619	-188	-431	517	226	-203	-95	-607	822	0
617	0	0	-701	-698	3	699	-352	-347	395	159	-263	-164	-688	737	0
618	0	0	-613	-702	-89	657	-262	-395	430	248	-263	-139	-659	741	0
619	0	0	-545	-698	-153	621	-196	-425	527	316	-29	-108	-599	1134	0
620	0	0	-248	-690	-442	469	97	-566	692	547	294	-89	-667	1431	0
621	0	0	79	-675	-754	298	416	-714	1001	675	568	-50	-613	1804	0
622	0	0	256	-663	-919	203	587	-791	1088	789	651	-54	-506	1858	0
623	0	0	173	-659	-832	243	502	-745	1001	655	589	5	-514	1744	0
624	0	0	4	-651	-655	323	329	-653	845	531	265	-93	-632	1363	0
625	0	0	-222	-646	-424	434	101	-535	702	399	11	-112	-607	1099	0
626	0	0	-560	-649	-89	604	-235	-369	424	201	-291	-128	-665	760	0
627	0	0	-605	-647	-42	626	-281	-344	368	184	-226	-182	-675	679	0
628	0	0	-646	-649	-3	647	-321	-326	411	178	-225	-108	-719	851	0
629	0	0	-465	-653	-188	559	-138	-420	580	291	-110	-87	-618	1014	0
630	0	0	-244	-684	-440	464	98	-562	754	442	279	-141	-620	1404	0
631	0	0	22	-711	-733	344	377	-722	948	642	517	-98	-572	1683	0
632	0	0	186	-733	-919	273	552	-826	1045	750	667	-25	-541	1837	0
633	0	0	111	-744	-855	316	483	-799	956	607	564	-91	-562	1652	0
634	0	0	-56	-731	-675	393	309	-703	810	533	246	-81	-587	1361	0
635	0	0	-343	-727	-384	535	20	-555	543	329	11	-3	-661	1070	0
636	0	0	-609	-721	-112	665	-248	-416	366	190	-329	-139	-715	671	0
637	0	0	-652	-710	-58	681	-297	-384	405	258	-302	-81	-717	774	0
638	0	0	-669	-698	-29	683	-320	-363	333	213	-289	-188	-715	795	0
639	0	0	-438	-682	-244	560	-97	-463	585	428	-11	-62	-613	1165	0
640	0	0	-190	-661	-471	425	140	-566	690	533	291	-122	-556	1447	0
641	0	0	206	-657	-863	225	534	-760	979	692	667	0	-552	1833	0
642	0	0	239	-661	-900	211	569	-780	1072	719	686	-25	-603	1843	0
643	0	0	241	-647	-888	203	564	-767	1030	704	537	3	-585	1662	0
644	0	0	-57	-644	-587	350	265	-615	814	485	269	-69	-630	1414	0
645	0	0	-198	-663	-465	430	133	-564	651	401	13	11	-624	1084	0
646	0	0	-563	-694	-131	628	-216	-412	510	246	-244	-135	-578	758	0
647	0	0	-619	-700	-81	659	-269	-390	331	176	-304	-110	-750	748	0
648	0	0	-579	-710	-131	644	-224	-420	500	296	-182	-29	-572	840	0
649	0	0	-489	-721	-232	605	-128	-476	504	424	-108	-65	-634	1111	0
650	0	0	-181	-731	-550	456	184	-640	791	539	345	-62	-543	1489	0
651	0	0	109	-717	-826	304	467	-771	968	746	686	7	-510	1841	0
652	0	0	219	-702	-921	241	570	-811	1024	715	659	-46	-578	1763	0
653	0	0	171	-688	-859	258	515	-773	1018	680	640	-54	-500	1697	0
654	0	0	17	-673	-690	328	353	-681	871	552	318	-34	-601	1422	0
655	0	0	-247	-673	-426	460	89	-549	649	428	48	-98	-605	1113	0
656	0	0	-469	-661	-192	565	-138	-426	490	225	-209	-106	-628	818	0
657	0	0	-626	-655	-29	640	-298	-342	382	213	-248	-157	-640	793	0
658	0	0	-518	-644	-126	581	-196	-385	448	329	-139	-87	-607	907	0
659	0	0	-460	-630	-170	545	-145	-400	562	306	-27	-174	-599	1065	0
660	0	0	-103	-628	-525	365	211	-576	836	504	391	-97	-517	1501	0
661	0	0	188	-638	-826	225	507	-732	1016	783	634	-1	-488	1879	0
662	0	0	225	-653	-878	214	551	-765	1035	750	636	-36	-547	1854	0
663	0	0	237	-659	-896	211	566	-777	1035	700	634	0	-574	1722	0
664	0	0	-76	-659	-583	367	253	-621	727	510	265	-100	-642	1437	0
665	0	0	-268	-677	-409	472	70	-543	605	492	21	-60	-647	1162	0
666	0	0	-638	-690	-52	664	-293	-371	450	172	-279	-162	-649	816	0
667	0	0	-601	-696	-95	648	-253	-395	419	186	-250	-97	-679	770	0
668	0	0	-582	-692	-110	637	-236	-401	455	302	-207	-143	-576	871	0
669	0	0	-538	-706	-168	622	-185	-437	533	360	-58	-131	-595	1117	0
670	0	0	-213	-711	-498	462	142	-604	777	529	265	-79	-564	1468	0
671	0	0	44	-700	-744	328	394	-722	931	661	593	-116	-576	1850	0
672	0	0	287	-677	-964	195	625	-820	1002	789	599	11	-545	1875	0
673	0	0	120	-663	-783	271	451	-723	970	659	506	-25	-552	1656	0
674	0	0	-28	-646	-618	337	295	-632	785	560	275	-52	-634	1482	0
675	0	0	-247	-640	-393	443	73	-516	646	374	13	-110	-599	1111	0
676	0	0	-543	-614	-71	578	-236	-342	364	223	-259	-162	-657	754	0
677	0	0	-641	-595	46	618	-343	-274	388	164	-356	-135	-688	628	0
678	0	0	-637	-620	17	628	-327	-301	436	155	-320	-108	-669	807	0
679	0	0	-507	-646	-139	576	-184	-392	469	318	-73	-170	-642	1047	0
680	0	0	-217	-634	-417	425	100	-525	797	452	230	-95	-583	1423	0
681	0	0	87	-597	-684	255	385	-640	960	605	516	-48	-593	1755	0
682	0	0	240	-570	-810	165	525	-690	1008	667	655	-95	-471	1734	0
683	0	0	157	-564	-721	203	439	-642	927	713	446	-52	-547	1639	0
684	0	0	-23	-583	-560	303	268	-571	758	517	215	-110	-566	1336	0
685	0	0	-376	-632	-256	504	-60	-444	492	292	-128	-102	-614	958	0
686	0	0	-626	-715	-89	670	-268	-402	374	135	-329	-215	-679	688	0
687	0	0	-747	-799	-52	773	-347	-425	384	190	-366	-62	-700	688	0
688	0	0	-811	-853	-42	832	-384	-447	360	166	-343	-153	-647	715	0
689	0	0	-539	-818	-279	678	-130	-548	560	300	-98	-118	-614	968	0
690	0	0	-373	-772	-399	572	13	-585	688	457	211	-122	-603	1373	0
691	0	0	68	-737	-805	334	436	-771	989	696	483	-27	-506	1672	0
692	0	0	89	-727	-816	319	452	-771	999	634	545	-7	-611	1732	0
693	0	0	93	-721	-814	314	453	-767	925	692	485	-56	-527	1629	0
694	0	0	-68	-702	-634	385	283	-668	818	500	294	-128	-574	1332	0
695	0	0	-345	-694	-349	519	2	-521	595	304	-95	-159	-576	991	0
696	0	0	-626	-682	-56	654	-285	-369	368	215	-320	-170	-632	750	0
697	0	0	-760	-679	81	719	-420	-299	430	106	-322	-213	-671	655	0
698	0	0	-663	-680	-17	671	-323	-348	452	254	-182	-95	-622	902	0
699	0	0	-539	-688	-149	613	-195	-418	492	304	-95	-162	-560	1010	0
700	0	0	-231	-673	-442	452	105	-557	750	492	205	-108	-517	1371	0
701	0	0	-56	-655	-599	355	271	-627	909	597	541	-36	-527	1693	0
702	0	0	126	-646	-772	260	449	-709	1001	671	614	-102	-525	1738	0
703	0	0	134	-651	-785	258	459	-718	952	655	543	-73	-533	1573	0
704	0	0	-101	-657	-556	379	227	-606	748	541	225	-52	-552	1328	0
705	0	0	-394	-667	-273	530	-60	-470	550	306	-114	-221	-570	950	0
706	0	0	-582	-677	-95	629	-243	-386	403	184	-242	-122	-655	750	0
707	0	0	-816	-677	139	746	-477	-269	267	137	-444	-213	-682	620	0
708	0	0	-644	-651	-7	647	-318	-329	401	161	-281	-122	-717	770	0
709	0	0	-565	-632	-67	598	-249	-349	552	329	-153	-65	-613	985	0
710	0	0	-256	-601	-345	428	44	-473	688	531	205	-89	-558	1305	0
711	0	0	49	-585	-634	268	341	-609	911	649	498	-79	-481	1641	0
712	0	0	123	-587	-710	232	416	-648	962	653	517	-44	-582	1705	0
713	0	0	99	-576	-675	238	387	-625	981	589	496	-54	-624	1594	0
714	0	0	-99	-574	-475	336	188	-524	791	452	242	-97	-611	1270	0
715	0	0	-405	-550	-145	477	-130	-347	545	287	-81	-172	-618	923	0
716	0	0	-657	-545	112	601	-384	-216	368	164	-407	-203	-715	680	0
717	0	0	-715	-589	126	652	-420	-231	378	194	-329	-139	-667	669	0
718	0	0	-711	-659	52	685	-381	-303	409	292	-318	-155	-583	779	0
719	0	0	-653	-713	-60	683	-296	-386	514	287	-192	-139	-646	993	0
720	0	0	-248	-750	-502	499	127	-626	807	583	259	-104	-457	1332	0
721	0	0	-81	-789	-708	435	313	-748	929	614	463	-75	-593	1697	0
722	0	0	130	-758	-888	314	509	-823	1028	675	582	-93	-595	1751	0
723	0	0	9	-710	-719	350	364	-714	942	636	496	-75	-516	1650	0
724	0	0	-73	-713	-640	393	283	-676	812	500	232	-151	-580	1280	0
725	0	0	-380	-725	-345	552	-17	-535	589	440	-56	-120	-566	989	0
726	0	0	-675	-727	-52	701	-311	-389	327	159	-306	-211	-708	692	0
727	0	0	-681	-704	-23	692	-329	-363	424	168	-314	-116	-675	721	0
728	0	0	-715	-690	25	702	-370	-332	364	195	-273	-195	-708	733	0
729	0	0	-595	-688	-93	641	-251	-390	498	376	-126	-110	-601	1049	0
730	0	0	-305	-679	-374	492	34	-526	673	512	180	-54	-618	1359	0
731	0	0	93	-665	-758	286	425	-711	1030	688	531	-32	-508	1749	0
732	0	0	78	-655	-733	288	405	-694	948	725	611	-52	-568	1813	0
733	0	0	64	-651	-715	293	389	-683	905	706	397	-110	-605	1559	0
734	0	0	-102	-651	-549	376	223	-600	814	533	236	-89	-574	1226	0
735	0	0	-475	-651	-176	563	-149	-413	446	242	-147	-186	-649	845	0
736	0	0	-686	-634	52	660	-369	-291	292	143	-302	-271	-651	613	0
737	0	0	-816	-622	194	719	-505	-214	294	155	-479	-128	-642	508	0
738	0	0	-749	-583	166	666	-457	-208	320	100	-409	-77	-644	603	0
739	0	0	-699	-550	149	624	-424	-200	386	209	-246	-89	-638	871	0
740	0	0	-295	-541	-246	418	-24	-393	667	473	83	-83	-549	1239	0
741	0	0	-121	-545	-424	333	151	-484	851	541	368	-106	-576	1530	0
742	0	0	62	-541	-603	239	332	-572	935	595	405	-106	-566	1519	0
743	0	0	-121	-543	-422	332	150	-482	789	519	281	-65	-585	1367	0
744	0	0	-336	-547	-211	441	-62	-379	574	298	-67	-48	-673	997	0
745	0	0	-524	-531	-7	527	-258	-269	452	145	-259	-162	-665	723	0
746	0	0	-828	-516	312	672	-570	-102	263	62	-564	-118	-737	442	0
747	0	0	-890	-508	382	699	-636	-63	147	97	-640	-199	-651	364	0
748	0	0	-850	-525	325	687	-587	-100	230	32	-605	-112	-731	469	0
749	0	0	-766	-582	184	674	-475	-199	335	201	-372	-153	-595	646	0
750	0	0	-496	-558	-62	527	-217	-310	560	333	3	-102	-605	1047	0
751	0	0	-76	-477	-401	276	162	-439	789	533	283	-114	-510	1414	0
752	0	0	-43	-438	-395	240	176	-416	810	572	304	-93	-587	1453	0
753	0	0	-46	-428	-382	237	168	-405	836	475	164	-77	-582	1253	0
754	0	0	-174	-422	-248	298	37	-335	657	426	-44	-195	-539	944	0
755	0	0	-479	-450	29	464	-254	-210	384	190	-291	-137	-624	729	0
756	0	0	-775	-508	267	641	-521	-120	238	48	-578	-133	-684	415	0
757	0	0	-899	-640	259	769	-579	-190	186	15	-609	-153	-762	360	0
758	0	0	-938	-743	195	840	-566	-274	217	60	-533	-108	-762	508	0
759	0	0	-800	-791	9	795	-404	-391	343	199	-368	-221	-582	651	0
760	0	0	-452	-746	-294	599	-79	-520	545	362	13	-135	-560	1061	0
761	0	0	-188	-673	-485	430	148	-579	805	473	267	-62	-545	1280	0
762	0	0	-87	-632	-545	359	229	-588	781	500	195	-67	-607	1356	0
763	0	0	-136	-626	-490	381	177	-558	715	488	77	-44	-552	1152	0
764	0	0	-406	-605	-199	505	-103	-402	514	254	-236	-97	-628	836	0
765	0	0	-633	-595	38	614	-335	-278	261	87	-632	-129	-684	405	0
766	0	0	-905	-607	298	756	-601	-154	120	-79	-808	-172	-702	143	0
767	0	0	-1080	-609	471	844	-775	-69	-44	-195	-956	-194	-756	-27	0
768	0	0	-1132	-624	508	878	-820	-58	-27	-168	-964	-164	-772	93	0
769	0	0	-971	-607	364	789	-667	-121	106	-112	-803	-155	-725	256	0
770	0	0	-750	-595	155	672	-452	-220	273	25	-622	-182	-673	607	0
771	0	0	-408	-572	-164	490	-122	-368	514	194	-296	-67	-706	861	0
772	0	0	-425	-580	-155	502	-135	-367	467	209	-323	-172	-651	855	0
773	0	0	-489	-558	-69	523	-210	-313	378	153	-549	-178	-731	585	0
774	0	0	-618	-547	71	582	-344	-238	300	7	-764	-112	-622	345	0
775	0	0	-969	-543	426	756	-697	-58	-69	-258	-1181	-267	-814	-54	0
776	0	0	-1163	-516	647	839	-905	65	-186	-366	-1354	-180	-776	-296	0
777	0	0	-1401	-496	905	948	-1153	204	-333	-432	-1520	-265	-851	-453	0
778	0	0	-1248	-488	760	868	-1004	136	-250	-419	-1484	-287	-812	-386	0
779	0	0	-1241	-473	768	857	-1004	147	-201	-382	-1354	-263	-797	-174	0
780	0	0	-866	-455	411	660	-638	-22	85	-174	-973	-137	-783	234	0
781	0	0	-668	-442	226	555	-447	-108	250	-65	-746	-209	-711	360	0
782	0	0	-495	-459	36	477	-265	-211	312	7	-692	-100	-647	438	0
783	0	0	-695	-488	207	591	-451	-140	145	-81	-927	-139	-744	254	0
784	0	0	-897	-568	329	732	-613	-119	-19	-188	-1169	-190	-799	-128	0
785	0	0	-1258	-661	597	959	-927	-32	-283	-331	-1505	-195	-774	-428	0
786	0	0	-1576	-756	820	1166	-1198	32	-452	-585	-1936	-195	-905	-820	0
787	0	0	-1763	-795	968	1279	-1365	86	-535	-593	-1895	-254	-832	-876	0
788	0	0	-1751	-791	960	1271	-1355	84	-485	-585	-1860	-244	-799	-882	0
789	0	0	-1690	-779	911	1234	-1300	66	-450	-564	-1813	-197	-841	-766	0
790	0	0	-1502	-781	721	1141	-1111	-30	-374	-438	-1635	-244	-925	-401	0
791	0	0	-1229	-779	450	1004	-839	-164	-67	-263	-1286	-126	-768	-145	0
792	0	0	-1206	-741	465	973	-835	-138	-129	-292	-1472	-143	-830	-199	0
793	0	0	-1287	-719	568	1003	-927	-75	-172	-351	-1656	-211	-847	-471	0
794	0	0	-1596	-698	898	1147	-1247	100	-517	-580	-1959	-314	-946	-807	0
795	0	0	-1883	-688	1195	1285	-1539	253	-657	-911	-2411	-327	-1049	-1338	0
796	0	0	-2199	-680	1519	1439	-1859	419	-968	-977	-2737	-306	-956	-1672	0
797	0	0	-2306	-677	1629	1491	-1967	476	-1006	-1065	-2859	-372	-1016	-1848	0
798	0	0	-2416	-669	1747	1542	-2081	539	-1088	-1127	-2908	-391	-1101	-1817	0
799	0	0	-2314	-669	1645	1491	-1979	488	-952	-1067	-2828	-310	-1018	-1625	0
800	0	0	-2055	-653	1402	1354	-1728	374	-760	-861	-2537	-355	-981	-1299	0
801	0	0	-1737	-634	1103	1185	-1420	234	-603	-737	-2258	-353	-985	-1026	0
802	0	0	-1695	-632	1063	1163	-1379	215	-543	-708	-2273	-289	-923	-1008	0
803	0	0	-1761	-630	1131	1195	-1446	250	-653	-826	-2516	-287	-1051	-1251	0
804	0	0	-1974	-646	1328	1310	-1651	341	-886	-950	-2719	-430	-991	-1565	0
805	0	0	-2282	-653	1629	1467	-1955	488	-1012	-1152	-3057	-438	-1037	-1854	0
806	0	0	-2490	-663	1827	1576	-2158	582	-1198	-1305	-3352	-386	-1160	-2178	0
807	0	0	-2494	-679	1815	1586	-2154	568	-1235	-1193	-3241	-405	-1059	-2135	0
808	0	0	-2581	-698	1883	1639	-2232	592	-1274	-1293	-3237	-446	-1142	-2083	0
809	0	0	-2290	-727	1563	1508	-1926	418	-1020	-1088	-3022	-428	-1109	-1819	0
810	0	0	-1956	-754	1202	1355	-1579	224	-758	-898	-2522	-349	-960	-1282	0
811	0	0	-1635	-801	834	1218	-1234	16	-580	-630	-2341	-285	-1037	-927	0
812	0	0	-1462	-818	644	1140	-1053	-87	-391	-692	-2085	-281	-995	-715	0
813	0	0	-1482	-805	677	1143	-1079	-64	-430	-665	-2211	-296	-1008	-865	0
814	0	0	-1555	-787	768	1171	-1161	-9	-514	-725	-2293	-368	-1012	-1070	0
815	0	0	-1698	-696	1002	1197	-1350	153	-669	-853	-2562	-366	-1051	-1290	0
816	0	0	-1846	-597	1249	1221	-1547	326	-843	-952	-2681	-339	-1074	-1584	0
817	0	0	-1785	-426	1359	1105	-1572	466	-826	-966	-2636	-360	-1115	-1505	0
818	0	0	-1594	-236	1358	915	-1476	561	-791	-766	-2479	-374	-1067	-1259	0
819	0	0	-1197	31	1228	583	-1212	629	-535	-638	-2192	-320	-954	-915	0
820	0	0	-657	355	1012	151	-834	683	-178	-389	-1683	-327	-869	-397	0
821	0	0	-42	743	785	-350	-413	764	-15	-128	-1290	-209	-904	34	0
822	0	0	405	1198	793	-801	-194	995	180	-60	-1121	-102	-873	205	0
823	0	0	692	1650	958	-1171	-133	1304	199	31	-1047	-166	-826	244	0
824	0	0	947	2231	1284	-1589	-168	1757	64	-73	-1136	-213	-867	81	0
825	0	0	1090	2861	1771	-1975	-340	2316	-32	-155	-1292	-157	-921	-100	0
826	0	0	1324	3492	2168	-2408	-422	2830	-112	-182	-1406	-240	-907	-201	0
827	0	0	1649	3984	2335	-2816	-343	3159	40	-81	-1251	-162	-896	-60	0
828	0	0	1913	4262	2349	-3087	-218	3305	85	-5	-915	-213	-902	213	0
829	0	0	2303	4235	1932	-3269	185	3083	403	271	-516	-141	-781	785	0
830	0	0	2607	3965	1358	-3286	624	2661	766	541	-17	0	-680	1346	0
831	0	0	3001	3769	768	-3385	1116	2268	1127	824	541	3	-580	1897	1
832	0	0	3188	3515	327	-3351	1430	1921	1264	1024	781	5	-634	2184	0
833	0	0	3145	3146	1	-3145	1572	1573	1330	1082	1008	-5	-607	2326	0
834	0	0	2912	2587	-325	-2749	1618	1131	1330	1074	981	75	-597	2279	0
835	0	0	2577	2073	-504	-2325	1540	784	1371	1002	970	42	-516	2157	0
836	0	0	2174	1455	-719	-1814	1446	368	1226	964	892	-3	-574	2075	0
837	0	0	2013	824	-1189	-1418	1601	-182	1319	1160	1103	62	-554	2393	0
838	0	0	1766	102	-1664	-934	1715	-781	1536	1177	1439	50	-521	2628	0
839	0	0	1828	-395	-2223	-716	2025	-1309	1730	1464	1751	100	-469	3123	0
840	0	0	2113	-593	-2706	-760	2409	-1649	2009	1716	2326	159	-405	3631	0
841	0	0	2530	-572	-3102	-979	2816	-1837	2347	2005	2805	199	-318	4139	0
842	0	0	2790	-465	-3255	-1162	3022	-1860	2450	2120	2999	234	-217	4357	0
843	0	0	2846	-389	-3235	-1228	3040	-1812	2492	2015	2975	178	-333	4256	0
844	0	0	2806	-362	-3168	-1222	2987	-1765	2415	2025	2960	166	-312	4128	0
845	0	0	2454	-355	-2809	-1049	2631	-1582	2240	1784	2692	180	-267	3783	0
846	0	0	2307	-356	-2663	-975	2485	-1509	2108	1676	2506	102	-312	3616	0
847	0	0	2184	-351	-2535	-916	2359	-1443	2052	1683	2473	172	-316	3581	0
848	0	0	2204	-360	-2564	-922	2384	-1462	2046	1744	2547	186	-370	3621	0
849	0	0	2298	-353	-2651	-972	2474	-1502	2194	1881	2739	240	-302	3971	0
850	0	0	2563	-374	-2937	-1094	2750	-1655	2360	2004	3127	236	-217	4339	0
851	0	0	2840	-403	-3243	-1218	3041	-1823	2667	2188	3389	298	-223	4617	0
852	0	0	2757	-444	-3201	-1156	2979	-1822	2617	2132	3311	356	-213	4588	0
853	0	0	2646	-467	-3113	-1089	2879	-1790	2525	2083	3226	248	-195	4374	0
854	0	0	2309	-492	-2801	-908	2555	-1646	2227	1850	2828	100	-291	3911	0
855	0	0	1999	-519	-2518	-740	2258	-1518	1959	1714	2430	151	-256	3550	0
856	0	0	1566	-535	-2101	-515	1833	-1318	1736	1414	1996	168	-273	3138	0
857	0	0	1360	-543	-1903	-408	1631	-1223	1660	1396	1936	145	-364	2964	0
858	0	0	1305	-543	-1848	-381	1576	-1195	1536	1443	1897	73	-256	2991	0
859	0	0	1300	-535	-1835	-382	1567	-1185	1680	1392	1926	129	-285	3053	0
860	0	0	1612	-529	-2141	-541	1876	-1335	1833	1627	2240	178	-230	3443	0
861	0	0	1785	-535	-2320	-625	2052	-1427	1984	1652	2411	238	-277	3637	0
862	0	0	1773	-545	-2318	-614	2045	-1431	2000	1627	2357	166	-275	3647	0
863	0	0	1610	-566	-2176	-522	1893	-1371	1841	1501	2108	164	-279	3265	0
864	0	0	1366	-552	-1918	-407	1642	-1235	1668	1363	1841	106	-273	2939	0
865	0	0	986	-556	-1542	-215	1264	-1049	1387	1099	1507	69	-322	2543	0
866	0	0	704	-549	-1253	-77	978	-901	1156	942	1090	50	-434	2198	0
867	0	0	526	-562	-1088	18	807	-825	1136	818	1010	9	-403	2095	0
868	0	0	456	-562	-1018	53	737	-790	1177	830	997	75	-450	2097	0
869	0	0	576	-545	-1121	-15	848	-833	1202	964	1189	5	-345	2248	0
870	0	0	788	-531	-1319	-128	1053	-925	1404	1092	1486	102	-325	2673	0
871	0	0	1085	-527	-1612	-279	1348	-1069	1575	1261	1755	118	-329	2927	0
872	0	0	1153	-525	-1678	-314	1415	-1101	1573	1195	1691	137	-285	2756	0
873	0	0	990	-525	-1515	-232	1252	-1020	1497	1123	1581	85	-314	2607	0
874	0	0	811	-529	-1340	-141	1075	-934	1292	968	1233	56	-325	2244	0
875	0	0	419	-519	-938	50	678	-728	1024	717	896	-102	-432	1907	0
876	0	0	113	-521	-634	204	373	-577	859	572	547	-40	-403	1511	0
877	0	0	-25	-517	-492	271	233	-504	746	510	442	-52	-481	1309	0
878	0	0	-37	-527	-490	282	226	-508	774	523	486	-46	-461	1466	0
879	0	0	6	-539	-545	266	275	-542	814	516	516	-21	-498	1619	0
880	0	0	322	-525	-847	101	584	-686	1045	795	907	0	-430	1938	0
881	0	0	526	-525	-1051	0	788	-788	1226	873	1156	34	-436	2324	0
882	0	0	609	-512	-1121	-48	865	-816	1156	894	1080	7	-376	2196	0
883	0	0	504	-502	-1006	-1	755	-754	1158	812	973	-25	-343	1986	0
884	0	0	231	-496	-727	132	479	-611	919	649	686	-79	-391	1676	0
885	0	0	-19	-496	-477	257	229	-486	698	463	351	-100	-457	1270	0
886	0	0	-359	-492	-133	425	-113	-312	537	265	32	-79	-479	1067	0
887	0	0	-517	-485	32	501	-274	-226	395	232	-52	-137	-552	973	0
888	0	0	-409	-463	-54	436	-177	-258	453	329	5	-104	-508	1012	0
889	0	0	-289	-455	-166	372	-61	-310	642	362	230	-87	-455	1311	0
890	0	0	4	-448	-452	222	228	-450	861	527	628	-46	-353	1716	0
891	0	0	256	-457	-713	100	484	-585	987	717	814	-17	-376	1978	0
892	0	0	357	-467	-824	55	590	-645	1134	711	867	-32	-419	2013	0
893	0	0	396	-469	-865	36	630	-667	1111	727	911	-40	-380	1998	0
894	0	0	87	-477	-564	195	325	-520	810	550	531	-159	-469	1590	0
895	0	0	-10	-463	-453	236	221	-458	723	419	349	-112	-461	1398	0
896	0	0	-276	-448	-172	362	-52	-310	543	318	25	-44	-442	1039	0
897	0	0	-390	-444	-54	417	-168	-249	517	259	-15	-110	-570	997	0
898	0	0	-233	-399	-166	316	-33	-282	657	405	110	-44	-467	1156	0
899	0	0	-128	-384	-256	256	64	-320	715	407	347	-60	-444	1447	0
900	0	0	223	-355	-578	66	400	-466	933	595	663	-93	-397	1823	0
901	0	0	543	-339	-882	-102	712	-610	1212	840	1030	114	-360	2159	0
902	0	0	567	-327	-894	-120	730	-610	1214	863	964	-11	-386	2182	0
903	0	0	584	-304	-888	-140	736	-596	1198	834	948	19	-438	2023	0
904	0	0	390	-277	-667	-56	528	-472	1030	729	653	21	-436	1825	0
905	0	0	178	-279	-457	50	317	-368	801	533	426	-85	-465	1460	0
906	0	0	-87	-273	-186	180	49	-229	673	376	304	-48	-442	1239	0
907	0	0	-266	-306	-40	286	-113	-173	607	331	139	-69	-562	1113	0
908	0	0	-227	-370	-143	298	-42	-256	595	517	256	-52	-463	1280	0
909	0	0	-165	-463	-298	314	66	-380	781	574	358	-46	-422	1561	0
910	0	0	144	-455	-599	155	371	-527	909	698	760	-46	-420	1879	0
911	0	0	485	-413	-898	-36	691	-655	1259	876	1018	97	-341	2203	0
912	0	0	505	-395	-900	-55	702	-647	1195	865	983	-27	-384	2161	0
913	0	0	487	-382	-869	-52	678	-625	1140	772	970	-34	-316	2023	0
914	0	0	227	-382	-609	77	418	-495	927	694	644	-97	-399	1604	0
915	0	0	-97	-362	-265	229	84	-313	688	440	259	-114	-508	1292	0
916	0	0	-319	-355	-36	337	-141	-195	510	310	13	-58	-533	981	0
917	0	0	-461	-355	106	408	-283	-124	504	230	21	-93	-496	929	0
918	0	0	-501	-339	162	420	-331	-88	424	269	-124	-159	-554	907	0
919	0	0	-329	-314	15	321	-172	-149	595	360	197	-56	-533	1202	0
920	0	0	-146	-279	-133	212	-6	-206	741	512	419	-42	-494	1534	0
921	0	0	246	-254	-500	4	373	-377	1018	700	791	-131	-403	1732	0
922	0	0	184	-240	-424	28	304	-332	958	704	682	-79	-360	1701	0
923	0	0	101	-203	-304	51	202	-253	803	562	549	-155	-384	1387	0
924	0	0	-68	-170	-102	119	17	-136	754	432	314	-52	-382	1167	0
925	0	0	-488	-137	351	312	-419	107	389	151	-83	-219	-535	663	0
926	0	0	-705	-120	585	412	-645	232	238	87	-331	-219	-496	403	0
927	0	0	-865	-89	776	477	-820	343	192	31	-370	-213	-560	389	0
928	0	0	-901	-71	830	486	-865	379	263	44	-372	-186	-603	366	0
929	0	0	-795	-54	741	424	-768	343	248	147	-194	-238	-562	591	0
930	0	0	-434	-23	411	228	-422	194	611	343	137	-116	-527	1084	0
931	0	0	-155	21	176	67	-165	98	669	469	442	-188	-516	1284	0
932	0	0	-66	44	110	11	-88	77	840	516	485	-56	-401	1375	0
933	0	0	-190	71	261	59	-225	166	609	492	275	-203	-500	1074	0
934	0	0	-314	87	401	113	-357	244	611	285	151	-122	-517	888	0
935	0	0	-714	108	822	303	-768	465	213	139	-246	-333	-576	376	0
936	0	0	-860	137	997	361	-928	567	151	25	-481	-242	-647	244	0
937	0	0	-1015	149	1164	433	-1089	656	29	-19	-516	-283	-710	174	0
938	0	0	-941	147	1088	397	-1014	617	98	77	-417	-230	-607	236	0
939	0	0	-822	126	948	348	-885	537	304	128	-226	-162	-624	614	0
940	0	0	-484	98	582	193	-533	340	492	382	219	-126	-537	1043	0
941	0	0	-205	54	259	75	-232	156	682	564	442	-162	-490	1365	0
942	0	0	-123	69	192	27	-157	130	828	572	529	-48	-481	1414	0
943	0	0	-128	131	259	-1	-193	195	642	510	401	-182	-527	1251	0
944	0	0	-262	164	426	49	-344	295	580	401	155	-176	-486	962	0
945	0	0	-512	199	711	156	-611	455	384	236	-182	-147	-558	597	0
946	0	0	-755	226	981	264	-868	603	217	3	-294	-131	-620	291	0
947	0	0	-749	269	1018	240	-883	643	147	104	-420	-254	-589	308	0
948	0	0	-813	292	1105	260	-959	698	170	87	-430	-143	-568	314	0
949	0	0	-630	320	950	155	-790	635	242	184	-277	-250	-644	624	0
950	0	0	-210	339	549	-64	-379	444	583	399	170	-106	-473	1028	0
951	0	0	-43	335	378	-146	-210	356	727	461	488	-141	-448	1295	0
952	0	0	136	335	199	-235	-31	267	760	587	488	-131	-500	1330	0
953	0	0	113	380	267	-246	-77	323	737	481	380	-112	-457	1189	0
954	0	0	-161	405	566	-122	-363	485	502	291	-29	-97	-558	808	0
955	0	0	-445	422	867	11	-656	644	273	166	-325	-122	-566	430	0
956	0	0	-646	432	1078	107	-862	755	178	-62	-613	-157	-651	207	0
957	0	0	-669	446	1115	111	-892	780	79	38	-562	-186	-554	188	0
958	0	0	-667	483	1150	92	-908	816	95	38	-605	-176	-669	322	0
959	0	0	-472	492	964	-10	-718	728	242	162	-442	-149	-556	492	0
960	0	0	-217	510	727	-146	-472	618	469	300	-11	-149	-508	911	0
961	0	0	25	523	498	-274	-236	510	682	413	126	-100	-572	1092	0
962	0	0	111	535	424	-323	-156	479	673	399	192	-98	-473	1123	0
963	0	0	47	543	496	-295	-224	519	628	236	46	-40	-628	937	0
964	0	0	-190	545	735	-177	-462	640	341	201	-259	-120	-620	547	0
965	0	0	-464	550	1014	-43	-739	782	174	-17	-607	-151	-620	244	0
966	0	0	-741	533	1274	104	-1007	903	-58	-168	-871	-184	-628	-118	0
967	0	0	-834	527	1361	153	-1097	944	-50	-188	-886	-87	-708	-223	0
968	0	0	-869	521	1390	174	-1129	955	-1	-114	-803	-184	-632	-147	0
969	0	0	-675	521	1196	77	-935	858	97	9	-576	-112	-624	161	0
970	0	0	-349	541	890	-96	-619	715	289	184	-355	-75	-517	531	0
971	0	0	-21	545	566	-262	-293	555	558	378	-3	-21	-541	871	0
972	0	0	-87	541	628	-227	-357	584	597	322	-62	-17	-583	808	0
973	0	0	-23	531	554	-254	-288	542	580	323	-116	-7	-611	772	0
974	0	0	-325	516	841	-95	-583	678	345	178	-384	-79	-638	432	0
975	0	0	-611	492	1103	59	-857	797	141	-85	-692	-190	-696	-32	0
976	0	0	-921	477	1398	222	-1159	937	-95	-108	-913	-120	-739	-188	0
977	0	0	-1001	432	1433	284	-1217	932	-124	-221	-983	-223	-713	-298	0
978	0	0	-1007	368	1375	319	-1191	871	-64	-110	-871	-178	-667	-116	0
979	0	0	-941	252	1193	344	-1067	722	172	-106	-628	-147	-690	153	0
980	0	0	-607	106	713	250	-660	409	329	230	-236	-81	-558	550	0
981	0	0	-330	7	337	161	-333	172	605	436	170	-77	-583	1037	0
982	0	0	-242	-17	225	129	-233	104	679	471	215	-91	-512	1022	0
983	0	0	-146	-7	139	76	-142	66	630	543	194	-23	-531	942	0
984	0	0	-387	-5	382	196	-384	188	455	395	-23	-38	-576	816	0
985	0	0	-599	-31	568	315	-583	268	378	197	-269	-38	-646	471	0
986	0	0	-779	-62	717	420	-748	327	267	128	-430	-97	-659	349	0
987	0	0	-753	-73	680	413	-716	303	304	192	-337	-50	-630	341	0
988	0	0	-494	-87	407	290	-450	160	502	304	-40	13	-496	657	0
989	0	0	-329	-110	219	219	-274	54	673	393	250	58	-550	1059	0
990	0	0	116	-116	-232	0	174	-174	995	727	752	62	-486	1740	0
991	0	0	617	-139	-756	-239	686	-447	1309	1016	1253	153	-360	2186	0
992	0	0	863	-157	-1020	-353	941	-588	1460	1198	1412	143	-316	2428	0
993	0	0	898	-178	-1076	-360	987	-627	1487	1167	1484	161	-384	2384	0
994	0	0	842	-215	-1057	-313	949	-636	1453	1024	1369	93	-318	2211	0
995	0	0	625	-246	-871	-189	748	-558	1253	888	1144	79	-405	1988	0
996	0	0	543	-248	-791	-147	667	-519	1228	874	958	145	-366	1767	0
997	0	0	411	-254	-665	-78	538	-459	1134	878	968	62	-386	1825	0
998	0	0	510	-281	-791	-114	650	-536	1164	958	1113	31	-325	2044	0
999	0	0	832	-320	-1152	-256	992	-736	1425	1080	1439	184	-287	2423	0
1000	0	0	1164	-347	-1511	-408	1337	-929	1681	1255	1885	137	-269	3018	0
1001	0	0	1618	-382	-2000	-618	1809	-1191	1986	1598	2335	329	-194	3497	0
1002	0	0	1783	-411	-2194	-686	1988	-1302	2091	1641	2508	182	-128	3614	0
1003	0	0	1901	-428	-2329	-736	2115	-1378	2120	1736	2589	316	-116	3678	0
1004	0	0	1802	-450	-2252	-676	2027	-1351	2097	1637	2463	258	-174	3507	0
1005	0	0	1649	-457	-2106	-596	1877	-1281	1899	1569	2376	263	-153	3400	0
1006	0	0	1619	-450	-2069	-584	1844	-1259	1990	1511	2302	322	-143	3268	0
1007	0	0	1672	-452	-2124	-610	1898	-1288	1990	1602	2504	199	-172	3509	0
1008	0	0	1880	-434	-2314	-723	2097	-1374	2147	1749	2684	335	-186	3843	0
1009	0	0	2177	-428	-2605	-874	2391	-1516	2347	1974	3080	322	-48	4285	0
1010	0	0	2652	-430	-3082	-1111	2867	-1756	2770	2295	3678	399	114	4974	0
1011	0	0	3164	-432	-3596	-1366	3380	-2014	3088	2607	4171	465	180	5552	0
1012	0	0	3349	-422	-3771	-1463	3560	-2096	3233	2605	4332	469	137	5602	0
1013	0	0	3360	-438	-3798	-1461	3579	-2118	3249	2675	4368	475	120	5577	0
1014	0	0	3321	-444	-3765	-1438	3543	-2104	3133	2508	4365	415	87	5433	0
1015	0	0	3104	-444	-3548	-1330	3326	-1996	3022	2450	4161	376	65	5210	0
1016	0	0	2793	-473	-3266	-1160	3029	-1869	2801	2227	3850	277	50	4834	0
1017	0	0	2813	-479	-3292	-1167	3052	-1885	2929	2242	3936	335	23	4865	0
1018	0	0	2646	-483	-3129	-1081	2887	-1806	2791	2256	3990	285	50	4935	0
1019	0	0	2803	-467	-3270	-1168	3036	-1868	2884	2304	4015	296	60	4972	0
1020	0	0	2952	-477	-3429	-1237	3190	-1953	3078	2498	4341	337	106	5400	0
1021	0	0	3086	-475	-3561	-1305	3323	-2018	3082	2537	4392	384	89	5433	0
1022	0	0	3101	-488	-3589	-1306	3345	-2038	3045	2545	4351	471	135	5344	0
1023	0	0	2795	-483	-3278	-1156	3036	-1880	2894	2279	4041	329	46	5061	0
1024	0	0	2395	-483	-2878	-956	2636	-1680	2576	2037	3466	285	38	4440	0
1025	0	0	1992	-479	-2471	-756	2231	-1475	2163	1769	3032	223	-3	3938	0
1026	0	0	1528	-483	-2011	-522	1769	-1247	1926	1501	2564	164	-42	3464	0
1027	0	0	1206	-479	-1685	-363	1445	-1082	1650	1317	2217	124	-124	3086	0
1028	0	0	1005	-467	-1472	-269	1238	-969	1548	1261	2143	114	-110	2956	0
1029	0	0	931	-461	-1392	-235	1161	-926	1571	1164	1941	112	-139	2878	0
1030	0	0	937	-461	-1398	-238	1167	-929	1617	1212	1996	135	-64	2972	0
1031	0	0	990	-461	-1451	-264	1220	-956	1584	1195	1982	170	-133	2968	0
1032	0	0	848	-473	-1321	-187	1084	-897	1495	1078	1714	151	-145	2766	0
1033	0	0	407	-485	-892	39	649	-688	1177	805	1247	67	-259	2194	0
1034	0	0	10	-496	-506	243	258	-501	880	453	688	17	-267	1588	0
1035	0	0	-509	-488	21	498	-265	-233	432	131	65	-85	-388	938	0
1036	0	0	-1084	-508	576	796	-830	34	85	-172	-498	-161	-405	306	0
1037	0	0	-1416	-516	900	966	-1158	192	-122	-378	-884	-287	-508	-98	0
1038	0	0	-1638	-519	1119	1078	-1378	300	-273	-459	-1111	-207	-527	-228	0
1039	0	0	-1696	-498	1198	1097	-1447	350	-306	-512	-1196	-188	-580	-267	0
1040	0	0	-1611	-490	1121	1050	-1366	315	-205	-523	-1233	-182	-568	-124	0
1041	0	0	-1542	-475	1067	1008	-1304	296	-221	-477	-1286	-151	-572	-219	0
1042	0	0	-1716	-483	1233	1099	-1474	375	-368	-649	-1468	-184	-576	-453	0
1043	0	0	-1898	-488	1410	1193	-1654	461	-593	-828	-1903	-300	-636	-948	0
1044	0	0	-2364	-492	1872	1428	-2118	690	-907	-1045	-2448	-384	-673	-1466	0
1045	0	0	-2814	-498	2316	1656	-2565	909	-1224	-1422	-2995	-409	-816	-2025	0
1046	0	0	-3189	-506	2683	1847	-2936	1088	-1425	-1654	-3408	-442	-898	-2366	0
1047	0	0	-3338	-504	2834	1921	-3086	1165	-1610	-1691	-3662	-395	-894	-2688	0
1048	0	0	-3431	-510	2921	1970	-3176	1205	-1647	-1763	-3784	-426	-933	-2700	0
1049	0	0	-3387	-510	2877	1948	-3132	1183	-1662	-1734	-3736	-502	-909	-2617	0
1050	0	0	-3132	-500	2632	1816	-2882	1066	-1423	-1606	-3470	-469	-824	-2316	0
1051	0	0	-2888	-510	2378	1699	-2633	934	-1334	-1499	-3290	-469	-869	-2023	0
1052	0	0	-2757	-517	2240	1637	-2498	861	-1290	-1439	-3255	-347	-814	-2002	0
1053	0	0	-2825	-529	2296	1677	-2560	883	-1422	-1526	-3464	-477	-876	-2199	0
1054	0	0	-2956	-531	2425	1743	-2690	947	-1511	-1656	-3666	-483	-863	-2411	0
1055	0	0	-3182	-525	2657	1853	-2919	1066	-1724	-1843	-4002	-496	-950	-2756	0
1056	0	0	-3380	-517	2863	1948	-3121	1173	-1815	-1895	-4223	-461	-950	-2925	0
1057	0	0	-3365	-516	2849	1940	-3107	1166	-1808	-1874	-4130	-504	-1004	-2884	0
1058	0	0	-3270	-525	2745	1897	-3007	1110	-1761	-1796	-4009	-510	-950	-2646	0
1059	0	0	-3026	-539	2487	1782	-2756	974	-1565	-1639	-3769	-424	-929	-2312	0
1060	0	0	-2529	-527	2002	1528	-2265	737	-1210	-1332	-3245	-335	-867	-1728	0
1061	0	0	-2116	-539	1577	1327	-1846	519	-869	-1132	-2766	-316	-808	-1272	0
1062	0	0	-1875	-529	1346	1202	-1610	408	-808	-987	-2607	-308	-776	-995	0
1063	0	0	-1673	-527	1146	1100	-1409	309	-671	-931	-2549	-325	-721	-975	0
1064	0	0	-1712	-516	1196	1114	-1454	340	-772	-1022	-2619	-314	-760	-1002	0
1065	0	0	-1792	-504	1288	1148	-1540	392	-799	-1113	-2716	-378	-824	-1148	0
1066	0	0	-1846	-498	1348	1172	-1597	425	-785	-1115	-2700	-347	-737	-1167	0
1067	0	0	-1775	-485	1290	1130	-1532	402	-770	-1004	-2554	-388	-805	-991	0
1068	0	0	-1430	-486	944	958	-1187	229	-504	-772	-2267	-197	-737	-653	0
1069	0	0	-1138	-494	644	816	-891	75	-289	-564	-1738	-273	-545	-97	0
1070	0	0	-702	-481	221	591	-461	-130	-34	-296	-1309	-201	-583	477	0
1071	0	0	-181	-473	-292	327	55	-382	364	11	-776	-95	-521	942	0
1072	0	0	-93	-479	-386	286	146	-432	516	98	-711	-9	-492	1200	0
1073	0	0	87	-477	-564	195	325	-520	510	155	-525	-145	-506	1185	0
1074	0	0	-37	-469	-432	253	197	-450	463	93	-611	-133	-477	1061	0
1075	0	0	-253	-485	-232	369	-10	-358	283	-38	-752	-207	-490	818	0
1076	0	0	-382	-488	-106	435	-138	-297	273	-54	-822	-102	-562	836	0
1077	0	0	-322	-494	-172	408	-75	-333	353	-38	-636	-159	-467	942	0
1078	0	0	-204	-498	-294	351	45	-396	479	85	-446	-126	-479	1131	0
1079	0	0	-21	-500	-479	260	229	-489	589	304	-250	-83	-335	1410	0
1080	0	0	396	-498	-894	51	645	-696	865	562	304	-40	-329	1994	0
1081	0	0	732	-496	-1228	-118	980	-862	1183	766	706	56	-219	2425	0
1082	0	0	852	-494	-1346	-179	1099	-920	1208	793	828	69	-292	2489	0
1083	0	0	853	-473	-1326	-190	1089	-899	1210	822	774	46	-232	2500	0
1084	0	0	650	-471	-1121	-89	885	-796	1082	616	527	31	-269	2099	0
1085	0	0	320	-467	-787	73	553	-627	954	545	335	-15	-306	1893	0
1086	0	0	124	-471	-595	173	359	-533	766	428	161	-27	-327	1631	0
1087	0	0	76	-461	-537	192	306	-499	715	455	215	-48	-378	1691	0
1088	0	0	128	-452	-580	162	354	-516	935	523	384	36	-294	1905	0
1089	0	0	339	-448	-787	54	563	-617	1004	715	671	89	-283	2174	0
1090	0	0	700	-438	-1138	-131	919	-788	1369	970	1187	157	-164	2696	0
1091	0	0	898	-450	-1348	-224	1123	-899	1482	1113	1517	87	-170	3036	0
1092	0	0	1127	-463	-1590	-332	1358	-1026	1631	1237	1681	114	-71	3185	0
1093	0	0	1048	-467	-1515	-290	1281	-991	1672	1216	1689	197	-67	3158	0
1094	0	0	870	-488	-1358	-191	1114	-923	1519	1092	1443	110	-133	2818	0
1095	0	0	722	-465	-1187	-128	954	-826	1480	1119	1356	120	-161	2748	0
1096	0	0	430	-450	-880	10	655	-665	1307	890	1212	112	-205	2494	0
1097	0	0	369	-461	-830	46	599	-645	1297	931	1142	141	-261	2405	0
1098	0	0	433	-461	-894	14	663	-677	1400	1070	1381	149	-184	2603	0
1099	0	0	648	-469	-1117	-89	882	-793	1548	1224	1695	153	-145	2948	0
1100	0	0	958	-479	-1437	-239	1197	-958	1862	1513	2225	254	-21	3490	0
1101	0	0	1211	-533	-1744	-339	1477	-1138	1976	1573	2450	176	-42	3689	0
1102	0	0	1321	-626	-1947	-347	1634	-1286	2194	1755	2719	405	3	3955	0
1103	0	0	1204	-675	-1879	-264	1541	-1277	2102	1662	2609	190	-73	3779	0
1104	0	0	1069	-690	-1759	-189	1414	-1224	1947	1616	2409	244	3	3437	0
1105	0	0	691	-682	-1373	-4	1032	-1027	1724	1445	2108	320	-81	3206	0
1106	0	0	483	-677	-1160	97	821	-918	1584	1272	1860	213	-166	2824	0
1107	0	0	433	-651	-1084	109	758	-867	1600	1410	1955	215	-46	2933	0
1108	0	0	427	-628	-1055	100	741	-841	1575	1373	1984	226	-75	2948	0
1109	0	0	622	-607	-1229	-7	925	-918	1813	1484	2217	244	0	3218	0
1110	0	0	916	-587	-1503	-164	1209	-1045	1984	1722	2587	318	9	3623	0
1111	0	0	1209	-589	-1798	-310	1503	-1193	2198	1747	2735	325	-34	3755	0
1112	0	0	1239	-580	-1819	-329	1529	-1199	2081	1804	2778	287	-5	3751	0
1113	0	0	1121	-562	-1683	-279	1402	-1122	1992	1724	2657	228	-44	3507	0
1114	0	0	946	-543	-1489	-201	1217	-1016	1852	1546	2316	238	-89	3173	0
1115	0	0	528	-531	-1059	1	793	-795	1526	1262	1972	137	-174	2700	0
1116	0	0	249	-519	-768	135	508	-643	1325	1181	1656	151	-133	2337	0
1117	0	0	117	-523	-640	203	378	-581	1319	1065	1612	48	-207	2308	0
1118	0	0	141	-512	-653	185	397	-582	1293	1132	1631	133	-164	2324	0
1119	0	0	183	-519	-702	168	442	-610	1389	1105	1742	95	-217	2454	0
1120	0	0	434	-516	-950	41	692	-733	1656	1336	2037	277	-168	2931	0
1121	0	0	706	-512	-1218	-97	962	-865	1742	1484	2221	226	-137	2975	0
1122	0	0	646	-525	-1171	-60	908	-848	1720	1484	2205	195	-143	2952	0
1123	0	0	535	-537	-1072	1	803	-804	1709	1392	1947	265	-207	2698	0
1124	0	0	244	-539	-783	147	513	-661	1361	1156	1619	104	-215	2188	0
1125	0	0	-78	-531	-453	304	187	-492	1131	935	1228	104	-347	1875	0
1126	0	0	-390	-523	-133	456	-128	-328	913	731	973	27	-314	1515	0
1127	0	0	-516	-533	-17	524	-249	-275	810	690	795	15	-358	1396	0
1128	0	0	-554	-541	13	547	-283	-264	847	704	874	23	-322	1418	0
1129	0	0	-484	-549	-65	516	-209	-307	859	758	871	3	-358	1571	0
1130	0	0	-152	-549	-397	350	122	-473	1144	966	1243	98	-331	2011	0
1131	0	0	91	-537	-628	223	359	-582	1305	1127	1390	56	-223	2159	0
1132	0	0	74	-550	-624	238	349	-587	1255	1053	1441	79	-308	2166	0
1133	0	0	29	-558	-587	264	308	-572	1218	896	1222	85	-325	1835	0
1134	0	0	-229	-564	-335	396	53	-449	954	791	894	21	-347	1542	0
1135	0	0	-573	-539	34	556	-303	-252	686	570	531	-73	-329	1080	0
1136	0	0	-814	-539	275	676	-544	-132	519	436	161	-40	-446	760	0
1137	0	0	-988	-523	465	755	-726	-29	382	403	91	-124	-393	539	0
1138	0	0	-1004	-502	502	753	-753	0	411	347	65	-29	-533	748	0
1139	0	0	-851	-498	353	674	-602	-72	504	428	159	-54	-496	801	0
1140	0	0	-565	-494	71	529	-318	-211	752	525	452	-11	-384	1177	0
1141	0	0	-295	-508	-213	401	-41	-360	830	634	682	-7	-492	1383	0
1142	0	0	-293	-510	-217	401	-38	-363	810	665	614	3	-488	1358	0
1143	0	0	-474	-516	-42	495	-216	-279	667	552	302	-102	-506	1053	0
1144	0	0	-585	-531	54	558	-319	-238	475	329	11	-153	-504	657	0
1145	0	0	-971	-535	436	753	-703	-49	283	108	-401	-190	-517	232	0
1146	0	0	-1258	-554	704	906	-981	75	-79	-9	-785	-159	-630	-98	0
1147	0	0	-1351	-574	777	962	-1064	101	-81	-36	-841	-164	-630	-252	0
1148	0	0	-1416	-576	840	996	-1128	132	-155	-147	-871	-322	-655	-302	0
1149	0	0	-1322	-543	779	932	-1050	118	-64	-122	-820	-225	-737	-87	0
1150	0	0	-977	-475	502	726	-739	13	147	71	-611	-93	-558	219	0
1151	0	0	-821	-457	364	639	-592	-46	195	110	-424	-184	-595	291	0
1152	0	0	-681	-422	259	551	-470	-81	271	98	-568	-97	-622	172	0
1153	0	0	-826	-417	409	621	-617	-4	97	87	-739	-197	-653	-44	0
1154	0	0	-1150	-415	735	782	-942	160	-161	-230	-1059	-335	-768	-450	0
1155	0	0	-1345	-420	925	882	-1135	252	-310	-380	-1423	-310	-713	-787	0
1156	0	0	-1702	-434	1268	1068	-1485	417	-531	-580	-1798	-366	-791	-1132	0
1157	0	0	-1689	-444	1245	1066	-1467	400	-541	-599	-1757	-316	-834	-1164	0
1158	0	0	-1704	-457	1247	1080	-1475	395	-572	-591	-1844	-292	-849	-1129	0
1159	0	0	-1590	-496	1094	1043	-1342	299	-448	-485	-1614	-327	-836	-836	0
1160	0	0	-1301	-607	694	954	-997	43	-143	-292	-1272	-211	-737	-366	0
1161	0	0	-965	-690	275	827	-620	-207	-21	-3	-938	-240	-669	-58	0
1162	0	0	-843	-682	161	762	-502	-260	118	48	-845	-207	-634	100	0
1163	0	0	-848	-620	228	734	-538	-196	-13	-122	-1035	-248	-750	-157	0
1164	0	0	-942	-576	366	759	-654	-105	-77	-157	-1109	-209	-686	-349	0
1165	0	0	-1190	-566	624	878	-907	29	-294	-343	-1468	-308	-770	-618	0
1166	0	0	-1353	-574	779	963	-1066	102	-469	-426	-1707	-234	-882	-911	0
1167	0	0	-1377	-576	801	976	-1089	112	-411	-362	-1606	-327	-723	-865	0
1168	0	0	-1313	-574	739	943	-1026	82	-358	-329	-1520	-349	-803	-777	0
1169	0	0	-1072	-570	502	821	-787	-34	-174	-164	-1181	-203	-719	-327	0
1170	0	0	-810	-576	234	693	-522	-171	50	-56	-847	-225	-710	79	0
1171	0	0	-361	-564	-203	462	-79	-383	391	172	-380	-170	-679	430	0
1172	0	0	-318	-558	-240	438	-39	-399	417	292	-292	-151	-556	537	0
1173	0	0	-287	-562	-275	424	-6	-418	329	240	-411	-252	-667	403	0
1174	0	0	-394	-541	-147	467	-123	-344	333	213	-463	-147	-562	283	0
1175	0	0	-703	-533	170	618	-436	-181	95	-17	-859	-256	-710	-5	0
1176	0	0	-748	-539	209	643	-478	-165	38	-42	-849	-203	-766	-120	0
1177	0	0	-764	-541	223	652	-493	-159	133	3	-671	-174	-675	5	0
1178	0	0	-676	-545	131	610	-403	-207	195	116	-461	-226	-758	323	0
1179	0	0	-328	-549	-221	438	-53	-385	517	388	-73	-176	-545	797	0
1180	0	0	84	-550	-634	233	359	-592	756	564	401	-83	-603	1280	0
1181	0	0	551	-566	-1117	7	834	-841	1082	894	938	-19	-436	1870	0
1182	0	0	760	-549	-1309	-105	1034	-929	1202	971	1156	-97	-508	2112	0
1183	0	0	849	-545	-1394	-152	1121	-969	1338	1032	1220	-104	-481	2073	0
1184	0	0	825	-529	-1354	-148	1089	-941	1295	950	1200	-141	-471	2017	0
1185	0	0	648	-525	-1173	-61	910	-849	1179	890	1055	-112	-541	1916	0
1186	0	0	658	-519	-1177	-69	917	-848	1094	971	1039	-85	-463	1804	0
1187	0	0	683	-512	-1195	-85	939	-853	1245	938	1272	-145	-529	2023	0
1188	0	0	972	-529	-1501	-221	1236	-1015	1476	1092	1616	-50	-440	2312	0
1189	0	0	1234	-529	-1763	-352	1498	-1146	1552	1307	1850	-46	-364	2704	0
1190	0	0	1621	-516	-2137	-552	1879	-1326	1907	1524	2378	62	-333	3294	0
1191	0	0	2089	-531	-2620	-779	2354	-1575	2205	1879	2855	65	-157	3821	0
1192	0	0	2307	-523	-2830	-892	2568	-1676	2329	1905	3018	48	-184	3938	0
1193	0	0	2282	-517	-2799	-882	2540	-1658	2300	1899	3024	0	-201	3967	0
1194	0	0	2174	-512	-2686	-831	2430	-1599	2203	1813	2878	48	-161	3753	0
1195	0	0	2061	-486	-2547	-787	2304	-1516	2124	1588	2651	21	-226	3490	0
1196	0	0	1886	-442	-2328	-722	2107	-1385	1998	1507	2564	-13	-221	3344	0
1197	0	0	1859	-420	-2279	-719	2069	-1349	2005	1555	2522	-11	-186	3344	0
1198	0	0	1934	-386	-2320	-774	2127	-1353	2075	1625	2665	-44	-207	3571	0
1199	0	0	2033	-388	-2421	-822	2227	-1404	2155	1701	2865	-36	-137	3860	0
1200	0	0	2332	-395	-2727	-968	2529	-1561	2368	1858	3121	81	-143	4178	0
1201	0	0	2538	-422	-2960	-1058	2749	-1691	2405	1972	3358	0	-29	4351	0
1202	0	0	2547	-444	-2991	-1051	2769	-1717	2508	1957	3373	126	-60	4378	0
1203	0	0	2334	-477	-2811	-928	2572	-1644	2417	1775	3102	21	-98	4134	0
1204	0	0	2098	-488	-2586	-805	2342	-1537	2132	1503	2686	-5	-139	3627	0
1205	0	0	1572	-556	-2128	-508	1850	-1342	1747	1332	2153	-54	-143	3057	0
1206	0	0	1100	-647	-1747	-226	1423	-1197	1542	1053	1680	-73	-118	2570	0
1207	0	0	863	-690	-1553	-86	1208	-1121	1352	847	1513	-97	-192	2326	0
1208	0	0	637	-750	-1387	56	1012	-1068	1239	791	1235	0	-209	2209	0
1209	0	0	619	-704	-1323	42	971	-1013	1134	756	1189	-126	-178	2232	0
1210	0	0	751	-618	-1369	-66	1060	-993	1177	774	1224	-5	-170	2267	0
1211	0	0	794	-589	-1383	-102	1088	-986	1268	698	1094	-58	-197	2234	0
1212	0	0	660	-560	-1220	-50	940	-890	1035	655	801	-137	-201	1961	0
1213	0	0	435	-533	-968	49	701	-750	855	372	372	-129	-246	1451	0
1214	0	0	-97	-533	-436	315	169	-484	360	-104	-232	-269	-370	710	0
1215	0	0	-593	-564	29	578	-311	-267	-17	-333	-892	-292	-407	77	0
1216	0	0	-1106	-585	521	845	-813	-32	-409	-682	-1497	-374	-463	-582	0
1217	0	0	-1392	-607	785	999	-1088	89	-632	-888	-1895	-422	-541	-863	0
1218	0	0	-1600	-605	995	1102	-1297	195	-721	-946	-2157	-320	-607	-909	0
1219	0	0	-1634	-585	1049	1109	-1341	232	-816	-1043	-2273	-403	-545	-1063	0
1220	0	0	-1512	-564	948	1038	-1230	192	-680	-1026	-2246	-389	-508	-909	0
1221	0	0	-1390	-550	840	970	-1115	145	-698	-1037	-2281	-440	-607	-750	0
1222	0	0	-1438	-533	905	985	-1171	186	-772	-1148	-2531	-428	-554	-989	0
1223	0	0	-1704	-531	1173	1117	-1438	321	-981	-1338	-2910	-510	-601	-1462	0
1224	0	0	-2044	-527	1517	1285	-1780	495	-1239	-1699	-3439	-562	-735	-2005	0
1225	0	0	-2456	-516	1940	1486	-2198	712	-1526	-1899	-3969	-516	-715	-2454	0
1226	0	0	-2758	-512	2246	1635	-2502	867	-1893	-2166	-4359	-708	-857	-2904	0
1227	0	0	-2922	-527	2395	1724	-2658	934	-1928	-2172	-4644	-649	-752	-2958	0
1228	0	0	-2983	-547	2436	1765	-2709	944	-1967	-2252	-4663	-680	-855	-2878	0
1229	0	0	-2897	-566	2331	1731	-2614	882	-1936	-2231	-4591	-649	-793	-2774	0
1230	0	0	-2613	-578	2035	1595	-2324	728	-1705	-2023	-4324	-601	-622	-2405	0
1231	0	0	-2365	-587	1778	1476	-2071	595	-1596	-1980	-4242	-570	-729	-2258	0
1232	0	0	-2347	-576	1771	1461	-2059	597	-1565	-1982	-4256	-543	-698	-2198	0
1233	0	0	-2378	-543	1835	1460	-2106	646	-1672	-2128	-4494	-582	-822	-2376	0
1234	0	0	-2555	-517	2038	1536	-2296	760	-1889	-2209	-4809	-636	-777	-2702	0
1235	0	0	-2786	-486	2300	1636	-2543	907	-2089	-2425	-5106	-717	-797	-2995	0
1236	0	0	-2999	-477	2522	1738	-2760	1022	-2227	-2576	-5325	-618	-781	-3169	0
1237	0	0	-3021	-457	2564	1739	-2792	1053	-2217	-2568	-5430	-669	-834	-3268	0
1238	0	0	-2960	-452	2508	1706	-2734	1028	-2163	-2535	-5400	-661	-863	-2954	0
1239	0	0	-2754	-481	2273	1617	-2513	896	-1967	-2454	-5160	-665	-760	-2785	0
1240	0	0	-2437	-517	1920	1477	-2178	701	-1699	-2236	-4809	-490	-774	-2277	0
1241	0	0	-2139	-512	1627	1325	-1883	557	-1608	-2122	-4553	-616	-737	-2031	0
1242	0	0	-2040	-533	1507	1286	-1773	487	-1511	-2015	-4549	-543	-704	-1953	0
1243	0	0	-2094	-517	1577	1305	-1835	530	-1565	-2122	-4628	-521	-620	-2190	0
1244	0	0	-2294	-488	1806	1391	-2050	659	-1813	-2322	-5024	-556	-832	-2553	0
1245	0	0	-2606	-490	2116	1548	-2361	813	-2044	-2417	-5286	-583	-766	-2902	0
1246	0	0	-2944	-465	2479	1704	-2711	1007	-2329	-2572	-5594	-696	-845	-3169	0
1247	0	0	-2974	-452	2522	1713	-2748	1035	-2244	-2667	-5670	-638	-873	-3309	0
1248	0	0	-3082	-446	2636	1764	-2859	1095	-2304	-2624	-5678	-620	-779	-3249	0
1249	0	0	-3014	-432	2582	1723	-2798	1075	-2231	-2597	-5571	-597	-824	-3016	0
1250	0	0	-2801	-409	2392	1605	-2596	991	-2079	-2446	-5453	-574	-768	-2937	0
1251	0	0	-2788	-426	2362	1607	-2575	968	-2054	-2483	-5379	-541	-750	-2871	0
1252	0	0	-2910	-453	2457	1681	-2683	1002	-2151	-2613	-5678	-527	-816	-3224	0
1253	0	0	-3412	-473	2939	1942	-3175	1233	-2518	-2927	-6308	-609	-857	-3815	0
1254	0	0	-4088	-459	3629	2273	-3858	1585	-3038	-3330	-7201	-671	-1061	-4766	0
1255	0	0	-4969	-471	4498	2720	-4733	2013	-3621	-3837	-8068	-799	-1142	-5802	0
1256	0	0	-5926	-446	5480	3186	-5703	2517	-4299	-4469	-9145	-960	-1332	-6937	0
1257	0	0	-6799	-444	6355	3621	-6577	2955	-4784	-4962	-10249	-968	-1470	-7973	0
1258	0	0	-7631	-442	7189	4036	-7410	3373	-5472	-5445	-11096	-1185	-1643	-8984	0
1259	0	0	-8360	-424	7936	4392	-8148	3756	-5889	-5951	-12068	-1272	-1676	-9851	0
1260	0	0	-9077	-413	8664	4745	-8870	4125	-6380	-6400	-12945	-1323	-1866	-10710	0
1261	0	0	-9864	-399	9465	5131	-9664	4533	-6921	-6935	-14043	-1449	-2017	-11769	0
1262	0	0	-10867	-368	10499	5617	-10683	5065	-7684	-7595	-15287	-1493	-2141	-13036	0
1263	0	0	-12060	-331	11729	6195	-11894	5699	-8524	-8369	-16813	-1726	-2405	-14689	0
1264	0	0	-13387	-325	13062	6856	-13224	6368	-9527	-9259	-18495	-1922	-2587	-16445	0
1265	0	0	-14778	-296	14482	7537	-14630	7093	-10505	-10035	-20181	-1986	-2878	-18009	0
1266	0	0	-16046	-296	15750	8171	-15898	7727	-11467	-10831	-21784	-2211	-3136	-19706	0
1267	0	0	-17129	-292	16837	8710	-16983	8272	-12171	-11498	-23047	-2279	-3274	-20981	0
1268	0	0	-18043	-306	17737	9174	-17890	8715	-12860	-12066	-24193	-2403	-3451	-22110	0
1269	0	0	-18730	-322	18408	9526	-18569	9043	-13335	-12530	-25099	-2506	-3602	-22884	0
1270	0	0	-19362	-341	19021	9851	-19191	9340	-13744	-12875	-25805	-2529	-3687	-23578	0
1271	0	0	-19822	-378	19444	10100	-19633	9533	-14175	-13257	-26700	-2669	-3922	-24438	0
1272	0	0	-20437	-477	19960	10457	-20198	9741	-14707	-13593	-27577	-2783	-3949	-25351	0
1273	0	0	-21395	-622	20773	11008	-21084	10075	-15294	-14204	-28710	-2793	-4266	-26566	0
1274	0	0	-22247	-756	21491	11501	-21869	10367	-15979	-14759	-29866	-2958	-4450	-27798	0
1275	0	0	-23161	-762	22399	11961	-22780	10818	-16641	-15372	-30989	-3078	-4601	-28913	0
1276	0	0	-23820	-700	23120	12260	-23470	11210	-17180	-15799	-31784	-3154	-4731	-30005	0
1277	0	0	-24305	-659	23646	12482	-23975	11493	-17593	-16129	-31784	-3144	-4929	-30564	0
1278	0	0	-24633	-630	24003	12631	-24318	11686	-17797	-16274	-31784	-3263	-5012	-30968	0
1279	0	0	-24602	-616	23986	12609	-24294	11685	-17898	-16261	-31784	-3169	-5096	-31082	0
1280	0	0	-24422	-574	23848	12498	-24135	11637	-17910	-16218	-31784	-3338	-5108	-30902	0
1281	0	0	-24482	-686	23796	12584	-24139	11555	-18067	-16482	-31784	-3589	-5614	-31055	0
1282	0	0	-24507	-787	23720	12647	-24113	11466	-17976	-16344	-31784	-3148	-5331	-30661	0
1283	0	0	-23604	273	23877	11665	-23740	12075	-17783	-16051	-31784	-3026	-5065	-30333	0
1284	0	0	-23041	1356	24397	10842	-23719	12876	-17768	-16070	-31784	-3065	-5088	-30081	0
1285	0	0	-22382	2405	24787	9988	-23584	13596	-17778	-16109	-31784	-3303	-5191	-29749	0
1286	0	0	-21233	3426	24659	8903	-22946	14042	-17308	-15518	-31072	-3206	-5117	-28970	0
1287	0	0	-19829	4081	23910	7874	-21869	13995	-16530	-14780	-29631	-3272	-4793	-26583	0
1288	0	0	-17714	4522	22236	6596	-19975	13379	-15005	-13739	-27388	-3071	-4268	-23365	0
1289	0	0	-15417	4958	20375	5229	-17896	12666	-13486	-12328	-24612	-2911	-3990	-20763	0
1290	0	0	-12831	5311	18142	3760	-15486	11726	-11931	-10970	-21733	-2894	-3814	-17475	0
1291	0	0	-10381	5490	15871	2445	-13126	10680	-10212	-9374	-18614	-2698	-3224	-13387	0
1292	0	0	-7954	5581	13535	1186	-10744	9558	-8508	-7950	-15578	-2622	-2743	-9994	0
1293	0	0	-5253	5643	10896	-195	-8074	8269	-6696	-6217	-12462	-2448	-2293	-6725	0
1294	0	0	-2794	5736	8530	-1471	-5662	7133	-5075	-4923	-9550	-2263	-2114	-3860	0
1295	0	0	-192	5849	6041	-2828	-3116	5945	-3462	-3329	-6638	-2392	-1949	-1255	1
1296	0	0	2231	5897	3666	-4064	-717	4781	-1681	-1829	-3497	-2209	-1755	1472	0
1297	0	0	5061	5953	892	-5507	2084	3422	162	-137	-110	-1969	-1594	4805	0
1298	0	0	8060	6008	-2052	-7034	5056	1978	2198	1753	3515	-1610	-1028	8600	0
1299	0	0	11037	6087	-4950	-8562	7993	568	4322	3647	7016	-999	-388	12611	0
1300	0	0	13978	6211	-7767	-10094	10872	-778	6543	5558	10518	-384	263	13673	0
1301	0	0	16741	6291	-10450	-11516	13595	-2079	8471	7342	13830	199	758	13607	0
1302	0	0	19214	6372	-12842	-12793	16028	-3235	10303	8956	14220	675	1010	13580	0
1303	0	0	21339	6446	-14893	-13892	18116	-4223	11607	10359	14063	970	995	13523	0
1304	0	0	23308	6502	-16806	-14905	20057	-5152	12947	11461	14051	1055	935	13488	0
1305	0	0	25000	6557	-18443	-15778	21721	-5943	13306	12031	14028	1276	970	13318	0
1306	0	0	26645	6609	-20036	-16627	23340	-6713	13304	12008	13882	1418	977	13341	0
1307	0	0	28520	6694	-21826	-17607	25173	-7566	13341	12018	13878	1619	1107	13219	0
1308	0	0	30628	6778	-23850	-18703	27239	-8536	13323	12066	13785	1790	1356	13186	0
1309	0	0	32742	6869	-25873	-19805	29307	-9502	13294	12018	13708	2095	1720	13069	0
1310	0	0	34954	6987	-27967	-20970	31460	-10490	13261	12049	13583	2494	2132	13030	0
1311	0	0	37123	7143	-29980	-22133	33551	-11418	13273	12004	13566	2774	2461	13052	0
1312	0	0	38844	7304	-31540	-23074	35192	-12118	13267	12002	13432	3078	2927	12831	0
1313	0	0	39336	7552	-31784	-23444	35560	-12116	13271	11985	13422	3309	3181	12838	0
1314	0	0	39635	7851	-31784	-23743	35709	-11966	13254	11944	13368	3290	3261	12722	0
1315	0	0	40015	8231	-31784	-24123	35899	-11776	13228	12028	13263	3294	3183	12786	0
1316	0	0	40227	8681	-31546	-24454	35886	-11432	13201	11975	13186	3115	3189	12569	0
1317	0	0	39731	9273	-30458	-24502	35094	-10592	13287	12000	13112	3049	3247	12528	0
1318	0	0	39220	9841	-29379	-24530	34299	-9769	13267	11927	13087	2913	3233	12497	0
1319	0	0	38542	10477	-28065	-24509	33303	-8794	13244	11995	12986	2791	3274	12412	0
1320	0	0	37957	11092	-26865	-24524	32411	-7886	13267	11931	12918	2747	3325	12377	0
1321	0	0	37111	11674	-25437	-24392	31274	-6881	13242	12035	12864	2634	3414	12377	0
1322	0	0	35730	12028	-23702	-23879	29716	-5837	13219	11969	12825	2510	3268	12313	0
1323	0	0	33905	12125	-21780	-23015	27842	-4827	13230	11977	12757	2483	3247	12198	0
1324	0	0	31549	11878	-19671	-21713	25610	-3896	13153	11909	12712	2364	3038	12072	0
1325	0	0	29132	11494	-17638	-20313	23385	-3072	13248	12020	12637	2359	3071	12111	0
1326	0	0	26532	11172	-15360	-18852	20946	-2094	13230	11917	12561	2378	2849	12049	0
1327	0	0	24163	10807	-13356	-17485	18759	-1274	13219	11975	12563	2483	2783	11919	0
1328	0	0	21643	10283	-11360	-15963	16501	-538	13257	11962	12404	2393	2578	11944	0
1329	0	0	19149	9663	-9486	-14406	14317	88	13252	11886	12398	2428	2434	11874	0
1330	0	0	16821	9079	-7742	-12950	12281	668	12629	11288	12297	2438	2300	11801	0
1331	0	0	14604	8332	-6272	-11468	10438	1030	11451	10320	12301	2285	2017	11760	0
1332	0	0	12386	7612	-4774	-9999	8580	1419	10305	9409	12214	2190	1963	11686	0
1333	0	0	10194	6813	-3381	-8503	6787	1716	9164	8322	12148	2155	1680	11669	0
1334	0	0	8077	6297	-1780	-7187	4928	2258	7955	7335	12090	2073	1423	11562	0
1335	0	0	6185	5988	-197	-6086	3191	2895	6840	6351	11956	1940	1222	10289	0
1336	0	0	4625	5922	1297	-5273	1664	3609	5808	5492	11073	1862	942	8367	0
1337	0	0	3492	5965	2473	-4728	509	4219	4993	4766	9758	1676	861	6663	0
1338	0	0	2594	5928	3334	-4261	-370	4631	4345	4130	8534	1404	523	5476	0
1339	0	0	1890	5903	4013	-3896	-1061	4958	3810	3594	7521	1169	486	4599	0
1340	0	0	1455	5854	4399	-3654	-1472	5126	3371	3135	6850	816	335	3980	0
1341	0	0	1193	5808	4615	-3500	-1711	5211	2952	2807	6081	583	265	3526	0
1342	0	0	688	5726	5038	-3207	-2175	5382	2539	2324	5272	415	197	2880	0
1343	0	0	139	5697	5558	-2918	-2709	5627	2064	1934	4430	155	98	2166	0
1344	0	0	-495	5614	6109	-2559	-3302	5861	1548	1431	3503	75	0	1288	0
1345	0	0	-1120	5536	6656	-2208	-3888	6096	1121	1107	2663	11	-122	614	0
1346	0	0	-1671	5441	7112	-1885	-4391	6276	762	779	2106	-118	-176	159	0
1347	0	0	-1952	5340	7292	-1694	-4622	6316	651	506	1730	-275	-209	-95	0
1348	0	0	-2107	5261	7368	-1577	-4737	6314	378	494	1495	-333	-226	-205	0
1349	0	0	-1975	5208	7183	-1616	-4579	6195	514	613	1559	-341	-98	116	0
1350	0	0	-1655	5131	6786	-1738	-4220	5958	609	680	1802	-417	-254	267	0
1351	0	0	-1344	5075	6419	-1865	-3881	5747	913	841	2011	-300	-129	808	0
1352	0	0	-1263	5042	6305	-1889	-3784	5673	993	849	2042	-205	-135	1082	0
1353	0	0	-1219	4981	6200	-1881	-3709	5590	944	904	2042	-273	-188	981	0
1354	0	0	-1304	4956	6260	-1826	-3782	5608	892	807	1860	-217	-279	727	0
1355	0	0	-1357	4948	6305	-1795	-3831	5626	768	735	1678	-174	-240	651	0
1356	0	0	-1377	4914	6291	-1768	-3834	5602	735	711	1608	-129	-250	471	0
1357	0	0	-1307	4902	6209	-1797	-3758	5555	647	774	1639	-135	-285	469	0
1358	0	0	-945	4892	5837	-1973	-3391	5364	902	873	1856	-56	-223	667	0
1359	0	0	-669	4865	5534	-2098	-3101	5199	1065	1107	2159	27	-91	1020	0
1360	0	0	-143	4838	4981	-2347	-2562	4909	1365	1373	2587	155	-44	1511	0
1361	0	0	357	4846	4489	-2601	-2066	4667	1705	1649	2966	306	58	1967	0
1362	0	0	557	4836	4279	-2696	-1861	4557	1680	1790	3007	384	48	2081	0
1363	0	0	603	4795	4192	-2699	-1794	4493	1701	1637	2908	434	5	1930	0
1364	0	0	487	4776	4289	-2631	-1901	4532	1449	1528	2661	481	81	1528	0
1365	0	0	296	4756	4460	-2526	-2082	4608	1319	1332	2229	430	-13	1183	0
1366	0	0	136	4753	4617	-2444	-2240	4685	1152	1175	2054	442	-89	940	0
1367	0	0	188	4733	4545	-2460	-2178	4639	1119	1121	1877	516	-32	791	0
1368	0	0	211	4692	4481	-2451	-2135	4586	1037	1127	1879	419	27	727	0
1369	0	0	411	4696	4285	-2553	-1937	4490	1107	1146	1905	432	42	861	0
1370	0	0	712	4683	3971	-2697	-1629	4327	1299	1297	2145	424	87	1068	0
1371	0	0	923	4661	3738	-2792	-1407	4199	1373	1266	2246	409	-23	1061	0
1372	0	0	957	4644	3687	-2800	-1365	4165	1264	1218	2089	285	-44	859	0
1373	0	0	768	4613	3845	-2690	-1538	4229	1119	1026	1720	192	-64	384	0
1374	0	0	454	4595	4141	-2524	-1843	4368	710	805	1239	133	-203	-153	0
1375	0	0	60	4601	4541	-2330	-2240	4571	424	465	762	9	-195	-816	0
1376	0	0	-214	4593	4807	-2189	-2510	4700	234	306	516	62	-258	-1094	0
1377	0	0	-452	4578	5030	-2063	-2741	4804	135	184	256	11	-411	-1247	0
1378	0	0	-442	4570	5012	-2064	-2727	4791	151	267	428	19	-304	-1082	0
1379	0	0	-401	4580	4981	-2089	-2691	4780	287	333	661	73	-279	-845	0
1380	0	0	-79	4590	4669	-2255	-2374	4629	572	580	1012	221	-269	-339	0
1381	0	0	172	4601	4429	-2386	-2128	4515	845	979	1264	391	-85	50	0
1382	0	0	209	4605	4396	-2407	-2093	4500	820	1002	1295	358	-40	112	0
1383	0	0	270	4609	4339	-2439	-2034	4474	935	1039	1330	562	-67	153	0
1384	0	0	-33	4607	4640	-2287	-2336	4623	646	940	1115	552	-145	-40	0
1385	0	0	-262	4586	4848	-2162	-2555	4717	531	861	896	558	-122	-267	0
1386	0	0	-383	4562	4945	-2089	-2664	4753	603	888	882	743	-95	-250	0
1387	0	0	-431	4531	4962	-2050	-2696	4746	566	886	977	564	-116	-184	0
1388	0	0	-238	4491	4729	-2126	-2483	4610	708	1090	1165	692	-31	116	0
1389	0	0	-89	4456	4545	-2183	-2317	4500	882	1222	1497	671	-64	508	0
1390	0	0	297	4427	4130	-2362	-1916	4278	1061	1501	1866	679	-54	981	0
1391	0	0	767	4388	3621	-2577	-1427	4004	1390	1693	2308	694	79	1377	0
1392	0	0	868	4363	3495	-2615	-1313	3929	1423	1730	2397	655	89	1369	0
1393	0	0	981	4368	3387	-2674	-1203	3877	1455	1666	2360	593	13	1259	0
1394	0	0	836	4388	3552	-2612	-1358	3970	1241	1586	2135	552	-77	1084	0
1395	0	0	633	4394	3761	-2513	-1564	4077	1006	1361	1848	397	-106	663	0
1396	0	0	536	4392	3856	-2464	-1660	4124	995	1274	1695	444	-83	510	0
1397	0	0	428	4370	3942	-2399	-1757	4156	840	1193	1612	248	-83	292	0
1398	0	0	569	4357	3788	-2463	-1609	4072	991	1214	1738	273	-195	531	0
1399	0	0	728	4351	3623	-2539	-1447	3987	1092	1261	1835	263	-93	814	0
1400	0	0	1112	4345	3233	-2728	-1060	3789	1272	1443	2149	320	-95	1247	0
1401	0	0	1395	4353	2958	-2874	-781	3655	1466	1600	2407	378	27	1674	0
1402	0	0	1436	4361	2925	-2898	-744	3643	1522	1635	2423	397	-23	1771	0
1403	0	0	1277	4359	3082	-2818	-902	3720	1361	1590	2236	384	11	1664	0
1404	0	0	1114	4359	3245	-2736	-1065	3802	1280	1447	1959	438	81	1423	0
1405	0	0	737	4353	3616	-2545	-1439	3984	1006	1276	1654	434	38	1006	0
1406	0	0	492	4368	3876	-2430	-1692	4122	944	1131	1268	510	-21	880	0
1407	0	0	363	4374	4011	-2368	-1824	4192	779	1204	1134	614	60	814	0
1408	0	0	285	4405	4120	-2345	-1917	4262	822	1096	1092	614	40	882	0
1409	0	0	374	4479	4105	-2426	-1865	4292	913	1169	1169	601	19	1150	0
1410	0	0	559	4493	3934	-2526	-1687	4213	1024	1346	1305	647	170	1402	0
1411	0	0	743	4514	3771	-2628	-1514	4142	1125	1373	1410	620	122	1493	0
1412	0	0	701	4489	3788	-2595	-1543	4138	1148	1253	1255	649	149	1340	0
1413	0	0	453	4462	4009	-2457	-1778	4235	876	1061	904	529	36	1043	0
1414	0	0	97	4419	4322	-2258	-2112	4370	543	795	452	306	-7	430	0
1415	0	0	-306	4382	4688	-2038	-2497	4535	339	506	-3	265	23	-31	0
1416	0	0	-762	4357	5119	-1797	-2940	4738	-5	110	-510	114	-110	-562	0
1417	0	0	-897	4308	5205	-1705	-3051	4756	-56	106	-719	118	-182	-779	0
1418	0	0	-905	4268	5173	-1681	-3039	4720	-67	23	-715	77	-215	-816	0
1419	0	0	-1012	4260	5272	-1624	-3142	4766	-162	-36	-725	-17	-291	-729	0
1420	0	0	-593	4260	4853	-1833	-2723	4556	128	225	-391	-7	-157	-386	0
1421	0	0	-415	4268	4683	-1926	-2549	4475	254	201	-269	-25	-215	-248	0
1422	0	0	-341	4285	4626	-1972	-2483	4455	316	192	-246	-141	-133	-258	0
1423	0	0	-429	4308	4737	-1939	-2583	4522	244	129	-432	-31	-275	-397	0
1424	0	0	-625	4306	4931	-1840	-2778	4618	21	15	-711	-89	-283	-744	0
1425	0	0	-915	4324	5239	-1704	-3077	4781	-102	-174	-938	-114	-213	-970	0
1426	0	0	-1100	4337	5437	-1618	-3268	4887	-230	-254	-1185	-155	-323	-1183	0
1427	0	0	-1077	4339	5416	-1631	-3246	4877	-199	-242	-1022	-100	-261	-1039	0
1428	0	0	-990	4341	5331	-1675	-3160	4836	-95	-100	-896	31	-323	-818	0
1429	0	0	-813	4384	5197	-1785	-3005	4790	56	60	-601	75	-213	-389	0
1430	0	0	-336	4407	4743	-2035	-2539	4575	434	337	-164	205	-126	118	0
1431	0	0	-68	4444	4512	-2188	-2290	4478	549	506	155	205	-81	469	0
1432	0	0	130	4469	4339	-2299	-2104	4404	717	601	225	267	-114	578	0
1433	0	0	47	4481	4434	-2264	-2193	4457	661	535	161	263	-71	523	0
1434	0	0	8	4493	4485	-2250	-2238	4489	459	426	-120	242	-89	108	0
1435	0	0	-286	4498	4784	-2106	-2535	4641	358	215	-415	223	-106	-133	0
1436	0	0	-441	4504	4945	-2031	-2693	4724	126	120	-669	190	-162	-356	0
1437	0	0	-505	4527	5032	-2011	-2768	4779	95	73	-704	209	-246	-403	0
1438	0	0	-384	4537	4921	-2076	-2652	4729	166	93	-574	180	-170	-312	0
1439	0	0	-205	4559	4764	-2177	-2484	4661	304	176	-343	159	-162	-81	0
1440	0	0	33	4582	4549	-2307	-2258	4565	434	279	-168	87	-195	180	0
1441	0	0	475	4591	4116	-2533	-1820	4353	661	516	89	265	-149	585	0
1442	0	0	495	4609	4114	-2552	-1809	4361	649	475	215	60	-85	529	0
1443	0	0	498	4634	4136	-2566	-1819	4385	640	259	87	89	-143	415	0
1444	0	0	208	4644	4436	-2426	-2114	4540	366	155	-213	15	-174	3	0
1445	0	0	51	4654	4603	-2352	-2276	4628	178	9	-566	93	-277	-277	0
1446	0	0	-270	4671	4941	-2200	-2605	4806	60	-162	-723	3	-322	-502	0
1447	0	0	-256	4673	4929	-2208	-2592	4801	65	-83	-746	23	-221	-527	0
1448	0	0	-184	4673	4857	-2244	-2520	4765	110	31	-618	0	-186	-347	0
1449	0	0	-66	4683	4749	-2308	-2407	4716	244	91	-399	56	-145	11	0
1450	0	0	301	4702	4401	-2501	-2050	4551	583	304	-62	195	-219	455	0
1451	0	0	596	4720	4124	-2658	-1764	4422	805	517	250	259	-91	884	0
1452	0	0	652	4741	4089	-2696	-1718	4415	764	500	333	178	-133	894	0
1453	0	0	624	4760	4136	-2692	-1756	4448	744	535	219	248	-79	758	0
1454	0	0	399	4764	4365	-2581	-1983	4564	630	275	-25	155	-114	411	0
1455	0	0	97	4787	4690	-2442	-2296	4738	356	131	-302	157	-174	133	0
1456	0	0	-61	4787	4848	-2363	-2454	4817	269	81	-504	139	-215	-131	0
1457	0	0	-206	4756	4962	-2275	-2584	4859	211	135	-564	219	-143	-124	0
1458	0	0	-190	4727	4917	-2268	-2553	4822	279	97	-475	83	-126	-120	0
1459	0	0	-23	4706	4729	-2341	-2376	4717	405	225	-221	180	-194	225	0
1460	0	0	169	4675	4506	-2422	-2168	4590	611	380	54	226	-106	523	0
1461	0	0	513	4654	4141	-2583	-1814	4397	828	543	314	203	-135	776	0
1462	0	0	553	4619	4066	-2586	-1756	4342	841	549	415	228	-73	801	0
1463	0	0	413	4632	4219	-2522	-1903	4425	715	428	250	120	-162	539	0
1464	0	0	152	4623	4471	-2387	-2159	4547	529	310	-118	221	-236	131	0
1465	0	0	-118	4607	4725	-2244	-2421	4666	318	64	-391	79	-215	-194	0
1466	0	0	-437	4593	5030	-2078	-2733	4811	32	13	-680	-36	-265	-593	0
1467	0	0	-486	4590	5076	-2052	-2781	4833	120	-77	-675	11	-267	-589	0
1468	0	0	-514	4551	5065	-2018	-2789	4808	201	-19	-651	79	-320	-467	0
1469	0	0	-427	4508	4935	-2040	-2681	4721	215	69	-492	-38	-248	-279	0
1470	0	0	-73	4491	4564	-2209	-2318	4527	488	331	-151	97	-176	147	0
1471	0	0	51	4454	4403	-2252	-2176	4428	562	356	69	120	-170	267	0
1472	0	0	119	4425	4306	-2272	-2093	4365	566	453	-29	89	-161	195	0
1473	0	0	-45	4374	4419	-2164	-2232	4396	556	287	-161	110	-277	-27	0
1474	0	0	-439	4335	4774	-1948	-2606	4554	182	79	-605	44	-283	-547	0
1475	0	0	-730	4300	5030	-1785	-2880	4665	9	-75	-956	-46	-246	-890	0
1476	0	0	-1123	4246	5369	-1561	-3246	4807	-192	-292	-1253	-11	-325	-1169	0
1477	0	0	-1195	4205	5400	-1505	-3297	4802	-199	-335	-1447	-3	-384	-1363	0
1478	0	0	-1228	4161	5389	-1466	-3308	4775	-180	-246	-1274	-38	-320	-1179	0
1479	0	0	-1158	4130	5288	-1486	-3223	4709	-244	-184	-1276	-15	-382	-1057	0
1480	0	0	-900	4105	5005	-1602	-2952	4555	75	-83	-1014	62	-318	-779	0
1481	0	0	-629	4085	4714	-1728	-2671	4399	252	-5	-787	71	-281	-614	0
1482	0	0	-710	4050	4760	-1670	-2735	4405	153	7	-803	36	-333	-605	0
1483	0	0	-714	4009	4723	-1647	-2718	4366	23	-112	-940	-29	-415	-871	0
1484	0	0	-1067	3959	5026	-1446	-3046	4492	-203	-240	-1356	-79	-442	-1193	0
1485	0	0	-1276	3903	5179	-1313	-3227	4541	-368	-521	-1654	-126	-434	-1590	0
1486	0	0	-1569	3866	5435	-1148	-3502	4650	-554	-572	-1872	-129	-461	-1769	0
1487	0	0	-1610	3814	5424	-1102	-3517	4619	-601	-682	-1996	-166	-591	-1891	0
1488	0	0	-1583	3773	5356	-1095	-3469	4564	-463	-599	-1831	-157	-409	-1693	0
1489	0	0	-1431	3717	5148	-1143	-3289	4432	-440	-521	-1637	-209	-498	-1408	0
1490	0	0	-1012	3676	4688	-1332	-2850	4182	-79	-256	-1206	-62	-450	-940	0
1491	0	0	-722	3623	4345	-1450	-2533	3984	162	-104	-981	-139	-450	-622	0
1492	0	0	-601	3579	4180	-1489	-2390	3879	192	-34	-845	-81	-424	-541	0
1493	0	0	-627	3571	4198	-1472	-2412	3884	69	-40	-950	-131	-453	-626	0
1494	0	0	-659	3581	4240	-1461	-2449	3910	-25	-91	-1164	-114	-430	-847	0
1495	0	0	-869	3575	4444	-1353	-2656	4009	-238	-271	-1297	-230	-463	-1117	0
1496	0	0	-984	3573	4557	-1294	-2770	4065	-254	-331	-1474	-203	-446	-1313	0
1497	0	0	-1017	3573	4590	-1278	-2803	4081	-174	-420	-1406	-190	-547	-1212	0
1498	0	0	-797	3546	4343	-1374	-2570	3944	-126	-244	-1268	-114	-488	-1022	0
1499	0	0	-510	3519	4029	-1504	-2269	3774	128	3	-871	-139	-420	-512	0
1500	0	0	-99	3499	3598	-1700	-1848	3548	428	155	-450	-40	-419	-67	0
1501	0	0	284	3486	3202	-1885	-1459	3344	644	422	-145	-29	-302	271	0
1502	0	0	494	3460	2966	-1977	-1236	3213	766	527	21	1	-339	438	0
1503	0	0	452	3451	2999	-1951	-1273	3225	653	426	-21	-73	-436	291	0
1504	0	0	380	3462	3082	-1921	-1351	3272	521	335	-267	-75	-430	65	0
1505	0	0	155	3447	3292	-1801	-1568	3369	364	203	-353	-153	-372	-228	0
1506	0	0	19	3443	3424	-1731	-1702	3433	211	91	-647	-225	-510	-440	0
1507	0	0	4	3443	3439	-1723	-1717	3441	238	110	-562	-131	-442	-403	0
1508	0	0	175	3447	3272	-1811	-1548	3359	358	172	-475	-205	-465	-240	0
1509	0	0	398	3439	3041	-1918	-1321	3240	578	343	-131	-159	-420	174	0
1510	0	0	751	3418	2667	-2084	-958	3042	797	549	259	-112	-343	570	0
1511	0	0	1122	3422	2300	-2272	-589	2861	983	694	490	-56	-384	933	0
1512	0	0	1100	3402	2302	-2251	-601	2852	956	729	477	-98	-376	892	0
1513	0	0	1112	3391	2279	-2251	-583	2835	960	646	382	-81	-419	690	0
1514	0	0	976	3414	2438	-2195	-731	2926	797	525	151	-91	-453	366	0
1515	0	0	589	3400	2811	-1994	-1111	3105	568	244	-172	-159	-488	87	0
1516	0	0	483	3393	2910	-1938	-1213	3151	426	230	-409	-240	-486	-254	0
1517	0	0	390	3389	2999	-1889	-1304	3194	374	170	-397	-215	-516	-211	0
1518	0	0	516	3383	2867	-1949	-1175	3125	485	265	-273	-232	-479	-60	0
1519	0	0	595	3375	2780	-1985	-1092	3077	552	347	-129	-213	-517	254	0
1520	0	0	1040	3362	2322	-2201	-641	2842	904	521	275	-135	-419	642	0
1521	0	0	1329	3342	2013	-2335	-342	2677	1032	750	626	-118	-281	935	0
1522	0	0	1436	3317	1881	-2376	-222	2599	1049	719	560	-108	-413	884	0
1523	0	0	1323	3317	1994	-2320	-335	2655	993	601	450	-114	-444	748	0
1524	0	0	1141	3307	2166	-2224	-512	2736	754	521	159	-219	-455	401	0
1525	0	0	943	3307	2364	-2125	-710	2835	649	362	-81	-197	-481	201	0
1526	0	0	714	3305	2591	-2009	-938	2948	492	256	-341	-205	-514	-75	0
1527	0	0	654	3290	2636	-1972	-991	2963	502	201	-378	-209	-498	-64	0
1528	0	0	742	3296	2554	-2019	-906	2925	479	267	-161	-225	-471	25	0
1529	0	0	893	3288	2395	-2090	-751	2841	686	419	62	-182	-411	405	0
1530	0	0	1273	3263	1990	-2268	-358	2626	931	595	442	-147	-401	791	0
1531	0	0	1554	3255	1701	-2404	-73	2478	1167	733	624	-139	-325	1078	0
1532	0	0	1639	3249	1610	-2444	14	2429	1247	760	770	-69	-314	1165	0
1533	0	0	1521	3235	1714	-2378	-96	2474	1096	708	535	-129	-372	935	0
1534	0	0	1367	3233	1866	-2300	-249	2549	873	613	347	-122	-413	644	0
1535	0	0	1025	3230	2205	-2127	-590	2717	603	432	46	-168	-386	300	0
1536	0	0	822	3241	2419	-2031	-798	2830	512	226	-201	-232	-483	21	0
1537	0	0	724	3255	2531	-1989	-903	2893	473	236	-232	-172	-455	46	0
1538	0	0	751	3259	2508	-2005	-878	2883	521	310	-190	-147	-415	89	0
1539	0	0	906	3265	2359	-2085	-726	2812	624	432	44	-180	-347	424	0
1540	0	0	1164	3259	2095	-2211	-465	2677	847	624	360	-40	-372	770	0
1541	0	0	1455	3257	1802	-2356	-173	2529	1055	799	587	85	-292	1012	0
1542	0	0	1469	3261	1792	-2365	-161	2526	1111	721	607	36	-355	1055	0
1543	0	0	1321	3282	1961	-2301	-320	2621	878	640	378	3	-388	752	0
1544	0	0	1104	3282	2178	-2193	-537	2730	762	434	110	-81	-364	399	0
1545	0	0	772	3274	2502	-2023	-865	2888	494	223	-294	-112	-358	-34	0
1546	0	0	559	3265	2706	-1912	-1073	2985	308	129	-578	-60	-512	-223	0
1547	0	0	419	3247	2828	-1833	-1204	3037	296	13	-570	-108	-382	-327	0
1548	0	0	458	3230	2772	-1844	-1157	3001	277	97	-516	-149	-457	-292	0
1549	0	0	615	3208	2593	-1911	-989	2900	444	190	-327	-48	-320	-77	0
1550	0	0	809	3189	2380	-1999	-785	2784	630	304	-118	-1	-442	273	0
1551	0	0	1143	3185	2042	-2164	-449	2613	890	519	184	58	-298	583	0
1552	0	0	1089	3166	2077	-2127	-494	2621	760	467	166	-25	-378	549	0
1553	0	0	1036	3144	2108	-2090	-536	2626	647	440	-34	-116	-393	234	0
1554	0	0	836	3136	2300	-1986	-732	2718	479	370	-292	-36	-378	44	0
1555	0	0	500	3142	2642	-1821	-1071	2892	234	71	-647	-104	-471	-483	0
1556	0	0	311	3127	2816	-1719	-1252	2971	100	-75	-853	-110	-465	-696	0
1557	0	0	217	3115	2898	-1666	-1340	3006	32	-93	-878	-100	-455	-657	0
1558	0	0	250	3113	2863	-1681	-1306	2988	106	-81	-799	-153	-543	-624	0
1559	0	0	378	3113	2735	-1745	-1178	2924	269	52	-568	-36	-440	-238	0
1560	0	0	671	3107	2436	-1889	-882	2771	444	215	-360	-21	-417	118	0
1561	0	0	968	3115	2147	-2041	-589	2631	659	407	-38	-27	-378	341	0
1562	0	0	987	3109	2122	-2048	-567	2615	655	356	9	-36	-411	376	0
1563	0	0	880	3111	2231	-1995	-675	2671	570	259	-186	-42	-440	131	0
1564	0	0	745	3102	2357	-1923	-806	2729	469	81	-382	-29	-459	-195	0
1565	0	0	416	3100	2684	-1758	-1134	2892	188	31	-711	-116	-473	-519	0
1566	0	0	148	3098	2950	-1623	-1401	3024	25	-186	-977	-155	-463	-793	0
1567	0	0	167	3121	2954	-1644	-1393	3037	3	-164	-950	-149	-525	-853	0
1568	0	0	166	3107	2941	-1636	-1387	3024	102	-135	-836	-207	-492	-686	0
1569	0	0	289	3111	2822	-1700	-1266	2966	157	-95	-677	-120	-457	-440	0
1570	0	0	688	3105	2417	-1896	-864	2761	424	129	-388	-34	-372	-89	0
1571	0	0	916	3115	2199	-2015	-641	2657	595	322	-89	-91	-339	180	0
1572	0	0	966	3123	2157	-2044	-595	2640	642	285	-38	-27	-438	182	0
1573	0	0	908	3117	2209	-2012	-650	2663	521	232	-258	-75	-310	-13	0
1574	0	0	739	3115	2376	-1927	-818	2745	308	100	-494	-93	-444	-320	0
1575	0	0	397	3109	2712	-1753	-1157	2910	98	-139	-795	-168	-504	-642	0
1576	0	0	233	3102	2869	-1667	-1318	2985	-31	-269	-1063	-176	-514	-900	0
1577	0	0	159	3100	2941	-1629	-1391	3020	-87	-219	-1049	-164	-504	-962	0
1578	0	0	203	3076	2873	-1639	-1335	2974	89	-203	-971	-128	-519	-783	0
1579	0	0	344	3030	2686	-1687	-1171	2858	95	-106	-694	-108	-494	-457	0
1580	0	0	688	3010	2322	-1849	-817	2666	347	147	-397	-104	-388	-48	0
1581	0	0	1034	3012	1978	-2023	-472	2495	702	323	-60	-27	-310	296	0
1582	0	0	1022	2989	1967	-2005	-472	2478	582	273	-73	-56	-463	285	0
1583	0	0	1036	2991	1955	-2013	-459	2473	556	250	-205	21	-384	141	0
1584	0	0	780	2997	2217	-1888	-718	2607	424	102	-496	-77	-358	-259	0
1585	0	0	530	2997	2467	-1763	-968	2732	180	-40	-741	-42	-424	-488	0
1586	0	0	340	2993	2653	-1666	-1156	2823	19	-153	-973	-93	-500	-756	0
1587	0	0	332	3001	2669	-1666	-1168	2835	83	-67	-841	-73	-422	-626	0
1588	0	0	415	2999	2584	-1707	-1084	2791	161	-50	-748	-85	-411	-543	0
1589	0	0	593	2977	2384	-1785	-895	2680	366	108	-391	5	-374	-83	0
1590	0	0	1038	2956	1918	-1997	-440	2437	684	446	40	58	-347	463	0
1591	0	0	1329	2952	1623	-2140	-147	2287	801	572	333	17	-327	776	0
1592	0	0	1403	2960	1557	-2181	-77	2258	950	653	426	137	-331	803	0
1593	0	0	1422	2937	1515	-2179	-46	2226	892	582	391	-52	-306	731	0
1594	0	0	1340	2911	1571	-2125	-115	2241	900	552	252	19	-258	521	0
1595	0	0	1100	2900	1800	-2000	-350	2350	680	382	50	50	-368	428	0
1596	0	0	1028	2890	1862	-1959	-417	2376	595	362	-64	3	-353	192	0
1597	0	0	1082	2882	1800	-1982	-359	2341	708	341	164	71	-360	426	0
1598	0	0	1166	2896	1730	-2031	-282	2313	814	500	323	0	-312	620	0
1599	0	0	1579	2915	1336	-2247	121	2125	1086	774	657	112	-259	1158	0
1600	0	0	1950	2933	983	-2441	483	1958	1379	1070	1193	213	-151	1662	0
1601	0	0	2303	2921	618	-2612	842	1769	1577	1196	1623	203	-128	2052	0
1602	0	0	2535	2911	376	-2723	1079	1643	1775	1344	1841	211	-7	2246	0
1603	0	0	2489	2896	407	-2692	1041	1651	1716	1334	1685	240	-164	2190	0
1604	0	0	2487	2890	403	-2688	1042	1646	1672	1346	1676	205	-50	2025	0
1605	0	0	2238	2915	677	-2576	780	1796	1553	1171	1493	228	-56	1819	0
1606	0	0	2206	2939	733	-2572	736	1836	1474	1142	1422	194	-91	1643	0
1607	0	0	2247	2958	711	-2602	768	1834	1583	1204	1590	254	-188	1860	0
1608	0	0	2422	2974	552	-2698	935	1763	1678	1408	1868	184	-98	2116	0
1609	0	0	2762	2983	221	-2872	1270	1602	1974	1617	2277	292	7	2553	0
1610	0	0	3080	2989	-91	-3034	1585	1449	2236	1843	2708	289	114	3067	0
1611	0	0	3553	2991	-562	-3272	2057	1214	2469	2102	3092	405	108	3499	0
1612	0	0	3706	2989	-717	-3347	2211	1136	2694	2135	3348	395	157	3751	0
1613	0	0	3743	2985	-758	-3364	2250	1113	2640	2170	3276	389	164	3686	0
1614	0	0	3650	2981	-669	-3315	2159	1156	2500	2104	3214	347	135	3503	0
1615	0	0	3514	2942	-572	-3228	2043	1185	2518	1996	3053	372	93	3379	0
1616	0	0	3303	2873	-430	-3088	1866	1221	2432	1922	2974	289	36	3274	0
1617	0	0	3369	2795	-574	-3082	1971	1110	2502	2009	3125	314	67	3346	0
1618	0	0	3474	2739	-735	-3106	2104	1002	2595	2132	3362	386	149	3600	0
1619	0	0	3632	2781	-851	-3206	2241	965	2735	2262	3590	407	129	3944	0
1620	0	0	4083	2807	-1276	-3445	2679	765	3010	2572	4093	428	228	4413	0
1621	0	0	4366	2828	-1538	-3597	2952	645	3216	2770	4271	562	322	4648	0
1622	0	0	4407	2828	-1579	-3617	2993	624	3222	2764	4324	372	356	4683	0
1623	0	0	4403	2826	-1577	-3614	2990	624	3224	2723	4225	512	397	4524	0
1624	0	0	4131	2803	-1328	-3467	2729	737	2958	2525	3918	343	225	4167	0
1625	0	0	3799	2795	-1004	-3297	2401	895	2809	2296	3521	349	236	3806	0
1626	0	0	3493	2758	-735	-3125	2114	1011	2572	2161	3286	306	104	3482	0
1627	0	0	3439	2762	-677	-3100	2058	1042	2622	2155	3282	327	205	3356	0
1628	0	0	3396	2783	-613	-3089	2004	1085	2651	2199	3305	345	296	3614	0
1629	0	0	3641	2811	-830	-3226	2235	990	2752	2277	3437	345	209	3755	0
1630	0	0	3889	2828	-1061	-3358	2475	883	2985	2527	3810	411	345	4250	0
1631	0	0	4131	2832	-1299	-3481	2715	766	3074	2607	3986	426	349	4450	0
1632	0	0	4354	2822	-1532	-3588	2943	645	3292	2642	4219	430	345	4570	0
1633	0	0	4201	2816	-1385	-3508	2793	715	3202	2560	4052	469	366	4419	0
1634	0	0	4113	2785	-1328	-3449	2720	728	3131	2516	3854	420	327	4211	0
1635	0	0	3891	2770	-1121	-3330	2506	824	3055	2514	3674	374	355	4060	0
1636	0	0	3774	2750	-1024	-3262	2399	863	2975	2456	3664	362	341	4042	0
1637	0	0	3858	2737	-1121	-3297	2489	808	3088	2434	3709	407	386	3978	0
1638	0	0	4036	2743	-1293	-3389	2664	725	3187	2735	4011	436	498	4322	0
1639	0	0	4164	2752	-1412	-3458	2788	670	3348	2679	4281	473	424	4669	0
1640	0	0	4535	2747	-1788	-3641	3161	479	3612	2983	4675	554	490	5139	0
1641	0	0	4839	2768	-2071	-3803	3455	348	3854	3210	4997	554	628	5385	0
1642	0	0	4892	2795	-2097	-3843	3494	349	3819	3270	5005	556	570	5433	0
1643	0	0	4754	2801	-1953	-3777	3353	424	3715	3094	4848	502	549	5111	0
1644	0	0	4383	2791	-1592	-3587	2987	599	3482	2834	4434	490	566	4605	0
1645	0	0	3856	2772	-1084	-3314	2470	844	3171	2525	3784	374	496	3905	0
1646	0	0	3320	2770	-550	-3045	1935	1110	2741	2265	3230	426	413	3369	0
1647	0	0	2864	2766	-98	-2815	1481	1334	2426	2101	2760	323	442	2830	0
1648	0	0	2505	2776	271	-2640	1117	1523	2273	1790	2374	271	256	2425	0
1649	0	0	2160	2774	614	-2467	773	1694	2021	1555	2007	269	252	2013	0
1650	0	0	1806	2770	964	-2288	421	1867	1744	1456	1586	203	215	1771	0
1651	0	0	1488	2799	1311	-2143	88	2055	1557	1057	1039	240	157	1142	0
1652	0	0	844	2805	1961	-1824	-558	2383	1055	649	223	89	27	217	0
1653	0	0	-45	2814	2859	-1384	-1452	2836	378	157	-847	-83	-65	-898	0
1654	0	0	-1067	2783	3850	-858	-2458	3316	-300	-578	-2089	-137	-277	-2244	0
1655	0	0	-2074	2768	4842	-347	-3458	3805	-1004	-1210	-3385	-226	-378	-3569	0
1656	0	0	-3160	2760	5920	200	-4540	4340	-1749	-1885	-4588	-384	-587	-4770	0
1657	0	0	-4060	2741	6801	659	-5430	4771	-2353	-2533	-5728	-465	-711	-5942	0
1658	0	0	-4865	2708	7573	1078	-6219	5140	-3014	-2968	-6572	-616	-836	-6764	0
1659	0	0	-5606	2671	8277	1467	-6941	5474	-3592	-3422	-7511	-733	-1006	-7602	0
1660	0	0	-6027	2671	8698	1678	-7362	5684	-3856	-3773	-8210	-797	-993	-8219	0
1661	0	0	-6622	2655	9277	1983	-7949	5966	-4297	-4244	-9021	-748	-1187	-8968	0
1662	0	0	-7366	2675	10041	2345	-8703	6358	-4987	-4828	-9952	-948	-1441	-9932	0
1663	0	0	-8032	2684	10716	2674	-9374	6700	-5591	-5216	-11089	-1014	-1482	-11059	0
1664	0	0	-9039	2684	11723	3177	-10381	7203	-6374	-6035	-12371	-1226	-1763	-12392	0
1665	0	0	-9891	2684	12575	3603	-11233	7629	-6966	-6636	-13475	-1288	-1843	-13504	0
1666	0	0	-10765	2669	13434	4048	-12099	8051	-7676	-7201	-14546	-1431	-2013	-14507	0
1667	0	0	-11254	2667	13921	4293	-12587	8294	-8169	-7589	-15324	-1447	-2151	-15260	0
1668	0	0	-11731	2669	14400	4531	-13065	8534	-8570	-7921	-16022	-1503	-2225	-15717	0
1669	0	0	-12088	2665	14753	4711	-13420	8709	-8920	-8208	-16412	-1617	-2289	-16167	0
1670	0	0	-12044	2655	14699	4694	-13371	8677	-9011	-8316	-16592	-1590	-2331	-16263	0
1671	0	0	-12161	2648	14809	4756	-13485	8728	-9189	-8487	-16957	-1552	-2450	-16573	0
1672	0	0	-12515	2653	15168	4931	-13841	8910	-9558	-8755	-17589	-1602	-2578	-17136	0
1673	0	0	-12813	2648	15461	5082	-14137	9054	-9901	-9110	-18117	-1689	-2690	-17760	0
1674	0	0	-13186	2648	15834	5269	-14510	9241	-10258	-9409	-18730	-1753	-2747	-18383	0
1675	0	0	-13677	2650	16327	5513	-15002	9488	-10621	-9791	-19303	-1835	-2906	-18885	0
1676	0	0	-13895	2655	16550	5620	-15222	9602	-10838	-10016	-19716	-1858	-2941	-19268	0
1677	0	0	-13891	2657	16548	5617	-15219	9602	-11001	-10103	-19780	-1891	-3043	-19361	0
1678	0	0	-13830	2661	16491	5584	-15160	9576	-11005	-9998	-19663	-1833	-3007	-19124	0
1679	0	0	-13388	2653	16041	5367	-14714	9347	-10782	-9857	-19324	-1833	-2999	-18666	0
1680	0	0	-12826	2655	15481	5085	-14153	9068	-10435	-9527	-18715	-1726	-2956	-17960	0
1681	0	0	-12379	2628	15007	4875	-13693	8817	-10231	-9277	-18317	-1726	-2925	-17452	0
1682	0	0	-11937	2661	14598	4638	-13267	8629	-9946	-9028	-17830	-1637	-2896	-17004	0
1683	0	0	-11506	2714	14220	4396	-12863	8467	-9835	-8933	-17683	-1573	-2859	-16716	0
1684	0	0	-11376	2842	14218	4267	-12797	8530	-9806	-8931	-17487	-1631	-2820	-16187	0
1685	0	0	-11151	3160	14311	3995	-12731	8735	-9754	-8768	-17205	-1538	-2750	-15401	0
1686	0	0	-10246	4044	14290	3101	-12268	9167	-9331	-8522	-16338	-1552	-2780	-14873	0
1687	0	0	-8649	4985	13634	1832	-11141	9309	-8551	-7796	-15170	-1453	-2415	-13772	0
1688	0	0	-6749	5773	12522	488	-9635	9147	-7443	-6836	-13498	-1173	-2198	-11760	0
1689	0	0	-4681	6165	10846	-742	-7763	8505	-6143	-5587	-11145	-1026	-1819	-8823	0
1690	0	0	-2275	6495	8770	-2110	-5522	7632	-4496	-4068	-8380	-744	-1195	-5187	0
1691	0	0	266	6757	6491	-3511	-3112	6624	-2785	-2529	-5583	-275	-944	-2291	0
1692	0	0	2479	6892	4413	-4685	-967	5652	-1212	-1067	-2828	-54	-481	1002	0
1693	0	0	4344	6964	2620	-5654	862	4792	131	-7	-576	-44	-164	3889	0
1694	0	0	6156	7034	878	-6595	2639	3956	1482	1169	1716	145	-36	5449	0
1695	0	0	7974	7051	-923	-7512	4448	3064	2723	2221	3874	69	-71	6780	0
1696	0	0	9575	7057	-2518	-8316	6046	2269	3707	3071	5915	89	-21	8064	1
1697	0	0	10980	7011	-3969	-8995	7474	1521	4764	4118	7954	50	-54	9457	0
1698	0	0	12619	6982	-5637	-9800	9128	672	6033	5292	10070	438	281	11841	0
1699	0	0	14110	6960	-7150	-10535	10630	-95	7255	6433	12136	744	601	12441	0
1700	0	0	15595	6935	-8660	-11265	12127	-862	8423	7556	12850	1098	826	12268	0
1701	0	0	16877	6916	-9961	-11896	13419	-1522	9426	8471	12877	1392	985	12295	0
1702	0	0	17482	6925	-10557	-12203	14019	-1816	9882	8797	12800	1295	878	12237	0
1703	0	0	17952	6931	-11021	-12441	14486	-2045	10250	9094	12747	1348	861	12254	0
1704	0	0	17811	6918	-10893	-12364	14352	-1987	10049	8939	12685	1140	711	12171	0
1705	71	0	17531	6906	-10625	-12218	14078	-1859	9837	8724	12561	960	613	12130	0
1706	71	0	16815	6900	-9915	-11857	13365	-1507	9383	8258	12606	814	523	12028	0
1707	71	0	16089	6927	-9162	-11508	12625	-1117	8883	7705	12538	599	413	11973	0
1708	71	0	15028	6894	-8134	-10961	11581	-620	8212	7106	12456	527	310	11898	0
1709	71	0	14106	6888	-7218	-10497	10662	-165	7618	6526	12322	409	244	11880	0
1710	71	0	13242	6879	-6363	-10060	9802	258	7082	6025	11921	420	186	11110	0
1711	71	0	12365	6875	-5490	-9620	8927	692	6528	5556	10988	405	128	9876	0
1712	71	0	11447	6875	-4572	-9161	8009	1151	5934	5164	9913	521	73	8708	0
1713	71	0	10469	6834	-3635	-8651	7052	1599	5369	4687	8953	527	23	7750	0
1714	71	0	9573	6809	-2764	-8191	6168	2022	4795	4211	7876	704	-91	6522	0
1715	71	0	8704	6799	-1905	-7751	5304	2447	4289	3947	7040	840	-54	5525	0
1716	71	0	7978	6782	-1196	-7380	4587	2793	3783	3621	6310	933	-194	4698	0
1717	71	0	7643	6776	-867	-7209	4255	2954	3521	3443	5874	1041	-230	4050	0
1718	71	0	7395	6757	-638	-7076	4016	3059	3462	3387	5695	1132	-211	3847	0
1719	71	0	7393	6747	-646	-7070	4019	3050	3437	3338	5678	1138	-133	3914	0
1720	71	0	7549	6741	-808	-7145	4178	2966	3556	3437	5761	1280	-48	4039	0
1721	71	0	7594	6696	-898	-7145	4246	2899	3538	3437	5670	1295	-69	4006	0
1722	71	0	7548	6650	-898	-7099	4223	2876	3486	3309	5482	1187	-62	3732	0
1723	71	0	7119	6580	-539	-6849	3829	3020	3100	3102	4869	1127	-104	3193	0
1724	71	0	6655	6514	-141	-6584	3398	3186	2698	2675	4262	968	-153	2541	0
1725	71	0	6003	6425	422	-6214	2790	3423	2304	2306	3660	733	-250	1870	0
1726	71	0	5360	6326	966	-5843	2197	3646	1895	1990	2999	671	-258	1241	0
1727	71	0	4824	6209	1385	-5516	1719	3797	1532	1590	2467	475	-407	682	0
1728	71	0	4579	6132	1553	-5355	1513	3842	1474	1565	2254	483	-312	636	0
1729	71	0	4169	6074	1905	-5121	1132	3989	1297	1408	2058	457	-349	698	0
1730	71	0	4076	6039	1963	-5057	1056	4001	1336	1344	2005	335	-291	968	0
1731	71	0	3975	5994	2019	-4984	978	4006	1340	1342	1984	382	-219	1115	0
1732	71	0	3581	5969	2388	-4775	596	4178	1175	1090	1612	182	-162	1004	0
1733	71	0	3237	5920	2683	-4578	277	4301	1008	944	1183	166	-126	783	0
1734	71	0	2586	5845	3259	-4215	-336	4552	671	585	713	42	-203	283	0
1735	71	0	2079	5761	3682	-3920	-801	4721	391	358	203	17	-250	-46	0
1736	71	0	1516	5688	4172	-3602	-1328	4930	151	226	-230	100	-248	-170	0
1737	71	0	1246	5620	4374	-3433	-1564	4997	-9	100	-407	102	-269	-244	0
1738	71	0	1111	5534	4423	-3322	-1656	4978	98	110	-401	128	-228	-58	0
1739	71	0	1070	5466	4396	-3268	-1663	4931	120	106	-302	40	-242	147	0
1740	71	0	1315	5387	4072	-3351	-1378	4729	194	195	-91	81	-201	529	0
1741	71	0	1554	5325	3771	-3439	-1108	4548	401	351	141	112	-139	915	0
1742	71	0	1779	5288	3509	-3533	-865	4398	535	411	194	122	-128	1121	0
1743	71	0	1758	5236	3478	-3497	-860	4357	413	448	139	205	-112	1247	0
1744	71	0	1779	5210	3431	-3494	-826	4320	452	298	64	151	-118	1212	0
1745	71	0	1803	5170	3367	-3486	-782	4268	473	405	73	337	48	1394	0
1746	71	0	1883	5142	3259	-3512	-688	4200	492	364	178	223	-34	1437	0
1747	71	0	2241	5100	2859	-3670	-309	3979	768	485	523	192	7	1619	0
1748	71	0	2570	5049	2479	-3809	45	3764	987	659	944	56	42	1971	0
1749	71	0	3100	4999	1899	-4049	600	3449	1307	896	1404	100	-21	2281	0
1750	71	0	3752	4958	1206	-4355	1273	3082	1790	1196	2242	60	-3	2950	0
1751	71	0	4357	4931	574	-4644	1891	2752	2145	1497	2845	42	-17	3393	0
1752	71	0	4790	4919	129	-4854	2330	2524	2463	1744	3381	122	69	3775	0
1753	71	0	5039	4908	-131	-4973	2585	2388	2619	1953	3647	192	89	3951	0
1754	71	0	5165	4869	-296	-5017	2730	2286	2677	2079	3821	215	100	4077	0
1755	71	0	5160	4840	-320	-5000	2740	2260	2842	2120	3969	292	252	4203	0
1756	71	0	5247	4805	-442	-5026	2844	2181	2975	2314	4235	395	236	4438	0
1757	71	0	5440	4758	-682	-5099	3061	2038	3146	2560	4727	434	320	4939	0
1758	71	0	5812	4747	-1065	-5279	3438	1841	3365	2861	5173	568	329	5544	0
1759	71	0	6273	4712	-1561	-5492	3917	1575	3942	3274	5895	807	500	6390	0
1760	71	0	6853	4704	-2149	-5778	4501	1277	4260	3687	6605	863	597	7174	0
1761	71	0	7284	4700	-2584	-5992	4934	1058	4636	3957	7011	983	713	7542	0
1762	71	0	7443	4677	-2766	-6060	5104	955	4754	4147	7166	1057	760	7624	0
1763	71	0	7358	4646	-2712	-6002	5035	967	4692	4011	7131	983	657	7567	0
1764	71	0	7186	4632	-2554	-5909	4870	1039	4667	3922	6805	987	797	7249	0
1765	71	0	6894	4623	-2271	-5758	4582	1176	4407	3645	6429	834	686	6724	0
1766	71	0	6502	4613	-1889	-5557	4195	1362	4145	3367	6087	933	659	6339	0
1767	71	0	6358	4603	-1755	-5480	4056	1424	4042	3276	5860	816	620	6012	0
1768	71	0	6180	4564	-1616	-5372	3898	1474	3955	3191	5781	721	675	5897	0
1769	71	0	6126	4518	-1608	-5322	3867	1455	3911	3136	5604	669	630	5841	0
1770	71	0	6180	4471	-1709	-5325	3944	1381	3924	3237	5657	721	680	5839	0
1771	71	0	6141	4434	-1707	-5287	3924	1363	3914	3105	5561	601	624	5676	0
1772	71	0	5918	4415	-1503	-5166	3710	1456	3703	3039	5269	634	599	5362	0
1773	71	0	5365	4394	-971	-4879	3168	1711	3383	2653	4661	517	496	4642	0
1774	71	0	4894	4394	-500	-4644	2697	1947	2993	2331	4027	488	457	4000	0
1775	71	0	4140	4380	240	-4260	1950	2310	2450	1965	3301	448	403	3261	0
1776	71	0	3595	4332	737	-3963	1429	2534	2114	1647	2684	384	391	2564	0
1777	71	0	3114	4287	1173	-3700	970	2730	1806	1381	2302	323	256	2178	0
1778	71	0	2768	4246	1478	-3507	645	2862	1742	1229	1996	353	213	1918	0
1779	71	0	2615	4238	1623	-3426	496	2930	1616	1303	1862	360	281	1844	0
1780	71	0	2600	4233	1633	-3416	483	2933	1676	1237	1897	389	312	1889	0
1781	71	0	2588	4207	1619	-3397	484	2913	1697	1233	1843	483	283	1889	0
1782	71	0	2348	4194	1846	-3271	251	3020	1546	1109	1594	432	273	1676	0
1783	71	0	2045	4202	2157	-3123	-56	3179	1369	931	1070	413	240	1045	0
1784	71	0	1581	4207	2626	-2894	-522	3416	1006	725	607	335	137	649	0
1785	71	0	1160	4205	3045	-2682	-942	3625	735	455	91	265	77	102	0
1786	71	0	756	4203	3447	-2479	-1345	3825	535	339	-211	323	65	-238	0
1787	71	0	594	4194	3600	-2394	-1503	3897	325	236	-485	217	-19	-467	0
1788	71	0	584	4192	3608	-2388	-1512	3900	362	192	-389	180	-3	-413	0
1789	71	0	638	4188	3550	-2413	-1456	3869	393	261	-343	265	40	-238	0
1790	71	0	947	4161	3214	-2554	-1133	3687	614	374	-11	388	1	91	0
1791	71	0	1153	4134	2981	-2643	-914	3557	729	527	141	267	21	279	0
1792	71	0	1214	4081	2867	-2647	-826	3474	797	494	95	327	32	234	0
1793	71	0	1115	4023	2908	-2569	-896	3465	613	378	-108	194	-52	-67	0
1794	71	0	851	3947	3096	-2399	-1122	3521	415	215	-403	184	-40	-504	0
1795	71	0	549	3854	3305	-2201	-1378	3579	250	17	-638	162	-131	-692	0
1796	71	0	442	3821	3379	-2131	-1468	3600	97	-1	-902	118	-131	-999	0
1797	71	0	361	3841	3480	-2101	-1559	3660	21	-31	-894	64	-120	-1047	0
1798	71	0	596	3899	3303	-2247	-1353	3601	166	52	-723	75	-110	-861	0
1799	71	0	776	4037	3261	-2406	-1242	3649	215	219	-576	120	-71	-512	0
1800	71	0	1352	4227	2875	-2789	-761	3551	562	370	-259	149	-87	-71	0
1801	71	0	1690	4415	2725	-3052	-517	3570	785	483	100	230	11	205	0
1802	71	0	1932	4671	2739	-3301	-403	3705	840	525	38	213	-44	213	0
1803	71	0	1998	4968	2970	-3483	-486	3969	744	457	-36	131	-71	83	0
1804	71	0	1888	5335	3447	-3611	-779	4391	502	258	-490	131	-141	-327	0
1805	71	0	1837	5765	3928	-3801	-1045	4846	327	100	-762	97	-190	-642	0
1806	71	0	1836	6237	4401	-4036	-1282	5319	114	-56	-979	62	-164	-843	0
1807	71	0	2000	6749	4749	-4374	-1374	5749	73	-32	-1107	31	-226	-975	0
1808	71	0	2375	7360	4985	-4867	-1305	6172	141	-23	-1014	135	-223	-820	0
1809	71	0	2786	7961	5175	-5373	-1194	6568	236	122	-921	91	-176	-576	0
1810	71	0	3349	8439	5090	-5894	-870	6764	424	225	-564	13	-116	-256	0
1811	71	0	3624	8681	5057	-6152	-716	6869	539	351	-401	116	-44	-116	0
1812	71	0	3659	8716	5057	-6187	-699	6886	492	258	-502	9	-234	-139	0
1813	71	0	3450	8526	5076	-5988	-813	6801	463	205	-779	118	-192	-428	0
1814	71	0	3098	8423	5325	-5760	-1113	6874	184	-34	-1115	-27	-306	-812	0
1815	71	0	2795	8225	5430	-5510	-1317	6827	-1	-141	-1389	17	-242	-1214	0
1816	71	0	2342	7921	5579	-5131	-1618	6750	-217	-337	-1691	-73	-273	-1472	0
1817	71	0	2078	7401	5323	-4739	-1622	6362	-261	-391	-1685	-65	-312	-1635	0
1818	71	0	1752	6813	5061	-4282	-1654	5937	-211	-304	-1701	9	-413	-1396	0
1819	71	0	1661	6268	4607	-3964	-1473	5437	-58	-168	-1422	9	-261	-1045	0
1820	71	0	1605	5583	3978	-3594	-1186	4780	143	-19	-1078	-60	-289	-638	0
1821	71	0	1550	4894	3344	-3222	-897	4119	279	153	-851	-44	-281	-485	0
1822	71	0	1286	4244	2958	-2765	-836	3601	347	174	-803	-42	-230	-374	0
1823	71	0	931	3887	2956	-2409	-1012	3421	236	81	-946	-98	-259	-572	0
1824	71	0	824	3819	2995	-2321	-1085	3407	110	-23	-1193	-40	-349	-857	0
1825	71	0	582	3901	3319	-2241	-1368	3610	-73	-203	-1396	-21	-333	-1096	0
1826	71	0	469	3986	3517	-2227	-1524	3751	-161	-221	-1530	-79	-341	-1272	0
1827	71	0	568	4023	3455	-2295	-1443	3739	-15	-199	-1460	-25	-316	-1193	0
1828	71	0	681	4031	3350	-2356	-1334	3690	98	-58	-1257	-3	-337	-898	0
1829	71	0	858	4029	3171	-2443	-1156	3600	225	112	-931	-46	-308	-527	0
1830	71	0	1321	4013	2692	-2667	-685	3352	601	329	-442	32	-250	58	0
1831	71	0	1640	4004	2364	-2822	-362	3184	812	554	-52	81	-166	355	0
1832	71	0	1726	3984	2258	-2855	-266	3121	929	582	64	97	-172	378	0
1833	71	0	1818	3953	2135	-2885	-158	3044	931	630	62	100	-122	411	0
1834	71	0	1593	3922	2329	-2757	-368	3125	789	465	-44	17	-172	194	0
1835	71	0	1581	3903	2322	-2742	-370	3112	721	479	-215	-9	-256	-3	0
1836	71	0	1296	3876	2580	-2586	-642	3228	603	432	-244	-34	-242	-87	0
1837	71	0	1397	3858	2461	-2627	-532	3159	630	442	-238	-17	-267	54	0
1838	71	0	1618	3837	2219	-2727	-300	3028	892	550	168	-11	-223	327	0
1839	71	0	1884	3829	1945	-2856	-30	2887	1063	783	589	29	-114	733	0
1840	71	0	2290	3812	1522	-3051	384	2667	1431	1068	1026	97	-102	1247	0
1841	71	0	2689	3779	1090	-3234	799	2434	1573	1323	1387	151	-77	1631	0
1842	71	0	2766	3753	987	-3259	889	2370	1713	1375	1584	192	25	1718	0
1843	71	0	2701	3715	1014	-3208	843	2364	1668	1259	1389	60	-15	1569	0
1844	71	0	2639	3674	1035	-3156	802	2354	1559	1249	1389	168	-62	1458	0
1845	71	0	2289	3654	1365	-2971	462	2509	1350	1092	1045	50	-79	1129	0
1846	71	0	2231	3649	1418	-2940	406	2533	1319	1061	1035	56	-15	979	0
1847	71	0	2087	3635	1548	-2861	269	2591	1292	1016	1082	60	-71	1024	0
1848	71	0	2228	3651	1423	-2939	402	2537	1352	1136	1206	50	-19	1231	0
1849	71	0	2449	3647	1198	-3048	625	2422	1571	1358	1542	184	67	1606	0
1850	71	0	2803	3662	859	-3232	972	2260	1786	1524	1910	192	135	1959	0
1851	71	0	2997	3676	679	-3336	1159	2177	1930	1654	2075	287	141	2118	0
1852	71	0	3035	3684	649	-3359	1193	2166	1945	1689	2134	263	195	2186	0
1853	71	0	2910	3705	795	-3307	1057	2250	1823	1546	1943	118	64	1905	0
1854	71	0	2652	3715	1063	-3183	794	2389	1649	1420	1608	217	87	1439	0
1855	71	0	2311	3709	1398	-3010	456	2553	1359	1204	1330	116	48	1202	0
1856	71	0	2014	3697	1683	-2855	165	2690	1185	1026	1067	114	-31	803	0
1857	71	0	1872	3689	1817	-2780	27	2753	1134	987	1020	116	44	791	0
1858	71	0	1913	3674	1761	-2793	76	2717	1150	1016	1041	164	36	849	0
1859	71	0	1937	3651	1714	-2794	111	2682	1290	1061	1208	252	100	991	0
1860	71	0	2166	3653	1487	-2909	339	2570	1449	1259	1377	298	124	1338	0
1861	71	0	2361	3631	1270	-2996	545	2450	1596	1381	1536	302	145	1509	0
1862	71	0	2314	3600	1286	-2957	514	2443	1617	1328	1519	226	174	1433	0
1863	71	0	2031	3571	1540	-2801	245	2555	1387	1158	1154	300	50	1028	0
1864	71	0	1771	3530	1759	-2650	6	2644	1105	894	931	221	-44	642	0
1865	71	0	1379	3501	2122	-2440	-371	2811	890	748	465	192	7	316	0
1866	71	0	1138	3530	2392	-2334	-627	2961	700	587	170	122	-77	-17	0
1867	71	0	1067	3565	2498	-2316	-715	3031	622	580	102	71	-48	-75	0
1868	71	0	997	3594	2597	-2295	-800	3095	677	475	147	64	-77	40	0
1869	71	0	1203	3581	2378	-2392	-587	2979	777	671	331	114	13	306	0
1870	71	0	1451	3592	2141	-2521	-345	2866	1026	847	644	209	100	607	0
1871	71	0	1703	3606	1903	-2654	-100	2754	1226	917	820	232	17	828	0
1872	71	0	1678	3610	1932	-2644	-127	2771	1181	1020	880	223	56	841	0
1873	71	0	1630	3606	1976	-2618	-173	2791	1115	834	704	95	40	704	0
1874	71	0	1364	3612	2248	-2488	-442	2930	911	661	364	106	-13	353	0
1875	71	0	1185	3608	2423	-2396	-619	3015	791	529	50	71	-95	-13	0
1876	71	0	966	3592	2626	-2279	-830	3109	576	378	-110	110	3	-168	0
1877	71	0	957	3587	2630	-2272	-836	3108	578	419	-114	32	-32	-339	0
1878	71	0	1031	3554	2523	-2292	-746	3038	725	463	-46	114	-71	-42	0
1879	71	0	1210	3561	2351	-2385	-570	2956	931	554	294	149	40	304	0
1880	71	0	1558	3581	2023	-2569	-232	2802	1109	746	547	143	19	677	0
1881	71	0	1889	3602	1713	-2745	88	2657	1326	913	855	192	81	1059	0
1882	71	0	1897	3604	1707	-2750	95	2655	1325	935	834	186	34	971	0
1883	71	0	1942	3604	1662	-2773	140	2633	1276	913	702	170	58	797	0
1884	71	0	1593	3610	2017	-2601	-212	2813	1014	735	331	120	-21	467	0
1885	71	0	1509	3637	2128	-2573	-309	2882	905	667	97	131	19	170	0
1886	71	0	1178	3641	2463	-2409	-642	3052	684	403	-77	36	19	-64	0
1887	71	0	1164	3643	2479	-2403	-657	3061	644	397	-151	-27	-75	-155	0
1888	71	0	1174	3637	2463	-2405	-644	3050	721	475	-48	93	-44	83	0
1889	71	0	1283	3643	2360	-2463	-538	3001	873	539	159	97	-34	283	0
1890	71	0	1645	3633	1988	-2639	-171	2810	1099	777	475	114	25	688	0
1891	71	0	1853	3618	1765	-2735	44	2691	1266	925	692	145	67	890	0
1892	71	0	1918	3623	1705	-2770	106	2664	1169	904	657	106	133	756	0
1893	71	0	1757	3629	1872	-2693	-57	2750	1078	770	409	108	129	512	0
1894	71	0	1507	3629	2122	-2568	-307	2875	931	527	17	77	-87	145	0
1895	71	0	1207	3616	2409	-2411	-601	3012	640	250	-337	25	-161	-296	0
1896	71	0	937	3612	2675	-2274	-869	3143	471	230	-611	-48	-112	-471	0
1897	71	0	768	3596	2828	-2182	-1030	3212	407	48	-776	-114	-186	-634	0
1898	71	0	904	3590	2686	-2247	-891	3138	452	197	-719	-29	-162	-554	0
1899	71	0	972	3623	2651	-2297	-839	3137	506	223	-473	-71	-112	-356	0
1900	71	0	1278	3656	2378	-2467	-550	3017	725	376	-230	-31	-85	-69	0
1901	71	0	1428	3672	2244	-2550	-408	2958	704	469	-46	-77	-69	141	0
1902	71	0	1442	3682	2240	-2562	-399	2961	803	465	-135	-56	-85	17	0
1903	71	0	1418	3674	2256	-2546	-419	2965	628	403	-333	-62	-141	-195	0
1904	71	0	1084	3660	2576	-2372	-746	3118	413	166	-692	-79	-135	-558	0
1905	71	0	818	3691	2873	-2254	-1027	3282	252	-38	-1096	-126	-178	-1039	0
1906	71	0	623	3695	3072	-2159	-1224	3383	126	-102	-1189	-71	-174	-1156	0
1907	71	0	574	3703	3129	-2138	-1277	3416	21	-228	-1208	-228	-244	-1262	0
1908	71	0	629	3711	3082	-2170	-1226	3396	145	-54	-1160	-48	-151	-1068	0
1909	71	0	762	3724	2962	-2243	-1100	3343	236	-50	-867	-133	-178	-799	0
1910	71	0	1195	3726	2531	-2460	-668	3128	527	238	-525	-89	-172	-353	0
1911	71	0	1471	3746	2275	-2608	-402	3010	750	376	-217	23	-62	-71	0
1912	71	0	1514	3777	2263	-2645	-374	3020	754	380	-213	-87	-114	-95	0
1913	71	0	1500	3796	2296	-2648	-398	3046	607	356	-320	-79	-129	-294	0
1914	71	0	1296	3798	2502	-2547	-603	3150	512	250	-545	-97	-194	-525	0
1915	71	0	1022	3788	2766	-2405	-872	3277	261	46	-855	-166	-184	-907	0
1916	71	0	962	3790	2828	-2376	-933	3309	230	21	-905	-131	-162	-1076	0
1917	71	0	917	3823	2906	-2370	-994	3364	195	11	-917	-176	-205	-997	0
1918	71	0	1053	3850	2797	-2451	-872	3323	292	139	-776	-137	-302	-787	0
1919	71	0	1238	3870	2632	-2554	-697	3251	450	273	-428	-114	-143	-436	0
1920	71	0	1555	3881	2326	-2718	-385	3103	812	409	-97	-102	-131	-67	0
1921	71	0	1911	3926	2015	-2918	-52	2970	937	671	236	-21	-17	244	0
1922	71	0	2008	3951	1943	-2979	32	2947	937	673	238	56	-77	325	0
1923	71	0	1957	3994	2037	-2975	-40	3015	882	578	50	5	-145	110	0
1924	71	0	1763	4056	2293	-2909	-265	3174	665	401	-128	-147	-176	-283	0
1925	71	0	1505	4106	2601	-2805	-548	3353	504	209	-452	-147	-230	-535	0
1926	71	0	1261	4149	2888	-2705	-813	3518	287	97	-655	-205	-219	-913	0
1927	71	0	1234	4171	2937	-2702	-851	3554	261	120	-704	-166	-168	-927	0
1928	71	0	1234	4196	2962	-2715	-864	3579	323	170	-601	-188	-168	-750	0
1929	71	0	1418	4217	2799	-2817	-690	3508	426	283	-419	-129	-170	-498	0
1930	71	0	1725	4250	2525	-2987	-400	3387	642	521	-170	-48	-116	-46	0
1931	71	0	1930	4254	2324	-3092	-197	3289	793	521	-19	-48	-126	-54	0
1932	71	0	1845	4235	2390	-3040	-272	3312	690	490	-13	-64	-195	-64	0
1933	71	0	1655	4213	2558	-2934	-451	3385	550	300	-298	-137	-186	-306	0
1934	71	0	1391	4155	2764	-2773	-686	3459	386	118	-624	-195	-244	-805	0
1935	71	0	958	4062	3104	-2510	-1073	3583	79	15	-1018	-195	-256	-1117	0
1936	71	0	770	4031	3261	-2400	-1245	3646	48	-166	-1208	-194	-333	-1350	0
1937	71	0	605	4064	3459	-2334	-1427	3761	-77	-180	-1321	-215	-335	-1383	0
1938	71	0	695	4124	3429	-2409	-1367	3776	-67	-213	-1247	-174	-339	-1433	0
1939	71	0	826	4153	3327	-2489	-1250	3740	155	-58	-1028	-157	-236	-1002	0
1940	71	0	1022	4151	3129	-2586	-1053	3640	279	50	-727	-170	-244	-700	0
1941	71	0	1304	4171	2867	-2737	-781	3519	393	232	-576	-137	-213	-583	0
1942	71	0	1280	4190	2910	-2735	-815	3550	430	244	-620	-108	-258	-545	0
1943	71	0	1181	4209	3028	-2695	-923	3618	250	124	-770	-209	-236	-874	0
1944	71	0	949	4223	3274	-2586	-1162	3748	23	-71	-1063	-230	-366	-1295	0
1945	71	0	638	4227	3589	-2432	-1475	3908	-143	-279	-1373	-246	-378	-1561	0
1946	71	0	426	4236	3810	-2331	-1692	4023	-256	-372	-1526	-248	-395	-1724	0
1947	71	0	440	4244	3804	-2342	-1682	4024	-238	-333	-1534	-306	-347	-1804	0
1948	71	0	495	4248	3753	-2371	-1629	4000	-139	-258	-1464	-256	-335	-1579	0
1949	71	0	696	4246	3550	-2471	-1427	3898	1	-124	-1162	-180	-426	-1187	0
1950	71	0	1073	4244	3171	-2658	-1049	3707	254	81	-768	-118	-242	-851	0
1951	71	0	1310	4221	2911	-2765	-800	3566	397	275	-533	-141	-157	-564	0
1952	71	0	1518	4202	2684	-2860	-583	3443	554	306	-430	-162	-192	-508	0
1953	71	0	1340	4184	2844	-2762	-752	3514	442	194	-562	-153	-242	-679	0
1954	71	0	1192	4169	2977	-2680	-892	3573	213	25	-857	-242	-374	-1028	0
1955	71	0	974	4151	3177	-2562	-1101	3664	98	-93	-1051	-232	-314	-1231	0
1956	71	0	755	4128	3373	-2441	-1309	3750	1	-213	-1319	-213	-415	-1468	0
1957	71	0	707	4103	3396	-2405	-1344	3749	0	-252	-1198	-246	-446	-1410	0
1958	71	0	778	4062	3284	-2420	-1253	3673	13	-133	-1024	-176	-364	-1226	0
1959	71	0	976	4031	3055	-2503	-1039	3543	137	42	-793	-232	-403	-859	0
1960	71	0	1362	4000	2638	-2681	-638	3319	452	269	-465	-64	-296	-541	0
1961	71	0	1471	3942	2471	-2706	-500	3206	566	376	-207	-120	-203	-339	0
1962	71	0	1604	3893	2289	-2748	-342	3091	609	325	-217	-186	-250	-327	0
1963	71	0	1401	3839	2438	-2620	-518	3138	492	287	-424	-73	-283	-506	0
1964	71	0	1178	3798	2620	-2488	-721	3209	304	-19	-805	-139	-397	-1026	0
1965	71	0	832	3755	2923	-2293	-1045	3339	29	-102	-1014	-166	-351	-1241	0
1966	71	0	565	3738	3173	-2151	-1304	3455	-164	-304	-1311	-273	-452	-1544	0
1967	71	0	535	3701	3166	-2118	-1315	3433	-126	-333	-1377	-207	-457	-1511	0
1968	71	0	499	3680	3181	-2089	-1341	3430	-188	-246	-1243	-221	-397	-1449	0
1969	71	0	636	3664	3028	-2150	-1196	3346	-40	-194	-1105	-281	-356	-1212	0
1970	71	0	906	3639	2733	-2272	-913	3186	170	-25	-808	-164	-300	-840	0
1971	71	0	1151	3616	2465	-2383	-657	3040	337	89	-653	-166	-281	-704	0
1972	71	0	1033	3587	2554	-2310	-760	3070	223	25	-708	-201	-335	-762	0
1973	71	0	976	3546	2570	-2261	-797	3058	164	-50	-993	-162	-378	-1078	0
1974	71	0	553	3486	2933	-2019	-1190	3209	-164	-285	-1402	-192	-420	-1470	0
1975	71	0	238	3439	3201	-1838	-1481	3320	-475	-494	-1790	-294	-498	-1986	0
1976	71	0	-75	3395	3470	-1660	-1772	3432	-564	-688	-1980	-259	-490	-2184	0
1977	71	0	-200	3371	3571	-1585	-1885	3471	-669	-733	-2116	-298	-523	-2388	0
1978	71	0	-233	3338	3571	-1552	-1902	3454	-675	-661	-2037	-238	-481	-2227	0
1979	71	0	-129	3298	3427	-1584	-1778	3362	-541	-644	-1914	-273	-424	-2083	0
1980	71	0	106	3270	3164	-1688	-1529	3217	-349	-523	-1701	-225	-473	-1784	0
1981	71	0	299	3257	2958	-1778	-1329	3107	-215	-388	-1610	-118	-388	-1583	0
1982	71	0	277	3235	2958	-1756	-1340	3096	-337	-486	-1668	-265	-446	-1831	0
1983	71	0	87	3237	3150	-1662	-1531	3193	-442	-578	-1899	-273	-366	-1984	0
1984	71	0	-165	3204	3369	-1519	-1767	3286	-653	-785	-2198	-271	-498	-2413	0
1985	71	0	-438	3195	3633	-1378	-2035	3414	-911	-1020	-2512	-339	-568	-2739	0
1986	71	0	-644	3177	3821	-1266	-2232	3499	-995	-1105	-2737	-304	-541	-2910	0
1987	71	0	-755	3156	3911	-1200	-2333	3533	-1131	-1127	-2875	-341	-560	-3100	0
1988	71	0	-611	3154	3765	-1271	-2188	3459	-973	-1088	-2549	-384	-628	-2803	0
1989	71	0	-403	3156	3559	-1376	-1981	3357	-859	-772	-2368	-234	-496	-2376	0
1990	71	0	70	3148	3078	-1609	-1504	3113	-506	-632	-1918	-225	-455	-1866	0
1991	71	0	415	3142	2727	-1778	-1156	2934	-306	-420	-1546	-149	-399	-1565	0
1992	71	0	460	3127	2667	-1793	-1103	2897	-279	-374	-1486	-195	-428	-1441	0
1993	71	0	578	3131	2553	-1854	-987	2842	-230	-450	-1519	-100	-386	-1565	0
1994	71	0	413	3136	2723	-1774	-1155	2929	-413	-459	-1697	-172	-417	-1728	0
1995	71	0	283	3136	2853	-1709	-1285	2994	-531	-609	-1858	-217	-504	-1953	0
1996	71	0	215	3123	2908	-1669	-1346	3015	-640	-624	-1881	-164	-504	-2002	0
1997	71	0	307	3131	2824	-1719	-1258	2977	-430	-603	-1788	-155	-477	-1856	0
1998	71	0	483	3140	2657	-1811	-1087	2898	-337	-428	-1501	-168	-393	-1602	0
1999	71	0	840	3146	2306	-1993	-733	2726	9	-230	-997	-69	-333	-987	0
[truncated: 30,461 more rows]
