# Supplementary material for: A Robust and Real-Time Capable Envelope-Based Algorithm for Heart Sound Classification: Validation under Different Physiological Conditions
Source: Sensors (Basel). 2020 Feb 11;20(4):972. doi: 10.3390/s20040972 (PMC7070375; doi:10.3390/s20040972)
Supplement: Supplementary file 1 [file sensors-20-00972-s001.zip › Messungen/ua/ua08_unfiltered.csv]

Dataset No.	Pulse (bpm)	Pacer Bit	leadI (�V)	leadII (�V)	leadIII (�V)	lead_avR (�V)	lead_avL (�V)	lead_avF (�V)	V1 (�V)	V2 (�V)	V3 (�V)	V4 (�V)	V5 (�V)	V6 (�V)	R-Wave
1	0	0	39	85	46	-62	-3	65	-161	-155	-389	-531	-145	-176	0
2	0	0	135	91	-44	-113	89	23	-64	-75	-153	-244	-67	46	0
3	0	0	158	81	-77	-119	117	2	77	-64	-44	29	95	124	0
4	0	0	209	93	-116	-151	162	-11	17	131	65	265	258	261	0
5	0	0	364	106	-258	-235	311	-76	131	252	244	438	368	322	0
6	0	0	321	98	-223	-209	272	-62	238	197	289	585	438	448	0
7	0	0	284	98	-186	-191	235	-44	110	122	157	254	285	269	0
8	0	0	257	89	-168	-173	212	-39	65	87	54	54	199	256	0
9	0	0	108	79	-29	-93	68	25	-75	-106	-139	-228	-21	44	0
10	0	0	47	91	44	-69	1	67	-135	-174	-285	-411	-71	-9	0
11	0	0	-2	100	102	-49	-52	101	-180	-197	-306	-452	-116	-87	0
12	0	0	94	89	-5	-91	49	42	-89	-91	-244	-320	-3	-9	0
13	0	0	168	60	-108	-114	138	-24	-38	46	-48	-31	164	128	0
14	0	0	213	64	-149	-138	181	-42	46	75	145	289	199	273	0
15	0	0	282	67	-215	-174	248	-74	174	184	242	467	368	399	0
16	0	0	283	60	-223	-171	253	-81	139	232	349	502	349	442	0
17	0	0	294	69	-225	-181	259	-78	62	151	166	335	318	308	0
18	0	0	210	75	-135	-142	172	-30	-42	56	46	17	194	209	0
19	0	0	60	98	38	-79	11	68	-97	-102	-213	-234	-21	34	0
20	0	0	122	95	-27	-108	74	34	-89	-9	-211	-283	5	23	0
21	0	0	-47	102	149	-27	-98	125	-164	-205	-345	-483	-164	-69	0
22	0	0	71	100	29	-85	21	64	-120	-75	-195	-291	-102	60	0
23	0	0	137	83	-54	-110	95	14	-17	-23	38	1	91	217	0
24	0	0	207	62	-145	-134	176	-41	67	137	141	310	195	246	0
25	0	0	295	65	-230	-180	262	-82	205	194	289	539	403	294	0
26	0	0	338	40	-298	-189	318	-129	149	267	353	580	436	473	0
27	0	0	247	34	-213	-140	230	-89	64	168	199	360	320	322	0
28	0	0	255	32	-223	-143	239	-95	42	118	97	46	213	228	0
29	0	0	90	58	-32	-74	61	13	-42	-17	-151	-192	124	129	0
30	0	0	61	56	-5	-58	33	25	-199	-83	-254	-442	-104	56	0
31	0	0	22	58	36	-40	-7	47	-97	-153	-277	-426	-100	-44	0
32	0	0	29	58	29	-43	0	43	-97	-29	-283	-269	-5	5	0
33	0	0	131	60	-71	-95	101	-5	-79	21	-17	-32	58	73	0
34	0	0	203	77	-126	-140	164	-24	118	135	188	308	304	238	0
35	0	0	259	73	-186	-166	222	-56	133	236	292	448	345	397	0
36	0	0	341	62	-279	-201	310	-108	120	298	395	494	459	370	0
37	0	0	253	67	-186	-160	219	-59	129	155	225	353	341	341	0
38	0	0	179	71	-108	-125	143	-18	-5	108	5	17	230	166	0
39	0	0	131	77	-54	-104	92	11	-54	3	-161	-178	52	87	0
40	0	0	29	79	50	-54	-10	64	-128	-65	-205	-430	1	-52	0
41	0	0	5	69	64	-37	-29	66	-114	-122	-277	-448	-89	7	0
42	0	0	27	69	42	-48	-7	55	-34	-102	-118	-285	-1	145	0
43	0	0	76	67	-9	-71	42	29	-95	67	3	-112	114	151	0
44	0	0	183	75	-108	-129	145	-16	75	128	124	238	267	225	0
45	0	0	241	65	-176	-153	208	-55	128	283	273	533	368	360	0
46	0	0	244	62	-182	-153	213	-60	56	223	294	440	432	368	0
47	0	0	233	38	-195	-135	214	-78	102	143	289	314	372	356	0
48	0	0	148	38	-110	-93	129	-36	-46	34	50	15	194	164	0
49	0	0	88	40	-48	-64	68	-4	-126	1	-128	-228	65	56	0
50	0	0	12	46	34	-29	-11	40	-116	-50	-232	-298	-36	91	0
51	0	0	14	46	32	-30	-9	39	-219	-106	-347	-420	-129	-23	0
52	0	0	51	58	7	-54	22	32	-73	31	-116	-281	52	69	0
53	0	0	68	75	7	-71	30	41	-29	0	-27	-1	87	100	0
54	0	0	212	81	-131	-146	171	-25	155	97	271	339	325	279	0
55	0	0	246	62	-184	-154	215	-61	108	188	335	461	368	403	0
56	0	0	333	42	-291	-187	312	-124	157	279	436	527	475	442	0
57	0	0	210	34	-176	-122	193	-71	58	135	221	287	331	248	0
58	0	0	132	34	-98	-83	115	-32	-56	62	9	44	180	87	0
59	0	0	39	36	-3	-37	21	16	-110	-17	-64	-211	77	62	0
60	0	0	45	34	-11	-39	28	11	-114	-52	-178	-428	-79	-3	0
61	0	0	2	48	46	-25	-22	47	-176	-34	-228	-512	29	65	0
62	0	0	42	23	-19	-32	30	2	-36	-83	-139	-312	-31	27	0
63	0	0	75	15	-60	-45	67	-22	-40	58	15	5	162	168	0
64	0	0	135	23	-112	-79	123	-44	32	122	143	310	246	256	0
65	0	0	326	34	-292	-180	309	-129	164	298	355	574	420	403	0
66	0	0	268	40	-228	-154	248	-94	188	228	281	578	430	405	0
67	0	0	331	42	-289	-186	310	-123	197	250	258	366	349	356	0
68	0	0	141	48	-93	-94	117	-22	42	34	69	54	250	172	0
69	0	0	32	29	-3	-30	17	13	-100	9	-168	-269	25	48	0
70	0	0	2	23	21	-12	-9	22	-145	-17	-141	-399	-36	9	0
71	0	0	-68	13	81	27	-74	47	-201	-124	-258	-490	-95	-81	0
72	0	0	-12	13	25	0	-18	19	-135	-79	-230	-285	-83	-27	0
73	0	0	77	15	-62	-46	69	-23	36	21	34	54	155	221	0
74	0	0	156	19	-137	-87	146	-59	58	159	120	294	236	256	0
75	0	0	255	17	-238	-136	246	-110	192	281	296	597	362	376	0
76	0	0	294	36	-258	-165	276	-111	184	234	355	519	420	351	0
77	0	0	265	13	-252	-139	258	-119	98	201	215	360	358	261	0
78	0	0	114	25	-89	-69	101	-32	-19	120	56	-7	221	182	0
79	0	0	57	9	-48	-33	52	-19	-129	-5	-147	-246	54	81	0
80	0	0	22	7	-15	-14	18	-4	-122	-87	-240	-391	-46	64	0
81	0	0	-29	9	38	10	-33	23	-162	-106	-277	-483	-116	-46	0
82	0	0	53	-1	-54	-26	53	-27	-73	-64	-194	-256	-56	58	0
83	0	0	95	-7	-102	-44	98	-54	-19	145	11	56	182	135	0
84	0	0	240	-21	-261	-109	250	-141	155	178	192	327	343	252	0
85	0	0	244	-23	-267	-110	255	-145	159	201	296	455	356	368	0
86	0	0	233	-25	-258	-104	245	-141	162	178	393	521	415	405	0
87	0	0	229	-25	-254	-102	241	-139	21	215	246	318	382	277	0
88	0	0	173	-21	-194	-76	183	-107	116	145	75	32	240	230	0
89	0	0	-4	-21	-17	12	6	-19	-199	1	-133	-291	34	25	0
90	0	0	52	-17	-69	-17	60	-43	-60	-25	-209	-353	-91	-21	0
91	0	0	-74	-7	67	40	-70	30	-176	-122	-292	-391	-120	-27	0
92	0	0	30	3	-27	-16	28	-12	-75	-40	-219	-335	-27	1	0
93	0	0	119	13	-106	-66	112	-46	-3	110	-38	81	143	197	0
94	0	0	162	9	-153	-85	157	-72	27	106	207	259	211	254	0
95	0	0	299	5	-294	-152	296	-144	195	226	300	508	405	329	0
96	0	0	206	7	-199	-106	202	-96	159	180	417	545	450	401	0
97	0	0	293	1	-292	-147	292	-145	106	207	273	391	353	277	0
98	0	0	133	7	-126	-70	129	-59	11	64	71	116	242	186	0
99	0	0	7	7	0	-7	3	3	-129	-102	-252	-201	3	29	0
100	0	0	67	17	-50	-42	58	-16	-77	-98	-252	-273	-69	62	0
101	0	0	-60	15	75	22	-67	45	-188	-135	-267	-494	-54	3	0
102	0	0	75	17	-58	-46	66	-20	-64	-118	-184	-302	-89	46	0
103	0	0	127	17	-110	-72	118	-46	-11	27	29	42	83	139	0
104	0	0	171	9	-162	-90	166	-76	124	87	213	323	269	271	0
105	0	0	270	5	-265	-137	267	-130	62	236	304	527	339	306	0
106	0	0	261	5	-256	-133	258	-125	85	252	395	498	353	430	0
107	0	0	231	-1	-232	-115	231	-116	50	199	197	306	323	306	0
108	0	0	189	3	-186	-96	187	-91	13	17	112	21	172	228	0
109	0	0	-6	5	11	0	-8	8	-161	-52	-164	-259	29	19	0
110	0	0	-12	13	25	0	-18	19	-108	-143	-203	-364	-141	97	0
111	0	0	6	17	11	-11	-2	14	-162	-71	-261	-486	-131	9	0
112	0	0	-11	25	36	-7	-23	30	-98	-104	-205	-331	-65	60	0
113	0	0	50	25	-25	-37	37	0	-98	23	-32	-19	64	106	0
114	0	0	166	0	-166	-83	166	-83	128	170	141	362	250	287	0
115	0	0	285	-25	-310	-130	297	-167	180	194	399	424	426	355	0
116	0	0	271	-29	-300	-121	285	-164	166	283	349	496	448	356	0
117	0	0	237	-42	-279	-97	258	-160	135	226	141	374	370	261	0
118	0	0	118	-50	-168	-34	143	-109	36	31	13	89	126	248	0
119	0	0	40	-25	-65	-7	52	-45	-166	-3	-118	-302	48	5	0
120	0	0	-10	-11	-1	10	-4	-6	-129	-48	-232	-413	-100	13	0
121	0	0	-78	-7	71	42	-74	32	-143	-151	-304	-420	-120	-69	0
122	0	0	39	-1	-40	-19	39	-20	-108	-19	-225	-316	-21	0	0
123	0	0	25	-11	-36	-7	30	-23	-48	42	7	-15	128	178	0
124	0	0	190	-29	-219	-80	204	-124	71	147	170	226	240	300	0
125	0	0	225	-27	-252	-99	238	-139	201	192	345	477	347	351	0
126	0	0	187	-32	-219	-77	203	-125	65	225	325	473	405	370	0
127	0	0	184	-21	-205	-81	194	-113	31	223	153	370	314	205	0
128	0	0	185	-5	-190	-90	187	-97	-40	95	52	38	172	172	0
129	0	0	68	-1	-69	-33	68	-35	-106	-23	-114	-279	44	100	0
130	0	0	-6	11	17	-2	-11	14	-145	-58	-306	-442	-67	27	0
131	0	0	-35	9	44	13	-39	26	-128	-145	-314	-463	-174	-27	0
132	0	0	-55	-7	48	31	-51	20	-157	-38	-151	-294	-71	95	0
133	0	0	-10	-1	9	5	-9	4	-65	-9	-106	-42	69	126	0
134	0	0	210	-11	-221	-99	215	-116	126	161	232	312	343	281	0
135	0	0	180	-15	-195	-82	187	-105	124	188	294	457	343	409	0
136	0	0	287	-23	-310	-132	298	-166	170	226	343	514	368	426	0
137	0	0	250	-29	-279	-110	264	-154	87	170	250	349	374	327	0
138	0	0	114	-15	-129	-49	121	-72	-21	27	34	52	223	162	0
139	0	0	89	-15	-104	-37	96	-59	-102	-54	-176	-213	-44	62	0
140	0	0	-6	5	11	0	-8	8	-170	-1	-242	-436	-9	44	0
141	0	0	10	21	11	-15	0	16	-199	-120	-294	-436	-209	-17	0
142	0	0	36	9	-27	-22	31	-9	-58	-50	-135	-329	-58	91	0
143	0	0	84	19	-65	-51	74	-23	7	0	-27	3	79	205	0
144	0	0	247	-1	-248	-123	247	-124	102	184	190	265	312	194	0
145	0	0	179	-3	-182	-88	180	-92	124	225	281	483	386	337	0
146	0	0	272	-15	-287	-128	279	-151	143	201	331	516	403	322	0
147	0	0	268	-9	-277	-129	272	-143	168	236	232	391	391	397	0
148	0	0	167	-34	-201	-66	184	-117	-17	73	95	11	178	197	0
149	0	0	-6	-38	-32	22	13	-35	-139	-81	-145	-228	29	29	0
150	0	0	45	-38	-83	-3	64	-60	-157	-15	-186	-415	32	58	0
151	0	0	16	-32	-48	8	32	-40	-174	-122	-242	-444	-128	32	0
152	0	0	-14	-29	-15	21	0	-22	-131	-42	-110	-397	15	44	0
153	0	0	37	-32	-69	-2	53	-50	-62	31	-71	-29	73	143	0
154	0	0	229	-27	-256	-101	242	-141	124	201	186	263	215	292	0
155	0	0	215	-23	-238	-96	226	-130	155	157	364	486	403	347	0
156	0	0	285	-27	-312	-129	298	-169	174	176	360	488	415	360	0
157	0	0	211	-15	-226	-98	218	-120	65	304	226	372	386	349	0
158	0	0	124	-17	-141	-53	132	-79	-64	79	-3	-52	188	91	0
159	0	0	87	-23	-110	-32	98	-66	-50	-13	-81	-232	25	77	0
160	0	0	-44	-25	19	34	-31	-3	-118	-122	-178	-397	-17	-27	0
161	0	0	-54	-25	29	39	-41	2	-162	-157	-296	-461	-166	9	0
162	0	0	6	-25	-31	9	18	-28	-100	-89	-118	-388	0	23	0
163	0	0	83	-15	-98	-34	90	-56	-19	36	32	1	124	93	0
164	0	0	155	-17	-172	-69	163	-94	133	155	190	238	273	225	0
165	0	0	223	-27	-250	-98	236	-138	155	213	292	442	370	320	0
166	0	0	213	-27	-240	-93	226	-133	174	271	364	485	436	413	0
167	0	0	204	-15	-219	-94	211	-117	79	141	236	333	314	232	0
168	0	0	185	-1	-186	-92	185	-93	34	122	46	65	242	207	0
169	0	0	61	25	-36	-43	48	-5	-116	-34	-137	-203	21	27	0
170	0	0	22	31	9	-26	6	20	-120	-100	-228	-415	-19	-5	0
171	0	0	-22	32	54	-5	-38	43	-197	-60	-267	-516	-182	7	0
172	0	0	6	13	7	-9	0	10	-126	-73	-120	-310	-21	38	0
173	0	0	91	-17	-108	-37	99	-62	-77	64	-21	13	126	118	0
174	0	0	213	-19	-232	-97	222	-125	40	195	232	261	261	195	0
175	0	0	171	-42	-213	-64	192	-127	153	176	259	496	302	403	0
176	0	0	219	-58	-277	-80	248	-167	186	205	364	490	485	378	0
177	0	0	248	-44	-292	-102	270	-168	145	149	242	289	341	329	0
178	0	0	70	-50	-120	-10	95	-85	-21	112	-5	11	225	106	0
179	0	0	8	-50	-58	21	33	-54	-124	-21	-182	-263	-13	27	0
180	0	0	-31	-42	-11	36	-10	-26	-95	-93	-188	-438	3	-36	0
181	0	0	-129	-34	95	81	-112	30	-221	-153	-269	-529	-137	-50	0
182	0	0	-10	-23	-13	16	1	-18	-143	-27	-170	-341	-81	95	0
183	0	0	58	-27	-85	-15	71	-56	-50	85	23	-31	91	139	0
184	0	0	200	-17	-217	-91	208	-117	77	238	120	327	254	258	0
185	0	0	196	-40	-236	-78	216	-138	58	244	228	488	349	368	0
186	0	0	349	-29	-378	-160	363	-203	232	304	349	574	455	353	0
187	0	0	151	-23	-174	-64	162	-98	46	186	201	314	405	289	0
188	0	0	151	-29	-180	-61	165	-104	-71	27	75	-11	89	131	0
189	0	0	25	-17	-42	-4	33	-29	-110	54	-89	-294	87	48	0
190	0	0	-34	-29	5	31	-19	-12	-182	-58	-298	-384	-17	-69	0
191	0	0	-53	-19	34	36	-43	7	-170	-116	-246	-564	-60	-67	0
192	0	0	29	-23	-52	-3	40	-37	-122	-71	-155	-325	-95	32	0
193	0	0	35	-23	-58	-6	46	-40	-36	-19	25	-58	44	124	0
194	0	0	137	-29	-166	-54	151	-97	108	137	190	306	223	271	0
195	0	0	235	-34	-269	-100	252	-151	192	209	329	436	374	349	0
196	0	0	326	-19	-345	-153	335	-182	192	265	391	506	481	409	0
197	0	0	205	0	-205	-102	205	-102	128	139	275	358	308	323	0
198	0	0	113	-9	-122	-52	117	-65	9	3	95	0	172	112	0
199	0	0	0	-13	-13	6	6	-13	-124	-7	-188	-248	11	1	0
200	0	0	-63	-13	50	38	-56	18	-149	-143	-215	-465	-40	-75	0
201	0	0	-77	-15	62	46	-69	23	-203	-106	-366	-471	-153	-73	0
202	0	0	25	-9	-34	-8	29	-21	-83	-38	-118	-355	-40	40	0
203	0	0	56	-21	-77	-17	66	-49	-65	27	-46	11	170	83	0
204	0	0	93	-21	-114	-36	103	-67	7	178	100	294	176	232	0
205	0	0	273	-23	-296	-125	284	-159	197	261	294	549	327	254	0
206	0	0	196	-29	-225	-83	210	-127	129	221	320	514	419	298	0
207	0	0	273	-29	-302	-122	287	-165	79	217	259	267	405	281	0
208	0	0	194	-25	-219	-84	206	-122	21	42	110	60	155	184	0
209	0	0	80	-34	-114	-23	97	-74	-67	-69	-133	-283	38	42	0
210	0	0	-35	-34	1	34	-18	-16	-95	-135	-182	-446	-64	-21	0
211	0	0	-64	-32	32	48	-48	0	-203	-199	-263	-552	-188	-73	0
212	0	0	80	-17	-97	-31	88	-57	-32	44	-139	-205	31	91	0
213	0	0	72	-21	-93	-25	82	-57	-54	46	-5	-36	91	124	0
214	0	0	190	-17	-207	-86	198	-112	50	65	153	337	180	248	0
215	0	0	235	-15	-250	-110	242	-132	153	157	308	527	399	339	0
216	0	0	272	-17	-289	-127	280	-153	207	250	333	558	444	378	0
217	0	0	199	-31	-230	-84	214	-130	62	174	246	314	349	337	0
218	0	0	118	-48	-166	-35	142	-107	-5	46	50	34	129	172	0
219	0	0	-4	-38	-34	21	15	-36	-137	-42	-159	-300	34	67	0
220	0	0	-70	-38	32	54	-51	-3	-174	-17	-304	-459	-73	-46	0
221	0	0	-31	-52	-21	41	-5	-36	-182	-112	-250	-483	-58	-15	0
222	0	0	-39	-38	1	38	-20	-18	-135	-110	-215	-312	-50	17	0
223	0	0	91	-31	-122	-30	106	-76	0	11	9	23	69	172	0
224	0	0	173	-32	-205	-70	189	-118	95	124	137	310	298	252	0
225	0	0	246	-19	-265	-113	255	-142	116	159	333	467	382	355	0
226	0	0	289	-27	-316	-131	302	-171	162	285	345	550	415	389	0
227	0	0	305	-15	-320	-145	312	-167	116	184	197	403	325	327	0
228	0	0	161	-34	-195	-63	178	-114	54	48	1	129	164	170	0
229	0	0	42	-27	-69	-7	55	-48	-91	-114	-129	-250	11	79	0
230	0	0	-41	-46	-5	43	-18	-25	-159	-128	-273	-420	-97	-7	0
231	0	0	2	-36	-38	17	20	-37	-147	-110	-263	-465	-118	-69	0
232	0	0	-2	-27	-25	14	11	-26	-122	-31	-190	-259	-27	23	0
233	0	0	136	-11	-147	-62	141	-79	-13	0	-21	36	32	116	0
234	0	0	204	-17	-221	-93	212	-119	83	151	230	327	291	277	0
235	0	0	297	-32	-329	-132	313	-180	155	252	300	529	386	289	0
236	0	0	236	-31	-267	-102	251	-149	133	254	333	527	436	384	0
237	0	0	297	-25	-322	-136	309	-173	139	145	238	389	370	258	0
238	0	0	118	-15	-133	-51	125	-74	-1	81	17	1	147	131	0
239	0	0	74	-21	-95	-26	84	-58	-97	-46	-128	-246	3	67	0
240	0	0	23	-15	-38	-4	30	-26	-203	-77	-162	-401	-124	11	0
241	0	0	-43	-7	36	25	-39	14	-180	-139	-287	-453	-126	-27	0
242	0	0	-16	-1	15	8	-15	7	-87	-118	-240	-271	-85	-64	0
243	0	0	165	-3	-168	-81	166	-85	65	129	-48	25	182	195	0
244	0	0	157	-17	-174	-70	165	-95	40	13	248	292	190	221	0
245	0	0	289	-17	-306	-136	297	-161	166	213	312	558	337	345	0
246	0	0	267	-25	-292	-121	279	-158	129	168	327	485	422	329	0
247	0	0	266	-23	-289	-121	277	-156	129	108	176	388	325	269	0
248	0	0	169	7	-162	-88	165	-77	46	-1	65	40	166	168	0
249	0	0	98	21	-77	-59	87	-28	-104	-7	-168	-240	36	44	0
250	0	0	22	23	1	-22	10	12	-128	-129	-124	-372	-75	-31	0
251	0	0	4	54	50	-29	-23	52	-170	-129	-302	-436	-124	-42	0
252	0	0	47	46	-1	-46	24	22	-164	-65	-213	-356	-104	46	0
253	0	0	104	50	-54	-77	79	-2	31	3	23	48	98	217	0
254	0	0	220	46	-174	-133	197	-64	89	135	236	271	219	192	0
255	0	0	288	58	-230	-173	259	-86	194	215	219	642	337	364	0
256	0	0	339	54	-285	-196	312	-115	182	194	306	576	355	391	0
257	0	0	309	83	-226	-196	267	-71	126	172	157	366	320	285	0
258	0	0	162	87	-75	-124	118	6	-11	29	-32	67	120	153	0
259	0	0	121	79	-42	-100	81	18	-162	36	-192	-269	58	9	0
260	0	0	-10	65	75	-27	-42	70	-124	-197	-279	-384	-118	15	0
261	0	0	41	58	17	-49	12	37	-108	-168	-312	-457	-159	-27	0
262	0	0	85	54	-31	-69	58	11	-42	-17	-209	-351	-5	9	0
263	0	0	129	69	-60	-99	94	4	-58	31	-52	17	100	114	0
264	0	0	200	71	-129	-135	164	-29	42	52	122	291	226	188	0
265	0	0	352	79	-273	-215	312	-97	128	242	291	486	393	335	0
266	0	0	345	64	-281	-204	313	-108	174	250	263	578	403	368	0
267	0	0	337	56	-281	-196	309	-112	143	172	219	376	353	335	0
268	0	0	193	48	-145	-120	169	-48	19	44	58	36	95	170	0
269	0	0	55	40	-15	-47	35	12	-1	-104	-192	-248	-34	27	0
270	0	0	41	50	9	-45	16	29	-149	-108	-226	-413	-75	-71	0
271	0	0	19	44	25	-31	-3	34	-176	-108	-349	-481	-133	-73	0
272	0	0	37	52	15	-44	11	33	-139	-100	-234	-308	-75	-19	0
273	0	0	73	46	-27	-59	50	9	-98	11	-83	27	60	182	0
274	0	0	226	58	-168	-142	197	-55	-3	186	110	294	211	223	0
275	0	0	296	42	-254	-169	275	-106	223	221	318	564	355	331	0
276	0	0	312	23	-289	-167	300	-133	106	252	269	543	310	405	0
277	0	0	323	9	-314	-166	318	-152	120	207	259	393	372	323	0
278	0	0	73	0	-73	-36	73	-36	-116	17	25	-23	75	194	0
279	0	0	60	-13	-73	-23	66	-43	-62	-89	-190	-258	11	3	0
280	0	0	8	-1	-9	-3	8	-5	-135	-62	-263	-327	-64	21	0
281	0	0	24	11	-13	-17	18	-1	-149	-176	-287	-477	-172	-69	0
282	0	0	38	15	-23	-26	30	-4	-89	-42	-174	-265	-34	60	0
283	0	0	92	1	-91	-46	91	-45	-32	-38	-48	-62	25	112	0
284	0	0	284	-1	-285	-141	284	-143	166	207	205	376	308	259	0
285	0	0	183	-5	-188	-89	185	-96	141	122	304	442	331	378	0
286	0	0	277	-25	-302	-126	289	-163	120	172	300	554	331	343	0
287	0	0	238	-27	-265	-105	251	-146	87	116	259	395	318	302	0
288	0	0	101	-48	-149	-26	125	-98	19	13	79	73	104	184	0
289	0	0	60	-40	-100	-10	80	-70	-67	-9	-108	-259	-31	67	0
290	0	0	-37	-44	-7	40	-15	-25	-93	-217	-285	-358	-159	-58	0
291	0	0	-21	-46	-25	33	2	-35	-159	-75	-277	-469	-65	-54	0
292	0	0	-51	-48	3	49	-27	-22	-128	-110	-178	-325	-137	65	0
293	0	0	44	-60	-104	8	74	-82	-13	-23	32	-67	112	98	0
294	0	0	166	-62	-228	-52	197	-145	64	104	211	279	240	261	0
295	0	0	233	-69	-302	-82	267	-185	116	221	279	469	343	329	0
296	0	0	227	-64	-291	-81	259	-177	254	209	333	614	438	401	0
297	0	0	246	-52	-298	-97	272	-175	54	164	292	281	300	302	0
298	0	0	155	-56	-211	-49	183	-133	69	54	34	23	168	170	0
299	0	0	-6	-48	-42	27	18	-45	-98	-104	-153	-281	15	56	0
300	0	0	2	-40	-42	19	22	-41	-89	-120	-230	-368	-95	-21	0
301	0	0	-61	-40	21	50	-41	-9	-143	-112	-302	-403	-124	-48	0
302	0	0	18	-42	-60	12	39	-51	-197	-29	-168	-250	-38	17	0
303	0	0	43	-42	-85	0	64	-63	-71	-29	-3	-44	23	153	0
304	0	0	156	-36	-192	-60	174	-114	85	114	174	364	211	209	0
305	0	0	258	-31	-289	-113	273	-160	147	238	296	510	320	310	0
306	0	0	231	-34	-265	-98	248	-149	194	256	291	568	356	341	0
307	0	0	207	-19	-226	-94	216	-122	60	166	219	298	302	292	0
308	0	0	110	-25	-135	-42	122	-80	-7	15	77	42	120	145	0
309	0	0	-7	-32	-25	19	9	-28	-27	-54	-178	-192	40	38	0
310	0	0	-8	-52	-44	30	18	-48	-116	-98	-215	-413	-112	21	0
311	0	0	-20	-56	-36	38	8	-46	-73	-95	-289	-422	-124	9	0
312	0	0	-31	-56	-25	43	-3	-40	-145	-95	-207	-275	-60	-23	0
313	0	0	60	-97	-157	18	108	-127	-27	42	-19	-3	87	102	0
314	0	0	138	-168	-306	15	222	-237	104	180	240	248	329	292	0
315	0	0	109	-164	-273	27	191	-218	73	269	263	450	267	289	0
316	0	0	215	-149	-364	-33	289	-256	168	254	349	618	378	386	0
317	0	0	140	-106	-246	-17	193	-176	-9	102	141	275	254	236	0
318	0	0	256	-15	-271	-120	263	-143	67	151	67	64	182	166	0
319	0	0	17	67	50	-42	-16	58	-87	-135	-133	-232	38	5	0
320	0	0	122	186	64	-154	29	125	-197	-93	-228	-430	-40	-73	0
321	0	0	116	362	246	-239	-65	304	-159	-139	-265	-395	-112	-7	0
322	0	0	247	570	323	-408	-38	446	-135	-129	-217	-310	-95	25	0
323	0	0	551	822	271	-686	140	546	42	34	-19	19	112	265	0
324	0	0	704	1078	374	-891	165	726	114	164	236	345	289	246	0
325	0	0	958	1425	467	-1191	245	946	151	153	242	450	320	335	0
326	0	0	1160	1790	630	-1475	265	1210	205	209	424	545	463	438	0
327	0	0	1377	2246	869	-1811	254	1557	126	71	258	378	283	322	0
328	0	0	1548	2762	1214	-2155	167	1988	60	25	95	-42	174	168	0
329	0	0	1693	3241	1548	-2467	72	2394	-114	-40	-131	-269	15	38	0
330	0	0	1808	3534	1726	-2671	41	2630	-122	-93	-172	-407	-62	89	0
331	0	0	1789	3612	1823	-2700	-17	2717	-155	-149	-244	-512	-97	9	0
332	0	0	1739	3457	1718	-2598	10	2587	13	-166	-205	-339	-42	-11	0
333	0	0	1829	3369	1540	-2599	144	2454	46	0	25	-5	102	174	0
334	0	0	1810	3282	1472	-2546	169	2377	108	98	190	337	170	242	1
335	0	0	1863	3156	1293	-2509	285	2224	149	236	267	440	389	292	0
336	0	0	1713	2801	1088	-2257	312	1944	242	178	384	583	438	469	0
337	0	0	1391	2355	964	-1873	213	1659	60	157	226	316	269	329	0
338	0	0	1216	1947	731	-1581	242	1339	-32	75	93	40	145	176	0
339	0	0	749	1437	688	-1093	30	1062	-91	-104	-131	-277	73	46	0
340	0	0	528	983	455	-755	36	719	-128	-67	-271	-388	-34	-46	0
341	0	0	243	613	370	-428	-63	491	-246	-161	-349	-488	-139	-83	0
342	0	0	218	415	197	-316	10	306	-209	-137	-162	-325	-54	-15	0
343	0	0	258	337	79	-297	89	208	-38	50	23	27	147	106	0
344	0	0	340	372	32	-356	154	202	7	139	159	226	168	238	0
345	0	0	465	409	-56	-437	260	176	174	238	345	525	343	386	0
346	0	0	459	409	-50	-434	254	179	155	238	242	545	399	323	0
347	0	0	450	386	-64	-418	257	161	122	129	201	415	287	263	0
348	0	0	331	356	25	-343	153	190	48	102	116	56	228	192	0
349	0	0	169	310	141	-239	14	225	-124	-54	-147	-302	36	54	0
350	0	0	169	279	110	-224	29	194	-83	-64	-263	-391	-60	-5	0
351	0	0	44	234	190	-139	-73	212	-186	-124	-271	-399	-151	-11	0
352	0	0	101	174	73	-137	14	123	-122	-116	-205	-327	-97	25	0
353	0	0	128	131	3	-129	62	67	-1	44	-32	-13	108	118	0
354	0	0	203	114	-89	-158	146	12	104	79	147	304	244	157	0
355	0	0	281	89	-192	-185	236	-51	170	250	337	539	370	374	0
356	0	0	352	77	-275	-214	313	-99	261	178	378	514	519	376	0
357	0	0	307	65	-242	-186	274	-88	120	188	225	345	318	294	0
358	0	0	180	54	-126	-117	153	-36	25	81	54	85	128	178	0
359	0	0	86	42	-44	-64	65	-1	-102	-17	-126	-215	-75	69	0
360	0	0	5	32	27	-18	-11	29	-161	-126	-292	-448	-131	-34	0
361	0	0	-17	29	46	-6	-31	37	-79	-95	-261	-420	-120	11	0
362	0	0	10	31	21	-20	-5	26	-114	-89	-162	-325	-85	17	0
363	0	0	146	-1	-147	-72	146	-74	89	29	56	44	174	186	0
364	0	0	135	0	-135	-67	135	-67	79	149	168	308	230	201	0
365	0	0	298	7	-291	-152	294	-142	223	242	267	554	347	267	0
366	0	0	253	21	-232	-137	242	-105	126	258	296	521	382	401	0
367	0	0	243	40	-203	-141	223	-81	149	126	201	322	318	267	0
368	0	0	250	60	-190	-155	220	-65	122	112	3	60	269	128	0
369	0	0	6	56	50	-31	-22	53	-102	-52	-162	-294	-32	31	0
370	0	0	96	38	-58	-67	77	-10	-36	-32	-157	-366	-71	19	0
371	0	0	-75	23	98	26	-86	60	-178	-98	-298	-401	-168	46	0
372	0	0	10	-3	-13	-3	11	-8	-98	-40	-244	-279	-79	-31	0
373	0	0	51	-13	-64	-19	57	-38	21	17	-1	50	89	126	0
374	0	0	163	-17	-180	-73	171	-98	56	110	174	312	254	201	0
375	0	0	209	-29	-238	-90	223	-133	199	170	360	477	349	289	0
376	0	0	293	-42	-335	-125	314	-188	201	248	331	516	517	261	0
377	0	0	214	-34	-248	-90	231	-141	91	137	195	366	298	316	0
378	0	0	167	-32	-199	-67	183	-115	64	73	-9	54	174	170	0
379	0	0	48	-23	-71	-12	59	-47	-197	29	-131	-269	-7	58	0
380	0	0	2	-19	-21	8	11	-20	-77	-98	-186	-358	-89	-52	0
381	0	0	-36	-9	27	22	-31	9	-112	-153	-335	-488	-110	-64	0
382	0	0	71	17	-54	-44	62	-18	-54	-52	-149	-194	-29	56	0
383	0	0	100	27	-73	-63	86	-23	-36	19	-1	-32	64	145	0
384	0	0	249	40	-209	-144	229	-84	85	71	149	325	182	236	0
385	0	0	275	29	-246	-152	260	-108	201	267	333	529	370	376	0
386	0	0	270	38	-232	-154	251	-97	69	197	277	502	360	289	0
387	0	0	343	62	-281	-202	312	-109	155	244	207	395	349	310	0
388	0	0	151	56	-95	-103	123	-19	-52	62	58	-17	168	172	0
389	0	0	47	52	5	-49	21	28	-129	-79	-211	-308	-25	-3	0
390	0	0	50	25	-25	-37	37	0	-143	-104	-170	-349	-98	44	0
391	0	0	-68	13	81	27	-74	47	-166	-207	-300	-537	-149	-58	0
392	0	0	47	-9	-56	-19	51	-32	-64	-36	-174	-226	-73	15	0
393	0	0	51	-9	-60	-21	55	-34	-11	-11	-79	5	19	149	0
394	0	0	233	3	-230	-118	231	-113	106	184	159	339	197	329	0
395	0	0	247	11	-236	-129	241	-112	170	197	316	492	325	378	0
396	0	0	259	19	-240	-139	249	-110	145	221	316	465	407	329	0
397	0	0	292	25	-267	-158	279	-121	75	197	141	446	329	275	0
398	0	0	187	58	-129	-122	158	-35	-19	71	11	-19	129	141	0
399	0	0	84	75	-9	-79	46	33	-93	-81	-145	-287	-29	-1	0
400	0	0	16	97	81	-56	-32	89	-128	-114	-199	-444	-46	-54	0
401	0	0	37	95	58	-66	-10	76	-197	-122	-250	-448	-153	-65	0
402	0	0	89	89	0	-89	44	44	-128	13	-170	-275	-34	-64	0
403	0	0	60	81	21	-70	19	51	-38	40	-104	1	15	118	0
404	0	0	229	98	-131	-163	180	-16	85	170	131	302	250	194	0
405	0	0	299	104	-195	-201	247	-45	223	219	240	461	306	306	0
406	0	0	348	100	-248	-224	298	-74	172	221	353	531	426	337	0
407	0	0	331	120	-211	-225	271	-45	89	225	230	353	378	269	0
408	0	0	195	102	-93	-148	144	4	-32	89	-25	29	77	133	0
409	0	0	64	100	36	-82	14	68	-87	-32	-194	-248	3	3	0
410	0	0	7	100	93	-53	-43	96	-162	-122	-219	-459	-95	-15	0
411	0	0	69	98	29	-83	20	63	-166	-104	-312	-523	-143	11	0
412	0	0	19	106	87	-62	-34	96	-40	-155	-151	-314	-114	87	0
413	0	0	116	89	-27	-102	71	31	-46	46	-102	7	-9	110	0
414	0	0	297	102	-195	-199	246	-46	106	207	182	353	250	261	0
415	0	0	277	116	-161	-196	219	-22	65	184	291	442	314	329	0
416	0	0	344	118	-226	-231	285	-54	155	211	366	549	318	304	0
417	0	0	322	128	-194	-225	258	-33	124	219	271	380	345	304	0
418	0	0	199	141	-58	-170	128	41	-93	60	-46	-11	131	64	0
419	0	0	118	149	31	-133	43	90	-95	-56	-162	-215	-7	21	0
420	0	0	43	174	131	-108	-44	152	-118	-133	-215	-432	-65	-108	0
421	0	0	117	194	77	-155	20	135	-93	-174	-215	-461	-81	-54	0
422	0	0	152	194	42	-173	55	118	-15	-65	-141	-238	-23	108	0
423	0	0	171	190	19	-180	76	104	-25	25	-110	-17	50	69	0
424	0	0	348	182	-166	-265	257	8	137	230	267	283	339	267	0
425	0	0	269	188	-81	-228	175	53	114	197	252	453	314	277	0
426	0	0	430	172	-258	-301	344	-43	230	267	388	587	401	353	0
427	0	0	325	174	-151	-249	238	11	124	170	194	358	351	329	0
428	0	0	288	184	-104	-236	196	40	52	75	7	40	129	97	0
429	0	0	130	194	64	-162	33	129	-145	-42	-83	-294	58	13	0
430	0	0	128	172	44	-150	42	108	-77	-85	-294	-386	-122	-1	0
431	0	0	110	203	93	-156	8	148	-108	-124	-184	-448	-100	-32	0
432	0	0	78	219	141	-148	-31	180	-128	-50	-194	-281	-110	67	0
433	0	0	259	254	-5	-256	132	124	-21	1	-31	-29	52	104	0
434	0	0	287	256	-31	-271	159	112	95	190	197	339	279	246	0
435	0	0	405	279	-126	-342	265	76	141	192	364	463	291	386	0
436	0	0	426	306	-120	-366	273	93	139	246	362	576	316	384	0
437	0	0	402	300	-102	-351	252	99	128	145	244	347	312	292	0
438	0	0	258	302	44	-280	107	173	3	-7	32	-5	77	197	0
439	0	0	264	304	40	-284	112	172	7	-23	-197	-168	15	114	0
440	0	0	147	333	186	-240	-19	259	-180	-91	-263	-424	-100	-114	0
441	0	0	85	333	248	-209	-81	290	-164	-110	-281	-469	-122	-71	0
442	0	0	188	331	143	-259	22	237	-36	-110	-225	-298	-106	-23	0
443	0	0	249	353	104	-301	72	228	-46	89	-25	7	95	120	0
444	0	0	374	374	0	-374	187	187	126	131	252	302	223	258	0
445	0	0	433	393	-40	-413	236	176	145	190	337	490	333	376	0
446	0	0	451	413	-38	-432	244	187	164	205	368	560	415	320	0
447	0	0	505	424	-81	-464	293	171	97	240	225	380	343	236	0
448	0	0	322	448	126	-385	98	287	79	13	27	15	122	149	0
449	0	0	246	463	217	-354	14	340	-100	-62	-141	-298	23	9	0
450	0	0	185	485	300	-335	-57	392	-162	-87	-248	-366	-100	19	0
451	0	0	264	514	250	-389	7	382	-93	-149	-230	-422	-168	-9	0
452	0	0	289	523	234	-406	27	378	-15	-77	-203	-294	-95	27	0
453	0	0	312	527	215	-419	48	371	-9	-32	-15	5	116	64	0
454	0	0	446	535	89	-490	178	312	97	186	147	349	199	186	0
455	0	0	483	535	52	-509	215	293	145	164	258	554	285	401	0
456	0	0	538	525	-13	-531	275	256	145	281	306	570	347	339	0
457	0	0	439	537	98	-488	170	317	21	195	161	335	355	271	0
458	0	0	433	545	112	-489	160	328	-89	124	52	-7	110	124	0
459	0	0	282	549	267	-415	7	408	-104	-58	-139	-285	42	34	0
460	0	0	268	566	298	-417	-15	432	-133	-112	-213	-356	-135	-71	0
461	0	0	204	599	395	-401	-95	497	-201	-153	-294	-539	-120	-29	0
462	0	0	328	646	318	-487	5	482	-118	-83	-172	-316	-106	3	0
463	0	0	398	663	265	-530	66	464	-29	17	34	-60	102	106	0
464	0	0	503	667	164	-585	169	415	46	112	178	318	244	143	0
465	0	0	576	667	91	-621	242	379	161	182	261	552	289	267	0
466	0	0	568	661	93	-614	237	377	215	195	327	500	405	325	0
467	0	0	520	636	116	-578	202	376	89	168	219	327	269	329	0
468	0	0	434	622	188	-528	123	405	42	42	50	29	122	126	0
469	0	0	337	614	277	-475	30	445	-139	17	-174	-180	29	29	0
470	0	0	264	644	380	-454	-58	512	-188	-112	-225	-407	-126	-36	0
471	0	0	324	667	343	-495	-9	505	-215	-112	-273	-446	-164	-9	0
472	0	0	316	669	353	-492	-18	511	-100	-25	-213	-277	-5	-19	0
473	0	0	353	680	327	-516	13	503	-69	-23	-31	-62	62	85	0
474	0	0	544	679	135	-611	204	407	128	139	228	327	223	254	0
475	0	0	514	675	161	-594	176	418	114	159	281	453	343	267	0
476	0	0	617	686	69	-651	274	377	149	287	261	580	409	285	0
477	0	0	518	673	155	-595	181	414	81	197	178	366	329	228	0
478	0	0	454	649	195	-551	129	422	31	-17	32	-9	104	110	0
479	0	0	283	622	339	-452	-28	480	-188	-7	-87	-296	31	11	0
480	0	0	276	601	325	-438	-24	463	-155	-137	-246	-341	-151	-27	0
481	0	0	205	593	388	-399	-91	490	-213	-120	-362	-467	-118	-91	0
482	0	0	266	570	304	-418	-19	437	-60	-71	-166	-242	-65	36	0
483	0	0	258	552	294	-405	-18	423	-97	-9	-69	-34	17	89	0
484	0	0	415	517	102	-466	156	309	133	168	232	353	252	298	0
485	0	0	357	504	147	-430	105	325	112	157	230	420	283	265	0
486	0	0	590	486	-104	-538	347	191	219	310	391	535	420	349	0
487	0	0	427	477	50	-452	188	263	122	157	327	335	349	337	0
488	0	0	361	467	106	-414	127	286	-42	46	-3	-11	129	100	0
489	0	0	265	455	190	-360	37	322	-95	-19	-85	-279	106	11	0
490	0	0	163	430	267	-296	-52	348	-174	-102	-279	-479	-42	-38	0
491	0	0	194	407	213	-300	-9	310	-240	-112	-289	-496	-129	-17	0
492	0	0	221	378	157	-299	32	267	-98	-50	-114	-273	-64	46	0
493	0	0	192	349	157	-270	17	253	-38	42	-44	46	71	118	0
494	0	0	395	312	-83	-353	239	114	207	135	129	347	254	252	0
495	0	0	317	271	-46	-294	181	112	170	213	302	514	442	306	0
496	0	0	387	265	-122	-326	254	71	182	219	310	578	360	339	0
497	0	0	362	258	-104	-310	233	77	120	162	238	345	343	275	0
498	0	0	246	221	-25	-233	135	98	-48	97	19	25	240	157	0
499	0	0	170	201	31	-185	69	116	-79	11	-137	-246	-5	29	0
500	0	0	25	203	178	-114	-76	190	-124	-65	-230	-411	-19	-7	0
501	0	0	55	192	137	-123	-41	164	-170	-170	-292	-550	-176	-129	0
502	0	0	49	190	141	-119	-46	165	-97	-65	-182	-285	-15	48	0
503	0	0	112	168	56	-140	28	112	-38	-25	-9	44	19	62	0
504	0	0	274	139	-135	-206	204	2	102	174	186	325	252	238	0
505	0	0	288	126	-162	-207	225	-18	98	261	356	529	411	389	0
506	0	0	278	112	-166	-195	222	-27	124	195	277	529	376	318	0
507	0	0	295	98	-197	-196	246	-49	83	137	236	337	306	232	0
508	0	0	195	91	-104	-143	149	-6	77	3	67	104	151	114	0
509	0	0	100	97	-3	-98	51	47	-143	13	-129	-306	5	48	0
510	0	0	39	64	25	-51	7	44	-126	-116	-195	-358	-91	-23	0
511	0	0	-6	50	56	-22	-31	53	-114	-137	-355	-419	-93	-65	0
512	0	0	37	64	27	-50	5	45	-126	-83	-186	-306	0	-85	0
513	0	0	133	58	-75	-95	104	-8	-19	21	11	31	97	178	0
514	0	0	177	44	-133	-110	155	-44	75	83	108	337	184	153	0
515	0	0	273	48	-225	-160	249	-88	203	205	325	506	366	298	0
516	0	0	309	42	-267	-175	288	-112	122	287	322	556	440	339	0
517	0	0	222	44	-178	-133	200	-67	108	135	215	294	351	271	0
518	0	0	139	19	-120	-79	129	-50	9	38	17	19	120	139	0
519	0	0	47	11	-36	-29	41	-12	-79	29	-166	-211	-36	-21	0
520	0	0	-21	29	50	-4	-35	39	-192	-40	-205	-448	-81	1	0
521	0	0	-72	25	97	23	-84	61	-129	-168	-343	-440	-151	-110	0
522	0	0	55	21	-34	-38	44	-6	-60	-34	-217	-182	-42	67	0
523	0	0	65	15	-50	-40	57	-17	-40	-15	25	-93	56	60	0
524	0	0	187	19	-168	-103	177	-74	60	155	162	298	250	194	0
525	0	0	218	46	-172	-132	195	-63	159	199	265	558	318	349	0
526	0	0	332	40	-292	-186	312	-126	139	230	258	535	343	285	0
527	0	0	304	50	-254	-177	279	-102	120	151	195	358	283	244	0
528	0	0	142	32	-110	-87	126	-39	-25	50	-9	-3	145	97	0
529	0	0	81	19	-62	-50	71	-21	-102	-44	-192	-238	-44	-3	0
530	0	0	10	23	13	-16	-1	18	-91	-116	-287	-370	-98	5	0
531	0	0	8	19	11	-13	-1	15	-188	-100	-300	-434	-102	-46	0
532	0	0	46	17	-29	-31	37	-6	-85	-133	-155	-289	-77	-1	0
533	0	0	139	29	-110	-84	124	-40	-1	-50	-17	73	-9	133	0
534	0	0	229	32	-197	-130	213	-82	110	129	153	310	164	172	0
535	0	0	224	25	-199	-124	211	-87	114	184	197	494	254	339	0
536	0	0	296	19	-277	-157	286	-129	95	228	275	537	370	337	0
537	0	0	247	-5	-252	-121	249	-128	73	135	219	312	256	283	0
538	0	0	113	-1	-114	-56	113	-57	-15	29	-21	-46	157	124	0
539	0	0	57	-3	-60	-27	58	-31	-118	-48	-223	-287	-1	31	0
540	0	0	-59	-5	54	32	-56	24	-126	-168	-234	-341	-69	23	0
541	0	0	28	-3	-31	-12	29	-17	-176	-131	-343	-405	-232	-102	0
542	0	0	-27	9	36	9	-31	22	-102	-77	-232	-289	-93	27	0
543	0	0	118	31	-87	-74	102	-28	-50	7	-42	9	32	126	0
544	0	0	217	31	-186	-124	201	-77	110	58	110	349	261	195	0
545	0	0	189	44	-145	-116	167	-50	128	184	339	461	411	335	0
546	0	0	356	36	-320	-196	338	-142	155	190	261	550	337	325	0
547	0	0	261	44	-217	-152	239	-86	137	172	263	370	356	355	0
548	0	0	104	42	-62	-73	83	-10	-23	-13	-34	9	110	52	0
549	0	0	111	13	-98	-62	104	-42	-62	-27	-50	-201	3	129	0
550	0	0	-51	13	64	19	-57	38	-273	-104	-265	-422	-153	-21	0
551	0	0	-31	0	31	15	-31	15	-102	-223	-285	-386	-135	-108	0
552	0	0	41	-15	-56	-13	48	-35	-122	-64	-197	-285	-71	-9	0
553	0	0	54	-19	-73	-17	63	-46	-31	-23	-23	46	93	102	0
554	0	0	187	-1	-188	-93	187	-94	77	54	164	312	238	205	0
555	0	0	265	0	-265	-132	265	-132	122	145	312	463	389	281	0
556	0	0	221	0	-221	-110	221	-110	124	234	329	562	370	368	0
557	0	0	273	0	-273	-136	273	-136	114	155	176	401	267	320	0
558	0	0	189	13	-176	-101	182	-81	60	52	114	73	166	195	0
559	0	0	12	29	17	-20	-2	23	-184	-50	-172	-279	1	0	0
560	0	0	67	40	-27	-53	47	6	-71	-133	-194	-386	-19	50	0
561	0	0	-57	40	97	8	-77	68	-197	-221	-335	-506	-230	-40	0
562	0	0	3	34	31	-18	-14	32	-104	-46	-205	-275	-40	-23	0
563	0	0	107	38	-69	-72	88	-15	-9	23	-77	44	46	126	0
564	0	0	181	42	-139	-111	160	-48	81	126	95	397	246	250	0
565	0	0	271	15	-256	-143	263	-120	256	176	283	469	455	388	0
566	0	0	284	3	-281	-143	282	-139	137	240	320	488	457	335	0
567	0	0	191	-3	-194	-94	192	-98	65	128	279	372	349	294	0
568	0	0	165	1	-164	-83	164	-81	7	69	83	-17	129	178	0
569	0	0	6	7	1	-6	2	4	-128	-40	-223	-188	-40	52	0
570	0	0	30	7	-23	-18	26	-8	-102	-116	-219	-386	-87	-13	0
571	0	0	-10	7	17	1	-13	12	-203	-149	-285	-490	-139	-46	0
572	0	0	-51	7	58	22	-54	32	-129	-129	-159	-256	-112	56	0
573	0	0	114	19	-95	-66	104	-38	-56	54	-23	31	29	186	0
574	0	0	168	11	-157	-89	162	-73	85	98	159	273	195	217	0
575	0	0	239	13	-226	-126	232	-106	190	232	327	574	380	364	0
576	0	0	292	11	-281	-151	286	-135	201	195	364	512	415	393	0
577	0	0	235	7	-228	-121	231	-110	50	234	205	314	322	207	0
578	0	0	126	-3	-129	-61	127	-66	-52	91	79	15	211	145	0
579	0	0	-41	-1	40	21	-40	19	-170	-106	-184	-347	-25	-32	0
580	0	0	-6	-7	-1	6	-2	-4	-135	-46	-190	-382	-58	-40	0
581	0	0	-157	-29	128	93	-142	49	-182	-197	-296	-448	-166	-77	0
582	0	0	21	-31	-52	5	36	-41	-85	-48	-159	-277	-3	1	0
583	0	0	-2	-31	-29	16	13	-30	-13	46	-21	-13	155	116	0
584	0	0	175	-17	-192	-79	183	-104	95	178	176	343	201	197	0
585	0	0	225	-13	-238	-106	231	-125	131	254	355	498	393	318	0
586	0	0	262	-19	-281	-121	271	-150	205	267	349	506	417	395	0
587	0	0	209	-25	-234	-92	221	-129	62	155	168	277	362	213	0
588	0	0	163	-21	-184	-71	173	-102	40	97	75	85	176	172	0
589	0	0	-14	-9	5	11	-9	-2	-133	-52	-203	-267	29	-11	0
590	0	0	-17	-38	-21	27	2	-29	-104	-98	-203	-345	-102	11	0
591	0	0	-12	-27	-15	19	1	-21	-238	-17	-310	-461	-102	-15	0
592	0	0	15	-23	-38	4	26	-30	-17	-44	-149	-259	-64	89	0
593	0	0	41	-21	-62	-10	51	-41	-23	36	42	15	40	157	0
594	0	0	169	-9	-178	-80	173	-93	44	104	256	240	223	205	0
595	0	0	200	-23	-223	-88	211	-123	149	195	254	529	300	353	0
596	0	0	244	-27	-271	-108	257	-149	139	267	316	568	428	376	0
597	0	0	202	-21	-223	-90	212	-122	64	176	232	388	341	292	0
598	0	0	188	-13	-201	-87	194	-107	-7	65	27	54	178	128	0
599	0	0	37	-5	-42	-16	39	-23	-95	-17	-143	-258	11	25	0
600	0	0	-22	-5	17	13	-19	6	-192	-1	-232	-384	-29	31	0
601	0	0	-27	0	27	13	-27	13	-135	-97	-277	-409	-176	-52	0
602	0	0	-10	-1	9	5	-9	4	-67	-56	-166	-302	-64	77	0
603	0	0	60	-13	-73	-23	66	-43	-64	85	-34	5	65	131	0
604	0	0	203	-23	-226	-90	214	-124	108	147	180	368	271	248	0
605	0	0	227	-31	-258	-98	242	-144	164	250	263	531	355	393	0
606	0	0	210	-38	-248	-86	229	-143	143	197	349	502	343	417	0
607	0	0	245	-40	-285	-102	265	-162	151	205	285	368	327	275	0
608	0	0	113	-38	-151	-37	132	-94	56	52	38	21	178	159	0
609	0	0	74	-32	-106	-21	90	-69	-89	9	-104	-252	31	50	0
610	0	0	-29	-36	-7	32	-11	-21	-186	-93	-289	-304	-95	-1	0
611	0	0	-2	-64	-62	33	30	-63	-108	-67	-155	-399	-32	58	0
612	0	0	-85	-56	29	70	-57	-13	-124	-147	-199	-322	-58	-102	0
613	0	0	56	-54	-110	-1	83	-82	13	79	17	85	104	79	0
614	0	0	130	-54	-184	-38	157	-119	81	166	250	248	252	256	0
615	0	0	172	-58	-230	-57	201	-144	159	188	285	469	329	335	0
616	0	0	198	-79	-277	-59	237	-178	153	265	372	516	473	370	0
617	0	0	218	-71	-289	-73	253	-180	97	159	194	325	333	180	0
618	0	0	103	-67	-170	-18	136	-118	32	118	60	58	232	201	0
619	0	0	-41	-54	-13	47	-14	-33	-172	-83	-174	-314	11	-34	0
620	0	0	-8	-44	-36	26	14	-40	-97	-58	-205	-411	-69	29	0
621	0	0	-77	-50	27	63	-52	-11	-155	-81	-281	-432	-112	-79	0
622	0	0	-40	-40	0	40	-20	-20	-71	-97	-120	-283	-29	40	0
623	0	0	66	-42	-108	-12	87	-75	-42	36	-54	-75	114	21	0
624	0	0	122	-42	-164	-40	143	-103	98	159	180	298	244	240	0
625	0	0	254	-56	-310	-99	282	-183	135	250	368	479	430	397	0
626	0	0	237	-50	-287	-93	262	-168	133	242	364	556	384	322	0
627	0	0	196	-32	-228	-82	212	-130	126	184	252	403	374	296	0
628	0	0	119	-40	-159	-39	139	-99	7	60	25	25	178	178	0
629	0	0	-41	-48	-7	44	-17	-27	-114	-36	-159	-368	71	7	0
630	0	0	-2	-50	-48	26	23	-49	-164	-64	-203	-372	-114	0	0
631	0	0	-124	-60	64	92	-94	2	-234	-128	-341	-422	-95	-95	0
632	0	0	-6	-62	-56	34	25	-59	-162	-31	-207	-318	-118	23	0
633	0	0	33	-62	-95	14	64	-78	-23	73	56	48	194	110	0
634	0	0	66	-42	-108	-12	87	-75	27	106	211	215	256	201	0
635	0	0	227	-36	-263	-95	245	-149	102	273	308	446	438	199	0
636	0	0	187	-36	-223	-75	205	-129	135	331	318	589	403	444	0
637	0	0	196	-27	-223	-84	209	-125	93	112	190	259	287	261	0
638	0	0	114	-48	-162	-33	138	-105	52	27	64	48	166	170	0
639	0	0	-29	-60	-31	44	1	-45	-65	-52	-137	-223	48	77	0
640	0	0	-10	-50	-40	30	15	-45	-166	-77	-234	-374	-112	-95	0
641	0	0	-77	-60	17	68	-47	-21	-133	-106	-308	-436	-75	-36	0
642	0	0	-54	-67	-13	60	-20	-40	-98	-106	-226	-292	-126	-1	0
643	0	0	58	-75	-133	8	95	-104	-17	19	58	23	116	162	0
644	0	0	196	-65	-261	-65	228	-163	128	106	176	294	281	205	0
645	0	0	138	-54	-192	-42	165	-123	190	207	267	490	331	345	0
646	0	0	209	-64	-273	-72	241	-168	162	184	351	523	391	349	0
647	0	0	218	-65	-283	-76	250	-174	133	162	199	364	358	320	0
648	0	0	84	-65	-149	-9	116	-107	29	71	95	44	155	211	0
649	0	0	-68	-79	-11	73	-28	-45	-133	-65	-201	-285	-1	-15	0
650	0	0	-88	-85	3	86	-45	-41	-143	-87	-242	-438	-62	-100	0
651	0	0	-99	-67	32	83	-65	-17	-201	-89	-267	-506	-133	-15	0
652	0	0	-55	-32	23	43	-39	-4	-79	-42	-199	-300	-60	-27	0
653	0	0	-17	-32	-15	24	-1	-23	-110	-32	-13	-79	54	56	0
654	0	0	134	-36	-170	-49	152	-103	120	164	172	320	252	207	0
655	0	0	142	-44	-186	-49	164	-115	108	252	285	453	316	415	0
656	0	0	269	-54	-323	-107	296	-188	203	244	339	599	388	275	0
657	0	0	182	-64	-246	-59	214	-155	56	217	261	345	275	355	0
658	0	0	144	-81	-225	-31	184	-153	19	71	34	19	209	133	0
659	0	0	-19	-75	-56	47	18	-65	-122	-67	-190	-246	-69	87	0
660	0	0	-41	-79	-38	60	-1	-58	-126	-102	-258	-413	-62	-97	0
661	0	0	-110	-79	31	94	-70	-24	-126	-122	-254	-389	-139	7	0
662	0	0	-18	-58	-40	38	11	-49	-75	-58	-228	-335	-89	-29	0
663	0	0	91	-54	-145	-18	118	-99	-42	65	54	1	56	192	0
664	0	0	126	-42	-168	-42	147	-105	46	98	234	333	194	281	0
665	0	0	229	-29	-258	-100	243	-143	164	87	273	549	244	246	0
666	0	0	268	-13	-281	-127	274	-147	225	162	417	549	455	382	0
667	0	0	214	-11	-225	-101	219	-118	50	139	252	347	300	263	0
668	0	0	116	-19	-135	-48	125	-77	34	65	0	-5	168	118	0
669	0	0	12	-50	-62	19	37	-56	-87	-67	-139	-186	0	-19	0
670	0	0	-54	-77	-23	65	-15	-50	-151	-62	-273	-401	-93	-79	0
671	0	0	-102	-71	31	86	-66	-20	-194	-52	-368	-409	-143	25	0
672	0	0	-39	-83	-44	61	2	-63	-141	-97	-168	-291	-95	-15	0
673	0	0	66	-85	-151	9	108	-118	0	3	3	19	89	116	0
674	0	0	128	-79	-207	-24	167	-143	-5	120	223	285	254	190	0
675	0	0	190	-83	-273	-53	231	-178	126	162	355	459	372	370	0
676	0	0	264	-32	-296	-116	280	-164	118	267	289	527	386	333	0
677	0	0	237	-54	-291	-91	264	-172	128	213	184	364	374	259	0
678	0	0	90	-69	-159	-10	124	-114	36	21	27	-27	120	168	0
679	0	0	13	-58	-71	22	42	-64	-114	-65	-209	-246	15	42	0
680	0	0	-31	-71	-40	51	4	-55	-65	-95	-261	-380	-149	-5	0
681	0	0	-46	-75	-29	60	-8	-52	-108	-149	-201	-473	-137	-67	0
682	0	0	-80	-73	7	76	-43	-33	-122	-143	-228	-267	-31	-50	0
683	0	0	95	-71	-166	-12	130	-118	64	-11	9	44	79	89	0
684	0	0	155	-73	-228	-41	191	-150	102	87	143	335	261	197	0
685	0	0	194	-87	-281	-53	237	-184	190	161	242	527	362	360	0
686	0	0	317	-69	-386	-124	351	-227	287	281	283	582	393	325	0
687	0	0	139	-56	-195	-41	167	-125	38	141	186	364	339	199	0
688	0	0	118	-56	-174	-31	146	-115	-62	25	-11	27	108	75	0
689	0	0	84	-40	-124	-22	104	-82	-27	21	-32	-238	69	67	0
690	0	0	-71	-48	23	59	-47	-12	-153	-79	-298	-397	-98	-29	0
691	0	0	-65	-48	17	56	-41	-15	-168	-155	-298	-479	-197	5	0
692	0	0	-16	-64	-48	40	16	-56	-114	-34	-174	-285	-65	-11	0
693	0	0	37	-58	-95	10	66	-76	-97	-19	-29	-29	42	147	0
694	0	0	128	-81	-209	-23	168	-145	100	184	166	318	225	203	0
695	0	0	206	-83	-289	-61	247	-186	201	213	364	506	304	372	0
696	0	0	299	-69	-368	-115	333	-218	151	254	323	605	384	353	0
697	0	0	247	-75	-322	-86	284	-198	131	172	252	362	339	320	0
698	0	0	113	-71	-184	-21	148	-127	-11	44	21	29	93	168	0
699	0	0	54	-77	-131	11	92	-104	-40	27	-87	-139	44	62	0
700	0	0	-45	-42	3	43	-24	-19	-135	-168	-275	-434	-116	-21	0
701	0	0	0	-29	-29	14	14	-29	-83	-104	-279	-459	-129	-1	0
702	0	0	-55	-32	23	43	-39	-4	-133	-40	-226	-283	-60	21	0
703	0	0	31	-31	-62	0	46	-46	-79	-31	-32	-32	-9	124	0
704	0	0	241	-46	-287	-97	264	-166	190	126	265	397	254	283	0
705	0	0	146	-42	-188	-52	167	-115	139	178	281	432	320	273	0
706	0	0	285	-44	-329	-120	307	-186	211	244	364	583	391	323	0
707	0	0	202	-75	-277	-63	239	-176	81	170	162	411	331	306	0
708	0	0	50	-79	-129	14	89	-104	0	46	-48	5	129	65	0
709	0	0	-2	-100	-98	51	48	-99	-21	-27	-135	-195	7	65	0
710	0	0	-119	-87	32	103	-75	-27	-168	-180	-256	-364	-100	-60	0
711	0	0	-15	-71	-56	43	20	-63	-137	-104	-302	-452	-168	-27	0
712	0	0	-27	-54	-27	40	0	-40	-137	-83	-190	-314	-25	25	0
713	0	0	19	-56	-75	18	47	-65	-98	25	-65	-32	-1	81	0
714	0	0	180	-50	-230	-65	205	-140	104	170	258	331	213	310	0
715	0	0	153	-56	-209	-48	181	-132	106	149	287	496	343	308	0
716	0	0	318	-50	-368	-134	343	-209	161	205	382	541	382	310	0
717	0	0	223	-58	-281	-82	252	-169	129	192	308	438	407	360	0
718	0	0	139	-60	-199	-39	169	-129	13	23	46	7	124	129	0
719	0	0	36	-62	-98	13	67	-80	-64	-48	-118	-236	13	-54	0
720	0	0	-2	-56	-54	29	26	-55	-137	-145	-219	-415	-56	-19	0
721	0	0	-84	-40	44	62	-64	2	-180	-155	-322	-469	-197	-71	0
722	0	0	14	-46	-60	16	37	-53	-64	-62	-145	-310	-56	7	0
723	0	0	8	-44	-52	18	30	-48	-108	-7	-34	-7	60	95	0
724	0	0	129	-65	-194	-32	161	-129	71	176	192	283	225	242	0
725	0	0	215	-44	-259	-85	237	-151	124	273	300	473	322	370	0
726	0	0	243	-38	-281	-102	262	-159	124	209	322	434	368	298	0
727	0	0	229	-54	-283	-87	256	-168	120	159	252	405	327	306	0
728	0	0	103	-67	-170	-18	136	-118	-17	73	46	-9	180	87	0
729	0	0	84	-71	-155	-6	119	-113	-42	-50	-91	-172	-5	65	0
730	0	0	-71	-62	9	66	-40	-26	-114	-151	-294	-411	-67	-5	0
731	0	0	49	-65	-114	8	81	-89	-100	-108	-265	-422	-108	-65	0
732	0	0	-33	-87	-54	60	10	-70	-98	-79	-184	-252	-69	62	0
733	0	0	-33	-97	-64	65	15	-80	-91	36	-98	-64	79	54	0
734	0	0	186	-81	-267	-52	226	-174	95	131	221	310	226	186	0
735	0	0	210	-71	-281	-69	245	-176	100	194	380	457	384	292	0
736	0	0	276	-46	-322	-115	299	-184	182	298	323	517	450	304	0
737	0	0	200	-46	-246	-77	223	-146	91	155	184	364	302	230	0
738	0	0	105	-42	-147	-31	126	-94	34	23	19	52	161	170	0
739	0	0	-57	-52	5	54	-31	-23	-159	-135	-186	-314	-42	0	0
740	0	0	-40	-67	-27	53	-6	-47	-180	-54	-236	-401	-60	-77	0
741	0	0	-86	-81	5	83	-45	-38	-190	-118	-333	-510	-114	-106	0
742	0	0	-20	-87	-67	53	23	-77	-104	-52	-201	-335	-34	-52	0
743	0	0	-10	-81	-71	45	30	-76	15	13	-27	46	32	226	0
744	0	0	180	-83	-263	-48	221	-173	83	139	126	329	133	246	0
745	0	0	213	-79	-292	-67	252	-185	122	238	339	492	442	312	0
746	0	0	144	-77	-221	-33	182	-149	104	174	254	485	345	244	0
747	0	0	221	-58	-279	-81	250	-168	120	201	267	355	329	304	0
748	0	0	23	-46	-69	11	46	-57	-89	40	-42	-11	93	116	0
749	0	0	39	-52	-91	6	65	-71	-79	-69	-73	-213	-11	-23	0
750	0	0	-67	-44	23	55	-45	-10	-97	-118	-205	-356	-77	11	0
751	0	0	-160	-38	122	99	-141	42	-205	-104	-302	-510	-172	0	0
752	0	0	12	-36	-48	12	30	-42	-120	-104	-168	-351	-112	-17	0
753	0	0	16	-40	-56	12	36	-48	-34	52	-5	32	87	128	0
754	0	0	148	-46	-194	-51	171	-120	95	159	108	275	209	192	0
755	0	0	233	-44	-277	-94	255	-160	157	236	345	517	376	316	0
756	0	0	281	-44	-325	-118	303	-184	143	242	341	517	415	376	0
757	0	0	190	-56	-246	-67	218	-151	89	133	211	306	343	259	0
758	0	0	159	-58	-217	-50	188	-137	13	67	-11	13	159	159	0
759	0	0	37	-67	-104	15	70	-85	-91	-50	-114	-285	21	54	0
760	0	0	-52	-71	-19	61	-16	-45	-120	-182	-178	-455	-129	0	0
761	0	0	-40	-40	0	40	-20	-20	-147	-161	-232	-450	-159	-95	0
762	0	0	-59	-13	46	36	-52	16	-106	-79	-186	-347	-67	5	0
763	0	0	131	42	-89	-86	110	-23	-21	21	15	-17	42	168	0
764	0	0	238	89	-149	-163	193	-30	52	151	234	322	246	242	0
765	0	0	265	104	-161	-184	213	-28	186	161	291	477	362	279	0
766	0	0	288	102	-186	-195	237	-42	205	201	343	527	358	300	0
767	0	0	295	69	-226	-182	260	-78	131	219	248	355	366	207	0
768	0	0	113	81	-32	-97	72	24	9	-17	-27	32	89	131	0
769	0	0	81	52	-29	-66	55	11	-52	-79	-120	-223	-19	7	0
770	0	0	-22	32	54	-5	-38	43	-209	-122	-263	-407	-110	-75	0
771	0	0	-4	3	7	0	-5	5	-157	-73	-302	-442	-50	-67	0
772	0	0	-14	-15	-1	14	-6	-8	-112	-56	-178	-312	-52	-29	0
773	0	0	105	7	-98	-56	101	-45	-5	52	19	-17	83	114	0
774	0	0	214	11	-203	-112	208	-96	64	203	116	351	180	226	0
775	0	0	292	36	-256	-164	274	-110	184	252	343	514	397	415	0
776	0	0	257	42	-215	-149	236	-86	219	133	287	529	333	374	0
777	0	0	224	60	-164	-142	194	-52	91	118	248	259	277	240	0
778	0	0	196	67	-129	-131	162	-31	34	102	40	106	188	128	0
779	0	0	39	46	7	-42	16	26	-157	-131	-151	-285	-38	-65	0
780	0	0	102	38	-64	-70	83	-13	-75	-62	-195	-333	-54	-44	0
781	0	0	-64	23	87	20	-75	55	-226	-182	-265	-500	-225	-77	0
782	0	0	25	0	-25	-12	25	-12	-172	-60	-201	-360	-162	-44	0
783	0	0	118	-13	-131	-52	124	-72	11	46	-15	79	79	135	0
784	0	0	113	-9	-122	-52	117	-65	60	164	100	296	201	258	0
785	0	0	258	-13	-271	-122	264	-142	155	203	314	488	300	366	0
786	0	0	270	1	-269	-135	269	-134	129	232	356	519	405	312	0
787	0	0	239	-13	-252	-113	245	-132	100	131	283	327	283	296	0
788	0	0	128	-9	-137	-59	132	-73	-40	128	-38	83	149	104	0
789	0	0	45	-11	-56	-17	50	-33	-98	-29	-161	-347	21	-36	0
790	0	0	-22	-27	-5	24	-8	-16	-112	-120	-226	-436	-83	-7	0
791	0	0	-124	-31	93	77	-108	31	-178	-168	-331	-463	-147	-60	0
792	0	0	-33	-54	-21	43	-6	-37	-77	-131	-159	-304	-141	-32	0
793	0	0	54	-64	-118	5	86	-91	62	-3	-65	77	-1	143	0
794	0	0	104	-60	-164	-22	134	-112	73	102	161	318	195	269	0
795	0	0	242	-60	-302	-91	272	-181	164	162	279	502	281	329	0
796	0	0	221	-52	-273	-84	247	-162	122	263	287	527	424	316	0
797	0	0	198	-75	-273	-61	235	-174	102	120	180	292	258	263	0
798	0	0	146	-69	-215	-38	180	-142	13	87	40	3	114	151	0
799	0	0	-49	-36	13	42	-31	-11	-161	-21	-228	-254	-60	-11	0
800	0	0	-8	-58	-50	33	21	-54	-122	-65	-223	-382	-126	-54	0
801	0	0	-61	-54	7	57	-34	-23	-124	-104	-256	-428	-129	-73	0
802	0	0	-54	-71	-17	62	-18	-44	-120	-97	-159	-236	-112	19	0
803	0	0	67	-64	-131	-1	99	-97	69	5	-1	104	89	110	0
804	0	0	145	-27	-172	-59	158	-99	116	126	184	331	223	178	0
805	0	0	192	-9	-201	-91	196	-105	192	234	289	523	391	279	0
806	0	0	233	-1	-234	-116	233	-117	190	192	347	560	322	312	0
807	0	0	225	-9	-234	-108	229	-121	143	170	279	298	351	333	0
808	0	0	60	-31	-91	-14	75	-61	-44	44	-13	-44	122	73	0
809	0	0	4	-52	-56	24	30	-54	-100	-48	-174	-252	1	-56	0
810	0	0	-119	-52	67	85	-93	7	-182	-151	-263	-438	-118	-36	0
811	0	0	-29	-50	-21	39	-4	-35	-137	-149	-259	-512	-131	-44	0
812	0	0	-58	-71	-13	64	-22	-42	-19	-98	-223	-234	-79	-21	0
813	0	0	0	-65	-65	32	32	-65	-50	-11	9	-71	3	91	0
814	0	0	118	-81	-199	-18	158	-140	137	69	205	320	172	174	0
815	0	0	126	-81	-207	-22	166	-144	128	159	298	556	291	384	0
816	0	0	268	-98	-366	-85	317	-232	170	277	302	572	358	388	0
817	0	0	165	-98	-263	-33	214	-180	155	129	186	459	256	289	0
818	0	0	93	-116	-209	11	151	-162	-31	19	34	-17	104	174	0
819	0	0	0	-114	-114	57	57	-114	-27	-38	-176	-186	-19	3	0
820	0	0	-107	-112	-5	109	-51	-58	-195	-128	-294	-506	-81	-124	0
821	0	0	-62	-100	-38	81	-12	-69	-168	-89	-271	-388	-91	-85	0
822	0	0	-118	-118	0	118	-59	-59	-122	-97	-269	-294	-139	3	0
823	0	0	37	-141	-178	52	107	-159	-17	54	-71	36	104	93	0
824	0	0	70	-168	-238	49	154	-203	126	131	190	279	226	225	0
825	0	0	62	-205	-267	71	164	-236	67	203	226	345	339	277	0
826	0	0	153	-180	-333	13	243	-256	129	236	386	512	362	424	0
827	0	0	128	-166	-294	19	211	-230	58	108	184	285	252	252	0
828	0	0	126	-112	-238	-7	182	-175	27	159	40	106	151	155	0
829	0	0	13	-25	-38	6	25	-31	-155	-73	-172	-302	-62	-48	0
830	0	0	21	69	48	-45	-13	58	-100	-159	-275	-420	-75	-52	0
831	0	0	80	178	98	-129	-9	138	-141	-100	-298	-492	-120	-11	0
832	0	0	150	378	228	-264	-39	303	-133	-83	-190	-273	-98	1	0
833	0	0	311	603	292	-457	9	447	34	-32	-56	-17	69	60	0
834	0	0	621	863	242	-742	189	552	58	197	110	389	168	242	0
835	0	0	761	1158	397	-959	182	777	182	161	360	531	325	358	0
836	0	0	995	1478	483	-1236	256	980	180	261	323	529	356	339	0
837	0	0	1154	1893	739	-1523	207	1316	137	155	180	397	219	252	0
838	0	0	1216	2362	1146	-1789	35	1754	-7	73	13	-7	104	79	0
839	0	0	1490	2884	1394	-2187	48	2139	-62	-48	-194	-320	9	-52	0
840	0	0	1600	3342	1742	-2471	-71	2542	-126	-129	-182	-331	-50	-64	0
841	0	0	1734	3542	1808	-2638	-37	2675	-106	-102	-353	-450	-201	-137	0
842	0	0	1732	3571	1839	-2651	-53	2705	-77	-27	-124	-289	-64	91	0
843	0	0	1694	3445	1751	-2569	-28	2598	-5	-54	-11	-19	69	65	0
844	0	0	1851	3375	1524	-2613	163	2449	97	124	145	296	199	155	0
845	0	0	1855	3278	1423	-2566	216	2350	164	226	335	531	341	312	1
846	0	0	1777	3057	1280	-2417	248	2168	203	211	300	516	355	318	0
847	0	0	1629	2663	1034	-2146	297	1848	161	219	283	349	374	287	0
848	0	0	1228	2252	1024	-1740	102	1638	-73	77	-1	58	114	122	0
849	0	0	997	1804	807	-1400	95	1305	-81	-31	-209	-252	-19	15	0
850	0	0	654	1336	682	-995	-14	1009	-147	-126	-244	-417	-95	-40	0
851	0	0	328	871	543	-599	-107	707	-271	-83	-275	-483	-180	-38	0
852	0	0	310	562	252	-436	29	407	-135	-31	-207	-211	-44	-5	0
853	0	0	287	389	102	-338	92	245	-3	11	77	-7	81	153	0
854	0	0	320	323	3	-321	158	163	87	147	159	281	225	213	0
855	0	0	387	353	-34	-370	210	159	174	205	370	517	440	403	0
856	0	0	432	374	-58	-403	245	158	118	215	337	430	420	275	0
857	0	0	372	349	-23	-360	197	163	93	164	205	438	292	294	0
858	0	0	212	316	104	-264	54	210	-106	65	-3	23	180	100	0
859	0	0	202	281	79	-241	61	180	-75	-98	-71	-232	-31	-27	0
860	0	0	54	248	194	-151	-70	221	-137	-108	-271	-343	-23	-69	0
861	0	0	89	215	126	-152	-18	170	-126	-164	-316	-469	-133	-42	0
862	0	0	76	188	112	-132	-18	150	-141	-54	-192	-364	-75	9	0
863	0	0	57	157	100	-107	-21	128	-32	5	-32	-67	129	58	0
864	0	0	209	116	-93	-162	151	11	91	195	137	327	242	207	0
865	0	0	265	73	-192	-169	228	-59	131	259	302	502	374	304	0
866	0	0	254	62	-192	-158	223	-65	149	192	407	508	391	316	0
867	0	0	249	52	-197	-150	223	-72	102	186	190	356	291	254	0
868	0	0	162	27	-135	-94	148	-54	137	38	23	89	131	135	0
869	0	0	2	13	11	-7	-4	12	-112	-106	-106	-279	11	11	0
870	0	0	32	0	-32	-16	32	-16	-147	-93	-225	-374	-100	-34	0
871	0	0	-20	-3	17	11	-18	7	-172	-56	-225	-452	-110	-40	0
872	0	0	-98	-3	95	50	-96	46	-139	-147	-205	-283	-141	-50	0
873	0	0	74	-7	-81	-33	77	-44	77	50	-7	-5	118	141	0
874	0	0	74	-13	-87	-30	80	-50	93	73	178	285	215	194	0
875	0	0	238	-31	-269	-103	253	-150	166	199	341	481	366	358	0
876	0	0	153	-23	-176	-65	164	-99	155	230	318	490	424	287	0
877	0	0	185	-9	-194	-88	189	-101	98	186	254	279	318	223	0
878	0	0	179	3	-176	-91	177	-86	69	122	40	34	221	116	0
879	0	0	-48	17	65	15	-56	41	-116	-116	-87	-244	48	73	0
880	0	0	-25	23	48	1	-36	35	-108	-104	-277	-413	-133	-64	0
881	0	0	23	38	15	-30	4	26	-147	-52	-248	-436	-73	-11	0
882	0	0	-75	25	100	25	-87	62	-174	-106	-209	-300	-120	0	0
883	0	0	86	9	-77	-47	81	-34	-5	-11	-31	0	62	102	0
884	0	0	111	-9	-120	-51	115	-64	52	114	157	327	267	236	0
885	0	0	189	-34	-223	-77	206	-128	135	159	337	452	294	378	0
886	0	0	172	-31	-203	-70	187	-117	129	271	320	547	393	355	0
887	0	0	142	-44	-186	-49	164	-115	0	128	197	250	267	170	0
888	0	0	137	-31	-168	-53	152	-99	38	137	65	97	190	186	0
889	0	0	-56	-29	27	42	-41	-1	-188	-147	-174	-287	-27	-110	0
890	0	0	-6	-9	-3	7	-1	-6	-149	-93	-155	-448	-83	62	0
891	0	0	-70	-1	69	35	-69	34	-197	-129	-287	-463	-184	-7	0
892	0	0	12	7	-5	-9	8	1	-95	-46	-205	-273	-23	-9	0
893	0	0	29	0	-29	-14	29	-14	-5	-17	21	-11	81	71	0
894	0	0	166	15	-151	-90	158	-68	60	201	161	351	201	254	0
895	0	0	218	34	-184	-126	201	-75	124	240	279	485	333	269	0
896	0	0	280	52	-228	-166	254	-88	153	242	370	506	434	327	0
897	0	0	278	71	-207	-174	242	-68	102	161	228	294	335	277	0
898	0	0	215	62	-153	-138	184	-45	3	48	-7	7	128	118	0
899	0	0	-47	44	91	1	-69	67	-135	-114	-186	-219	-7	-40	0
900	0	0	-49	32	81	8	-65	56	-194	-71	-289	-419	-164	-73	0
901	0	0	-58	13	71	22	-64	42	-205	-114	-273	-473	-195	-64	0
902	0	0	-47	1	48	23	-47	24	-71	-147	-149	-320	-67	32	0
903	0	0	64	-5	-69	-29	66	-37	-15	42	-23	29	98	56	0
904	0	0	190	-15	-205	-87	197	-110	137	161	230	341	250	238	0
905	0	0	223	-7	-230	-108	226	-118	180	213	265	485	356	254	0
906	0	0	266	1	-265	-133	265	-132	159	219	349	490	355	353	0
907	0	0	189	1	-188	-95	188	-93	129	151	203	395	263	271	0
908	0	0	129	21	-108	-75	118	-43	-23	11	5	-27	95	89	0
909	0	0	63	13	-50	-38	56	-18	-126	-13	-128	-252	-11	54	0
910	0	0	-29	44	73	-7	-51	58	-122	-180	-259	-389	-98	-83	0
911	0	0	0	50	50	-25	-25	50	-161	-186	-327	-566	-192	-36	0
912	0	0	33	58	25	-45	4	41	-118	-97	-129	-318	-87	32	0
913	0	0	72	91	19	-81	26	55	-40	-11	-29	-60	118	42	0
914	0	0	201	83	-118	-142	159	-17	42	89	197	248	199	139	0
915	0	0	279	85	-194	-182	236	-54	95	174	351	453	327	292	0
916	0	0	261	85	-176	-173	218	-45	215	176	275	512	415	281	0
917	0	0	296	75	-221	-185	258	-73	172	131	192	320	265	275	0
918	0	0	205	87	-118	-146	161	-15	-9	95	1	36	215	122	0
919	0	0	76	69	-7	-72	41	31	-102	-93	-164	-256	-42	60	0
920	0	0	37	60	23	-48	7	41	-89	-52	-190	-395	-52	-77	0
921	0	0	-15	52	67	-18	-41	59	-217	-170	-318	-514	-170	-81	0
922	0	0	53	54	1	-53	26	27	-77	-17	-267	-349	-104	-19	0
923	0	0	65	58	-7	-61	36	25	-64	3	-62	27	42	69	0
924	0	0	209	58	-151	-133	180	-46	54	151	217	329	269	188	0
925	0	0	317	50	-267	-183	292	-108	131	199	312	459	289	285	0
926	0	0	296	79	-217	-187	256	-69	166	221	391	502	320	463	0
927	0	0	351	95	-256	-223	303	-80	38	147	195	289	343	180	0
928	0	0	169	104	-65	-136	117	19	11	21	13	58	75	174	0
929	0	0	170	116	-54	-143	112	31	3	-73	-151	-242	1	15	0
930	0	0	105	122	17	-113	44	69	-128	-122	-228	-339	-89	-15	0
931	0	0	44	139	95	-91	-25	117	-162	-62	-364	-388	-139	-73	0
932	0	0	58	166	108	-112	-25	137	-180	-116	-147	-337	-67	-11	0
933	0	0	174	174	0	-174	87	87	15	46	56	23	64	207	0
934	0	0	238	182	-56	-210	147	63	79	118	89	323	192	192	0
935	0	0	334	170	-164	-252	249	3	159	192	327	552	389	283	0
936	0	0	348	176	-172	-262	260	2	205	219	285	570	353	370	0
937	0	0	327	176	-151	-251	239	12	118	122	236	304	283	277	0
938	0	0	181	172	-9	-176	95	81	-19	13	9	-25	110	118	0
939	0	0	147	176	29	-161	59	102	-32	-79	-164	-228	-48	32	0
940	0	0	37	184	147	-110	-55	165	-178	-97	-234	-380	-155	3	0
941	0	0	31	199	168	-115	-68	183	-112	-219	-258	-455	-164	-62	0
942	0	0	126	211	85	-168	20	148	-62	7	-244	-271	-17	-62	0
943	0	0	201	230	29	-215	86	129	-1	27	-11	38	60	141	0
944	0	0	208	246	38	-227	85	142	52	100	93	333	162	172	0
945	0	0	394	265	-129	-329	261	68	116	192	318	473	329	358	0
946	0	0	405	285	-120	-345	262	82	153	226	271	554	419	240	0
947	0	0	317	308	-9	-312	163	149	79	126	244	331	287	269	0
948	0	0	329	302	-27	-315	178	137	9	46	64	29	164	172	0
949	0	0	157	300	143	-228	7	221	-79	-25	-83	-273	77	31	0
950	0	0	115	291	176	-203	-30	233	-164	-126	-265	-434	-89	-75	0
951	0	0	110	327	217	-218	-53	272	-137	-87	-279	-434	-112	-64	0
952	0	0	126	335	209	-230	-41	272	-162	-71	-215	-269	-137	-60	0
953	0	0	271	364	93	-317	89	228	7	40	-7	46	124	106	0
954	0	0	297	386	89	-341	104	237	69	180	137	316	234	265	0
955	0	0	453	393	-60	-423	256	166	182	228	283	459	397	306	0
956	0	0	442	415	-27	-428	234	194	151	159	380	587	364	341	0
957	0	0	382	442	60	-412	161	251	27	155	180	302	230	246	0
958	0	0	347	455	108	-401	119	281	31	36	40	-25	170	116	0
959	0	0	186	442	256	-314	-35	349	-98	-62	-124	-289	21	29	0
960	0	0	124	446	322	-285	-99	384	-157	-124	-258	-471	-71	-192	0
961	0	0	130	442	312	-286	-91	377	-159	-190	-258	-477	-145	-106	0
962	0	0	171	438	267	-304	-48	352	-104	-40	-180	-298	-31	-25	0
963	0	0	196	442	246	-319	-25	344	-62	-17	-42	-15	25	75	0
964	0	0	394	436	42	-415	176	239	89	178	199	298	256	250	0
965	0	0	410	446	36	-428	187	241	155	194	250	525	353	248	0
966	0	0	500	479	-21	-489	260	229	161	223	341	510	386	248	0
967	0	0	427	492	65	-459	181	278	126	104	269	353	285	259	0
968	0	0	402	506	104	-454	149	305	-3	-1	40	-54	116	93	0
969	0	0	314	521	207	-417	53	364	-46	11	-60	-258	87	58	0
970	0	0	175	537	362	-356	-93	449	-194	-147	-258	-467	-143	-29	0
971	0	0	293	554	261	-423	16	407	-120	-93	-279	-455	-73	-44	0
972	0	0	250	554	304	-402	-27	429	-100	-128	-195	-323	-108	-17	0
973	0	0	326	564	238	-445	44	401	-29	-7	-21	-17	87	159	0
974	0	0	507	582	75	-544	216	328	120	114	176	314	201	199	0
975	0	0	506	585	79	-545	213	332	120	190	318	504	285	339	0
976	0	0	569	613	44	-591	262	328	159	256	322	461	397	343	0
977	0	0	541	626	85	-583	228	355	120	217	281	372	291	258	0
978	0	0	423	661	238	-542	92	449	-42	52	-67	3	116	60	0
979	0	0	361	698	337	-529	12	517	-133	21	-164	-283	32	-34	0
980	0	0	316	700	384	-508	-34	542	-102	-180	-213	-459	-73	-81	0
981	0	0	327	713	386	-520	-29	549	-145	-225	-254	-467	-178	-11	0
982	0	0	340	704	364	-522	-12	534	-93	-48	-155	-271	-21	3	0
983	0	0	406	675	269	-540	68	472	-44	25	3	1	67	172	0
984	0	0	504	653	149	-578	177	401	120	151	219	287	234	246	0
985	0	0	551	628	77	-589	237	352	141	201	275	461	323	314	0
986	0	0	535	616	81	-575	227	348	161	242	347	535	382	304	0
987	0	0	617	640	23	-628	297	331	143	153	205	360	258	213	0
988	0	0	425	653	228	-539	98	440	-38	81	-9	-17	124	126	0
989	0	0	351	661	310	-506	20	485	-180	-116	-190	-335	-73	-98	0
990	0	0	348	640	292	-494	28	466	-104	-81	-147	-380	-73	52	0
991	0	0	182	589	407	-385	-112	498	-215	-223	-335	-529	-164	-114	0
992	0	0	320	574	254	-447	33	414	-77	-7	-114	-281	-95	15	0
993	0	0	247	541	294	-394	-23	417	-64	-3	-32	-7	65	62	0
994	0	0	469	492	23	-480	223	257	93	164	128	355	213	197	0
995	0	0	369	471	102	-420	133	286	87	209	236	477	374	320	0
996	0	0	486	455	-31	-470	258	212	137	192	323	450	366	353	0
997	0	0	460	457	-3	-458	231	227	71	277	226	320	366	234	0
998	0	0	314	428	114	-371	100	271	3	32	-15	-81	126	44	0
999	0	0	186	403	217	-294	-15	310	-135	-73	-155	-300	-19	-44	0
1000	0	0	204	386	182	-295	11	284	-164	-137	-178	-407	-141	77	0
1001	0	0	122	376	254	-249	-66	315	-207	-162	-277	-502	-201	-54	0
1002	0	0	208	343	135	-275	36	239	-81	-40	-174	-275	-104	-7	0
1003	0	0	176	329	153	-252	11	241	-75	-1	-9	36	81	75	0
1004	0	0	336	302	-34	-319	185	134	64	114	225	252	211	221	0
1005	0	0	292	265	-27	-278	159	119	100	147	261	498	337	312	0
1006	0	0	366	240	-126	-303	246	57	182	205	337	537	378	273	0
1007	0	0	313	207	-106	-260	209	50	141	79	232	360	289	230	0
1008	0	0	279	194	-85	-236	182	54	27	15	7	3	151	131	0
1009	0	0	84	182	98	-133	-7	140	-120	-38	-188	-335	-19	-1	0
1010	0	0	45	184	139	-114	-47	161	-176	-124	-300	-407	-157	-50	0
1011	0	0	19	180	161	-99	-71	170	-176	-182	-292	-500	-197	-62	0
1012	0	0	83	168	85	-125	-1	126	-126	-54	-225	-304	-139	-48	0
1013	0	0	47	157	110	-102	-31	133	-38	-21	-73	71	-34	27	0
1014	0	0	224	137	-87	-180	155	25	60	137	170	242	180	201	0
1015	0	0	261	122	-139	-191	200	-8	184	147	366	483	353	316	0
1016	0	0	259	100	-159	-179	209	-29	137	122	258	442	325	240	0
1017	0	0	280	81	-199	-180	239	-59	184	151	248	388	242	283	0
1018	0	0	125	85	-40	-105	82	22	-81	44	3	0	131	108	0
1019	0	0	127	73	-54	-100	90	9	-56	-69	-170	-244	-11	-11	0
1020	0	0	-28	69	97	-20	-62	83	-141	-155	-263	-339	-87	-75	0
1021	0	0	-33	87	120	-27	-76	103	-178	-159	-407	-535	-228	-129	0
1022	0	0	27	48	21	-37	3	34	-71	-98	-197	-285	-120	7	0
1023	0	0	33	44	11	-38	11	27	-69	-77	1	-32	17	110	0
1024	0	0	222	42	-180	-132	201	-69	73	120	176	316	120	199	0
1025	0	0	219	27	-192	-123	205	-82	124	190	329	479	298	285	0
1026	0	0	250	27	-223	-138	236	-98	143	164	356	463	426	164	0
1027	0	0	238	13	-225	-125	231	-106	118	106	176	343	325	159	0
1028	0	0	121	17	-104	-69	112	-43	3	34	15	-52	32	139	0
1029	0	0	36	9	-27	-22	31	-9	-87	-116	-128	-283	-44	25	0
1030	0	0	16	11	-5	-13	10	3	-180	-116	-322	-461	-139	-95	0
1031	0	0	-72	15	87	28	-79	51	-135	-151	-304	-506	-162	-81	0
1032	0	0	-2	11	13	-4	-7	12	-79	-110	-176	-287	-157	-44	0
1033	0	0	14	-3	-17	-5	15	-10	-32	-77	-60	-60	15	42	0
1034	0	0	264	-15	-279	-124	271	-147	236	176	194	366	223	252	0
1035	0	0	147	-15	-162	-66	154	-88	126	124	215	475	273	269	0
1036	0	0	233	-9	-242	-112	237	-125	114	246	281	463	341	258	0
1037	0	0	171	9	-162	-90	166	-76	46	110	230	362	316	207	0
1038	0	0	108	27	-81	-67	94	-27	-7	0	-15	23	151	54	0
1039	0	0	61	34	-27	-47	44	3	-83	-3	-176	-209	-71	25	0
1040	0	0	-35	19	54	8	-44	36	-155	-64	-226	-469	-60	-73	0
1041	0	0	-69	-5	64	37	-66	29	-203	-209	-314	-523	-182	-69	0
1042	0	0	43	3	-40	-23	41	-18	-81	-23	-131	-263	-36	17	0
1043	0	0	3	3	0	-3	1	1	0	-42	-19	-27	-3	114	0
1044	0	0	183	-5	-188	-89	185	-96	71	139	166	300	188	201	0
1045	0	0	237	-7	-244	-115	240	-125	149	242	314	490	335	304	0
1046	0	0	222	1	-221	-111	221	-110	85	180	273	417	323	244	0
1047	0	0	203	9	-194	-106	198	-92	79	184	234	281	345	197	0
1048	0	0	111	-1	-112	-55	111	-56	-46	87	0	-36	95	124	0
1049	0	0	41	-11	-52	-15	46	-31	-161	-77	-122	-304	-42	-48	0
1050	0	0	-65	-9	56	37	-60	23	-161	-151	-226	-455	-188	-5	0
1051	0	0	-100	-19	81	59	-90	31	-166	-159	-312	-488	-226	-97	0
1052	0	0	-44	-23	21	33	-32	-1	-100	-168	-197	-310	-162	-40	0
1053	0	0	36	-29	-65	-3	50	-47	31	21	-5	27	31	151	0
1054	0	0	125	-36	-161	-44	143	-98	58	124	122	252	164	188	0
1055	0	0	258	-31	-289	-113	273	-160	168	242	347	494	355	314	0
1056	0	0	182	-27	-209	-77	195	-118	118	242	279	550	356	335	0
1057	0	0	159	-27	-186	-66	172	-106	48	170	161	318	279	246	0
1058	0	0	124	-21	-145	-51	134	-83	0	71	9	32	65	190	0
1059	0	0	16	1	-15	-8	15	-7	-67	-54	-180	-283	13	-48	0
1060	0	0	-54	17	71	18	-62	44	-143	-124	-256	-403	-135	-15	0
1061	0	0	-2	1	3	0	-2	2	-225	-133	-242	-475	-192	-52	0
1062	0	0	-40	-9	31	24	-35	11	-131	-110	-168	-279	-73	23	0
1063	0	0	23	0	-23	-11	23	-11	-79	-27	-100	0	-27	133	0
1064	0	0	178	0	-178	-89	178	-89	133	128	238	316	261	197	0
1065	0	0	186	0	-186	-93	186	-93	95	207	228	467	283	318	0
1066	0	0	265	9	-256	-137	260	-123	170	226	337	494	409	281	0
1067	0	0	218	-5	-223	-106	220	-114	112	162	226	279	300	294	0
1068	0	0	114	-15	-129	-49	121	-72	44	122	21	-21	213	93	0
1069	0	0	-20	-11	9	15	-14	-1	-87	-89	-174	-287	13	-19	0
1070	0	0	-62	0	62	31	-62	31	-153	-162	-195	-424	-83	-110	0
1071	0	0	-34	0	34	17	-34	17	-131	-159	-234	-471	-188	0	0
1072	0	0	-4	-5	-1	4	-1	-3	-100	-40	-207	-228	-77	-11	0
1073	0	0	4	-7	-11	1	7	-9	-75	-34	-34	-50	13	75	0
1074	0	0	157	-7	-164	-75	160	-85	97	155	166	335	172	213	0
1075	0	0	144	-9	-153	-67	148	-81	75	190	240	543	267	285	0
1076	0	0	266	-19	-285	-123	275	-152	145	230	291	508	440	306	0
1077	0	0	198	-19	-217	-89	207	-118	54	203	170	424	351	244	0
1078	0	0	101	-13	-114	-44	107	-63	-67	-25	-1	-27	81	27	0
1079	0	0	-28	-23	5	25	-16	-9	-65	-75	-164	-190	-34	25	0
1080	0	0	-47	-15	32	31	-39	8	-126	-114	-234	-479	-98	-44	0
1081	0	0	-69	-29	40	49	-54	5	-174	-120	-238	-426	-147	-5	0
1082	0	0	-35	-3	32	19	-33	14	-128	-73	-246	-256	-110	-40	0
1083	0	0	58	-9	-67	-24	62	-38	-97	-56	3	-44	64	58	0
1084	0	0	139	-29	-168	-55	153	-98	77	52	184	291	209	269	0
1085	0	0	229	-34	-263	-97	246	-148	192	69	238	483	246	343	0
1086	0	0	190	-27	-217	-81	203	-122	112	195	327	481	386	355	0
1087	0	0	215	-15	-230	-100	222	-122	60	159	221	302	252	230	0
1088	0	0	95	-40	-135	-27	115	-87	-40	52	3	17	69	155	0
1089	0	0	-27	-40	-13	33	-7	-26	-118	-62	-135	-306	-60	48	0
1090	0	0	-29	-36	-7	32	-11	-21	-116	-139	-248	-467	-135	-91	0
1091	0	0	-34	-34	0	34	-17	-17	-145	-98	-343	-372	-195	-64	0
1092	0	0	-20	-9	11	14	-15	1	-159	-120	-217	-265	-108	-5	0
1093	0	0	58	-21	-79	-18	68	-50	-67	-25	-21	-34	50	157	0
1094	0	0	128	-17	-145	-55	136	-81	102	69	230	292	228	215	0
1095	0	0	175	-11	-186	-82	180	-98	168	174	289	457	314	273	0
1096	0	0	239	-11	-250	-114	244	-130	143	145	349	512	312	347	0
1097	0	0	243	-13	-256	-115	249	-134	98	182	265	323	318	273	0
1098	0	0	41	-34	-75	-3	58	-54	-46	-3	-102	42	108	31	0
1099	0	0	76	-44	-120	-16	98	-82	-122	-36	-186	-205	-54	31	0
1100	0	0	-78	-44	34	61	-56	-5	-197	-126	-232	-349	-151	-19	0
1101	0	0	-23	-42	-19	32	-2	-30	-91	-155	-306	-459	-168	-31	0
1102	0	0	44	-31	-75	-6	59	-53	-64	-11	-180	-273	-97	-3	0
1103	0	0	23	-21	-44	-1	33	-32	-65	-5	-7	1	65	65	0
1104	0	0	154	-5	-159	-74	156	-82	120	89	162	341	164	197	0
1105	0	0	276	3	-273	-139	274	-135	161	287	316	455	417	316	0
1106	0	0	241	-9	-250	-116	245	-129	153	190	275	607	355	316	0
1107	0	0	204	-46	-250	-79	227	-148	60	143	234	285	296	246	0
1108	0	0	109	-69	-178	-20	143	-123	1	62	-1	-32	149	116	0
1109	0	0	39	-46	-85	3	62	-65	-89	-83	-102	-277	-42	29	0
1110	0	0	-86	-46	40	66	-63	-3	-219	-172	-184	-453	-133	-5	0
1111	0	0	-10	-46	-36	28	13	-41	-129	-93	-364	-420	-139	-79	0
1112	0	0	-57	-46	11	51	-34	-17	-159	-114	-201	-281	-129	0	0
1113	0	0	83	-50	-133	-16	108	-91	13	5	7	-31	32	120	0
1114	0	0	159	-38	-197	-60	178	-117	114	104	108	382	161	180	0
1115	0	0	208	-36	-244	-86	226	-140	201	166	296	519	312	236	0
1116	0	0	182	-58	-240	-62	211	-149	128	168	364	529	320	333	0
1117	0	0	246	-64	-310	-91	278	-187	93	133	186	364	294	234	0
1118	0	0	137	-64	-201	-36	169	-132	3	118	54	75	128	168	0
1119	0	0	-12	-77	-65	44	26	-71	-147	-93	-176	-275	-46	-54	0
1120	0	0	-31	-67	-36	49	2	-51	-137	-131	-252	-384	-110	-46	0
1121	0	0	-82	-67	15	74	-48	-26	-155	-190	-234	-488	-155	-34	0
1122	0	0	-15	-65	-50	40	17	-57	-110	-131	-192	-221	-104	-120	0
1123	0	0	17	-60	-77	21	47	-68	-15	-3	-32	-3	-29	149	0
1124	0	0	74	-71	-145	-1	109	-108	79	31	135	325	147	215	0
1125	0	0	190	-81	-271	-54	230	-176	186	172	300	471	287	318	0
1126	0	0	202	-73	-275	-64	238	-174	161	155	323	502	368	314	0
1127	0	0	200	-75	-275	-62	237	-175	77	194	256	424	250	238	0
1128	0	0	62	-64	-126	1	94	-95	-54	17	-27	3	38	81	0
1129	0	0	-27	-56	-29	41	1	-42	-104	-122	-240	-277	-85	-15	0
1130	0	0	-107	-38	69	72	-88	15	-174	-108	-273	-386	-128	-40	0
1131	0	0	-69	-44	25	56	-47	-9	-195	-147	-323	-463	-207	-100	0
1132	0	0	-10	-64	-54	37	22	-59	-87	-77	-199	-261	-95	5	0
1133	0	0	-18	-95	-77	56	29	-86	-29	25	-25	29	56	85	0
1134	0	0	126	-69	-195	-28	160	-132	42	79	133	353	128	174	0
1135	0	0	219	-83	-302	-68	260	-192	178	256	333	523	362	335	0
1136	0	0	190	-77	-267	-56	228	-172	110	161	263	552	304	261	0
1137	0	0	218	-73	-291	-72	254	-182	161	151	244	374	289	273	0
1138	0	0	52	-83	-135	15	93	-109	-95	56	-31	52	143	54	0
1139	0	0	24	-69	-93	22	58	-81	-110	-64	-60	-238	-44	-54	0
1140	0	0	-110	-60	50	85	-80	-5	-102	-124	-310	-405	-122	-137	0
1141	0	0	-51	-48	3	49	-27	-22	-64	-32	-271	-331	-145	40	0
1142	0	0	-131	-56	75	93	-103	9	-207	-190	-256	-370	-246	-95	0
1143	0	0	67	-64	-131	-1	99	-97	-9	91	-52	54	95	62	0
1144	0	0	21	-79	-100	29	60	-89	3	75	147	347	157	180	0
1145	0	0	256	-75	-331	-90	293	-203	133	182	327	465	298	310	0
1146	0	0	230	-62	-292	-84	261	-177	207	259	393	574	393	358	0
1147	0	0	196	-38	-234	-79	215	-136	89	85	213	279	263	215	0
1148	0	0	75	-58	-133	-8	104	-95	54	-38	52	-27	129	75	0
1149	0	0	-82	-65	17	73	-49	-24	-149	-89	-190	-300	-29	3	0
1150	0	0	-63	-64	-1	63	-31	-32	-186	-118	-273	-452	-98	-112	0
1151	0	0	-102	-62	40	82	-71	-11	-124	-108	-320	-397	-129	-100	0
1152	0	0	-63	-40	23	51	-43	-8	-122	-133	-195	-252	-106	-15	0
1153	0	0	41	-42	-83	0	62	-62	48	-3	-9	71	29	52	0
1154	0	0	89	-62	-151	-13	120	-106	50	141	230	382	230	205	0
1155	0	0	178	-60	-238	-59	208	-149	79	201	312	479	261	256	0
1156	0	0	204	-69	-273	-67	238	-171	219	223	285	580	403	252	0
1157	0	0	141	-87	-228	-27	184	-157	155	180	240	263	349	199	0
1158	0	0	48	-97	-145	24	96	-121	-29	13	-13	3	190	98	0
1159	0	0	-59	-97	-38	78	-10	-67	-73	-46	-129	-259	-34	-34	0
1160	0	0	-101	-100	1	100	-51	-49	-141	-40	-223	-413	-71	-95	0
1161	0	0	-116	-97	19	106	-67	-39	-147	-145	-296	-434	-162	-52	0
1162	0	0	-23	-98	-75	60	26	-86	-36	-106	-205	-219	-48	-1	0
1163	0	0	20	-100	-120	40	70	-110	-29	11	38	-13	178	62	0
1164	0	0	101	-83	-184	-9	142	-133	34	143	108	337	184	186	0
1165	0	0	192	-79	-271	-56	231	-175	215	217	322	525	360	306	0
1166	0	0	214	-67	-281	-73	247	-174	166	145	322	517	314	308	0
1167	0	0	184	-64	-248	-60	216	-156	104	141	203	277	364	184	0
1168	0	0	80	-67	-147	-6	113	-107	-69	32	17	11	139	81	0
1169	0	0	-6	-64	-58	35	26	-61	-97	-48	-104	-256	-56	9	0
1170	0	0	-131	-89	42	110	-86	-23	-174	-164	-281	-413	-188	-83	0
1171	0	0	-68	-97	-29	82	-19	-63	-114	-137	-292	-442	-168	-81	0
1172	0	0	-98	-89	9	93	-53	-40	-60	-147	-139	-331	-65	-3	0
1173	0	0	-41	-87	-46	64	2	-66	-17	-9	-23	13	34	95	0
1174	0	0	132	-81	-213	-25	172	-147	114	161	180	304	221	228	0
1175	0	0	130	-81	-211	-24	170	-146	174	226	343	494	310	327	0
1176	0	0	193	-65	-258	-64	225	-161	32	201	320	448	384	341	0
1177	0	0	214	-69	-283	-72	248	-176	126	230	283	331	327	207	0
1178	0	0	85	-62	-147	-11	116	-104	-32	50	-13	52	89	170	0
1179	0	0	-51	-58	-7	54	-22	-32	-102	0	-97	-333	13	-42	0
1180	0	0	-39	-64	-25	51	-7	-44	-48	-118	-166	-362	-106	-31	0
1181	0	0	-105	-65	40	85	-72	-12	-209	-166	-275	-490	-170	-3	0
1182	0	0	-48	-79	-31	63	-8	-55	-71	-98	-176	-273	-48	7	0
1183	0	0	12	-65	-77	26	44	-71	-11	17	34	-27	31	100	0
1184	0	0	93	-87	-180	-3	136	-133	64	122	246	296	166	248	0
1185	0	0	165	-83	-248	-41	206	-165	120	294	310	479	341	337	0
1186	0	0	213	-89	-302	-62	257	-195	87	279	283	529	323	289	0
1187	0	0	131	-95	-226	-18	178	-160	17	143	219	322	333	205	0
1188	0	0	91	-75	-166	-8	128	-120	-7	15	11	-17	118	178	0
1189	0	0	21	-79	-100	29	60	-89	-102	-17	-149	-300	27	13	0
1190	0	0	-129	-79	50	104	-89	-14	-162	-97	-289	-467	-79	-161	0
1191	0	0	-125	-65	60	95	-92	-2	-172	-149	-246	-508	-141	-91	0
1192	0	0	-58	-69	-11	63	-23	-40	-85	-52	-234	-271	-141	3	0
1193	0	0	-14	-62	-48	38	17	-55	-15	32	-5	40	91	116	0
1194	0	0	124	-58	-182	-33	153	-120	197	120	120	322	275	205	0
1195	0	0	219	-56	-275	-81	247	-165	112	302	294	527	368	323	0
1196	0	0	161	-89	-250	-36	205	-169	166	135	351	521	366	347	0
1197	0	0	141	-91	-232	-25	186	-161	112	159	145	372	287	195	0
1198	0	0	70	-77	-147	3	108	-112	-46	108	9	31	159	137	0
1199	0	0	6	-83	-89	38	47	-86	-71	-23	-135	-211	27	11	0
1200	0	0	-83	-106	-23	94	-30	-64	-141	-133	-248	-415	-135	-83	0
1201	0	0	-55	-126	-71	90	8	-98	-98	-98	-300	-450	-133	13	0
1202	0	0	-87	-112	-25	99	-31	-68	-85	-52	-168	-312	-100	-42	0
1203	0	0	22	-75	-97	26	59	-86	-11	-25	52	-31	62	83	0
1204	0	0	91	-77	-168	-7	129	-122	34	143	197	320	209	254	0
1205	0	0	213	-79	-292	-67	252	-185	157	269	356	500	411	291	0
1206	0	0	189	-98	-287	-45	238	-192	174	226	337	583	320	308	0
1207	0	0	229	-81	-310	-74	269	-195	162	244	225	395	259	296	0
1208	0	0	31	-85	-116	27	73	-100	-9	62	-79	-52	135	31	0
1209	0	0	-8	-73	-65	40	28	-69	-81	-93	-93	-285	-25	-1	0
1210	0	0	-60	-75	-15	67	-22	-45	-102	-129	-289	-391	-157	-85	0
1211	0	0	-111	-75	36	93	-73	-19	-170	-118	-308	-467	-174	-13	0
1212	0	0	-36	-67	-31	51	-2	-49	-147	-83	-250	-399	-145	-91	0
1213	0	0	29	-75	-104	23	66	-89	-23	75	77	64	89	147	0
1214	0	0	39	-85	-124	23	81	-104	19	114	124	250	124	244	0
1215	0	0	211	-85	-296	-63	253	-190	139	170	341	426	310	331	0
1216	0	0	237	-83	-320	-77	278	-201	225	250	341	580	403	339	0
1217	0	0	180	-87	-267	-46	223	-177	147	161	199	366	226	314	0
1218	0	0	156	-67	-223	-44	189	-145	34	36	87	3	157	197	0
1219	0	0	25	-75	-100	25	62	-87	-87	-67	-147	-252	-79	-27	0
1220	0	0	-74	-83	-9	78	-32	-46	-153	-52	-186	-411	-131	-46	0
1221	0	0	-147	-89	58	118	-102	-15	-143	-184	-323	-517	-221	-73	0
1222	0	0	-51	-95	-44	73	-3	-69	-93	-52	-162	-312	-112	1	0
1223	0	0	-27	-69	-42	48	7	-55	-79	19	-87	5	-3	75	0
1224	0	0	134	-56	-190	-39	162	-123	42	159	203	258	275	182	0
1225	0	0	194	-50	-244	-72	219	-147	126	254	275	512	380	401	0
1226	0	0	254	-52	-306	-101	280	-179	100	230	341	477	329	285	0
1227	0	0	180	-46	-226	-67	203	-136	131	116	236	337	310	267	0
1228	0	0	89	-58	-147	-15	118	-102	21	1	54	9	71	269	0
1229	0	0	4	-75	-79	35	41	-77	-104	-75	-118	-316	-83	56	0
1230	0	0	-93	-102	-9	97	-42	-55	-168	-120	-225	-428	-126	9	0
1231	0	0	-127	-112	15	119	-71	-48	-203	-143	-341	-521	-147	-95	0
1232	0	0	-74	-114	-40	94	-17	-77	-164	-54	-166	-271	-60	-38	0
1233	0	0	11	-91	-102	40	56	-96	-48	34	-44	-126	141	67	0
1234	0	0	138	-77	-215	-30	176	-146	52	161	213	252	267	217	0
1235	0	0	138	-77	-215	-30	176	-146	93	230	312	523	320	258	0
1236	0	0	196	-83	-279	-56	237	-181	186	207	306	541	335	281	0
1237	0	0	212	-79	-291	-66	251	-185	124	234	207	356	250	296	0
1238	0	0	110	-89	-199	-10	154	-144	48	69	58	17	97	145	0
1239	0	0	-58	-106	-48	82	-5	-77	-71	-3	-201	-215	-79	-21	0
1240	0	0	-38	-102	-64	70	13	-83	-147	-64	-213	-419	-139	-60	0
1241	0	0	-114	-83	31	98	-72	-26	-162	-133	-240	-391	-159	-7	0
1242	0	0	-88	-81	7	84	-47	-37	-159	-85	-162	-347	-147	-48	0
1243	0	0	52	-87	-139	17	95	-113	23	42	46	0	102	159	0
1244	0	0	165	-79	-244	-43	204	-161	137	126	153	358	226	211	0
1245	0	0	198	-73	-271	-62	234	-172	145	244	258	419	347	285	0
1246	0	0	184	-89	-273	-47	228	-181	116	207	343	471	376	302	0
1247	0	0	235	-87	-322	-74	278	-204	194	184	254	329	298	351	0
1248	0	0	100	-95	-195	-2	147	-145	1	34	21	29	93	106	0
1249	0	0	-39	-93	-54	66	7	-73	-102	-65	-174	-234	-25	-7	0
1250	0	0	-83	-83	0	83	-41	-41	-129	-118	-230	-465	-129	-44	0
1251	0	0	-53	-87	-34	70	-9	-60	-110	-149	-259	-434	-155	-9	0
1252	0	0	-41	-75	-34	58	-3	-54	-81	-85	-137	-279	-122	13	0
1253	0	0	-10	-54	-44	32	17	-49	-31	50	5	15	67	98	0
1254	0	0	130	-42	-172	-44	151	-107	77	118	145	302	230	192	0
1255	0	0	243	-34	-277	-104	260	-155	190	223	353	562	329	386	0
1256	0	0	107	-46	-153	-30	130	-99	29	172	246	523	291	308	0
1257	0	0	191	-65	-256	-63	223	-160	120	97	244	314	325	162	0
1258	0	0	50	-87	-137	18	93	-112	27	19	13	64	75	124	0
1259	0	0	-31	-85	-54	58	11	-69	-87	-54	-209	-271	-32	-9	0
1260	0	0	-111	-67	44	89	-77	-11	-114	-176	-256	-413	-98	-32	0
1261	0	0	-41	-64	-23	52	-9	-43	-75	-104	-232	-463	-137	1	0
1262	0	0	-26	-64	-38	45	6	-51	-81	-17	-194	-225	-15	0	0
1263	0	0	35	-56	-91	10	63	-73	-34	3	5	-25	9	91	0
1264	0	0	225	-38	-263	-93	244	-150	192	207	263	368	252	258	0
1265	0	0	124	-13	-137	-55	130	-75	131	124	269	446	333	294	0
1266	0	0	278	-7	-285	-135	281	-146	188	174	372	500	422	269	0
1267	0	0	214	7	-207	-110	210	-100	124	100	164	382	263	207	0
1268	0	0	125	13	-112	-69	118	-49	15	100	71	-27	195	46	0
1269	0	0	71	23	-48	-47	59	-12	-112	13	-116	-322	3	69	0
1270	0	0	-36	29	65	3	-50	47	-108	-129	-230	-378	-98	-34	0
1271	0	0	-50	19	69	15	-59	44	-110	-151	-306	-424	-131	-120	0
1272	0	0	33	44	11	-38	11	27	-128	-69	-159	-226	-77	52	0
1273	0	0	108	56	-52	-82	80	2	-48	32	-81	5	79	54	0
1274	0	0	129	32	-97	-80	113	-32	64	170	203	312	292	225	0
1275	0	0	228	3	-225	-115	226	-111	98	190	279	488	248	312	0
1276	0	0	261	23	-238	-142	249	-107	131	211	409	490	393	298	0
1277	0	0	226	21	-205	-123	215	-92	126	215	256	294	388	246	0
1278	0	0	98	11	-87	-54	92	-38	7	-7	-36	-9	89	100	0
1279	0	0	63	13	-50	-38	56	-18	-23	-52	-161	-194	-65	31	0
1280	0	0	-81	23	104	29	-92	63	-194	-126	-225	-469	-89	-67	0
1281	0	0	8	13	5	-10	1	9	-77	-126	-263	-422	-153	-91	0
1282	0	0	-6	25	31	-9	-18	28	-100	-67	-201	-393	-38	-29	0
1283	0	0	51	9	-42	-30	46	-16	-11	65	-85	-19	128	71	0
1284	0	0	183	7	-176	-95	179	-84	50	194	149	335	219	232	0
1285	0	0	142	-3	-145	-69	143	-74	87	225	244	413	355	217	0
1286	0	0	258	-7	-265	-125	261	-136	217	217	281	550	345	275	0
1287	0	0	159	-13	-172	-73	165	-92	108	161	199	347	308	244	0
1288	0	0	185	1	-184	-93	184	-91	21	34	67	11	129	100	0
1289	0	0	22	17	-5	-19	13	6	-77	-73	-166	-178	-83	83	0
1290	0	0	-93	17	110	38	-101	63	-192	-110	-322	-366	-195	-116	0
1291	0	0	-48	17	65	15	-56	41	-128	-85	-298	-448	-85	-56	0
1292	0	0	-56	15	71	20	-63	43	-128	-139	-161	-236	-114	-52	0
1293	0	0	109	-1	-110	-54	109	-55	36	52	60	34	133	104	0
1294	0	0	63	-34	-97	-14	80	-65	75	77	184	281	221	182	0
1295	0	0	215	-48	-263	-83	239	-155	168	190	314	411	325	242	0
1296	0	0	97	-95	-192	-1	144	-143	147	194	302	582	322	232	0
1297	0	0	200	-102	-302	-49	251	-202	128	197	124	347	335	168	0
1298	0	0	56	-116	-172	30	114	-144	-48	118	29	27	166	106	0
1299	0	0	-78	-114	-36	96	-21	-75	-135	-106	-244	-230	-71	-62	0
1300	0	0	-72	-104	-32	88	-20	-68	-85	-128	-172	-368	-97	-65	0
1301	0	0	-193	-91	102	142	-147	5	-188	-151	-306	-496	-155	-34	0
1302	0	0	-61	-97	-36	79	-12	-66	-34	-112	-217	-277	-110	-11	0
1303	0	0	-88	-93	-5	90	-41	-49	-102	17	-3	-89	52	54	0
1304	0	0	72	-106	-178	17	125	-142	87	124	186	351	207	197	0
1305	0	0	128	-89	-217	-19	172	-153	100	238	306	467	275	242	0
1306	0	0	169	-87	-256	-41	212	-171	116	211	294	475	378	244	0
1307	0	0	136	-98	-234	-19	185	-166	95	161	271	345	310	300	0
1308	0	0	48	-95	-143	23	95	-119	-32	75	-67	-60	124	65	0
1309	0	0	-74	-83	-9	78	-32	-46	-54	-95	-100	-294	23	9	0
1310	0	0	-154	-75	79	114	-116	2	-192	-128	-337	-415	-131	-116	0
1311	0	0	-80	-71	9	75	-44	-31	-108	-118	-318	-485	-79	-91	0
1312	0	0	-104	-87	17	95	-60	-35	-133	-87	-197	-291	-32	-19	0
1313	0	0	93	-58	-151	-17	122	-104	-13	65	-50	-7	50	42	0
1314	0	0	76	-83	-159	3	117	-121	54	184	180	339	271	265	0
1315	0	0	105	-75	-180	-15	142	-127	149	168	273	473	353	306	0
1316	0	0	260	-75	-335	-92	297	-205	217	161	370	545	386	287	0
1317	0	0	149	-83	-232	-33	190	-157	151	114	244	370	285	269	0
1318	0	0	88	-98	-186	5	137	-142	44	-13	27	-3	67	69	0
1319	0	0	-50	-100	-50	75	0	-75	-7	-1	-161	-244	32	31	0
1320	0	0	-137	-91	46	114	-91	-22	-178	-114	-316	-504	-149	-110	0
1321	0	0	-31	-87	-56	59	12	-71	-161	-65	-197	-430	-129	-19	0
1322	0	0	-121	-89	32	105	-76	-28	-108	-118	-194	-308	-114	-32	0
1323	0	0	-6	-79	-73	42	33	-76	-44	50	29	3	32	108	0
1324	0	0	87	-108	-195	10	141	-151	114	199	180	389	217	254	0
1325	0	0	130	-122	-252	-4	191	-187	135	178	283	479	314	343	0
1326	0	0	233	-139	-372	-47	302	-255	176	310	316	558	440	308	0
1327	0	0	64	-157	-221	46	142	-189	120	145	246	333	281	298	0
1328	0	0	20	-197	-217	88	118	-207	9	69	-46	40	44	155	0
1329	0	0	-25	-213	-188	119	81	-200	-13	15	-149	-195	64	27	0
1330	0	0	-154	-192	-38	173	-58	-115	-234	-149	-271	-455	-151	-50	0
1331	0	0	-142	-157	-15	149	-63	-86	-205	-118	-291	-479	-122	-89	0
1332	0	0	-76	-97	-21	86	-27	-59	-95	-83	-209	-296	-5	-58	0
1333	0	0	20	15	-5	-17	12	5	-34	69	17	0	-36	126	0
1334	0	0	208	100	-108	-154	158	-4	102	108	164	366	217	219	0
1335	0	0	343	248	-95	-295	219	76	164	164	310	490	316	308	0
1336	0	0	465	465	0	-465	232	232	159	145	320	521	269	258	0
1337	0	0	594	710	116	-652	239	413	133	217	238	345	300	281	0
1338	0	0	530	929	399	-729	65	664	50	46	-69	3	29	81	0
1339	0	0	740	1292	552	-1016	94	922	17	-58	-69	-258	13	-17	0
1340	0	0	692	1619	927	-1155	-117	1273	-135	-116	-186	-417	-139	-67	0
1341	0	0	974	2081	1107	-1527	-66	1594	-62	-211	-329	-506	-128	-149	0
1342	0	0	1275	2603	1328	-1939	-26	1965	-54	-44	-172	-304	-42	-23	0
1343	0	0	1575	3107	1532	-2341	21	2319	3	-29	29	3	19	118	0
1344	0	0	1945	3464	1519	-2704	213	2491	118	172	215	277	176	265	0
1345	0	0	1993	3589	1596	-2791	198	2592	48	225	298	457	310	314	0
1346	0	0	2053	3490	1437	-2771	308	2463	164	232	337	498	349	308	0
1347	0	0	1913	3404	1491	-2658	211	2447	194	176	240	341	331	261	0
1348	0	0	1835	3319	1484	-2577	175	2401	36	-25	65	-21	52	87	1
1349	0	0	1645	3195	1550	-2420	47	2372	9	-89	-151	-248	-17	-13	0
1350	0	0	1418	2880	1462	-2149	-22	2171	-159	-126	-236	-459	-106	-122	0
1351	0	0	1174	2415	1241	-1794	-33	1828	-166	-83	-331	-461	-190	-42	0
1352	0	0	1081	2056	975	-1568	53	1515	-58	-52	-209	-230	-104	36	0
1353	0	0	819	1530	711	-1174	54	1120	-83	23	19	-50	29	215	0
1354	0	0	726	1067	341	-896	192	704	67	133	197	291	166	203	0
1355	0	0	570	665	95	-617	237	380	120	178	304	506	281	343	0
1356	0	0	453	430	-23	-441	238	203	83	223	275	516	283	190	0
1357	0	0	346	312	-34	-329	190	139	110	180	199	279	296	287	0
1358	0	0	326	327	1	-326	162	164	-71	87	13	-44	73	157	0
1359	0	0	256	362	106	-309	75	234	-85	-17	-93	-250	-48	19	0
1360	0	0	130	360	230	-245	-50	295	-147	-143	-256	-391	-226	-98	0
1361	0	0	118	339	221	-228	-51	280	-209	-139	-310	-471	-225	-131	0
1362	0	0	163	312	149	-237	7	230	-137	-128	-137	-275	-141	-48	0
1363	0	0	198	273	75	-235	61	174	-9	-50	-27	23	0	97	0
1364	0	0	285	256	-29	-270	157	113	83	141	147	287	201	162	0
1365	0	0	346	205	-141	-275	243	32	153	236	250	477	254	225	0
1366	0	0	305	168	-137	-236	221	15	176	184	306	552	312	362	0
1367	0	0	288	126	-162	-207	225	-18	133	116	166	252	258	174	0
1368	0	0	135	83	-52	-109	93	15	9	73	40	-75	36	184	0
1369	0	0	81	62	-19	-71	50	21	-77	-100	-149	-316	-25	-36	0
1370	0	0	61	56	-5	-58	33	25	-174	-9	-263	-401	-137	-21	0
1371	0	0	0	48	48	-24	-24	48	-137	-172	-353	-485	-209	-87	0
1372	0	0	53	46	-7	-49	30	19	-44	-104	-256	-335	-197	-38	0
1373	0	0	29	34	5	-31	12	19	-60	-27	-91	-81	-56	71	0
1374	0	0	191	36	-155	-113	173	-59	91	89	180	201	151	205	0
1375	0	0	210	3	-207	-106	208	-102	149	145	275	479	271	339	0
1376	0	0	258	-1	-259	-128	258	-130	161	207	277	488	244	318	0
1377	0	0	236	11	-225	-123	230	-107	114	65	225	277	184	267	0
1378	0	0	157	0	-157	-78	157	-78	-17	-25	-36	-60	-25	46	0
1379	0	0	47	-3	-50	-22	48	-26	-46	-73	-236	-273	-166	-44	0
1380	0	0	-44	-13	31	28	-37	9	-184	-236	-310	-417	-273	-65	0
1381	0	0	-31	-38	-7	34	-12	-22	-145	-155	-291	-471	-213	-81	0
1382	0	0	-27	-56	-29	41	1	-42	-118	-126	-341	-322	-174	-58	0
1383	0	0	15	-60	-75	22	45	-67	-42	17	-65	-89	-46	81	0
1384	0	0	110	-64	-174	-23	142	-119	58	17	159	225	133	164	0
1385	0	0	178	-62	-240	-58	209	-151	147	190	228	465	217	269	0
1386	0	0	208	-67	-275	-70	241	-171	141	188	164	523	203	219	0
1387	0	0	212	-67	-279	-72	245	-173	110	75	279	325	226	221	0
1388	0	0	8	-75	-83	33	45	-79	-38	11	-124	-48	13	29	0
1389	0	0	52	-52	-104	0	78	-78	-36	-71	-215	-287	-145	-36	0
1390	0	0	-86	-42	44	64	-65	1	-122	-176	-292	-417	-312	-36	0
1391	0	0	-41	-52	-11	46	-15	-31	-184	-201	-343	-483	-314	-118	0
1392	0	0	-35	-50	-15	42	-10	-32	23	-93	-207	-281	-186	-81	0
1393	0	0	30	-32	-62	1	46	-47	-29	-67	-133	-36	-81	1	0
1394	0	0	157	-25	-182	-66	169	-103	135	118	157	298	120	149	0
1395	0	0	159	-13	-172	-73	165	-92	145	108	159	467	186	120	0
1396	0	0	235	-7	-242	-114	238	-124	174	166	240	465	211	219	0
1397	0	0	130	-7	-137	-61	133	-72	31	131	85	287	161	209	0
1398	0	0	118	-11	-129	-53	123	-70	-13	-23	-97	-40	-13	-27	0
1399	0	0	-17	-17	0	17	-8	-8	-104	-95	-248	-277	-168	-106	0
1400	0	0	-42	-11	31	26	-36	10	-89	-124	-444	-329	-192	-205	0
1401	0	0	-98	-11	87	54	-92	38	-95	-230	-436	-481	-263	-242	0
1402	0	0	-4	1	5	1	-4	3	-75	-110	-281	-302	-186	-83	0
1403	0	0	69	0	-69	-34	69	-34	3	-21	-166	-19	-100	75	0
1404	0	0	171	5	-166	-88	168	-80	118	98	93	310	108	168	0
1405	0	0	202	-5	-207	-98	204	-106	137	141	217	492	203	162	0
1406	0	0	163	-15	-178	-74	170	-96	126	182	238	444	252	215	0
1407	0	0	188	-31	-219	-78	203	-125	67	69	192	226	195	89	0
1408	0	0	62	-36	-98	-13	80	-67	-56	17	-81	-29	21	3	0
1409	0	0	-77	-60	17	68	-47	-21	-64	-161	-277	-244	-143	-65	0
1410	0	0	-81	-23	58	52	-69	17	-151	-244	-329	-494	-240	-217	0
1411	0	0	-76	3	79	36	-77	41	-141	-197	-368	-457	-234	-159	0
1412	0	0	-56	11	67	22	-61	39	-112	-93	-355	-279	-228	-126	0
1413	0	0	10	9	-1	-9	5	4	27	-19	-147	40	-32	-11	0
1414	0	0	80	11	-69	-45	74	-29	21	98	17	304	114	118	0
1415	0	0	202	40	-162	-121	182	-61	75	135	110	504	166	256	0
1416	0	0	234	29	-205	-131	219	-88	211	106	170	502	254	149	0
1417	0	0	162	17	-145	-89	153	-64	110	36	44	339	157	126	0
1418	0	0	91	29	-62	-60	76	-16	50	-5	-91	-54	-11	42	0
1419	0	0	21	32	11	-26	5	21	-38	-118	-308	-312	-172	-52	0
1420	0	0	-80	40	120	20	-100	80	-137	-174	-397	-453	-244	-102	0
1421	0	0	-130	56	186	37	-158	121	-195	-217	-485	-459	-331	-151	0
1422	0	0	-43	50	93	-3	-68	71	-95	-118	-331	-343	-209	-81	0
1423	0	0	10	48	38	-29	-14	43	40	-32	-75	5	-110	40	0
1424	0	0	106	62	-44	-84	75	9	106	40	25	277	85	58	0
1425	0	0	290	56	-234	-173	262	-89	225	199	174	436	259	188	0
1426	0	0	189	60	-129	-124	159	-34	145	180	238	498	203	232	0
1427	0	0	210	77	-133	-143	171	-28	157	56	46	310	129	129	0
1428	0	0	65	58	-7	-61	36	25	-19	-50	-131	-9	-67	9	0
1429	0	0	51	89	38	-70	6	63	-85	-151	-263	-339	-244	-161	0
1430	0	0	-73	89	162	-8	-117	125	-100	-201	-370	-477	-230	-110	0
1431	0	0	-41	100	141	-29	-91	120	-209	-207	-438	-514	-302	-201	0
1432	0	0	10	118	108	-64	-49	113	-118	-159	-335	-364	-281	-120	0
1433	0	0	41	124	83	-82	-21	103	-34	-29	-81	-31	-149	64	0
1434	0	0	204	135	-69	-169	136	33	48	38	40	234	97	44	0
1435	0	0	298	114	-184	-206	241	-35	145	186	279	448	221	250	0
1436	0	0	215	124	-91	-169	153	16	108	112	223	393	221	205	0
1437	0	0	279	120	-159	-199	219	-19	71	122	110	201	100	145	0
1438	0	0	150	129	-21	-139	85	54	-38	15	-151	-112	81	3	0
1439	0	0	118	147	29	-132	44	88	-54	-106	-225	-335	-129	-143	0
1440	0	0	3	164	161	-83	-79	162	-157	-153	-327	-554	-232	-133	0
1441	0	0	-31	155	186	-62	-108	170	-242	-159	-432	-539	-296	-199	0
1442	0	0	56	168	112	-112	-28	140	-110	-188	-333	-362	-219	-180	0
1443	0	0	109	178	69	-143	20	123	-40	27	-81	-97	-25	-5	0
1444	0	0	198	197	-1	-197	99	98	100	91	126	172	65	141	0
1445	0	0	296	199	-97	-247	196	51	97	153	170	347	137	164	0
1446	0	0	309	197	-112	-253	210	42	190	180	271	366	261	199	0
1447	0	0	304	211	-93	-257	198	59	60	97	89	232	147	83	0
1448	0	0	215	215	0	-215	107	107	7	5	-95	-219	-54	-77	0
1449	0	0	78	221	143	-149	-32	182	-137	-50	-215	-382	-139	-97	0
1450	0	0	31	225	194	-128	-81	209	-161	-114	-364	-601	-271	-180	0
1451	0	0	114	242	128	-178	-7	185	-139	-161	-302	-599	-279	-149	0
1452	0	0	82	252	170	-167	-44	211	-56	-102	-226	-374	-271	-87	0
1453	0	0	223	254	31	-238	96	142	32	19	-62	-108	-172	52	0
1454	0	0	232	261	29	-246	101	145	87	81	184	190	85	124	0
1455	0	0	262	300	38	-281	112	169	64	240	190	211	256	161	0
1456	0	0	462	323	-139	-392	300	92	184	261	318	370	234	209	0
1457	0	0	312	325	13	-318	149	169	29	159	164	153	180	149	0
1458	0	0	310	364	54	-337	128	209	-79	-27	-31	-219	0	-65	0
1459	0	0	173	345	172	-259	0	258	-85	-58	-124	-430	-89	-79	0
1460	0	0	108	364	256	-236	-74	310	-215	-129	-331	-653	-246	-162	0
1461	0	0	95	366	271	-230	-88	318	-215	-118	-261	-613	-312	-62	0
1462	0	0	79	401	322	-240	-121	361	-174	-178	-252	-502	-215	-178	0
1463	0	0	247	413	166	-330	40	289	-27	54	11	-137	-46	54	0
1464	0	0	296	424	128	-360	84	276	54	108	180	89	97	122	0
1465	0	0	363	436	73	-399	145	254	162	188	281	252	259	149	0
1466	0	0	433	442	9	-437	212	225	166	226	291	308	281	194	0
1467	0	0	421	481	60	-451	180	270	93	172	209	228	143	153	0
1468	0	0	305	469	164	-387	70	316	-85	25	81	-217	-9	48	0
1469	0	0	235	494	259	-364	-12	376	-126	-15	-124	-481	-129	-87	0
1470	0	0	136	502	366	-319	-115	434	-116	-129	-275	-516	-250	-85	0
1471	0	0	167	508	341	-337	-87	424	-207	-75	-343	-653	-298	-141	0
1472	0	0	184	521	337	-352	-76	429	-98	-85	-166	-490	-155	-77	0
1473	0	0	287	541	254	-414	16	397	-56	3	87	-232	-52	11	0
1474	0	0	423	537	114	-480	154	325	71	213	221	120	197	161	0
1475	0	0	396	539	143	-467	126	341	172	192	304	347	238	265	0
1476	0	0	494	552	58	-523	218	305	131	294	320	323	327	238	0
1477	0	0	417	570	153	-493	132	361	29	155	209	128	188	178	0
1478	0	0	340	580	240	-460	50	410	3	40	87	-91	-9	81	0
1479	0	0	215	589	374	-402	-79	481	-112	-116	-162	-442	-172	-77	0
1480	0	0	233	599	366	-416	-66	482	-93	-98	-149	-655	-211	-83	0
1481	0	0	159	591	432	-375	-136	511	-126	-162	-242	-624	-252	-114	0
1482	0	0	138	603	465	-370	-163	534	-102	-116	-178	-519	-217	-145	0
1483	0	0	347	601	254	-474	46	427	-1	69	52	-93	-46	65	0
1484	0	0	370	649	279	-509	45	464	58	100	215	201	110	162	0
1485	0	0	483	618	135	-550	174	376	143	194	291	380	232	236	0
1486	0	0	508	636	128	-572	190	382	223	355	372	393	384	240	0
1487	0	0	383	642	259	-512	62	450	60	135	192	199	186	164	0
1488	0	0	340	644	304	-492	18	474	3	91	58	-141	77	-1	0
1489	0	0	184	628	444	-406	-130	536	-29	-31	-21	-409	-79	-135	0
1490	0	0	170	620	450	-395	-140	535	-118	9	-192	-471	-180	-192	0
1491	0	0	74	603	529	-338	-227	566	-162	-98	-215	-607	-157	-56	0
1492	0	0	280	611	331	-445	-25	471	-46	5	-102	-405	-71	-108	0
1493	0	0	206	578	372	-392	-83	475	9	124	65	-71	83	38	0
1494	0	0	318	568	250	-443	34	409	93	168	238	147	108	118	0
1495	0	0	407	533	126	-470	140	329	267	267	329	432	325	279	0
1496	0	0	365	533	168	-449	98	350	199	314	413	399	419	271	0
1497	0	0	337	519	182	-428	77	350	97	192	296	195	263	205	0
1498	0	0	256	494	238	-375	9	366	-19	104	102	-145	60	48	0
1499	0	0	89	475	386	-282	-148	430	-89	65	-23	-250	-36	62	0
1500	0	0	46	457	411	-251	-182	434	-170	-11	-170	-514	-159	-159	0
1501	0	0	40	420	380	-230	-170	400	-75	17	-172	-485	-110	-69	0
1502	0	0	-6	376	382	-185	-194	379	-54	-15	-67	-399	-91	-112	0
1503	0	0	146	384	238	-265	-46	311	79	124	141	-31	65	58	0
1504	0	0	159	368	209	-263	-25	288	145	310	269	261	217	199	0
1505	0	0	238	356	118	-297	60	237	213	281	424	432	291	246	0
1506	0	0	305	339	34	-322	135	186	242	358	409	459	384	283	0
1507	0	0	202	322	120	-262	41	221	104	306	306	287	347	250	0
1508	0	0	77	298	221	-187	-72	259	5	164	128	-151	162	-9	0
1509	0	0	40	263	223	-151	-91	243	-15	145	-34	-389	95	34	0
1510	0	0	-78	242	320	-82	-199	281	-104	54	-197	-485	-89	-159	0
1511	0	0	-53	197	250	-72	-151	223	-129	-11	-93	-543	-172	-102	0
1512	0	0	-109	168	277	-29	-193	222	15	27	-147	-386	-50	-75	0
1513	0	0	-17	153	170	-68	-93	161	32	147	155	-182	135	104	0
1514	0	0	72	143	71	-107	0	107	112	322	248	170	391	143	0
1515	0	0	105	126	21	-115	42	73	133	287	411	366	333	277	0
1516	0	0	176	120	-56	-148	116	32	213	337	485	372	473	304	0
1517	0	0	179	102	-77	-140	128	12	129	318	355	283	335	292	0
1518	0	0	62	75	13	-68	24	44	-40	178	110	-164	201	29	0
1519	0	0	-79	60	139	9	-109	99	-97	58	-71	-415	-27	-91	0
1520	0	0	-76	50	126	13	-101	88	-95	60	-83	-525	-15	-110	0
1521	0	0	-87	48	135	19	-111	91	-147	31	-180	-570	-122	-64	0
1522	0	0	-50	52	102	-1	-76	77	-93	116	-38	-415	15	-32	0
1523	0	0	44	69	25	-56	9	47	-36	159	143	-93	83	48	0
1524	0	0	74	81	7	-77	33	44	34	316	242	221	320	162	0
1525	0	0	259	79	-180	-169	219	-50	149	355	366	386	370	291	0
1526	0	0	205	48	-157	-126	181	-54	118	426	453	337	446	289	0
1527	0	0	138	7	-131	-72	134	-62	106	349	320	228	368	192	0
1528	0	0	121	34	-87	-77	104	-26	-3	190	168	-195	176	71	0
1529	0	0	-41	13	54	14	-47	33	-85	65	-23	-356	-40	-40	0
1530	0	0	-156	-23	133	89	-144	55	-141	-65	-182	-512	-186	-98	0
1531	0	0	-98	-36	62	67	-80	13	-58	-13	-170	-556	-161	-159	0
1532	0	0	-149	-54	95	101	-122	20	-91	1	-83	-420	-36	-100	0
1533	0	0	-74	-93	-19	83	-27	-56	-5	149	114	-110	44	108	0
1534	0	0	58	-116	-174	29	116	-145	149	211	300	221	219	118	0
1535	0	0	99	-164	-263	32	181	-213	188	323	411	411	389	258	0
1536	0	0	62	-197	-259	67	160	-228	151	223	382	353	349	170	0
1537	0	0	56	-244	-300	94	178	-272	137	294	356	184	358	236	0
1538	0	0	-29	-236	-207	132	89	-221	1	205	106	-164	174	64	0
1539	0	0	-167	-236	-69	201	-49	-152	-71	11	-71	-345	-73	-60	0
1540	0	0	-217	-232	-15	224	-101	-123	-112	-62	-131	-506	-104	-91	0
1541	0	0	-223	-228	-5	225	-109	-116	-122	-62	-195	-587	-153	-87	0
1542	0	0	-144	-225	-81	184	-31	-153	-112	56	-83	-388	-71	-81	0
1543	0	0	-174	-226	-52	200	-61	-139	19	-9	27	-122	52	23	0
1544	0	0	4	-226	-230	111	117	-228	97	207	254	197	234	131	0
1545	0	0	85	-215	-300	65	192	-257	192	281	434	424	310	223	0
1546	0	0	62	-203	-265	70	163	-234	166	308	430	519	399	256	0
1547	0	0	95	-182	-277	43	186	-229	194	174	265	329	335	197	0
1548	0	0	75	-151	-226	38	150	-188	29	137	135	64	124	89	0
1549	0	0	-152	-145	7	148	-79	-69	-133	17	-40	-345	-27	-21	0
1550	0	0	-119	-126	-7	122	-56	-66	-108	-108	-98	-475	-170	-194	0
1551	0	0	-199	-108	91	153	-145	-8	-93	-126	-180	-490	-168	-112	0
1552	0	0	-31	-93	-62	62	15	-77	-58	-1	-137	-240	-108	-32	0
1553	0	0	-64	-77	-13	70	-25	-45	46	56	1	44	25	9	0
1554	0	0	109	-81	-190	-14	149	-135	106	246	186	246	304	199	0
1555	0	0	135	-97	-232	-19	183	-164	161	244	434	461	273	300	0
1556	0	0	112	-89	-201	-11	156	-145	137	256	370	516	320	281	0
1557	0	0	179	-79	-258	-50	218	-168	178	201	230	327	277	168	0
1558	0	0	59	-69	-128	5	93	-98	-11	85	112	-31	75	106	0
1559	0	0	-92	-52	40	72	-66	-6	-85	-102	-85	-283	-118	-75	0
1560	0	0	-94	-71	23	82	-58	-24	-153	-87	-194	-448	-184	-139	0
1561	0	0	-157	-64	93	110	-125	14	-133	-199	-168	-535	-250	-1	0
1562	0	0	-101	-65	36	83	-68	-14	-98	-67	-112	-320	-159	-71	0
1563	0	0	40	-31	-71	-4	55	-51	11	25	85	58	48	34	0
1564	0	0	97	-40	-137	-28	117	-88	122	139	199	399	145	157	0
1565	0	0	213	-31	-244	-91	228	-137	182	205	341	533	254	323	0
1566	0	0	171	-34	-205	-68	188	-119	133	285	310	591	259	261	0
1567	0	0	185	-34	-219	-75	202	-126	141	168	176	351	252	147	0
1568	0	0	49	-38	-87	-5	68	-62	-5	83	48	67	124	56	0
1569	0	0	-43	-44	-1	43	-21	-22	-104	-67	-147	-192	-118	-1	0
1570	0	0	-67	-31	36	49	-51	2	-108	-87	-203	-378	-172	-100	0
1571	0	0	-69	-27	42	48	-55	7	-151	-131	-287	-374	-246	-71	0
1572	0	0	-44	-21	23	32	-33	1	-164	-64	-223	-302	-194	-87	0
1573	0	0	31	-38	-69	3	50	-53	13	54	3	114	-17	46	0
1574	0	0	108	-27	-135	-40	121	-81	31	145	182	312	228	102	0
1575	0	0	179	-44	-223	-67	201	-133	195	203	248	593	263	254	0
1576	0	0	163	-27	-190	-68	176	-108	151	129	351	583	230	267	0
1577	0	0	217	-44	-261	-86	239	-152	112	159	195	405	250	168	0
1578	0	0	33	-77	-110	22	71	-93	40	-7	19	100	-11	71	0
1579	0	0	-64	-75	-11	69	-26	-43	-118	-178	-223	-258	-192	-184	0
1580	0	0	-25	-77	-52	51	13	-64	-81	-114	-265	-236	-195	-182	0
1581	0	0	-147	-95	52	121	-99	-21	-178	-155	-450	-310	-316	-186	0
1582	0	0	-54	-102	-48	78	-3	-75	-58	-102	-221	-223	-248	-13	0
1583	0	0	43	-83	-126	20	84	-104	7	42	-42	116	-48	-29	0
1584	0	0	126	-89	-215	-18	170	-152	176	46	91	438	38	108	0
1585	0	0	207	-89	-296	-59	251	-192	211	188	265	556	267	176	0
1586	0	0	244	-83	-327	-80	285	-205	194	100	300	580	226	192	0
1587	0	0	194	-75	-269	-59	231	-172	93	192	126	452	155	203	0
1588	0	0	173	-85	-258	-44	215	-171	48	11	-69	91	-42	17	0
1589	0	0	43	-85	-128	21	85	-106	-38	-31	-228	-67	-180	-71	0
1590	0	0	21	-95	-116	37	68	-105	-83	-97	-345	-291	-242	-71	0
1591	0	0	-6	-58	-52	32	23	-55	-143	-201	-467	-366	-360	-162	0
1592	0	0	-39	-46	-7	42	-16	-26	-36	-174	-207	-205	-244	-141	0
1593	0	0	101	-25	-126	-38	113	-75	56	-58	-131	118	-69	-17	0
1594	0	0	215	-13	-228	-101	221	-120	180	71	166	436	110	124	0
1595	0	0	240	-23	-263	-108	251	-143	180	170	223	646	170	273	0
1596	0	0	355	-25	-380	-165	367	-202	205	170	197	638	207	219	0
1597	0	0	227	-32	-259	-97	243	-145	91	143	48	570	124	213	0
1598	0	0	159	-40	-199	-59	179	-119	21	-62	-145	116	-145	-7	0
1599	0	0	-2	-67	-65	34	31	-66	-11	-48	-259	-87	-85	-29	0
1600	0	0	-113	-77	36	95	-74	-20	-172	-197	-434	-302	-337	-176	0
1601	0	0	-16	-87	-71	51	27	-79	-29	-155	-434	-343	-283	-135	0
1602	0	0	-36	-98	-62	67	13	-80	-50	-139	-246	-124	-256	-32	0
1603	0	0	0	-77	-77	38	38	-77	-1	-95	-184	199	-135	5	0
1604	0	0	138	-87	-225	-25	181	-156	102	75	69	450	40	149	0
1605	0	0	140	-85	-225	-27	182	-155	124	129	209	661	83	188	0
1606	0	0	169	-65	-234	-52	201	-149	201	93	195	675	172	238	0
1607	0	0	161	-67	-228	-47	194	-147	129	56	102	467	168	118	0
1608	0	0	157	-81	-238	-38	197	-159	40	-31	-98	182	32	5	0
1609	0	0	-68	-77	-9	72	-29	-43	-141	-133	-329	-162	-162	-81	0
1610	0	0	-70	-79	-9	74	-30	-44	-67	-143	-300	-263	-223	-133	0
1611	0	0	-139	-91	48	115	-93	-21	-126	-246	-360	-312	-248	-135	0
1612	0	0	-48	-104	-56	76	4	-80	-64	-122	-323	-87	-225	-34	0
1613	0	0	-64	-116	-52	90	-6	-84	-29	-56	-67	135	-114	56	0
1614	0	0	45	-100	-145	27	95	-122	108	34	52	453	129	126	0
1615	0	0	107	-112	-219	2	163	-165	128	180	151	601	238	166	0
1616	0	0	159	-104	-263	-27	211	-183	265	155	275	659	263	285	0
1617	0	0	143	-97	-240	-23	191	-168	118	126	83	521	184	180	0
1618	0	0	45	-98	-143	26	94	-120	52	-11	-52	93	19	25	0
1619	0	0	-119	-98	21	108	-70	-38	-124	-145	-217	-240	-161	-100	0
1620	0	0	-165	-98	67	131	-116	-15	-143	-195	-356	-325	-275	-122	0
1621	0	0	-135	-112	23	123	-79	-44	-62	-162	-355	-384	-219	-98	0
1622	0	0	-156	-104	52	130	-104	-26	-112	-178	-312	-201	-217	-184	0
1623	0	0	-11	-108	-97	59	43	-102	69	-46	-67	116	-34	46	0
1624	0	0	55	-69	-124	7	89	-96	85	58	100	380	106	106	0
1625	0	0	134	-87	-221	-23	177	-154	180	120	232	585	203	279	0
1626	0	0	196	-79	-275	-58	235	-177	153	223	236	626	298	300	0
1627	0	0	111	-71	-182	-20	146	-126	122	38	151	438	223	184	0
1628	0	0	14	-75	-89	30	51	-82	34	-7	-27	83	-50	73	0
1629	0	0	-27	-85	-58	56	15	-71	-97	-17	-207	-141	-124	-77	0
1630	0	0	-143	-87	56	115	-99	-15	-131	-104	-292	-370	-213	-95	0
1631	0	0	-193	-118	75	155	-134	-21	-108	-201	-343	-393	-277	-124	0
1632	0	0	-107	-118	-11	112	-48	-64	-91	-104	-279	-176	-162	-95	0
1633	0	0	-70	-114	-44	92	-13	-79	64	-7	-50	131	-13	-9	0
1634	0	0	44	-124	-168	40	106	-146	69	112	188	349	81	192	0
1635	0	0	124	-122	-246	-1	185	-184	238	230	294	568	339	277	0
1636	0	0	165	-89	-254	-38	209	-171	166	190	279	593	234	289	0
1637	0	0	74	-120	-194	23	134	-157	143	157	205	450	184	221	0
1638	0	0	54	-118	-172	32	113	-145	50	31	-11	21	50	11	0
1639	0	0	-97	-104	-7	100	-45	-55	-97	-106	-133	-234	-120	-54	0
1640	0	0	-135	-104	31	119	-83	-36	-38	-137	-242	-320	-242	-69	0
1641	0	0	-217	-91	126	154	-171	17	-161	-124	-364	-457	-230	-85	0
1642	0	0	-103	-110	-7	106	-48	-58	-73	-23	-178	-252	-124	-79	0
1643	0	0	-133	-104	29	118	-81	-37	-7	-95	-42	42	-42	27	0
1644	0	0	124	-97	-221	-13	172	-159	118	133	265	358	162	207	0
1645	0	0	45	-114	-159	34	102	-136	124	159	304	593	240	289	0
1646	0	0	132	-110	-242	-11	187	-176	116	207	384	539	265	298	0
1647	0	0	124	-112	-236	-6	180	-174	81	145	238	370	238	246	0
1648	0	0	6	-122	-128	58	67	-125	-15	19	40	25	97	83	0
1649	0	0	-105	-124	-19	114	-43	-71	-102	-64	-133	-250	-73	-60	0
1650	0	0	-133	-97	36	115	-84	-30	-147	-161	-176	-424	-226	-40	0
1651	0	0	-185	-85	100	135	-142	7	-67	-182	-265	-384	-242	-112	0
1652	0	0	-162	-95	67	128	-114	-14	-128	-143	-145	-337	-151	-32	0
1653	0	0	-43	-95	-52	69	4	-73	0	29	38	44	71	98	0
1654	0	0	12	-102	-114	45	63	-108	87	135	223	316	153	205	0
1655	0	0	105	-98	-203	-3	154	-150	120	161	384	473	358	275	0
1656	0	0	77	-85	-162	4	119	-123	155	143	302	488	267	304	0
1657	0	0	97	-89	-186	-4	141	-137	85	180	246	291	269	269	0
1658	0	0	-57	-95	-38	76	-9	-66	-75	-11	58	-62	73	108	0
1659	0	0	-68	-89	-21	78	-23	-55	-131	-67	-120	-322	-118	19	0
1660	0	0	-125	-91	34	108	-79	-28	-157	-83	-211	-419	-77	-13	0
1661	0	0	-137	-77	60	107	-98	-8	-141	-203	-201	-547	-145	-71	0
1662	0	0	-141	-46	95	93	-118	24	-124	-180	-122	-360	-147	-34	0
1663	0	0	-21	-52	-31	36	5	-41	-50	19	77	-58	44	89	0
1664	0	0	43	-44	-87	0	65	-65	-1	133	240	269	203	228	0
1665	0	0	113	-65	-178	-24	145	-121	106	174	347	395	329	310	0
1666	0	0	196	-91	-287	-52	241	-189	199	180	370	512	312	306	0
1667	0	0	142	-112	-254	-15	198	-183	147	87	265	271	258	246	0
1668	0	0	-13	-139	-126	76	56	-132	-79	46	-13	-85	58	77	0
1669	0	0	-114	-172	-58	143	-28	-115	-133	-27	-106	-333	-46	11	0
1670	0	0	-167	-182	-15	174	-76	-98	-141	-186	-209	-438	-133	-87	0
1671	0	0	-183	-178	5	180	-94	-86	-250	-133	-232	-554	-194	-139	0
1672	0	0	-103	-178	-75	140	-14	-126	-100	-98	-155	-395	-143	19	0
1673	0	0	-74	-157	-83	115	4	-120	-48	29	34	-69	19	100	0
1674	0	0	117	-135	-252	9	184	-193	69	161	159	242	178	236	0
1675	0	0	111	-143	-254	16	182	-198	155	110	331	494	236	318	0
1676	0	0	200	-143	-343	-28	271	-243	122	248	351	422	331	316	0
1677	0	0	119	-131	-250	6	184	-190	64	44	225	250	184	211	0
1678	0	0	126	-118	-244	-4	185	-181	87	42	13	23	89	170	0
1679	0	0	-30	-128	-98	79	34	-113	-93	-161	-128	-353	-89	-58	0
1680	0	0	-57	-128	-71	92	7	-99	-118	-133	-285	-453	-217	-23	0
1681	0	0	-104	-133	-29	118	-37	-81	-151	-195	-289	-547	-215	-62	0
1682	0	0	-64	-137	-73	100	4	-105	-137	-62	-166	-440	-120	-114	0
1683	0	0	4	-145	-149	70	76	-147	50	-58	-15	-69	-27	91	0
1684	0	0	120	-128	-248	4	184	-188	23	102	190	244	186	172	0
1685	0	0	182	-120	-302	-31	242	-211	151	97	310	479	242	269	0
1686	0	0	238	-120	-358	-59	298	-239	199	178	316	459	322	291	0
1687	0	0	143	-122	-265	-10	204	-193	9	122	188	349	209	242	0
1688	0	0	167	-110	-277	-28	222	-193	17	5	-9	-29	-7	83	0
1689	0	0	19	-118	-137	49	78	-127	-46	-54	-192	-267	-114	-25	0
1690	0	0	-79	-102	-23	90	-28	-62	-135	-261	-316	-475	-277	-102	0
1691	0	0	-8	-95	-87	51	39	-91	-141	-194	-259	-483	-188	-108	0
1692	0	0	-64	-83	-19	73	-22	-51	-149	-110	-223	-252	-164	-131	0
1693	0	0	80	-69	-149	-5	114	-109	17	3	-3	21	-65	81	0
1694	0	0	207	-58	-265	-74	236	-161	129	131	145	300	124	184	0
1695	0	0	210	-81	-291	-64	250	-186	131	124	283	483	223	285	0
1696	0	0	233	-87	-320	-73	276	-203	161	174	310	508	343	197	0
1697	0	0	206	-110	-316	-48	261	-213	110	197	159	374	168	205	0
1698	0	0	48	-128	-176	40	112	-152	-65	-38	-11	-9	-23	31	0
1699	0	0	78	-145	-223	33	150	-184	-50	-38	-133	-197	-100	-71	0
1700	0	0	-170	-141	29	155	-99	-56	-250	-170	-323	-444	-285	-143	0
1701	0	0	-77	-133	-56	105	-10	-94	-129	-166	-323	-444	-256	-182	0
1702	0	0	-69	-129	-60	99	-4	-94	-104	-65	-285	-223	-209	-102	0
1703	0	0	29	-137	-166	54	97	-151	-5	29	-83	85	-75	73	0
1704	0	0	123	-135	-258	6	190	-196	159	54	197	401	106	203	0
1705	0	0	208	-139	-347	-34	277	-243	195	194	308	492	256	281	0
1706	0	0	163	-139	-302	-12	232	-220	174	182	349	523	300	287	0
1707	0	0	192	-137	-329	-27	260	-233	95	83	155	302	205	223	0
1708	0	0	76	-162	-238	43	157	-200	-17	71	-54	83	46	3	0
1709	0	0	-56	-131	-75	93	9	-103	-124	-64	-153	-240	-135	-31	0
1710	0	0	-102	-164	-62	133	-20	-113	-122	-139	-300	-409	-195	-197	0
1711	0	0	-126	-186	-60	156	-33	-123	-157	-149	-310	-422	-281	-87	0
1712	0	0	-112	-176	-64	144	-24	-120	-135	-129	-226	-314	-133	-149	0
1713	0	0	35	-159	-194	62	114	-176	21	-17	-25	124	-38	95	0
1714	0	0	62	-128	-190	33	126	-159	116	54	135	323	139	188	0
1715	0	0	213	-114	-327	-49	270	-220	155	186	252	502	298	226	0
1716	0	0	177	-112	-289	-32	233	-200	153	184	292	496	325	236	0
1717	0	0	197	-95	-292	-51	244	-193	93	128	131	316	277	141	0
1718	0	0	77	-95	-172	9	124	-133	-60	-36	34	-7	40	131	0
1719	0	0	39	-83	-122	22	80	-102	-15	-71	-221	-176	-83	-19	0
1720	0	0	-44	-108	-64	76	10	-86	-98	-129	-238	-374	-201	-81	0
1721	0	0	-121	-118	3	119	-62	-57	-203	-159	-353	-442	-182	-114	0
1722	0	0	-58	-106	-48	82	-5	-77	-42	-79	-277	-296	-73	-122	0
1723	0	0	15	-124	-139	54	77	-131	40	3	38	21	135	48	0
1724	0	0	79	-122	-201	21	140	-161	71	91	143	269	161	73	0
1725	0	0	171	-102	-273	-34	222	-187	258	184	360	595	345	298	0
1726	0	0	171	-108	-279	-31	225	-193	126	192	294	541	335	192	0
1727	0	0	156	-135	-291	-10	223	-213	230	205	197	424	314	226	0
1728	0	0	-19	-131	-112	75	46	-121	1	-38	-34	-17	174	-1	0
1729	0	0	-95	-147	-52	121	-21	-99	-27	-64	-186	-258	-3	-75	0
1730	0	0	-92	-128	-36	110	-28	-82	-155	-83	-300	-351	-114	-135	0
1731	0	0	-129	-98	31	113	-80	-33	-77	-135	-256	-364	-147	-29	0
1732	0	0	-133	-106	27	119	-80	-39	-108	-129	-294	-279	-91	-95	0
1733	0	0	80	-104	-184	12	132	-144	77	112	65	64	114	143	0
1734	0	0	-39	-114	-75	76	18	-94	108	143	141	393	228	211	0
1735	0	0	163	-93	-256	-35	209	-174	192	259	320	448	382	252	0
1736	0	0	164	-95	-259	-34	211	-177	223	318	417	622	436	287	0
1737	0	0	70	-102	-172	16	121	-137	108	186	228	415	298	246	0
1738	0	0	46	-122	-168	38	107	-145	62	48	32	50	203	-42	0
1739	0	0	-130	-145	-15	137	-57	-80	-110	17	-120	-244	69	-44	0
1740	0	0	-158	-108	50	133	-104	-29	-153	-17	-289	-327	-93	-143	0
1741	0	0	-153	-124	29	138	-91	-47	-38	-34	-213	-322	-102	-89	0
1742	0	0	-175	-104	71	139	-123	-16	-7	-5	-159	-205	-42	-15	0
1743	0	0	-64	-75	-11	69	-26	-43	15	52	95	38	129	46	0
1744	0	0	16	-79	-95	31	55	-87	172	209	263	469	244	248	0
1745	0	0	66	-98	-164	16	115	-131	174	263	323	535	331	271	0
1746	0	0	91	-91	-182	0	136	-136	209	271	442	622	514	269	0
1747	0	0	22	-102	-124	40	73	-113	164	207	296	395	356	269	0
1748	0	0	-9	-100	-91	54	41	-95	79	98	100	60	170	129	0
1749	0	0	-172	-110	62	141	-117	-24	-60	15	-25	-225	97	13	0
1750	0	0	-234	-139	95	186	-164	-22	-64	-9	-164	-335	-50	-95	0
1751	0	0	-249	-143	106	196	-177	-18	-145	-15	-168	-353	-112	-137	0
1752	0	0	-236	-147	89	191	-162	-29	-44	15	-60	-147	-11	-3	0
1753	0	0	-195	-143	52	169	-123	-45	32	116	87	73	143	36	0
1754	0	0	-51	-128	-77	89	13	-102	151	254	345	378	374	236	0
1755	0	0	-19	-133	-114	76	47	-123	137	356	419	547	397	325	0
1756	0	0	104	-128	-232	12	168	-180	259	356	452	649	558	217	0
1757	0	0	-44	-137	-93	90	24	-115	182	230	310	469	356	232	0
1758	0	0	-135	-135	0	135	-67	-67	-5	174	91	110	178	65	0
1759	0	0	-191	-108	83	149	-137	-12	-32	23	-34	-178	23	-21	0
1760	0	0	-216	-79	137	147	-176	29	-124	31	-120	-356	-42	-83	0
1761	0	0	-323	-98	225	210	-274	63	-126	-5	-178	-444	-3	-104	0
1762	0	0	-242	-118	124	180	-183	3	-91	48	-143	-271	0	-91	0
1763	0	0	-153	-97	56	125	-104	-20	-3	133	176	-15	199	77	0
1764	0	0	-10	-60	-50	35	20	-55	58	275	289	308	291	205	0
1765	0	0	70	-23	-93	-23	81	-58	186	386	386	475	490	232	0
1766	0	0	142	7	-135	-74	138	-64	129	366	444	457	516	271	0
1767	0	0	92	32	-60	-62	76	-14	112	300	306	312	388	176	0
1768	0	0	71	48	-23	-59	47	12	23	141	161	-9	244	97	0
1769	0	0	-68	23	91	22	-79	57	-81	40	-3	-312	38	-77	0
1770	0	0	-138	5	143	66	-140	74	-172	11	-128	-426	-81	-40	0
1771	0	0	-121	-1	120	61	-120	59	-180	-52	-180	-545	-91	-60	0
1772	0	0	-29	0	29	14	-29	14	-50	104	-3	-254	42	34	0
1773	0	0	-70	-1	69	35	-69	34	-23	128	40	-3	147	46	0
1774	0	0	130	-38	-168	-46	149	-103	195	285	310	345	337	197	0
1775	0	0	95	-52	-147	-21	121	-99	164	329	405	463	452	287	0
1776	0	0	213	-60	-273	-76	243	-166	226	327	432	461	452	331	0
1777	0	0	146	-65	-211	-40	178	-138	114	273	366	294	405	250	0
1778	0	0	35	-54	-89	9	62	-71	29	118	110	-75	161	129	0
1779	0	0	-27	-44	-17	35	-5	-30	-60	-3	-67	-267	-7	-38	0
1780	0	0	-108	-54	54	81	-81	0	-120	-46	-157	-492	-38	-128	0
1781	0	0	-98	-71	27	84	-62	-22	-143	-128	-149	-570	-151	-93	0
1782	0	0	-114	-56	58	85	-86	1	-106	15	-116	-333	0	-34	0
1783	0	0	-6	15	21	-4	-13	18	-42	-3	-100	-135	-65	11	0
1784	0	0	-37	-147	-110	92	36	-128	31	246	201	223	215	203	0
1785	0	0	-384	-1063	-679	723	147	-871	62	223	277	355	310	246	0
1786	0	0	-952	-2298	-1346	1625	197	-1822	71	378	388	541	380	320	0
1787	0	0	-1522	-3330	-1808	2426	143	-2569	-9	135	304	240	292	149	0
1788	0	0	-2004	-4192	-2188	3098	92	-3190	-7	36	95	-143	110	87	0
1789	0	0	-2466	-4832	-2366	3649	-50	-3599	-176	-29	-106	-368	-54	9	0
1790	0	0	-2671	-5181	-2510	3926	-80	-3845	-203	-42	-250	-572	-178	-116	0
1791	0	0	-2803	-5317	-2514	4060	-144	-3915	-246	-129	-308	-593	-246	-128	0
1792	0	0	-2758	-5336	-2578	4047	-90	-3957	-106	-54	-225	-388	-166	-110	0
1793	0	0	-2617	-5282	-2665	3949	24	-3973	-29	54	38	-97	42	17	0
1794	0	0	-2538	-5234	-2696	3886	79	-3965	32	124	186	244	67	170	0
1795	0	0	-2454	-5224	-2770	3839	158	-3997	149	197	254	395	197	190	1
1796	0	0	-2355	-5173	-2818	3764	231	-3995	195	228	331	547	188	259	0
1797	0	0	-2460	-5146	-2686	3803	113	-3916	139	129	209	273	147	168	0
1798	0	0	-2524	-5160	-2636	3842	56	-3898	-1	-9	-15	-97	-69	-13	0
1799	0	0	-2557	-5177	-2620	3867	31	-3898	-112	-44	-137	-384	-190	-81	0
1800	0	0	-2734	-5205	-2471	3969	-131	-3838	-188	-87	-351	-426	-291	-67	0
1801	0	0	-2621	-5216	-2595	3918	-13	-3905	-85	-194	-434	-475	-407	-226	0
1802	0	0	-2666	-5253	-2587	3959	-39	-3920	-77	-95	-188	-310	-186	-100	0
1803	0	0	-2625	-5290	-2665	3957	20	-3977	-34	-73	-77	-100	-139	0	0
1804	0	0	-2437	-5255	-2818	3846	190	-4036	153	48	182	323	95	209	0
1805	0	0	-2505	-5290	-2785	3897	140	-4037	143	69	157	384	153	259	0
1806	0	0	-2353	-5276	-2923	3814	285	-4099	170	71	211	523	180	269	0
1807	0	0	-2499	-5315	-2816	3907	158	-4065	-15	-42	19	289	44	168	0
1808	0	0	-2570	-5373	-2803	3971	116	-4088	-83	-172	-157	-5	-141	54	0
1809	0	0	-2695	-5399	-2704	4047	4	-4051	-176	-341	-318	-292	-228	-118	0
1810	0	0	-2706	-5445	-2739	4075	16	-4092	-242	-358	-364	-461	-304	-91	0
1811	0	0	-2851	-5501	-2650	4176	-100	-4075	-322	-465	-488	-570	-453	-155	0
1812	0	0	-2757	-5517	-2760	4137	1	-4138	-184	-411	-333	-366	-424	-40	0
1813	0	0	-2772	-5575	-2803	4173	15	-4189	-116	-238	-139	-44	-149	87	0
1814	0	0	-2681	-5693	-3012	4187	165	-4352	-54	-217	-19	261	-162	155	0
1815	0	0	-2672	-5750	-3078	4211	203	-4414	0	-83	157	422	-42	269	0
1816	0	0	-2821	-5849	-3028	4335	103	-4438	-81	-93	135	372	-23	273	0
1817	0	0	-2745	-5905	-3160	4325	207	-4532	-106	-137	-21	178	-58	143	0
1818	0	0	-2892	-5949	-3057	4420	82	-4503	-226	-236	-143	-112	-240	133	0
1819	0	0	-3044	-5977	-2933	4510	-55	-4455	-258	-469	-368	-446	-450	-85	0
1820	0	0	-3011	-5994	-2983	4502	-14	-4488	-285	-370	-471	-461	-488	-139	0
1821	0	0	-3108	-6000	-2892	4554	-108	-4446	-356	-525	-486	-589	-452	-170	0
1822	0	0	-3017	-6043	-3026	4530	4	-4534	-209	-428	-403	-349	-440	-137	0
1823	0	0	-2989	-6060	-3071	4524	41	-4565	-64	-244	-238	9	-219	77	0
1824	0	0	-2889	-6128	-3239	4508	175	-4683	17	-281	-95	226	-188	108	0
1825	0	0	-2732	-6142	-3410	4437	339	-4776	129	-46	98	498	13	271	0
1826	0	0	-2796	-6136	-3340	4466	272	-4738	133	-75	102	510	56	289	0
1827	0	0	-2748	-6111	-3363	4429	307	-4737	65	-104	-48	217	-25	186	0
1828	0	0	-2788	-6029	-3241	4408	226	-4635	-50	-104	-265	-102	-85	3	0
1829	0	0	-2874	-5915	-3041	4394	83	-4478	-174	-230	-403	-329	-267	-95	0
1830	0	0	-2832	-5833	-3001	4332	84	-4417	-102	-258	-483	-558	-234	-155	0
1831	0	0	-2817	-5662	-2845	4239	14	-4253	-172	-267	-582	-514	-343	-133	0
1832	0	0	-2613	-5445	-2832	4029	109	-4138	-85	-240	-438	-327	-269	-73	0
1833	0	0	-2382	-5183	-2801	3782	209	-3992	27	-71	-199	-7	-108	87	0
1834	0	0	-2202	-4929	-2727	3565	262	-3828	95	-56	-95	213	56	128	0
1835	0	0	-1919	-4590	-2671	3254	376	-3630	271	79	58	512	188	219	0
1836	0	0	-1756	-4194	-2438	2975	341	-3316	118	27	36	424	153	197	0
1837	0	0	-1554	-3715	-2161	2634	303	-2938	120	-15	67	244	248	213	0
1838	0	0	-1354	-3150	-1796	2252	221	-2473	36	-145	-248	-129	-23	15	0
1839	0	0	-1218	-2640	-1422	1929	102	-2031	-52	-184	-347	-273	-110	-91	0
1840	0	0	-1160	-2312	-1152	1736	-4	-1732	-194	-323	-521	-512	-267	-225	0
1841	0	0	-1030	-2184	-1154	1607	62	-1669	-122	-234	-430	-517	-124	-118	0
1842	0	0	-1108	-2291	-1183	1699	37	-1737	-186	-184	-322	-343	-164	-180	0
1843	0	0	-1052	-2355	-1303	1703	125	-1829	-23	-5	-195	-34	-3	-5	0
1844	0	0	-991	-2397	-1406	1694	207	-1901	65	91	42	323	232	73	0
1845	0	0	-970	-2492	-1522	1731	276	-2007	157	184	143	444	355	151	0
1846	0	0	-1077	-2776	-1699	1926	311	-2237	118	238	298	508	360	259	0
1847	0	0	-1319	-3185	-1866	2252	273	-2525	106	207	67	289	341	106	0
1848	0	0	-1574	-3517	-1943	2545	184	-2730	-44	161	-38	9	114	34	0
1849	0	0	-1921	-3965	-2044	2943	61	-3004	-139	73	-240	-294	0	-79	0
1850	0	0	-2177	-4343	-2166	3260	-5	-3254	-221	-25	-265	-413	-182	-131	0
1851	0	0	-2402	-4636	-2234	3519	-84	-3435	-223	-50	-368	-417	-186	-180	0
1852	0	0	-2415	-4774	-2359	3594	-28	-3566	-143	34	-261	-230	-145	-110	0
1853	0	0	-2350	-4782	-2432	3566	41	-3607	-75	81	-9	-48	25	13	0
1854	0	0	-2191	-4685	-2494	3438	151	-3589	19	277	201	314	168	126	0
1855	0	0	-2111	-4611	-2500	3361	194	-3555	120	345	335	543	277	304	0
1856	0	0	-2107	-4533	-2426	3320	159	-3479	104	207	356	504	292	310	0
1857	0	0	-2015	-4467	-2452	3241	218	-3459	129	258	217	356	242	267	0
1858	0	0	-2200	-4396	-2196	3298	-2	-3296	-48	110	62	-52	58	116	0
1859	0	0	-2136	-4322	-2186	3229	25	-3254	-75	-54	-118	-364	-114	-69	0
1860	0	0	-2165	-4236	-2071	3200	-47	-3153	-58	-75	-153	-481	-133	-60	0
1861	0	0	-2243	-4153	-1910	3198	-166	-3031	-95	-137	-318	-488	-250	-166	0
1862	0	0	-2103	-4097	-1994	3100	-54	-3045	3	-54	-223	-285	-172	-19	0
1863	0	0	-2020	-4029	-2009	3024	-5	-3019	65	164	-21	-95	31	71	0
1864	0	0	-1888	-3961	-2073	2924	92	-3017	108	135	199	322	100	221	0
1865	0	0	-1785	-3880	-2095	2832	155	-2987	215	254	382	475	370	343	0
1866	0	0	-1742	-3796	-2054	2769	156	-2925	143	256	424	483	312	345	0
1867	0	0	-1606	-3639	-2033	2622	213	-2836	217	230	337	347	323	294	0
1868	0	0	-1777	-3548	-1771	2662	-3	-2659	60	71	122	-81	232	77	0
1869	0	0	-1752	-3453	-1701	2602	-25	-2577	1	5	-62	-294	11	-13	0
1870	0	0	-1901	-3354	-1453	2627	-224	-2403	-95	-67	-153	-384	-81	-64	0
1871	0	0	-1798	-3278	-1480	2538	-159	-2379	-73	-67	-168	-407	-128	-69	0
1872	0	0	-1775	-3181	-1406	2478	-184	-2293	7	-9	-46	-242	-29	-9	0
1873	0	0	-1715	-3127	-1412	2421	-151	-2269	27	100	110	42	124	31	0
1874	0	0	-1546	-3074	-1528	2310	-9	-2301	178	199	298	417	337	172	0
1875	0	0	-1416	-3020	-1604	2218	94	-2312	236	322	481	572	467	234	0
1876	0	0	-1387	-2970	-1583	2178	98	-2276	252	366	552	616	525	285	0
1877	0	0	-1435	-2917	-1482	2176	23	-2199	135	298	372	391	417	174	0
1878	0	0	-1505	-2851	-1346	2178	-79	-2098	23	190	116	75	188	87	0
1879	0	0	-1601	-2832	-1231	2216	-185	-2031	-95	112	7	-108	108	-60	0
1880	0	0	-1629	-2791	-1162	2210	-233	-1976	-98	25	-110	-273	-98	-114	0
1881	0	0	-1655	-2754	-1099	2204	-278	-1926	-135	48	-128	-316	-27	-65	0
1882	0	0	-1546	-2750	-1204	2148	-171	-1977	-36	67	21	-195	126	-166	0
1883	0	0	-1486	-2739	-1253	2112	-116	-1996	3	199	184	192	153	89	0
1884	0	0	-1451	-2723	-1272	2087	-89	-1997	77	312	389	483	356	116	0
1885	0	0	-1280	-2700	-1420	1990	70	-2060	151	372	461	628	428	226	0
1886	0	0	-1263	-2698	-1435	1980	86	-2066	252	419	580	655	593	289	0
1887	0	0	-1292	-2650	-1358	1971	33	-2004	65	256	407	422	345	221	0
1888	0	0	-1364	-2638	-1274	2001	-45	-1956	60	209	197	104	281	69	0
1889	0	0	-1507	-2622	-1115	2064	-196	-1868	-114	153	62	-226	77	-11	0
1890	0	0	-1486	-2607	-1121	2046	-182	-1864	-182	50	-52	-366	-75	-128	0
1891	0	0	-1470	-2595	-1125	2032	-172	-1860	-153	11	-71	-461	-32	-29	0
1892	0	0	-1439	-2591	-1152	2015	-143	-1871	-102	52	-34	-312	29	-89	0
1893	0	0	-1354	-2578	-1224	1966	-65	-1901	31	199	176	27	238	168	0
1894	0	0	-1145	-2537	-1392	1841	123	-1964	77	292	417	217	430	178	0
1895	0	0	-1160	-2539	-1379	1849	109	-1959	164	339	485	459	391	318	0
1896	0	0	-1109	-2531	-1422	1820	156	-1976	151	302	545	521	455	285	0
1897	0	0	-1110	-2481	-1371	1795	130	-1926	116	273	382	304	438	178	0
1898	0	0	-1228	-2456	-1228	1842	0	-1842	5	48	166	-21	195	44	0
1899	0	0	-1320	-2454	-1134	1887	-93	-1794	-32	87	-21	-226	56	7	0
1900	0	0	-1389	-2452	-1063	1920	-163	-1757	-93	-44	-97	-510	-79	-137	0
1901	0	0	-1414	-2436	-1022	1925	-196	-1729	-120	-118	-129	-510	-93	-155	0
1902	0	0	-1296	-2417	-1121	1856	-87	-1769	-56	23	-21	-308	-46	-31	0
1903	0	0	-1296	-2390	-1094	1843	-101	-1742	-81	135	192	-95	135	108	0
1904	0	0	-1129	-2415	-1286	1772	78	-1850	145	180	395	267	256	190	0
1905	0	0	-1148	-2393	-1245	1770	48	-1819	106	225	517	368	356	279	0
1906	0	0	-1051	-2372	-1321	1711	135	-1846	106	271	485	446	323	277	0
1907	0	0	-1131	-2337	-1206	1734	37	-1771	73	244	376	281	240	240	0
1908	0	0	-1231	-2329	-1098	1780	-66	-1713	-52	120	151	-69	54	85	0
1909	0	0	-1207	-2310	-1103	1758	-52	-1706	-27	60	32	-304	3	23	0
1910	0	0	-1330	-2298	-968	1814	-181	-1633	-209	-52	-151	-486	-159	-110	0
1911	0	0	-1284	-2312	-1028	1798	-128	-1670	-81	-31	-164	-420	-112	-60	0
1912	0	0	-1364	-2312	-948	1838	-208	-1630	-122	-91	-52	-335	-145	-29	0
1913	0	0	-1178	-2316	-1138	1747	-20	-1727	9	56	159	5	23	67	0
1914	0	0	-1102	-2314	-1212	1708	55	-1763	135	203	310	355	178	194	0
1915	0	0	-1028	-2314	-1286	1671	129	-1800	217	170	475	500	292	397	0
1916	0	0	-1028	-2302	-1274	1665	123	-1788	122	258	399	492	316	281	0
1917	0	0	-1011	-2318	-1307	1664	148	-1812	124	139	391	294	246	240	0
1918	0	0	-1189	-2316	-1127	1752	-31	-1721	-17	9	93	-19	56	50	0
1919	0	0	-1212	-2304	-1092	1758	-60	-1698	-124	40	-3	-341	-52	23	0
1920	0	0	-1310	-2260	-950	1785	-180	-1605	-126	-79	-133	-401	-232	13	0
1921	0	0	-1323	-2246	-923	1784	-200	-1584	-195	-128	-197	-514	-244	-100	0
1922	0	0	-1217	-2219	-1002	1718	-107	-1610	-135	-21	-73	-302	-145	-60	0
1923	0	0	-1124	-2192	-1068	1658	-28	-1630	23	79	77	-21	-3	118	0
1924	0	0	-1079	-2161	-1082	1620	1	-1621	58	151	203	234	79	149	0
1925	0	0	-930	-2132	-1202	1531	136	-1667	184	281	331	585	256	322	0
1926	0	0	-981	-2112	-1131	1546	75	-1621	38	201	358	422	205	341	0
1927	0	0	-884	-2112	-1228	1498	172	-1670	120	226	230	388	215	234	0
1928	0	0	-1020	-2104	-1084	1562	32	-1594	-67	65	77	-50	31	118	0
1929	0	0	-1164	-2116	-952	1640	-106	-1534	-145	-120	-207	-329	-178	-40	0
1930	0	0	-1160	-2089	-929	1624	-115	-1509	-186	-197	-223	-455	-281	-149	0
1931	0	0	-1189	-2085	-896	1637	-146	-1490	-223	-135	-258	-529	-258	-58	0
1932	0	0	-1140	-2069	-929	1604	-105	-1499	-122	-89	-252	-345	-279	-46	0
1933	0	0	-1077	-2064	-987	1570	-45	-1525	-48	25	1	-34	-67	67	0
1934	0	0	-985	-2046	-1061	1515	38	-1553	-46	81	118	230	21	166	0
1935	0	0	-863	-2027	-1164	1445	150	-1595	69	184	378	415	225	320	0
1936	0	0	-806	-2004	-1198	1405	196	-1601	97	258	289	502	254	312	0
1937	0	0	-831	-1996	-1165	1413	167	-1580	-5	122	170	246	155	238	0
1938	0	0	-898	-1972	-1074	1435	88	-1523	58	1	-17	-25	-9	73	0
1939	0	0	-1040	-1961	-921	1500	-59	-1441	-182	-93	-172	-331	-190	-62	0
1940	0	0	-1023	-1936	-913	1479	-55	-1424	-162	-122	-258	-523	-240	-139	0
1941	0	0	-1011	-1924	-913	1467	-49	-1418	-161	-106	-259	-517	-242	-114	0
1942	0	0	-1100	-1918	-818	1509	-141	-1368	-195	-215	-265	-444	-281	-143	0
1943	0	0	-881	-1897	-1016	1389	67	-1456	1	-7	-64	-29	-120	29	0
1944	0	0	-869	-1885	-1016	1377	73	-1450	58	85	213	300	87	194	0
1945	0	0	-712	-1856	-1144	1284	216	-1500	114	201	254	436	164	180	0
1946	0	0	-673	-1823	-1150	1248	238	-1486	184	250	302	471	273	217	0
1947	0	0	-683	-1777	-1094	1230	205	-1435	62	102	155	248	157	172	0
1948	0	0	-749	-1763	-1014	1256	132	-1388	36	-25	3	-11	-34	71	0
1949	0	0	-895	-1736	-841	1315	-27	-1288	-114	-106	-308	-323	-192	-46	0
1950	0	0	-881	-1746	-865	1313	-8	-1305	-116	-157	-242	-475	-209	-71	0
1951	0	0	-908	-1730	-822	1319	-43	-1276	-126	-236	-356	-550	-308	-197	0
1952	0	0	-807	-1703	-896	1255	44	-1299	-81	-40	-190	-356	-199	23	0
1953	0	0	-756	-1693	-937	1224	90	-1315	46	3	-62	-5	-128	120	0
1954	0	0	-666	-1680	-1014	1173	174	-1347	102	69	97	209	40	131	0
1955	0	0	-530	-1680	-1150	1105	310	-1415	188	155	250	438	244	283	0
1956	0	0	-563	-1649	-1086	1106	261	-1367	180	215	190	556	184	236	0
1957	0	0	-510	-1652	-1142	1081	316	-1397	95	225	114	310	151	205	0
1958	0	0	-630	-1629	-999	1129	184	-1314	-27	17	-65	-54	-1	97	0
1959	0	0	-793	-1623	-830	1208	18	-1226	-64	-110	-205	-306	-145	-85	0
1960	0	0	-774	-1610	-836	1192	31	-1223	-75	-153	-360	-483	-246	-155	0
1961	0	0	-750	-1586	-836	1168	43	-1211	-129	-124	-345	-488	-273	-36	0
1962	0	0	-750	-1557	-807	1153	28	-1182	-133	-75	-316	-308	-228	-58	0
1963	0	0	-594	-1536	-942	1065	174	-1239	13	58	-23	-83	-116	58	0
1964	0	0	-544	-1517	-973	1030	214	-1245	73	85	168	219	126	194	0
1965	0	0	-403	-1499	-1096	951	346	-1297	194	166	147	508	159	281	0
1966	0	0	-412	-1482	-1070	947	329	-1276	205	147	259	492	252	269	0
1967	0	0	-423	-1464	-1041	943	309	-1252	133	186	133	292	221	145	0
1968	0	0	-469	-1437	-968	953	249	-1202	31	40	-50	-71	-64	176	0
1969	0	0	-664	-1410	-746	1037	41	-1078	-120	-97	-250	-312	-188	-54	0
1970	0	0	-630	-1404	-774	1017	72	-1089	-97	-100	-349	-496	-234	-128	0
1971	0	0	-708	-1410	-702	1059	-3	-1056	-106	-190	-351	-463	-254	-21	0
1972	0	0	-603	-1365	-762	984	79	-1063	-52	-126	-265	-349	-261	-60	0
1973	0	0	-572	-1361	-789	966	108	-1075	-52	52	-100	50	-27	83	0
1974	0	0	-456	-1344	-888	900	216	-1116	137	58	81	242	64	240	0
1975	0	0	-372	-1330	-958	851	293	-1144	164	112	248	488	203	269	0
1976	0	0	-386	-1340	-954	863	284	-1147	201	188	195	517	225	310	0
1977	0	0	-467	-1305	-838	886	185	-1071	50	87	83	302	174	246	0
1978	0	0	-503	-1288	-785	895	141	-1036	-40	-38	-118	-87	-75	56	0
1979	0	0	-654	-1272	-618	963	-18	-945	-83	-151	-225	-314	-164	-77	0
1980	0	0	-615	-1259	-644	937	14	-951	-85	-238	-316	-465	-256	-58	0
1981	0	0	-687	-1237	-550	962	-68	-893	-124	-269	-339	-508	-318	-54	0
1982	0	0	-603	-1231	-628	917	12	-929	-153	-228	-170	-370	-259	-67	0
1983	0	0	-524	-1206	-682	865	79	-944	-21	-3	-42	-11	-110	128	0
1984	0	0	-351	-1185	-834	768	241	-1009	83	104	201	291	126	217	0
1985	0	0	-332	-1177	-845	754	256	-1011	131	87	238	521	184	271	0
1986	0	0	-305	-1179	-874	742	284	-1026	201	116	292	488	273	258	0
1987	0	0	-398	-1189	-791	793	196	-990	-9	71	93	265	153	199	0
1988	0	0	-501	-1212	-711	856	105	-961	-32	-42	-31	-29	17	135	0
1989	0	0	-548	-1228	-680	888	66	-954	-31	-135	-199	-277	-56	0	0
1990	0	0	-702	-1268	-566	985	-68	-917	-137	-283	-292	-426	-279	-54	0
1991	0	0	-665	-1299	-634	982	-15	-966	-120	-195	-345	-440	-287	-56	0
1992	0	0	-673	-1326	-653	999	-10	-989	-98	-100	-139	-289	-97	25	0
1993	0	0	-681	-1338	-657	1009	-12	-997	-29	-64	-110	-73	-31	54	0
1994	0	0	-545	-1363	-818	954	136	-1090	79	91	145	306	153	155	0
1995	0	0	-547	-1383	-836	965	144	-1109	83	95	300	446	263	300	0
1996	0	0	-491	-1389	-898	940	203	-1143	135	166	232	471	345	250	0
1997	0	0	-530	-1408	-878	969	174	-1143	93	71	186	316	234	267	0
1998	0	0	-592	-1414	-822	1003	115	-1118	19	-50	-9	-25	100	67	0
1999	0	0	-739	-1445	-706	1092	-16	-1075	-128	-98	-141	-331	-77	-36	0
[truncated: 30,629 more rows]
