# Supplementary material for: A Robust and Real-Time Capable Envelope-Based Algorithm for Heart Sound Classification: Validation under Different Physiological Conditions
Source: Sensors (Basel). 2020 Feb 11;20(4):972. doi: 10.3390/s20040972 (PMC7070375; doi:10.3390/s20040972)
Supplement: Supplementary file 1 [file sensors-20-00972-s001.zip › Messungen/ua/ua09_unfiltered.csv]

Dataset No.	Pulse (bpm)	Pacer Bit	leadI (�V)	leadII (�V)	leadIII (�V)	lead_avR (�V)	lead_avL (�V)	lead_avF (�V)	V1 (�V)	V2 (�V)	V3 (�V)	V4 (�V)	V5 (�V)	V6 (�V)	R-Wave
1	0	0	219	440	221	-329	-1	330	-139	-48	-172	-424	-149	-93	0
2	0	0	46	461	415	-253	-184	438	-201	-213	-211	-570	-318	-250	0
3	0	0	198	475	277	-336	-39	376	-77	-58	-162	-285	-269	-87	0
4	0	0	155	486	331	-320	-88	408	1	-17	7	-83	-23	-77	0
5	0	0	340	514	174	-427	83	344	87	31	166	145	46	27	0
6	0	0	335	521	186	-428	74	353	112	182	281	411	184	197	0
7	0	0	461	525	64	-493	198	294	159	215	358	374	298	178	0
8	0	0	409	552	143	-480	133	347	129	124	211	230	122	135	0
9	0	0	254	572	318	-413	-32	445	-95	48	40	-139	46	17	1
10	0	0	229	585	356	-407	-63	470	-40	-73	-102	-322	-79	-100	0
11	0	0	221	589	368	-405	-73	478	-209	-60	-221	-424	-258	-190	0
12	0	0	178	587	409	-382	-115	498	-129	-93	-232	-413	-296	-149	0
13	0	0	237	611	374	-424	-68	492	-31	-108	-195	-366	-194	-184	0
14	0	0	270	642	372	-456	-51	507	-15	-17	40	-87	-62	0	0
15	0	0	405	653	248	-529	78	450	15	81	139	174	50	52	0
16	0	0	462	688	226	-575	118	457	116	108	388	380	188	211	0
17	0	0	500	694	194	-597	153	444	145	50	287	312	248	112	0
18	0	0	481	715	234	-598	123	474	75	106	248	201	149	178	0
19	0	0	407	723	316	-565	45	519	-38	-13	17	-120	5	44	0
20	0	0	378	754	376	-566	1	565	-104	-93	-98	-310	-182	-67	0
21	0	0	313	766	453	-539	-70	609	-102	-157	-232	-432	-364	-100	0
22	0	0	264	774	510	-519	-123	642	-168	-75	-248	-436	-296	-120	0
23	0	0	308	787	479	-547	-85	633	-104	-133	-131	-370	-254	-128	0
24	0	0	344	799	455	-571	-55	627	29	-36	-21	-60	-141	-11	0
25	0	0	456	807	351	-631	52	579	81	91	104	197	13	62	0
26	0	0	512	820	308	-666	102	564	108	120	300	372	161	192	0
27	0	0	582	822	240	-702	171	531	184	135	296	372	261	217	0
28	0	0	602	830	228	-716	187	529	112	188	199	289	162	114	0
29	0	0	479	843	364	-661	57	603	38	-38	108	-40	7	34	0
30	0	0	372	853	481	-612	-54	667	-44	-44	-176	-312	-120	-126	0
31	0	0	376	861	485	-618	-54	673	-108	-129	-289	-442	-269	-192	0
32	0	0	378	880	502	-629	-62	691	-147	-168	-302	-494	-269	-267	0
33	0	0	368	878	510	-623	-71	694	-27	-56	-195	-355	-259	-104	0
34	0	0	481	874	393	-677	44	633	-21	13	-69	-77	-87	-50	0
35	0	0	494	882	388	-688	53	635	29	-1	182	100	27	100	0
36	0	0	605	878	273	-741	166	575	149	172	323	382	207	252	0
37	0	0	551	869	318	-710	116	593	79	170	292	380	343	135	0
38	0	0	551	855	304	-703	123	579	46	67	244	135	100	110	0
39	0	0	506	859	353	-682	76	606	-23	50	75	1	-13	19	0
40	0	0	383	840	457	-611	-37	648	-122	-48	-178	-236	-126	-52	0
41	0	0	369	826	457	-597	-44	641	-128	-133	-277	-450	-285	-174	0
42	0	0	293	803	510	-548	-108	656	-110	-133	-261	-440	-304	-129	0
43	0	0	306	781	475	-543	-84	628	-67	-133	-259	-362	-279	-223	0
44	0	0	344	766	422	-555	-39	594	-9	44	0	-110	-50	32	0
45	0	0	452	754	302	-603	75	528	124	42	151	131	40	69	0
46	0	0	520	719	199	-619	160	459	157	161	341	424	219	174	0
47	0	0	510	684	174	-597	168	429	133	151	337	356	271	221	0
48	0	0	370	661	291	-515	39	476	-17	36	192	194	122	106	0
49	0	0	405	647	242	-526	81	444	5	81	-1	19	71	-36	0
50	0	0	242	614	372	-428	-65	493	-93	-46	-161	-225	-118	-91	0
51	0	0	185	582	397	-383	-106	489	-151	-192	-310	-413	-277	-219	0
52	0	0	157	541	384	-349	-113	462	-128	-176	-291	-434	-323	-153	0
53	0	0	130	519	389	-324	-129	454	-83	-118	-170	-254	-302	-91	0
54	0	0	172	488	316	-330	-72	402	-65	-36	-75	-48	-145	-81	0
55	0	0	312	463	151	-387	80	307	25	54	168	176	21	44	0
56	0	0	332	442	110	-387	111	276	67	192	285	448	230	184	0
57	0	0	383	419	36	-401	173	227	62	213	300	453	236	203	0
58	0	0	244	393	149	-318	47	271	34	89	188	203	108	116	0
59	0	0	246	374	128	-310	59	251	13	11	-13	19	-27	46	0
60	0	0	103	351	248	-227	-72	299	-85	-48	-172	-184	-139	-69	0
61	0	0	27	329	302	-178	-137	315	-174	-162	-269	-428	-279	-172	0
62	0	0	17	300	283	-158	-133	291	-141	-190	-292	-386	-291	-178	0
63	0	0	-14	263	277	-124	-145	270	-126	-143	-248	-283	-298	-89	0
64	0	0	37	246	209	-141	-86	227	-38	-71	-161	-65	-147	-106	0
65	0	0	132	234	102	-183	15	168	56	34	102	271	79	81	0
66	0	0	198	219	21	-208	88	120	77	182	190	440	135	131	0
67	0	0	239	199	-40	-219	139	79	131	168	325	442	190	228	0
68	0	0	148	188	40	-168	54	114	64	58	133	246	159	98	0
69	0	0	85	178	93	-131	-4	135	-65	11	-27	-46	34	-60	0
70	0	0	-29	161	190	-66	-109	175	-97	-172	-217	-285	-246	-137	0
71	0	0	-2	155	157	-76	-79	156	-104	-203	-312	-277	-325	-116	0
72	0	0	-139	157	296	-9	-217	226	-182	-197	-347	-436	-353	-184	0
73	0	0	-43	147	190	-52	-116	168	-75	-129	-320	-275	-320	-124	0
74	0	0	-58	120	178	-31	-118	149	-23	-118	-42	-5	-124	-64	0
75	0	0	70	122	52	-96	9	87	29	60	106	155	0	97	0
76	0	0	116	116	0	-116	58	58	157	83	226	413	219	104	0
77	0	0	125	116	-9	-120	67	53	27	170	232	403	184	139	0
78	0	0	77	102	25	-89	26	63	83	32	176	296	108	100	0
79	0	0	-71	95	166	-12	-118	130	-46	-60	-95	-15	-65	-36	0
80	0	0	-107	79	186	14	-146	132	-151	-81	-182	-230	-236	-77	0
81	0	0	-149	81	230	34	-189	155	-188	-186	-389	-428	-314	-174	0
82	0	0	-169	67	236	51	-202	151	-170	-100	-353	-380	-333	-161	0
83	0	0	-213	64	277	74	-245	170	-188	-194	-314	-323	-320	-188	0
84	0	0	-65	64	129	0	-97	96	-19	-40	-69	11	-106	-124	0
85	0	0	-66	42	108	12	-87	75	71	-19	56	232	-38	25	0
86	0	0	23	54	31	-38	-4	42	98	77	195	407	170	114	0
87	0	0	170	42	-128	-106	149	-43	79	145	219	496	225	170	0
88	0	0	6	58	52	-32	-23	55	38	3	151	263	65	95	0
89	0	0	-44	58	102	-7	-73	80	-38	-56	-104	-19	-106	-81	0
90	0	0	-56	52	108	2	-82	80	-91	-42	-194	-182	-81	-40	0
91	0	0	-184	58	242	63	-213	150	-209	-201	-356	-376	-345	-157	0
92	0	0	-196	50	246	73	-221	148	-199	-114	-337	-366	-302	-174	0
93	0	0	-118	54	172	32	-145	113	-73	-178	-296	-234	-296	-155	0
94	0	0	-97	52	149	22	-123	100	7	-65	-120	42	-162	-29	0
95	0	0	14	56	42	-35	-14	49	58	-32	36	285	48	71	0
96	0	0	106	56	-50	-81	78	3	137	93	170	486	112	176	0
97	0	0	149	58	-91	-103	120	-16	104	98	337	448	223	225	0
98	0	0	78	65	-13	-71	45	26	3	15	128	273	77	100	0
99	0	0	-2	56	58	-27	-30	57	19	-32	-50	1	-34	-31	0
100	0	0	-205	60	265	72	-235	162	-182	-228	-275	-223	-236	-116	0
101	0	0	-91	56	147	17	-119	101	-116	-182	-355	-341	-296	-244	0
102	0	0	-209	52	261	78	-235	156	-170	-232	-380	-420	-419	-178	0
103	0	0	-173	50	223	61	-198	136	-110	-128	-277	-244	-291	-104	0
104	0	0	-93	48	141	22	-117	94	-79	-69	-100	-11	-213	-79	0
105	0	0	-7	60	67	-26	-37	63	100	56	100	283	128	153	0
106	0	0	167	65	-102	-116	134	-18	106	155	256	469	172	205	0
107	0	0	108	50	-58	-79	83	-4	108	100	273	440	161	226	0
108	0	0	79	56	-23	-67	51	16	89	-9	143	221	133	38	0
109	0	0	-49	40	89	4	-69	64	-21	-64	-1	-13	-29	67	0
110	0	0	-66	46	112	10	-89	79	-120	-170	-178	-314	-197	-102	0
111	0	0	-95	44	139	25	-117	91	-104	-143	-234	-333	-327	-114	0
112	0	0	-213	52	265	80	-239	158	-234	-225	-434	-399	-329	-265	0
113	0	0	-62	44	106	9	-84	75	-110	-54	-219	-182	-170	-98	0
114	0	0	-103	36	139	33	-121	87	-89	-178	-48	-54	-170	-7	0
115	0	0	81	52	-29	-66	55	11	42	48	110	252	89	89	0
116	0	0	42	65	23	-53	9	44	81	36	287	407	186	153	0
117	0	0	116	56	-60	-86	88	-2	71	176	211	475	269	124	0
118	0	0	35	40	5	-37	15	22	87	54	184	279	104	157	0
119	0	0	-8	23	31	-7	-19	27	-31	-46	-17	-27	-124	0	0
120	0	0	-120	31	151	44	-135	91	-75	-126	-203	-228	-104	-73	0
121	0	0	-163	32	195	65	-179	113	-143	-186	-327	-399	-285	-195	0
122	0	0	-104	25	129	39	-116	77	-110	-151	-308	-409	-366	-141	0
123	0	0	-178	23	201	77	-189	112	-81	-197	-226	-256	-215	-129	0
124	0	0	-46	25	71	10	-58	48	-65	-87	-23	-19	-217	31	0
125	0	0	65	27	-38	-46	51	-5	29	44	168	226	79	67	0
126	0	0	27	27	0	-27	13	13	36	60	256	419	60	205	0
127	0	0	176	29	-147	-102	161	-59	91	164	343	465	197	151	0
128	0	0	73	13	-60	-43	66	-23	60	27	203	176	149	98	0
129	0	0	-52	15	67	18	-59	41	-1	-124	25	-38	-89	23	0
130	0	0	-60	9	69	25	-64	39	-71	-83	-166	-190	-166	-40	0
131	0	0	-144	9	153	67	-148	81	-186	-201	-329	-362	-362	-106	0
132	0	0	-181	13	194	84	-187	103	-118	-188	-277	-426	-308	-192	0
133	0	0	-130	15	145	57	-137	80	-157	-186	-273	-283	-267	-246	0
134	0	0	6	27	21	-16	-7	24	-9	-3	-5	19	-95	-7	0
135	0	0	4	21	17	-12	-6	19	1	36	83	242	-11	114	0
136	0	0	145	19	-126	-82	135	-53	159	155	291	455	166	176	0
137	0	0	102	9	-93	-55	97	-42	62	162	275	426	232	248	0
138	0	0	80	3	-77	-41	78	-37	31	97	145	279	122	36	0
139	0	0	51	5	-46	-28	48	-20	38	13	54	46	38	7	0
140	0	0	-99	1	100	49	-99	50	-174	-182	-168	-273	-188	-91	0
141	0	0	-82	-1	81	41	-81	40	-77	-151	-308	-364	-325	-106	0
142	0	0	-156	3	159	76	-157	81	-120	-221	-287	-382	-275	-174	0
143	0	0	-18	-1	17	9	-17	8	-40	-122	-176	-263	-259	-143	0
144	0	0	-50	0	50	25	-50	25	60	-44	25	-9	-128	-46	0
145	0	0	18	-7	-25	-5	21	-16	40	97	269	226	79	147	0
146	0	0	111	11	-100	-61	105	-44	153	135	292	442	178	194	0
147	0	0	136	5	-131	-70	133	-63	77	174	345	436	283	201	0
148	0	0	62	-7	-69	-27	65	-38	-15	69	197	254	170	145	0
149	0	0	16	-3	-19	-6	17	-11	-19	-75	62	-104	-13	31	0
150	0	0	-86	3	89	41	-87	46	-34	-46	-118	-157	-147	-21	0
151	0	0	-155	0	155	77	-155	77	-178	-265	-263	-479	-300	-205	0
152	0	0	-55	5	60	25	-57	32	-69	-87	-203	-430	-199	-69	0
153	0	0	-111	-1	110	56	-110	54	-114	-190	-194	-287	-197	-164	0
154	0	0	60	0	-60	-30	60	-30	62	27	48	-52	-81	-9	0
155	0	0	4	-5	-9	0	6	-7	69	79	174	176	135	104	0
156	0	0	109	-11	-120	-49	114	-65	120	166	304	395	194	166	0
157	0	0	163	-15	-178	-74	170	-96	89	157	353	475	236	238	0
158	0	0	118	-23	-141	-47	129	-82	60	69	194	197	116	73	0
159	0	0	-67	-15	52	41	-59	18	-54	44	-19	11	-5	-23	0
160	0	0	-57	-13	44	35	-50	15	-124	-38	-129	-285	-85	-23	0
161	0	0	-90	-17	73	53	-81	28	-161	-114	-271	-411	-238	-186	0
162	0	0	-154	-19	135	86	-144	58	-149	-178	-308	-508	-298	-188	0
163	0	0	-90	-17	73	53	-81	28	-38	-62	-209	-250	-236	-97	0
164	0	0	-84	-40	44	62	-64	2	-11	-11	17	-64	-85	38	0
165	0	0	76	-48	-124	-14	100	-86	93	93	195	242	54	108	0
166	0	0	54	-48	-102	-3	78	-75	162	104	341	364	201	174	0
167	0	0	140	-48	-188	-46	164	-118	104	162	341	380	254	188	0
168	0	0	70	-54	-124	-8	97	-89	79	126	213	223	186	164	0
169	0	0	29	-50	-79	10	54	-64	-1	21	-17	-58	-25	19	0
170	0	0	-77	-48	29	62	-53	-9	-108	-81	-137	-230	-188	-79	0
171	0	0	-109	-42	67	75	-88	12	-87	-122	-209	-343	-250	-164	0
172	0	0	-201	-52	149	126	-175	48	-223	-174	-362	-442	-337	-246	0
173	0	0	-41	-56	-15	48	-13	-35	-46	-36	-139	-246	-232	-108	0
174	0	0	-57	-52	5	54	-31	-23	-100	44	-29	-32	-141	-17	0
175	0	0	76	-44	-120	-16	98	-82	21	69	194	133	32	54	0
176	0	0	60	-54	-114	-3	87	-84	108	153	304	422	228	172	0
177	0	0	184	-42	-226	-71	205	-134	124	172	347	473	254	209	0
178	0	0	72	-40	-112	-16	92	-76	-3	118	137	228	195	32	0
179	0	0	29	-40	-69	5	49	-54	-40	9	48	17	-13	48	0
180	0	0	-33	-32	1	32	-17	-15	-60	-34	-95	-281	-108	-46	0
181	0	0	-177	-32	145	104	-161	56	-190	-176	-312	-355	-240	-194	0
182	0	0	-117	-44	73	80	-95	14	-93	-199	-267	-486	-318	-164	0
183	0	0	-90	-38	52	64	-71	7	-25	-77	-184	-325	-172	-135	0
184	0	0	-61	-48	13	54	-37	-17	1	-54	-34	-38	-85	36	0
185	0	0	122	-42	-164	-40	143	-103	81	139	102	199	116	48	0
186	0	0	93	-48	-141	-22	117	-94	124	143	306	411	281	240	0
187	0	0	138	-54	-192	-42	165	-123	147	164	339	366	252	221	0
188	0	0	84	-42	-126	-21	105	-84	87	112	225	230	155	62	0
189	0	0	14	-38	-52	12	33	-45	17	0	17	-34	7	15	0
190	0	0	-86	-34	52	60	-69	9	-89	-133	-180	-291	-149	-100	0
191	0	0	-115	-40	75	77	-95	17	-147	-106	-205	-428	-199	-104	0
192	0	0	-201	-44	157	122	-179	56	-228	-184	-333	-527	-310	-273	0
193	0	0	-79	-54	25	66	-52	-14	-40	-36	-213	-238	-195	-124	0
194	0	0	-112	-52	60	82	-86	4	-73	-9	-36	-116	-116	-21	0
195	0	0	108	-29	-137	-39	122	-83	135	116	180	263	71	124	0
196	0	0	62	-40	-102	-11	82	-71	141	89	287	294	201	151	0
197	0	0	128	-50	-178	-39	153	-114	31	178	316	384	285	176	0
198	0	0	54	-50	-104	-2	79	-77	29	46	180	254	108	58	0
199	0	0	29	-40	-69	5	49	-54	42	36	25	-32	27	40	0
200	0	0	-73	-52	21	62	-47	-15	-93	-114	-157	-232	-104	-106	0
201	0	0	-104	-46	58	75	-81	6	-151	-170	-298	-430	-234	-176	0
202	0	0	-104	-52	52	78	-78	0	-98	-131	-271	-349	-298	-129	0
203	0	0	-82	-50	32	66	-57	-9	-124	-162	-221	-316	-294	-184	0
204	0	0	4	-44	-48	20	26	-46	5	19	81	-42	-5	25	0
205	0	0	10	-34	-44	12	27	-39	3	110	147	147	73	40	0
206	0	0	116	-31	-147	-42	131	-89	141	176	314	434	228	139	0
207	0	0	99	-40	-139	-29	119	-89	34	180	318	382	190	188	0
208	0	0	74	-65	-139	-4	106	-102	98	145	298	207	188	116	0
209	0	0	-46	-67	-21	56	-12	-44	52	0	19	-95	64	-19	0
210	0	0	-4	-58	-54	31	25	-56	-89	-58	-128	-312	-126	-34	0
211	0	0	-186	-60	126	123	-156	33	-157	-197	-236	-516	-230	-133	0
212	0	0	-185	-75	110	130	-147	17	-126	-161	-250	-496	-308	-172	0
213	0	0	-63	-58	5	60	-34	-26	-106	-50	-194	-333	-238	-168	0
214	0	0	-59	-54	5	56	-32	-24	-25	-23	21	-23	-44	9	0
215	0	0	66	-50	-116	-8	91	-83	116	93	133	176	112	32	0
216	0	0	103	-54	-157	-24	130	-105	131	180	345	420	228	248	0
217	0	0	99	-56	-155	-21	127	-105	89	135	308	378	162	161	0
218	0	0	93	-62	-155	-15	124	-108	112	106	240	226	157	126	0
219	0	0	-35	-54	-19	44	-8	-36	-71	15	67	-95	-29	73	0
220	0	0	-94	-62	32	78	-63	-15	-73	-114	-141	-261	-182	-141	0
221	0	0	-112	-56	56	84	-84	0	-87	-137	-244	-475	-217	-159	0
222	0	0	-162	-60	102	111	-132	21	-135	-85	-259	-428	-254	-172	0
223	0	0	-91	-62	29	76	-60	-16	-83	-106	-153	-279	-283	-159	0
224	0	0	20	-67	-87	23	53	-77	-67	23	139	-44	-44	-3	0
225	0	0	85	-56	-141	-14	113	-98	110	122	174	219	97	83	0
226	0	0	105	-46	-151	-29	128	-98	100	149	335	370	219	242	0
227	0	0	149	-48	-197	-50	173	-122	190	128	382	405	195	244	0
228	0	0	101	-50	-151	-25	126	-100	60	112	256	258	190	147	0
229	0	0	-75	-54	21	64	-48	-16	-42	54	-1	-77	-52	0	0
230	0	0	-35	-50	-15	42	-10	-32	-46	-34	-133	-254	-85	-91	0
231	0	0	-145	-60	85	102	-115	12	-112	-178	-168	-436	-259	-122	0
232	0	0	-164	-64	100	114	-132	18	-135	-145	-306	-440	-240	-213	0
233	0	0	-111	-67	44	89	-77	-11	-104	-79	-126	-287	-228	-104	0
234	0	0	-100	-71	29	85	-64	-21	21	-21	67	-65	-120	-1	0
235	0	0	68	-60	-128	-4	98	-94	106	91	149	168	62	93	0
236	0	0	44	-62	-106	9	75	-84	97	145	261	448	161	211	0
237	0	0	115	-65	-180	-25	147	-122	116	149	308	322	238	149	0
238	0	0	48	-64	-112	8	80	-88	52	159	215	203	149	149	0
239	0	0	-52	-77	-25	64	-13	-51	-17	48	-48	-65	-7	42	0
240	0	0	-37	-81	-44	59	3	-62	-11	-38	-151	-226	-118	-97	0
241	0	0	-166	-73	93	119	-129	10	-116	-120	-269	-388	-230	-91	0
242	0	0	-180	-85	95	132	-137	5	-188	-139	-300	-473	-298	-248	0
243	0	0	-135	-85	50	110	-92	-17	-13	-98	-223	-232	-250	-174	0
244	0	0	-96	-75	21	85	-58	-27	-44	17	9	-3	-106	-34	0
245	0	0	77	-85	-162	4	119	-123	135	108	178	194	97	190	0
246	0	0	62	-83	-145	10	103	-114	176	79	378	380	203	304	0
247	0	0	179	-75	-254	-52	216	-164	157	131	322	459	162	153	0
248	0	0	68	-77	-145	4	106	-111	79	126	180	259	129	83	0
249	0	0	-37	-81	-44	59	3	-62	-36	27	-1	-110	-9	36	0
250	0	0	-49	-62	-13	55	-18	-37	-69	17	-195	-232	-65	-60	0
251	0	0	-153	-64	89	108	-121	12	-129	-190	-308	-448	-287	-178	0
252	0	0	-177	-71	106	124	-141	17	-110	-110	-296	-370	-327	-110	0
253	0	0	-108	-64	44	86	-76	-10	-129	-129	-258	-277	-298	-131	0
254	0	0	-70	-67	3	68	-36	-32	-21	-32	-27	-100	-120	7	0
255	0	0	-4	-56	-52	30	24	-54	23	104	155	182	52	141	0
256	0	0	83	-48	-131	-17	107	-89	143	93	312	372	180	174	0
257	0	0	101	-58	-159	-21	130	-108	102	151	366	426	147	207	0
258	0	0	62	-71	-133	4	97	-102	29	147	211	219	168	137	0
259	0	0	-64	-75	-11	69	-26	-43	-9	36	31	-25	-32	-17	0
260	0	0	-154	-81	73	117	-113	-4	-122	-149	-166	-225	-217	-131	0
261	0	0	-180	-91	89	135	-134	-1	-102	-188	-294	-384	-314	-139	0
262	0	0	-238	-95	143	166	-190	24	-228	-195	-368	-469	-353	-172	0
263	0	0	-155	-93	62	124	-108	-15	-97	-71	-176	-312	-258	-95	0
264	0	0	-72	-87	-15	79	-28	-51	-23	-42	-15	-11	-67	-38	0
265	0	0	-42	-100	-58	71	8	-79	32	23	128	190	27	116	0
266	0	0	43	-85	-128	21	85	-106	81	149	246	388	201	131	0
267	0	0	-14	-91	-77	52	31	-84	77	190	285	356	263	180	0
268	0	0	48	-81	-129	16	88	-105	32	71	110	211	73	62	0
269	0	0	-31	-67	-36	49	2	-51	-60	11	-38	-54	17	9	0
270	0	0	-120	-62	58	91	-89	-2	-129	-159	-145	-252	-170	-87	0
271	0	0	-152	-69	83	110	-117	7	-73	-157	-312	-355	-312	-143	0
272	0	0	-187	-69	118	128	-152	24	-114	-159	-327	-386	-314	-110	0
273	0	0	-117	-71	46	94	-81	-12	-13	-149	-213	-269	-219	-137	0
274	0	0	-18	-50	-32	34	7	-41	32	5	-52	5	-95	-23	0
275	0	0	17	-52	-69	17	43	-60	89	0	60	269	-17	73	0
276	0	0	62	-60	-122	-1	92	-91	126	186	273	453	174	217	0
277	0	0	43	-44	-87	0	65	-65	42	79	244	349	211	153	0
278	0	0	79	-50	-129	-14	104	-89	40	97	207	199	97	151	0
279	0	0	-80	-42	38	61	-59	-2	-83	-34	-42	-60	-23	-69	0
280	0	0	-96	-40	56	68	-76	8	-120	-62	-205	-213	-161	-85	0
281	0	0	-170	-52	118	111	-144	33	-143	-176	-308	-419	-343	-124	0
282	0	0	-215	-58	157	136	-186	49	-155	-254	-397	-453	-368	-225	0
283	0	0	-162	-50	112	106	-137	31	-89	-62	-265	-223	-221	-116	0
284	0	0	-33	-58	-25	45	-4	-41	13	-42	-69	-7	-116	-1	0
285	0	0	4	-69	-73	32	38	-71	40	40	194	225	69	83	0
286	0	0	58	-71	-129	6	93	-100	77	120	259	386	145	176	0
287	0	0	101	-75	-176	-13	138	-125	143	133	314	442	230	302	0
288	0	0	55	-67	-122	6	88	-94	81	64	100	213	65	56	0
289	0	0	11	-56	-67	22	39	-61	23	-60	5	-56	-44	108	0
290	0	0	-132	-67	65	99	-98	-1	-81	-232	-157	-327	-219	-118	0
291	0	0	-175	-77	98	126	-136	10	-128	-162	-329	-455	-259	-217	0
292	0	0	-189	-69	120	129	-154	25	-81	-186	-364	-384	-312	-197	0
293	0	0	-176	-62	114	119	-145	26	-155	-118	-302	-320	-285	-106	0
294	0	0	-106	-54	52	80	-79	-1	-13	-67	-145	-29	-110	-77	0
295	0	0	27	-58	-85	15	56	-71	100	46	149	246	65	36	0
296	0	0	2	-60	-62	29	32	-61	91	116	176	374	106	234	0
297	0	0	110	-93	-203	-8	156	-148	162	106	349	355	232	176	0
298	0	0	29	-91	-120	31	74	-105	50	116	135	259	172	118	0
299	0	0	-68	-81	-13	74	-27	-47	52	-95	-48	-71	-42	-83	0
300	0	0	-60	-79	-19	69	-20	-49	-65	3	-93	-203	-157	5	0
301	0	0	-232	-89	143	160	-187	27	-182	-258	-318	-498	-310	-244	0
302	0	0	-143	-81	62	112	-102	-9	-77	-153	-279	-419	-298	-230	0
303	0	0	-203	-79	124	141	-163	22	-75	-100	-238	-273	-215	-172	0
304	0	0	-90	-69	21	79	-55	-24	-46	-40	-58	-93	-56	-106	0
305	0	0	8	-71	-79	31	43	-75	73	147	209	265	135	71	0
306	0	0	18	-67	-85	24	51	-76	79	149	188	378	145	100	0
307	0	0	107	-98	-205	-4	156	-151	131	145	333	403	155	162	0
308	0	0	-35	-95	-60	65	12	-77	62	65	182	230	137	139	0
309	0	0	-51	-64	-13	57	-19	-38	25	-23	-64	-71	-44	-21	0
310	0	0	-37	-44	-7	40	-15	-25	-19	-50	-157	-182	-116	-147	0
311	0	0	-187	-46	141	116	-164	47	-112	-159	-306	-428	-287	-221	0
312	0	0	-141	-46	95	93	-118	24	-147	-151	-263	-455	-320	-133	0
313	0	0	-110	-46	64	78	-87	9	-137	-106	-168	-292	-188	-195	0
314	0	0	-35	-38	-3	36	-16	-20	75	-81	9	-42	-34	-81	0
315	0	0	24	-38	-62	7	43	-50	81	89	164	145	64	97	0
316	0	0	136	-34	-170	-51	153	-102	166	155	308	457	201	205	0
317	0	0	111	-46	-157	-32	134	-101	106	230	279	401	258	106	0
318	0	0	175	-34	-209	-70	192	-121	143	81	294	298	217	110	0
319	0	0	-67	-29	38	48	-52	4	-95	32	-62	-71	25	-141	0
320	0	0	-96	-25	71	60	-83	23	-62	-143	-69	-296	-108	-79	0
321	0	0	-88	-21	67	54	-77	23	-120	-118	-240	-393	-236	-207	0
322	0	0	-151	11	162	70	-156	86	-141	-95	-277	-391	-343	-110	0
323	0	0	-79	31	110	24	-94	70	-118	-77	-137	-347	-219	-195	0
324	0	0	13	36	23	-24	-5	29	25	38	15	17	-23	21	0
325	0	0	51	34	-17	-42	34	8	73	95	223	259	83	102	0
326	0	0	224	56	-168	-140	196	-56	161	209	258	471	228	135	0
327	0	0	207	52	-155	-129	181	-51	178	240	380	434	221	178	0
328	0	0	118	23	-95	-70	106	-36	50	128	192	285	188	42	0
329	0	0	98	11	-87	-54	92	-38	-1	58	42	-64	27	-75	0
330	0	0	-16	11	27	2	-21	19	-137	38	-141	-250	-110	-81	0
331	0	0	-72	11	83	30	-77	47	-97	-131	-201	-386	-263	-161	0
332	0	0	-58	7	65	25	-61	36	-186	-79	-248	-405	-271	-159	0
333	0	0	-35	17	52	9	-43	34	-81	-64	-32	-292	-182	-166	0
334	0	0	32	7	-25	-19	28	-9	36	9	34	-42	-34	-17	0
335	0	0	103	5	-98	-54	100	-46	106	141	174	215	56	108	0
336	0	0	135	9	-126	-72	130	-58	110	201	318	455	162	112	0
337	0	0	168	17	-151	-92	159	-67	170	219	389	368	223	153	0
338	0	0	125	25	-100	-75	112	-37	40	118	285	186	190	102	0
339	0	0	-32	32	64	0	-48	48	-36	-31	-15	-100	17	-54	0
340	0	0	4	23	19	-13	-7	21	-62	-32	-58	-232	-75	-139	0
341	0	0	-81	0	81	40	-81	40	-157	-157	-159	-479	-197	-201	0
342	0	0	-53	-11	42	32	-47	15	-139	-83	-232	-455	-302	-205	0
343	0	0	-118	-29	89	73	-103	30	-110	-81	-129	-345	-256	-164	0
344	0	0	37	-40	-77	1	57	-58	-31	32	139	-48	-32	75	0
345	0	0	70	-44	-114	-13	92	-79	64	102	194	248	128	48	0
346	0	0	143	-56	-199	-43	171	-127	108	234	384	428	256	194	0
347	0	0	157	-38	-195	-59	176	-116	64	131	409	374	258	128	0
348	0	0	106	-23	-129	-41	117	-76	77	126	358	228	213	126	0
349	0	0	20	-44	-64	12	42	-54	23	1	0	-50	17	-124	0
350	0	0	-66	-77	-11	71	-27	-44	-60	-23	-71	-225	-126	-64	0
351	0	0	-98	-75	23	86	-60	-26	-126	-108	-263	-405	-296	-106	0
352	0	0	-152	-67	85	109	-118	9	-153	-164	-182	-444	-296	-197	0
353	0	0	-114	-83	31	98	-72	-26	-62	-104	-122	-226	-252	-11	0
354	0	0	-52	-110	-58	81	3	-84	-83	-5	19	-60	-106	1	0
355	0	0	58	-124	-182	33	120	-153	166	180	197	259	174	124	0
356	0	0	40	-122	-162	41	101	-142	104	139	277	388	201	122	0
357	0	0	141	-120	-261	-10	201	-190	102	186	333	399	248	137	0
358	0	0	60	-108	-168	24	114	-138	65	124	133	287	100	151	0
359	0	0	-21	-102	-81	61	30	-91	21	-1	85	-7	-27	44	0
360	0	0	-126	-97	29	111	-77	-34	-67	-129	-161	-275	-203	-118	0
361	0	0	-102	-93	9	97	-55	-42	-98	-118	-188	-335	-226	-129	0
362	0	0	-148	-114	34	131	-91	-40	-178	-145	-298	-407	-384	-153	0
363	0	0	-99	-116	-17	107	-41	-66	-153	-69	-141	-246	-145	-155	0
364	0	0	-57	-93	-36	75	-10	-64	-32	52	-9	31	-50	73	0
365	0	0	64	-93	-157	14	110	-125	75	62	180	190	79	143	0
366	0	0	81	-89	-170	4	125	-129	89	143	368	388	252	234	0
367	0	0	118	-62	-180	-28	149	-121	149	166	291	388	259	215	0
368	0	0	161	-50	-211	-55	186	-130	112	54	242	232	133	238	0
369	0	0	-39	-54	-15	46	-12	-34	-73	23	23	-19	-40	21	0
370	0	0	-47	-81	-34	64	-6	-57	-114	-124	-155	-289	-155	-58	0
371	0	0	-64	-65	-1	64	-31	-33	-65	-141	-203	-453	-238	-69	0
372	0	0	-125	-69	56	97	-90	-6	-128	-85	-246	-426	-232	-100	0
373	0	0	-92	-52	40	72	-66	-6	-133	-124	-174	-333	-211	-65	0
374	0	0	31	-34	-65	1	48	-49	64	-27	-29	-17	3	95	0
375	0	0	20	-40	-60	10	40	-50	7	114	141	197	139	141	0
376	0	0	196	-46	-242	-75	219	-144	192	100	318	483	203	219	0
377	0	0	163	-52	-215	-55	189	-133	153	114	341	405	195	306	0
378	0	0	105	-65	-170	-20	137	-117	89	85	207	219	145	170	0
379	0	0	20	-106	-126	43	73	-116	5	17	-5	-17	3	83	0
380	0	0	-58	-147	-89	102	15	-118	-56	-34	-104	-161	-85	-104	0
381	0	0	-159	-174	-15	166	-72	-94	-42	-159	-308	-316	-273	-149	0
382	0	0	-190	-199	-9	194	-90	-104	-104	-215	-261	-413	-289	-153	0
383	0	0	-174	-234	-60	204	-57	-147	-50	-116	-137	-234	-236	-60	0
384	0	0	-91	-250	-159	170	34	-204	13	7	0	13	-21	67	0
385	0	0	31	-228	-259	98	145	-243	87	106	186	246	118	178	0
386	0	0	31	-225	-256	97	143	-240	145	83	312	388	242	184	0
387	0	0	159	-147	-306	-6	232	-226	195	186	362	409	209	244	0
388	0	0	130	-38	-168	-46	149	-103	77	131	197	234	184	153	0
389	0	0	64	114	50	-89	7	82	-60	-38	-67	-71	5	-17	0
390	0	0	167	320	153	-243	7	236	-34	-85	-178	-261	-131	-139	0
391	0	0	196	580	384	-388	-94	482	-83	-112	-223	-420	-277	-112	0
392	0	0	284	869	585	-576	-150	727	-141	-195	-306	-355	-322	-102	0
393	0	0	650	1216	566	-933	42	891	-11	-97	-155	-217	-174	-83	0
394	0	0	789	1621	832	-1205	-21	1226	46	64	-17	44	11	29	0
395	0	0	1100	1980	880	-1540	110	1430	93	36	166	137	114	126	0
396	0	0	1416	2436	1020	-1926	198	1728	172	180	353	358	312	234	0
397	0	0	1651	2997	1346	-2324	152	2171	116	161	267	364	302	162	0
398	0	0	1867	3426	1559	-2646	154	2492	106	62	207	221	194	153	0
399	0	0	1911	3709	1798	-2810	56	2753	73	38	-67	-50	36	40	0
400	0	0	1814	3781	1967	-2797	-76	2874	-153	-124	-184	-298	-100	-129	0
401	0	0	1672	3526	1854	-2599	-91	2690	-110	-209	-234	-461	-252	-141	0
402	0	0	1606	3338	1732	-2472	-63	2535	-87	-97	-261	-351	-195	-155	1
403	0	0	1490	3251	1761	-2370	-135	2506	-211	-93	-258	-281	-242	-186	0
404	0	0	1649	3127	1478	-2388	85	2302	110	5	17	124	11	11	0
405	0	0	1455	2797	1342	-2126	56	2069	77	0	226	172	106	128	0
406	0	0	1370	2353	983	-1861	193	1668	85	131	333	440	254	201	0
407	0	0	1123	1875	752	-1499	185	1313	139	129	323	411	327	194	0
408	0	0	852	1377	525	-1114	163	951	-58	126	252	157	188	71	0
409	0	0	590	919	329	-754	130	624	-60	23	13	-60	58	-81	0
410	0	0	85	430	345	-257	-130	387	-256	-81	-246	-378	-221	-153	0
411	0	0	-458	102	560	178	-509	331	-498	-517	-642	-828	-628	-698	0
412	0	0	-368	-52	316	210	-342	132	-362	-275	-440	-473	-300	-318	0
413	0	0	-150	238	388	-44	-269	313	-104	-203	-147	-269	-102	-151	0
414	0	0	246	779	533	-512	-143	656	-122	-178	-149	-133	-178	-116	0
415	0	0	820	1495	675	-1157	72	1085	98	145	116	252	129	44	0
416	0	0	1221	2295	1074	-1758	73	1684	128	176	320	415	244	201	0
417	0	0	1590	3041	1451	-2315	69	2246	172	190	236	399	234	108	0
418	0	0	1787	3585	1798	-2686	-5	2691	56	31	201	261	104	52	0
419	0	0	1869	3938	2069	-2903	-100	3003	27	-25	21	-79	-25	-87	0
420	0	0	1944	4169	2225	-3056	-140	3197	-64	-89	-205	-314	-139	-252	0
421	0	0	2097	4347	2250	-3222	-76	3298	-34	-137	-219	-327	-225	-211	0
422	0	0	2179	4483	2304	-3331	-62	3393	-129	-58	-287	-430	-271	-259	0
423	0	0	2402	4623	2221	-3512	90	3422	-79	-79	-139	-291	-259	-195	0
424	0	0	2591	4725	2134	-3658	228	3429	-9	65	62	-17	11	-91	0
425	0	0	2704	4824	2120	-3764	292	3472	120	133	192	310	108	-1	0
426	0	0	2819	4894	2075	-3856	372	3484	116	172	358	399	236	40	0
427	0	0	2735	4923	2188	-3829	273	3555	162	238	362	463	327	56	0
428	0	0	2612	4947	2335	-3779	138	3641	67	58	236	347	104	29	0
429	0	0	2515	4976	2461	-3745	27	3718	-46	77	36	-31	11	-135	0
430	0	0	2361	4983	2622	-3672	-130	3802	-77	-89	-112	-145	-100	-271	0
431	0	0	2297	4981	2684	-3639	-193	3832	-143	-133	-277	-341	-269	-294	0
432	0	0	2258	4972	2714	-3615	-228	3843	-124	-87	-246	-294	-199	-271	0
433	0	0	2313	4941	2628	-3627	-157	3784	-31	0	-143	-162	-102	-201	0
434	0	0	2336	4896	2560	-3616	-112	3728	67	44	-21	93	-15	-120	0
435	0	0	2472	4848	2376	-3660	48	3612	95	155	162	395	69	36	0
436	0	0	2456	4803	2347	-3629	54	3575	176	194	221	461	300	149	0
437	0	0	2531	4727	2196	-3629	167	3461	207	135	314	494	322	192	0
438	0	0	2439	4673	2234	-3556	102	3453	128	102	199	434	164	145	0
439	0	0	2272	4621	2349	-3446	-38	3485	-79	-77	-27	48	1	-9	0
440	0	0	2291	4570	2279	-3430	6	3424	-48	-112	-174	-118	-106	-34	0
441	0	0	2130	4533	2403	-3331	-136	3468	-87	-170	-291	-289	-192	-9	0
442	0	0	2148	4491	2343	-3319	-97	3417	-91	-292	-285	-329	-242	-110	0
443	0	0	2141	4430	2289	-3285	-74	3359	-44	-106	-248	-126	-143	1	0
444	0	0	2103	4388	2285	-3245	-91	3336	48	-62	-106	79	-87	91	0
445	0	0	2176	4308	2132	-3242	22	3220	159	44	-21	382	159	135	0
446	0	0	2150	4219	2069	-3184	40	3144	118	21	221	514	151	226	0
447	0	0	2185	4171	1986	-3178	99	3078	161	87	176	539	258	246	0
448	0	0	2203	4141	1938	-3172	132	3039	1	-54	71	294	89	188	0
449	0	0	2058	4114	2056	-3086	1	3085	-120	-114	-98	75	-44	15	0
450	0	0	1907	4048	2141	-2977	-117	3094	-128	-211	-279	-161	-223	-23	0
451	0	0	1864	4015	2151	-2939	-143	3083	-168	-289	-448	-261	-318	-77	0
452	0	0	1818	3957	2139	-2887	-160	3048	-209	-232	-386	-316	-318	-48	0
453	0	0	1824	3907	2083	-2865	-129	2995	-126	-217	-310	-147	-254	-71	0
454	0	0	1985	3880	1895	-2932	45	2887	1	5	-100	232	-46	100	0
455	0	0	2060	3860	1800	-2960	130	2830	91	-79	11	424	83	149	0
456	0	0	2150	3845	1695	-2997	227	2770	133	-5	205	558	211	275	0
457	0	0	2074	3812	1738	-2943	168	2775	71	3	168	475	149	182	0
458	0	0	1951	3751	1800	-2851	75	2775	83	-25	79	356	65	129	0
459	0	0	1884	3686	1802	-2785	41	2744	-19	-157	-147	-79	-141	13	0
460	0	0	1752	3608	1856	-2680	-52	2732	-83	-174	-312	-164	-188	-62	0
461	0	0	1693	3561	1868	-2627	-87	2714	-170	-225	-409	-296	-300	-201	0
462	0	0	1672	3515	1843	-2593	-85	2679	-98	-176	-459	-356	-283	-139	0
463	0	0	1732	3474	1742	-2603	-5	2608	-67	-170	-265	-217	-205	-162	0
464	0	0	1769	3460	1691	-2614	39	2575	27	-128	-3	32	-46	38	0
465	0	0	1839	3437	1598	-2638	120	2517	32	73	95	256	128	65	0
466	0	0	1899	3414	1515	-2656	192	2464	118	199	199	473	281	213	0
467	0	0	1969	3387	1418	-2678	275	2402	77	145	384	304	296	277	0
468	0	0	1886	3362	1476	-2624	205	2419	133	62	149	192	129	139	0
469	0	0	1853	3346	1493	-2599	180	2419	48	-11	25	-110	34	15	0
470	0	0	1748	3313	1565	-2530	91	2439	-36	1	-164	-322	-81	-69	0
471	0	0	1777	3296	1519	-2536	129	2407	-52	-60	-157	-405	-259	-143	0
472	0	0	1715	3276	1561	-2495	77	2418	-56	-141	-143	-444	-246	-81	0
473	0	0	1775	3261	1486	-2518	144	2373	-1	-54	42	-364	-122	-81	0
474	0	0	1899	3241	1342	-2570	278	2291	65	159	215	-52	81	42	0
475	0	0	1952	3232	1280	-2592	336	2256	184	149	333	228	197	141	0
476	0	0	2027	3212	1185	-2619	421	2198	199	248	550	347	327	300	0
477	0	0	2024	3193	1169	-2608	427	2181	213	351	485	428	341	273	0
478	0	0	1952	3199	1247	-2575	352	2223	166	259	382	194	325	215	0
479	0	0	1839	3175	1336	-2507	251	2255	-19	114	192	-118	77	15	0
480	0	0	1734	3173	1439	-2453	147	2306	-3	-9	29	-269	-46	-34	0
481	0	0	1638	3162	1524	-2400	57	2343	-34	-40	-36	-453	-129	-50	0
482	0	0	1618	3142	1524	-2380	47	2333	-79	-29	-83	-465	-195	-120	0
483	0	0	1680	3131	1451	-2405	114	2291	23	36	77	-252	-52	-54	0
484	0	0	1658	3140	1482	-2399	88	2311	54	102	211	-85	87	131	0
485	0	0	1829	3117	1288	-2473	270	2202	149	164	426	188	184	213	0
486	0	0	1775	3098	1323	-2436	226	2210	102	291	556	318	339	267	0
487	0	0	1787	3092	1305	-2439	241	2198	135	281	517	316	347	283	0
488	0	0	1752	3071	1319	-2411	216	2195	118	81	405	139	157	182	0
489	0	0	1627	3078	1451	-2352	88	2264	69	133	128	-131	124	73	0
490	0	0	1522	3074	1552	-2298	-15	2313	-137	-27	1	-420	-131	-11	0
491	0	0	1538	3055	1517	-2296	10	2286	-71	-5	-48	-517	-155	-44	0
492	0	0	1420	3041	1621	-2230	-100	2331	-143	-54	-170	-512	-201	-91	0
493	0	0	1523	3018	1495	-2270	14	2256	-13	-83	-19	-403	-199	-129	0
494	0	0	1552	3036	1484	-2294	34	2260	95	95	205	-89	5	112	0
495	0	0	1661	3028	1367	-2344	147	2197	83	172	291	129	199	147	0
496	0	0	1701	3016	1315	-2358	193	2165	170	246	405	310	306	226	0
497	0	0	1658	3010	1352	-2334	153	2181	100	213	488	285	258	246	0
498	0	0	1659	3005	1346	-2332	156	2175	95	116	395	67	232	182	0
499	0	0	1540	3010	1470	-2275	35	2240	5	52	73	-238	31	11	0
500	0	0	1527	3018	1491	-2272	18	2254	-40	27	38	-376	-46	-56	0
501	0	0	1437	3014	1577	-2225	-70	2295	-128	-71	-77	-601	-151	-174	0
502	0	0	1406	3018	1612	-2212	-103	2315	-170	-120	-71	-543	-178	-176	0
503	0	0	1437	3041	1604	-2239	-83	2322	-128	-31	-17	-455	-133	-159	0
504	0	0	1583	3049	1466	-2316	58	2257	56	118	213	-95	77	17	0
505	0	0	1642	3065	1423	-2353	109	2244	110	155	378	164	143	149	0
506	0	0	1641	3076	1435	-2358	103	2255	87	209	358	201	259	143	0
507	0	0	1763	3072	1309	-2417	227	2190	143	337	465	296	302	244	0
508	0	0	1631	3072	1441	-2351	95	2256	42	159	322	87	221	91	0
509	0	0	1579	3080	1501	-2329	39	2290	-34	27	145	-161	0	-71	0
510	0	0	1477	3094	1617	-2285	-70	2355	-71	-110	19	-358	-149	-102	0
511	0	0	1499	3113	1614	-2306	-57	2363	-110	-71	-190	-494	-226	-230	0
512	0	0	1457	3111	1654	-2284	-98	2382	-151	-116	-219	-488	-298	-195	0
513	0	0	1507	3115	1608	-2311	-50	2361	-85	-64	-5	-294	-203	-95	0
514	0	0	1642	3129	1487	-2385	77	2308	13	83	139	-58	-29	-60	0
515	0	0	1687	3136	1449	-2411	119	2292	118	124	308	203	93	141	0
516	0	0	1725	3156	1431	-2440	147	2293	143	201	413	312	250	159	0
517	0	0	1702	3189	1487	-2445	107	2338	67	192	355	308	271	153	0
518	0	0	1692	3199	1507	-2445	92	2353	-31	155	203	56	166	91	0
519	0	0	1666	3216	1550	-2441	58	2383	-15	122	93	-104	19	-15	0
520	0	0	1490	3220	1730	-2355	-120	2475	-143	-48	-110	-351	-95	-139	0
521	0	0	1627	3243	1616	-2435	5	2429	-155	-38	-246	-405	-256	-157	0
522	0	0	1457	3255	1798	-2356	-170	2526	-161	-172	-172	-490	-298	-176	0
523	0	0	1543	3265	1722	-2404	-89	2493	-79	-48	-186	-244	-190	-157	0
524	0	0	1682	3272	1590	-2477	46	2431	-46	9	77	-15	-100	11	0
525	0	0	1717	3272	1555	-2494	81	2413	91	87	195	236	162	69	0
526	0	0	1727	3296	1569	-2511	79	2432	87	207	246	325	203	172	0
527	0	0	1796	3313	1517	-2554	139	2415	65	157	283	298	226	104	0
528	0	0	1790	3338	1548	-2564	121	2443	65	143	205	207	143	180	0
529	0	0	1614	3354	1740	-2484	-63	2547	-75	-62	-120	-159	-52	-149	0
530	0	0	1631	3377	1746	-2504	-57	2561	-56	-141	-184	-244	-265	-81	0
531	0	0	1531	3389	1858	-2460	-163	2623	-209	-184	-366	-428	-316	-178	0
532	0	0	1595	3383	1788	-2489	-96	2585	-145	-192	-353	-314	-285	-221	0
533	0	0	1572	3395	1823	-2483	-125	2609	-129	-205	-283	-273	-265	-240	0
534	0	0	1641	3402	1761	-2521	-60	2581	-52	27	-73	85	-77	-25	0
535	0	0	1688	3422	1734	-2555	-23	2578	15	-67	52	199	1	29	0
536	0	0	1790	3427	1637	-2608	76	2532	58	87	232	374	199	147	0
537	0	0	1793	3453	1660	-2623	66	2556	108	79	104	349	124	131	0
538	0	0	1759	3466	1707	-2612	26	2586	-19	56	56	182	44	60	0
539	0	0	1676	3470	1794	-2573	-59	2632	-48	-69	-131	-147	-65	-17	0
540	0	0	1622	3455	1833	-2538	-105	2644	-98	-178	-341	-263	-281	-133	0
541	0	0	1541	3453	1912	-2497	-185	2682	-153	-217	-467	-356	-382	-215	0
542	0	0	1488	3466	1978	-2477	-245	2722	-205	-236	-432	-403	-333	-199	0
543	0	0	1589	3443	1854	-2516	-132	2648	-124	-197	-281	-300	-322	-128	0
544	0	0	1552	3420	1868	-2486	-158	2644	-77	-95	-137	65	-129	-50	0
545	0	0	1688	3395	1707	-2541	-9	2551	-5	-36	-29	226	-42	34	0
546	0	0	1713	3389	1676	-2551	18	2532	64	133	203	440	170	147	0
547	0	0	1619	3363	1744	-2491	-62	2553	-34	23	62	376	85	114	0
548	0	0	1689	3338	1649	-2513	20	2493	17	122	17	234	9	60	0
549	0	0	1478	3311	1833	-2394	-177	2572	-81	-93	-174	-79	-116	-73	0
550	0	0	1509	3276	1767	-2392	-129	2521	-124	-232	-294	-230	-248	-112	0
551	0	0	1446	3265	1819	-2355	-186	2542	-155	-195	-461	-417	-312	-215	0
552	0	0	1416	3247	1831	-2331	-207	2539	-209	-250	-374	-388	-277	-164	0
553	0	0	1439	3237	1798	-2338	-179	2517	-180	-221	-327	-250	-316	-153	0
554	0	0	1492	3208	1716	-2350	-112	2462	-29	-79	-137	52	-108	-50	0
555	0	0	1554	3175	1621	-2364	-33	2398	17	13	-1	219	11	91	0
556	0	0	1610	3144	1534	-2377	38	2339	85	5	129	413	87	102	0
557	0	0	1585	3096	1511	-2340	37	2303	52	29	122	403	194	116	0
558	0	0	1505	3049	1544	-2277	-19	2296	13	-58	11	230	54	62	0
559	0	0	1430	3016	1586	-2223	-78	2301	-46	-137	-277	-73	-77	-100	0
560	0	0	1370	3003	1633	-2186	-131	2318	-71	-141	-275	-180	-207	-155	0
561	0	0	1292	2985	1693	-2138	-200	2339	-126	-277	-405	-391	-322	-147	0
562	0	0	1340	2956	1616	-2148	-138	2286	-122	-234	-413	-349	-302	-226	0
563	0	0	1269	2898	1629	-2083	-180	2263	-157	-194	-314	-215	-242	-236	0
564	0	0	1308	2838	1530	-2073	-111	2184	-75	-95	-71	34	-91	-81	0
565	0	0	1379	2760	1381	-2069	-1	2070	56	25	19	302	81	54	0
566	0	0	1459	2714	1255	-2086	102	1984	126	23	197	469	108	252	0
567	0	0	1385	2690	1305	-2037	40	1997	97	5	126	473	180	126	0
568	0	0	1364	2673	1309	-2018	27	1991	69	-11	-3	294	128	9	0
569	0	0	1280	2663	1383	-1971	-51	2023	-21	-120	-209	-3	-180	-141	0
570	0	0	1181	2651	1470	-1916	-144	2060	-126	-120	-296	-225	-217	-91	0
571	0	0	1180	2619	1439	-1899	-129	2029	-137	-226	-403	-364	-331	-182	0
572	0	0	1077	2586	1509	-1831	-216	2047	-180	-271	-353	-378	-366	-124	0
573	0	0	1205	2566	1361	-1885	-78	1963	1	-168	-287	-141	-302	-87	0
574	0	0	1170	2551	1381	-1860	-105	1966	-46	-71	-135	36	-168	-60	0
575	0	0	1261	2527	1266	-1894	-2	1896	-13	-5	85	271	40	75	0
576	0	0	1329	2496	1167	-1912	81	1831	75	126	149	502	159	176	0
577	0	0	1304	2477	1173	-1890	65	1825	147	62	209	504	129	226	0
578	0	0	1259	2463	1204	-1861	27	1833	27	-7	-1	172	9	46	0
579	0	0	1226	2461	1235	-1843	-4	1848	23	-40	-46	60	-87	-38	0
580	0	0	1042	2444	1402	-1743	-180	1923	-112	-213	-283	-248	-265	-176	0
581	0	0	1039	2428	1389	-1733	-175	1908	-174	-207	-374	-397	-351	-215	0
582	0	0	1044	2425	1381	-1734	-168	1903	-69	-168	-304	-329	-339	-166	0
583	0	0	1038	2411	1373	-1724	-167	1892	-73	-147	-291	-252	-376	-170	0
584	0	0	1170	2399	1229	-1784	-29	1814	44	-40	-85	58	-77	-75	0
585	0	0	1193	2401	1208	-1797	-7	1804	34	54	149	327	19	137	0
586	0	0	1259	2374	1115	-1816	72	1744	129	141	223	393	155	155	0
587	0	0	1275	2359	1084	-1817	95	1721	149	91	250	438	170	87	0
588	0	0	1187	2341	1154	-1764	16	1747	93	77	186	209	62	48	0
589	0	0	1107	2329	1222	-1718	-57	1775	-58	-1	-151	-98	-128	-31	0
590	0	0	1050	2322	1272	-1686	-111	1797	-32	-89	-244	-188	-230	-170	0
591	0	0	929	2314	1385	-1621	-228	1849	-188	-221	-395	-514	-389	-244	0
592	0	0	999	2306	1307	-1652	-154	1806	-114	-178	-273	-356	-384	-155	0
593	0	0	1044	2308	1264	-1676	-110	1786	-67	-122	-217	-294	-254	-131	0
594	0	0	1110	2306	1196	-1708	-43	1751	23	-27	7	3	-124	25	0
595	0	0	1135	2316	1181	-1725	-23	1748	73	5	166	159	56	91	0
596	0	0	1273	2293	1020	-1783	126	1656	215	186	302	428	184	162	0
597	0	0	1187	2285	1098	-1736	44	1691	172	122	322	376	197	159	0
598	0	0	1170	2277	1107	-1723	31	1692	-13	56	133	122	13	50	0
599	0	0	1073	2271	1198	-1672	-62	1734	7	-17	9	-106	-64	15	0
600	0	0	1005	2256	1251	-1630	-123	1753	-104	-149	-139	-339	-180	-137	0
601	0	0	1022	2236	1214	-1629	-96	1725	-133	-104	-275	-475	-347	-238	0
602	0	0	900	2254	1354	-1577	-227	1804	-164	-176	-226	-399	-339	-122	0
603	0	0	1001	2229	1228	-1615	-113	1728	-50	-174	-118	-275	-292	-209	0
604	0	0	988	2225	1237	-1606	-124	1731	-34	-54	64	-62	-100	23	0
605	0	0	1104	2217	1113	-1660	-4	1665	29	116	135	246	75	143	0
606	0	0	1259	2238	979	-1748	140	1608	89	263	300	415	207	188	0
607	0	0	1184	2221	1037	-1702	73	1629	100	205	366	294	258	157	0
608	0	0	1174	2221	1047	-1697	63	1634	7	81	197	95	108	108	0
609	0	0	1098	2248	1150	-1673	-26	1699	-69	54	7	-126	3	-83	0
610	0	0	995	2240	1245	-1617	-125	1742	-93	-79	-126	-327	-141	-131	0
611	0	0	1006	2234	1228	-1620	-111	1731	-190	-174	-184	-521	-275	-190	0
612	0	0	959	2229	1270	-1594	-155	1749	-219	-116	-184	-479	-250	-178	0
613	0	0	1077	2227	1150	-1652	-36	1688	-56	-71	-159	-273	-225	-139	0
614	0	0	1110	2213	1103	-1661	3	1658	17	73	69	95	-27	15	0
615	0	0	1111	2178	1067	-1644	22	1622	-40	157	149	95	112	122	0
616	0	0	1261	2184	923	-1722	169	1553	135	149	457	382	205	223	0
617	0	0	1157	2161	1004	-1659	76	1582	58	170	403	310	306	201	0
618	0	0	1181	2147	966	-1664	107	1556	42	46	279	112	161	42	0
619	0	0	1137	2149	1012	-1643	62	1580	-42	-1	89	-131	-19	3	0
620	0	0	1005	2149	1144	-1577	-69	1646	-122	-62	-87	-343	-151	-40	0
621	0	0	1071	2147	1076	-1609	-2	1611	-159	-174	-157	-535	-228	-203	0
622	0	0	941	2159	1218	-1550	-138	1688	-159	-166	-155	-473	-225	-110	0
623	0	0	1017	2188	1171	-1602	-77	1679	-89	-67	-91	-407	-221	-120	0
624	0	0	1135	2188	1053	-1661	41	1620	5	13	118	11	-34	75	0
625	0	0	1226	2199	973	-1712	126	1586	114	112	287	162	153	161	0
626	0	0	1298	2211	913	-1754	192	1562	139	174	397	366	273	219	0
627	0	0	1243	2199	956	-1721	143	1577	166	195	442	312	312	184	0
628	0	0	1237	2199	962	-1718	137	1580	79	161	234	124	159	97	0
629	0	0	1087	2198	1111	-1642	-12	1654	-87	27	83	-219	27	-11	0
630	0	0	1044	2182	1138	-1613	-47	1660	-25	-91	-52	-422	-110	-29	0
631	0	0	1030	2180	1150	-1605	-60	1665	-95	-122	-186	-523	-281	-168	0
632	0	0	1028	2178	1150	-1603	-61	1664	-104	-69	-209	-351	-194	-172	0
633	0	0	1022	2170	1148	-1596	-63	1659	-133	-31	-106	-347	-188	-124	0
634	0	0	1195	2155	960	-1675	117	1557	73	114	137	-38	25	9	0
635	0	0	1127	2153	1026	-1640	50	1589	89	141	232	205	197	67	0
636	0	0	1290	2126	836	-1708	227	1481	116	226	281	366	211	112	0
637	0	0	1242	2134	892	-1688	175	1513	168	232	343	347	289	292	0
638	0	0	1218	2149	931	-1683	143	1540	73	110	192	62	162	27	0
639	0	0	1207	2149	942	-1678	132	1545	56	110	23	-102	108	34	0
640	0	0	1098	2145	1047	-1621	25	1596	-73	-62	-155	-405	-209	-110	0
641	0	0	1006	2135	1129	-1570	-61	1632	-91	-124	-176	-552	-199	-149	0
642	0	0	963	2130	1167	-1546	-102	1648	-149	-110	-261	-469	-209	-269	0
643	0	0	1062	2132	1070	-1597	-4	1601	-122	42	-102	-300	-161	-77	0
644	0	0	1139	2132	993	-1635	73	1562	60	-21	75	36	-27	-7	0
645	0	0	1158	2112	954	-1635	102	1533	-5	106	166	190	75	95	0
646	0	0	1251	2108	857	-1679	197	1482	195	250	343	376	333	172	0
647	0	0	1164	2112	948	-1638	108	1530	97	135	217	285	213	110	0
648	0	0	1230	2091	861	-1660	184	1476	91	188	277	162	205	95	0
649	0	0	1043	2073	1030	-1558	6	1551	-32	-29	-71	-114	-31	-97	0
650	0	0	1067	2069	1002	-1568	32	1535	-166	-7	-147	-259	-153	-174	0
651	0	0	955	2058	1103	-1506	-74	1580	-95	-118	-322	-444	-209	-261	0
652	0	0	972	2071	1099	-1521	-63	1585	-77	-98	-195	-329	-234	-178	0
653	0	0	968	2077	1109	-1522	-70	1593	-64	-95	-135	-271	-203	-106	0
654	0	0	1129	2077	948	-1603	90	1512	-13	48	36	15	-9	-11	0
655	0	0	1115	2083	968	-1599	73	1525	87	81	201	250	141	79	0
656	0	0	1237	2075	838	-1656	199	1456	188	205	265	384	248	182	0
657	0	0	1180	2089	909	-1634	135	1499	141	93	292	382	250	91	0
658	0	0	1094	2083	989	-1588	52	1536	-32	112	203	182	93	64	0
659	0	0	1025	2093	1068	-1559	-21	1580	-81	34	-116	-145	-42	-52	0
660	0	0	1007	2089	1082	-1548	-37	1585	-95	-87	-131	-254	-172	-91	0
661	0	0	864	2062	1198	-1463	-167	1630	-162	-153	-322	-428	-283	-215	0
662	0	0	924	2035	1111	-1479	-93	1573	-131	-112	-250	-351	-269	-199	0
663	0	0	931	1998	1067	-1464	-68	1532	-102	7	-108	-271	-194	-48	0
664	0	0	999	1984	985	-1491	7	1484	44	104	46	32	48	-32	0
665	0	0	995	1974	979	-1484	8	1476	34	129	98	248	114	62	0
666	0	0	1153	1969	816	-1561	168	1392	13	225	339	368	256	147	0
667	0	0	1065	1994	929	-1529	68	1461	95	110	345	335	223	176	0
668	0	0	1120	2004	884	-1562	118	1444	40	124	219	221	147	9	0
669	0	0	935	2005	1070	-1470	-67	1537	-69	-19	21	-139	-29	-32	0
670	0	0	947	2000	1053	-1473	-53	1526	-188	-100	-83	-339	-232	-110	0
671	0	0	809	1978	1169	-1393	-180	1573	-186	-124	-256	-395	-254	-180	0
672	0	0	836	1974	1138	-1405	-151	1556	-170	-174	-244	-438	-252	-182	0
673	0	0	902	1953	1051	-1427	-74	1502	-98	-97	-168	-180	-226	-141	0
674	0	0	964	1984	1020	-1474	-28	1502	-71	11	-38	62	9	-40	0
675	0	0	1001	1976	975	-1488	13	1475	19	87	145	258	128	71	0
676	0	0	1103	1972	869	-1537	117	1420	145	168	349	432	261	176	0
677	0	0	1063	1967	904	-1515	79	1435	71	124	320	380	168	176	0
678	0	0	1073	1963	890	-1518	91	1426	32	162	265	250	226	126	0
679	0	0	877	1961	1084	-1419	-103	1522	-139	3	-69	-151	-25	-64	0
680	0	0	984	1986	1002	-1485	-9	1494	-71	-27	-186	-279	-164	-176	0
681	0	0	780	1988	1208	-1384	-214	1598	-159	-170	-300	-389	-174	-192	0
682	0	0	848	1965	1117	-1406	-134	1541	-126	-256	-316	-393	-325	-236	0
683	0	0	836	1945	1109	-1390	-136	1527	-116	-97	-192	-232	-225	-145	0
684	0	0	811	1943	1132	-1377	-160	1537	-106	-87	-64	-52	-73	-75	0
685	0	0	980	1951	971	-1465	4	1461	-27	23	178	244	104	50	0
686	0	0	1015	1928	913	-1471	51	1420	129	100	228	426	190	124	0
687	0	0	993	1926	933	-1459	30	1429	9	100	155	345	162	69	0
688	0	0	964	1941	977	-1452	-6	1459	-25	-5	106	161	83	-52	0
689	0	0	793	1947	1154	-1370	-180	1550	-131	-58	-110	-73	-79	-81	0
690	0	0	845	1972	1127	-1408	-141	1549	-205	-139	-275	-417	-267	-176	0
691	0	0	803	1982	1179	-1392	-188	1580	-100	-170	-269	-322	-337	-159	0
692	0	0	840	1974	1134	-1407	-147	1554	-69	-157	-291	-300	-242	-192	0
693	0	0	909	1974	1065	-1441	-78	1519	-13	-48	-236	-108	-155	-54	0
694	0	0	977	1976	999	-1476	-11	1487	87	25	9	164	-71	-27	0
695	0	0	1022	1976	954	-1499	34	1465	106	106	275	378	188	143	0
696	0	0	1113	1986	873	-1549	120	1429	153	141	287	473	232	176	0
697	0	0	1123	1976	853	-1549	135	1414	159	95	376	461	306	219	0
698	0	0	1115	1984	869	-1549	123	1426	129	104	190	300	79	174	0
699	0	0	970	1940	970	-1455	0	1455	54	25	-29	-52	-13	-1	0
700	0	0	924	1940	1016	-1432	-46	1478	-71	-87	-254	-296	-141	-137	0
701	0	0	951	1926	975	-1438	-12	1450	-79	-112	-244	-261	-265	-95	0
702	0	0	815	1920	1105	-1367	-145	1512	-153	-192	-320	-395	-345	-153	0
703	0	0	945	1907	962	-1426	-8	1434	-56	-60	-157	-184	-143	-100	0
704	0	0	939	1912	973	-1425	-17	1442	-27	52	-5	124	-23	73	0
705	0	0	1009	1889	880	-1449	64	1384	65	54	110	351	64	44	0
706	0	0	1056	1870	814	-1463	121	1342	114	159	228	457	207	139	0
707	0	0	1015	1862	847	-1438	84	1354	71	79	271	345	209	139	0
708	0	0	996	1843	847	-1419	74	1345	93	-7	65	232	50	85	0
709	0	0	874	1844	970	-1359	-48	1407	-75	-23	-151	-95	-128	-25	0
710	0	0	732	1835	1103	-1283	-185	1469	-250	-184	-345	-411	-298	-242	0
711	0	0	751	1827	1076	-1289	-162	1451	-149	-195	-261	-302	-298	-118	0
712	0	0	717	1813	1096	-1265	-189	1454	-180	-219	-372	-370	-331	-217	0
713	0	0	823	1800	977	-1311	-77	1388	-23	-91	-180	-36	-180	-65	0
714	0	0	794	1802	1008	-1298	-107	1405	-48	-40	-75	69	-102	69	0
715	0	0	965	1810	845	-1387	60	1327	56	98	98	374	128	104	0
716	0	0	942	1811	869	-1376	36	1340	32	126	258	432	199	203	0
717	0	0	1011	1819	808	-1415	101	1313	93	85	219	502	174	242	0
718	0	0	902	1821	919	-1361	-8	1370	-67	-19	40	186	-27	91	0
719	0	0	863	1823	960	-1343	-48	1391	-83	3	-139	-44	-83	21	0
720	0	0	743	1835	1092	-1289	-174	1463	-102	-230	-275	-353	-277	-133	0
721	0	0	782	1827	1045	-1304	-131	1436	-143	-164	-388	-343	-285	-139	0
722	0	0	760	1821	1061	-1290	-150	1441	-124	-172	-370	-333	-254	-182	0
723	0	0	761	1810	1049	-1285	-144	1429	-52	-122	-292	-143	-225	-133	0
724	0	0	838	1811	973	-1324	-67	1392	-3	-71	17	129	-36	-54	0
725	0	0	970	1813	843	-1391	63	1328	100	13	139	362	100	112	0
726	0	0	996	1810	814	-1403	91	1312	162	40	273	477	164	228	0
727	0	0	949	1802	853	-1375	48	1327	81	71	174	360	174	188	0
728	0	0	887	1806	919	-1346	-16	1362	-42	32	31	223	83	83	0
729	0	0	818	1811	993	-1314	-87	1402	-62	-159	-147	-108	-170	3	0
730	0	0	819	1802	983	-1310	-82	1392	-137	-73	-195	-250	-116	-13	0
731	0	0	722	1808	1086	-1265	-182	1447	-190	-219	-448	-397	-318	-236	0
732	0	0	776	1817	1041	-1296	-132	1429	-91	-178	-341	-308	-316	-120	0
733	0	0	804	1808	1004	-1306	-100	1406	-97	-170	-304	-161	-232	-124	0
734	0	0	916	1806	890	-1361	13	1348	5	5	67	106	0	-15	0
735	0	0	900	1798	898	-1349	1	1348	71	56	106	360	29	145	0
736	0	0	1021	1802	781	-1411	120	1291	89	79	267	473	129	223	0
737	0	0	1038	1788	750	-1413	144	1269	170	217	258	519	219	232	0
738	0	0	916	1796	880	-1356	18	1338	71	13	56	248	-32	159	0
739	0	0	858	1798	940	-1328	-41	1369	-5	-106	-69	-64	-124	-21	0
740	0	0	718	1786	1068	-1252	-175	1427	-135	-178	-312	-254	-285	-89	0
741	0	0	747	1788	1041	-1267	-147	1414	-180	-194	-351	-422	-409	-192	0
742	0	0	774	1788	1014	-1281	-120	1401	-52	-157	-347	-281	-323	-120	0
743	0	0	764	1790	1026	-1277	-131	1408	-23	-77	-197	-194	-230	-89	0
744	0	0	847	1782	935	-1314	-44	1358	-32	-9	44	131	-106	21	0
745	0	0	898	1780	882	-1339	8	1331	98	31	104	294	69	65	0
746	0	0	961	1777	816	-1369	72	1296	95	221	259	539	199	250	0
747	0	0	943	1769	826	-1356	58	1297	21	129	205	391	139	234	0
748	0	0	974	1782	808	-1378	83	1295	104	56	166	211	131	137	0
749	0	0	836	1763	927	-1299	-45	1345	-40	-19	-108	-131	-71	-79	0
750	0	0	755	1765	1010	-1260	-127	1387	-91	-203	-240	-327	-275	-98	0
751	0	0	788	1763	975	-1275	-93	1369	-73	-137	-320	-356	-213	-135	0
752	0	0	712	1761	1049	-1236	-168	1405	-168	-172	-333	-356	-302	-180	0
753	0	0	819	1742	923	-1280	-52	1332	50	-137	-195	-133	-259	-120	0
754	0	0	746	1714	968	-1230	-111	1341	-62	-36	116	17	-3	44	0
755	0	0	929	1689	760	-1309	84	1224	120	60	201	298	122	62	0
756	0	0	962	1701	739	-1331	111	1220	228	162	314	510	228	269	0
757	0	0	919	1695	776	-1307	71	1235	102	118	261	370	201	153	0
758	0	0	930	1709	779	-1319	75	1244	97	69	221	168	64	89	0
759	0	0	733	1728	995	-1230	-131	1361	-91	-40	-91	-79	-139	-25	0
760	0	0	706	1728	1022	-1217	-158	1375	-161	-141	-190	-366	-271	-91	0
761	0	0	726	1707	981	-1216	-127	1344	-104	-137	-258	-337	-318	-174	0
762	0	0	743	1728	985	-1235	-121	1356	-168	-137	-269	-442	-294	-263	0
763	0	0	735	1716	981	-1225	-123	1348	-42	-46	-159	-207	-151	-97	0
764	0	0	794	1713	919	-1253	-62	1316	5	32	23	40	-108	-11	0
765	0	0	908	1693	785	-1300	61	1239	91	151	211	345	112	162	0
766	0	0	900	1697	797	-1298	51	1247	141	159	292	411	145	172	0
767	0	0	995	1693	698	-1344	148	1195	133	205	322	405	232	149	0
768	0	0	848	1689	841	-1268	3	1265	50	100	131	225	83	81	0
769	0	0	821	1699	878	-1260	-28	1288	-77	-9	-83	-122	-100	-151	0
770	0	0	702	1687	985	-1194	-141	1336	-75	-93	-135	-310	-174	-153	0
771	0	0	690	1681	991	-1185	-150	1336	-139	-157	-246	-442	-355	-174	0
772	0	0	613	1670	1057	-1141	-222	1363	-234	-81	-331	-417	-244	-234	0
773	0	0	780	1664	884	-1222	-52	1274	-54	-93	-126	-155	-203	-145	0
774	0	0	873	1681	808	-1277	32	1244	69	110	50	182	21	31	0
775	0	0	896	1683	787	-1289	54	1235	95	58	252	351	122	186	0
776	0	0	988	1678	690	-1333	149	1184	79	168	355	467	217	141	0
777	0	0	933	1676	743	-1304	95	1209	97	162	316	415	159	166	0
778	0	0	895	1672	777	-1283	59	1224	50	19	188	248	122	44	0
779	0	0	836	1664	828	-1250	4	1246	-46	-108	-27	-110	-126	-81	0
780	0	0	687	1666	979	-1176	-146	1322	-114	-188	-159	-226	-250	-106	0
781	0	0	743	1674	931	-1208	-94	1302	-97	-168	-211	-362	-279	-184	0
782	0	0	716	1693	977	-1204	-130	1335	-162	-116	-238	-312	-345	-124	0
783	0	0	724	1695	971	-1209	-123	1333	-73	-118	-174	-184	-271	-137	0
784	0	0	924	1701	777	-1312	73	1239	62	67	81	151	-3	-50	0
785	0	0	888	1687	799	-1287	44	1243	124	159	277	271	215	149	0
786	0	0	965	1678	713	-1321	126	1195	178	46	384	393	120	137	0
787	0	0	1020	1658	638	-1339	191	1148	172	141	372	419	213	176	0
788	0	0	853	1656	803	-1254	25	1229	77	56	172	149	100	83	0
789	0	0	812	1652	840	-1232	-14	1246	-25	21	-46	-102	-13	-69	0
790	0	0	776	1680	904	-1228	-64	1292	-40	-64	-182	-339	-147	-110	0
791	0	0	765	1670	905	-1217	-70	1287	-116	-201	-182	-448	-356	-240	0
792	0	0	730	1680	950	-1205	-110	1315	-104	-87	-180	-419	-240	-79	0
793	0	0	733	1681	948	-1207	-107	1314	-126	-126	-197	-329	-215	-172	0
794	0	0	895	1676	781	-1285	57	1228	60	157	137	65	77	87	0
795	0	0	830	1629	799	-1229	15	1214	27	73	211	192	52	54	0
796	0	0	1034	1631	597	-1332	218	1114	195	190	397	370	277	228	0
797	0	0	908	1631	723	-1269	92	1177	172	135	298	345	238	203	0
798	0	0	964	1621	657	-1292	153	1139	19	153	77	149	67	17	0
799	0	0	825	1633	808	-1229	8	1220	-25	-11	-27	-151	-42	31	0
800	0	0	704	1627	923	-1165	-109	1275	-164	-85	-178	-382	-176	-128	0
801	0	0	753	1627	874	-1190	-60	1250	-147	-116	-254	-500	-258	-176	0
802	0	0	737	1639	902	-1188	-82	1270	-149	-73	-166	-386	-151	-133	0
803	0	0	741	1652	911	-1196	-85	1281	-128	-102	-135	-232	-188	-139	0
804	0	0	919	1650	731	-1284	94	1190	54	32	131	83	17	73	0
805	0	0	886	1652	766	-1269	60	1209	29	73	252	213	118	100	0
806	0	0	1002	1649	647	-1325	177	1148	155	180	322	341	261	201	0
807	0	0	1017	1641	624	-1329	196	1132	131	164	345	318	252	230	0
808	0	0	915	1654	739	-1284	88	1196	60	60	184	44	207	112	0
809	0	0	898	1683	785	-1290	56	1234	-52	13	-67	-192	-83	-50	0
810	0	0	761	1703	942	-1232	-90	1322	-133	-143	-188	-401	-168	-168	0
811	0	0	729	1718	989	-1223	-130	1353	-195	-151	-246	-535	-246	-162	0
812	0	0	851	1722	871	-1286	-10	1296	-162	-64	-178	-440	-234	-89	0
813	0	0	786	1711	925	-1248	-69	1318	-81	-83	-205	-292	-120	-135	0
814	0	0	949	1742	793	-1345	78	1267	31	-5	79	46	-11	141	0
815	0	0	916	1759	843	-1337	36	1301	-5	112	226	194	147	44	0
816	0	0	1117	1730	613	-1423	252	1171	176	246	405	364	281	254	0
817	0	0	1028	1695	667	-1361	180	1181	149	197	320	275	298	213	0
818	0	0	977	1687	710	-1332	133	1198	13	11	143	110	81	1	0
819	0	0	803	1668	865	-1235	-31	1266	-23	-89	-64	-201	-5	-73	0
820	0	0	780	1676	896	-1228	-58	1286	-100	-97	-170	-386	-141	-122	0
821	0	0	859	1720	861	-1289	-1	1290	-114	-161	-287	-517	-234	-223	0
822	0	0	763	1734	971	-1248	-104	1352	-139	-143	-232	-465	-238	-110	0
823	0	0	747	1744	997	-1245	-125	1370	-145	-145	-230	-329	-203	-213	0
824	0	0	892	1730	838	-1311	27	1284	-36	38	15	-23	11	-81	0
825	0	0	966	1728	762	-1347	102	1245	110	184	244	333	219	147	0
826	0	0	958	1722	764	-1340	97	1243	95	87	291	267	170	159	0
827	0	0	1061	1726	665	-1393	198	1195	106	176	291	345	155	157	0
828	0	0	974	1720	746	-1347	114	1233	62	128	153	139	213	97	0
829	0	0	850	1730	880	-1290	-15	1305	-19	-46	-106	-283	-40	-145	0
830	0	0	848	1738	890	-1293	-21	1314	-38	0	-166	-345	-128	-79	0
831	0	0	803	1718	915	-1260	-56	1316	-108	-157	-362	-504	-258	-157	0
832	0	0	743	1685	942	-1214	-99	1313	-73	-172	-320	-430	-291	-137	0
833	0	0	774	1658	884	-1216	-55	1271	-48	-129	-186	-236	-149	-145	0
834	0	0	848	1637	789	-1242	29	1213	3	1	-1	31	-44	-56	0
835	0	0	1009	1649	640	-1329	184	1144	42	126	236	225	50	106	0
836	0	0	922	1633	711	-1277	105	1172	106	95	306	351	236	168	0
837	0	0	993	1625	632	-1309	180	1128	139	129	300	368	252	170	0
838	0	0	931	1586	655	-1258	138	1120	60	62	120	147	110	0	0
839	0	0	817	1583	766	-1200	25	1174	-23	3	-19	-129	-52	17	0
840	0	0	685	1583	898	-1134	-106	1240	-129	-128	-265	-422	-205	-194	0
841	0	0	723	1586	863	-1154	-70	1224	-116	-129	-269	-434	-223	-178	0
842	0	0	677	1598	921	-1137	-122	1259	-234	-143	-277	-496	-289	-226	0
843	0	0	706	1602	896	-1154	-95	1249	-69	-106	-213	-207	-166	-129	0
844	0	0	811	1596	785	-1203	13	1190	67	5	85	11	-1	25	0
845	0	0	852	1573	721	-1212	65	1147	29	139	161	250	42	126	0
846	0	0	979	1559	580	-1269	199	1069	159	250	337	380	296	188	0
847	0	0	828	1557	729	-1192	49	1143	3	207	259	269	248	116	0
848	0	0	853	1557	704	-1205	74	1130	15	69	213	54	143	42	0
849	0	0	768	1561	793	-1164	-12	1177	-21	-15	11	-131	5	7	0
850	0	0	665	1524	859	-1094	-97	1191	-60	-186	-168	-362	-186	-176	0
851	0	0	624	1520	896	-1072	-136	1208	-139	-159	-248	-438	-211	-248	0
852	0	0	594	1509	915	-1051	-160	1212	-170	-170	-275	-432	-259	-162	0
853	0	0	710	1480	770	-1095	-30	1125	-60	-93	-139	-178	-219	-116	0
854	0	0	722	1499	777	-1110	-27	1138	42	21	85	46	1	60	0
855	0	0	817	1501	684	-1159	66	1092	135	60	217	223	81	46	0
856	0	0	822	1489	667	-1155	77	1078	112	209	343	420	287	217	0
857	0	0	885	1501	616	-1193	134	1058	93	98	358	314	186	126	0
858	0	0	766	1503	737	-1134	14	1120	42	85	157	139	131	-31	0
859	0	0	675	1509	834	-1092	-79	1171	-36	-50	-13	-151	-106	-65	0
860	0	0	720	1517	797	-1118	-38	1157	-97	-95	-192	-318	-213	-120	0
861	0	0	621	1528	907	-1074	-143	1217	-77	-226	-238	-366	-362	-164	0
862	0	0	508	1536	1028	-1022	-260	1282	-219	-203	-240	-426	-285	-230	0
863	0	0	669	1540	871	-1104	-101	1205	-62	-137	-180	-242	-252	-201	0
864	0	0	714	1519	805	-1116	-45	1162	-15	7	75	139	-25	3	0
865	0	0	757	1519	762	-1138	-2	1140	52	73	159	221	87	62	0
866	0	0	893	1509	616	-1201	138	1062	108	209	322	452	215	194	0
867	0	0	807	1486	679	-1146	64	1082	9	172	370	316	258	139	0
868	0	0	751	1447	696	-1099	27	1071	7	27	145	155	77	-46	0
869	0	0	683	1410	727	-1046	-22	1068	-32	-21	65	-151	-71	46	0
870	0	0	541	1365	824	-953	-141	1094	-178	-120	-234	-395	-172	-213	0
871	0	0	458	1303	845	-880	-193	1074	-184	-153	-329	-409	-256	-281	0
872	0	0	446	1330	884	-888	-219	1107	-176	-162	-320	-343	-312	-244	0
873	0	0	566	1363	797	-964	-115	1080	-38	-93	-207	-226	-209	-151	0
874	0	0	621	1435	814	-1028	-96	1124	17	-46	-23	23	-139	-54	0
875	0	0	809	1581	772	-1195	18	1176	19	106	159	283	38	120	0
876	0	0	937	1730	793	-1333	72	1261	69	170	261	432	172	141	0
877	0	0	1034	1908	874	-1471	80	1391	64	120	285	331	162	75	0
878	0	0	1119	2166	1047	-1642	36	1606	65	100	139	168	77	50	0
879	0	0	1114	2417	1303	-1765	-94	1860	-48	-52	-100	-83	-65	-170	0
880	0	0	1230	2729	1499	-1979	-134	2114	-112	-112	-256	-294	-289	-153	0
881	0	0	1366	3082	1716	-2224	-175	2399	-118	-197	-347	-389	-341	-201	0
882	0	0	1513	3427	1914	-2470	-200	2670	-79	-153	-364	-407	-230	-228	0
883	0	0	1756	3837	2081	-2796	-162	2959	-69	-91	-192	-213	-168	-195	0
884	0	0	2087	4403	2316	-3245	-114	3359	13	38	3	104	-73	-73	0
885	0	0	2474	4900	2426	-3687	24	3663	126	73	211	335	42	77	0
886	0	0	2720	5282	2562	-4001	79	3922	188	110	300	459	159	203	0
887	0	0	2766	5414	2648	-4090	59	4031	81	73	217	415	149	85	0
888	0	0	2708	5315	2607	-4011	50	3961	-21	87	87	225	27	48	0
889	0	0	2421	5065	2644	-3743	-111	3854	-23	-180	-79	-58	-213	-122	0
890	0	0	2321	4941	2620	-3631	-149	3780	-87	-161	-265	-292	-296	-168	1
891	0	0	2209	4822	2613	-3515	-202	3717	-180	-159	-343	-430	-285	-234	0
892	0	0	2091	4576	2485	-3333	-197	3530	-118	-205	-287	-477	-234	-207	0
893	0	0	1924	4106	2182	-3015	-129	3144	-114	-133	-341	-285	-258	-215	0
894	0	0	1693	3658	1965	-2675	-136	2811	-29	-11	-50	87	-83	64	0
895	0	0	1595	3125	1530	-2360	32	2327	29	11	147	296	-5	34	0
896	0	0	1424	2622	1198	-2023	113	1910	100	98	325	459	199	226	0
897	0	0	1226	2170	944	-1698	141	1557	135	73	199	419	226	100	0
898	0	0	966	1831	865	-1398	50	1348	23	29	128	197	83	95	0
899	0	0	815	1736	921	-1275	-53	1328	-71	-81	-79	-102	-95	-5	0
900	0	0	782	1732	950	-1257	-84	1341	-129	-77	-238	-287	-258	-38	0
901	0	0	708	1767	1059	-1237	-175	1413	-97	-203	-302	-448	-310	-79	0
902	0	0	796	1833	1037	-1314	-120	1435	-203	-178	-327	-397	-314	-172	0
903	0	0	798	1833	1035	-1315	-118	1434	-64	-147	-143	-283	-149	-139	0
904	0	0	826	1821	995	-1323	-84	1408	-25	-52	-32	31	-40	-1	0
905	0	0	949	1796	847	-1372	51	1321	93	11	184	240	73	104	0
906	0	0	955	1763	808	-1359	73	1285	128	161	182	432	219	221	0
907	0	0	959	1742	783	-1350	88	1262	79	122	240	378	186	223	0
908	0	0	935	1728	793	-1331	71	1260	0	23	65	180	36	75	0
909	0	0	801	1705	904	-1253	-51	1304	-29	-106	-114	-131	-85	11	0
910	0	0	720	1666	946	-1193	-113	1306	-110	-164	-254	-333	-289	-62	0
911	0	0	695	1635	940	-1165	-122	1287	-172	-228	-283	-508	-320	-209	0
912	0	0	646	1612	966	-1129	-160	1289	-137	-201	-267	-434	-277	-100	0
913	0	0	681	1594	913	-1137	-116	1253	-93	-182	-244	-221	-261	-114	0
914	0	0	834	1590	756	-1212	39	1173	108	27	31	95	-19	64	0
915	0	0	786	1573	787	-1179	0	1180	60	95	91	250	91	114	0
916	0	0	958	1565	607	-1261	175	1086	133	186	271	436	192	174	0
917	0	0	857	1563	706	-1210	75	1134	170	108	314	339	178	164	0
918	0	0	866	1552	686	-1209	90	1119	34	56	85	147	17	75	0
919	0	0	761	1552	791	-1156	-15	1171	-17	-64	-91	-139	-128	-15	0
920	0	0	702	1534	832	-1118	-65	1183	-81	-106	-234	-283	-184	-31	0
921	0	0	613	1517	904	-1065	-145	1210	-199	-161	-283	-506	-285	-203	0
922	0	0	626	1522	896	-1074	-135	1209	-176	-226	-273	-459	-353	-170	0
923	0	0	675	1530	855	-1102	-90	1192	-56	-122	-149	-228	-182	-75	0
924	0	0	704	1530	826	-1117	-61	1178	50	-87	17	44	-31	-32	0
925	0	0	832	1534	702	-1183	65	1118	110	120	139	267	124	174	0
926	0	0	882	1524	642	-1203	120	1083	116	157	300	384	199	151	0
927	0	0	904	1505	601	-1204	151	1053	102	141	300	378	199	168	0
928	0	0	770	1487	717	-1128	26	1102	46	73	116	153	97	52	0
929	0	0	760	1497	737	-1128	11	1117	-17	-44	19	-69	-25	-32	0
930	0	0	677	1522	845	-1099	-84	1183	-91	-141	-219	-283	-190	-166	0
931	0	0	615	1517	902	-1066	-143	1209	-188	-116	-273	-372	-322	-151	0
932	0	0	588	1536	948	-1062	-180	1242	-137	-186	-238	-424	-217	-112	0
933	0	0	675	1534	859	-1104	-92	1196	-56	-87	-182	-213	-273	-120	0
934	0	0	671	1532	861	-1101	-95	1196	-11	-38	60	48	-83	-5	0
935	0	0	780	1563	783	-1171	-1	1173	77	126	219	287	87	137	0
936	0	0	929	1571	642	-1250	143	1106	162	203	337	434	174	162	0
937	0	0	818	1557	739	-1187	39	1148	98	172	244	386	162	139	0
938	0	0	807	1555	748	-1181	29	1151	25	71	180	207	118	64	0
939	0	0	726	1552	826	-1139	-50	1189	-23	-46	-75	-104	-7	-69	0
940	0	0	679	1557	878	-1118	-99	1217	-73	-75	-209	-283	-141	-147	0
941	0	0	642	1573	931	-1107	-144	1252	-118	-145	-325	-413	-221	-215	0
942	0	0	636	1573	937	-1104	-150	1255	-128	-155	-259	-401	-252	-228	0
943	0	0	671	1573	902	-1122	-115	1237	-38	-102	-178	-203	-205	-172	0
944	0	0	758	1565	807	-1161	-24	1186	5	75	58	98	-9	31	0
945	0	0	811	1550	739	-1180	36	1144	102	65	244	304	87	95	0
946	0	0	885	1532	647	-1208	119	1089	124	246	298	355	226	137	0
947	0	0	900	1546	646	-1223	127	1096	129	217	331	382	226	153	0
948	0	0	817	1542	725	-1179	46	1133	-36	159	180	155	131	104	0
949	0	0	755	1536	781	-1145	-13	1158	-128	56	-32	-225	1	-120	0
950	0	0	718	1552	834	-1135	-58	1193	-110	9	-73	-306	-116	-60	0
951	0	0	573	1544	971	-1058	-199	1257	-199	-131	-281	-477	-298	-194	0
952	0	0	719	1559	840	-1139	-60	1199	-110	-64	-135	-364	-232	-180	0
953	0	0	652	1561	909	-1106	-128	1235	-116	-31	-69	-269	-190	-77	0
954	0	0	814	1557	743	-1185	35	1150	7	108	116	25	5	5	0
955	0	0	784	1573	789	-1178	-2	1181	114	141	254	209	149	83	0
956	0	0	876	1555	679	-1215	98	1117	118	205	413	399	230	197	0
957	0	0	929	1557	628	-1243	150	1092	77	219	316	302	207	180	0
958	0	0	835	1552	717	-1193	59	1134	32	141	213	126	157	36	0
959	0	0	814	1557	743	-1185	35	1150	19	91	27	-77	-34	-62	0
960	0	0	706	1559	853	-1132	-73	1206	-143	-23	-203	-292	-131	-180	0
961	0	0	726	1538	812	-1132	-43	1175	-69	-79	-273	-463	-215	-271	0
962	0	0	650	1524	874	-1087	-112	1199	-122	-34	-149	-426	-164	-209	0
963	0	0	799	1563	764	-1181	17	1163	-58	-73	-44	-232	-164	-122	0
964	0	0	838	1584	746	-1211	46	1165	1	97	67	58	1	-52	0
965	0	0	976	1610	634	-1293	171	1122	106	176	298	248	230	120	0
966	0	0	980	1614	634	-1297	173	1124	155	184	473	364	267	151	0
967	0	0	1003	1590	587	-1296	208	1088	104	228	426	306	298	141	0
968	0	0	880	1553	673	-1216	103	1113	36	139	252	104	213	3	0
969	0	0	743	1511	768	-1127	-12	1139	-64	-13	52	-164	-83	-38	0
970	0	0	679	1501	822	-1090	-71	1161	-126	-29	-207	-337	-176	-219	0
971	0	0	677	1493	816	-1085	-69	1154	-159	-56	-131	-469	-211	-190	0
972	0	0	670	1484	814	-1077	-72	1149	-166	-143	-162	-459	-197	-186	0
973	0	0	666	1474	808	-1070	-71	1141	-112	-64	-56	-285	-102	-129	0
974	0	0	831	1513	682	-1172	74	1097	48	64	126	1	0	-31	0
975	0	0	891	1575	684	-1233	103	1129	91	188	335	263	147	139	0
976	0	0	927	1590	663	-1258	132	1126	77	145	366	370	252	135	0
977	0	0	1075	1658	583	-1366	246	1120	124	194	419	304	300	176	0
978	0	0	922	1703	781	-1312	70	1242	48	116	265	122	184	71	0
979	0	0	854	1709	855	-1281	0	1282	-50	-17	9	-199	13	-139	0
980	0	0	850	1775	925	-1312	-37	1350	-77	-131	-48	-407	-129	-133	0
981	0	0	794	1767	973	-1280	-89	1370	-91	-62	-180	-432	-180	-145	0
982	0	0	782	1800	1018	-1291	-118	1409	-104	-182	-162	-500	-234	-157	0
983	0	0	848	1763	915	-1305	-33	1339	-56	17	-135	-246	-98	-131	0
984	0	0	914	1703	789	-1308	62	1246	69	62	102	100	19	95	0
985	0	0	921	1629	708	-1275	106	1168	106	184	228	234	176	135	0
986	0	0	959	1616	657	-1287	151	1136	124	157	341	339	219	122	0
987	0	0	1104	1666	562	-1385	271	1114	139	217	424	294	335	217	0
988	0	0	890	1681	791	-1285	49	1236	3	143	207	75	157	102	0
989	0	0	850	1701	851	-1275	0	1276	-95	-69	-9	-238	-106	-27	0
990	0	0	864	1769	905	-1316	-20	1337	-54	-145	-141	-347	-124	-120	0
991	0	0	778	1804	1026	-1291	-124	1415	-176	-106	-221	-552	-238	-110	0
992	0	0	834	1813	979	-1323	-72	1396	-120	-98	-273	-467	-234	-159	0
993	0	0	925	1819	894	-1372	15	1356	-3	-21	-65	-333	-81	-23	0
994	0	0	978	1874	896	-1426	41	1385	17	7	100	-13	52	87	0
995	0	0	1131	1874	743	-1502	194	1308	48	164	285	182	182	192	0
996	0	0	1104	1897	793	-1500	155	1345	104	135	386	300	296	215	0
997	0	0	1193	1910	717	-1551	238	1313	46	221	298	192	304	178	0
998	0	0	1091	1905	814	-1498	138	1359	-5	133	246	36	182	118	0
999	0	0	1073	1914	841	-1493	116	1377	-69	60	-42	-199	62	-21	0
1000	0	0	1051	1941	890	-1496	80	1415	-106	-58	-180	-434	-54	-110	0
1001	0	0	900	1934	1034	-1417	-67	1484	-162	-139	-289	-510	-192	-157	0
1002	0	0	1030	1961	931	-1495	49	1446	-108	-159	-186	-500	-252	-192	0
1003	0	0	1047	1972	925	-1509	61	1448	-87	21	-93	-283	-77	-95	0
1004	0	0	1057	2011	954	-1534	51	1482	-56	56	52	-31	-32	-98	0
1005	0	0	1220	2038	818	-1629	201	1428	106	182	318	209	139	141	0
1006	0	0	1248	2066	818	-1657	215	1442	50	201	347	275	314	141	0
1007	0	0	1294	2075	781	-1684	256	1428	19	217	335	209	287	98	0
1008	0	0	1267	2081	814	-1674	226	1447	34	176	188	19	162	19	0
1009	0	0	1118	2101	983	-1609	67	1542	-58	17	-31	-219	25	-95	0
1010	0	0	1094	2141	1047	-1617	23	1594	-75	-112	-137	-419	-192	-188	0
1011	0	0	1116	2186	1070	-1651	23	1628	-166	-168	-226	-459	-180	-180	0
1012	0	0	1033	2262	1229	-1647	-98	1745	-258	-157	-343	-661	-320	-302	0
1013	0	0	355	2118	1763	-1236	-704	1940	-855	-828	-948	-1239	-960	-807	0
1014	0	0	765	2262	1497	-1513	-366	1879	-306	-164	-44	-263	-97	-153	0
1015	0	0	1787	3354	1567	-2570	110	2460	62	38	217	159	242	40	0
1016	0	0	2103	4231	2128	-3167	-12	3179	97	79	327	201	289	180	0
1017	0	0	3151	5967	2816	-4559	167	4391	-46	137	294	120	135	104	0
1018	0	0	3638	7040	3402	-5339	118	5221	-34	23	120	-5	77	13	0
1019	0	0	3779	7657	3878	-5718	-49	5767	-118	-135	-60	-388	-139	-133	0
1020	0	0	3977	8246	4269	-6111	-146	6257	-128	-170	-230	-446	-190	-246	0
1021	0	0	4035	8623	4588	-6329	-276	6605	-161	-176	-269	-580	-219	-331	0
1022	0	0	4210	8786	4576	-6498	-183	6681	-106	-145	-238	-583	-217	-294	0
1023	0	0	4452	8927	4475	-6689	-11	6701	-100	98	-145	-389	-217	-225	0
1024	0	0	4564	9024	4460	-6794	52	6742	-85	102	64	-199	-50	-180	0
1025	0	0	4854	9114	4260	-6984	297	6687	31	252	341	87	139	-56	0
1026	0	0	4867	9199	4332	-7033	267	6765	75	226	384	281	246	-13	1
1027	0	0	5011	9275	4264	-7143	373	6769	81	246	393	250	242	-100	0
1028	0	0	4951	9350	4399	-7150	276	6874	83	197	246	75	95	-157	0
1029	0	0	4809	9426	4617	-7117	96	7021	-56	-21	118	-263	-79	-203	0
1030	0	0	4850	9492	4642	-7171	104	7067	-73	-89	-139	-360	-176	-302	0
1031	0	0	4765	9535	4770	-7150	-2	7152	-95	-186	-246	-488	-277	-446	0
1032	0	0	4744	9566	4822	-7155	-39	7194	-71	-131	-194	-453	-234	-318	0
1033	0	0	4778	9618	4840	-7198	-31	7229	-27	-162	-201	-364	-182	-314	0
1034	0	0	4846	9649	4803	-7247	21	7226	143	-50	-38	-50	48	-149	0
1035	0	0	4864	9657	4793	-7260	35	7225	52	23	143	128	139	-25	0
1036	0	0	4854	9645	4791	-7249	31	7218	89	17	242	256	310	93	0
1037	0	0	4814	9632	4818	-7223	-2	7225	17	-52	118	223	147	75	0
1038	0	0	4832	9635	4803	-7233	14	7219	21	-27	-31	182	201	3	0
1039	0	0	4584	9626	5042	-7105	-229	7334	-199	-197	-343	-162	-73	-95	0
1040	0	0	4596	9657	5061	-7126	-232	7359	-223	-318	-446	-289	-211	-197	0
1041	0	0	4484	9661	5177	-7072	-346	7419	-223	-366	-486	-327	-256	-275	0
1042	0	0	4511	9659	5148	-7085	-318	7403	-234	-432	-578	-333	-355	-279	0
1043	0	0	4608	9628	5020	-7118	-206	7324	-143	-269	-428	-34	-240	-161	0
1044	0	0	4546	9597	5051	-7071	-252	7324	-13	-283	-283	228	-124	29	0
1045	0	0	4709	9593	4884	-7151	-87	7238	65	-110	-137	481	-9	112	0
1046	0	0	4708	9579	4871	-7143	-81	7225	112	-54	-87	686	93	203	0
1047	0	0	4720	9538	4818	-7129	-49	7178	131	-120	-116	688	32	186	0
1048	0	0	4555	9484	4929	-7019	-187	7206	5	-120	-258	366	-100	110	0
1049	0	0	4464	9432	4968	-6948	-252	7200	-87	-310	-380	75	-300	-54	0
1050	0	0	4400	9430	5030	-6915	-315	7230	-147	-256	-663	-23	-362	-108	0
1051	0	0	4392	9335	4943	-6863	-275	7139	-219	-424	-735	-186	-453	-197	0
1052	0	0	4417	9290	4873	-6853	-228	7081	-225	-393	-700	-85	-461	-157	0
1053	0	0	4378	9284	4906	-6831	-264	7095	-166	-325	-694	110	-422	-213	0
1054	0	0	4354	9273	4919	-6813	-282	7096	-129	-287	-372	347	-345	-50	0
1055	0	0	4377	9277	4900	-6827	-261	7088	-50	-192	-368	611	-236	60	0
1056	0	0	4465	9247	4782	-6856	-158	7014	-36	-77	-221	816	-91	65	0
1057	0	0	4398	9180	4782	-6789	-192	6981	-48	-228	-168	649	-161	71	0
1058	0	0	4344	9129	4785	-6736	-220	6957	-19	-213	-337	539	-312	0	0
1059	0	0	4261	9114	4853	-6687	-296	6983	-145	-337	-504	213	-496	-209	0
1060	0	0	4198	9121	4923	-6659	-362	7022	-135	-358	-667	38	-517	-221	0
1061	0	0	4243	9129	4886	-6686	-321	7007	-186	-370	-665	-120	-675	-269	0
1062	0	0	4247	9135	4888	-6691	-320	7011	-159	-378	-686	-135	-636	-244	0
1063	0	0	4336	9118	4782	-6727	-223	6950	-110	-304	-533	0	-541	-207	0
1064	0	0	4454	9104	4650	-6779	-98	6877	89	-244	-289	244	-417	-89	0
1065	0	0	4531	9088	4557	-6809	-13	6822	75	-172	-110	281	-176	-58	0
1066	0	0	4600	9100	4500	-6850	50	6800	180	-100	145	486	-143	85	0
1067	0	0	4594	9100	4506	-6847	44	6803	174	-166	58	415	-207	27	0
1068	0	0	4596	9125	4529	-6860	33	6827	62	-141	-21	258	-234	-110	0
1069	0	0	4514	9123	4609	-6818	-47	6866	-23	-184	-215	-64	-356	-145	0
1070	0	0	4462	9096	4634	-6779	-86	6865	-27	-277	-304	-250	-516	-199	0
1071	0	0	4444	9086	4642	-6765	-99	6864	-83	-316	-331	-374	-566	-275	0
1072	0	0	4427	9063	4636	-6745	-104	6849	-50	-302	-327	-393	-459	-263	0
1073	0	0	4551	9022	4471	-6786	40	6746	15	-197	-184	-69	-461	-192	0
1074	0	0	4567	8986	4419	-6776	74	6702	21	-19	46	139	-217	-79	0
1075	0	0	4643	8949	4306	-6796	168	6627	114	81	265	481	-71	23	0
1076	0	0	4712	8892	4180	-6802	266	6536	129	164	403	638	81	197	0
1077	0	0	4559	8852	4293	-6705	133	6572	102	23	337	502	27	100	0
1078	0	0	4708	8811	4103	-6759	302	6457	195	153	320	488	13	135	0
1079	0	0	4340	8745	4405	-6542	-32	6575	-56	-62	79	31	-213	-1	0
1080	0	0	4468	8693	4225	-6580	121	6459	-15	-93	-64	-223	-298	-108	0
1081	0	0	4202	8650	4448	-6426	-123	6549	-91	-162	-221	-172	-403	-95	0
1082	0	0	4268	8619	4351	-6443	-41	6485	-145	-157	-201	-335	-401	-128	0
1083	0	0	4326	8580	4254	-6453	36	6417	25	-25	11	-128	-172	29	0
1084	0	0	4281	8549	4268	-6415	6	6408	60	65	164	73	-147	159	0
1085	0	0	4426	8503	4077	-6464	174	6290	176	161	331	343	25	265	0
1086	0	0	4402	8450	4048	-6426	177	6249	234	195	450	430	155	341	0
1087	0	0	4408	8406	3998	-6407	205	6202	197	320	516	360	172	306	0
1088	0	0	4278	8388	4110	-6333	84	6249	118	168	271	149	36	168	0
1089	0	0	4179	8336	4157	-6257	11	6246	38	83	50	-126	-120	31	0
1090	0	0	4125	8309	4184	-6217	-29	6246	64	44	38	-174	-137	126	0
1091	0	0	4043	8270	4227	-6156	-92	6248	-46	-48	-124	-389	-318	-17	0
1092	0	0	4130	8266	4136	-6198	-3	6201	139	65	-23	-232	-143	44	0
1093	0	0	4111	8252	4141	-6181	-15	6196	-1	48	62	-147	-166	40	0
1094	0	0	4243	8262	4019	-6252	112	6140	89	232	279	139	58	162	0
1095	0	0	4251	8243	3992	-6247	129	6117	211	308	446	434	166	296	0
1096	0	0	4258	8221	3963	-6239	147	6092	232	337	543	475	258	343	0
1097	0	0	4276	8208	3932	-6242	172	6070	164	314	529	452	296	308	0
1098	0	0	4264	8192	3928	-6228	168	6060	164	281	430	194	279	161	0
1099	0	0	4070	8169	4099	-6119	-14	6134	-71	168	230	-145	-19	64	0
1100	0	0	4004	8126	4122	-6065	-59	6124	-29	-9	34	-366	-166	-27	0
1101	0	0	3903	8097	4194	-6000	-145	6145	-170	11	5	-512	-201	-15	0
1102	0	0	3894	8082	4188	-5988	-147	6135	-133	-29	-21	-517	-203	-112	0
1103	0	0	3961	8062	4101	-6011	-70	6081	13	34	207	-333	-69	50	0
1104	0	0	3985	8031	4046	-6008	-30	6038	17	128	248	-149	9	21	0
1105	0	0	4037	8000	3963	-6018	37	5981	131	279	506	112	166	263	0
1106	0	0	4067	7983	3916	-6025	75	5949	48	269	535	157	298	184	0
1107	0	0	4154	7971	3817	-6062	168	5894	114	333	512	192	304	252	0
1108	0	0	4076	7971	3895	-6023	90	5933	-31	281	438	-56	137	161	0
1109	0	0	3938	7959	4021	-5948	-41	5990	-54	67	184	-308	-93	27	0
1110	0	0	3810	7934	4124	-5872	-157	6029	-180	25	60	-430	-178	-38	0
1111	0	0	3731	7919	4188	-5825	-228	6053	-174	-91	-56	-628	-287	-215	0
1112	0	0	3740	7901	4161	-5820	-210	6031	-116	21	-65	-453	-213	-40	0
1113	0	0	3746	7874	4128	-5810	-191	6001	-69	0	15	-261	-157	-106	0
1114	0	0	3880	7862	3982	-5871	-51	5922	38	133	310	-5	54	64	0
1115	0	0	3820	7831	4011	-5825	-95	5921	32	195	393	215	135	116	0
1116	0	0	3946	7802	3856	-5874	45	5829	91	265	490	358	256	170	0
1117	0	0	3837	7763	3926	-5800	-44	5844	21	300	525	252	263	244	0
1118	0	0	3874	7744	3870	-5809	2	5807	54	225	310	48	116	73	0
1119	0	0	3766	7713	3947	-5739	-90	5830	-85	93	118	-153	-93	-9	0
1120	0	0	3663	7690	4027	-5676	-182	5858	-161	-13	-44	-362	-273	-106	0
1121	0	0	3604	7672	4068	-5638	-232	5870	-256	-54	-131	-570	-263	-213	0
1122	0	0	3587	7661	4074	-5624	-243	5867	-201	-56	-122	-384	-258	-79	0
1123	0	0	3589	7647	4058	-5618	-234	5852	-151	-73	-48	-403	-269	-161	0
1124	0	0	3750	7631	3881	-5690	-65	5756	87	174	203	52	-13	67	0
1125	0	0	3764	7628	3864	-5696	-50	5746	89	143	263	143	13	104	0
1126	0	0	3843	7614	3771	-5728	36	5692	83	232	434	258	188	232	0
1127	0	0	3835	7604	3769	-5719	33	5686	75	197	337	250	126	122	0
1128	0	0	3715	7583	3868	-5649	-76	5725	-5	145	174	46	-23	29	0
1129	0	0	3690	7597	3907	-5643	-108	5752	-133	-17	-13	-269	-170	-54	0
1130	0	0	3622	7593	3971	-5607	-174	5782	-164	-93	-91	-432	-287	-147	0
1131	0	0	3544	7577	4033	-5560	-244	5805	-157	-172	-333	-452	-355	-238	0
1132	0	0	3521	7556	4035	-5538	-257	5795	-213	-112	-322	-502	-397	-205	0
1133	0	0	3591	7546	3955	-5568	-182	5750	-151	-32	-151	-240	-263	-149	0
1134	0	0	3632	7560	3928	-5596	-148	5744	-85	32	17	-56	-58	-67	0
1135	0	0	3740	7534	3794	-5637	-27	5664	81	186	131	292	69	32	0
1136	0	0	3756	7509	3753	-5632	1	5631	46	176	211	405	93	112	0
1137	0	0	3811	7498	3687	-5654	62	5592	104	145	275	399	122	129	0
1138	0	0	3653	7478	3825	-5565	-86	5651	-15	27	46	116	-95	42	0
1139	0	0	3611	7430	3819	-5520	-104	5624	-65	-21	-85	-81	-234	-120	0
1140	0	0	3527	7354	3827	-5440	-150	5590	-126	-141	-287	-275	-322	-170	0
1141	0	0	3386	7302	3916	-5344	-265	5609	-137	-230	-325	-388	-455	-168	0
1142	0	0	3393	7294	3901	-5343	-254	5597	-151	-228	-388	-310	-426	-285	0
1143	0	0	3424	7284	3860	-5354	-218	5572	-95	-120	-248	-223	-300	-112	0
1144	0	0	3490	7278	3788	-5384	-149	5533	-46	5	-118	100	-219	-98	0
1145	0	0	3563	7278	3715	-5420	-76	5496	5	48	128	289	-73	36	0
1146	0	0	3628	7290	3662	-5459	-17	5476	52	186	209	463	91	164	0
1147	0	0	3645	7282	3637	-5463	4	5459	95	38	145	438	48	106	0
1148	0	0	3626	7259	3633	-5442	-3	5446	13	42	-1	190	-60	-3	0
1149	0	0	3505	7251	3746	-5378	-120	5498	-9	-104	-230	-118	-258	-79	0
1150	0	0	3382	7236	3854	-5309	-236	5545	-174	-170	-296	-380	-341	-157	0
1151	0	0	3375	7222	3847	-5298	-236	5534	-226	-228	-405	-452	-467	-219	0
1152	0	0	3347	7195	3848	-5271	-250	5521	-203	-283	-461	-444	-397	-265	0
1153	0	0	3420	7193	3773	-5306	-176	5483	-162	-118	-217	-273	-329	-98	0
1154	0	0	3430	7181	3751	-5305	-160	5466	-54	-36	-114	23	-166	-85	0
1155	0	0	3512	7168	3656	-5340	-72	5412	27	-31	34	161	-100	-11	0
1156	0	0	3597	7162	3565	-5379	16	5363	155	157	240	419	104	215	0
1157	0	0	3513	7150	3637	-5331	-62	5393	-1	-69	102	182	85	0	0
1158	0	0	3573	7129	3556	-5351	8	5342	3	48	34	129	-7	36	0
1159	0	0	3393	7121	3728	-5257	-167	5424	-100	-157	-213	-203	-137	-182	0
1160	0	0	3401	7094	3693	-5247	-146	5393	-135	-248	-296	-376	-217	-194	0
1161	0	0	3348	7084	3736	-5216	-194	5410	-106	-314	-386	-430	-358	-143	0
1162	0	0	3335	7096	3761	-5215	-213	5428	-178	-292	-374	-401	-358	-320	0
1163	0	0	3463	7100	3637	-5281	-87	5368	-122	-87	-277	-244	-135	-192	0
1164	0	0	3474	7088	3614	-5281	-70	5351	-34	-143	-73	42	-95	-52	0
1165	0	0	3560	7061	3501	-5310	29	5281	54	3	98	244	27	19	0
1166	0	0	3624	7046	3422	-5335	101	5234	40	106	174	417	209	44	0
1167	0	0	3580	7040	3460	-5310	60	5250	93	44	71	310	135	62	0
1168	0	0	3529	7028	3499	-5278	15	5263	-13	32	48	133	83	23	0
1169	0	0	3399	7005	3606	-5202	-103	5305	-143	-166	-197	-232	-106	-215	0
1170	0	0	3435	6991	3556	-5213	-60	5273	-135	-161	-246	-446	-190	-221	0
1171	0	0	3373	6985	3612	-5179	-119	5298	-172	-219	-393	-502	-211	-306	0
1172	0	0	3327	6976	3649	-5151	-161	5312	-232	-248	-358	-502	-226	-316	0
1173	0	0	3428	6966	3538	-5197	-55	5252	-108	-151	-219	-329	-129	-126	0
1174	0	0	3445	6952	3507	-5198	-31	5229	-46	-62	-25	-79	0	-108	0
1175	0	0	3570	6937	3367	-5253	101	5152	93	124	120	194	153	54	0
1176	0	0	3591	6935	3344	-5263	123	5139	52	106	271	356	267	139	0
1177	0	0	3641	6927	3286	-5284	177	5106	42	188	116	261	213	62	0
1178	0	0	3544	6925	3381	-5234	81	5153	64	46	98	32	141	-32	0
1179	0	0	3433	6921	3488	-5177	-27	5204	-56	-79	-126	-228	-13	-133	0
1180	0	0	3415	6914	3499	-5164	-42	5206	-104	-143	-298	-372	-188	-225	0
1181	0	0	3298	6925	3627	-5111	-164	5276	-159	-174	-386	-483	-298	-263	0
1182	0	0	3383	6904	3521	-5143	-69	5212	-112	-114	-310	-366	-254	-201	0
1183	0	0	3375	6894	3519	-5134	-72	5206	-126	-71	-234	-226	-164	-151	0
1184	0	0	3430	6892	3462	-5161	-16	5177	-9	3	-7	62	-21	-85	0
1185	0	0	3476	6867	3391	-5171	42	5129	58	-7	178	168	131	-46	0
1186	0	0	3567	6857	3290	-5212	138	5073	93	223	238	471	289	106	0
1187	0	0	3499	6828	3329	-5163	85	5078	56	102	230	327	176	71	0
1188	0	0	3430	6826	3396	-5128	17	5111	-9	-1	77	27	60	-32	0
1189	0	0	3433	6826	3393	-5129	20	5109	34	7	-58	-143	0	-100	0
1190	0	0	3220	6807	3587	-5013	-183	5197	-195	-217	-170	-407	-277	-126	0
1191	0	0	3321	6791	3470	-5056	-74	5130	-93	-180	-261	-488	-287	-275	0
1192	0	0	3236	6764	3528	-5000	-146	5146	-50	-102	-238	-422	-161	-162	0
1193	0	0	3265	6749	3484	-5007	-109	5116	-106	-69	-131	-291	-213	-69	0
1194	0	0	3325	6743	3418	-5034	-46	5080	23	-1	71	7	-102	62	0
1195	0	0	3412	6735	3323	-5073	44	5029	0	129	151	159	155	91	0
1196	0	0	3510	6720	3210	-5115	150	4965	145	161	374	386	199	197	0
1197	0	0	3446	6714	3268	-5080	89	4991	114	87	275	254	194	126	0
1198	0	0	3354	6710	3356	-5032	-1	5033	-17	36	79	44	56	108	0
1199	0	0	3358	6702	3344	-5030	7	5023	-100	27	-120	-236	-11	-81	0
1200	0	0	3217	6693	3476	-4955	-129	5084	-162	-93	-203	-382	-164	-157	0
1201	0	0	3149	6693	3544	-4921	-197	5118	-236	-137	-329	-568	-234	-300	0
1202	0	0	3156	6694	3538	-4925	-191	5116	-159	-100	-287	-477	-283	-252	0
1203	0	0	3209	6683	3474	-4946	-132	5078	-44	-69	-176	-267	-178	-213	0
1204	0	0	3249	6671	3422	-4960	-86	5046	-17	-13	29	-17	-38	11	0
1205	0	0	3351	6650	3299	-5000	26	4974	29	147	139	265	79	79	0
1206	0	0	3388	6658	3270	-5023	59	4964	36	209	362	442	164	209	0
1207	0	0	3384	6660	3276	-5022	54	4968	15	141	236	254	209	79	0
1208	0	0	3411	6646	3235	-5028	88	4940	79	73	201	151	98	40	0
1209	0	0	3160	6634	3474	-4897	-157	5054	-102	-48	-17	-157	-128	1	0
1210	0	0	3160	6640	3480	-4900	-160	5060	-141	-110	-190	-455	-190	-209	0
1211	0	0	3122	6625	3503	-4873	-190	5064	-184	-137	-172	-486	-248	-104	0
1212	0	0	3073	6619	3546	-4846	-236	5082	-151	-180	-337	-419	-322	-234	0
1213	0	0	3240	6625	3385	-4932	-72	5005	-108	-52	-126	-298	-129	-112	0
1214	0	0	3191	6609	3418	-4900	-113	5013	-46	-56	69	5	13	-7	0
1215	0	0	3405	6592	3187	-4998	109	4889	44	131	238	186	151	129	0
1216	0	0	3377	6568	3191	-4972	93	4879	104	129	327	349	209	180	0
1217	0	0	3360	6557	3197	-4958	81	4877	48	176	267	291	306	141	0
1218	0	0	3399	6537	3138	-4968	130	4837	38	60	141	64	153	23	0
1219	0	0	3228	6520	3292	-4874	-32	4906	-31	-38	-3	-238	-38	-36	0
1220	0	0	3227	6528	3301	-4877	-37	4914	-221	-3	-149	-502	-133	-102	0
1221	0	0	3081	6516	3435	-4798	-177	4975	-250	-238	-252	-591	-320	-304	0
1222	0	0	3172	6520	3348	-4846	-88	4934	-128	-81	-211	-457	-190	-153	0
1223	0	0	3152	6510	3358	-4831	-103	4934	-129	-54	-108	-333	-116	-178	0
1224	0	0	3248	6516	3268	-4882	-10	4892	-44	42	100	-64	27	11	0
1225	0	0	3319	6502	3183	-4910	68	4842	40	102	250	209	157	25	0
1226	0	0	3432	6499	3067	-4965	182	4783	79	186	351	378	275	124	0
1227	0	0	3425	6497	3072	-4961	176	4784	23	207	331	155	322	97	0
1228	0	0	3345	6483	3138	-4914	103	4810	-1	97	230	34	145	69	0
1229	0	0	3267	6483	3216	-4875	25	4849	-62	-19	-31	-240	-19	-128	0
1230	0	0	3170	6458	3288	-4814	-59	4873	-102	-77	-124	-438	-135	-168	0
1231	0	0	3166	6460	3294	-4813	-64	4877	-190	-100	-256	-552	-258	-238	0
1232	0	0	3124	6458	3334	-4791	-105	4896	-149	-60	-194	-475	-205	-199	0
1233	0	0	3098	6442	3344	-4770	-123	4893	-131	-29	-141	-409	-75	-161	0
1234	0	0	3329	6433	3104	-4881	112	4768	112	93	122	3	81	9	0
1235	0	0	3234	6402	3168	-4818	33	4785	21	124	226	168	209	-3	0
1236	0	0	3357	6396	3039	-4876	159	4717	122	195	329	413	217	178	0
1237	0	0	3355	6398	3043	-4876	156	4720	108	161	306	292	287	32	0
1238	0	0	3284	6403	3119	-4843	82	4761	32	170	161	64	91	52	0
1239	0	0	3192	6396	3204	-4794	-6	4800	-32	-29	-11	-226	-52	-83	0
1240	0	0	3102	6398	3296	-4750	-97	4847	-83	-73	-118	-401	-182	-108	0
1241	0	0	3118	6396	3278	-4757	-80	4837	-135	-194	-244	-549	-298	-232	0
1242	0	0	3052	6388	3336	-4720	-142	4862	-118	-166	-153	-453	-232	-205	0
1243	0	0	3046	6365	3319	-4705	-136	4842	-114	-110	-145	-308	-195	-166	0
1244	0	0	3181	6345	3164	-4763	8	4754	13	54	15	-19	-46	0	0
1245	0	0	3174	6324	3150	-4749	12	4737	44	89	252	226	110	71	0
1246	0	0	3362	6320	2958	-4841	202	4639	161	199	325	374	250	207	0
1247	0	0	3224	6324	3100	-4774	62	4712	87	65	236	294	225	170	0
1248	0	0	3240	6332	3092	-4786	74	4712	48	69	124	58	93	-9	0
1249	0	0	3124	6332	3208	-4728	-42	4770	-38	-27	-38	-197	15	-50	0
1250	0	0	3056	6332	3276	-4694	-110	4804	-69	-139	-259	-325	-186	-195	0
1251	0	0	2953	6320	3367	-4636	-207	4843	-87	-221	-335	-444	-279	-238	0
1252	0	0	2984	6301	3317	-4642	-166	4809	-114	-203	-254	-386	-306	-217	0
1253	0	0	2985	6283	3298	-4634	-156	4790	-89	-112	-188	-184	-195	-98	0
1254	0	0	3061	6287	3226	-4674	-82	4756	-19	-62	48	31	52	1	0
1255	0	0	3135	6275	3140	-4705	-2	4707	1	25	139	277	89	85	0
1256	0	0	3197	6279	3082	-4738	57	4680	112	203	289	485	252	211	0
1257	0	0	3210	6273	3063	-4741	73	4668	98	77	230	327	209	75	0
1258	0	0	3201	6275	3074	-4738	63	4674	25	102	126	174	106	46	0
1259	0	0	2978	6256	3278	-4617	-150	4767	-65	-87	-60	-221	-23	-97	0
1260	0	0	2984	6250	3266	-4617	-141	4758	-151	-190	-246	-353	-265	-207	0
1261	0	0	2941	6262	3321	-4601	-190	4791	-190	-126	-337	-358	-219	-219	0
1262	0	0	2922	6254	3332	-4588	-205	4793	-226	-139	-337	-430	-277	-271	0
1263	0	0	2953	6229	3276	-4591	-161	4752	-126	-166	-248	-215	-159	-151	0
1264	0	0	3036	6225	3189	-4630	-76	4707	-19	-21	7	69	-7	-1	0
1265	0	0	3137	6231	3094	-4684	21	4662	46	89	87	351	145	93	0
1266	0	0	3104	6217	3113	-4660	-4	4665	38	64	201	407	186	124	0
1267	0	0	3223	6202	2979	-4712	122	4590	116	116	230	380	228	108	0
1268	0	0	3073	6198	3125	-4635	-26	4661	-73	32	91	73	9	40	0
1269	0	0	3007	6188	3181	-4597	-87	4684	-34	-164	-112	-81	-114	-85	0
1270	0	0	2986	6202	3216	-4594	-115	4709	-98	-143	-170	-254	-172	-106	0
1271	0	0	2896	6211	3315	-4553	-209	4763	-174	-244	-331	-417	-300	-164	0
1272	0	0	2962	6223	3261	-4592	-149	4742	-195	-164	-325	-355	-316	-172	0
1273	0	0	2982	6221	3239	-4601	-128	4730	-93	-54	-162	-93	-184	-104	0
1274	0	0	3044	6204	3160	-4624	-58	4682	-56	13	-29	91	-89	5	0
1275	0	0	3249	6215	2966	-4732	141	4590	209	56	217	403	184	186	0
1276	0	0	3184	6225	3041	-4704	71	4633	102	48	292	411	256	147	0
1277	0	0	3267	6231	2964	-4749	151	4597	91	65	281	362	159	155	0
1278	0	0	3089	6239	3150	-4664	-30	4694	-11	36	0	128	112	21	0
1279	0	0	3088	6246	3158	-4667	-35	4702	-31	-87	-83	-114	-38	-25	0
1280	0	0	2956	6242	3286	-4599	-165	4764	-141	-122	-281	-289	-155	-137	0
1281	0	0	2990	6233	3243	-4611	-126	4738	-180	-228	-323	-376	-314	-128	0
1282	0	0	2946	6240	3294	-4593	-174	4767	-151	-226	-271	-403	-277	-62	0
1283	0	0	2904	6215	3311	-4559	-203	4763	-108	-199	-182	-225	-203	-32	0
1284	0	0	3007	6180	3173	-4593	-83	4676	-38	-44	-11	23	5	60	0
1285	0	0	3080	6184	3104	-4632	-12	4644	-81	124	203	267	135	194	0
1286	0	0	3102	6173	3071	-4637	15	4622	17	97	199	481	221	211	0
1287	0	0	3135	6165	3030	-4650	52	4597	100	141	195	452	242	199	0
1288	0	0	2984	6124	3140	-4554	-78	4632	-25	-87	11	100	56	60	0
1289	0	0	3007	6132	3125	-4569	-59	4628	-69	-17	-73	-114	-91	-1	0
1290	0	0	2903	6138	3235	-4520	-166	4686	-100	-131	-345	-302	-207	-65	0
1291	0	0	2856	6132	3276	-4494	-210	4704	-159	-285	-355	-391	-302	-161	0
1292	0	0	2866	6136	3270	-4501	-202	4703	-203	-137	-339	-356	-310	-159	0
1293	0	0	2867	6130	3263	-4498	-198	4696	-62	-100	-242	-133	-188	-65	0
1294	0	0	2952	6114	3162	-4533	-105	4638	27	-46	-89	77	-17	11	0
1295	0	0	3087	6105	3018	-4596	34	4561	100	44	129	353	170	168	0
1296	0	0	3124	6099	2975	-4611	74	4537	106	108	215	459	225	184	0
1297	0	0	3108	6093	2985	-4600	61	4539	48	110	188	389	213	219	0
1298	0	0	3018	6089	3071	-4553	-26	4580	-19	79	-56	221	32	122	0
1299	0	0	2950	6083	3133	-4516	-91	4608	-100	-95	-161	-97	-131	-60	0
1300	0	0	2852	6066	3214	-4459	-181	4640	-104	-147	-302	-279	-207	-133	0
1301	0	0	2855	6052	3197	-4453	-171	4624	-159	-226	-372	-397	-306	-170	0
1302	0	0	2802	6035	3233	-4418	-215	4634	-147	-195	-294	-349	-267	-147	0
1303	0	0	2864	6039	3175	-4451	-155	4607	-77	-159	-199	-203	-263	-54	0
1304	0	0	2846	6017	3171	-4431	-162	4594	-11	-77	27	110	-19	83	0
1305	0	0	3030	6000	2970	-4515	30	4485	122	42	93	345	75	180	0
1306	0	0	3018	5990	2972	-4504	23	4481	207	128	207	436	252	230	0
1307	0	0	3013	5977	2964	-4495	24	4470	73	48	182	378	182	153	0
1308	0	0	2962	5961	2999	-4461	-18	4480	11	38	27	176	75	98	0
1309	0	0	2846	5959	3113	-4402	-133	4536	-73	-91	-180	-108	-97	0	0
1310	0	0	2838	5955	3117	-4396	-139	4536	-104	-161	-269	-285	-246	-69	0
1311	0	0	2724	5930	3206	-4327	-241	4568	-188	-244	-376	-399	-347	-186	0
1312	0	0	2785	5918	3133	-4351	-174	4525	-120	-182	-325	-273	-335	-159	0
1313	0	0	2746	5917	3171	-4331	-212	4544	-129	-129	-201	-197	-215	-81	0
1314	0	0	2869	5922	3053	-4395	-92	4487	-52	-83	-54	110	-65	52	0
1315	0	0	2955	5938	2983	-4446	-14	4460	50	-5	147	327	21	168	0
1316	0	0	2988	5913	2925	-4450	31	4419	65	161	195	448	139	203	0
1317	0	0	2976	5893	2917	-4434	29	4405	98	85	114	420	126	188	0
1318	0	0	2941	5885	2944	-4413	-1	4414	65	-5	54	199	7	69	0
1319	0	0	2813	5876	3063	-4344	-125	4469	-32	-71	-135	-58	-176	-11	0
1320	0	0	2778	5878	3100	-4328	-161	4489	-83	-184	-312	-281	-242	-145	0
1321	0	0	2671	5866	3195	-4268	-262	4530	-137	-194	-395	-407	-335	-174	0
1322	0	0	2673	5874	3201	-4273	-264	4537	-180	-201	-417	-360	-376	-195	0
1323	0	0	2837	5876	3039	-4356	-101	4457	-62	-100	-246	-157	-302	-145	0
1324	0	0	2802	5882	3080	-4342	-139	4481	54	-71	-69	110	-79	34	0
1325	0	0	2966	5860	2894	-4413	36	4377	73	85	159	364	54	116	0
1326	0	0	2949	5868	2919	-4408	15	4393	67	151	205	411	174	161	0
1327	0	0	2982	5866	2884	-4424	49	4375	122	98	195	391	129	178	0
1328	0	0	2920	5870	2950	-4395	-15	4410	56	-3	83	153	21	48	0
1329	0	0	2790	5851	3061	-4320	-135	4456	-155	-89	-188	-141	-124	-69	0
1330	0	0	2762	5831	3069	-4296	-153	4450	-116	-153	-234	-289	-291	-102	0
1331	0	0	2698	5825	3127	-4261	-214	4476	-67	-230	-395	-329	-358	-166	0
1332	0	0	2716	5829	3113	-4272	-198	4471	-104	-219	-333	-335	-351	-182	0
1333	0	0	2708	5835	3127	-4271	-209	4481	-108	-180	-203	-112	-329	-137	0
1334	0	0	2760	5794	3034	-4277	-137	4414	7	-42	-56	164	-100	-71	0
1335	0	0	2854	5769	2915	-4311	-30	4342	145	5	197	349	27	131	0
1336	0	0	2923	5759	2836	-4341	43	4297	118	116	213	481	205	149	0
1337	0	0	2935	5736	2801	-4335	67	4268	89	129	157	360	98	153	0
1338	0	0	2838	5672	2834	-4255	2	4253	40	-13	118	240	-34	112	0
1339	0	0	2673	5633	2960	-4153	-143	4296	-104	-114	-180	-170	-147	-91	0
1340	0	0	2681	5647	2966	-4164	-142	4306	-137	-137	-339	-320	-256	-147	0
1341	0	0	2658	5686	3028	-4172	-185	4357	-161	-213	-335	-384	-323	-188	0
1342	0	0	2654	5765	3111	-4209	-228	4438	-161	-217	-413	-325	-382	-172	0
1343	0	0	2818	5887	3069	-4352	-125	4478	-65	-151	-205	-135	-287	-60	0
1344	0	0	2943	6017	3074	-4480	-65	4545	-3	-46	11	44	-145	19	0
1345	0	0	3102	6190	3088	-4646	7	4639	64	54	124	376	5	71	0
1346	0	0	3282	6448	3166	-4865	58	4807	155	126	304	488	133	174	0
1347	0	0	3362	6739	3377	-5050	-7	5058	69	0	215	337	104	116	0
1348	0	0	3523	7036	3513	-5279	5	5274	97	27	46	147	-29	50	0
1349	0	0	3614	7422	3808	-5518	-97	5615	46	-89	-116	-48	-135	-71	0
1350	0	0	3692	7771	4079	-5731	-193	5925	-182	-209	-323	-407	-236	-271	0
1351	0	0	3919	8264	4345	-6091	-213	6304	-122	-230	-296	-442	-296	-211	0
1352	0	0	4177	8840	4663	-6508	-243	6751	-89	-186	-358	-329	-362	-207	0
1353	0	0	4588	9333	4745	-6960	-78	7039	-21	-118	-145	-112	-225	-100	0
1354	0	0	4687	9661	4974	-7174	-143	7317	-5	-42	-60	54	-116	-71	0
1355	0	0	4916	9760	4844	-7338	36	7302	95	-9	219	310	1	58	0
1356	0	0	4871	9583	4712	-7227	79	7147	83	159	289	395	211	178	0
1357	0	0	4766	9379	4613	-7072	76	6996	65	97	250	399	155	116	0
1358	0	0	4681	9251	4570	-6966	55	6910	60	-3	42	97	-42	23	1
1359	0	0	4504	9088	4584	-6796	-40	6836	-15	-67	-81	-137	-48	-11	0
1360	0	0	4211	8795	4584	-6503	-186	6689	-162	-155	-296	-355	-308	-192	0
1361	0	0	4080	8299	4219	-6189	-69	6259	-104	-135	-275	-337	-258	-164	0
1362	0	0	3742	7864	4122	-5803	-190	5993	-186	-228	-318	-413	-318	-225	0
1363	0	0	3587	7294	3707	-5440	-60	5500	-108	-91	-118	-213	-219	-155	0
1364	0	0	3349	6788	3439	-5068	-45	5113	-65	32	40	157	-44	36	0
1365	0	0	3201	6310	3109	-4755	46	4709	-58	65	153	302	71	44	0
1366	0	0	3191	5990	2799	-4590	196	4394	93	195	322	424	240	143	0
1367	0	0	2949	5893	2944	-4421	2	4418	93	1	199	333	149	133	0
1368	0	0	3053	5928	2875	-4490	89	4401	44	5	129	128	1	56	0
1369	89	0	2976	6006	3030	-4491	-27	4518	-100	-32	-89	-137	-176	-112	0
1370	89	0	2885	6054	3169	-4469	-142	4611	-128	-114	-228	-316	-168	-118	0
1371	89	0	2937	6023	3086	-4480	-74	4554	-95	-155	-325	-434	-322	-225	0
1372	89	0	2844	5975	3131	-4409	-143	4553	-93	-141	-209	-360	-265	-112	0
1373	89	0	2852	5959	3107	-4405	-127	4533	-157	-112	-188	-186	-261	-211	0
1374	89	0	2966	5938	2972	-4452	-3	4455	58	3	126	129	-13	5	0
1375	89	0	2999	5901	2902	-4450	48	4401	141	91	252	327	131	112	0
1376	89	0	3056	5874	2818	-4465	119	4346	77	205	263	368	244	126	0
1377	89	0	3005	5825	2820	-4415	92	4322	91	180	211	320	254	89	0
1378	89	0	2941	5794	2853	-4367	44	4323	40	44	164	108	83	104	0
1379	89	0	2807	5763	2956	-4285	-74	4359	-3	-87	-106	-203	-95	-46	0
1380	89	0	2790	5715	2925	-4252	-67	4320	-129	-102	-166	-302	-164	-194	0
1381	89	0	2673	5709	3036	-4191	-181	4372	-159	-201	-294	-442	-362	-195	0
1382	89	0	2753	5703	2950	-4228	-98	4326	-112	-106	-213	-351	-285	-159	0
1383	89	0	2709	5717	3008	-4213	-149	4362	-126	-75	-129	-259	-126	-166	0
1384	89	0	2891	5707	2816	-4299	37	4261	-5	54	157	95	-44	23	0
1385	89	0	2835	5684	2849	-4259	-7	4266	71	108	211	195	128	112	0
1386	89	0	3009	5690	2681	-4349	164	4185	168	236	341	349	221	215	0
1387	89	0	2949	5688	2739	-4318	105	4213	151	58	312	273	159	102	0
1388	89	0	2888	5658	2770	-4273	59	4214	17	83	162	21	91	31	0
1389	89	0	2796	5645	2849	-4220	-26	4247	-46	-56	-13	-166	-98	-104	0
1390	89	0	2674	5653	2979	-4163	-152	4316	-112	-116	-170	-397	-161	-122	0
1391	89	0	2652	5631	2979	-4141	-163	4305	-215	-203	-258	-562	-292	-263	0
1392	89	0	2719	5627	2908	-4173	-94	4267	-131	-95	-172	-388	-248	-122	0
1393	89	0	2735	5612	2877	-4173	-71	4244	-79	-73	-120	-219	-145	-122	0
1394	89	0	2827	5616	2789	-4221	19	4202	23	21	95	36	40	36	0
1395	89	0	2788	5602	2814	-4195	-13	4208	15	73	302	176	186	69	0
1396	89	0	2968	5594	2626	-4281	171	4110	164	135	337	397	263	153	0
1397	89	0	2921	5604	2683	-4262	119	4143	87	190	248	300	256	116	0
1398	89	0	2889	5608	2719	-4248	85	4163	27	67	194	44	64	85	0
1399	89	0	2772	5594	2822	-4183	-25	4208	-77	40	-79	-285	-7	-98	0
1400	89	0	2674	5591	2917	-4132	-121	4254	-129	-44	-129	-419	-195	-114	0
1401	89	0	2681	5585	2904	-4133	-111	4244	-73	-114	-273	-424	-292	-211	0
1402	89	0	2675	5573	2898	-4124	-111	4235	-129	-79	-178	-438	-194	-182	0
1403	89	0	2709	5556	2847	-4132	-69	4201	-83	-81	-104	-228	-230	-176	0
1404	89	0	2757	5573	2816	-4165	-29	4194	27	31	85	40	32	50	0
1405	89	0	2846	5577	2731	-4211	57	4154	116	128	252	256	209	143	0
1406	89	0	2978	5585	2607	-4281	185	4096	106	201	341	436	289	180	0
1407	89	0	2891	5583	2692	-4237	99	4137	98	133	263	273	267	100	0
1408	89	0	2848	5567	2719	-4207	64	4143	-1	106	110	32	102	38	0
1409	89	0	2727	5563	2836	-4145	-54	4199	-118	5	-29	-223	-100	-38	0
1410	89	0	2702	5575	2873	-4138	-85	4224	-83	-131	-226	-448	-168	-135	0
1411	89	0	2640	5579	2939	-4109	-149	4259	-176	-48	-261	-461	-162	-133	0
1412	89	0	2677	5565	2888	-4121	-105	4226	-174	-122	-304	-426	-236	-209	0
1413	89	0	2639	5556	2917	-4097	-139	4236	-95	-17	-137	-221	-178	-73	0
1414	89	0	2738	5554	2816	-4146	-39	4185	-15	1	85	36	-40	50	0
1415	89	0	2883	5548	2665	-4215	109	4106	120	126	281	275	180	217	0
1416	89	0	2862	5546	2684	-4204	89	4115	106	122	298	362	215	188	0
1417	89	0	2929	5563	2634	-4246	147	4098	13	188	302	223	234	190	0
1418	89	0	2844	5575	2731	-4209	56	4153	17	27	73	46	52	48	0
1419	89	0	2743	5554	2811	-4148	-34	4182	-32	-38	-67	-178	-77	-36	0
1420	89	0	2671	5548	2877	-4109	-103	4212	-108	-137	-174	-432	-240	-98	0
1421	89	0	2596	5552	2956	-4074	-180	4254	-195	-161	-256	-477	-209	-215	0
1422	89	0	2709	5560	2851	-4134	-71	4205	-131	-126	-226	-442	-304	-126	0
1423	89	0	2737	5567	2830	-4152	-46	4198	-56	-40	-95	-176	-114	-100	0
1424	89	0	2797	5573	2776	-4185	10	4174	25	54	81	114	40	36	0
1425	89	0	2824	5571	2747	-4197	38	4159	-58	77	259	192	102	108	0
1426	89	0	2935	5577	2642	-4256	146	4109	106	139	273	339	256	190	0
1427	89	0	2840	5552	2712	-4196	64	4132	48	91	300	248	269	147	0
1428	89	0	2786	5556	2770	-4171	8	4163	-21	46	89	-15	110	-13	0
1429	89	0	2729	5561	2832	-4145	-51	4196	-97	-5	-120	-259	-139	-54	0
1430	89	0	2652	5567	2915	-4109	-131	4241	-147	-141	-170	-438	-137	-114	0
1431	89	0	2609	5571	2962	-4090	-176	4266	-135	-213	-331	-504	-289	-248	0
1432	89	0	2695	5583	2888	-4139	-96	4235	-195	-135	-195	-481	-322	-112	0
1433	89	0	2629	5581	2952	-4105	-161	4266	-100	-64	-141	-271	-151	-141	0
1434	89	0	2813	5589	2776	-4201	18	4182	31	50	89	60	-25	34	0
1435	89	0	2825	5591	2766	-4208	29	4178	23	64	250	194	114	128	0
1436	89	0	2895	5587	2692	-4241	101	4139	87	98	302	323	209	128	0
1437	89	0	2947	5583	2636	-4265	155	4109	114	184	236	244	273	143	0
1438	89	0	2793	5598	2805	-4195	-6	4201	-54	29	106	31	81	52	0
1439	89	0	2796	5612	2816	-4204	-10	4214	-64	-60	-87	-215	-42	-114	0
1440	89	0	2720	5618	2898	-4169	-89	4258	-143	-131	-219	-397	-166	-149	0
1441	89	0	2714	5616	2902	-4165	-94	4259	-128	-153	-277	-403	-289	-126	0
1442	89	0	2695	5624	2929	-4159	-117	4276	-159	-97	-304	-415	-211	-225	0
1443	89	0	2734	5649	2915	-4191	-90	4282	-21	-54	-195	-178	-139	-207	0
1444	89	0	2770	5645	2875	-4207	-52	4260	-27	73	-7	40	25	9	0
1445	89	0	2879	5651	2772	-4265	53	4211	104	83	201	275	155	83	0
1446	89	0	2908	5647	2739	-4277	84	4193	129	178	246	403	246	159	0
1447	89	0	2946	5660	2714	-4303	116	4187	108	126	192	382	261	42	0
1448	89	0	2834	5666	2832	-4250	1	4249	25	34	100	13	77	21	0
1449	89	0	2771	5684	2913	-4227	-71	4298	-52	-98	-46	-151	-44	-166	0
1450	89	0	2695	5705	3010	-4200	-157	4357	-81	-124	-234	-331	-265	-102	0
1451	89	0	2685	5711	3026	-4198	-170	4368	-217	-114	-318	-485	-267	-246	0
1452	89	0	2676	5717	3041	-4196	-182	4379	-161	-131	-287	-411	-300	-126	0
1453	89	0	2727	5693	2966	-4210	-119	4329	-112	-102	-192	-197	-197	-155	0
1454	89	0	2825	5653	2828	-4239	-1	4240	-3	31	110	5	-5	32	0
1455	89	0	2786	5649	2863	-4217	-38	4256	42	83	176	265	118	116	0
1456	89	0	2962	5660	2698	-4311	132	4179	98	149	277	401	176	133	0
1457	89	0	2943	5695	2752	-4319	95	4223	58	157	221	265	176	164	0
1458	89	0	2871	5693	2822	-4282	24	4257	23	34	93	79	77	11	0
1459	89	0	2798	5688	2890	-4243	-46	4289	-69	-97	-65	-221	-64	-97	0
1460	89	0	2704	5693	2989	-4198	-142	4341	-153	-161	-182	-388	-195	-157	0
1461	89	0	2720	5715	2995	-4217	-137	4355	-151	-151	-349	-494	-294	-211	0
1462	89	0	2665	5734	3069	-4199	-202	4401	-192	-137	-331	-329	-263	-215	0
1463	89	0	2710	5740	3030	-4225	-160	4385	-108	-205	-192	-221	-217	-164	0
1464	89	0	2801	5730	2929	-4265	-64	4329	17	25	52	170	32	-25	0
1465	89	0	2914	5752	2838	-4333	38	4295	13	81	219	281	69	64	0
1466	89	0	3036	5796	2760	-4416	138	4278	168	199	291	432	306	153	0
1467	89	0	2879	5806	2927	-4342	-24	4366	-54	77	205	289	162	98	0
1468	89	0	3000	5851	2851	-4425	74	4351	52	52	124	83	42	56	0
1469	89	0	2869	5856	2987	-4362	-59	4421	-56	-23	-97	-149	-21	-83	0
1470	89	0	2813	5849	3036	-4331	-111	4442	-102	-129	-263	-403	-221	-157	0
1471	89	0	2720	5882	3162	-4301	-221	4522	-182	-164	-302	-461	-197	-178	0
1472	89	0	2852	5897	3045	-4374	-96	4471	-147	-120	-322	-325	-298	-230	0
1473	89	0	2763	5913	3150	-4338	-193	4531	-95	-77	-120	-217	-153	-131	0
1474	89	0	2947	5905	2958	-4426	-5	4431	38	21	23	46	-7	-9	0
1475	89	0	2995	5924	2929	-4459	33	4426	48	48	209	261	149	38	0
1476	89	0	3067	5963	2896	-4515	85	4429	126	186	310	366	263	112	0
1477	89	0	3040	6008	2968	-4524	36	4488	17	62	226	275	176	69	0
1478	89	0	3023	6002	2979	-4512	22	4490	11	11	95	151	104	46	0
1479	89	0	2892	5996	3104	-4444	-106	4550	-151	-34	-184	-228	-71	-100	0
1480	89	0	2852	5998	3146	-4425	-147	4572	-126	-199	-250	-335	-228	-176	0
1481	89	0	2802	6008	3206	-4405	-202	4607	-141	-192	-312	-426	-374	-186	0
1482	89	0	2825	6037	3212	-4431	-193	4624	-219	-228	-275	-420	-254	-230	0
1483	89	0	2961	6078	3117	-4519	-78	4597	-108	-48	-145	-176	-201	-170	0
1484	89	0	2951	6060	3109	-4505	-79	4584	-13	34	-7	73	9	21	0
1485	89	0	3049	6054	3005	-4551	22	4529	31	108	205	246	155	97	0
1486	89	0	3100	6031	2931	-4565	84	4481	83	192	265	455	228	211	0
1487	89	0	3090	6029	2939	-4559	75	4484	98	46	246	322	230	141	0
1488	89	0	3048	6037	2989	-4542	29	4513	-42	46	98	21	151	32	0
1489	89	0	3040	6085	3045	-4562	-2	4565	21	-71	-83	-102	-56	-31	0
1490	89	0	2863	6081	3218	-4472	-177	4649	-126	-124	-333	-374	-213	-133	0
1491	89	0	2924	6107	3183	-4515	-129	4645	-141	-192	-256	-479	-302	-161	0
1492	89	0	2846	6089	3243	-4467	-198	4666	-209	-217	-271	-409	-376	-263	0
1493	89	0	2879	6099	3220	-4489	-170	4659	-141	-42	-203	-174	-161	-65	0
1494	89	0	3058	6107	3049	-4582	4	4578	0	58	75	143	-5	32	0
1495	89	0	3087	6099	3012	-4593	37	4555	100	46	174	322	71	131	0
1496	89	0	3123	6093	2970	-4608	76	4531	161	95	225	444	157	159	0
1497	89	0	3104	6087	2983	-4595	60	4535	64	124	256	372	192	141	0
1498	89	0	3049	6079	3030	-4564	9	4554	42	5	3	145	34	0	0
1499	89	0	2943	6078	3135	-4510	-96	4606	-77	-27	-139	-153	-95	-19	0
1500	89	0	2902	6064	3162	-4483	-130	4613	-98	-143	-246	-327	-219	-186	0
1501	89	0	2828	6054	3226	-4441	-199	4640	-184	-217	-292	-471	-304	-186	0
1502	89	0	2871	6056	3185	-4463	-157	4620	-97	-244	-259	-273	-283	-188	0
1503	89	0	2890	6052	3162	-4471	-136	4607	-60	-143	-188	-137	-236	-124	0
1504	89	0	2990	6033	3043	-4511	-26	4538	-17	17	75	118	3	-15	0
1505	89	0	3003	6004	3001	-4503	1	4502	81	97	176	347	85	126	0
1506	89	0	2966	5953	2987	-4459	-10	4470	40	93	252	401	164	112	0
1507	89	0	3018	5924	2906	-4471	56	4415	135	54	139	378	65	32	0
1508	89	0	2877	5876	2999	-4376	-61	4437	-54	5	15	75	-25	40	0
1509	89	0	2782	5837	3055	-4309	-136	4446	-89	-159	-157	-188	-153	-83	0
1510	89	0	2774	5800	3026	-4287	-126	4413	-64	-164	-267	-360	-242	-97	0
1511	89	0	2681	5750	3069	-4215	-194	4409	-157	-188	-378	-459	-273	-252	0
1512	89	0	2689	5723	3034	-4206	-172	4378	-116	-168	-232	-360	-213	-182	0
1513	89	0	2718	5697	2979	-4207	-130	4338	-108	-168	-157	-178	-199	-124	0
1514	89	0	2804	5651	2847	-4227	-21	4249	27	-42	58	159	-56	31	0
1515	89	0	2822	5627	2805	-4224	8	4216	31	48	129	331	124	124	0
1516	89	0	2919	5629	2710	-4274	104	4169	178	52	271	450	215	141	0
1517	89	0	2866	5585	2719	-4225	73	4152	87	108	149	333	164	195	0
1518	89	0	2727	5571	2844	-4149	-58	4207	17	-50	29	36	50	23	0
1519	89	0	2753	5546	2793	-4149	-20	4169	-108	-91	-174	-186	-192	-64	0
1520	89	0	2592	5511	2919	-4051	-163	4215	-153	-120	-271	-271	-248	-79	0
1521	89	0	2508	5476	2968	-3992	-230	4222	-232	-238	-384	-459	-386	-215	0
1522	89	0	2581	5430	2849	-4005	-134	4139	-85	-151	-273	-217	-244	-194	0
1523	89	0	2539	5406	2867	-3972	-164	4136	-56	-131	-217	-145	-256	-89	0
1524	89	0	2591	5367	2776	-3979	-92	4071	-13	-13	-19	159	-69	3	0
1525	89	0	2705	5333	2628	-4019	38	3980	124	122	188	457	77	180	0
1526	89	0	2718	5288	2570	-4003	74	3929	116	91	209	496	122	226	0
1527	89	0	2646	5245	2599	-3945	23	3922	38	85	178	364	168	151	0
1528	89	0	2632	5247	2615	-3939	8	3931	40	5	9	79	60	71	0
1529	89	0	2503	5255	2752	-3879	-124	4003	-32	-129	-203	-104	-149	-52	0
1530	89	0	2403	5247	2844	-3825	-220	4045	-153	-228	-310	-384	-259	-139	0
1531	89	0	2456	5245	2789	-3850	-166	4017	-174	-182	-356	-382	-345	-201	0
1532	89	0	2356	5203	2847	-3779	-245	4025	-182	-199	-409	-265	-374	-178	0
1533	89	0	2485	5168	2683	-3826	-99	3925	-124	-32	-147	-83	-147	-89	0
1534	89	0	2500	5144	2644	-3822	-72	3894	3	5	0	170	-27	89	0
1535	89	0	2677	5129	2452	-3903	112	3790	139	83	201	432	97	149	0
1536	89	0	2590	5127	2537	-3858	26	3832	137	98	211	436	149	232	0
1537	89	0	2644	5127	2483	-3885	80	3805	46	145	161	349	151	164	0
1538	89	0	2499	5096	2597	-3797	-49	3846	-32	71	9	120	32	19	0
1539	89	0	2425	5088	2663	-3756	-119	3875	-133	-159	-170	-201	-182	-120	0
1540	89	0	2367	5092	2725	-3729	-179	3908	-118	-131	-273	-351	-246	-141	0
1541	89	0	2314	5090	2776	-3702	-231	3933	-102	-256	-310	-372	-366	-174	0
1542	89	0	2386	5094	2708	-3740	-161	3901	-199	-168	-339	-333	-349	-131	0
1543	89	0	2444	5082	2638	-3763	-97	3860	-71	-91	-110	-133	-174	-48	0
1544	89	0	2440	5076	2636	-3758	-98	3856	21	-9	56	137	15	34	0
1545	89	0	2605	5092	2487	-3848	59	3789	106	67	205	430	65	164	0
1546	89	0	2619	5102	2483	-3860	68	3792	91	139	325	426	172	240	0
1547	89	0	2561	5098	2537	-3829	12	3817	23	137	194	347	145	118	0
1548	89	0	2471	5088	2617	-3779	-73	3852	-44	19	38	75	-81	85	0
1549	89	0	2456	5080	2624	-3768	-84	3852	-95	-25	-162	-147	-157	-42	0
1550	89	0	2422	5141	2719	-3781	-148	3930	-147	-120	-244	-380	-236	-120	0
1551	89	0	2382	5175	2793	-3778	-205	3984	-203	-155	-320	-417	-372	-197	0
1552	89	0	2390	5206	2816	-3798	-213	4011	-170	-159	-256	-405	-289	-190	0
1553	89	0	2429	5201	2772	-3815	-171	3986	-129	21	-112	-143	-197	-50	0
1554	89	0	2580	5181	2601	-3880	-10	3891	91	60	25	195	-52	54	0
1555	89	0	2635	5160	2525	-3897	55	3842	95	21	261	294	87	172	0
1556	89	0	2582	5109	2527	-3845	27	3818	77	151	263	422	234	131	0
1557	89	0	2627	5084	2457	-3855	85	3770	98	149	281	356	141	215	0
1558	89	0	2524	5084	2560	-3804	-18	3822	-17	9	38	23	-15	44	0
1559	89	0	2437	5071	2634	-3754	-98	3852	-81	-71	-137	-234	-91	-108	0
1560	89	0	2355	5065	2710	-3710	-177	3887	-139	-197	-246	-500	-261	-161	0
1561	89	0	2351	5049	2698	-3700	-173	3873	-174	-124	-306	-420	-331	-190	0
1562	89	0	2301	4997	2696	-3649	-197	3846	-157	-159	-356	-341	-306	-234	0
1563	89	0	2406	5001	2595	-3703	-94	3798	-15	21	-56	-182	-164	-27	0
1564	89	0	2482	5011	2529	-3746	-23	3770	5	93	118	129	-56	27	0
1565	89	0	2520	5014	2494	-3767	13	3754	114	149	271	304	168	141	0
1566	89	0	2633	5028	2395	-3830	119	3711	133	145	339	389	298	161	0
1567	89	0	2681	5063	2382	-3872	149	3722	85	184	331	320	195	184	0
1568	89	0	2569	5067	2498	-3818	35	3782	1	95	228	-44	97	7	0
1569	89	0	2514	5061	2547	-3787	-16	3804	-64	-44	-64	-213	-106	-164	0
1570	89	0	2349	5024	2675	-3686	-163	3849	-79	-98	-209	-434	-283	-122	0
1571	89	0	2378	5016	2638	-3697	-130	3827	-46	-135	-287	-436	-285	-197	0
1572	89	0	2390	4968	2578	-3679	-94	3773	-102	-83	-102	-420	-201	-170	0
1573	89	0	2401	4919	2518	-3660	-58	3718	-32	38	7	-110	-153	-58	0
1574	89	0	2452	4896	2444	-3674	4	3670	40	27	219	64	29	58	0
1575	89	0	2565	4842	2277	-3703	144	3559	97	141	308	302	194	159	0
1576	89	0	2561	4844	2283	-3702	139	3563	157	194	409	349	269	162	0
1577	89	0	2561	4873	2312	-3717	124	3592	129	159	372	275	157	186	0
1578	89	0	2466	4896	2430	-3681	18	3663	1	31	118	13	23	-3	0
1579	89	0	2419	4915	2496	-3667	-38	3705	-23	-17	-21	-228	-69	-77	0
1580	89	0	2335	4921	2586	-3628	-125	3753	-129	-120	-168	-420	-271	-143	0
1581	89	0	2318	4925	2607	-3621	-144	3766	-190	-64	-254	-504	-232	-225	0
1582	89	0	2325	4912	2587	-3618	-131	3749	-98	-91	-174	-399	-190	-244	0
1583	89	0	2434	4917	2483	-3675	-24	3700	-48	60	-19	-168	-93	-46	0
1584	89	0	2398	4906	2508	-3652	-55	3707	-21	91	112	104	31	11	0
1585	89	0	2578	4925	2347	-3751	115	3636	128	199	382	279	267	73	0
1586	89	0	2572	4925	2353	-3748	109	3639	164	263	405	432	294	192	0
1587	89	0	2586	4925	2339	-3755	123	3632	131	141	341	201	259	87	0
1588	89	0	2529	4917	2388	-3723	70	3652	48	120	180	32	143	40	0
1589	89	0	2361	4890	2529	-3625	-84	3709	-112	-7	-71	-312	-114	-176	0
1590	89	0	2332	4871	2539	-3601	-103	3705	-159	-48	-174	-465	-172	-213	0
1591	89	0	2254	4863	2609	-3558	-177	3736	-161	-211	-318	-467	-238	-209	0
1592	89	0	2353	4863	2510	-3608	-78	3686	-184	-54	-261	-393	-188	-170	0
1593	89	0	2418	4877	2459	-3647	-20	3668	17	25	-77	-58	-89	-46	0
1594	89	0	2391	4881	2490	-3636	-49	3685	-40	23	56	87	38	-23	0
1595	89	0	2594	4873	2279	-3733	157	3576	188	151	261	409	190	141	0
1596	89	0	2549	4871	2322	-3710	113	3596	129	116	374	434	252	126	0
1597	89	0	2529	4853	2324	-3691	102	3588	56	129	289	246	199	104	0
1598	89	0	2462	4863	2401	-3662	30	3632	25	25	58	44	38	-19	0
1599	89	0	2352	4879	2527	-3615	-87	3703	-93	-87	-201	-186	-207	-211	0
1600	89	0	2309	4867	2558	-3588	-124	3712	-131	-110	-271	-275	-230	-182	0
1601	89	0	2276	4871	2595	-3573	-159	3733	-199	-259	-362	-502	-341	-283	0
1602	89	0	2326	4894	2568	-3610	-121	3731	-114	-116	-250	-320	-304	-170	0
1603	89	0	2281	4888	2607	-3584	-163	3747	-106	-93	-207	-122	-197	-118	0
1604	89	0	2450	4875	2425	-3662	12	3650	50	-9	42	246	0	25	0
1605	89	0	2480	4842	2362	-3661	59	3602	89	62	199	432	65	65	0
1606	89	0	2504	4818	2314	-3661	95	3566	102	149	226	419	223	46	0
1607	89	0	2380	4828	2448	-3604	-34	3638	1	5	170	343	23	87	0
1608	89	0	2408	4838	2430	-3623	-11	3634	-89	-19	-58	-3	38	-129	0
1609	89	0	2292	4848	2556	-3570	-132	3702	-38	-147	-250	-143	-226	-129	0
1610	89	0	2159	4789	2630	-3474	-235	3709	-155	-304	-481	-362	-327	-291	0
1611	89	0	2161	4745	2584	-3453	-211	3664	-170	-230	-401	-438	-434	-205	0
1612	89	0	2138	4725	2587	-3431	-224	3656	-131	-226	-353	-323	-318	-207	0
1613	89	0	2278	4751	2473	-3514	-97	3612	-50	-104	-308	-73	-277	-186	0
1614	89	0	2324	4776	2452	-3550	-64	3614	-38	-60	34	199	5	29	0
1615	89	0	2351	4787	2436	-3569	-42	3611	38	13	69	335	100	124	0
1616	89	0	2528	4784	2256	-3656	136	3520	137	128	145	500	178	194	0
1617	89	0	2431	4784	2353	-3607	39	3568	50	93	91	411	128	81	0
1618	89	0	2359	4770	2411	-3564	-26	3590	-29	-62	-95	118	-36	-44	0
1619	89	0	2235	4780	2545	-3507	-155	3662	-58	-203	-335	-133	-178	-221	0
1620	89	0	2258	4799	2541	-3528	-141	3670	-166	-170	-374	-308	-310	-164	0
1621	89	0	2176	4785	2609	-3480	-216	3697	-209	-261	-537	-436	-407	-258	0
1622	89	0	2194	4731	2537	-3462	-171	3634	-149	-180	-492	-242	-310	-246	0
1623	89	0	2227	4725	2498	-3476	-135	3611	-46	-137	-215	-11	-244	-91	0
1624	89	0	2372	4731	2359	-3551	6	3545	62	-56	17	242	11	11	0
1625	89	0	2482	4745	2263	-3613	109	3504	124	126	180	422	157	98	0
1626	89	0	2443	4741	2298	-3592	72	3519	95	64	108	452	261	141	0
1627	89	0	2481	4731	2250	-3606	115	3490	116	-19	149	339	161	54	0
1628	89	0	2390	4727	2337	-3558	26	3532	52	-129	-15	87	5	27	0
1629	89	0	2270	4729	2459	-3499	-94	3594	-23	-215	-238	-182	-232	-143	0
1630	89	0	2233	4723	2490	-3478	-128	3606	-108	-213	-395	-316	-325	-186	0
1631	89	0	2142	4665	2523	-3403	-190	3594	-126	-310	-450	-376	-345	-195	0
1632	89	0	2251	4646	2395	-3448	-72	3520	-64	-199	-403	-337	-314	-225	0
1633	89	0	2295	4657	2362	-3476	-33	3509	27	-97	-162	-50	-114	-71	0
1634	89	0	2322	4603	2281	-3462	20	3442	44	-58	-1	207	-67	85	0
1635	89	0	2464	4586	2122	-3525	171	3354	159	102	157	389	203	133	0
1636	89	0	2425	4555	2130	-3490	147	3342	153	100	320	492	265	199	0
1637	89	0	2409	4527	2118	-3468	145	3322	104	97	209	292	291	161	0
1638	89	0	2356	4522	2166	-3439	95	3344	56	7	25	87	7	-13	0
1639	89	0	2200	4489	2289	-3344	-44	3389	-77	-141	-147	-184	-155	-44	0
1640	89	0	2163	4531	2368	-3347	-102	3449	-83	-197	-182	-397	-194	-102	0
1641	89	0	2165	4533	2368	-3349	-101	3450	-166	-195	-300	-521	-248	-194	0
1642	89	0	2225	4576	2351	-3400	-63	3463	-129	-124	-238	-376	-207	-157	0
1643	89	0	2316	4638	2322	-3477	-3	3480	-11	-29	-21	-116	-46	-13	0
1644	89	0	2386	4669	2283	-3527	51	3476	60	71	170	122	81	71	0
1645	89	0	2584	4679	2095	-3631	244	3387	137	203	409	283	279	240	0
1646	89	0	2561	4739	2178	-3650	191	3458	161	221	275	374	366	195	0
1647	89	0	2553	4807	2254	-3680	149	3530	174	164	382	327	314	304	0
1648	89	0	2513	4846	2333	-3679	90	3589	-40	17	228	-108	145	50	0
1649	89	0	2473	4826	2353	-3649	60	3589	-29	21	40	-289	29	-5	0
1650	89	0	2347	4791	2444	-3569	-48	3617	-131	-95	-79	-485	-124	-91	0
1651	89	0	2318	4729	2411	-3523	-46	3570	-106	-104	-151	-601	-172	-93	0
1652	89	0	2320	4690	2370	-3505	-25	3530	-17	-64	-5	-424	-110	-15	0
1653	89	0	2445	4677	2232	-3561	106	3454	56	65	89	-155	9	42	0
1654	89	0	2458	4638	2180	-3548	139	3409	65	147	376	73	192	184	0
1655	89	0	2576	4669	2093	-3622	241	3381	207	271	527	306	395	219	0
1656	89	0	2588	4652	2064	-3620	262	3358	124	258	568	327	448	291	0
1657	89	0	2601	4659	2058	-3630	271	3358	65	261	481	182	411	219	0
1658	89	0	2483	4642	2159	-3562	162	3400	19	145	263	-21	234	110	0
1659	89	0	2520	4688	2168	-3604	176	3428	-38	87	128	-401	118	48	0
1660	89	0	2361	4692	2331	-3526	15	3511	-190	29	60	-566	-83	-48	0
1661	89	0	2392	4704	2312	-3548	40	3508	-141	17	-64	-630	-192	-143	0
1662	89	0	2412	4708	2296	-3560	58	3502	-116	25	19	-516	-7	-83	0
1663	89	0	2510	4690	2180	-3600	165	3435	-42	137	133	-364	60	-48	0
1664	89	0	2578	4706	2128	-3642	225	3417	112	228	512	-100	329	164	0
1665	89	0	2549	4673	2124	-3611	212	3398	27	281	502	7	337	174	0
1666	89	0	2733	4663	1930	-3698	401	3296	128	376	632	93	465	240	0
1667	89	0	2573	4679	2106	-3626	233	3392	58	322	510	-44	339	174	0
1668	89	0	2586	4694	2108	-3640	239	3401	5	236	368	-368	209	9	0
1669	89	0	2407	4665	2258	-3536	74	3461	-93	143	122	-496	100	-122	0
1670	89	0	2314	4673	2359	-3493	-22	3516	-190	44	-95	-774	-166	-174	0
1671	89	0	2448	4694	2246	-3571	101	3470	-114	131	42	-733	-71	-197	0
1672	89	0	2012	4828	2816	-3420	-402	3822	-913	-710	-752	-1499	-1332	-1550	0
1673	89	0	2227	5092	2865	-3659	-319	3978	-585	-277	-440	-1210	-733	-671	0
1674	89	0	4022	7560	3538	-5791	242	5549	164	275	312	-184	56	-38	0
1675	89	0	5123	10415	5292	-7769	-84	7853	29	184	374	-54	215	131	0
1676	89	0	5723	11009	5286	-8366	218	8147	97	366	461	36	296	106	0
1677	89	0	5930	11329	5399	-8629	265	8364	180	349	585	83	327	184	0
1678	89	0	6189	11628	5439	-8908	375	8533	93	465	415	-174	230	197	0
1679	89	0	6289	11812	5523	-9050	383	8667	139	263	234	-496	-17	-7	0
1680	89	0	5936	12078	6142	-9007	-103	9110	-145	40	-50	-754	-283	-207	0
1681	89	0	5843	12227	6384	-9035	-270	9305	-145	44	-100	-797	-291	-339	0
1682	89	0	5930	12489	6559	-9209	-314	9524	-182	65	-133	-785	-403	-393	0
1683	89	0	6224	12858	6634	-9541	-205	9746	-192	23	42	-508	-325	-378	0
1684	89	0	6602	13240	6638	-9921	-18	9939	-97	199	195	-277	-195	-258	0
1685	89	0	7048	13548	6500	-10298	274	10024	29	292	419	-36	0	-129	0
1686	89	0	7166	13810	6644	-10488	261	10227	89	422	479	230	56	-48	1
1687	89	0	7281	14049	6768	-10665	256	10408	120	302	399	69	-19	-83	0
1688	89	0	7352	14239	6887	-10795	232	10563	178	279	327	-93	-91	-184	0
1689	89	0	7254	14406	7152	-10830	51	10779	25	91	44	-384	-292	-353	0
1690	89	0	7207	14524	7317	-10865	-55	10920	17	-29	-108	-626	-386	-335	0
1691	89	0	7078	14548	7470	-10813	-196	11009	-106	-166	-279	-665	-483	-399	0
1692	89	0	7063	14532	7469	-10797	-203	11000	-27	-164	-246	-490	-413	-325	0
1693	89	0	7116	14546	7430	-10831	-157	10988	-21	-188	-172	-291	-347	-256	0
1694	89	0	7164	14621	7457	-10892	-146	11039	-21	-69	19	0	-131	-54	0
1695	89	0	7223	14672	7449	-10947	-113	11060	-112	-77	108	75	52	31	0
1696	89	0	7314	14707	7393	-11010	-39	11050	0	52	126	306	135	97	0
1697	89	0	7257	14755	7498	-11006	-120	11126	-133	-17	48	248	124	112	0
1698	89	0	7162	14790	7628	-10976	-233	11209	-234	-67	-184	13	-98	-19	0
1699	89	0	7071	14782	7711	-10926	-320	11246	-209	-147	-287	-151	-178	-91	0
1700	89	0	7007	14817	7810	-10912	-401	11313	-287	-221	-438	-273	-368	-157	0
1701	89	0	7031	14806	7775	-10918	-372	11290	-211	-302	-411	-292	-488	-186	0
1702	89	0	7081	14823	7742	-10952	-330	11282	-172	-273	-452	-161	-475	-194	0
1703	89	0	7064	14771	7707	-10917	-321	11239	-60	-195	-312	98	-399	-100	0
1704	89	0	7293	14707	7414	-11000	-60	11060	13	-54	-161	430	-252	48	0
1705	89	0	7273	14656	7383	-10964	-55	11019	147	-79	31	669	-131	164	0
1706	89	0	7234	14586	7352	-10910	-59	10969	143	-91	-32	764	-102	147	0
1707	89	0	7151	14509	7358	-10830	-103	10933	139	-106	-151	723	-135	64	0
1708	89	0	6993	14458	7465	-10725	-236	10961	-87	-246	-485	372	-306	-137	0
1709	89	0	6987	14423	7436	-10705	-224	10929	-32	-407	-591	157	-403	-265	0
1710	89	0	6856	14406	7550	-10631	-347	10978	-238	-457	-820	-29	-488	-289	0
1711	89	0	6872	14412	7540	-10642	-334	10976	-300	-566	-946	-62	-609	-403	0
1712	89	0	6878	14379	7501	-10628	-311	10940	-314	-471	-830	42	-467	-351	0
1713	89	0	6910	14313	7403	-10611	-246	10858	-240	-391	-646	269	-409	-283	0
1714	89	0	6935	14301	7366	-10618	-215	10833	-186	-199	-591	523	-186	-149	0
1715	89	0	6988	14321	7333	-10654	-172	10827	-81	-155	-391	682	-112	-108	0
1716	89	0	7054	14264	7210	-10659	-78	10737	-100	-64	-304	704	-19	15	0
1717	89	0	6990	14200	7210	-10595	-110	10705	3	-172	-306	663	-75	-17	0
1718	89	0	6906	14163	7257	-10534	-175	10710	-79	-234	-624	419	-312	-184	0
1719	89	0	6815	14142	7327	-10478	-256	10734	-32	-304	-680	139	-409	-256	0
1720	89	0	6694	14097	7403	-10395	-354	10750	-126	-490	-865	-108	-661	-376	0
1721	89	0	6720	14066	7346	-10393	-313	10706	-95	-448	-764	-131	-626	-355	0
1722	89	0	6672	14024	7352	-10348	-340	10688	-172	-459	-814	-48	-671	-310	0
1723	89	0	6755	13981	7226	-10368	-235	10603	-50	-397	-616	124	-514	-285	0
1724	89	0	6858	13981	7123	-10419	-132	10552	118	-244	-351	492	-370	-129	0
1725	89	0	6914	13915	7001	-10414	-43	10458	110	-199	-182	622	-292	58	0
1726	89	0	6918	13841	6923	-10379	-2	10382	139	-194	-186	744	-320	29	0
1727	89	0	6891	13803	6912	-10347	-10	10357	168	-219	-122	622	-358	77	0
1728	89	0	6818	13774	6956	-10296	-69	10365	50	-337	-374	436	-576	-85	0
1729	89	0	6820	13739	6919	-10279	-49	10329	-11	-343	-362	155	-591	-128	0
1730	89	0	6778	13711	6933	-10244	-77	10322	-7	-481	-452	38	-849	-149	0
1731	89	0	6922	13696	6774	-10309	74	10235	106	-389	-364	77	-867	-157	0
1732	89	0	6747	13663	6916	-10205	-84	10289	-29	-388	-426	186	-803	-161	0
1733	89	0	6867	13589	6722	-10228	72	10155	108	-275	-56	289	-624	-19	0
1734	89	0	6969	13514	6545	-10241	212	10029	149	-19	95	622	-481	108	0
1735	89	0	6933	13451	6518	-10192	207	9984	223	-21	267	787	-279	217	0
1736	89	0	6939	13422	6483	-10180	228	9952	164	-3	300	810	-192	258	0
1737	89	0	7000	13409	6409	-10204	295	9909	265	64	333	715	-87	215	0
1738	89	0	6988	13426	6438	-10207	275	9932	209	7	95	490	-225	112	0
1739	89	0	6823	13386	6563	-10104	130	9974	21	-141	-83	-25	-391	-34	0
1740	89	0	6718	13325	6607	-10021	55	9966	-71	-184	-228	-139	-578	-44	0
1741	89	0	6625	13230	6605	-9927	10	9917	-128	-209	-292	-364	-525	-124	0
1742	89	0	6546	13184	6638	-9865	-46	9911	-79	-254	-281	-287	-549	-126	0
1743	89	0	6544	13151	6607	-9847	-31	9879	-108	-73	-126	-73	-374	-48	0
1744	89	0	6569	13120	6551	-9844	9	9835	69	-104	71	64	-236	110	0
1745	89	0	6672	13114	6442	-9893	115	9778	155	75	192	362	-65	166	0
1746	89	0	6624	13062	6438	-9843	93	9750	98	31	252	323	-19	215	0
1747	89	0	6579	12996	6417	-9787	81	9706	104	64	238	225	-38	186	0
1748	89	0	6385	12959	6574	-9672	-94	9766	-102	-21	-9	36	-215	7	0
1749	89	0	6276	12889	6613	-9582	-168	9751	-67	-168	-108	-265	-308	-29	0
1750	89	0	6180	12836	6656	-9508	-238	9746	-104	-302	-252	-374	-494	-205	0
1751	89	0	6151	12807	6656	-9479	-252	9731	-176	-238	-263	-409	-516	-149	0
1752	89	0	6068	12751	6683	-9409	-307	9717	-201	-296	-337	-292	-508	-176	0
1753	89	0	6121	12722	6601	-9421	-240	9661	-71	-162	-133	-102	-318	-79	0
1754	89	0	6125	12707	6582	-9416	-228	9644	-60	-60	25	98	-161	40	0
1755	89	0	6276	12656	6380	-9466	-52	9518	46	58	254	339	3	213	0
1756	89	0	6156	12637	6481	-9396	-162	9559	-69	23	174	413	19	159	0
1757	89	0	6243	12596	6353	-9419	-55	9474	42	32	184	364	38	81	0
1758	89	0	6064	12553	6489	-9308	-212	9521	-79	-48	-19	54	-89	-17	0
1759	89	0	5964	12534	6570	-9249	-303	9552	-162	-122	-201	-194	-291	-91	0
1760	89	0	5897	12522	6625	-9209	-364	9573	-219	-291	-277	-450	-343	-195	0
1761	89	0	5920	12481	6561	-9200	-320	9521	-209	-263	-327	-481	-448	-223	0
1762	89	0	5864	12452	6588	-9158	-362	9520	-182	-283	-279	-417	-434	-180	0
1763	89	0	5943	12412	6469	-9177	-263	9440	-79	-192	-91	-205	-296	-64	0
1764	89	0	5961	12357	6396	-9159	-217	9376	-50	-40	34	-17	-120	-5	0
1765	89	0	6076	12289	6213	-9182	-68	9251	106	100	197	300	56	161	0
1766	89	0	6069	12251	6182	-9160	-56	9216	87	166	215	349	162	170	0
1767	89	0	6007	12218	6211	-9112	-102	9214	31	19	240	228	93	145	0
1768	89	0	6002	12206	6204	-9104	-101	9205	58	-60	75	23	-27	-67	0
1769	89	0	5867	12214	6347	-9040	-240	9280	-145	-97	-126	-250	-112	-139	0
1770	89	0	5873	12181	6308	-9027	-217	9244	-102	-221	-176	-409	-316	-97	0
1771	89	0	5915	12144	6229	-9029	-157	9186	-71	-174	-128	-428	-312	-122	0
1772	89	0	5855	12097	6242	-8976	-193	9169	-95	-236	-219	-285	-351	-172	0
1773	89	0	5964	12012	6048	-8988	-42	9030	21	-67	-34	-128	-139	-36	0
1774	89	0	5849	11919	6070	-8884	-110	8994	-17	-7	137	145	11	5	0
1775	89	0	6003	11865	5862	-8934	70	8863	31	226	358	316	159	106	0
1776	89	0	5933	11785	5852	-8859	40	8818	100	232	370	368	312	178	0
1777	89	0	5950	11758	5808	-8854	71	8783	-7	178	310	269	194	31	0
1778	89	0	5909	11756	5847	-8832	31	8801	73	77	238	114	54	48	0
1779	89	0	5715	11746	6031	-8730	-158	8888	-110	-126	9	-217	-155	-100	0
1780	89	0	5721	11700	5979	-8710	-129	8839	-178	-42	-133	-424	-221	-213	0
1781	89	0	5606	11682	6076	-8644	-235	8879	-172	-164	-157	-500	-273	-203	0
1782	89	0	5657	11678	6021	-8667	-182	8849	-197	-44	-141	-483	-232	-151	0
1783	89	0	5717	11649	5932	-8683	-107	8790	-60	-11	29	-236	-139	-129	0
1784	89	0	5749	11607	5858	-8678	-54	8732	-65	120	205	-19	-3	-21	0
1785	89	0	5762	11583	5821	-8672	-29	8702	50	176	325	259	153	73	0
1786	89	0	5911	11556	5645	-8733	133	8600	108	275	403	366	219	207	0
1787	89	0	5824	11539	5715	-8681	54	8627	89	162	358	275	195	133	0
1788	89	0	5799	11541	5742	-8670	28	8641	-7	60	128	-40	-15	-62	0
1789	89	0	5748	11533	5785	-8640	-18	8659	-7	-27	38	-219	-52	-58	0
1790	89	0	5591	11521	5930	-8556	-169	8725	-186	-168	-137	-440	-292	-161	0
1791	89	0	5589	11494	5905	-8541	-158	8699	-143	-207	-203	-477	-353	-194	0
1792	89	0	5638	11475	5837	-8556	-99	8656	-56	-87	-159	-380	-244	-186	0
1793	89	0	5615	11471	5856	-8543	-120	8663	-69	-97	-60	-298	-139	-159	0
1794	89	0	5680	11430	5750	-8555	-35	8590	54	97	215	100	36	77	0
1795	89	0	5725	11416	5691	-8570	17	8553	95	79	349	230	102	77	0
1796	89	0	5868	11393	5525	-8630	171	8459	131	190	405	453	244	108	0
1797	89	0	5688	11376	5688	-8532	0	8532	11	166	341	291	230	131	0
1798	89	0	5686	11321	5635	-8503	25	8478	0	81	205	19	21	0	0
1799	89	0	5496	11242	5746	-8369	-125	8494	-120	-38	-75	-192	-44	-139	0
1800	89	0	5469	11205	5736	-8337	-133	8470	-102	-131	-143	-380	-176	-166	0
1801	89	0	5414	11166	5752	-8290	-169	8459	-102	-129	-256	-481	-213	-258	0
1802	89	0	5370	11100	5730	-8235	-180	8415	-186	-46	-246	-393	-197	-211	0
1803	89	0	5417	11108	5691	-8262	-137	8399	-110	-81	-71	-238	-159	-124	0
1804	89	0	5498	11155	5657	-8326	-79	8406	48	-9	145	71	104	31	0
1805	89	0	5620	11189	5569	-8404	25	8379	36	143	261	285	213	71	0
1806	89	0	5775	11261	5486	-8518	144	8373	137	174	376	393	273	129	0
1807	89	0	5657	11347	5690	-8502	-16	8518	46	124	271	219	230	77	0
1808	89	0	5724	11447	5723	-8585	0	8585	15	25	159	-21	98	-25	0
1809	89	0	5634	11667	6033	-8650	-199	8850	-157	-81	-122	-258	-3	-106	0
1810	89	0	5820	11898	6078	-8859	-129	8988	-159	-122	-226	-411	-205	-240	0
1811	89	0	5928	12134	6206	-9031	-139	9170	-143	-168	-223	-531	-186	-254	0
1812	89	0	6035	12419	6384	-9227	-174	9401	-112	-176	-203	-490	-162	-219	0
1813	89	0	6324	12786	6462	-9555	-69	9624	-112	-69	-50	-269	-52	-164	0
1814	89	0	6561	13188	6627	-9874	-33	9907	58	17	143	58	112	60	0
1815	89	0	6872	13696	6824	-10284	24	10260	34	139	182	223	281	-11	0
1816	89	0	7281	14270	6989	-10775	146	10629	110	192	388	292	388	232	0
1817	89	0	7471	14709	7238	-11090	116	10973	98	77	312	215	320	-1	0
1818	89	0	7469	14918	7449	-11193	10	11183	-122	52	139	-58	145	-60	0
1819	89	0	7421	14905	7484	-11163	-31	11194	-104	-64	-108	-291	-21	-211	0
1820	89	0	7246	14670	7424	-10958	-89	11047	-145	-143	-180	-473	-139	-238	0
1821	89	0	7112	14524	7412	-10818	-150	10968	-174	-176	-341	-599	-161	-291	0
1822	89	0	7141	14369	7228	-10755	-43	10798	-42	-172	-188	-438	-131	-289	0
1823	89	0	7052	14185	7133	-10618	-40	10659	-60	-64	-102	-213	-52	-213	0
1824	89	0	7023	13774	6751	-10398	136	10262	27	106	153	98	81	-71	0
1825	89	0	6724	13271	6547	-9997	88	9909	60	147	244	252	380	21	0
1826	89	0	6636	12747	6111	-9691	262	9429	71	149	298	279	316	48	0
1827	89	0	6267	12187	5920	-9227	173	9053	-64	194	225	261	300	73	0
1828	89	0	5954	11607	5653	-8780	150	8630	-67	-31	108	-97	145	-135	0
1829	89	0	5650	11211	5561	-8430	44	8386	-124	-29	-98	-240	-32	-178	0
1830	89	0	5512	10990	5478	-8251	17	8234	-151	-100	-236	-498	-97	-246	0
1831	89	0	5461	10937	5476	-8199	-7	8206	-120	-116	-263	-516	-180	-300	0
1832	89	0	5414	10970	5556	-8192	-71	8263	-147	-157	-217	-444	-221	-230	0
1833	89	0	5589	10993	5404	-8291	92	8198	-54	-9	-129	-254	-19	-190	0
1834	89	0	5622	10997	5375	-8309	123	8186	38	79	139	-25	36	7	0
1835	89	0	5719	10995	5276	-8357	221	8135	102	159	279	267	172	52	0
1836	89	0	5684	10964	5280	-8324	202	8122	106	203	368	289	415	114	0
1837	89	0	5660	10929	5269	-8294	195	8099	131	79	267	126	221	21	1
1838	89	0	5574	10883	5309	-8228	132	8096	-7	97	194	-32	172	1	0
1839	89	0	5449	10842	5393	-8145	28	8117	-42	5	-97	-368	-31	-182	0
1840	89	0	5451	10772	5321	-8111	65	8046	3	-64	-157	-479	-118	-195	0
1841	89	0	5319	10710	5391	-8014	-36	8050	-85	-120	-226	-465	-190	-242	0
1842	89	0	5329	10642	5313	-7985	8	7977	-124	-77	-244	-486	-151	-298	0
1843	89	0	5404	10605	5201	-8004	101	7903	-62	19	21	-194	23	-48	0
1844	89	0	5304	10582	5278	-7943	13	7930	-46	29	67	-75	62	-139	0
1845	89	0	5517	10549	5032	-8033	242	7790	151	194	374	201	275	116	0
1846	89	0	5494	10538	5044	-8016	225	7791	178	203	388	302	360	162	0
1847	89	0	5469	10545	5076	-8007	196	7810	100	102	275	192	240	81	0
1848	89	0	5416	10516	5100	-7966	158	7808	58	40	155	15	128	21	0
1849	98	0	5258	10468	5210	-7863	24	7839	-98	-19	-56	-269	0	-108	0
1850	98	0	5226	10454	5228	-7840	-1	7841	-149	-73	-300	-486	-124	-302	0
1851	98	0	5135	10431	5296	-7783	-80	7863	-106	-172	-207	-558	-166	-197	0
1852	98	0	5165	10379	5214	-7772	-24	7796	-128	-122	-153	-440	-112	-126	0
1853	98	0	5146	10384	5238	-7765	-46	7811	-91	-98	-126	-230	-93	-190	0
1854	98	0	5238	10380	5142	-7809	48	7761	-38	174	128	85	102	77	0
1855	98	0	5302	10365	5063	-7833	119	7714	-23	145	306	226	205	67	0
1856	98	0	5343	10357	5014	-7850	164	7685	124	170	320	401	298	182	0
1857	98	0	5333	10373	5040	-7853	146	7706	44	128	230	217	298	56	0
1858	98	0	5246	10361	5115	-7803	65	7738	29	-29	147	-7	153	3	0
1859	98	0	5120	10338	5218	-7729	-49	7778	-71	-104	-34	-308	-85	-89	0
1860	98	0	5104	10336	5232	-7720	-64	7784	-60	-190	-131	-477	-108	-162	0
1861	98	0	4995	10320	5325	-7657	-165	7822	-221	-195	-242	-521	-211	-258	0
1862	98	0	5057	10318	5261	-7687	-102	7789	-192	-102	-223	-420	-238	-174	0
1863	98	0	5090	10314	5224	-7702	-67	7769	-46	-71	-40	-118	-65	-104	0
1864	98	0	5104	10289	5185	-7696	-40	7737	11	-42	110	116	87	-60	0
1865	98	0	5287	10270	4983	-7778	152	7626	108	120	296	287	178	141	0
1866	98	0	5238	10249	5011	-7743	113	7630	67	195	327	411	358	157	0
1867	98	0	5267	10270	5003	-7768	132	7636	79	87	228	318	201	108	0
1868	98	0	5137	10256	5119	-7696	9	7687	-27	21	102	40	100	-23	0
1869	98	0	5026	10262	5236	-7644	-105	7749	-172	-135	-159	-207	-65	-145	0
1870	98	0	5036	10233	5197	-7634	-80	7715	-143	-114	-215	-384	-178	-226	0
1871	98	0	4929	10223	5294	-7576	-182	7758	-83	-265	-283	-498	-209	-225	0
1872	98	0	4943	10198	5255	-7570	-156	7726	-172	-209	-197	-446	-207	-180	0
1873	98	0	4997	10161	5164	-7579	-83	7662	13	-124	-5	-172	-56	-95	0
1874	98	0	5035	10152	5117	-7593	-41	7634	-36	-7	176	50	-17	3	0
1875	98	0	5135	10163	5028	-7649	53	7595	87	108	388	314	230	129	0
1876	98	0	5135	10155	5020	-7645	57	7587	65	116	267	376	236	186	0
1877	98	0	5118	10078	4960	-7598	79	7519	-3	31	329	228	259	133	0
1878	98	0	5037	10016	4979	-7526	29	7497	-21	-27	139	17	114	56	0
1879	98	0	4902	10033	5131	-7467	-114	7582	-143	-65	-71	-298	-58	-131	0
1880	98	0	4908	10033	5125	-7470	-108	7579	-147	-116	-234	-382	-110	-168	0
1881	98	0	4775	10047	5272	-7411	-248	7659	-221	-151	-353	-564	-178	-265	0
1882	98	0	4887	10035	5148	-7461	-130	7591	-182	-69	-151	-465	-209	-157	0
1883	98	0	4892	10033	5141	-7462	-124	7587	-83	-36	-77	-248	-60	5	0
1884	98	0	5055	10031	4976	-7543	39	7503	-44	64	129	40	102	79	0
1885	98	0	5083	10022	4939	-7552	72	7480	46	238	312	242	391	215	0
1886	98	0	5092	10029	4937	-7560	77	7483	46	151	380	267	296	287	0
1887	98	0	5116	10041	4925	-7578	95	7483	13	184	294	174	403	168	0
1888	98	0	5042	10045	5003	-7543	19	7524	17	58	153	-104	178	112	0
1889	98	0	4953	10045	5092	-7499	-69	7568	-102	-5	-73	-360	23	-34	0
1890	98	0	4808	10020	5212	-7414	-202	7616	-159	-81	-143	-599	-48	-116	0
1891	98	0	4858	10010	5152	-7434	-147	7581	-207	-199	-323	-574	-215	-279	0
1892	98	0	4821	9977	5156	-7399	-167	7566	-153	-98	-137	-477	-149	-95	0
1893	98	0	4914	9952	5038	-7433	-62	7495	-106	-31	-52	-320	-75	-13	0
1894	98	0	4974	9948	4974	-7461	0	7461	75	71	126	29	120	129	0
1895	98	0	5029	9919	4890	-7474	69	7404	83	176	287	186	279	188	0
1896	98	0	5025	9911	4886	-7468	69	7398	54	223	380	228	376	240	0
1897	98	0	5085	9894	4809	-7489	138	7351	97	209	308	226	339	161	0
1898	98	0	4947	9905	4958	-7426	-5	7431	-42	112	128	-129	178	-32	0
1899	98	0	4918	9909	4991	-7413	-36	7450	-106	-32	-120	-382	13	-85	0
1900	98	0	4813	9897	5084	-7355	-135	7490	-95	-67	-199	-469	-87	-114	0
1901	98	0	4740	9915	5175	-7327	-217	7545	-176	-219	-259	-634	-230	-116	0
1902	98	0	4819	9909	5090	-7364	-135	7499	-164	-141	-195	-541	-213	-112	0
1903	98	0	4834	9901	5067	-7367	-116	7484	-112	-44	-52	-236	-38	-69	0
1904	98	0	4927	9897	4970	-7412	-21	7433	5	44	56	31	133	-1	0
1905	98	0	4988	9880	4892	-7434	48	7386	64	186	205	300	294	159	0
1906	98	0	5023	9861	4838	-7442	92	7349	46	217	281	370	300	232	0
1907	98	0	4936	9853	4917	-7394	9	7385	46	112	188	209	256	126	0
1908	98	0	4922	9855	4933	-7388	-5	7394	29	-13	97	-1	124	-9	0
1909	98	0	4768	9839	5071	-7303	-151	7455	-124	-114	-137	-259	-118	-65	0
1910	98	0	4774	9849	5075	-7311	-150	7462	-139	-75	-263	-415	-135	-112	0
1911	98	0	4731	9864	5133	-7297	-201	7498	-172	-178	-355	-434	-219	-207	0
1912	98	0	4726	9853	5127	-7289	-200	7490	-170	-126	-314	-339	-248	-182	0
1913	98	0	4728	9853	5125	-7290	-198	7489	-65	-131	-184	-168	-54	-118	0
1914	98	0	4796	9843	5047	-7319	-125	7445	7	-27	-11	159	27	31	0
1915	98	0	4907	9859	4952	-7383	-22	7405	98	176	151	442	168	186	0
1916	98	0	4999	9847	4848	-7423	75	7347	133	122	275	440	261	203	0
1917	98	0	4877	9835	4958	-7356	-40	7396	5	13	164	368	201	97	0
1918	98	0	4862	9828	4966	-7345	-52	7397	-40	-7	-31	56	118	-23	0
1919	98	0	4737	9843	5106	-7290	-184	7474	-122	-48	-201	-135	-118	-98	0
1920	98	0	4722	9837	5115	-7279	-196	7476	-153	-124	-314	-349	-221	-161	0
1921	98	0	4741	9841	5100	-7291	-179	7470	-147	-219	-310	-372	-250	-203	0
1922	98	0	4687	9866	5179	-7276	-246	7522	-199	-197	-335	-335	-289	-116	0
1923	98	0	4800	9919	5119	-7359	-159	7519	-110	-124	-203	-42	-122	-81	0
1924	98	0	4891	9919	5028	-7405	-68	7473	-5	34	25	141	17	44	0
1925	98	0	4964	9926	4962	-7445	1	7444	58	112	172	376	161	100	0
1926	98	0	5002	9917	4915	-7459	43	7416	19	91	211	461	211	162	0
1927	98	0	4968	9926	4958	-7447	5	7442	-25	50	139	343	176	77	0
1928	98	0	4963	9919	4956	-7441	3	7437	-52	34	-13	174	23	1	0
1929	98	0	4761	9913	5152	-7337	-195	7532	-195	-157	-225	-168	-190	-133	0
1930	98	0	4817	9905	5088	-7361	-135	7496	-174	-221	-395	-318	-294	-174	0
1931	98	0	4746	9894	5148	-7320	-201	7521	-240	-168	-399	-397	-349	-186	0
1932	98	0	4733	9872	5139	-7302	-203	7505	-194	-209	-310	-362	-337	-182	0
1933	98	0	4801	9866	5065	-7333	-132	7465	-116	-95	-192	-89	-190	-42	0
1934	98	0	4832	9866	5034	-7349	-101	7450	-143	-19	44	34	-11	9	0
1935	98	0	4922	9876	4954	-7399	-16	7415	42	60	215	244	174	110	0
1936	98	0	4940	9890	4950	-7415	-5	7420	-34	50	271	389	155	188	0
1937	98	0	5015	9901	4886	-7458	64	7393	1	116	219	325	106	234	0
1938	98	0	4902	9930	5028	-7416	-63	7479	-91	48	7	112	-21	64	0
1939	98	0	4822	9963	5141	-7392	-159	7552	-164	-110	-112	-234	-129	-46	0
1940	98	0	4809	9981	5172	-7395	-181	7576	-238	-139	-281	-389	-201	-147	0
1941	98	0	4768	9994	5226	-7381	-229	7610	-199	-240	-298	-469	-356	-147	0
1942	98	0	4840	10008	5168	-7424	-164	7588	-174	-157	-184	-409	-254	-166	0
1943	98	0	4825	10039	5214	-7432	-194	7626	-104	-62	-25	-172	-143	-87	0
1944	98	0	5013	10066	5053	-7539	-20	7559	-15	85	106	133	-5	81	0
1945	98	0	5040	10056	5016	-7548	12	7536	9	102	271	314	157	201	0
1946	98	0	5087	10049	4962	-7568	62	7505	100	143	343	362	209	277	0
1947	98	0	5114	10049	4935	-7581	89	7492	23	137	277	285	205	211	0
1948	98	0	4937	10037	5100	-7487	-81	7568	-116	9	65	-73	-15	29	0
1949	98	0	4877	10004	5127	-7440	-125	7565	-141	-83	-69	-283	-31	-153	0
1950	98	0	4767	9991	5224	-7379	-228	7607	-221	-98	-258	-473	-194	-120	0
1951	98	0	4803	10033	5230	-7418	-213	7631	-162	-131	-267	-525	-329	-174	0
1952	98	0	4864	10047	5183	-7455	-159	7615	-194	-133	-141	-444	-291	-69	0
1953	98	0	4803	10058	5255	-7430	-226	7656	-184	-135	-23	-188	-135	-58	0
1954	98	0	5037	10086	5049	-7561	-6	7567	58	11	137	116	42	89	0
1955	98	0	5013	10095	5082	-7554	-34	7588	102	122	318	308	194	135	0
1956	98	0	5104	10089	4985	-7596	59	7537	79	178	273	360	236	250	0
1957	98	0	5062	10082	5020	-7572	21	7551	13	102	349	128	201	137	0
1958	98	0	4968	10031	5063	-7499	-47	7547	-40	108	145	-126	131	-7	0
1959	98	0	4937	9996	5059	-7466	-61	7527	-69	-7	-3	-325	-102	-75	0
1960	98	0	4831	10016	5185	-7423	-177	7600	-164	-135	-170	-481	-151	-122	0
1961	98	0	4850	10029	5179	-7439	-164	7604	-168	-176	-205	-607	-302	-203	0
1962	98	0	4898	10037	5139	-7467	-120	7588	-164	-73	-135	-417	-265	-87	0
1963	98	0	4850	10002	5152	-7426	-151	7577	-128	-108	42	-275	-141	-17	0
1964	98	0	4982	9977	4995	-7479	-6	7486	-38	85	126	52	-13	87	0
1965	98	0	4982	9913	4931	-7447	25	7422	56	133	316	265	178	194	0
1966	98	0	4976	9857	4881	-7416	47	7369	95	209	356	366	265	178	0
1967	98	0	4918	9797	4879	-7357	19	7338	42	153	356	108	258	166	0
1968	98	0	4857	9765	4908	-7311	-25	7336	-133	87	129	-79	44	-15	0
1969	98	0	4799	9746	4947	-7272	-74	7346	-5	11	-50	-201	-93	-5	0
1970	98	0	4629	9717	5088	-7173	-229	7402	-162	-232	-252	-564	-327	-166	0
1971	98	0	4722	9707	4985	-7214	-131	7346	-110	-85	-135	-512	-269	-129	0
1972	98	0	4545	9674	5129	-7109	-292	7401	-141	-213	-248	-426	-316	-131	0
1973	98	0	4770	9637	4867	-7203	-48	7252	-143	-3	-64	-228	-137	-32	0
1974	98	0	4786	9612	4826	-7199	-20	7219	32	100	147	62	102	71	0
1975	98	0	4786	9558	4772	-7172	7	7165	71	145	283	246	174	129	0
1976	98	0	4821	9535	4714	-7178	53	7124	95	256	325	331	244	236	0
1977	98	0	4817	9474	4657	-7145	80	7065	116	238	244	190	223	79	0
1978	98	0	4684	9440	4756	-7062	-36	7098	-50	89	100	-36	1	-31	0
1979	98	0	4621	9403	4782	-7012	-80	7092	-97	46	-21	-287	-153	-46	0
1980	98	0	4443	9362	4919	-6902	-238	7140	-155	-120	-215	-490	-242	-151	0
1981	98	0	4499	9327	4828	-6913	-164	7077	-159	-54	-300	-531	-322	-137	0
1982	98	0	4497	9279	4782	-6888	-142	7030	-149	-83	-197	-461	-310	-114	0
1983	98	0	4478	9263	4785	-6870	-153	7024	-100	-34	-108	-238	-277	-64	0
1984	98	0	4553	9228	4675	-6890	-61	6951	-56	157	81	38	5	-48	0
1985	98	0	4676	9211	4535	-6943	70	6873	21	252	258	203	81	124	0
1986	98	0	4661	9187	4526	-6924	67	6856	71	211	308	312	205	205	0
1987	98	0	4594	9125	4531	-6859	31	6828	23	126	232	126	133	77	0
1988	98	0	4515	9081	4566	-6798	-25	6823	-15	100	9	-32	-3	15	0
1989	98	0	4390	9046	4656	-6718	-133	6851	-129	-71	-151	-424	-194	-135	0
1990	98	0	4404	9011	4607	-6707	-101	6809	-133	-21	-172	-488	-203	-137	0
1991	98	0	4238	8991	4753	-6614	-257	6872	-230	-176	-353	-537	-432	-246	0
1992	98	0	4380	8958	4578	-6669	-99	6768	-46	-56	-240	-413	-362	-225	0
1993	98	0	4340	8924	4584	-6632	-122	6754	-182	-23	-112	-225	-234	-120	0
1994	98	0	4429	8896	4467	-6662	-19	6681	-31	126	85	-13	23	42	0
1995	98	0	4451	8883	4432	-6667	9	6657	15	157	184	205	75	108	0
1996	98	0	4491	8875	4384	-6683	53	6629	69	186	273	310	182	139	0
1997	98	0	4535	8865	4330	-6700	102	6597	97	258	236	211	205	77	0
1998	98	0	4409	8867	4458	-6638	-24	6662	-79	77	27	-131	-38	11	0
1999	98	0	4370	8863	4493	-6616	-61	6678	-100	9	-87	-337	-211	-114	0
[truncated: 31,313 more rows]
