# Supplementary material for: A Robust and Real-Time Capable Envelope-Based Algorithm for Heart Sound Classification: Validation under Different Physiological Conditions
Source: Sensors (Basel). 2020 Feb 11;20(4):972. doi: 10.3390/s20040972 (PMC7070375; doi:10.3390/s20040972)
Supplement: Supplementary file 1 [file sensors-20-00972-s001.zip › Messungen/ua/ua10_unfiltered.csv]

Dataset No.	Pulse (bpm)	Pacer Bit	leadI (�V)	leadII (�V)	leadIII (�V)	lead_avR (�V)	lead_avL (�V)	lead_avF (�V)	V1 (�V)	V2 (�V)	V3 (�V)	V4 (�V)	V5 (�V)	V6 (�V)	R-Wave
1	0	0	-1240	-1410	-170	1325	-535	-790	-13	-44	-153	-143	292	172	0
2	0	0	-1327	-1379	-52	1353	-637	-715	-155	-9	-137	-209	201	139	0
3	0	0	-1206	-1394	-188	1300	-509	-791	-71	166	-81	-186	291	225	0
4	0	0	-1179	-1361	-182	1270	-498	-771	279	166	219	-122	275	195	0
5	0	0	-1148	-1396	-248	1272	-450	-822	419	329	267	-128	314	252	0
6	0	0	-1091	-1389	-298	1240	-396	-843	574	335	285	-147	345	273	0
7	0	0	-1139	-1375	-236	1257	-451	-805	504	366	143	-87	252	230	0
8	0	0	-1106	-1375	-269	1240	-418	-822	322	279	230	-170	316	180	0
9	0	0	-1315	-1344	-29	1329	-643	-686	7	9	-38	-322	228	159	1
10	0	0	-1117	-1328	-211	1222	-453	-769	-13	-17	-129	-221	265	172	0
11	0	0	-1265	-1334	-69	1299	-598	-701	-69	-54	-155	-285	341	170	0
12	0	0	-1294	-1348	-54	1321	-620	-701	-139	-87	-139	-244	194	133	0
13	0	0	-1185	-1301	-116	1243	-534	-708	38	106	11	-238	230	137	0
14	0	0	-1120	-1288	-168	1204	-476	-728	345	279	228	-60	345	273	0
15	0	0	-1141	-1303	-162	1222	-489	-732	366	265	296	-277	250	147	0
16	0	0	-1015	-1323	-308	1169	-353	-815	634	351	388	-15	358	382	0
17	0	0	-1083	-1315	-232	1199	-425	-773	455	349	261	-143	279	184	0
18	0	0	-1087	-1319	-232	1203	-427	-775	405	201	184	-118	221	170	0
19	0	0	-1220	-1315	-95	1267	-562	-705	128	48	0	-259	159	174	0
20	0	0	-1228	-1326	-98	1277	-565	-712	-58	31	-89	-236	221	149	0
21	0	0	-1210	-1330	-120	1270	-545	-725	-100	-137	-170	-226	240	166	0
22	0	0	-1238	-1356	-118	1297	-560	-737	-52	5	-145	-217	213	157	0
23	0	0	-1286	-1361	-75	1323	-605	-718	-34	52	-73	-213	215	81	0
24	0	0	-1105	-1328	-223	1216	-441	-775	271	199	170	-182	228	205	0
25	0	0	-1104	-1323	-219	1213	-442	-771	543	296	331	-15	254	254	0
26	0	0	-1106	-1346	-240	1226	-433	-793	572	261	417	-124	242	263	0
27	0	0	-1065	-1342	-277	1203	-394	-809	591	337	407	-176	246	314	0
28	0	0	-1117	-1332	-215	1224	-451	-773	389	143	184	-112	205	159	0
29	0	0	-1186	-1352	-166	1269	-510	-759	217	77	27	-170	236	151	0
30	0	0	-1242	-1319	-77	1280	-582	-698	-21	-122	-54	-300	149	137	0
31	0	0	-1242	-1321	-79	1281	-581	-700	-65	-19	-133	-129	168	122	0
32	0	0	-1243	-1326	-83	1284	-580	-704	-48	-54	21	-217	122	201	0
33	0	0	-1220	-1346	-126	1283	-547	-736	25	65	58	-170	124	145	0
34	0	0	-1220	-1342	-122	1281	-549	-732	310	180	211	-153	180	221	0
35	0	0	-1030	-1330	-300	1180	-365	-815	576	323	339	23	236	291	0
36	0	0	-1092	-1326	-234	1209	-429	-780	572	289	380	-155	230	178	0
37	0	0	-1038	-1330	-292	1184	-373	-811	578	376	314	-81	219	250	0
38	0	0	-1056	-1315	-259	1185	-398	-787	490	9	236	-209	108	186	0
39	0	0	-1189	-1309	-120	1249	-534	-714	194	52	29	-159	186	230	0
40	0	0	-1181	-1305	-124	1243	-528	-714	27	-67	-133	-147	58	67	0
41	0	0	-1224	-1336	-112	1280	-556	-724	-64	-29	-120	-162	129	161	0
42	0	0	-1261	-1323	-62	1292	-599	-692	-131	-46	-85	-203	122	137	0
43	0	0	-1155	-1323	-168	1239	-493	-745	87	54	44	-170	128	192	0
44	0	0	-1133	-1301	-168	1217	-482	-734	341	153	259	-194	168	267	0
45	0	0	-1046	-1251	-205	1148	-420	-728	444	343	300	-110	89	279	0
46	0	0	-947	-1251	-304	1099	-321	-777	636	349	389	-52	197	335	0
47	0	0	-933	-1255	-322	1094	-305	-788	618	345	341	-40	129	349	0
48	0	0	-1030	-1237	-207	1133	-411	-722	430	149	106	-112	87	155	0
49	0	0	-1025	-1226	-201	1125	-412	-713	244	75	7	-79	126	159	0
50	0	0	-1172	-1173	-1	1172	-585	-587	-17	-87	-225	-164	15	168	0
51	0	0	-1047	-1175	-128	1111	-459	-651	21	-87	-122	-194	64	139	0
52	0	0	-1167	-1164	3	1165	-585	-580	-85	-120	-83	-145	79	184	0
53	0	0	-999	-1152	-153	1075	-423	-652	97	36	-36	-162	147	114	0
54	0	0	-977	-1132	-155	1054	-411	-643	314	184	133	-139	135	291	0
55	0	0	-943	-1154	-211	1048	-366	-682	479	308	194	-129	118	261	0
56	0	0	-879	-1148	-269	1013	-305	-708	611	395	405	-85	172	327	0
57	0	0	-927	-1165	-238	1046	-344	-701	558	285	281	-139	215	273	0
58	0	0	-896	-1179	-283	1037	-306	-731	492	159	135	-133	91	248	0
59	0	0	-1049	-1204	-155	1126	-447	-679	213	87	-56	-162	145	221	0
60	0	0	-1131	-1210	-79	1170	-526	-644	-44	-62	-194	-261	38	131	0
61	0	0	-1154	-1210	-56	1182	-549	-633	-108	-52	-199	-211	44	194	0
62	0	0	-1171	-1202	-31	1186	-570	-616	-65	-75	-190	-141	27	236	0
63	0	0	-1110	-1210	-100	1160	-505	-655	-3	112	-58	-174	98	97	0
64	0	0	-1091	-1228	-137	1159	-477	-682	277	135	120	-108	65	213	0
65	0	0	-1116	-1220	-104	1168	-506	-662	405	296	190	-85	27	310	0
66	0	0	-987	-1237	-250	1112	-368	-743	589	316	308	-77	149	258	0
67	0	0	-1022	-1278	-256	1150	-383	-767	552	320	194	-29	54	244	0
68	0	0	-1077	-1348	-271	1212	-403	-809	461	221	153	-104	112	263	0
69	0	0	-1145	-1321	-176	1233	-484	-748	226	15	-85	-162	108	209	0
70	0	0	-1157	-1288	-131	1222	-513	-709	-29	34	-178	-137	135	145	0
71	0	0	-1211	-1319	-108	1265	-551	-713	-73	-73	-312	-126	21	116	0
72	0	0	-1286	-1340	-54	1313	-616	-697	-48	-128	-209	-166	85	118	0
73	0	0	-1205	-1377	-172	1291	-516	-774	7	36	-75	-153	17	197	0
74	0	0	-1146	-1394	-248	1270	-449	-821	372	190	162	-98	102	283	0
75	0	0	-1156	-1410	-254	1283	-451	-832	550	199	246	-112	98	261	0
76	0	0	-1053	-1439	-386	1246	-333	-912	611	325	386	-50	211	339	0
77	0	0	-1160	-1464	-304	1312	-428	-884	582	228	209	-143	42	277	0
78	0	0	-1151	-1482	-331	1316	-410	-906	448	135	128	-48	62	261	0
79	0	0	-1290	-1484	-194	1387	-548	-839	133	9	-25	-168	79	180	0
80	0	0	-1276	-1491	-215	1383	-530	-853	15	-102	-122	-234	56	157	0
81	0	0	-1327	-1503	-176	1415	-575	-839	-147	3	-166	-133	85	195	0
82	0	0	-1319	-1489	-170	1404	-574	-829	-104	-133	-201	-190	-15	106	0
83	0	0	-1268	-1493	-225	1380	-521	-859	27	81	3	-81	95	226	0
84	0	0	-1263	-1511	-248	1387	-507	-879	246	159	159	-159	69	217	0
85	0	0	-1162	-1497	-335	1329	-413	-916	488	250	265	-58	104	267	0
86	0	0	-1201	-1499	-298	1350	-451	-898	461	294	339	-118	79	259	0
87	0	0	-1164	-1499	-335	1331	-414	-917	496	261	349	-126	110	281	0
88	0	0	-1212	-1503	-291	1357	-460	-897	360	128	139	-168	64	211	0
89	0	0	-1296	-1509	-213	1402	-541	-861	89	9	-17	-168	9	211	0
90	0	0	-1294	-1497	-203	1395	-545	-850	-58	-102	-97	-221	118	182	0
91	0	0	-1342	-1487	-145	1414	-598	-816	-98	-128	-195	-155	102	69	0
92	0	0	-1393	-1495	-102	1444	-645	-798	-201	-147	-126	-267	-36	122	0
93	0	0	-1303	-1495	-192	1399	-555	-843	25	48	15	-201	73	201	0
94	0	0	-1284	-1495	-211	1389	-536	-853	221	104	126	-89	11	246	0
95	0	0	-1235	-1491	-256	1363	-489	-873	374	211	226	-112	50	192	0
96	0	0	-1236	-1530	-294	1383	-471	-912	506	331	246	-73	153	228	0
97	0	0	-1298	-1594	-296	1446	-501	-945	420	232	304	-166	65	254	0
98	0	0	-1384	-1680	-296	1532	-544	-988	368	71	180	-188	50	194	0
99	0	0	-1465	-1794	-329	1629	-568	-1061	124	-25	5	-201	85	112	0
100	0	0	-1596	-1844	-248	1720	-674	-1046	-32	-104	-122	-172	42	166	0
101	0	0	-1608	-1881	-273	1744	-667	-1077	-118	-159	-258	-157	7	58	0
102	0	0	-1571	-1877	-306	1724	-632	-1091	-118	-23	-100	-190	106	186	0
103	0	0	-1610	-1819	-209	1714	-700	-1014	-34	-42	-81	-161	50	162	0
104	0	0	-1376	-1672	-296	1524	-540	-984	258	83	143	-87	34	192	0
105	0	0	-1301	-1524	-223	1412	-539	-873	446	304	242	-135	192	291	0
106	0	0	-1048	-1249	-201	1148	-423	-725	587	302	273	-25	166	283	0
107	0	0	-961	-919	42	940	-501	-438	535	246	244	-135	149	256	0
108	0	0	-785	-562	223	673	-504	-169	366	114	164	-124	62	205	0
109	0	0	-773	-170	603	471	-688	216	75	-85	-97	-112	-23	205	0
110	0	0	-518	259	777	129	-647	518	-13	-124	-182	-213	106	98	0
111	0	0	-285	770	1055	-242	-670	912	-75	-141	-267	-215	54	32	0
112	0	0	-33	1338	1371	-652	-702	1354	-89	-81	-201	-201	52	77	0
113	0	0	317	1874	1557	-1095	-620	1715	52	-29	-42	-91	64	131	0
114	0	0	595	2265	1670	-1430	-537	1967	232	159	184	-128	79	168	0
115	0	0	729	2475	1746	-1602	-508	2110	444	182	240	-120	25	234	0
116	0	0	682	2360	1678	-1521	-498	2019	508	275	364	-13	153	203	0
117	0	0	659	2207	1548	-1433	-444	1877	502	252	329	-116	157	195	0
118	0	0	456	1988	1532	-1222	-538	1760	442	122	149	-69	114	244	1
119	0	0	305	1707	1402	-1006	-548	1554	91	17	-77	-168	71	114	0
120	0	0	44	1266	1222	-655	-589	1244	-73	-145	-75	-190	110	139	0
121	0	0	-296	675	971	-189	-633	823	-186	-116	-186	-157	98	79	0
122	0	0	-551	42	593	254	-572	317	-192	-58	-93	-155	75	93	0
123	0	0	-880	-601	279	740	-579	-161	-46	-19	60	-100	21	157	0
124	0	0	-1063	-1142	-79	1102	-492	-610	188	89	215	-118	89	240	0
125	0	0	-1184	-1445	-261	1314	-461	-853	436	230	292	5	110	323	0
126	0	0	-1217	-1575	-358	1396	-429	-966	587	318	364	-23	151	302	0
127	0	0	-1284	-1623	-339	1453	-472	-981	469	232	267	-67	126	180	0
128	0	0	-1277	-1612	-335	1444	-471	-973	411	151	170	-44	104	195	0
129	0	0	-1462	-1586	-124	1524	-669	-855	118	-32	-75	-118	77	195	0
130	0	0	-1440	-1602	-162	1521	-639	-882	-42	-143	-238	-131	13	36	0
131	0	0	-1466	-1590	-124	1528	-671	-857	-112	-162	-195	-108	36	77	0
132	0	0	-1471	-1612	-141	1541	-665	-876	-120	-151	-159	-126	71	116	0
133	0	0	-1399	-1577	-178	1488	-610	-877	65	-19	-62	-50	100	186	0
134	0	0	-1370	-1546	-176	1458	-597	-861	250	81	124	-40	3	194	0
135	0	0	-1276	-1561	-285	1418	-495	-923	519	209	217	-3	170	195	0
136	0	0	-1300	-1548	-248	1424	-526	-898	576	281	325	-60	226	246	0
137	0	0	-1244	-1610	-366	1427	-439	-988	533	236	248	-65	161	221	0
138	0	0	-1397	-1633	-236	1515	-580	-934	323	147	71	-25	139	205	0
139	0	0	-1472	-1664	-192	1568	-640	-928	7	-54	-71	-184	58	184	0
140	0	0	-1508	-1680	-172	1594	-668	-926	-67	-157	-155	-225	75	114	0
141	0	0	-1474	-1668	-194	1571	-640	-931	-147	-108	-192	-54	122	151	0
142	0	0	-1465	-1660	-195	1562	-635	-927	-145	-98	-201	-131	9	46	0
143	0	0	-1421	-1680	-259	1550	-581	-969	27	32	-38	-42	104	128	0
144	0	0	-1430	-1647	-217	1538	-606	-932	161	106	93	-75	71	184	0
145	0	0	-1310	-1643	-333	1476	-488	-988	415	248	244	-69	184	230	0
146	0	0	-1377	-1652	-275	1514	-551	-963	552	261	234	-62	172	256	0
147	0	0	-1272	-1660	-388	1466	-442	-1024	517	207	221	58	102	190	0
148	0	0	-1335	-1678	-343	1506	-496	-1010	347	184	67	-69	168	217	0
149	0	0	-1415	-1649	-234	1532	-590	-941	157	-50	-184	-83	52	139	0
150	0	0	-1463	-1637	-174	1550	-644	-905	-58	-129	-188	-97	95	176	0
151	0	0	-1424	-1619	-195	1521	-614	-907	-118	-139	-279	-186	112	13	0
152	0	0	-1504	-1637	-133	1570	-685	-885	-128	-128	-258	-155	34	128	0
153	0	0	-1439	-1619	-180	1529	-629	-899	5	-44	-69	-162	91	106	0
154	0	0	-1415	-1612	-197	1513	-609	-904	252	162	40	7	112	184	0
155	0	0	-1325	-1625	-300	1475	-512	-962	434	273	114	-71	194	168	0
156	0	0	-1315	-1635	-320	1475	-497	-977	508	228	197	5	180	244	0
157	0	0	-1340	-1654	-314	1497	-513	-984	485	238	182	-95	192	259	0
158	0	0	-1387	-1645	-258	1516	-564	-951	362	112	15	-38	102	223	0
159	0	0	-1439	-1621	-182	1530	-628	-901	67	9	-131	-73	64	133	0
160	0	0	-1544	-1621	-77	1582	-733	-849	-81	-75	-312	-128	98	102	0
161	0	0	-1469	-1583	-114	1526	-677	-848	-178	-110	-263	-71	141	120	0
162	0	0	-1530	-1594	-64	1562	-733	-829	-164	-161	-323	-157	147	-21	0
163	0	0	-1475	-1579	-104	1527	-685	-841	40	52	-114	-91	124	147	0
164	0	0	-1467	-1552	-85	1509	-691	-818	180	159	17	1	97	178	0
165	0	0	-1362	-1557	-195	1459	-583	-876	341	178	161	-151	114	114	0
166	0	0	-1316	-1552	-236	1434	-540	-894	504	267	281	27	190	256	0
167	0	0	-1398	-1559	-161	1478	-618	-860	323	248	120	-128	221	174	0
168	0	0	-1301	-1526	-225	1413	-538	-875	294	162	89	-64	129	131	0
169	0	0	-1402	-1520	-118	1461	-642	-819	83	-11	-153	-54	102	85	0
170	0	0	-1488	-1522	-34	1505	-727	-778	-186	-170	-213	-168	7	21	0
171	0	0	-1435	-1495	-60	1465	-687	-777	-137	-67	-230	-139	133	62	0
172	0	0	-1492	-1495	-3	1493	-744	-749	-232	-170	-211	-120	50	118	0
173	0	0	-1412	-1495	-83	1453	-664	-789	-17	0	-161	-93	116	64	0
174	0	0	-1381	-1499	-118	1440	-631	-808	139	65	87	-64	102	151	0
175	0	0	-1319	-1501	-182	1410	-568	-841	283	190	194	-36	118	225	0
176	0	0	-1269	-1530	-261	1399	-504	-895	420	267	287	5	168	242	0
177	0	0	-1346	-1528	-182	1437	-582	-855	353	211	168	-64	184	180	0
178	0	0	-1284	-1524	-240	1404	-522	-882	300	133	145	-21	170	133	0
179	0	0	-1414	-1497	-83	1455	-665	-790	40	-128	-116	-118	85	151	0
180	0	0	-1373	-1499	-126	1436	-623	-812	-145	-157	-178	-145	168	112	0
181	0	0	-1574	-1497	77	1535	-825	-710	-267	-232	-263	-149	110	-25	0
182	0	0	-1412	-1456	-44	1434	-684	-750	-203	-133	-279	-71	38	38	0
183	0	0	-1501	-1451	50	1476	-775	-700	-97	-38	-34	-71	161	149	0
184	0	0	-1422	-1470	-48	1446	-687	-759	60	62	1	-98	104	166	0
185	0	0	-1265	-1451	-186	1358	-539	-818	391	207	151	-38	194	221	0
186	0	0	-1304	-1455	-151	1379	-576	-803	483	226	285	11	207	302	0
187	0	0	-1253	-1460	-207	1356	-523	-833	347	172	147	-25	85	155	0
188	0	0	-1310	-1453	-143	1381	-583	-798	323	81	60	27	139	151	0
189	0	0	-1400	-1456	-56	1428	-672	-756	-7	-64	-129	-118	97	69	0
190	0	0	-1434	-1466	-32	1450	-701	-749	-147	-79	-221	-199	128	52	0
191	0	0	-1512	-1480	32	1496	-772	-724	-244	-159	-281	-128	40	83	0
192	0	0	-1498	-1503	-5	1500	-746	-754	-271	-120	-221	-172	40	36	0
193	0	0	-1476	-1491	-15	1483	-730	-753	-58	-32	-87	-112	153	85	0
194	0	0	-1370	-1507	-137	1438	-616	-822	77	118	89	-98	104	95	0
195	0	0	-1331	-1497	-166	1414	-582	-831	366	197	207	-97	176	283	0
196	0	0	-1307	-1495	-188	1401	-559	-841	405	289	252	-79	236	211	0
197	0	0	-1312	-1486	-174	1399	-569	-830	413	137	199	-56	145	114	0
198	0	0	-1323	-1491	-168	1407	-577	-829	199	186	98	-102	133	122	0
199	0	0	-1410	-1526	-116	1468	-647	-821	62	-48	-91	-129	85	128	0
200	0	0	-1424	-1507	-83	1465	-670	-795	-60	-98	-304	-95	139	79	0
201	0	0	-1449	-1513	-64	1481	-692	-788	-157	-178	-308	-164	102	71	0
202	0	0	-1533	-1530	3	1531	-768	-763	-194	-102	-275	-213	116	81	0
203	0	0	-1389	-1530	-141	1459	-624	-835	-38	100	-124	-110	120	98	0
204	0	0	-1493	-1524	-31	1508	-731	-777	133	44	64	-190	133	118	0
205	0	0	-1288	-1530	-242	1409	-523	-886	380	221	151	-64	172	190	0
206	0	0	-1334	-1520	-186	1427	-574	-853	420	302	228	-46	215	223	0
207	0	0	-1288	-1520	-232	1404	-528	-876	374	265	85	-128	153	159	0
208	0	0	-1374	-1513	-139	1443	-617	-826	298	172	36	-75	172	159	0
209	0	0	-1402	-1487	-85	1444	-658	-786	118	-7	-122	-131	50	135	0
210	0	0	-1418	-1470	-52	1444	-683	-761	-13	-40	-238	-71	93	112	0
211	0	0	-1532	-1472	60	1502	-796	-706	-261	-242	-285	-289	77	81	0
212	0	0	-1397	-1441	-44	1419	-676	-742	-110	-69	-190	-145	52	143	0
213	0	0	-1469	-1435	34	1452	-751	-700	-15	-98	-56	-159	95	116	0
214	0	0	-1325	-1435	-110	1380	-607	-772	188	85	104	-108	118	83	0
215	0	0	-1296	-1394	-98	1345	-599	-746	407	225	232	-67	184	240	0
216	0	0	-1296	-1385	-89	1340	-603	-737	388	209	261	-147	126	223	0
217	0	0	-1204	-1363	-159	1283	-522	-761	506	205	215	-71	131	256	0
218	0	0	-1315	-1344	-29	1329	-643	-686	294	124	143	-77	180	168	0
219	0	0	-1355	-1334	21	1344	-688	-656	67	-58	-93	-190	110	65	0
220	0	0	-1349	-1334	15	1341	-682	-659	-122	-97	-215	-192	19	65	0
221	0	0	-1412	-1323	89	1367	-750	-617	-139	-194	-162	-240	32	97	0
222	0	0	-1384	-1330	54	1357	-719	-638	-205	-129	-159	-203	87	36	0
223	0	0	-1427	-1332	95	1379	-761	-618	-48	13	-64	-164	122	116	0
224	0	0	-1275	-1321	-46	1298	-614	-683	188	116	112	-108	40	184	0
225	0	0	-1166	-1328	-162	1247	-502	-745	366	221	275	-100	151	184	0
226	0	0	-1195	-1336	-141	1265	-527	-738	523	240	310	-81	145	219	0
227	0	0	-1251	-1328	-77	1289	-587	-702	434	215	141	-79	52	211	0
228	0	0	-1175	-1328	-153	1251	-511	-740	393	69	114	-91	124	93	0
229	0	0	-1396	-1356	40	1376	-718	-658	50	-25	-172	-110	79	102	0
230	0	0	-1264	-1295	-31	1279	-616	-663	-110	-65	-143	-143	13	93	0
231	0	0	-1337	-1338	-1	1337	-668	-669	-180	-153	-161	-203	15	52	0
232	0	0	-1329	-1332	-3	1330	-663	-667	-108	-172	-205	-133	56	110	0
233	0	0	-1398	-1350	48	1374	-723	-651	-91	-60	-180	-176	3	38	0
234	0	0	-1242	-1344	-102	1293	-570	-723	182	122	195	-93	81	197	0
235	0	0	-1207	-1342	-135	1274	-536	-738	389	184	304	-9	64	199	0
236	0	0	-1226	-1377	-151	1301	-537	-764	486	248	248	-27	52	226	0
237	0	0	-1216	-1330	-114	1273	-551	-722	448	172	277	-124	46	228	0
238	0	0	-1220	-1336	-116	1278	-552	-726	294	93	114	-118	87	106	0
239	0	0	-1324	-1325	-1	1324	-661	-663	124	-116	-71	-116	32	147	0
240	0	0	-1261	-1282	-21	1271	-620	-651	0	-141	-166	-120	-11	102	0
241	0	0	-1364	-1299	65	1331	-714	-617	-159	-157	-194	-124	60	100	0
242	0	0	-1308	-1309	-1	1308	-653	-655	-143	-172	-244	-56	-48	79	0
243	0	0	-1351	-1352	-1	1351	-675	-676	-52	36	-81	-100	69	91	0
244	0	0	-1327	-1365	-38	1346	-644	-701	129	67	0	-93	-52	137	0
245	0	0	-1215	-1346	-131	1280	-542	-738	455	277	234	-60	102	226	0
246	0	0	-1261	-1332	-71	1296	-595	-701	440	228	176	-25	32	180	0
247	0	0	-1204	-1332	-128	1268	-538	-730	494	219	176	3	77	151	0
248	0	0	-1242	-1313	-71	1277	-585	-692	366	133	19	-32	73	153	0
249	0	0	-1368	-1299	69	1333	-718	-615	65	-91	-151	-147	-73	79	0
250	0	0	-1312	-1323	-11	1317	-650	-667	-34	-89	-195	-143	56	104	0
251	0	0	-1454	-1342	112	1398	-783	-615	-225	-182	-298	-176	-79	40	0
252	0	0	-1355	-1313	42	1334	-698	-635	-149	-106	-188	-145	-42	143	0
253	0	0	-1404	-1313	91	1358	-747	-611	-34	-54	-124	-36	-7	79	0
254	0	0	-1318	-1295	23	1306	-670	-636	112	106	31	-128	-42	151	0
255	0	0	-1230	-1257	-27	1243	-601	-642	335	209	143	13	71	221	0
256	0	0	-1207	-1282	-75	1244	-566	-678	397	225	213	-17	36	174	0
257	0	0	-1172	-1311	-139	1241	-516	-725	479	271	203	85	52	215	0
258	0	0	-1324	-1311	13	1317	-668	-649	323	65	38	-87	3	44	0
259	0	0	-1292	-1303	-11	1297	-640	-657	110	32	-100	-62	-21	112	0
260	0	0	-1418	-1257	161	1337	-789	-548	-126	-184	-225	-172	-97	106	0
261	0	0	-1390	-1255	135	1322	-762	-560	-217	-141	-291	-174	0	67	0
262	0	0	-1398	-1216	182	1307	-790	-517	-219	-126	-259	-114	15	60	0
263	0	0	-1264	-1200	64	1232	-664	-568	46	38	-108	-75	21	137	0
264	0	0	-1306	-1204	102	1255	-704	-551	137	25	120	-131	19	97	0
265	0	0	-1129	-1167	-38	1148	-545	-602	380	316	124	-5	32	178	0
266	0	0	-1179	-1198	-19	1188	-580	-608	479	254	234	-7	60	267	0
267	0	0	-1217	-1208	9	1212	-613	-599	386	176	170	-31	-102	271	0
268	0	0	-1187	-1198	-11	1192	-588	-604	271	126	85	-46	-38	157	0
269	0	0	-1291	-1200	91	1245	-691	-554	83	-38	-106	-62	0	149	0
270	0	0	-1345	-1202	143	1273	-744	-529	-155	-197	-215	-232	-110	50	0
271	0	0	-1336	-1218	118	1277	-727	-550	-246	-116	-242	-87	-129	131	0
272	0	0	-1450	-1235	215	1342	-832	-510	-248	-172	-153	-170	-44	87	0
273	0	0	-1361	-1233	128	1297	-744	-552	-139	-87	-120	-199	-141	60	0
274	0	0	-1248	-1210	38	1229	-643	-586	147	151	110	0	-64	244	0
275	0	0	-1310	-1239	71	1274	-690	-584	223	215	112	-81	-9	102	0
276	0	0	-1242	-1284	-42	1263	-600	-663	430	261	265	-89	27	178	0
277	0	0	-1259	-1284	-25	1271	-617	-654	428	180	254	-48	13	228	0
278	0	0	-1328	-1303	25	1315	-676	-639	211	85	-52	-108	-65	108	0
279	0	0	-1373	-1325	48	1349	-710	-638	52	-38	-128	-65	-83	143	0
280	0	0	-1530	-1340	190	1435	-860	-575	-192	-131	-256	-149	-62	126	0
281	0	0	-1498	-1328	170	1413	-834	-579	-205	-199	-291	-131	-122	62	0
282	0	0	-1438	-1332	106	1385	-772	-613	-221	-131	-155	-168	-79	93	0
283	0	0	-1446	-1309	137	1377	-791	-586	-85	-69	-67	-120	-62	129	0
284	0	0	-1383	-1323	60	1353	-721	-631	91	46	46	-120	-17	91	0
285	0	0	-1342	-1363	-21	1352	-660	-692	327	236	188	-124	-9	159	0
286	0	0	-1354	-1383	-29	1368	-662	-706	380	258	205	-149	-38	186	0
287	0	0	-1333	-1437	-104	1385	-614	-770	372	174	178	-129	-31	226	0
288	0	0	-1312	-1416	-104	1364	-604	-760	244	124	64	-69	-54	164	0
289	0	0	-1457	-1456	1	1456	-729	-727	5	-79	-98	-95	-87	128	0
290	0	0	-1520	-1495	25	1507	-772	-735	-102	-133	-281	-176	-52	110	0
291	0	0	-1513	-1520	-7	1516	-753	-763	-197	-147	-242	-147	-38	122	0
292	0	0	-1555	-1470	85	1512	-820	-692	-263	-128	-258	-246	-95	77	0
293	0	0	-1467	-1474	-7	1470	-730	-740	-104	-7	-104	-126	-56	141	0
294	0	0	-1482	-1489	-7	1485	-737	-748	85	110	-17	-133	-23	122	0
295	0	0	-1356	-1484	-128	1420	-614	-806	296	226	114	-65	-21	207	0
296	0	0	-1392	-1489	-97	1440	-647	-793	382	242	223	-56	-34	221	0
297	0	0	-1341	-1509	-168	1425	-586	-838	452	254	174	-11	46	172	0
298	0	0	-1389	-1472	-83	1430	-653	-777	195	128	29	-62	-52	192	0
299	0	0	-1465	-1519	-54	1492	-705	-786	-31	-65	-135	-143	-143	147	0
300	0	0	-1566	-1495	71	1530	-818	-712	-221	-139	-275	-166	-54	62	0
301	0	0	-1584	-1528	56	1556	-820	-736	-217	-176	-310	-170	-56	44	0
302	0	0	-1609	-1505	104	1557	-856	-700	-248	-166	-283	-209	-126	44	0
303	0	0	-1568	-1528	40	1548	-804	-744	-139	-81	-71	-178	-79	120	0
304	0	0	-1481	-1513	-32	1497	-724	-772	23	98	29	-178	-58	135	0
305	0	0	-1456	-1520	-64	1488	-696	-792	269	153	124	-164	-9	170	0
306	0	0	-1433	-1555	-122	1494	-655	-838	405	246	221	-48	52	225	0
307	0	0	-1397	-1563	-166	1480	-615	-864	349	180	139	-71	-34	203	0
308	0	0	-1461	-1517	-56	1489	-702	-786	236	104	60	-108	-31	184	0
309	0	0	-1528	-1507	21	1517	-774	-743	-65	-120	-162	-182	-1	3	0
310	0	0	-1524	-1553	-29	1538	-747	-791	-182	-126	-259	-170	-81	31	0
311	0	0	-1636	-1600	36	1618	-836	-782	-254	-232	-225	-114	-112	75	0
312	0	0	-1656	-1656	0	1656	-828	-828	-265	-184	-244	-246	-83	81	0
313	0	0	-1637	-1747	-110	1692	-763	-928	-116	-27	-71	-93	-3	120	0
314	0	0	-1647	-1823	-176	1735	-735	-999	7	25	83	-195	-36	85	0
315	0	0	-1574	-1872	-298	1723	-638	-1085	211	151	246	-124	-7	215	0
316	0	0	-1556	-1885	-329	1720	-613	-1107	362	149	275	-79	-65	133	0
317	0	0	-1550	-1808	-258	1679	-646	-1033	316	201	186	-73	13	137	0
318	0	0	-1525	-1672	-147	1598	-689	-909	190	67	36	-137	-81	95	0
319	0	0	-1555	-1530	25	1542	-790	-752	-100	-71	-32	-225	-106	118	0
320	0	0	-1437	-1290	147	1363	-792	-571	-219	-104	-250	-197	-60	69	0
321	0	0	-1353	-1049	304	1201	-828	-372	-292	-164	-261	-168	-79	69	0
322	0	0	-1151	-715	436	933	-793	-139	-302	-178	-166	-149	-81	73	0
323	0	0	-961	-306	655	633	-808	174	-250	-97	-87	-194	-81	50	0
324	0	0	-631	73	704	279	-667	388	133	133	137	-87	-17	252	0
325	0	0	-388	508	896	-60	-642	702	254	178	230	-102	9	211	0
326	0	0	-20	1078	1098	-529	-559	1088	420	322	302	-98	110	271	0
327	0	0	199	1685	1486	-942	-643	1585	323	145	217	-73	3	205	0
328	0	0	456	2145	1689	-1300	-616	1917	236	112	62	-110	-13	172	0
329	0	0	567	2477	1910	-1522	-671	2193	-1	-98	-98	-102	-100	102	0
330	0	0	592	2582	1990	-1587	-699	2286	-162	-143	-143	-168	-97	143	0
331	0	0	467	2492	2025	-1479	-779	2258	-292	-199	-283	-168	-102	40	0
332	0	0	394	2273	1879	-1333	-742	2076	-228	-162	-195	-135	-3	77	1
333	0	0	219	1980	1761	-1099	-771	1870	-178	-104	-110	-213	-56	120	0
334	0	0	178	1596	1418	-887	-620	1507	122	62	79	-98	-60	118	0
335	0	0	-105	1010	1115	-452	-610	1062	248	258	172	-93	40	149	0
336	0	0	-370	382	752	-6	-561	567	283	267	310	-69	91	256	0
337	0	0	-703	-277	426	490	-564	74	285	219	219	-124	31	162	0
338	0	0	-1035	-923	112	979	-573	-405	203	170	75	-85	23	176	0
339	0	0	-1401	-1330	71	1365	-736	-629	-95	-128	-131	-182	-50	56	0
340	0	0	-1406	-1493	-87	1449	-659	-790	-186	-112	-195	-129	5	141	0
341	0	0	-1548	-1610	-62	1579	-743	-836	-287	-195	-207	-252	15	97	0
342	0	0	-1528	-1586	-58	1557	-735	-822	-292	-161	-170	-232	-38	110	0
343	0	0	-1528	-1588	-60	1558	-734	-824	-141	-50	-124	-126	-21	60	0
344	0	0	-1420	-1577	-157	1498	-631	-867	56	120	71	-97	-56	248	0
345	0	0	-1427	-1584	-157	1505	-635	-870	259	129	277	-79	-13	242	0
346	0	0	-1337	-1573	-236	1455	-550	-904	372	298	259	-29	58	219	0
347	0	0	-1417	-1614	-197	1515	-610	-905	316	168	149	-83	-11	168	0
348	0	0	-1350	-1598	-248	1474	-551	-923	271	161	91	-52	15	199	0
349	0	0	-1503	-1553	-50	1528	-726	-801	-46	-23	-87	-155	-15	194	0
350	0	0	-1455	-1499	-44	1477	-705	-771	-248	-194	-308	-147	-120	13	0
351	0	0	-1480	-1509	-29	1494	-725	-769	-302	-60	-254	-217	-15	128	0
352	0	0	-1559	-1534	25	1546	-792	-754	-329	-155	-244	-201	-93	50	0
353	0	0	-1414	-1542	-128	1478	-643	-835	-69	-62	-32	-182	-5	122	0
354	0	0	-1436	-1542	-106	1489	-665	-824	97	131	118	-139	17	203	0
355	0	0	-1310	-1507	-197	1408	-556	-852	298	186	205	-19	-27	225	0
356	0	0	-1325	-1526	-201	1425	-562	-863	432	232	254	-54	7	225	0
357	0	0	-1288	-1542	-254	1415	-517	-898	399	228	269	11	108	207	0
358	0	0	-1368	-1532	-164	1450	-602	-848	225	120	27	-67	-50	221	0
359	0	0	-1471	-1583	-112	1527	-679	-847	-7	-58	-85	-164	-21	162	0
360	0	0	-1502	-1643	-141	1572	-680	-892	-180	-32	-281	-195	-48	95	0
361	0	0	-1503	-1650	-147	1576	-678	-898	-162	-147	-219	-155	5	104	0
362	0	0	-1589	-1633	-44	1611	-772	-838	-267	-166	-192	-232	-85	91	0
363	0	0	-1474	-1617	-143	1545	-665	-880	-122	-32	-89	-73	-81	48	0
364	0	0	-1558	-1639	-81	1598	-738	-860	36	34	56	-110	-71	135	0
365	0	0	-1314	-1647	-333	1480	-490	-990	289	230	159	-62	9	106	0
366	0	0	-1409	-1635	-226	1522	-591	-930	366	283	258	-29	19	275	0
367	0	0	-1329	-1588	-259	1458	-535	-923	399	131	149	-50	-98	157	0
368	0	0	-1354	-1612	-258	1483	-548	-935	246	149	69	-52	-15	170	0
369	0	0	-1552	-1617	-65	1584	-743	-841	-21	-124	-131	-161	-126	137	0
370	0	0	-1521	-1602	-81	1561	-720	-841	-155	-95	-215	-166	-56	34	0
371	0	0	-1575	-1652	-77	1613	-749	-864	-302	-221	-269	-98	-126	83	0
372	0	0	-1542	-1617	-75	1579	-733	-846	-306	-162	-263	-118	-71	87	0
373	0	0	-1504	-1608	-104	1556	-700	-856	-118	-52	-166	-38	-85	135	0
374	0	0	-1446	-1649	-203	1547	-621	-926	126	83	104	-120	-40	172	0
375	0	0	-1377	-1569	-192	1473	-592	-880	306	197	186	11	-38	225	0
376	0	0	-1366	-1546	-180	1456	-593	-863	391	221	213	11	-48	226	0
377	0	0	-1392	-1617	-225	1504	-583	-921	318	192	207	-36	-36	176	0
378	0	0	-1296	-1536	-240	1416	-528	-888	246	122	98	11	-13	182	0
379	0	0	-1461	-1513	-52	1487	-704	-782	-32	-69	-135	-77	-97	147	0
380	0	0	-1512	-1503	9	1507	-760	-747	-184	-195	-287	-98	-104	64	0
381	0	0	-1471	-1517	-46	1494	-712	-781	-261	-161	-314	-71	-83	65	0
382	0	0	-1498	-1491	7	1494	-752	-742	-306	-65	-242	-100	-3	50	0
383	0	0	-1413	-1480	-67	1446	-673	-773	-110	3	-131	-42	-85	108	0
384	0	0	-1453	-1476	-23	1464	-715	-749	-36	79	-21	-54	-93	91	0
385	0	0	-1279	-1474	-195	1376	-542	-834	310	197	139	32	42	170	0
386	0	0	-1342	-1460	-118	1401	-612	-789	368	236	234	5	71	240	0
387	0	0	-1259	-1431	-172	1345	-543	-801	364	176	174	-54	-23	124	0
388	0	0	-1378	-1478	-100	1428	-639	-789	213	141	32	-34	25	126	0
389	0	0	-1423	-1420	3	1421	-713	-708	-112	-32	-114	-135	-34	81	0
390	0	0	-1451	-1458	-7	1454	-722	-732	-209	-168	-250	-137	-112	73	0
391	0	0	-1459	-1462	-3	1460	-728	-732	-337	-135	-285	-50	-23	112	0
392	0	0	-1458	-1396	62	1427	-760	-667	-287	-110	-304	-110	-60	62	0
393	0	0	-1390	-1361	29	1375	-709	-666	-252	-46	-126	-71	-52	137	0
394	0	0	-1395	-1418	-23	1406	-686	-720	81	73	-32	-32	7	166	0
395	0	0	-1327	-1404	-77	1365	-625	-740	277	192	77	-13	1	168	0
396	0	0	-1230	-1396	-166	1313	-532	-781	422	337	248	58	93	236	0
397	0	0	-1383	-1412	-29	1397	-677	-720	269	184	122	-81	19	159	0
398	0	0	-1325	-1387	-62	1356	-631	-724	129	52	17	-64	21	31	0
399	0	0	-1446	-1344	102	1395	-774	-621	-60	-75	-176	-54	-44	118	0
400	0	0	-1432	-1334	98	1383	-765	-618	-250	-153	-281	-192	-48	56	0
401	0	0	-1460	-1398	62	1429	-761	-668	-314	-139	-269	-98	-11	85	0
402	0	0	-1540	-1455	85	1497	-812	-685	-382	-128	-250	-178	5	-9	0
403	0	0	-1403	-1398	5	1400	-704	-696	-234	-31	-180	-131	-85	25	0
404	0	0	-1328	-1390	-62	1359	-633	-726	31	129	98	-34	27	104	0
405	0	0	-1350	-1373	-23	1361	-663	-698	199	133	176	-151	-50	139	0
406	0	0	-1231	-1425	-194	1328	-518	-809	343	277	223	-170	108	108	0
407	0	0	-1282	-1361	-79	1321	-601	-720	322	209	141	-81	27	188	0
408	0	0	-1310	-1377	-67	1343	-621	-722	155	81	3	-102	19	116	0
409	0	0	-1374	-1371	3	1372	-688	-684	-56	-5	-116	-178	0	110	0
410	0	0	-1390	-1311	79	1350	-734	-616	-201	-143	-246	-209	-73	25	0
411	0	0	-1421	-1326	95	1373	-758	-615	-345	-176	-314	-263	-1	85	0
412	0	0	-1389	-1358	31	1373	-710	-663	-376	-79	-225	-217	-19	75	0
413	0	0	-1425	-1400	25	1412	-725	-687	-203	3	-81	-178	5	104	0
414	0	0	-1333	-1377	-44	1355	-644	-710	0	81	56	-131	71	133	0
415	0	0	-1251	-1408	-157	1329	-547	-782	228	178	151	-25	-17	147	0
416	0	0	-1277	-1449	-172	1363	-552	-810	306	248	223	-44	11	219	0
417	0	0	-1228	-1437	-209	1332	-509	-823	337	223	161	-100	23	153	0
418	0	0	-1379	-1468	-89	1423	-645	-778	137	95	91	-77	9	133	0
419	0	0	-1368	-1449	-81	1408	-643	-765	-89	-81	-97	-246	-21	65	0
420	0	0	-1387	-1427	-40	1407	-673	-733	-213	-159	-106	-174	9	98	0
421	0	0	-1431	-1418	13	1424	-722	-702	-405	-104	-275	-230	11	34	0
422	0	0	-1387	-1410	-23	1398	-682	-716	-259	-162	-97	-155	-71	97	0
423	0	0	-1411	-1359	52	1385	-731	-653	-201	-83	-100	-203	-67	62	0
424	0	0	-1263	-1356	-93	1309	-585	-724	126	77	128	-79	27	188	0
425	0	0	-1289	-1389	-100	1339	-594	-744	256	161	172	-81	17	201	0
426	0	0	-1206	-1359	-153	1282	-526	-756	368	230	250	-124	62	174	0
427	0	0	-1282	-1398	-116	1340	-583	-757	296	209	172	-60	69	161	0
428	0	0	-1288	-1375	-87	1331	-600	-731	135	128	62	-100	25	147	0
429	0	0	-1317	-1344	-27	1330	-645	-685	-13	-153	-112	-159	-17	58	0
430	0	0	-1423	-1358	65	1390	-744	-646	-289	-141	-197	-137	46	58	0
431	0	0	-1346	-1286	60	1316	-703	-613	-265	-176	-254	-161	5	62	0
432	0	0	-1307	-1247	60	1277	-683	-593	-267	-114	-114	-143	44	87	0
433	0	0	-1299	-1259	40	1279	-669	-609	-104	-79	-149	-116	31	15	0
434	0	0	-1229	-1228	1	1228	-615	-613	97	118	225	-81	120	153	0
435	0	0	-1193	-1280	-87	1236	-553	-683	225	215	194	-108	60	174	0
436	0	0	-1142	-1270	-128	1206	-507	-699	432	215	355	-73	98	199	0
437	0	0	-1158	-1220	-62	1189	-548	-641	320	157	242	-52	83	126	0
438	0	0	-1145	-1134	11	1139	-578	-561	232	131	110	-83	102	135	0
439	0	0	-1307	-1228	79	1267	-693	-574	-31	-110	-112	-215	-60	71	0
440	0	0	-1241	-1241	0	1241	-620	-620	-151	-60	-135	-77	13	209	0
441	0	0	-1322	-1200	122	1261	-722	-539	-325	-236	-174	-195	23	67	0
442	0	0	-1277	-1233	44	1255	-660	-594	-256	-81	-166	-108	5	65	0
443	0	0	-1307	-1288	19	1297	-663	-634	-205	-7	-48	-168	50	93	0
444	0	0	-1279	-1208	71	1243	-675	-568	-27	108	31	-102	-69	97	0
445	0	0	-1077	-1191	-114	1134	-481	-652	351	221	298	-23	112	203	0
446	0	0	-1146	-1235	-89	1190	-528	-662	393	217	213	-7	21	143	0
447	0	0	-1127	-1237	-110	1182	-508	-673	329	223	205	-104	95	159	0
448	0	0	-1218	-1247	-29	1232	-594	-638	139	97	69	-58	-3	166	0
449	0	0	-1283	-1266	17	1274	-650	-624	-44	-5	-108	-124	93	62	0
450	0	0	-1187	-1251	-64	1219	-561	-657	-126	-124	-221	-54	-29	64	0
451	0	0	-1361	-1245	116	1303	-738	-564	-277	-211	-285	-137	-50	56	0
452	0	0	-1310	-1237	73	1273	-691	-582	-271	-87	-225	-112	-23	54	0
453	0	0	-1302	-1270	32	1286	-667	-619	-102	-11	-112	-145	-46	124	0
454	0	0	-1199	-1259	-60	1229	-569	-659	126	95	93	-87	69	178	0
455	0	0	-1181	-1212	-31	1196	-575	-621	236	166	164	-67	34	129	0
456	0	0	-1023	-1191	-168	1107	-427	-679	432	261	285	3	32	232	0
457	0	0	-1125	-1200	-75	1162	-525	-637	475	172	174	-1	-54	254	0
458	0	0	-1139	-1177	-38	1158	-550	-607	242	114	50	-38	-19	126	0
459	0	0	-1246	-1177	69	1211	-657	-554	-9	-87	-106	-133	-42	67	0
460	0	0	-1190	-1142	48	1166	-619	-547	-161	-118	-258	-32	-40	97	0
461	0	0	-1274	-1181	93	1227	-683	-544	-265	-221	-310	-83	-56	38	0
462	0	0	-1256	-1158	98	1207	-677	-530	-211	-147	-201	-118	-46	34	0
463	0	0	-1309	-1181	128	1245	-718	-526	-209	-23	-133	-112	-69	104	0
464	0	0	-1088	-1140	-52	1114	-518	-596	151	147	104	-17	81	203	0
465	0	0	-1183	-1247	-64	1215	-559	-655	259	184	217	-52	31	211	0
466	0	0	-1003	-1103	-100	1053	-451	-601	496	211	281	-38	110	176	0
467	0	0	-1151	-1111	40	1131	-595	-535	374	172	164	-85	25	215	0
468	0	0	-1087	-1119	-32	1103	-527	-575	246	112	54	1	-79	226	0
469	0	0	-1193	-1162	31	1177	-612	-565	-42	-77	-97	-73	-5	153	0
470	0	0	-1184	-1103	81	1143	-632	-511	-122	-110	-164	-97	-44	178	0
471	0	0	-1270	-1121	149	1195	-709	-486	-310	-209	-258	-242	5	23	0
472	0	0	-1202	-1154	48	1178	-625	-553	-145	-108	-184	-137	5	122	0
473	0	0	-1233	-1061	172	1147	-702	-444	-145	-114	-67	-135	32	122	0
474	0	0	-1055	-1084	-29	1069	-513	-556	159	83	98	-85	97	91	0
475	0	0	-1071	-1088	-17	1079	-527	-552	320	205	314	-54	62	230	0
476	0	0	-1046	-1078	-32	1062	-507	-555	424	256	298	-21	19	281	0
477	0	0	-966	-1094	-128	1030	-419	-611	329	289	271	-93	122	182	0
478	0	0	-1056	-1090	-34	1073	-511	-562	349	108	95	-17	133	186	0
479	0	0	-1107	-1067	40	1087	-573	-513	3	-58	-73	-129	-19	87	0
480	0	0	-1171	-1109	62	1140	-616	-523	-95	-126	-186	-108	23	62	0
481	0	0	-1235	-1129	106	1182	-670	-511	-283	-161	-252	-141	-5	62	0
482	0	0	-1192	-1185	7	1188	-599	-589	-234	-151	-192	-194	13	29	0
483	0	0	-1248	-1177	71	1212	-659	-553	-143	-44	3	-176	93	141	0
484	0	0	-1142	-1165	-23	1153	-559	-594	108	65	100	-129	67	108	0
485	0	0	-1077	-1164	-87	1120	-495	-625	368	232	250	23	126	186	0
486	0	0	-1020	-1115	-95	1067	-462	-605	395	261	265	-108	69	234	0
487	0	0	-1044	-1123	-79	1083	-482	-601	364	205	209	-95	100	114	0
488	0	0	-1146	-1084	62	1115	-604	-511	279	44	124	-54	17	112	0
489	0	0	-1116	-1082	34	1099	-575	-524	23	-17	-71	-164	95	58	0
490	0	0	-1216	-1090	126	1153	-671	-482	-135	-124	-159	-166	21	87	0
491	0	0	-1157	-1121	36	1139	-596	-542	-240	-217	-248	-106	-34	5	0
492	0	0	-1291	-1136	155	1213	-723	-490	-226	-182	-184	-180	5	-9	0
493	0	0	-1175	-1088	87	1131	-631	-500	-65	-42	-48	-98	-25	192	0
494	0	0	-1160	-1189	-29	1174	-565	-609	64	122	79	-100	-17	145	0
495	0	0	-1080	-1177	-97	1128	-491	-637	345	215	259	-7	46	219	0
496	0	0	-1119	-1280	-161	1199	-479	-720	407	226	360	-21	21	291	0
497	0	0	-1134	-1231	-97	1182	-518	-664	364	201	141	-9	42	195	0
498	0	0	-1182	-1259	-77	1220	-552	-668	195	145	85	-56	42	166	0
499	0	0	-1294	-1262	32	1278	-663	-615	-32	-58	-112	-139	-65	174	0
500	0	0	-1297	-1280	17	1288	-657	-631	-143	-118	-172	-195	-23	162	0
501	0	0	-1332	-1268	64	1300	-698	-602	-273	-197	-306	-149	-62	106	0
502	0	0	-1335	-1266	69	1300	-702	-598	-316	-168	-225	-155	-31	27	0
503	0	0	-1311	-1288	23	1299	-667	-632	-170	-98	-32	-164	-29	129	0
504	0	0	-1201	-1299	-98	1250	-551	-698	44	128	91	-73	-7	112	0
505	0	0	-1228	-1317	-89	1272	-569	-703	306	194	186	-64	48	135	0
506	0	0	-1185	-1249	-64	1217	-560	-656	339	273	217	-62	29	122	0
507	0	0	-1157	-1255	-98	1206	-529	-676	399	213	176	5	40	176	0
508	0	0	-1215	-1255	-40	1235	-587	-647	219	116	75	-27	11	168	0
509	0	0	-1322	-1288	34	1305	-678	-627	-46	-48	-141	-114	-73	110	0
510	0	0	-1293	-1249	44	1271	-668	-602	-131	-164	-259	-38	-23	102	0
511	0	0	-1402	-1261	141	1331	-771	-560	-351	-139	-347	-192	-1	9	0
512	0	0	-1391	-1293	98	1342	-744	-597	-353	-122	-242	-192	-46	60	0
513	0	0	-1427	-1290	137	1358	-782	-576	-219	-106	-120	-159	-46	52	0
514	0	0	-1294	-1293	1	1293	-647	-646	54	141	29	-102	29	172	0
515	0	0	-1263	-1344	-81	1303	-591	-712	205	192	162	-65	64	197	0
516	0	0	-1310	-1379	-69	1344	-620	-724	335	162	244	-56	-5	197	0
517	0	0	-1261	-1431	-170	1346	-545	-800	349	209	209	-25	-11	188	0
518	0	0	-1377	-1493	-116	1435	-630	-804	112	98	38	-75	-27	155	0
519	0	0	-1364	-1416	-52	1390	-656	-734	-122	-23	-85	-122	-15	62	0
520	0	0	-1446	-1423	23	1434	-734	-700	-265	-147	-263	-141	-60	11	0
521	0	0	-1448	-1435	13	1441	-730	-711	-341	-176	-265	-128	-124	67	0
522	0	0	-1539	-1520	19	1529	-779	-750	-364	-147	-271	-145	-118	40	0
523	0	0	-1423	-1414	9	1418	-716	-702	-172	-104	-15	-139	-71	91	0
524	0	0	-1443	-1540	-97	1491	-673	-818	-69	87	71	-81	-102	178	0
525	0	0	-1286	-1534	-248	1410	-519	-891	234	195	228	-7	-91	188	0
526	0	0	-1381	-1586	-205	1483	-588	-895	302	221	275	-31	-25	223	0
527	0	0	-1371	-1662	-291	1516	-540	-976	287	215	219	-87	-106	149	0
528	0	0	-1484	-1716	-232	1600	-626	-974	110	85	48	-83	-114	98	0
529	0	0	-1548	-1707	-159	1627	-694	-933	-60	-65	-58	-114	-112	102	0
530	0	0	-1455	-1600	-145	1527	-655	-872	-283	-151	-188	-145	-159	0	0
531	0	0	-1504	-1509	-5	1506	-749	-757	-380	-174	-209	-141	-104	65	0
532	0	0	-1444	-1429	15	1436	-729	-707	-391	-209	-203	-184	-176	-5	0
533	0	0	-1264	-1241	23	1252	-643	-609	-128	-3	-104	-87	-141	85	0
534	0	0	-1171	-995	176	1083	-673	-409	-13	77	25	-85	-87	112	0
535	0	0	-1000	-741	259	870	-629	-241	143	151	159	-100	-164	50	0
536	0	0	-717	-386	331	551	-524	-27	306	292	213	31	-54	199	0
537	0	0	-615	58	673	278	-644	365	252	122	141	-60	-89	114	0
538	0	0	-328	490	818	-81	-573	654	151	159	95	-153	-104	65	0
539	0	0	-172	1024	1196	-426	-684	1110	-58	-50	-79	-135	-73	69	0
540	0	0	42	1553	1511	-797	-734	1532	-302	-176	-232	-137	-135	9	0
541	0	0	307	2035	1728	-1171	-710	1881	-366	-197	-265	-194	-131	52	0
542	0	0	483	2440	1957	-1461	-737	2198	-366	-186	-277	-122	-110	-5	0
543	0	0	683	2712	2029	-1697	-673	2370	-166	-69	-85	-133	-139	155	0
544	0	0	677	2626	1949	-1651	-636	2287	-58	83	11	-97	-112	114	0
545	0	0	675	2477	1802	-1576	-563	2139	242	97	184	-64	-124	149	0
546	0	0	531	2174	1643	-1352	-556	1908	242	217	244	-114	9	207	1
547	0	0	359	1794	1435	-1076	-538	1614	281	197	203	-54	-38	87	0
548	0	0	144	1317	1173	-730	-514	1245	203	157	100	-83	-60	172	0
549	0	0	-265	673	938	-204	-601	805	-108	-133	-137	-126	-42	75	0
550	0	0	-616	-11	605	313	-610	297	-327	-137	-244	-170	-102	104	0
551	0	0	-975	-640	335	807	-655	-152	-442	-87	-265	-153	-62	58	0
552	0	0	-1208	-1113	95	1160	-651	-509	-384	-85	-182	-215	-48	48	0
553	0	0	-1282	-1332	-50	1307	-616	-691	-306	48	-97	-195	-13	58	0
554	0	0	-1292	-1406	-114	1349	-589	-760	-17	85	71	-44	21	67	0
555	0	0	-1193	-1451	-258	1322	-467	-854	195	205	258	-141	87	153	0
556	0	0	-1201	-1404	-203	1302	-499	-803	277	256	205	-89	73	205	0
557	0	0	-1214	-1392	-178	1303	-518	-785	203	199	91	-118	-38	112	0
558	0	0	-1195	-1437	-242	1316	-476	-839	104	190	77	-120	-3	120	0
559	0	0	-1418	-1520	-102	1469	-658	-811	-190	-89	-118	-182	-54	62	0
560	0	0	-1302	-1511	-209	1406	-546	-860	-162	-141	-157	-219	44	36	0
561	0	0	-1433	-1497	-64	1465	-684	-780	-374	-149	-275	-250	-67	42	0
562	0	0	-1373	-1468	-95	1420	-639	-781	-403	-112	-211	-172	-104	46	0
563	0	0	-1310	-1472	-162	1391	-574	-817	-176	32	-85	-139	-104	62	0
564	0	0	-1304	-1404	-100	1354	-602	-752	-5	50	36	-139	-102	67	0
565	0	0	-1170	-1408	-238	1289	-466	-823	287	186	236	-104	3	137	0
566	0	0	-1193	-1480	-287	1336	-453	-883	378	244	339	-98	38	151	0
567	0	0	-1253	-1491	-238	1372	-507	-864	294	223	263	-104	98	141	0
568	0	0	-1131	-1400	-269	1265	-431	-834	259	102	190	-129	0	104	0
569	0	0	-1317	-1439	-122	1378	-597	-780	-100	-64	-48	-166	-27	79	0
570	0	0	-1279	-1443	-164	1361	-557	-803	-232	-120	-188	-223	-7	54	0
571	0	0	-1381	-1425	-44	1403	-668	-734	-320	-174	-244	-164	-58	-9	0
572	0	0	-1439	-1526	-87	1482	-676	-806	-300	-133	-188	-279	-62	-7	0
573	0	0	-1385	-1528	-143	1456	-621	-835	-180	-65	-104	-122	-25	-11	0
574	0	0	-1278	-1493	-215	1385	-531	-854	81	124	195	-83	-5	168	0
575	0	0	-1242	-1474	-232	1358	-505	-853	219	203	234	-157	7	157	0
576	0	0	-1230	-1486	-256	1358	-487	-871	380	263	329	-32	-79	223	0
577	0	0	-1224	-1425	-201	1324	-511	-813	323	213	244	-122	-9	139	0
578	0	0	-1240	-1455	-215	1347	-512	-835	209	52	131	-15	-31	168	0
579	0	0	-1346	-1468	-122	1407	-612	-795	-65	-83	-112	-91	-98	93	0
580	0	0	-1331	-1449	-118	1390	-606	-783	-201	-157	-147	-147	-129	38	0
581	0	0	-1391	-1484	-93	1437	-649	-788	-310	-157	-197	-73	-89	52	0
582	0	0	-1416	-1489	-73	1452	-671	-781	-320	-131	-195	-159	-60	-11	0
583	0	0	-1374	-1455	-81	1414	-646	-768	-159	-36	-31	-44	-17	145	0
584	0	0	-1367	-1431	-64	1399	-651	-747	21	60	25	-93	-40	7	0
585	0	0	-1273	-1437	-164	1355	-554	-800	287	205	215	-27	-3	155	0
586	0	0	-1263	-1466	-203	1364	-530	-834	403	228	300	15	-5	188	0
587	0	0	-1235	-1460	-225	1347	-505	-842	341	232	256	-27	65	164	0
588	0	0	-1290	-1435	-145	1362	-572	-790	242	91	137	9	-21	197	0
589	0	0	-1346	-1394	-48	1370	-649	-721	-9	-120	-62	-38	-19	81	0
590	0	0	-1312	-1383	-71	1347	-620	-727	-100	-164	-164	-27	62	93	0
591	0	0	-1335	-1338	-3	1336	-666	-670	-281	-192	-190	-97	-25	106	0
592	0	0	-1319	-1334	-15	1326	-652	-674	-197	-143	-149	-83	29	81	0
593	0	0	-1335	-1348	-13	1341	-661	-680	-172	3	-79	-114	95	141	0
594	0	0	-1281	-1354	-73	1317	-604	-713	23	110	48	-79	77	155	0
595	0	0	-1090	-1229	-139	1159	-475	-684	339	226	275	98	151	310	0
596	0	0	-1139	-1255	-116	1197	-511	-685	395	164	244	-13	106	164	0
597	0	0	-1092	-1340	-248	1216	-422	-794	415	259	302	87	174	258	0
598	0	0	-1148	-1326	-178	1237	-485	-752	226	149	93	-62	141	143	0
599	0	0	-1247	-1330	-83	1288	-582	-706	0	-7	-65	-48	91	147	0
600	0	0	-1280	-1328	-48	1304	-616	-688	-215	-143	-184	-89	60	85	0
601	0	0	-1334	-1398	-64	1366	-635	-731	-271	-170	-176	-129	170	65	0
602	0	0	-1298	-1340	-42	1319	-628	-691	-248	-161	-172	-89	91	124	0
603	0	0	-1267	-1356	-89	1311	-589	-722	-104	-27	-48	-56	73	116	0
604	0	0	-1205	-1323	-118	1264	-543	-720	77	145	124	-34	188	211	0
605	0	0	-1079	-1261	-182	1170	-448	-721	302	258	265	-112	234	203	0
606	0	0	-1028	-1204	-176	1116	-426	-690	434	291	289	-21	213	254	0
607	0	0	-1013	-1185	-172	1099	-420	-678	407	209	195	-11	145	203	0
608	0	0	-1059	-1119	-60	1089	-499	-589	265	129	100	-32	164	178	0
609	0	0	-1065	-1078	-13	1071	-526	-545	75	-5	-81	-50	112	104	0
610	0	0	-1131	-1067	64	1099	-597	-501	-157	-168	-209	-159	71	120	0
611	0	0	-1155	-1074	81	1114	-618	-496	-174	-170	-259	-128	73	164	0
612	0	0	-1194	-1109	85	1151	-639	-512	-252	-164	-203	-151	114	98	0
613	0	0	-1126	-1195	-69	1160	-528	-632	-50	-46	-9	-65	164	116	0
614	0	0	-1168	-1235	-67	1201	-550	-651	151	104	131	-71	195	209	0
615	0	0	-1050	-1224	-174	1137	-438	-699	341	203	135	-112	197	166	0
616	0	0	-1047	-1262	-215	1154	-416	-738	473	304	279	-17	250	226	0
617	0	0	-1071	-1297	-226	1184	-422	-761	413	207	190	-40	97	217	0
618	0	0	-1144	-1359	-215	1251	-464	-787	205	174	58	-65	143	155	0
619	0	0	-1228	-1398	-170	1313	-529	-784	23	-5	-100	-77	67	143	0
620	0	0	-1232	-1385	-153	1308	-539	-769	-172	-114	-190	-145	75	143	0
621	0	0	-1287	-1356	-69	1321	-609	-712	-209	-211	-176	-126	129	23	0
622	0	0	-1226	-1264	-38	1245	-594	-651	-166	-195	-182	-89	71	19	0
623	0	0	-1240	-1348	-108	1294	-566	-728	-48	-31	-98	-131	114	93	0
624	0	0	-1189	-1394	-205	1291	-492	-799	124	97	126	-97	91	143	0
625	0	0	-1133	-1325	-192	1229	-470	-758	267	205	246	-64	203	197	0
626	0	0	-1109	-1332	-223	1220	-443	-777	360	209	217	-87	145	129	0
627	0	0	-968	-1262	-294	1115	-337	-778	461	234	277	38	207	209	0
628	0	0	-1082	-1274	-192	1178	-445	-733	256	54	159	-93	0	298	0
629	0	0	-1251	-1363	-112	1307	-569	-737	-32	-44	-95	-97	48	56	0
630	0	0	-1285	-1350	-65	1317	-610	-707	-238	-91	-259	-133	36	34	0
631	0	0	-1302	-1408	-106	1355	-598	-757	-283	-190	-205	-79	48	87	0
632	0	0	-1339	-1408	-69	1373	-635	-738	-325	-195	-174	-170	64	77	0
633	0	0	-1296	-1396	-100	1346	-598	-748	-172	17	-91	-118	83	58	0
634	0	0	-1248	-1383	-135	1315	-556	-759	129	106	124	-38	126	172	0
635	0	0	-1204	-1363	-159	1283	-522	-761	244	197	186	3	46	122	0
636	0	0	-1102	-1328	-226	1215	-438	-777	436	256	254	1	174	190	0
637	0	0	-1122	-1286	-164	1204	-479	-725	376	197	246	-29	124	205	0
638	0	0	-1190	-1259	-69	1224	-560	-664	178	32	73	-38	32	182	0
639	0	0	-1173	-1270	-97	1221	-538	-683	-79	-17	-118	-27	87	58	0
640	0	0	-1269	-1276	-7	1272	-631	-641	-203	-106	-164	-87	50	75	0
641	0	0	-1351	-1328	23	1339	-687	-652	-403	-207	-199	-149	89	50	0
642	0	0	-1292	-1299	-7	1295	-642	-653	-261	-153	-205	-60	54	-27	0
643	0	0	-1262	-1259	3	1260	-632	-628	-133	-1	-56	-58	71	129	0
644	0	0	-1269	-1280	-11	1274	-629	-645	17	56	95	-83	48	93	0
645	0	0	-1135	-1228	-93	1181	-521	-660	289	263	259	-11	128	269	0
646	0	0	-1129	-1245	-116	1187	-506	-680	349	254	211	13	124	170	0
647	0	0	-1024	-1212	-188	1118	-418	-700	349	252	256	-7	122	174	0
648	0	0	-1178	-1195	-17	1186	-580	-606	147	131	60	-38	87	110	0
649	0	0	-1163	-1195	-32	1179	-565	-613	-44	-58	-98	-114	42	93	0
650	0	0	-1232	-1243	-11	1237	-610	-627	-203	-112	-291	-129	42	104	0
651	0	0	-1233	-1202	31	1217	-632	-585	-333	-139	-285	-149	69	102	0
652	0	0	-1256	-1173	83	1214	-669	-545	-312	-108	-259	-162	54	-5	0
653	0	0	-1208	-1150	58	1179	-633	-546	-246	36	-58	-170	143	65	0
654	0	0	-1182	-1167	15	1174	-598	-576	13	83	11	-128	38	50	0
655	0	0	-1139	-1191	-52	1165	-543	-621	230	232	174	-62	46	254	0
656	0	0	-1084	-1144	-60	1114	-512	-602	358	192	162	-54	69	184	0
657	0	0	-1054	-1152	-98	1103	-478	-625	277	277	209	-73	122	182	0
658	0	0	-1096	-1140	-44	1118	-526	-592	131	131	9	-153	-5	120	0
659	0	0	-1116	-1185	-69	1150	-523	-627	-93	-31	-149	-118	69	89	0
660	0	0	-1251	-1220	31	1235	-641	-594	-225	-153	-318	-110	58	-44	0
661	0	0	-1232	-1243	-11	1237	-610	-627	-356	-186	-384	-159	-13	-38	0
662	0	0	-1324	-1282	42	1303	-683	-620	-374	-182	-323	-164	-46	-7	0
663	0	0	-1221	-1202	19	1211	-620	-591	-203	-116	-141	-157	-44	42	0
664	0	0	-1108	-1164	-56	1136	-526	-610	36	83	83	-62	-15	114	0
665	0	0	-1018	-1173	-155	1095	-431	-664	221	157	114	-64	-50	141	0
666	0	0	-993	-1107	-114	1050	-439	-610	415	252	258	34	81	215	0
667	0	0	-1003	-1061	-58	1032	-472	-559	281	122	135	-69	-60	100	0
668	0	0	-1017	-1065	-48	1041	-484	-556	182	118	25	-64	1	21	0
669	0	0	-1150	-1063	87	1106	-618	-488	-110	-139	-153	-159	-135	97	0
670	0	0	-1130	-1111	19	1120	-574	-546	-172	-203	-213	-118	-5	48	0
671	0	0	-1231	-1173	58	1202	-644	-557	-339	-250	-331	-192	-83	-79	0
672	0	0	-1342	-1222	120	1282	-731	-551	-397	-230	-261	-213	-170	-5	0
673	0	0	-1260	-1220	40	1240	-650	-590	-195	-65	-162	-91	-131	102	0
674	0	0	-1161	-1228	-67	1194	-547	-647	27	102	-5	-65	-110	141	0
675	0	0	-1082	-1169	-87	1125	-497	-628	164	186	178	-9	-161	106	0
676	0	0	-1096	-1148	-52	1122	-522	-600	304	215	263	-50	-73	199	0
677	0	0	-1036	-1160	-124	1098	-456	-642	335	184	195	-52	-46	102	0
678	0	0	-1102	-1115	-13	1108	-544	-564	128	64	64	-44	-104	89	0
679	0	0	-1194	-1065	129	1129	-661	-468	-104	-112	-126	-195	-168	17	0
680	0	0	-1163	-1092	71	1127	-617	-510	-232	-166	-256	-98	-122	13	0
681	0	0	-1278	-1055	223	1166	-750	-416	-380	-291	-267	-246	-112	-1	0
682	0	0	-1156	-1030	126	1093	-641	-452	-289	-178	-188	-124	-139	60	0
683	0	0	-1184	-1051	133	1117	-658	-459	-159	-77	-124	-122	-147	38	0
684	0	0	-1112	-1047	65	1079	-588	-491	32	58	106	-129	-133	164	0
685	0	0	-1116	-1049	67	1082	-591	-491	215	95	232	-124	-87	83	0
686	0	0	-1051	-1024	27	1037	-539	-498	302	217	261	-9	-81	180	0
687	0	0	-1062	-1043	19	1052	-540	-512	300	133	164	-64	-52	139	0
688	0	0	-1130	-1061	69	1095	-599	-496	100	114	27	-178	-93	38	0
689	0	0	-1109	-1053	56	1081	-582	-498	-36	38	-118	-89	-87	106	0
690	0	0	-1168	-744	424	956	-796	-160	-523	-391	-463	-519	-364	-281	0
691	0	0	-1272	-1183	89	1227	-680	-547	-368	-287	-228	-199	-118	87	0
692	0	0	-2247	-3090	-843	2668	-702	-1966	-510	-190	-182	-248	-112	-46	0
693	0	0	-3089	-4873	-1784	3981	-652	-3328	-325	-29	-91	-143	-97	81	0
694	0	0	-3816	-6252	-2436	5034	-690	-4344	-126	112	-15	-147	-65	64	0
695	0	0	-4210	-7346	-3136	5778	-537	-5241	141	124	225	-126	-25	161	0
696	0	0	-4532	-8027	-3495	6279	-518	-5761	322	273	256	-25	34	143	0
697	0	0	-4866	-8499	-3633	6682	-616	-6066	197	155	236	-168	21	102	0
698	0	0	-5023	-8821	-3798	6922	-612	-6309	56	120	23	-122	-19	56	0
699	0	0	-5236	-9071	-3835	7153	-700	-6453	-149	-44	-120	-145	-46	23	0
700	0	0	-5473	-9354	-3881	7413	-796	-6617	-355	-186	-250	-244	-85	-54	0
701	0	0	-5498	-9502	-4004	7500	-747	-6753	-358	-238	-289	-209	-23	-21	0
702	0	0	-5593	-9661	-4068	7627	-762	-6864	-356	-217	-230	-195	32	-54	0
703	0	0	-5529	-9736	-4207	7632	-661	-6971	-258	-19	-89	-77	-17	40	1
704	0	0	-5448	-9760	-4312	7604	-568	-7036	-17	120	155	-176	89	147	0
705	0	0	-5341	-9688	-4347	7514	-497	-7017	199	217	271	-129	71	186	0
706	0	0	-5226	-9604	-4378	7415	-424	-6991	322	291	289	-155	135	162	0
707	0	0	-5133	-9482	-4349	7307	-392	-6915	360	261	353	-75	81	153	0
708	0	0	-5036	-9302	-4266	7169	-385	-6784	195	143	279	-180	29	128	0
709	173	0	-4885	-9011	-4126	6948	-379	-6568	69	54	141	-108	32	143	0
710	173	0	-4786	-8669	-3883	6727	-451	-6276	-64	1	7	-114	42	166	0
711	173	0	-4627	-8326	-3699	6476	-464	-6012	-131	-83	-77	-102	65	147	0
712	173	0	-4491	-7996	-3505	6243	-493	-5750	-110	-93	-56	-114	-46	180	0
713	173	0	-4338	-7637	-3299	5987	-519	-5468	-75	25	40	5	3	205	0
714	173	0	-4133	-7242	-3109	5687	-512	-5175	145	139	190	25	-32	248	0
715	173	0	-3810	-6900	-3090	5355	-360	-4995	444	176	281	3	137	323	0
716	173	0	-3884	-6751	-2867	5317	-508	-4809	368	166	265	85	48	331	0
717	173	0	-3781	-6646	-2865	5213	-458	-4755	393	221	197	116	83	275	0
718	173	0	-3733	-6487	-2754	5110	-489	-4620	287	120	73	139	116	265	0
719	173	0	-3717	-6186	-2469	4951	-624	-4327	19	-159	-128	9	50	170	0
720	173	0	-3737	-6103	-2366	4920	-685	-4234	-108	-110	-205	31	85	147	0
721	173	0	-3717	-5984	-2267	4850	-725	-4125	-275	-211	-211	50	120	174	0
722	173	0	-3583	-5889	-2306	4736	-638	-4097	-128	-141	-83	9	209	114	0
723	173	0	-3547	-5785	-2238	4666	-654	-4011	-124	-9	34	5	176	168	0
724	173	0	-3492	-5697	-2205	4594	-643	-3951	180	17	180	0	215	192	0
725	173	0	-3407	-5593	-2186	4500	-610	-3889	252	172	316	17	199	199	0
726	173	0	-3313	-5468	-2155	4390	-579	-3811	395	209	316	0	263	162	0
727	173	0	-3271	-5391	-2120	4331	-575	-3755	314	246	339	-17	289	174	0
728	173	0	-3217	-5354	-2137	4285	-540	-3745	139	182	236	-164	355	112	0
729	173	0	-3220	-5315	-2095	4267	-562	-3705	-31	42	1	-108	322	114	0
730	173	0	-3234	-5253	-2019	4243	-607	-3636	-174	-67	-32	-151	430	106	0
731	173	0	-3220	-5181	-1961	4200	-629	-3571	-277	-170	-188	-254	347	-67	0
732	173	0	-3129	-5189	-2060	4159	-534	-3624	-188	-64	-87	-75	389	106	0
733	173	0	-3137	-5177	-2040	4157	-548	-3608	-195	-52	-65	-211	389	36	0
734	173	0	-2957	-5131	-2174	4044	-391	-3652	129	145	259	-126	483	166	0
735	173	0	-2877	-5106	-2229	3991	-324	-3667	322	186	285	-62	477	207	0
736	173	0	-2830	-5051	-2221	3940	-304	-3636	434	291	335	-89	483	230	0
737	173	0	-2679	-4989	-2310	3834	-184	-3649	409	304	316	-73	517	244	0
738	173	0	-2874	-4978	-2104	3926	-385	-3541	157	64	133	-188	455	176	0
739	173	0	-2759	-4929	-2170	3844	-294	-3549	48	-11	-79	-102	434	44	0
740	173	0	-2995	-4999	-2004	3997	-495	-3501	-211	-69	-226	-137	426	81	0
741	173	0	-2955	-5044	-2089	3999	-433	-3566	-267	-147	-236	-143	347	137	0
742	173	0	-2968	-5032	-2064	4000	-452	-3548	-215	-116	-168	-114	306	128	0
743	173	0	-2989	-5024	-2035	4006	-477	-3529	-219	-38	-83	-79	273	93	0
744	173	0	-2898	-4956	-2058	3927	-420	-3507	102	118	135	-83	323	178	0
745	173	0	-2811	-4836	-2025	3823	-393	-3430	234	151	190	-34	269	203	0
746	173	0	-2669	-4694	-2025	3681	-322	-3359	436	170	197	19	296	273	0
747	173	0	-2706	-4477	-1771	3591	-467	-3124	362	182	137	-29	316	228	0
748	173	0	-2530	-4194	-1664	3362	-433	-2929	203	79	9	-58	265	153	0
749	173	0	-2561	-3874	-1313	3217	-624	-2593	-32	-75	-217	-97	238	89	0
750	173	0	-2324	-3433	-1109	2878	-607	-2271	-172	-147	-306	-157	168	5	0
751	173	0	-2188	-2989	-801	2588	-693	-1895	-275	-176	-380	-184	161	-13	0
752	173	0	-1932	-2514	-582	2223	-675	-1548	-252	-159	-256	-186	209	65	0
753	173	0	-1660	-1978	-318	1819	-671	-1148	-108	-29	-211	-133	244	67	0
754	173	0	-1372	-1447	-75	1409	-648	-761	64	46	-85	-129	199	110	0
755	173	0	-1043	-1043	0	1043	-521	-521	360	285	124	-13	232	211	0
756	173	0	-901	-719	182	810	-541	-268	364	213	141	-104	234	168	0
757	173	0	-792	-564	228	678	-510	-168	351	199	87	-46	180	164	0
758	173	0	-909	-638	271	773	-590	-183	226	108	25	-54	194	166	0
759	173	0	-1060	-824	236	942	-648	-294	-42	-75	-209	-137	116	98	0
760	173	0	-1220	-1158	62	1189	-641	-548	-147	-157	-244	-143	145	69	0
761	173	0	-1582	-1561	21	1571	-801	-770	-370	-244	-440	-174	64	67	0
762	173	0	-1689	-2106	-417	1897	-636	-1261	-300	-104	-302	-205	174	-34	0
763	173	0	-2049	-2683	-634	2366	-707	-1658	-298	-52	-139	-67	62	98	0
764	173	0	-2301	-3369	-1068	2835	-616	-2218	-100	93	27	-60	81	81	0
765	173	0	-2576	-4054	-1478	3315	-549	-2766	221	184	139	27	124	199	0
766	173	0	-2736	-4491	-1755	3613	-490	-3123	252	279	188	-52	93	100	0
767	173	0	-2850	-4572	-1722	3711	-564	-3147	314	157	230	32	182	190	0
768	173	0	-2898	-4605	-1707	3751	-595	-3156	128	85	25	-87	67	52	0
769	173	0	-2893	-4607	-1714	3750	-589	-3160	-56	-5	-60	-56	11	131	0
770	173	0	-3017	-4584	-1567	3800	-725	-3075	-221	-250	-217	-54	-31	62	0
771	173	0	-3016	-4562	-1546	3789	-735	-3054	-393	-143	-329	-54	-44	-11	0
772	173	0	-3003	-4566	-1563	3784	-720	-3064	-312	-122	-223	-40	32	44	0
773	173	0	-3013	-4557	-1544	3785	-734	-3050	-228	-161	-83	-141	31	3	0
774	173	0	-2926	-4545	-1619	3735	-653	-3082	-27	95	129	-38	34	79	0
775	173	0	-2935	-4549	-1614	3742	-660	-3081	162	151	164	23	13	97	0
776	173	0	-2782	-4477	-1695	3629	-543	-3086	397	265	234	48	75	135	0
777	173	0	-2881	-4465	-1584	3673	-648	-3024	300	131	232	11	27	131	0
778	173	0	-2865	-4477	-1612	3671	-626	-3044	108	60	62	-58	-91	126	0
779	173	0	-2985	-4500	-1515	3742	-735	-3007	-201	-21	-56	-34	-65	114	0
780	173	0	-3056	-4489	-1433	3772	-811	-2961	-362	-197	-267	-97	-147	-3	0
781	173	0	-2956	-4469	-1513	3712	-721	-2991	-368	-195	-190	-46	-62	-13	0
782	173	0	-3104	-4487	-1383	3795	-860	-2935	-395	-157	-197	-141	-27	32	0
783	173	0	-2974	-4483	-1509	3728	-732	-2996	-287	-91	-106	-85	-97	9	0
784	173	0	-2979	-4494	-1515	3736	-732	-3004	5	65	157	-67	-58	149	0
785	173	0	-2813	-4483	-1670	3648	-571	-3076	149	217	186	29	-29	129	0
786	173	0	-2803	-4502	-1699	3652	-552	-3100	273	277	292	17	11	236	0
787	173	0	-2826	-4496	-1670	3661	-578	-3083	244	203	203	-48	-38	129	0
788	173	0	-2846	-4473	-1627	3659	-609	-3050	133	108	5	-1	-128	122	0
789	173	0	-2902	-4403	-1501	3652	-700	-2952	-159	-21	-116	-147	-116	98	0
790	173	0	-2914	-4392	-1478	3653	-718	-2935	-287	-155	-170	-161	-91	11	0
791	173	0	-2949	-4417	-1468	3683	-740	-2942	-351	-170	-289	-192	-135	3	0
792	173	0	-2910	-4361	-1451	3635	-729	-2906	-413	-116	-226	-141	-118	62	0
793	173	0	-2937	-4401	-1464	3669	-736	-2932	-275	-104	-240	-124	-172	17	0
794	173	0	-2840	-4370	-1530	3605	-655	-2950	7	75	34	-25	-85	139	0
795	173	0	-2789	-4333	-1544	3561	-622	-2938	106	180	93	-81	-122	112	0
796	173	0	-2687	-4339	-1652	3513	-517	-2995	358	174	215	-85	-54	155	0
797	173	0	-2793	-4366	-1573	3579	-610	-2969	267	172	131	-120	-104	151	0
798	173	0	-2720	-4320	-1600	3520	-560	-2960	11	106	-46	-122	-120	17	0
799	173	0	-2833	-4330	-1497	3581	-668	-2913	-34	-62	-98	-100	-133	69	0
800	173	0	-2846	-4302	-1456	3574	-695	-2879	-250	-205	-279	-203	-283	40	0
801	173	0	-2851	-4306	-1455	3578	-698	-2880	-378	-219	-323	-199	-131	29	0
802	173	0	-2848	-4291	-1443	3569	-702	-2867	-329	-228	-223	-159	-188	54	0
803	173	0	-2825	-4332	-1507	3578	-659	-2919	-230	-48	-147	-178	-162	75	0
804	173	0	-2799	-4281	-1482	3540	-658	-2881	5	32	-19	-120	-228	62	0
805	173	0	-2704	-4277	-1573	3490	-565	-2925	197	180	153	-116	-147	161	0
806	173	0	-2648	-4260	-1612	3454	-518	-2936	304	195	209	-54	-52	100	0
807	173	0	-2663	-4238	-1575	3450	-544	-2906	312	139	151	-122	-122	116	0
808	173	0	-2627	-4219	-1592	3423	-517	-2905	164	104	-17	-178	-139	97	0
809	173	0	-2716	-4227	-1511	3471	-602	-2869	-89	-207	-166	-54	-261	-9	0
810	173	0	-2716	-4194	-1478	3455	-619	-2836	-211	-213	-265	-124	-184	17	0
811	173	0	-2747	-4136	-1389	3441	-679	-2762	-325	-287	-283	-209	-201	-23	0
812	173	0	-2727	-4149	-1422	3438	-652	-2785	-254	-226	-248	-157	-194	5	0
813	173	0	-2611	-4130	-1519	3370	-546	-2824	-168	-40	-54	-161	-199	-3	0
814	173	0	-2603	-4122	-1519	3362	-542	-2820	54	116	120	-75	-162	178	0
815	173	0	-2611	-4161	-1550	3386	-530	-2855	195	129	219	-133	-174	178	0
816	173	0	-2493	-4122	-1629	3307	-432	-2875	362	225	294	-89	-112	143	0
817	173	0	-2481	-4116	-1635	3298	-423	-2875	351	87	259	-29	-114	192	0
818	173	0	-2526	-4136	-1610	3331	-458	-2873	145	3	112	-139	-211	81	0
819	173	0	-2605	-4116	-1511	3360	-547	-2813	-69	-79	-32	-174	-126	137	0
820	173	0	-2604	-4099	-1495	3351	-554	-2797	-194	-225	-192	-226	-139	40	0
821	173	0	-2628	-4083	-1455	3355	-586	-2769	-298	-244	-186	-172	-162	32	0
822	173	0	-2672	-4064	-1392	3368	-640	-2728	-256	-226	-186	-162	-176	5	0
823	173	0	-2590	-4041	-1451	3315	-569	-2746	-149	-145	-40	-157	-153	65	0
824	173	0	-2479	-4056	-1577	3267	-451	-2816	58	60	199	-98	-120	114	0
825	173	0	-2431	-3996	-1565	3213	-433	-2780	258	118	281	-52	-116	155	0
826	173	0	-2277	-4019	-1742	3148	-267	-2880	440	209	411	-25	3	221	0
827	173	0	-2447	-4035	-1588	3241	-429	-2811	322	97	294	-64	-54	67	0
828	173	0	-2387	-4039	-1652	3213	-367	-2845	234	34	93	-56	-75	64	0
829	173	0	-2429	-3971	-1542	3200	-443	-2756	-21	-69	-3	-129	-36	69	0
830	173	0	-2487	-4006	-1519	3246	-484	-2762	-256	-203	-159	-184	-232	46	0
831	173	0	-2462	-3986	-1524	3224	-469	-2755	-223	-162	-87	-118	-34	114	0
832	173	0	-2528	-3984	-1456	3256	-536	-2720	-335	-225	-197	-228	-153	42	0
833	173	0	-2415	-3986	-1571	3200	-422	-2778	-131	5	54	-128	-31	100	0
834	173	0	-2431	-3969	-1538	3200	-446	-2753	65	-23	110	-97	-91	135	0
835	173	0	-2293	-4015	-1722	3154	-285	-2868	281	135	300	-85	1	83	0
836	173	0	-2315	-4031	-1716	3173	-299	-2873	395	273	287	-13	56	174	0
837	173	0	-2318	-4029	-1711	3173	-303	-2870	366	104	248	-141	-38	166	0
838	173	0	-2353	-4042	-1689	3197	-332	-2865	209	95	85	-13	5	205	0
839	173	0	-2410	-4041	-1631	3225	-389	-2836	-15	-110	-58	-170	42	67	0
840	173	0	-2487	-4046	-1559	3266	-464	-2802	-240	-176	-166	-161	-11	67	0
841	173	0	-2466	-4025	-1559	3245	-453	-2792	-203	-192	-271	-69	27	21	0
842	173	0	-2493	-4025	-1532	3259	-480	-2778	-199	-194	-182	-162	58	13	0
843	173	0	-2419	-4019	-1600	3219	-409	-2809	-73	-29	-52	-116	120	98	0
844	173	0	-2380	-4054	-1674	3217	-353	-2864	97	118	60	-149	106	180	0
845	173	0	-2332	-4050	-1718	3191	-307	-2884	366	211	209	-77	226	180	0
846	173	0	-2277	-4011	-1734	3144	-271	-2872	457	296	170	-3	192	172	0
847	173	0	-2310	-3988	-1678	3149	-316	-2833	401	228	161	-23	162	238	0
848	173	0	-2256	-3932	-1676	3094	-290	-2804	343	118	25	-23	186	131	0
849	173	0	-2341	-3924	-1583	3132	-379	-2753	79	-44	-48	-118	273	151	0
850	173	0	-2448	-3912	-1464	3180	-492	-2688	-114	-221	-211	-143	98	40	0
851	173	0	-2429	-3909	-1480	3169	-474	-2694	-161	-188	-217	-184	190	116	0
852	173	0	-2445	-3872	-1427	3158	-509	-2649	-192	-129	-304	-129	89	91	0
853	173	0	-2468	-3876	-1408	3172	-530	-2642	-137	-44	-133	-122	180	60	0
854	173	0	-2326	-3889	-1563	3107	-381	-2726	190	172	13	-81	258	195	0
855	173	0	-2283	-3858	-1575	3070	-354	-2716	355	238	287	-1	302	221	0
856	173	0	-2301	-3862	-1561	3081	-370	-2711	450	192	228	-126	289	172	0
857	173	0	-2241	-3831	-1590	3036	-325	-2710	448	261	203	-60	252	95	0
858	173	0	-2328	-3792	-1464	3060	-432	-2628	275	124	93	11	225	180	0
859	173	0	-2351	-3740	-1389	3045	-481	-2564	21	-58	-100	-131	162	97	0
860	173	0	-2299	-3703	-1404	3001	-447	-2553	-91	-143	-135	-205	236	50	0
861	173	0	-2354	-3649	-1295	3001	-529	-2472	-190	-221	-188	-192	182	85	0
862	173	0	-2427	-3645	-1218	3036	-604	-2431	-277	-98	-139	-213	234	21	0
863	173	0	-2338	-3653	-1315	2995	-511	-2484	-40	-40	-56	-135	172	104	0
864	173	0	-2369	-3707	-1338	3038	-515	-2522	126	93	131	-135	211	205	0
865	173	0	-2293	-3699	-1406	2996	-443	-2552	320	91	289	-184	242	128	0
866	173	0	-2219	-3724	-1505	2971	-357	-2614	459	234	302	-31	353	232	0
867	173	0	-2305	-3740	-1435	3022	-435	-2587	378	223	285	-34	226	207	0
868	173	0	-2308	-3757	-1449	3032	-429	-2603	259	85	104	-174	259	104	0
869	173	0	-2481	-3800	-1319	3140	-581	-2559	-46	-81	-75	-95	194	141	0
870	173	0	-2497	-3790	-1293	3143	-602	-2541	-213	-172	-176	-174	178	62	0
871	173	0	-2469	-3792	-1323	3130	-573	-2557	-201	-129	-143	-153	211	129	0
872	173	0	-2553	-3827	-1274	3190	-639	-2550	-302	-201	-151	-228	170	50	0
873	173	0	-2499	-3792	-1293	3145	-603	-2542	-110	-91	-95	-116	217	17	0
874	173	0	-2417	-3755	-1338	3086	-539	-2546	153	98	122	-102	263	95	0
875	173	0	-2411	-3757	-1346	3084	-532	-2551	252	178	265	-73	252	199	0
876	173	0	-2291	-3736	-1445	3013	-423	-2590	401	137	314	-67	242	219	0
877	173	0	-2376	-3701	-1325	3038	-525	-2513	314	135	221	-29	256	217	0
878	173	0	-2339	-3726	-1387	3032	-476	-2556	205	118	151	-38	203	172	0
879	173	0	-2443	-3746	-1303	3094	-570	-2524	-97	50	-155	-62	182	147	0
880	173	0	-2563	-3763	-1200	3163	-681	-2481	-242	-240	-195	-139	162	87	0
881	173	0	-2514	-3775	-1261	3144	-626	-2518	-199	-184	-201	-50	145	108	0
882	173	0	-2658	-3767	-1109	3212	-774	-2438	-306	-223	-252	-95	124	-11	0
883	173	0	-2508	-3763	-1255	3135	-626	-2509	-97	-31	-116	-23	172	98	0
884	173	0	-2580	-3761	-1181	3170	-699	-2471	1	34	7	-40	180	157	0
885	173	0	-2431	-3682	-1251	3056	-590	-2466	194	199	164	-81	221	186	0
886	173	0	-2369	-3672	-1303	3020	-533	-2487	384	254	228	-1	296	170	0
887	173	0	-2446	-3668	-1222	3057	-612	-2445	308	254	164	11	263	100	0
888	173	0	-2438	-3625	-1187	3031	-625	-2406	149	71	21	-87	252	77	0
889	173	0	-2501	-3610	-1109	3055	-696	-2359	-75	-13	-178	-31	230	129	0
890	173	0	-2569	-3639	-1070	3104	-749	-2354	-168	-155	-343	-151	199	-1	0
891	173	0	-2574	-3627	-1053	3100	-760	-2340	-292	-153	-323	-97	170	116	0
892	173	0	-2594	-3653	-1059	3123	-767	-2356	-312	-221	-219	-126	201	17	0
893	173	0	-2592	-3616	-1024	3104	-784	-2320	-192	-31	-131	-155	219	75	0
894	173	0	-2491	-3590	-1099	3040	-696	-2344	48	9	52	-106	164	32	0
895	173	0	-2412	-3612	-1200	3012	-606	-2406	215	271	108	-23	327	184	0
896	173	0	-2419	-3625	-1206	3022	-606	-2415	287	244	219	-118	176	182	0
897	173	0	-2460	-3656	-1196	3058	-632	-2426	271	207	118	13	174	118	0
898	173	0	-2448	-3656	-1208	3052	-620	-2432	188	87	27	-56	219	83	0
899	173	0	-2563	-3639	-1076	3101	-743	-2357	-164	-36	-186	-34	203	65	0
900	173	0	-2565	-3618	-1053	3091	-756	-2335	-329	-100	-300	-195	151	-13	0
901	173	0	-2532	-3610	-1078	3071	-727	-2344	-261	-164	-240	-106	166	58	0
902	173	0	-2561	-3571	-1010	3066	-775	-2290	-355	-153	-291	-112	60	-3	0
903	173	0	-2478	-3519	-1041	2998	-718	-2280	-186	-27	-71	-89	194	73	0
904	173	0	-2445	-3513	-1068	2979	-688	-2290	-19	58	32	-172	129	106	0
905	173	0	-2328	-3490	-1162	2909	-583	-2326	296	178	265	40	314	184	0
906	173	0	-2411	-3478	-1067	2944	-672	-2272	261	199	203	-52	135	131	0
907	173	0	-2268	-3459	-1191	2863	-538	-2325	347	228	139	7	151	79	0
908	173	0	-2425	-3478	-1053	2951	-686	-2265	120	95	97	-23	143	133	0
909	173	0	-2404	-3476	-1072	2940	-666	-2274	-147	-23	-172	-75	124	-46	0
910	173	0	-2539	-3435	-896	2987	-821	-2165	-190	-223	-236	-106	60	38	0
911	173	0	-2494	-3427	-933	2960	-780	-2180	-347	-213	-298	-106	50	5	0
912	173	0	-2425	-3464	-1039	2944	-693	-2251	-294	-73	-258	-23	112	40	0
913	173	0	-2396	-3433	-1037	2914	-679	-2235	-162	5	-110	-87	81	67	0
914	173	0	-2399	-3460	-1061	2929	-669	-2260	7	50	25	-42	69	46	0
915	173	0	-2305	-3472	-1167	2888	-569	-2319	225	209	252	-32	174	102	0
916	173	0	-2319	-3484	-1165	2901	-577	-2324	304	242	226	-21	75	149	0
917	173	0	-2355	-3515	-1160	2935	-597	-2337	269	182	219	-15	126	116	0
918	173	0	-2335	-3526	-1191	2930	-572	-2358	102	77	93	-126	21	106	0
919	173	0	-2419	-3493	-1074	2956	-672	-2283	-73	-129	-112	-73	-15	64	0
920	173	0	-2471	-3497	-1026	2984	-722	-2261	-256	-207	-308	-67	-15	1	0
921	173	0	-2468	-3478	-1010	2973	-729	-2244	-372	-203	-244	-155	-29	-7	0
922	173	0	-2499	-3484	-985	2991	-757	-2234	-376	-176	-269	-91	42	-1	0
923	173	0	-2386	-3509	-1123	2947	-631	-2316	-157	-48	-116	-60	11	79	0
924	173	0	-2339	-3501	-1162	2920	-588	-2331	56	52	85	-23	36	104	0
925	173	0	-2330	-3507	-1177	2918	-576	-2342	207	124	147	-69	-31	62	0
926	173	0	-2289	-3534	-1245	2911	-522	-2389	397	201	248	34	114	141	0
927	173	0	-2365	-3556	-1191	2960	-587	-2373	211	118	174	-62	-17	44	0
928	173	0	-2299	-3552	-1253	2925	-523	-2402	170	71	71	-1	-19	58	0
929	173	0	-2460	-3612	-1152	3036	-654	-2382	-83	-58	-137	-166	77	27	0
930	173	0	-2491	-3616	-1125	3053	-683	-2370	-263	-170	-316	-129	-42	-7	0
931	173	0	-2471	-3629	-1158	3050	-656	-2393	-339	-188	-289	-114	-23	0	0
932	173	0	-2499	-3672	-1173	3085	-663	-2422	-252	-174	-190	-71	5	40	0
933	173	0	-2544	-3678	-1134	3111	-705	-2406	-279	-85	-186	-197	-29	-62	0
934	173	0	-2389	-3686	-1297	3037	-546	-2491	58	83	122	-83	17	180	0
935	173	0	-2345	-3633	-1288	2989	-528	-2460	225	106	143	-3	5	129	0
936	173	0	-2328	-3623	-1295	2975	-516	-2459	316	172	157	-50	9	71	0
937	173	0	-2240	-3594	-1354	2917	-443	-2474	345	205	128	-25	100	114	0
938	173	0	-2413	-3625	-1212	3019	-600	-2418	112	-40	13	-89	-52	71	0
939	173	0	-2367	-3653	-1286	3010	-540	-2469	-7	-110	-135	-87	-42	-32	0
940	173	0	-2442	-3666	-1224	3054	-609	-2445	-178	-145	-203	-151	5	29	0
941	173	0	-2436	-3656	-1220	3046	-608	-2438	-345	-205	-353	-168	-25	-9	0
942	173	0	-2460	-3662	-1202	3061	-629	-2432	-320	-159	-190	-223	-11	81	0
943	173	0	-2386	-3635	-1249	3010	-568	-2442	-168	-58	-118	-124	-67	69	0
944	173	0	-2371	-3651	-1280	3011	-545	-2465	56	11	31	-79	-69	195	0
945	173	0	-2275	-3662	-1387	2968	-444	-2524	263	178	184	-85	9	120	0
946	173	0	-2247	-3637	-1390	2942	-428	-2513	411	199	228	-5	67	133	0
947	173	0	-2200	-3635	-1435	2917	-382	-2535	308	217	228	-1	48	141	0
948	173	0	-2276	-3635	-1359	2955	-458	-2497	258	-36	69	-126	-31	102	0
949	173	0	-2330	-3625	-1295	2977	-517	-2460	-69	-32	-149	-135	-25	106	0
950	173	0	-2328	-3621	-1293	2974	-517	-2457	-149	-159	-225	-97	-46	91	0
951	173	0	-2364	-3654	-1290	3009	-537	-2472	-215	-194	-269	-116	-5	-1	0
952	173	0	-2383	-3647	-1264	3015	-559	-2455	-265	-168	-258	-166	-65	1	0
953	173	0	-2373	-3676	-1303	3024	-535	-2489	-129	-79	-120	-120	-3	110	0
954	173	0	-2303	-3732	-1429	3017	-437	-2580	97	56	95	-56	-1	54	0
955	173	0	-2295	-3814	-1519	3054	-388	-2666	250	223	209	9	93	174	0
956	173	0	-2287	-3903	-1616	3095	-335	-2759	481	168	306	-42	50	219	0
957	173	0	-2322	-3967	-1645	3144	-338	-2806	411	139	261	34	77	194	0
958	173	0	-2337	-3978	-1641	3157	-348	-2809	246	71	42	-27	21	91	0
959	173	0	-2485	-3924	-1439	3204	-523	-2681	-95	-71	-155	-116	-44	93	0
960	173	0	-2419	-3800	-1381	3109	-519	-2590	-203	-155	-250	-85	-85	91	0
961	173	0	-2361	-3701	-1340	3031	-510	-2520	-254	-194	-238	-137	17	34	0
962	173	0	-2268	-3443	-1175	2855	-546	-2309	-219	-155	-254	-129	-1	106	0
963	173	0	-2124	-3189	-1065	2656	-529	-2127	-93	-129	-100	-83	-81	108	0
964	173	0	-1859	-2867	-1008	2363	-425	-1937	190	104	83	-81	67	133	0
965	173	0	-1609	-2487	-878	2048	-365	-1682	318	166	263	-5	48	248	0
966	173	0	-1340	-2139	-799	1739	-270	-1469	477	184	349	9	15	329	0
967	173	0	-1197	-1724	-527	1460	-335	-1125	424	170	230	-25	89	182	0
968	173	0	-984	-1222	-238	1103	-373	-730	267	108	114	-98	77	122	0
969	173	0	-804	-622	182	713	-493	-220	-46	-118	-124	-71	-5	54	0
970	173	0	-519	-116	403	317	-461	143	-118	-162	-108	-120	56	81	0
971	173	0	-415	236	651	89	-533	443	-209	-170	-256	-87	-15	93	0
972	173	0	-272	486	758	-107	-515	622	-232	-129	-211	-118	-3	128	0
973	173	0	-264	391	655	-63	-459	523	-34	-60	-31	-95	122	100	0
974	173	0	-351	238	589	56	-470	413	52	-42	102	-108	0	19	0
975	173	0	-414	-46	368	230	-391	161	287	178	302	21	29	252	1
976	173	0	-544	-397	147	470	-345	-125	420	176	310	-48	87	162	0
977	173	0	-799	-956	-157	877	-321	-556	422	186	298	-11	93	184	0
978	173	0	-1201	-1592	-391	1396	-405	-991	236	56	128	-58	64	129	0
979	173	0	-1500	-2229	-729	1864	-385	-1479	-54	-27	-62	-25	58	120	0
980	173	0	-1907	-2929	-1022	2418	-442	-1975	-172	-108	-128	-102	133	149	0
981	173	0	-2250	-3414	-1164	2832	-543	-2289	-271	-219	-221	-151	-48	-1	0
982	173	0	-2336	-3602	-1266	2969	-535	-2434	-209	-137	-139	-32	-13	97	0
983	173	0	-2377	-3670	-1293	3023	-542	-2481	-135	-98	-108	-122	-102	7	0
984	173	0	-2229	-3670	-1441	2949	-394	-2555	221	137	176	34	159	207	0
985	155	0	-2308	-3662	-1354	2985	-477	-2508	271	129	178	-104	9	131	0
986	155	0	-2185	-3620	-1435	2902	-375	-2527	438	194	292	93	118	137	0
987	155	0	-2285	-3621	-1336	2953	-474	-2478	329	129	223	-64	-19	135	0
988	155	0	-2196	-3577	-1381	2886	-407	-2479	289	58	106	-48	34	118	0
989	155	0	-2353	-3606	-1253	2979	-550	-2429	-25	-21	-29	-95	23	151	0
990	155	0	-2348	-3583	-1235	2965	-556	-2409	-143	-69	-242	-157	114	52	0
991	155	0	-2334	-3552	-1218	2943	-558	-2385	-172	-180	-225	-120	58	52	0
992	155	0	-2343	-3532	-1189	2937	-577	-2360	-211	-133	-217	-73	73	161	0
993	155	0	-2390	-3565	-1175	2977	-607	-2370	-145	-126	-112	-91	-3	69	0
994	155	0	-2243	-3585	-1342	2914	-450	-2463	164	145	85	-87	147	67	0
995	155	0	-2237	-3596	-1359	2916	-439	-2477	331	201	182	46	97	174	0
996	155	0	-2181	-3616	-1435	2898	-373	-2525	440	238	203	-29	137	153	0
997	155	0	-2274	-3639	-1365	2956	-454	-2502	430	141	184	-9	67	265	0
998	155	0	-2235	-3651	-1416	2943	-409	-2533	292	81	25	-52	104	129	0
999	155	0	-2387	-3653	-1266	3020	-560	-2459	-7	-56	-139	-58	23	122	0
1000	155	0	-2390	-3627	-1237	3008	-576	-2432	-155	-182	-164	-143	48	48	0
1001	155	0	-2423	-3641	-1218	3032	-602	-2429	-168	-240	-259	-85	-21	0	0
1002	155	0	-2468	-3664	-1196	3066	-636	-2430	-194	-143	-188	-54	62	25	0
1003	155	0	-2437	-3612	-1175	3024	-631	-2393	-67	-108	-174	-151	32	67	0
1004	155	0	-2307	-3589	-1282	2948	-512	-2435	133	141	114	-54	89	236	0
1005	155	0	-2315	-3583	-1268	2949	-523	-2425	289	114	141	0	15	184	0
1006	155	0	-2159	-3606	-1447	2882	-356	-2526	496	230	292	17	135	170	0
1007	155	0	-2231	-3590	-1359	2910	-436	-2474	413	221	209	-11	128	116	0
1008	155	0	-2311	-3579	-1268	2945	-521	-2423	254	108	31	-42	85	145	0
1009	155	0	-2349	-3631	-1282	2990	-533	-2456	5	-15	-118	-46	32	168	0
1010	155	0	-2510	-3668	-1158	3089	-676	-2413	-238	-234	-232	-184	15	54	0
1011	155	0	-2398	-3602	-1204	3000	-597	-2403	-182	-166	-265	-124	-17	75	0
1012	155	0	-2460	-3602	-1142	3031	-659	-2372	-236	-155	-188	-131	56	60	0
1013	155	0	-2380	-3495	-1115	2937	-632	-2305	-102	-124	-64	-58	50	98	0
1014	155	0	-2251	-3426	-1175	2838	-538	-2300	162	124	139	-52	104	164	0
1015	155	0	-2188	-3441	-1253	2814	-467	-2347	353	205	213	7	81	194	0
1016	155	0	-2161	-3427	-1266	2794	-447	-2346	434	238	259	32	73	147	0
1017	155	0	-2196	-3429	-1233	2812	-481	-2331	358	254	211	7	133	149	0
1018	155	0	-2239	-3416	-1177	2827	-531	-2296	244	60	112	-3	79	120	0
1019	155	0	-2255	-3426	-1171	2840	-542	-2298	69	-126	-85	-38	7	60	0
1020	155	0	-2345	-3431	-1086	2888	-629	-2258	-170	-141	-141	-62	44	87	0
1021	155	0	-2447	-3459	-1012	2953	-717	-2235	-320	-269	-291	-141	-31	13	0
1022	155	0	-2396	-3441	-1045	2918	-675	-2243	-211	-203	-168	-118	21	44	0
1023	155	0	-2338	-3490	-1152	2914	-593	-2321	-27	-112	-21	-97	104	133	0
1024	155	0	-2279	-3501	-1222	2890	-528	-2361	114	42	166	-15	42	157	0
1025	155	0	-2286	-3517	-1231	2901	-527	-2374	221	213	225	-73	110	145	0
1026	155	0	-2258	-3501	-1243	2879	-507	-2372	409	219	254	1	58	232	0
1027	155	0	-2235	-3482	-1247	2858	-494	-2364	424	133	256	21	44	195	0
1028	155	0	-2239	-3505	-1266	2872	-486	-2385	217	131	42	-62	44	93	0
1029	155	0	-2285	-3499	-1214	2892	-535	-2356	31	-23	-73	-44	64	54	0
1030	155	0	-2357	-3488	-1131	2922	-613	-2309	-209	-42	-205	-122	85	56	0
1031	155	0	-2404	-3480	-1076	2942	-664	-2278	-306	-157	-281	-135	-46	25	0
1032	155	0	-2417	-3464	-1047	2940	-685	-2255	-323	-81	-168	-178	-23	71	0
1033	155	0	-2374	-3433	-1059	2903	-657	-2246	-83	-25	-79	-129	-27	48	0
1034	155	0	-2299	-3424	-1125	2861	-587	-2274	95	98	36	-7	54	87	0
1035	155	0	-2244	-3404	-1160	2824	-542	-2282	323	190	178	-46	75	184	0
1036	155	0	-2157	-3365	-1208	2761	-474	-2286	405	223	242	9	95	153	0
1037	155	0	-2232	-3363	-1131	2797	-550	-2247	345	174	190	-42	71	151	0
1038	155	0	-2253	-3395	-1142	2824	-555	-2268	192	110	0	-46	65	71	0
1039	155	0	-2314	-3377	-1063	2845	-625	-2220	0	-25	-161	-97	48	58	0
1040	155	0	-2277	-3340	-1063	2808	-607	-2201	-145	-118	-209	-95	-7	112	0
1041	155	0	-2305	-3323	-1018	2814	-643	-2170	-300	-133	-244	-128	67	-9	0
1042	155	0	-2282	-3298	-1016	2790	-633	-2157	-225	-135	-192	-79	19	29	0
1043	155	0	-2322	-3274	-952	2798	-685	-2113	-161	-19	-124	-97	52	89	0
1044	155	0	-2151	-3311	-1160	2731	-495	-2235	102	176	50	-54	36	98	0
1045	155	0	-2206	-3280	-1074	2743	-566	-2177	203	182	184	-13	48	102	0
1046	155	0	-2039	-3321	-1282	2680	-378	-2301	463	246	289	27	52	145	0
1047	155	0	-2159	-3332	-1173	2745	-493	-2252	356	225	199	-38	83	172	0
1048	155	0	-2171	-3338	-1167	2754	-502	-2252	207	137	56	-62	23	65	0
1049	155	0	-2172	-3330	-1158	2751	-507	-2244	36	-36	-98	-120	-21	64	0
1050	155	0	-2323	-3358	-1035	2840	-644	-2196	-217	-106	-230	-147	56	31	0
1051	155	0	-2280	-3329	-1049	2804	-615	-2189	-285	-155	-242	-190	19	-60	0
1052	155	0	-2221	-3274	-1053	2747	-584	-2163	-289	-242	-186	-195	15	23	0
1053	155	0	-2105	-3222	-1117	2663	-494	-2169	-54	-17	-81	-129	114	13	0
1054	155	0	-2099	-3204	-1105	2651	-497	-2154	137	83	102	-108	162	87	0
1055	155	0	-1915	-3195	-1280	2555	-317	-2237	335	281	248	-85	58	149	0
1056	155	0	-2038	-3202	-1164	2620	-437	-2183	448	271	320	-40	48	252	0
1057	155	0	-2018	-3195	-1177	2606	-420	-2186	362	252	143	-79	48	60	0
1058	155	0	-2023	-3175	-1152	2599	-435	-2163	223	110	95	-65	21	157	0
1059	155	0	-2031	-3098	-1067	2564	-482	-2082	25	-29	-166	-91	32	48	0
1060	155	0	-2000	-3001	-1001	2500	-499	-2001	-77	-180	-159	-110	-3	81	0
1061	155	0	-2055	-2869	-814	2462	-620	-1841	-259	-234	-256	-221	-5	93	0
1062	155	0	-1934	-2801	-867	2367	-533	-1834	-199	-133	-190	-157	-7	25	0
1063	155	0	-1934	-2795	-861	2364	-536	-1828	-67	-124	-69	-69	-15	71	0
1064	155	0	-1798	-2758	-960	2278	-419	-1859	124	129	172	-104	50	95	0
1065	155	0	-1808	-2758	-950	2283	-429	-1854	246	188	254	-75	58	184	0
1066	155	0	-1781	-2813	-1032	2297	-374	-1922	366	242	269	-34	71	118	0
1067	155	0	-1835	-2896	-1061	2365	-387	-1978	413	234	219	-93	139	149	0
1068	155	0	-1930	-2983	-1053	2456	-438	-2018	234	112	97	-102	50	89	0
1069	155	0	-2072	-3131	-1059	2601	-506	-2095	-19	-31	-188	-141	40	1	0
1070	155	0	-2142	-3265	-1123	2703	-509	-2194	-174	-180	-203	-122	-3	-42	0
1071	155	0	-2266	-3321	-1055	2793	-605	-2188	-273	-232	-261	-170	-9	9	0
1072	155	0	-2196	-3340	-1144	2768	-526	-2242	-279	-122	-271	-129	-17	-3	0
1073	155	0	-2278	-3354	-1076	2816	-601	-2215	-108	-172	-65	-122	-40	87	0
1074	155	0	-2125	-3323	-1198	2724	-463	-2260	131	102	97	-184	36	102	0
1075	155	0	-2054	-3344	-1290	2699	-382	-2317	316	211	269	-5	75	133	0
1076	155	0	-2023	-3344	-1321	2683	-351	-2332	440	219	221	-40	23	118	0
1077	155	0	-1987	-3313	-1326	2650	-330	-2319	401	234	182	-23	104	151	0
1078	155	0	-2002	-3288	-1286	2645	-358	-2287	186	79	54	5	-13	137	0
1079	155	0	-2013	-3206	-1193	2609	-410	-2199	1	-58	-15	-190	-32	73	0
1080	155	0	-2060	-3113	-1053	2586	-503	-2083	-242	-98	-147	-95	-1	81	0
1081	155	0	-2008	-2937	-929	2472	-539	-1933	-277	-269	-277	-162	-77	-21	0
1082	155	0	-1858	-2795	-937	2326	-460	-1866	-174	-153	-225	-118	17	46	0
1083	155	0	-1856	-2725	-869	2290	-493	-1797	-112	-27	-77	-106	-23	112	0
1084	155	0	-1718	-2688	-970	2203	-374	-1829	85	85	31	-112	-21	73	0
1085	155	0	-1723	-2708	-985	2215	-369	-1846	356	248	174	11	-13	184	0
1086	155	0	-1752	-2754	-1002	2253	-375	-1878	397	151	225	-73	-42	137	0
1087	155	0	-1715	-2890	-1175	2302	-270	-2032	389	283	211	1	23	182	0
1088	155	0	-1932	-2946	-1014	2439	-459	-1980	244	40	-34	-48	19	112	0
1089	155	0	-1847	-2875	-1028	2361	-409	-1951	-17	-89	-129	-102	-27	3	0
1090	155	0	-1914	-2884	-970	2399	-472	-1927	-178	-194	-207	-116	-23	126	0
1091	155	0	-2027	-2929	-902	2478	-562	-1915	-382	-312	-271	-129	-87	7	1
1092	155	0	-1906	-2780	-874	2343	-516	-1827	-256	-124	-275	-108	-48	100	0
1093	166	0	-1779	-2646	-867	2212	-456	-1756	-135	-75	-131	-95	-19	77	0
1094	166	0	-1805	-2679	-874	2242	-465	-1776	31	83	106	-71	-3	145	0
1095	166	0	-1806	-2770	-964	2288	-421	-1867	263	116	64	-58	-23	114	0
1096	166	0	-1841	-2894	-1053	2367	-394	-1973	275	225	190	-19	-29	225	0
1097	166	0	-1922	-3086	-1164	2504	-379	-2125	294	238	153	-95	46	203	0
1098	166	0	-2007	-3235	-1228	2621	-389	-2231	141	95	25	-89	-9	85	0
1099	166	0	-2151	-3216	-1065	2683	-543	-2140	-112	-79	-248	-135	-23	71	0
1100	166	0	-2261	-3360	-1099	2810	-581	-2229	-298	-244	-331	-137	-145	-48	0
1101	166	0	-2266	-3400	-1134	2833	-566	-2267	-322	-215	-314	-112	-64	52	0
1102	166	0	-2363	-3437	-1074	2900	-644	-2255	-386	-242	-413	-151	-98	-75	0
1103	166	0	-2251	-3424	-1173	2837	-539	-2298	-159	-75	-110	-83	-23	19	0
1104	166	0	-2295	-3422	-1127	2858	-584	-2274	-32	17	-23	-143	-56	75	0
1105	166	0	-2155	-3402	-1247	2778	-454	-2324	246	145	162	-100	36	98	0
1106	166	0	-2140	-3329	-1189	2734	-475	-2259	287	133	162	-56	9	67	0
1107	166	0	-2103	-3255	-1152	2679	-475	-2203	269	209	54	-77	-81	172	0
1108	166	0	-2134	-3239	-1105	2686	-514	-2172	149	9	-42	-42	-77	44	0
1109	166	0	-2239	-3263	-1024	2751	-607	-2143	-145	-197	-246	-205	-102	-21	0
1110	166	0	-2175	-3220	-1045	2697	-565	-2132	-213	-161	-256	-122	-23	15	0
1111	166	0	-2305	-3127	-822	2716	-741	-1974	-446	-296	-339	-279	-106	-21	0
1112	166	0	-2124	-3057	-933	2590	-595	-1995	-399	-128	-300	-172	-93	-5	0
1113	166	0	-2124	-3045	-921	2584	-601	-1983	-263	-64	-190	-129	-46	69	0
1114	166	0	-2113	-3065	-952	2589	-580	-2008	-29	-19	5	-159	-71	54	0
1115	166	0	-2074	-3026	-952	2550	-561	-1989	157	46	95	-77	-139	58	0
1116	166	0	-1996	-3012	-1016	2504	-490	-2014	254	176	97	-25	-32	118	0
1117	166	0	-1994	-2991	-997	2492	-498	-1994	240	141	170	-95	17	110	0
1118	166	0	-2013	-2981	-968	2497	-522	-1974	106	3	21	-174	-87	65	0
1119	166	0	-2132	-2977	-845	2554	-643	-1911	-186	-190	-131	-164	-124	5	0
1120	166	0	-2155	-2923	-768	2539	-693	-1845	-310	-170	-327	-207	-161	-58	0
1121	166	0	-2173	-2917	-744	2545	-714	-1830	-459	-240	-294	-213	-126	-46	0
1122	166	0	-2115	-2900	-785	2507	-665	-1842	-339	-157	-238	-166	-83	58	0
1123	166	0	-2144	-2863	-719	2503	-712	-1791	-308	-137	-137	-250	-102	-13	0
1124	166	0	-2024	-2908	-884	2466	-570	-1896	-54	46	69	-114	-87	11	0
1125	166	0	-2177	-3247	-1070	2712	-553	-2158	-252	-386	-232	-638	-1002	-680	0
1126	166	0	-2889	-4708	-1819	3798	-535	-3263	234	184	91	-302	-215	-104	0
1127	166	0	-3951	-7216	-3265	5583	-343	-5240	197	263	228	-50	13	83	0
1128	166	0	-5028	-8737	-3709	6882	-659	-6223	-5	56	27	-209	-79	21	0
1129	166	0	-5372	-9513	-4141	7442	-615	-6827	-182	-73	-141	-149	-128	-42	0
1130	166	0	-5789	-10144	-4355	7966	-717	-7249	-345	-168	-308	-147	-81	-93	0
1131	166	0	-6066	-10605	-4539	8335	-763	-7572	-428	-194	-355	-170	-122	-73	0
1132	166	0	-6221	-10929	-4708	8575	-756	-7818	-405	-256	-213	-296	-131	-102	0
1133	166	0	-6346	-11116	-4770	8731	-788	-7943	-349	-87	-112	-176	-145	-11	0
1134	166	0	-6311	-11234	-4923	8772	-694	-8078	-131	-5	34	-143	-131	27	0
1135	166	0	-6216	-11314	-5098	8765	-559	-8206	217	254	195	-32	-65	151	0
1136	166	0	-6216	-11261	-5045	8738	-585	-8153	252	254	186	-60	-104	135	0
1137	166	0	-6012	-11174	-5162	8593	-425	-8168	302	248	273	3	-32	162	0
1138	166	0	-6051	-11069	-5018	8560	-516	-8043	159	97	122	-77	-81	126	0
1139	166	0	-5805	-10920	-5115	8362	-345	-8017	42	100	29	-36	34	153	0
1140	166	0	-5784	-10699	-4915	8241	-434	-7807	-73	-11	-73	-52	81	211	0
1141	166	0	-5382	-10433	-5051	7907	-165	-7742	36	62	19	-71	65	281	0
1142	166	0	-5428	-10103	-4675	7765	-376	-7389	-153	25	36	-64	27	141	0
1143	166	0	-5122	-9723	-4601	7422	-260	-7162	52	137	209	-77	-38	100	0
1144	166	0	-4887	-9300	-4413	7093	-237	-6856	261	267	440	-71	-108	172	0
1145	166	0	-4705	-8846	-4141	6775	-282	-6493	397	374	477	-98	-213	81	0
1146	166	0	-4559	-8316	-3757	6437	-401	-6036	459	240	428	-112	-341	98	0
1147	166	0	-4276	-7777	-3501	6026	-387	-5639	469	263	388	-36	-388	211	0
1148	166	0	-4247	-7424	-3177	5835	-535	-5300	207	161	228	-1	-401	166	0
1149	166	0	-4221	-7158	-2937	5689	-642	-5047	-23	-73	-60	11	-424	71	0
1150	166	0	-4235	-6947	-2712	5591	-761	-4829	-225	-215	-265	32	-469	126	0
1151	166	0	-4245	-6749	-2504	5497	-870	-4626	-310	-294	-378	31	-422	141	0
1152	166	0	-4153	-6545	-2392	5349	-880	-4468	-296	-267	-356	135	-467	201	0
1153	166	0	-4101	-6407	-2306	5254	-897	-4356	-162	-289	-217	145	-308	205	0
1154	166	0	-3994	-6353	-2359	5173	-817	-4356	27	-56	-133	279	-219	201	0
1155	166	0	-3882	-6279	-2397	5080	-742	-4338	265	-25	186	279	-219	331	0
1156	166	0	-3904	-6239	-2335	5071	-784	-4287	413	52	230	308	-98	320	0
1157	166	0	-3860	-6188	-2328	5024	-766	-4258	230	67	168	291	-48	234	0
1158	166	0	-3851	-6165	-2314	5008	-768	-4239	186	32	83	184	-56	139	0
1159	166	0	-3977	-6134	-2157	5055	-910	-4145	-149	-83	-58	192	-32	135	0
1160	166	0	-3942	-6085	-2143	5013	-899	-4114	-351	-170	-71	-36	-5	95	0
1161	166	0	-3878	-6068	-2190	4973	-844	-4129	-329	-97	-85	25	234	97	0
1162	166	0	-3958	-6066	-2108	5012	-925	-4087	-455	-112	-122	13	190	34	0
1163	166	0	-3728	-6019	-2291	4873	-718	-4155	-256	60	0	-13	355	62	0
1164	166	0	-3740	-5951	-2211	4845	-764	-4081	-27	157	102	-9	434	93	0
1165	166	0	-3515	-5926	-2411	4720	-552	-4168	139	298	345	-42	492	168	0
1166	166	0	-3569	-5928	-2359	4748	-605	-4143	265	254	246	-79	568	217	0
1167	166	0	-3370	-5893	-2523	4631	-423	-4208	349	223	219	-3	611	199	0
1168	166	0	-3414	-5852	-2438	4633	-488	-4145	155	157	34	0	644	161	0
1169	166	0	-3432	-5818	-2386	4625	-523	-4102	-112	-112	-60	-240	626	100	0
1170	166	0	-3311	-5829	-2518	4570	-396	-4173	-238	-83	-190	-116	700	85	0
1171	166	0	-3438	-5876	-2438	4657	-500	-4157	-314	-190	-242	-186	578	93	0
1172	166	0	-3365	-5918	-2553	4641	-406	-4235	-351	-95	-188	-265	692	67	0
1173	166	0	-3302	-5955	-2653	4628	-324	-4304	-159	15	-54	-153	675	98	0
1174	166	0	-3214	-5955	-2741	4584	-236	-4348	174	135	157	-93	723	232	0
1175	166	0	-3139	-5957	-2818	4548	-160	-4387	256	244	269	-151	589	159	0
1176	166	0	-3079	-5849	-2770	4464	-154	-4309	442	302	300	-100	607	207	0
1177	166	0	-3062	-5686	-2624	4374	-219	-4155	327	217	184	-89	521	219	0
1178	166	0	-2912	-5503	-2591	4207	-160	-4047	300	145	34	-118	475	178	0
1179	166	0	-2924	-5222	-2298	4073	-313	-3760	7	-25	-178	-81	382	164	0
1180	166	0	-2751	-4888	-2137	3819	-307	-3512	-131	-102	-226	-168	316	64	0
1181	166	0	-2594	-4522	-1928	3558	-333	-3225	-211	-71	-275	-153	415	81	0
1182	166	0	-2405	-4050	-1645	3227	-380	-2847	-230	-98	-159	-137	228	69	0
1183	166	0	-2130	-3559	-1429	2844	-350	-2494	-135	-9	-128	-199	267	-7	0
1184	166	0	-1830	-3038	-1208	2434	-311	-2123	137	91	95	-48	281	174	0
1185	166	0	-1478	-2446	-968	1962	-255	-1707	281	244	178	-56	250	114	0
1186	166	0	-1251	-1897	-646	1574	-302	-1271	455	234	226	-13	197	219	0
1187	166	0	-1041	-1522	-481	1281	-280	-1001	349	225	126	-71	164	157	0
1188	166	0	-966	-1282	-316	1124	-325	-799	213	104	-13	-100	176	87	0
1189	166	0	-1145	-1356	-211	1250	-467	-783	-5	-64	-228	-170	116	36	0
1190	166	0	-1349	-1513	-164	1431	-592	-838	-199	-225	-296	-174	69	40	0
1191	166	0	-1348	-1736	-388	1542	-480	-1062	-244	-219	-314	-155	40	3	1
1192	166	0	-1624	-2048	-424	1836	-600	-1236	-225	-188	-356	-197	85	100	0
1193	166	0	-1715	-2506	-791	2110	-462	-1648	-172	-133	-197	-223	75	23	0
1194	166	0	-1957	-3152	-1195	2554	-381	-2173	85	79	54	-147	153	118	0
1195	166	0	-2334	-3740	-1406	3037	-464	-2573	248	79	29	-71	133	98	0
1196	166	0	-2485	-4401	-1916	3443	-284	-3158	397	271	188	-15	162	126	0
1197	166	0	-2870	-5040	-2170	3955	-350	-3605	339	192	139	-11	168	184	0
1198	166	0	-3052	-5385	-2333	4218	-359	-3859	147	21	-50	-36	83	93	0
1199	166	0	-3162	-5476	-2314	4319	-424	-3895	-31	-104	-157	-25	23	65	0
1200	166	0	-3305	-5499	-2194	4402	-555	-3846	-234	-192	-323	-87	139	-36	0
1201	178	0	-3246	-5461	-2215	4353	-515	-3838	-289	-263	-343	-131	-29	17	0
1202	178	0	-3236	-5428	-2192	4332	-522	-3810	-273	-192	-223	-128	87	54	0
1203	178	0	-3201	-5371	-2170	4286	-515	-3770	-203	-73	-170	-93	71	60	0
1204	178	0	-3082	-5342	-2260	4212	-411	-3801	116	31	118	-40	52	58	0
1205	178	0	-3027	-5329	-2302	4178	-362	-3815	261	164	194	-32	153	168	0
1206	178	0	-3009	-5313	-2304	4161	-352	-3808	277	316	221	-31	112	170	0
1207	178	0	-3029	-5300	-2271	4164	-379	-3785	382	155	203	-13	143	145	0
1208	178	0	-3061	-5247	-2186	4154	-437	-3716	139	5	100	-32	73	81	0
1209	178	0	-3116	-5257	-2141	4186	-487	-3699	-87	-50	-114	-120	85	-32	0
1210	178	0	-3194	-5298	-2104	4246	-545	-3701	-234	-199	-161	-95	29	25	0
1211	178	0	-3232	-5321	-2089	4276	-571	-3705	-279	-232	-269	-112	31	-31	0
1212	178	0	-3193	-5303	-2110	4248	-541	-3706	-306	-155	-178	-81	23	44	0
1213	178	0	-3219	-5288	-2069	4253	-575	-3678	-207	-91	-114	-114	52	60	0
1214	178	0	-3034	-5255	-2221	4144	-406	-3738	87	104	203	-124	122	64	0
1215	178	0	-3143	-5290	-2147	4216	-498	-3718	170	199	275	-75	48	118	0
1216	178	0	-3017	-5290	-2273	4153	-372	-3781	320	178	316	-58	0	118	0
1217	178	0	-2968	-5228	-2260	4098	-354	-3744	291	254	281	5	104	120	0
1218	178	0	-3024	-5249	-2225	4136	-399	-3737	211	79	133	-32	-3	122	0
1219	178	0	-3119	-5251	-2132	4185	-493	-3691	-54	-56	-7	-81	-31	48	0
1220	178	0	-3158	-5220	-2062	4189	-548	-3641	-209	-147	-170	-93	-29	1	0
1221	178	0	-3141	-5199	-2058	4170	-541	-3628	-393	-85	-232	-139	-36	-60	0
1222	178	0	-3197	-5158	-1961	4177	-618	-3559	-374	-143	-133	-116	-151	42	0
1223	178	0	-3073	-5166	-2093	4119	-490	-3629	-184	38	-58	-147	-83	79	0
1224	178	0	-3071	-5133	-2062	4102	-504	-3597	48	180	83	-34	-60	129	0
1225	178	0	-3066	-5141	-2075	4103	-495	-3608	228	170	201	-79	-54	91	0
1226	178	0	-2973	-5139	-2166	4056	-403	-3652	341	236	267	-11	-118	69	0
1227	178	0	-3069	-5164	-2095	4116	-487	-3629	246	283	213	-40	-46	143	0
1228	178	0	-3016	-5150	-2134	4083	-441	-3642	209	69	34	-110	-110	83	0
1229	178	0	-3114	-5125	-2011	4119	-551	-3568	-87	0	-29	-93	-75	112	0
1230	178	0	-3187	-5123	-1936	4155	-625	-3529	-322	-100	-316	-124	-164	-3	0
1231	178	0	-3159	-5106	-1947	4132	-606	-3526	-316	-114	-302	-116	-122	17	0
1232	178	0	-3238	-5108	-1870	4173	-684	-3489	-417	-151	-298	-184	-182	-3	0
1233	178	0	-3145	-5094	-1949	4119	-598	-3521	-133	-95	-79	-71	-131	34	0
1234	178	0	-3145	-5053	-1908	4099	-618	-3480	31	-9	-5	-162	-153	17	0
1235	178	0	-3013	-5057	-2044	4035	-484	-3550	211	129	244	-29	-85	126	0
1236	178	0	-3086	-5051	-1965	4068	-560	-3508	197	168	153	-122	-143	81	0
1237	178	0	-2945	-5073	-2128	4009	-408	-3600	450	157	205	-52	-71	153	0
1238	178	0	-3056	-5028	-1972	4042	-542	-3500	120	40	11	-110	-108	48	0
1239	178	0	-3051	-4989	-1938	4020	-556	-3463	-116	-60	-223	-147	-186	40	0
1240	178	0	-3115	-4979	-1864	4047	-625	-3421	-285	-170	-304	-143	-225	0	0
1241	178	0	-3160	-4950	-1790	4055	-685	-3370	-310	-265	-351	-98	-176	-11	0
1242	178	0	-3098	-4941	-1843	4019	-627	-3392	-370	-161	-277	-201	-184	-9	0
1243	178	0	-3042	-4921	-1879	3981	-581	-3400	-176	-52	-131	-104	-159	5	0
1244	178	0	-3028	-4919	-1891	3973	-568	-3405	44	38	38	-52	-174	108	0
1245	178	0	-2931	-4929	-1998	3930	-466	-3463	223	153	194	-67	-199	126	0
1246	178	0	-2958	-4948	-1990	3953	-484	-3469	306	182	232	-87	-149	139	0
1247	178	0	-2885	-4894	-2009	3889	-438	-3451	343	157	174	-69	-95	102	0
1248	178	0	-3021	-4906	-1885	3963	-568	-3395	137	-15	-42	-75	-120	21	0
1249	178	0	-2956	-4892	-1936	3924	-510	-3414	-38	-147	-120	-149	-221	32	0
1250	178	0	-3110	-4875	-1765	3992	-672	-3320	-248	-211	-230	-166	-244	54	0
1251	178	0	-3065	-4865	-1800	3965	-632	-3332	-370	-252	-263	-153	-285	29	0
1252	178	0	-2995	-4851	-1856	3923	-569	-3353	-308	-161	-162	-67	-195	52	0
1253	178	0	-3011	-4848	-1837	3929	-587	-3342	-230	-62	-77	-114	-182	-1	0
1254	178	0	-2936	-4848	-1912	3892	-512	-3380	48	-7	141	-79	-178	67	0
1255	178	0	-2871	-4820	-1949	3845	-461	-3384	225	194	219	17	-176	129	0
1256	178	0	-2733	-4799	-2066	3766	-333	-3432	397	207	339	64	-112	199	0
1257	178	0	-2885	-4772	-1887	3828	-499	-3329	263	75	215	-50	-228	112	0
1258	178	0	-2819	-4753	-1934	3786	-442	-3343	205	11	178	-104	-159	159	0
1259	178	0	-2891	-4753	-1862	3822	-514	-3307	-89	-71	-52	-40	-162	62	0
1260	178	0	-2947	-4747	-1800	3847	-573	-3273	-252	-228	-172	-164	-273	-23	0
1261	178	0	-2966	-4785	-1819	3875	-573	-3302	-263	-283	-194	-131	-215	85	0
1262	178	0	-2966	-4768	-1802	3867	-582	-3285	-353	-128	-131	-157	-157	-17	0
1263	178	0	-2960	-4764	-1804	3862	-578	-3284	-194	-38	15	-106	-180	77	0
1264	178	0	-2824	-4756	-1932	3790	-446	-3344	3	83	197	-110	-102	42	0
1265	178	0	-2769	-4751	-1982	3760	-393	-3366	228	221	353	-93	-40	129	0
1266	178	0	-2700	-4768	-2068	3734	-316	-3418	358	225	320	-13	-77	190	0
1267	178	0	-2710	-4770	-2060	3740	-325	-3415	349	104	341	-13	-77	159	0
1268	178	0	-2714	-4772	-2058	3743	-328	-3415	112	159	102	-62	-71	108	0
1269	178	0	-2807	-4774	-1967	3790	-420	-3370	-91	-75	-83	-118	-98	50	0
1270	178	0	-2869	-4776	-1907	3822	-481	-3341	-215	-149	-219	-147	-126	87	0
1271	178	0	-2800	-4772	-1972	3786	-414	-3372	-298	-188	-256	-184	-98	44	0
1272	178	0	-2901	-4815	-1914	3858	-493	-3364	-380	-93	-192	-124	-11	40	0
1273	178	0	-2824	-4818	-1994	3821	-415	-3406	-211	-102	-32	-197	-71	91	0
1274	178	0	-2700	-4766	-2066	3733	-317	-3416	118	71	186	-81	32	207	0
1275	178	0	-2678	-4780	-2102	3729	-288	-3441	256	159	174	-93	29	147	0
1276	178	0	-2611	-4791	-2180	3701	-215	-3485	374	254	325	-50	56	246	0
1277	178	0	-2613	-4760	-2147	3686	-233	-3453	376	174	120	9	21	184	0
1278	178	0	-2658	-4760	-2102	3709	-278	-3431	155	133	36	-93	85	145	0
1279	178	0	-2685	-4762	-2077	3723	-304	-3419	15	-67	-122	-42	62	54	0
1280	178	0	-2760	-4762	-2002	3761	-379	-3382	-176	-73	-320	-44	25	50	0
1281	178	0	-2809	-4766	-1957	3787	-426	-3361	-302	-195	-271	-147	23	77	0
1282	178	0	-2767	-4747	-1980	3757	-393	-3363	-219	-100	-258	-50	46	65	0
1283	178	0	-2720	-4714	-1994	3717	-363	-3354	-141	19	-65	-128	120	124	0
1284	178	0	-2725	-4723	-1998	3724	-363	-3360	91	27	-7	-77	98	85	0
1285	178	0	-2586	-4683	-2097	3634	-244	-3390	296	234	248	-25	211	211	0
1286	178	0	-2590	-4667	-2077	3628	-256	-3372	386	174	238	-15	234	168	0
1287	178	0	-2543	-4704	-2161	3623	-191	-3432	397	172	149	40	188	170	0
1288	178	0	-2671	-4665	-1994	3668	-338	-3329	203	40	36	-21	135	139	0
1289	178	0	-2678	-4656	-1978	3667	-350	-3317	-73	-29	-155	-91	168	104	0
1290	178	0	-2770	-4640	-1870	3705	-450	-3255	-203	-203	-246	-217	155	65	0
1291	178	0	-2796	-4611	-1815	3703	-490	-3213	-215	-250	-294	-157	97	29	0
1292	178	0	-2774	-4584	-1810	3679	-482	-3197	-230	-135	-234	-93	126	42	0
1293	178	0	-2708	-4560	-1852	3634	-428	-3206	-137	-87	-192	-102	118	5	0
1294	178	0	-2628	-4529	-1901	3578	-363	-3215	106	54	95	-23	172	265	0
1295	178	0	-2623	-4524	-1901	3573	-361	-3212	236	129	205	-64	161	182	0
1296	178	0	-2524	-4516	-1992	3520	-266	-3254	459	225	248	21	223	195	0
1297	178	0	-2512	-4549	-2037	3530	-237	-3293	486	228	162	38	279	137	0
1298	178	0	-2691	-4516	-1825	3603	-433	-3170	250	-1	19	-133	153	153	0
1299	178	0	-2699	-4522	-1823	3610	-438	-3172	-17	-83	-126	-126	157	112	0
1300	178	0	-2727	-4560	-1833	3643	-447	-3196	-213	-184	-139	-128	131	129	0
1301	178	0	-2807	-4584	-1777	3695	-515	-3180	-294	-159	-226	-137	197	56	0
1302	178	0	-2765	-4543	-1778	3654	-493	-3160	-250	-192	-184	-166	97	40	0
1303	178	0	-2698	-4506	-1808	3602	-445	-3157	-126	-71	11	-128	149	108	0
1304	178	0	-2638	-4504	-1866	3571	-386	-3185	77	71	174	-67	159	145	0
1305	178	0	-2624	-4529	-1905	3576	-359	-3217	316	182	320	-69	190	190	0
1306	178	0	-2620	-4494	-1874	3557	-373	-3184	327	219	256	-69	242	164	0
1307	178	0	-2534	-4479	-1945	3506	-294	-3212	356	209	291	-34	164	131	0
1308	178	0	-2582	-4471	-1889	3526	-346	-3180	228	85	182	-25	201	131	0
1309	178	0	-2738	-4458	-1720	3598	-509	-3089	-122	-162	-89	-141	69	40	0
1310	178	0	-2695	-4411	-1716	3553	-489	-3063	-166	-122	-176	-176	170	34	0
1311	178	0	-2755	-4349	-1594	3552	-580	-2971	-277	-240	-221	-155	79	40	0
1312	178	0	-2724	-4345	-1621	3534	-551	-2983	-273	-137	-172	-170	174	19	0
1313	178	0	-2628	-4273	-1645	3450	-491	-2959	-168	-42	5	-133	161	42	0
1314	178	0	-2580	-4279	-1699	3429	-440	-2989	108	106	106	-46	149	97	0
1315	178	0	-2502	-4244	-1742	3373	-380	-2993	256	259	250	-42	209	161	0
1316	178	0	-2462	-4244	-1782	3353	-340	-3013	407	277	275	1	194	176	0
1317	178	0	-2551	-4248	-1697	3399	-427	-2972	372	244	203	3	219	141	0
1318	178	0	-2537	-4275	-1738	3406	-399	-3006	205	89	21	-75	153	118	0
1319	178	0	-2699	-4349	-1650	3524	-524	-2999	-3	-100	-91	-112	151	-11	0
1320	178	0	-2774	-4374	-1600	3574	-587	-2987	-267	-209	-277	-122	118	-27	0
1321	178	0	-2858	-4454	-1596	3656	-631	-3025	-256	-261	-306	-118	155	-42	0
1322	178	0	-2824	-4500	-1676	3662	-574	-3088	-277	-137	-246	-87	194	-1	0
1323	178	0	-2850	-4526	-1676	3688	-587	-3101	-147	-71	-46	-112	110	15	0
1324	178	0	-2754	-4527	-1773	3640	-490	-3150	97	102	40	-62	91	174	0
1325	178	0	-2683	-4520	-1837	3601	-423	-3178	306	170	275	-21	225	182	0
1326	178	0	-2617	-4477	-1860	3547	-378	-3168	362	199	161	3	201	172	0
1327	178	0	-2654	-4448	-1794	3551	-430	-3121	395	259	143	-27	263	219	0
1328	178	0	-2716	-4460	-1744	3588	-486	-3102	234	-1	19	-97	147	91	0
1329	178	0	-2724	-4409	-1685	3566	-519	-3047	-19	-52	-161	-97	170	56	0
1330	178	0	-2858	-4423	-1565	3640	-646	-2994	-223	-172	-312	-135	98	11	0
1331	178	0	-2801	-4450	-1649	3625	-576	-3049	-273	-182	-306	-120	128	62	0
1332	178	0	-2881	-4436	-1555	3658	-663	-2995	-310	-116	-277	-147	180	27	0
1333	178	0	-2860	-4392	-1532	3626	-664	-2962	-225	-118	-170	-93	87	-34	0
1334	178	0	-2712	-4359	-1647	3535	-532	-3003	108	106	46	-9	164	131	0
1335	178	0	-2677	-4351	-1674	3514	-501	-3012	269	151	209	-13	137	162	0
1336	178	0	-2688	-4401	-1713	3544	-487	-3057	386	203	172	83	131	219	0
1337	178	0	-2656	-4359	-1703	3507	-476	-3031	382	184	110	95	143	75	0
1338	178	0	-2714	-4337	-1623	3525	-545	-2980	129	157	25	-25	174	36	0
1339	178	0	-2780	-4295	-1515	3537	-632	-2905	-65	-54	-213	13	77	5	0
1340	178	0	-2837	-4262	-1425	3549	-706	-2843	-279	-252	-256	-128	56	5	0
1341	178	0	-2793	-4176	-1383	3484	-705	-2779	-374	-195	-318	-85	64	9	0
1342	178	0	-2782	-4217	-1435	3499	-673	-2826	-279	-172	-223	-17	95	54	0
1343	178	0	-2781	-4203	-1422	3492	-679	-2812	-225	-75	-87	-52	-42	56	0
1344	178	0	-2742	-4233	-1491	3487	-625	-2862	7	100	124	-52	131	137	0
1345	178	0	-2701	-4258	-1557	3479	-572	-2907	151	209	122	3	137	120	0
1346	178	0	-2699	-4289	-1590	3494	-554	-2939	259	180	232	15	19	182	0
1347	178	0	-2677	-4281	-1604	3479	-536	-2942	382	256	215	52	147	159	0
1348	178	0	-2761	-4285	-1524	3523	-618	-2904	77	32	27	-5	48	42	0
1349	178	0	-2716	-4258	-1542	3487	-587	-2900	-56	-1	-120	-46	87	73	0
1350	178	0	-2862	-4297	-1435	3579	-713	-2866	-234	-199	-228	-77	38	64	0
1351	178	0	-2850	-4330	-1480	3590	-685	-2905	-331	-250	-242	-65	-7	-38	0
1352	178	0	-2867	-4273	-1406	3570	-730	-2839	-384	-205	-137	-77	48	5	0
1353	178	0	-2762	-4246	-1484	3504	-639	-2865	-248	-46	-141	-65	-13	-34	0
1354	178	0	-2751	-4285	-1534	3518	-608	-2909	19	62	128	-7	46	93	0
1355	178	0	-2660	-4252	-1592	3456	-534	-2922	166	143	246	17	65	118	0
1356	178	0	-2674	-4330	-1656	3502	-509	-2993	302	232	343	-3	65	182	0
1357	178	0	-2646	-4333	-1687	3489	-479	-3010	287	221	159	-5	65	65	0
1358	178	0	-2704	-4339	-1635	3521	-534	-2987	176	25	116	5	34	151	0
1359	178	0	-2807	-4335	-1528	3571	-639	-2931	-166	-91	-139	-67	-69	58	0
1360	178	0	-2792	-4332	-1540	3562	-626	-2936	-252	-129	-248	-106	-40	50	0
1361	178	0	-2764	-4316	-1552	3540	-606	-2934	-376	-114	-283	-60	-32	65	0
1362	178	0	-2856	-4318	-1462	3587	-697	-2890	-417	-250	-300	-149	-97	-7	0
1363	178	0	-2772	-4347	-1575	3559	-598	-2961	-230	-23	-83	-56	31	58	0
1364	178	0	-2770	-4341	-1571	3555	-599	-2956	-36	40	34	-13	17	50	0
1365	178	0	-2668	-4396	-1728	3532	-470	-3062	240	184	135	-9	-13	89	0
1366	178	0	-2650	-4353	-1703	3501	-473	-3028	353	201	186	42	71	141	0
1367	178	0	-2644	-4378	-1734	3511	-455	-3056	296	159	219	-17	23	161	0
1368	178	0	-2692	-4397	-1705	3544	-493	-3051	131	-5	1	-60	7	75	0
1369	178	0	-2775	-4425	-1650	3600	-562	-3037	-62	-81	-223	-42	36	-17	0
1370	178	0	-2859	-4436	-1577	3647	-641	-3006	-314	-151	-304	-98	-54	7	0
1371	178	0	-2801	-4446	-1645	3623	-578	-3045	-395	-174	-335	-91	-73	0	0
1372	178	0	-2861	-4467	-1606	3664	-627	-3036	-376	-145	-254	-157	-62	0	0
1373	178	0	-2747	-4423	-1676	3585	-535	-3049	-263	-54	-221	-36	-32	19	0
1374	178	0	-2687	-4427	-1740	3557	-473	-3083	5	73	95	1	34	122	0
1375	178	0	-2660	-4425	-1765	3542	-447	-3095	161	93	116	-34	-29	56	0
1376	178	0	-2593	-4432	-1839	3512	-377	-3135	347	143	201	-38	40	168	0
1377	178	0	-2615	-4378	-1763	3496	-426	-3070	225	131	128	-9	5	151	0
1378	178	0	-2662	-4388	-1726	3525	-468	-3057	60	21	7	-40	-60	36	0
1379	178	0	-2677	-4386	-1709	3531	-484	-3047	-114	-42	-104	-104	-11	58	0
1380	178	0	-2728	-4347	-1619	3537	-554	-2983	-294	-147	-294	-46	-46	15	0
1381	178	0	-2650	-4320	-1670	3485	-490	-2995	-358	-263	-263	-118	-65	-5	0
1382	178	0	-2751	-4351	-1600	3551	-575	-2975	-345	-147	-273	-126	-89	52	0
1383	178	0	-2718	-4407	-1689	3562	-514	-3048	-164	-97	-170	-97	-91	42	0
1384	178	0	-2603	-4401	-1798	3502	-402	-3099	77	118	75	-25	15	114	0
1385	178	0	-2573	-4392	-1819	3482	-377	-3105	232	178	209	0	-13	155	0
1386	178	0	-2520	-4413	-1893	3466	-313	-3153	351	219	209	-11	44	145	0
1387	178	0	-2570	-4403	-1833	3486	-368	-3118	292	141	118	-79	31	122	0
1388	178	0	-2619	-4430	-1811	3524	-404	-3120	97	-42	-7	-67	-102	118	0
1389	178	0	-2724	-4510	-1786	3617	-469	-3148	-108	-69	-141	-87	-83	79	0
1390	178	0	-2751	-4568	-1817	3659	-467	-3192	-213	-135	-219	-126	-54	73	0
1391	178	0	-2794	-4638	-1844	3716	-475	-3241	-329	-219	-277	-124	-81	29	0
1392	178	0	-2816	-4626	-1810	3721	-503	-3218	-322	-215	-225	-141	-104	48	0
1393	178	0	-2761	-4644	-1883	3702	-439	-3263	-184	-27	-40	-170	-44	87	0
1394	178	0	-2701	-4518	-1817	3609	-442	-3167	19	5	108	-44	-42	128	0
1395	178	0	-2442	-4382	-1940	3412	-251	-3161	226	207	298	-129	34	120	0
1396	178	0	-2438	-4215	-1777	3326	-330	-2996	347	194	244	1	3	172	0
1397	178	0	-2210	-3944	-1734	3077	-238	-2839	395	139	223	-44	-13	118	0
1398	178	0	-2204	-3684	-1480	2944	-362	-2582	186	17	116	-36	-3	48	0
1399	178	0	-2080	-3313	-1233	2696	-423	-2273	-104	-147	-102	-161	-7	62	0
1400	178	0	-1859	-2908	-1049	2383	-405	-1978	-155	-97	-172	-65	-52	97	0
1401	178	0	-1723	-2475	-752	2099	-485	-1613	-339	-259	-289	-40	-129	-21	0
1402	178	0	-1461	-2004	-543	1732	-459	-1273	-294	-93	-161	-52	-11	25	0
1403	178	0	-1148	-1435	-287	1291	-430	-861	-159	-118	-83	-71	-77	118	0
1404	178	0	-833	-867	-34	850	-399	-450	83	42	98	-19	-48	182	0
1405	178	0	-526	-461	65	493	-295	-198	205	151	223	-126	-15	161	0
1406	178	0	-338	-135	203	236	-270	34	355	256	238	50	128	211	0
1407	178	0	-358	-161	197	259	-277	18	318	161	182	0	13	143	0
1408	178	0	-471	-283	188	377	-329	-47	215	46	31	-25	7	145	0
1409	178	0	-639	-444	195	541	-417	-124	-17	-104	-110	-93	23	44	1
1410	178	0	-884	-834	50	859	-467	-392	-178	-225	-221	-102	-95	104	0
1411	178	0	-1065	-1262	-197	1163	-434	-729	-250	-238	-203	-64	-62	60	0
1412	178	0	-1364	-1914	-550	1639	-407	-1232	-254	-131	-180	-29	13	58	0
1413	178	0	-1660	-2498	-838	2079	-411	-1668	-180	-52	-112	-106	29	48	0
1414	178	0	-1929	-3164	-1235	2546	-347	-2199	71	56	104	23	-1	143	0
1415	178	0	-2215	-3815	-1600	3015	-307	-2707	221	120	240	19	65	168	0
1416	178	0	-2425	-4211	-1786	3318	-319	-2998	271	219	265	5	62	159	0
1417	171	0	-2412	-4324	-1912	3368	-250	-3118	366	195	244	52	77	203	0
1418	171	0	-2563	-4380	-1817	3471	-373	-3098	151	38	-46	44	-27	133	0
1419	171	0	-2623	-4434	-1811	3528	-406	-3122	-54	-97	-155	32	-27	64	0
1420	171	0	-2698	-4337	-1639	3517	-529	-2988	-188	-207	-261	-71	-13	56	0
1421	171	0	-2728	-4394	-1666	3561	-531	-3030	-294	-269	-238	-87	-58	3	0
1422	171	0	-2731	-4345	-1614	3538	-558	-2979	-339	-182	-292	-62	-5	23	0
1423	171	0	-2659	-4339	-1680	3499	-489	-3009	-129	-62	-71	17	36	98	0
1424	171	0	-2586	-4320	-1734	3453	-426	-3027	100	32	69	-32	9	228	0
1425	171	0	-2524	-4308	-1784	3416	-370	-3046	291	166	285	48	56	242	0
1426	171	0	-2565	-4285	-1720	3425	-422	-3002	364	168	186	9	25	186	0
1427	171	0	-2483	-4275	-1792	3379	-345	-3033	411	223	213	100	116	226	0
1428	171	0	-2592	-4306	-1714	3449	-439	-3010	192	9	62	-11	60	122	0
1429	171	0	-2603	-4347	-1744	3475	-429	-3045	29	-110	-91	-38	52	71	0
1430	171	0	-2786	-4351	-1565	3568	-610	-2958	-143	-232	-190	-48	15	87	0
1431	171	0	-2768	-4384	-1616	3576	-576	-3000	-250	-250	-230	-69	-36	19	0
1432	171	0	-2716	-4332	-1616	3524	-550	-2974	-308	-197	-188	-27	77	15	0
1433	171	0	-2730	-4357	-1627	3543	-551	-2992	-168	27	-122	-36	128	27	0
1434	171	0	-2710	-4349	-1639	3529	-535	-2994	46	62	9	-25	58	77	0
1435	171	0	-2579	-4332	-1753	3455	-413	-3042	298	209	166	27	87	238	0
1436	171	0	-2557	-4361	-1804	3459	-376	-3082	473	217	240	131	153	95	0
1437	171	0	-2631	-4330	-1699	3480	-466	-3014	318	161	159	15	126	98	0
1438	171	0	-2596	-4318	-1722	3457	-437	-3020	232	89	69	87	-3	172	0
1439	171	0	-2669	-4250	-1581	3459	-544	-2915	-42	-69	-52	-67	21	97	0
1440	171	0	-2712	-4248	-1536	3480	-588	-2892	-221	-129	-221	-126	-21	114	0
1441	171	0	-2736	-4291	-1555	3513	-590	-2923	-246	-203	-267	-75	32	81	0
1442	171	0	-2747	-4266	-1519	3506	-614	-2892	-254	-137	-190	-69	52	23	0
1443	171	0	-2764	-4273	-1509	3518	-627	-2891	-230	-44	-85	-85	5	71	0
1444	171	0	-2699	-4318	-1619	3508	-540	-2968	31	135	58	-50	69	145	0
1445	171	0	-2630	-4306	-1676	3468	-477	-2991	256	155	155	31	42	180	0
1446	171	0	-2610	-4291	-1681	3450	-464	-2986	424	182	221	44	98	137	0
1447	171	0	-2598	-4293	-1695	3445	-451	-2994	322	162	203	-32	75	147	0
1448	171	0	-2617	-4238	-1621	3427	-498	-2929	153	50	-19	-42	79	62	0
1449	171	0	-2673	-4188	-1515	3430	-579	-2851	-93	-69	-172	-69	104	-23	0
1450	171	0	-2661	-4145	-1484	3403	-588	-2814	-145	-124	-207	-83	64	147	0
1451	171	0	-2670	-4072	-1402	3371	-634	-2737	-341	-186	-294	-172	67	5	0
1452	171	0	-2625	-4008	-1383	3316	-621	-2695	-215	-259	-131	-32	-7	52	0
1453	171	0	-2579	-4008	-1429	3293	-575	-2718	-161	-98	-65	-89	7	25	0
1454	171	0	-2578	-4015	-1437	3296	-570	-2726	21	34	46	-17	-5	108	0
1455	171	0	-2501	-4035	-1534	3268	-483	-2784	176	242	199	-56	64	95	0
1456	171	0	-2434	-3980	-1546	3207	-444	-2763	358	195	322	34	77	161	0
1457	171	0	-2464	-3998	-1534	3231	-465	-2766	281	172	162	-25	56	71	0
1458	171	0	-2463	-3978	-1515	3220	-474	-2746	178	62	104	50	42	67	0
1459	171	0	-2539	-3955	-1416	3247	-561	-2685	-100	-149	-114	-97	-29	60	0
1460	171	0	-2609	-3951	-1342	3280	-633	-2646	-221	-162	-256	-98	5	3	0
1461	171	0	-2598	-3847	-1249	3222	-674	-2548	-378	-203	-289	-100	-29	-34	0
1462	171	0	-2572	-3757	-1185	3164	-693	-2471	-248	-244	-273	-67	-48	31	0
1463	171	0	-2514	-3798	-1284	3156	-615	-2541	-149	-29	-143	-21	-15	77	0
1464	171	0	-2475	-3848	-1373	3161	-551	-2610	0	89	118	27	-5	151	0
1465	171	0	-2511	-3845	-1334	3178	-588	-2589	275	180	170	52	-15	93	0
1466	171	0	-2373	-3868	-1495	3120	-439	-2681	343	236	277	23	-60	244	0
1467	171	0	-2574	-3963	-1389	3268	-592	-2676	304	135	174	13	32	161	0
1468	171	0	-2481	-3953	-1472	3217	-504	-2712	133	31	17	15	-77	98	0
1469	171	0	-2569	-3928	-1359	3248	-605	-2643	-58	-64	-147	40	46	87	0
1470	171	0	-2694	-3984	-1290	3339	-702	-2637	-310	-226	-207	-75	-15	23	0
1471	171	0	-2660	-3942	-1282	3301	-689	-2612	-341	-186	-329	-58	-54	19	0
1472	171	0	-2677	-3856	-1179	3266	-749	-2517	-349	-116	-271	-71	-137	52	0
1473	171	0	-2619	-3821	-1202	3220	-708	-2511	-225	-71	-131	-89	-62	77	0
1474	171	0	-2528	-3724	-1196	3126	-666	-2460	-36	98	1	-19	13	95	0
1475	171	0	-2472	-3831	-1359	3151	-556	-2595	205	145	122	32	40	65	0
1476	171	0	-2450	-3870	-1420	3160	-515	-2645	341	232	277	93	-19	151	0
1477	171	0	-2503	-3990	-1487	3246	-508	-2738	345	203	197	11	71	151	0
1478	171	0	-2586	-3998	-1412	3292	-587	-2705	108	52	-19	-7	19	-7	0
1479	171	0	-2646	-4054	-1408	3350	-619	-2731	-114	-195	-168	-60	-71	-56	0
1480	171	0	-2761	-4132	-1371	3446	-695	-2751	-291	-182	-263	-42	-32	15	0
1481	171	0	-2854	-4225	-1371	3539	-741	-2798	-430	-269	-292	-178	-164	23	0
1482	171	0	-2821	-4252	-1431	3536	-695	-2841	-372	-215	-275	-108	-83	36	0
1483	171	0	-2747	-4229	-1482	3488	-632	-2855	-223	-87	-137	-54	-27	-1	0
1484	171	0	-2637	-4231	-1594	3434	-521	-2912	-17	114	52	-102	5	67	0
1485	171	0	-2588	-4198	-1610	3393	-489	-2904	223	230	157	7	87	114	0
1486	171	0	-2550	-4074	-1524	3312	-513	-2799	259	228	201	38	31	131	0
1487	171	0	-2499	-4093	-1594	3296	-452	-2843	320	174	153	21	-9	128	0
1488	171	0	-2617	-4091	-1474	3354	-571	-2782	102	17	21	-85	-38	31	0
1489	171	0	-2578	-4120	-1542	3349	-518	-2831	-114	-95	-135	-29	-114	102	0
1490	171	0	-2691	-4019	-1328	3355	-681	-2673	-302	-273	-304	-42	-162	-13	0
1491	171	0	-2526	-3934	-1408	3230	-559	-2671	-312	-176	-283	-81	-64	65	0
1492	171	0	-2641	-3872	-1231	3256	-705	-2551	-413	-184	-335	-201	-104	0	0
1493	171	0	-2545	-3912	-1367	3228	-589	-2639	-291	23	-120	-62	-77	75	0
1494	171	0	-2617	-3918	-1301	3267	-658	-2609	-36	77	-85	-71	-108	64	0
1495	171	0	-2487	-4050	-1563	3268	-462	-2806	164	215	114	-27	27	104	0
1496	171	0	-2508	-4108	-1600	3308	-454	-2854	267	244	178	85	5	172	0
1497	171	0	-2524	-4184	-1660	3354	-432	-2922	263	126	89	15	-145	81	0
1498	171	0	-2607	-4145	-1538	3376	-534	-2841	128	44	-27	-5	-124	27	0
1499	171	0	-2628	-4108	-1480	3368	-574	-2794	-164	-97	-230	-32	-219	11	0
1500	171	0	-2648	-4046	-1398	3347	-625	-2722	-333	-228	-343	-104	-223	13	0
1501	171	0	-2638	-4044	-1406	3341	-616	-2725	-386	-226	-353	-98	-116	-62	0
1502	171	0	-2648	-3986	-1338	3317	-655	-2662	-492	-197	-302	-151	-184	38	0
1503	171	0	-2606	-3998	-1392	3302	-607	-2695	-314	-108	-203	-133	-176	-69	0
1504	171	0	-2499	-4025	-1526	3262	-486	-2775	-19	98	-25	-19	-126	81	0
1505	171	0	-2458	-3986	-1528	3222	-465	-2757	62	116	114	-75	-122	67	0
1506	171	0	-2427	-3961	-1534	3194	-446	-2747	261	139	159	-11	-168	112	0
1507	171	0	-2411	-3914	-1503	3162	-454	-2708	180	64	104	-73	-190	60	0
1508	171	0	-2402	-3862	-1460	3132	-471	-2661	91	5	40	-44	-192	91	0
1509	171	0	-2460	-3837	-1377	3148	-541	-2607	-166	-254	-205	-143	-258	-7	0
1510	171	0	-2407	-3885	-1478	3146	-464	-2681	-306	-176	-285	-25	-194	13	0
1511	171	0	-2606	-3938	-1332	3272	-637	-2635	-490	-337	-419	-151	-258	-29	0
1512	171	0	-2493	-3903	-1410	3198	-541	-2656	-516	-182	-292	-194	-256	1	0
1513	171	0	-2541	-3858	-1317	3199	-612	-2587	-384	-190	-195	-131	-256	7	0
1514	171	0	-2368	-3821	-1453	3094	-457	-2637	-69	-15	62	-91	-296	36	0
1515	171	0	-2342	-3814	-1472	3078	-435	-2643	32	71	143	-77	-219	73	0
1516	171	0	-2258	-3769	-1511	3013	-373	-2640	159	151	215	-52	-162	122	0
1517	171	0	-2340	-3771	-1431	3055	-454	-2601	135	36	139	-85	-209	34	0
1518	171	0	-2386	-3800	-1414	3093	-486	-2607	-29	-56	-85	-128	-226	23	0
1519	171	0	-2439	-3843	-1404	3141	-517	-2623	-323	-147	-234	-174	-386	32	0
1520	171	0	-2450	-3802	-1352	3126	-549	-2577	-399	-259	-289	-131	-335	23	0
1521	171	0	-2450	-3771	-1321	3110	-564	-2546	-519	-312	-337	-205	-401	-29	0
1522	171	0	-2359	-3781	-1422	3070	-468	-2601	-459	-182	-275	-203	-312	7	0
1523	171	0	-2446	-3796	-1350	3121	-548	-2573	-426	-93	-159	-114	-341	-7	0
1524	171	0	-2319	-3777	-1458	3048	-430	-2617	-133	34	5	-114	-300	-19	0
1525	171	0	-2258	-3775	-1517	3016	-370	-2646	62	137	135	-81	-325	58	0
1526	171	0	-2242	-3757	-1515	2999	-363	-2636	180	145	178	-46	-310	65	0
1527	171	0	-2196	-3757	-1561	2976	-317	-2659	157	104	164	-102	-273	118	0
1528	171	0	-2218	-3711	-1493	2964	-362	-2602	-21	-3	-23	-128	-246	-17	0
1529	171	0	-2301	-3771	-1470	3036	-415	-2620	-201	-122	-182	-145	-300	44	0
1530	171	0	-2025	-3472	-1447	2748	-289	-2459	-653	-343	-259	5	108	203	0
1531	171	0	-4191	-7104	-2913	5647	-639	-5008	-485	-213	-263	-162	-409	-71	0
1532	171	0	-5459	-9701	-4242	7580	-608	-6971	-663	-261	-331	-372	-415	-131	0
1533	171	0	-5858	-10902	-5044	8380	-407	-7973	-343	-27	-77	-192	-316	17	0
1534	171	0	-6410	-11733	-5323	9071	-543	-8528	-225	-54	-11	-250	-399	31	0
1535	171	0	-6718	-12503	-5785	9610	-466	-9144	50	83	147	-126	-355	60	0
1536	171	0	-6959	-13025	-6066	9992	-446	-9545	174	100	157	-122	-271	29	0
1537	171	0	-7182	-13411	-6229	10296	-476	-9820	73	172	149	-209	-376	15	0
1538	171	0	-7392	-13700	-6308	10546	-542	-10004	64	21	-44	-180	-353	-25	0
1539	171	0	-7620	-13905	-6285	10762	-667	-10095	-250	-226	-151	-215	-483	21	0
1540	171	0	-7520	-13960	-6440	10740	-540	-10200	-238	-230	-271	-180	-471	-60	0
1541	171	0	-7560	-13948	-6388	10754	-586	-10168	-356	-116	-263	-118	-339	75	0
1542	171	0	-7405	-13810	-6405	10607	-500	-10107	-259	-126	-174	-85	-335	9	1
1543	171	0	-7040	-13570	-6530	10305	-255	-10050	-1	174	118	102	-120	256	0
1544	171	0	-6458	-13248	-6790	9853	166	-10019	446	428	469	223	182	665	0
1545	171	0	-6154	-12728	-6574	9441	210	-9651	620	519	572	258	60	440	0
1546	171	0	-6170	-12189	-6019	9179	-75	-9104	537	388	467	-36	-145	162	0
1547	171	0	-6035	-11678	-5643	8856	-196	-8660	388	271	455	-79	-285	174	0
1548	171	0	-5770	-11050	-5280	8410	-245	-8165	298	120	314	-176	-345	42	0
1549	168	0	-5587	-10427	-4840	8007	-373	-7633	27	-19	195	-145	-525	120	0
1550	168	0	-5430	-9853	-4423	7641	-503	-7138	-170	-122	40	-232	-634	-15	0
1551	168	0	-5277	-9469	-4192	7373	-542	-6830	-236	-139	-7	-172	-640	-1	0
1552	168	0	-5203	-9092	-3889	7147	-657	-6490	-269	-199	-23	-197	-793	50	0
1553	168	0	-5047	-8797	-3750	6922	-648	-6273	-79	-95	-3	-27	-774	118	0
1554	168	0	-4890	-8475	-3585	6682	-652	-6030	36	23	188	67	-661	217	0
1555	168	0	-4720	-8262	-3542	6491	-589	-5902	201	81	182	141	-570	252	0
1556	168	0	-4571	-8113	-3542	6342	-514	-5827	420	89	310	246	-430	325	0
1557	168	0	-4627	-7994	-3367	6310	-630	-5680	322	7	120	285	-395	294	0
1558	168	0	-4567	-7903	-3336	6235	-615	-5619	250	-122	-13	273	-318	248	0
1559	168	0	-4609	-7827	-3218	6218	-695	-5522	-19	-223	-188	221	-261	234	0
1560	168	0	-4621	-7773	-3152	6197	-734	-5462	-275	-292	-287	162	-188	79	0
1561	168	0	-4668	-7754	-3086	6211	-791	-5420	-281	-291	-176	100	-106	141	0
1562	168	0	-4668	-7750	-3082	6209	-793	-5416	-339	-304	-110	71	-135	71	0
1563	168	0	-4590	-7721	-3131	6155	-729	-5426	-164	-155	87	108	-9	67	0
1564	168	0	-4586	-7736	-3150	6161	-718	-5443	-69	48	207	32	91	56	0
1565	168	0	-4431	-7730	-3299	6080	-566	-5514	190	232	444	-5	223	186	0
1566	168	0	-4372	-7730	-3358	6051	-507	-5544	267	291	492	91	314	190	0
1567	168	0	-4439	-7727	-3288	6083	-575	-5507	287	133	327	-83	353	89	0
1568	168	0	-4372	-7701	-3329	6036	-521	-5515	93	133	197	-83	498	75	0
1569	168	0	-4400	-7672	-3272	6036	-564	-5472	-145	-153	-38	-162	504	34	0
1570	168	0	-4468	-7680	-3212	6074	-628	-5446	-310	-87	-176	-248	644	54	0
1571	168	0	-4427	-7676	-3249	6051	-589	-5462	-389	-170	-254	-244	692	52	0
1572	168	0	-4355	-7674	-3319	6014	-518	-5496	-343	-120	-226	-207	756	3	0
1573	168	0	-4349	-7631	-3282	5990	-533	-5456	-180	-58	-129	-192	702	71	0
1574	168	0	-4138	-7558	-3420	5848	-359	-5489	9	73	31	-95	748	100	0
1575	168	0	-4017	-7507	-3490	5762	-263	-5498	129	209	188	-52	824	166	0
1576	168	0	-3977	-7488	-3511	5732	-233	-5499	322	199	215	-93	840	135	0
1577	168	0	-3942	-7430	-3488	5686	-227	-5459	314	195	56	-124	807	110	0
1578	168	0	-3938	-7360	-3422	5649	-258	-5391	97	75	-13	-219	692	100	0
1579	168	0	-4010	-7362	-3352	5686	-329	-5357	-71	29	-159	-126	723	106	0
1580	168	0	-4051	-7362	-3311	5706	-370	-5336	-277	-116	-287	-256	677	60	0
1581	168	0	-4001	-7364	-3363	5682	-319	-5363	-285	-122	-316	-186	570	27	0
1582	168	0	-4043	-7344	-3301	5693	-371	-5322	-289	-106	-232	-244	583	17	0
1583	168	0	-3967	-7344	-3377	5655	-295	-5360	-137	-9	-110	-122	558	124	0
1584	168	0	-4052	-7373	-3321	5712	-365	-5347	21	85	17	-180	539	95	0
1585	168	0	-3984	-7340	-3356	5662	-314	-5348	194	178	192	-157	463	174	0
1586	168	0	-3899	-7350	-3451	5624	-224	-5400	409	242	289	-79	500	256	0
1587	168	0	-3958	-7329	-3371	5643	-293	-5350	335	178	141	-114	514	203	0
1588	168	0	-4004	-7294	-3290	5649	-357	-5292	161	129	19	-108	492	120	0
1589	168	0	-4057	-7300	-3243	5678	-407	-5271	-73	-44	-143	-161	395	145	0
1590	168	0	-4175	-7302	-3127	5738	-524	-5214	-240	-184	-353	-291	420	27	0
1591	168	0	-4180	-7249	-3069	5714	-555	-5159	-360	-176	-393	-236	424	1	0
1592	168	0	-4163	-7290	-3127	5726	-518	-5208	-323	-155	-339	-259	384	25	0
1593	168	0	-4182	-7284	-3102	5733	-540	-5193	-250	-95	-184	-252	391	71	0
1594	168	0	-4156	-7242	-3086	5699	-535	-5164	-62	-3	-44	-180	279	83	0
1595	168	0	-4050	-7245	-3195	5647	-427	-5220	155	203	71	-166	415	102	0
1596	168	0	-4097	-7224	-3127	5660	-485	-5175	248	188	147	-203	434	192	0
1597	168	0	-4101	-7220	-3119	5660	-491	-5169	211	199	1	-182	415	104	0
1598	168	0	-4035	-7191	-3156	5613	-439	-5173	102	77	-46	-172	353	71	0
1599	168	0	-4214	-7191	-2977	5702	-618	-5084	-199	-164	-273	-166	289	-11	0
1600	168	0	-4193	-7178	-2985	5685	-604	-5081	-318	-170	-368	-195	322	-25	0
1601	168	0	-4262	-7150	-2888	5706	-687	-5019	-419	-275	-376	-199	217	40	0
1602	168	0	-4220	-7143	-2923	5681	-648	-5033	-386	-242	-355	-201	292	17	0
1603	168	0	-4233	-7146	-2913	5689	-660	-5029	-294	-151	-246	-161	269	-15	0
1604	168	0	-4109	-7108	-2999	5608	-555	-5053	-19	36	-38	-81	234	137	0
1605	168	0	-4024	-7131	-3107	5577	-458	-5119	219	159	122	-29	360	120	0
1606	168	0	-4113	-7154	-3041	5633	-536	-5097	213	120	98	-40	292	52	0
1607	168	0	-4058	-7210	-3152	5634	-453	-5181	256	118	151	-32	271	124	0
1608	168	0	-4169	-7294	-3125	5731	-522	-5209	23	25	-15	-15	195	73	0
1609	168	0	-4226	-7335	-3109	5780	-558	-5222	-207	-166	-192	-91	161	-25	0
1610	168	0	-4305	-7337	-3032	5821	-636	-5184	-285	-246	-265	-98	166	23	0
1611	168	0	-4373	-7321	-2948	5847	-712	-5134	-549	-265	-374	-201	159	-120	0
1612	168	0	-4248	-7216	-2968	5732	-640	-5092	-405	-153	-207	-21	201	-15	0
1613	168	0	-4177	-7088	-2911	5632	-633	-4999	-341	-54	-124	-79	166	-65	0
1614	168	0	-4037	-6904	-2867	5470	-585	-4885	3	32	106	7	205	81	0
1615	168	0	-3858	-6663	-2805	5260	-526	-4734	141	141	199	-34	161	91	0
1616	168	0	-3691	-6341	-2650	5016	-520	-4495	283	161	281	-79	215	104	0
1617	168	0	-3525	-5982	-2457	4753	-534	-4219	223	87	168	-17	151	0	0
1618	168	0	-3325	-5610	-2285	4467	-520	-3947	71	112	141	-31	170	-23	0
1619	168	0	-3274	-5212	-1938	4243	-668	-3575	-190	-124	-135	-137	71	-58	0
1620	168	0	-2958	-4766	-1808	3862	-575	-3287	-273	-135	-139	-128	155	-32	0
1621	168	0	-2852	-4211	-1359	3531	-746	-2785	-467	-277	-256	-147	-5	-106	0
1622	168	0	-2497	-3674	-1177	3085	-660	-2425	-428	-139	-170	-65	58	-21	0
1623	168	0	-2252	-3181	-929	2716	-661	-2055	-300	-85	-106	-128	0	-81	0
1624	168	0	-1913	-2758	-845	2335	-534	-1801	-42	159	128	-91	62	118	0
1625	168	0	-1814	-2593	-779	2203	-517	-1686	87	170	230	-64	13	27	0
1626	168	0	-1796	-2719	-923	2257	-436	-1821	248	254	374	-62	65	87	0
1627	168	0	-1934	-2927	-993	2430	-470	-1960	207	180	238	-64	-23	124	0
1628	168	0	-2008	-3191	-1183	2599	-412	-2187	102	71	110	-64	48	44	0
1629	168	0	-2385	-3647	-1262	3016	-561	-2454	-207	-5	-83	-91	-38	29	0
1630	168	0	-2689	-4223	-1534	3456	-577	-2878	-327	-124	-145	-128	-44	-42	0
1631	168	0	-2952	-4762	-1810	3857	-571	-3286	-417	-180	-190	-135	-79	-9	0
1632	168	0	-3294	-5414	-2120	4354	-587	-3767	-461	-79	-225	-42	-87	19	0
1633	168	0	-3677	-6136	-2459	4906	-609	-4297	-347	-34	-145	-93	-155	7	0
1634	168	0	-3781	-6601	-2820	5191	-480	-4710	-62	120	64	-60	-95	85	0
1635	168	0	-3864	-6768	-2904	5316	-480	-4836	56	219	174	29	-85	128	0
1636	168	0	-3864	-6822	-2958	5343	-453	-4890	161	190	178	-62	-182	85	0
1637	168	0	-3859	-6844	-2985	5351	-437	-4914	240	188	194	44	-32	116	0
1638	168	0	-3923	-6819	-2896	5371	-513	-4857	131	85	-19	-3	-106	65	0
1639	168	0	-3977	-6830	-2853	5403	-562	-4841	-97	-98	-230	-40	-120	31	0
1640	168	0	-4032	-6819	-2787	5425	-622	-4803	-347	-186	-329	-133	-205	-3	0
1641	168	0	-4068	-6803	-2735	5435	-666	-4769	-506	-199	-360	-194	-194	-36	0
1642	168	0	-4076	-6807	-2731	5441	-672	-4769	-415	-151	-316	-128	-145	-3	0
1643	168	0	-3985	-6788	-2803	5386	-591	-4795	-261	-56	-180	-69	-188	-40	1
1644	168	0	-3913	-6749	-2836	5331	-538	-4792	-27	9	-60	-112	-89	73	0
1645	184	0	-3851	-6770	-2919	5310	-466	-4844	195	129	95	23	-166	91	0
1646	184	0	-3905	-6747	-2842	5326	-531	-4794	289	122	149	-65	-38	95	0
1647	184	0	-3829	-6766	-2937	5297	-446	-4851	261	145	151	-27	-151	157	0
1648	184	0	-3921	-6772	-2851	5346	-535	-4811	153	-65	-44	-83	-81	46	0
1649	184	0	-3919	-6751	-2832	5335	-543	-4791	-164	-168	-240	-104	-225	19	0
1650	184	0	-3954	-6747	-2793	5350	-580	-4770	-242	-205	-203	-118	-137	85	0
1651	184	0	-4078	-6743	-2665	5410	-706	-4704	-362	-337	-351	-114	-259	-56	0
1652	184	0	-3940	-6762	-2822	5351	-559	-4792	-349	-254	-261	-188	-203	-54	0
1653	184	0	-3949	-6760	-2811	5354	-569	-4785	-254	-79	-91	-81	-162	139	0
1654	184	0	-3894	-6743	-2849	5318	-522	-4796	21	-23	-38	-87	-215	38	0
1655	184	0	-3736	-6739	-3003	5237	-366	-4871	252	114	234	21	-159	141	0
1656	184	0	-3833	-6729	-2896	5281	-468	-4812	279	147	197	-42	-97	89	0
1657	184	0	-3734	-6731	-2997	5232	-368	-4864	258	71	164	-36	-197	71	0
1658	184	0	-3789	-6708	-2919	5248	-435	-4813	139	23	38	-85	-240	93	0
1659	184	0	-3927	-6710	-2783	5318	-572	-4746	-126	-93	-129	-143	-203	98	0
1660	184	0	-3907	-6669	-2762	5288	-572	-4715	-322	-256	-240	-161	-248	21	0
1661	184	0	-3884	-6627	-2743	5255	-570	-4685	-368	-267	-285	-116	-300	7	0
1662	184	0	-3882	-6619	-2737	5250	-572	-4678	-384	-242	-201	-100	-304	-1	0
1663	184	0	-3895	-6675	-2780	5285	-557	-4727	-215	-176	-91	-145	-320	54	0
1664	184	0	-3769	-6677	-2908	5223	-430	-4792	7	17	184	-114	-172	85	0
1665	184	0	-3717	-6658	-2941	5187	-388	-4799	205	124	287	-62	-178	149	0
1666	184	0	-3700	-6650	-2950	5175	-375	-4800	304	168	287	3	-149	118	0
1667	184	0	-3663	-6640	-2977	5151	-343	-4808	294	176	194	21	-147	145	0
1668	184	0	-3620	-6623	-3003	5121	-308	-4813	223	64	164	15	-110	124	0
1669	184	0	-3800	-6605	-2805	5202	-497	-4705	-135	-147	-172	-91	-203	40	0
1670	184	0	-3721	-6584	-2863	5152	-429	-4723	-192	-159	-155	-128	-205	97	0
1671	184	0	-3804	-6584	-2780	5194	-512	-4682	-349	-230	-153	-71	-223	42	0
1672	184	0	-3742	-6582	-2840	5162	-451	-4711	-291	-225	-226	-157	-178	-17	0
1673	184	0	-3729	-6590	-2861	5159	-434	-4725	-137	-77	-29	-58	-149	64	0
1674	184	0	-3672	-6545	-2873	5108	-399	-4709	27	60	52	-126	-89	122	0
1675	184	0	-3543	-6524	-2981	5033	-281	-4752	267	254	250	-23	-5	159	0
1676	184	0	-3519	-6516	-2997	5017	-261	-4756	306	236	211	58	-102	184	0
1677	184	0	-3471	-6491	-3020	4981	-225	-4755	314	166	195	-17	11	128	0
1678	184	0	-3482	-6481	-2999	4981	-241	-4740	178	71	15	-40	-44	87	0
1679	184	0	-3515	-6489	-2974	5002	-270	-4731	9	-15	-56	-83	-19	93	0
1680	184	0	-3680	-6452	-2772	5066	-454	-4612	-250	-131	-335	-157	-60	0	0
1681	184	0	-3510	-6456	-2946	4983	-282	-4701	-215	-223	-300	-27	-69	54	0
1682	184	0	-3585	-6448	-2863	5016	-361	-4655	-176	-114	-141	-62	-1	126	0
1683	184	0	-3533	-6417	-2884	4975	-324	-4650	-120	-65	-155	-190	-46	-38	0
1684	184	0	-3531	-6419	-2888	4975	-321	-4653	116	44	71	-89	0	131	0
1685	184	0	-3496	-6407	-2911	4951	-292	-4659	226	162	139	-73	75	164	0
1686	184	0	-3382	-6398	-3016	4890	-183	-4707	384	217	197	-69	81	232	0
1687	184	0	-3358	-6384	-3026	4871	-166	-4705	353	182	114	-62	112	155	0
1688	184	0	-3420	-6359	-2939	4889	-240	-4649	194	-19	19	-85	25	122	0
1689	184	0	-3428	-6357	-2929	4892	-249	-4643	19	-120	-143	-54	0	128	0
1690	184	0	-3582	-6330	-2748	4956	-417	-4539	-211	-211	-258	-120	60	102	0
1691	184	0	-3498	-6299	-2801	4898	-348	-4550	-312	-215	-298	-77	1	71	0
1692	184	0	-3515	-6273	-2758	4894	-378	-4515	-296	-230	-265	-106	46	-25	0
1693	184	0	-3525	-6264	-2739	4894	-393	-4501	-147	-120	-147	-108	42	54	0
1694	184	0	-3477	-6262	-2785	4869	-346	-4523	112	52	48	-36	145	29	0
1695	184	0	-3406	-6250	-2844	4828	-281	-4547	287	91	98	-149	159	71	0
1696	184	0	-3352	-6277	-2925	4814	-213	-4601	436	250	258	-19	223	205	0
1697	184	0	-3453	-6258	-2805	4855	-324	-4531	314	110	122	-95	124	64	0
1698	184	0	-3517	-6250	-2733	4883	-392	-4491	166	81	13	-178	199	60	0
1699	184	0	-3512	-6235	-2723	4873	-394	-4479	-21	-112	-155	-126	100	67	0
1700	184	0	-3579	-6225	-2646	4902	-466	-4435	-188	-217	-209	-172	83	44	0
1701	184	0	-3606	-6221	-2615	4913	-495	-4418	-341	-194	-298	-217	97	-60	0
1702	184	0	-3610	-6256	-2646	4933	-482	-4451	-296	-246	-215	-186	36	-29	0
1703	184	0	-3576	-6204	-2628	4890	-474	-4416	-217	-56	-11	-159	102	56	0
1704	184	0	-3547	-6200	-2653	4873	-447	-4426	7	0	38	-172	67	15	0
1705	184	0	-3442	-6200	-2758	4821	-342	-4479	296	149	195	-149	219	118	0
1706	184	0	-3486	-6186	-2700	4836	-393	-4443	337	168	236	-58	124	110	0
1707	184	0	-3472	-6186	-2714	4829	-379	-4450	323	145	209	-77	85	180	0
1708	184	0	-3410	-6176	-2766	4793	-322	-4471	199	36	89	-157	141	17	0
1709	184	0	-3659	-6202	-2543	4930	-558	-4372	-3	-149	-97	-77	137	0	0
1710	184	0	-3628	-6229	-2601	4928	-513	-4415	-215	-225	-225	-174	9	-13	0
1711	184	0	-3624	-6221	-2597	4922	-513	-4409	-217	-259	-118	-155	81	67	0
1712	184	0	-3690	-6223	-2533	4956	-578	-4378	-329	-234	-162	-192	52	-17	0
1713	184	0	-3582	-6206	-2624	4894	-479	-4415	-62	-83	85	-100	129	91	0
1714	184	0	-3604	-6211	-2607	4907	-498	-4409	83	-46	75	-110	65	0	0
1715	184	0	-3510	-6206	-2696	4858	-407	-4451	261	211	308	0	172	184	0
1716	184	0	-3494	-6221	-2727	4857	-383	-4474	341	162	327	-50	230	147	0
1717	184	0	-3486	-6223	-2737	4854	-374	-4480	380	60	292	-135	174	62	0
1718	184	0	-3523	-6176	-2653	4849	-435	-4414	172	77	64	-48	166	98	0
1719	184	0	-3601	-6171	-2570	4886	-515	-4370	-93	-135	-201	-149	124	-11	0
1720	184	0	-3602	-6153	-2551	4877	-525	-4352	-225	-195	-145	-234	192	27	0
1721	184	0	-3637	-6159	-2522	4898	-557	-4340	-312	-292	-195	-230	124	-21	0
1722	184	0	-3671	-6132	-2461	4901	-605	-4296	-368	-211	-221	-137	85	-38	0
1723	184	0	-3587	-6124	-2537	4855	-525	-4330	-141	-29	-87	-139	215	23	0
1724	184	0	-3542	-6112	-2570	4827	-486	-4341	46	13	58	-159	159	139	0
1725	184	0	-3472	-6085	-2613	4778	-429	-4349	197	188	162	-108	267	62	0
1726	184	0	-3376	-6062	-2686	4719	-345	-4374	374	225	275	-56	197	182	0
1727	184	0	-3496	-6052	-2556	4774	-470	-4304	258	195	52	-73	188	62	0
1728	184	0	-3492	-6037	-2545	4764	-473	-4291	124	40	-69	-104	97	118	0
1729	184	0	-3499	-6046	-2547	4772	-476	-4296	-69	0	-145	-91	209	58	0
1730	184	0	-3616	-6023	-2407	4819	-604	-4215	-289	-240	-329	-174	85	-65	0
1731	184	0	-3549	-6008	-2459	4778	-545	-4233	-310	-240	-308	-188	102	-44	0
1732	184	0	-3643	-5996	-2353	4819	-645	-4174	-322	-129	-310	-153	147	3	0
1733	184	0	-3533	-6000	-2467	4766	-533	-4233	-157	-56	-153	-120	166	67	0
1734	184	0	-3483	-5979	-2496	4731	-493	-4237	64	79	0	-71	137	25	0
1735	184	0	-3410	-5984	-2574	4697	-418	-4279	217	192	194	-50	153	83	0
1736	184	0	-3301	-5920	-2619	4610	-341	-4269	366	201	139	3	221	120	0
1737	184	0	-3413	-5907	-2494	4660	-459	-4200	271	118	106	-32	106	69	0
1738	184	0	-3407	-5907	-2500	4657	-453	-4203	147	120	-40	-58	168	87	0
1739	184	0	-3487	-5915	-2428	4701	-529	-4171	-116	-83	-252	-89	9	-21	0
1740	184	0	-3513	-5932	-2419	4722	-547	-4175	-226	-128	-308	-91	91	75	0
1741	184	0	-3592	-5920	-2328	4756	-632	-4124	-360	-353	-393	-100	9	-46	0
1742	184	0	-3512	-5915	-2403	4713	-554	-4159	-310	-161	-248	-83	73	7	0
1743	184	0	-3501	-5926	-2425	4713	-538	-4175	-164	-67	-135	-60	48	23	0
1744	184	0	-3498	-5977	-2479	4737	-509	-4228	87	-1	77	-62	112	81	0
1745	184	0	-3421	-5946	-2525	4683	-448	-4235	162	172	131	-87	71	108	0
1746	184	0	-3383	-5996	-2613	4689	-385	-4304	331	277	259	67	108	157	0
1747	184	0	-3459	-5959	-2500	4709	-479	-4229	277	147	172	-27	36	108	0
1748	184	0	-3391	-5932	-2541	4661	-425	-4236	168	54	79	-27	44	60	0
1749	184	0	-3579	-5990	-2411	4784	-584	-4200	-116	-137	-118	-75	62	52	0
1750	184	0	-3577	-5957	-2380	4767	-598	-4168	-316	-219	-236	-166	-116	-11	0
1751	184	0	-3639	-5961	-2322	4800	-658	-4141	-327	-273	-261	-184	7	-19	0
1752	184	0	-3562	-5930	-2368	4746	-597	-4149	-415	-238	-190	-139	-73	-50	0
1753	184	0	-3514	-5907	-2393	4710	-560	-4150	-238	-56	-38	-98	-13	44	0
1754	184	0	-3494	-5922	-2428	4708	-533	-4175	-44	29	85	-89	-15	27	0
1755	184	0	-3381	-5903	-2522	4642	-429	-4212	234	197	236	-9	27	108	0
1756	184	0	-3409	-5903	-2494	4656	-457	-4198	277	246	296	-34	32	151	0
1757	184	0	-3412	-5899	-2487	4655	-462	-4193	228	182	126	44	-17	31	0
1758	184	0	-3411	-5868	-2457	4639	-477	-4162	242	-29	116	-21	-46	38	0
1759	184	0	-3513	-5856	-2343	4684	-585	-4099	-77	-143	-131	-64	-52	31	0
1760	184	0	-3519	-5841	-2322	4680	-598	-4081	-244	-170	-273	-102	-98	7	0
1761	184	0	-3515	-5854	-2339	4684	-588	-4096	-327	-263	-312	-34	-85	-81	0
1762	184	0	-3552	-5827	-2275	4689	-638	-4051	-440	-151	-312	-137	-129	-52	0
1763	184	0	-3467	-5829	-2362	4648	-552	-4095	-213	-106	-110	-64	-67	11	0
1764	184	0	-3475	-5808	-2333	4641	-571	-4070	-9	-50	58	-77	-73	27	0
1765	184	0	-3290	-5800	-2510	4545	-390	-4155	240	139	240	0	-25	129	0
1766	184	0	-3343	-5777	-2434	4560	-454	-4105	331	112	246	7	-46	89	0
1767	184	0	-3362	-5783	-2421	4572	-470	-4102	228	42	178	-36	-60	87	0
1768	184	0	-3333	-5775	-2442	4554	-445	-4108	151	-5	17	-65	-27	11	0
1769	184	0	-3461	-5767	-2306	4614	-577	-4036	-143	-147	-166	-58	-89	89	0
1770	184	0	-3430	-5761	-2331	4595	-549	-4046	-318	-213	-269	-135	-151	46	0
1771	184	0	-3457	-5755	-2298	4606	-579	-4026	-368	-250	-310	-98	-13	-3	0
1772	184	0	-3453	-5732	-2279	4592	-587	-4005	-374	-192	-302	-106	-118	-29	0
1773	184	0	-3446	-5713	-2267	4579	-589	-3990	-234	-62	-199	-54	-62	17	0
1774	184	0	-3412	-5730	-2318	4571	-547	-4024	-77	-13	0	-133	-29	40	0
1775	184	0	-3165	-5690	-2525	4427	-320	-4107	294	180	153	21	25	95	0
1776	184	0	-3271	-5711	-2440	4491	-415	-4075	285	137	213	-44	-7	135	0
1777	184	0	-3218	-5705	-2487	4461	-365	-4096	277	104	199	-40	-40	159	0
1778	184	0	-3232	-5703	-2471	4467	-380	-4087	126	139	38	-15	46	85	0
1779	184	0	-3378	-5641	-2263	4509	-557	-3952	-143	-149	-254	-85	-128	36	0
1780	184	0	-3284	-5610	-2326	4447	-479	-3968	-221	-135	-275	-44	31	58	0
1781	184	0	-3352	-5606	-2254	4479	-549	-3930	-401	-256	-294	-151	-46	-9	0
1782	184	0	-3308	-5579	-2271	4443	-518	-3925	-327	-252	-306	-44	-133	29	0
1783	184	0	-3312	-5583	-2271	4447	-520	-3927	-234	-50	-162	-67	-38	62	0
1784	184	0	-3201	-5577	-2376	4389	-412	-3976	5	60	116	-79	-1	126	0
1785	184	0	-3126	-5587	-2461	4356	-332	-4024	300	176	186	-46	31	228	0
1786	184	0	-3187	-5606	-2419	4396	-384	-4012	265	145	157	1	-67	135	0
1787	184	0	-3128	-5589	-2461	4358	-333	-4025	310	207	102	34	23	145	0
1788	184	0	-3265	-5657	-2392	4461	-436	-4024	69	15	11	-79	-91	102	0
1789	184	0	-3253	-5670	-2417	4461	-418	-4043	-60	-79	-170	-79	-15	85	0
1790	184	0	-3338	-5664	-2326	4501	-506	-3995	-228	-203	-279	-83	-23	-27	0
1791	184	0	-3331	-5660	-2329	4495	-501	-3994	-473	-250	-226	-172	-100	-21	0
1792	184	0	-3370	-5643	-2273	4506	-548	-3958	-372	-178	-172	-176	-3	-32	0
1793	184	0	-3364	-5649	-2285	4506	-539	-3967	-230	-153	-114	-162	-153	-17	0
1794	184	0	-3267	-5635	-2368	4451	-449	-4001	5	129	114	-31	27	56	0
1795	184	0	-3220	-5658	-2438	4439	-391	-4048	226	110	221	-91	58	87	0
1796	184	0	-3155	-5647	-2492	4401	-331	-4069	314	205	312	-32	5	182	0
1797	184	0	-3151	-5624	-2473	4387	-339	-4048	322	139	225	-77	131	50	0
1798	184	0	-3195	-5627	-2432	4411	-381	-4029	135	56	81	-31	42	48	0
1799	184	0	-3331	-5672	-2341	4501	-495	-4006	-58	-174	-137	-87	-23	31	0
1800	184	0	-3316	-5657	-2341	4486	-487	-3999	-277	-194	-194	-162	-87	7	0
1801	184	0	-3401	-5705	-2304	4553	-548	-4004	-325	-250	-215	-128	-85	-11	0
1802	184	0	-3372	-5707	-2335	4539	-518	-4021	-355	-195	-129	-145	15	75	0
1803	184	0	-3347	-5750	-2403	4548	-472	-4076	-161	-112	-46	-164	-13	89	0
1804	184	0	-3327	-5765	-2438	4546	-444	-4101	-21	5	81	-3	9	71	0
1805	184	0	-3196	-5787	-2591	4491	-302	-4189	219	172	289	-21	81	110	0
1806	184	0	-3298	-5814	-2516	4556	-391	-4165	325	174	192	-83	21	104	0
1807	184	0	-3277	-5771	-2494	4524	-391	-4132	275	42	228	-52	13	137	0
1808	184	0	-3300	-5779	-2479	4539	-410	-4129	182	19	71	-40	21	93	0
1809	184	0	-3397	-5790	-2393	4593	-502	-4091	-126	-147	-46	-195	-3	91	0
1810	184	0	-3412	-5798	-2386	4605	-513	-4092	-273	-223	-188	-137	-31	46	0
1811	184	0	-3467	-5806	-2339	4636	-564	-4072	-378	-248	-246	-153	-19	23	0
1812	184	0	-3430	-5777	-2347	4603	-541	-4062	-374	-188	-217	-162	-56	-32	0
1813	184	0	-3443	-5759	-2316	4601	-563	-4037	-217	-89	-58	-89	-21	65	0
1814	184	0	-3322	-5750	-2428	4536	-447	-4089	67	-38	62	-95	15	64	0
1815	184	0	-3219	-5748	-2529	4483	-345	-4138	258	147	197	0	60	118	0
1816	184	0	-3312	-5754	-2442	4533	-435	-4098	265	207	205	-50	87	104	0
1817	184	0	-3224	-5734	-2510	4479	-357	-4122	240	143	174	-112	79	129	0
1818	184	0	-3234	-5732	-2498	4483	-368	-4115	176	77	64	-38	64	79	0
1819	184	0	-3397	-5750	-2353	4573	-522	-4051	-147	-141	-178	-128	21	-1	0
1820	184	0	-3437	-5757	-2320	4597	-558	-4038	-273	-159	-230	-89	7	58	0
1821	184	0	-3521	-5781	-2260	4651	-630	-4020	-388	-366	-294	-182	-58	-69	0
1822	184	0	-3364	-5777	-2413	4570	-475	-4095	-240	-145	-180	-104	64	114	0
1823	184	0	-3467	-5765	-2298	4616	-584	-4031	-269	-73	-162	-89	-25	112	0
1824	184	0	-3277	-5740	-2463	4508	-407	-4101	31	60	104	-126	56	143	0
1825	184	0	-3302	-5740	-2438	4521	-432	-4089	149	269	228	-42	155	97	0
1826	184	0	-3276	-5788	-2512	4532	-382	-4150	327	166	141	-15	29	97	0
1827	184	0	-3300	-5837	-2537	4568	-381	-4187	339	205	133	25	129	60	0
1828	184	0	-3375	-5887	-2512	4631	-431	-4199	139	60	11	-95	11	46	0
1829	184	0	-3525	-5957	-2432	4741	-546	-4194	-116	-170	-176	-95	-67	75	0
1830	184	0	-3560	-6021	-2461	4790	-549	-4241	-201	-170	-207	-102	29	34	0
1831	184	0	-3610	-6048	-2438	4829	-586	-4243	-304	-230	-246	-114	17	44	0
1832	184	0	-3606	-6025	-2419	4815	-593	-4222	-351	-201	-226	-186	19	-65	0
1833	184	0	-3453	-5889	-2436	4671	-508	-4162	-69	-32	-52	5	31	126	0
1834	184	0	-3359	-5721	-2362	4540	-498	-4041	25	32	-3	-87	-34	50	0
1835	184	0	-3191	-5519	-2328	4355	-431	-3923	256	194	205	-15	131	77	0
1836	184	0	-3069	-5241	-2172	4155	-448	-3706	302	192	172	-3	102	73	0
1837	184	0	-2848	-4993	-2145	3920	-351	-3569	351	168	120	-32	128	73	0
1838	184	0	-2751	-4646	-1895	3698	-428	-3270	182	58	116	21	32	141	0
1839	184	0	-2675	-4219	-1544	3447	-565	-2881	-118	-131	-137	-91	-56	-27	0
1840	184	0	-2435	-3742	-1307	3088	-564	-2524	-215	-176	-316	-44	23	3	0
1841	184	0	-2208	-3189	-981	2698	-613	-2085	-327	-201	-291	-112	-50	-3	0
1842	184	0	-1924	-2634	-710	2279	-607	-1672	-325	-139	-271	-73	-5	19	0
1843	184	0	-1601	-2130	-529	1865	-536	-1329	-190	-54	-48	-91	-9	85	0
1844	184	0	-1323	-1709	-386	1516	-468	-1047	81	87	52	-7	75	81	0
1845	184	0	-1172	-1453	-281	1312	-445	-867	168	126	228	-32	75	137	0
1846	184	0	-1189	-1524	-335	1356	-427	-929	331	168	254	-13	69	172	0
1847	184	0	-1232	-1703	-471	1467	-380	-1087	215	226	184	-75	112	65	0
1848	184	0	-1412	-1918	-506	1665	-453	-1212	135	85	85	-15	89	69	1
1849	185	0	-1589	-2225	-636	1907	-476	-1430	-79	-48	-98	-133	102	52	0
1850	185	0	-1909	-2793	-884	2351	-512	-1838	-240	-186	-170	-95	7	-13	0
1851	185	0	-2231	-3396	-1165	2813	-533	-2280	-353	-285	-207	-25	-11	-13	0
1852	185	0	-2582	-4031	-1449	3306	-566	-2740	-343	-162	-145	-157	112	-7	0
1853	185	0	-2858	-4733	-1875	3795	-491	-3304	-223	-60	-85	-38	36	50	0
1854	185	0	-3091	-5323	-2232	4207	-429	-3777	3	29	77	-48	23	85	0
1855	185	0	-3118	-5575	-2457	4346	-330	-4016	190	248	318	44	180	228	0
1856	185	0	-3222	-5701	-2479	4461	-371	-4090	256	273	236	-25	110	108	0
1857	185	0	-3191	-5736	-2545	4463	-323	-4140	374	141	232	-5	102	124	0
1858	185	0	-3246	-5717	-2471	4481	-387	-4094	100	128	13	-56	120	91	0
1859	185	0	-3358	-5715	-2357	4536	-500	-4036	-104	-71	-67	-93	87	23	0
1860	185	0	-3362	-5715	-2353	4538	-504	-4034	-213	-186	-215	-174	31	-1	0
1861	185	0	-3327	-5684	-2357	4505	-485	-4020	-252	-213	-205	-114	52	54	0
1862	185	0	-3401	-5707	-2306	4554	-547	-4006	-277	-153	-234	-108	44	32	0
1863	185	0	-3253	-5662	-2409	4457	-422	-4035	-188	-58	-48	-118	19	38	0
1864	185	0	-3291	-5554	-2263	4422	-514	-3908	27	133	131	-65	120	126	0
1865	185	0	-3133	-5503	-2370	4318	-381	-3936	246	166	166	-38	83	40	0
1866	185	0	-3100	-5449	-2349	4274	-375	-3899	424	221	316	-40	93	147	0
1867	185	0	-3118	-5418	-2300	4268	-409	-3859	339	50	186	-36	5	64	0
1868	185	0	-3104	-5457	-2353	4280	-375	-3905	223	114	38	-19	36	44	0
1869	185	0	-3242	-5482	-2240	4362	-501	-3861	-17	-54	-151	-69	42	110	0
1870	185	0	-3263	-5457	-2194	4360	-534	-3825	-259	-283	-283	-178	-54	54	0
1871	185	0	-3256	-5527	-2271	4391	-492	-3899	-254	-166	-265	-93	7	-9	0
1872	185	0	-3389	-5563	-2174	4476	-607	-3868	-339	-232	-211	-170	-17	-62	0
1873	185	0	-3213	-5614	-2401	4413	-406	-4007	-135	-23	-56	-164	-32	62	0
1874	185	0	-3251	-5676	-2425	4463	-413	-4050	95	87	67	-13	36	155	0
1875	185	0	-3168	-5608	-2440	4388	-364	-4024	333	52	242	-81	13	174	0
1876	185	0	-3096	-5602	-2506	4349	-295	-4054	323	275	296	-19	11	106	0
1877	185	0	-3080	-5561	-2481	4320	-299	-4021	407	190	296	-9	120	149	0
1878	185	0	-3175	-5534	-2359	4354	-408	-3946	155	15	-25	-91	-13	75	0
1879	185	0	-3063	-5468	-2405	4265	-329	-3936	52	-31	-104	-11	-64	122	0
1880	185	0	-3344	-5507	-2163	4425	-590	-3835	-329	-221	-250	-141	1	15	0
1881	185	0	-3205	-5517	-2312	4361	-446	-3914	-287	-244	-302	-147	-139	-19	0
1882	185	0	-3218	-5499	-2281	4358	-468	-3890	-294	-199	-194	-23	-64	29	0
1883	185	0	-3222	-5474	-2252	4348	-485	-3863	-190	-112	-95	-147	-102	52	0
1884	185	0	-3141	-5540	-2399	4340	-371	-3969	95	31	91	-27	-13	135	0
1885	185	0	-3192	-5591	-2399	4391	-396	-3995	263	199	182	9	48	170	0
1886	185	0	-3059	-5602	-2543	4330	-258	-4072	407	234	263	11	19	122	0
1887	185	0	-3135	-5598	-2463	4366	-336	-4030	349	106	211	29	-71	95	0
1888	185	0	-3178	-5573	-2395	4375	-391	-3984	157	62	97	-60	-5	122	0
1889	185	0	-3201	-5571	-2370	4386	-415	-3970	-48	-120	-110	-38	3	40	0
1890	185	0	-3242	-5519	-2277	4380	-482	-3898	-265	-230	-250	-50	-27	1	0
1891	185	0	-3269	-5523	-2254	4396	-507	-3888	-380	-176	-331	-108	-131	-32	0
1892	185	0	-3259	-5515	-2256	4387	-501	-3885	-300	-178	-228	-15	-106	64	0
1893	185	0	-3230	-5466	-2236	4348	-497	-3851	-197	-112	-137	-129	-81	17	0
1894	185	0	-3152	-5499	-2347	4325	-402	-3923	56	34	83	-23	-145	124	0
1895	185	0	-3106	-5482	-2376	4294	-365	-3929	310	176	234	89	0	176	0
1896	185	0	-3067	-5453	-2386	4260	-340	-3919	374	182	246	38	-71	151	0
1897	185	0	-3035	-5463	-2428	4249	-303	-3945	384	153	188	17	-21	118	0
1898	185	0	-3111	-5464	-2353	4287	-379	-3908	168	3	-5	-23	-112	65	0
1899	185	0	-3154	-5402	-2248	4278	-453	-3825	-149	-32	-162	-31	-38	-5	0
1900	185	0	-3104	-5249	-2145	4176	-479	-3697	-265	-186	-267	-157	-85	3	0
1901	185	0	-3042	-5092	-2050	4067	-496	-3571	-422	-184	-285	-166	-126	-15	0
1902	185	0	-3040	-4968	-1928	4004	-556	-3448	-395	-180	-281	-135	-124	-62	0
1903	185	0	-2894	-4925	-2031	3909	-431	-3478	-190	-25	-77	-67	-5	-15	0
1904	185	0	-2929	-4956	-2027	3942	-451	-3491	13	56	79	-56	-106	48	0
1905	185	0	-2859	-5057	-2198	3958	-330	-3627	236	159	147	46	-124	95	0
1906	185	0	-2908	-5133	-2225	4020	-341	-3679	358	252	230	9	-7	151	0
1907	185	0	-2945	-5226	-2281	4085	-332	-3753	327	139	201	-25	-48	116	0
1908	185	0	-3025	-5298	-2273	4161	-376	-3785	172	17	-17	-15	-145	97	0
1909	185	0	-3205	-5470	-2265	4337	-470	-3867	-166	-104	-124	-79	-145	36	0
1910	185	0	-3310	-5606	-2296	4458	-507	-3951	-283	-221	-322	-145	-102	19	0
1911	185	0	-3364	-5709	-2345	4536	-509	-4027	-296	-242	-267	-118	-157	-17	0
1912	185	0	-3422	-5709	-2287	4565	-567	-3998	-391	-230	-339	-133	-114	-17	0
1913	185	0	-3390	-5787	-2397	4588	-496	-4092	-285	-129	-195	-58	-168	-29	0
1914	185	0	-3286	-5767	-2481	4526	-402	-4124	5	42	81	-46	-106	149	0
1915	185	0	-3309	-5726	-2417	4517	-446	-4071	65	58	172	-139	-97	13	0
1916	185	0	-3140	-5658	-2518	4399	-311	-4088	287	269	213	-1	23	91	0
1917	185	0	-3209	-5624	-2415	4416	-397	-4019	258	108	131	-58	-83	36	0
1918	185	0	-3131	-5585	-2454	4358	-338	-4019	79	145	-44	-46	-67	44	0
1919	185	0	-3300	-5593	-2293	4446	-503	-3943	-110	-131	-161	-108	-116	-31	0
1920	185	0	-3329	-5540	-2211	4434	-559	-3875	-382	-250	-320	-192	-176	-112	0
1921	185	0	-3336	-5501	-2165	4418	-585	-3833	-448	-211	-335	-95	-114	-54	0
1922	185	0	-3366	-5488	-2122	4427	-622	-3805	-494	-248	-378	-211	-159	-178	0
1923	185	0	-3197	-5478	-2281	4337	-458	-3879	-265	-60	-102	-118	-67	9	0
1924	185	0	-3199	-5474	-2275	4336	-462	-3874	-46	-34	-9	-81	-120	75	0
1925	185	0	-3011	-5366	-2355	4188	-328	-3860	201	83	110	-65	-9	36	0
1926	185	0	-3038	-5381	-2343	4209	-347	-3862	279	135	197	-97	-65	73	0
1927	185	0	-3057	-5371	-2314	4214	-371	-3842	215	124	129	-133	-42	67	0
1928	185	0	-3112	-5461	-2349	4286	-381	-3905	9	56	-23	-184	-79	11	0
1929	185	0	-3205	-5484	-2279	4344	-463	-3881	-263	-147	-166	-213	-67	-54	0
1930	185	0	-3223	-5486	-2263	4354	-480	-3874	-389	-306	-236	-215	-106	-56	0
1931	185	0	-3260	-5463	-2203	4361	-528	-3833	-415	-292	-337	-161	-108	-48	0
1932	185	0	-3289	-5461	-2172	4375	-558	-3816	-558	-323	-230	-265	-207	-91	0
1933	185	0	-3130	-5397	-2267	4263	-431	-3832	-265	-85	-157	-128	-124	3	0
1934	185	0	-3176	-5389	-2213	4282	-481	-3801	-62	-36	1	-135	-56	15	0
1935	185	0	-3022	-5338	-2316	4180	-353	-3827	95	50	114	-159	-112	-42	0
1936	185	0	-2986	-5323	-2337	4154	-324	-3830	221	230	168	-79	-50	89	0
1937	185	0	-3074	-5305	-2231	4189	-421	-3768	153	93	91	-172	-81	44	0
1938	185	0	-3040	-5354	-2314	4197	-363	-3834	23	5	-9	-122	-124	-40	0
1939	185	0	-3122	-5358	-2236	4240	-443	-3797	-153	-112	-207	-174	-71	-1	0
1940	185	0	-3160	-5307	-2147	4233	-506	-3727	-434	-351	-265	-261	-195	-106	0
1941	185	0	-3198	-5302	-2104	4250	-547	-3703	-457	-240	-343	-271	-135	-98	0
1942	185	0	-3223	-5327	-2104	4275	-559	-3715	-399	-232	-322	-287	-124	-67	0
1943	185	0	-3155	-5329	-2174	4242	-490	-3751	-250	-147	-164	-215	-209	-21	0
1944	185	0	-3060	-5323	-2263	4191	-398	-3793	-106	13	31	-147	-184	21	0
1945	185	0	-3065	-5280	-2215	4172	-425	-3747	137	104	147	-118	-7	38	0
1946	185	0	-2962	-5282	-2320	4122	-321	-3801	209	97	219	-201	-36	13	0
1947	185	0	-2974	-5270	-2296	4122	-339	-3783	207	195	126	-133	-32	42	0
1948	185	0	-3062	-5267	-2205	4164	-428	-3736	1	-9	-54	-168	-145	-1	0
1949	185	0	-3019	-5251	-2232	4135	-393	-3741	-186	-87	-129	-126	-104	-3	0
1950	185	0	-3138	-5206	-2068	4172	-535	-3637	-405	-256	-345	-292	-184	-120	0
1951	185	0	-3110	-5191	-2081	4150	-514	-3636	-366	-244	-339	-244	-135	-34	0
1952	185	0	-3164	-5168	-2004	4166	-580	-3586	-519	-145	-275	-203	-27	-9	0
1953	185	0	-3424	-4789	-1365	4106	-1029	-3077	-646	-417	-424	-591	-640	-475	0
1954	185	0	-4365	-7746	-3381	6055	-492	-5563	-116	-108	29	-69	-7	100	0
1955	185	0	-5289	-9793	-4504	7541	-392	-7148	-9	40	-9	-322	-248	-32	0
1956	185	0	-5704	-10691	-4987	8197	-358	-7839	221	201	273	-23	-34	98	0
1957	185	0	-6028	-11217	-5189	8622	-419	-8203	77	81	108	-205	-174	36	0
1958	185	0	-6245	-11599	-5354	8922	-445	-8476	-1	-19	-38	-184	-141	-67	0
1959	185	0	-6451	-11832	-5381	9141	-535	-8606	-215	-159	-133	-192	-188	-31	0
1960	185	0	-6608	-12012	-5404	9310	-602	-8708	-374	-285	-232	-238	-172	-89	0
1961	185	0	-6649	-12082	-5433	9365	-608	-8757	-446	-236	-333	-256	-135	-85	0
1962	185	0	-6714	-12113	-5399	9413	-657	-8756	-420	-244	-256	-197	-221	-104	0
1963	185	0	-6618	-12125	-5507	9371	-555	-8816	-174	-15	-110	-104	-155	-36	0
1964	185	0	-6485	-12105	-5620	9295	-432	-8862	13	126	128	-34	-114	100	1
1965	185	0	-6199	-11962	-5763	9080	-218	-8862	372	318	372	98	67	364	0
1966	185	0	-5946	-11731	-5785	8838	-80	-8758	595	358	452	248	91	304	0
1967	185	0	-5675	-11432	-5757	8553	41	-8594	704	459	508	238	215	417	0
1968	185	0	-5636	-11007	-5371	8321	-132	-8189	353	143	246	178	3	242	0
1969	191	0	-5354	-10547	-5193	7950	-80	-7870	230	87	184	97	-3	159	0
1970	191	0	-5244	-10029	-4785	7636	-229	-7407	-42	-21	-62	25	-65	155	0
1971	191	0	-5137	-9641	-4504	7389	-316	-7072	-182	-100	-128	-128	-213	-15	0
1972	191	0	-4984	-9096	-4112	7040	-436	-6604	-279	-129	-48	-112	-399	19	0
1973	191	0	-4710	-8586	-3876	6648	-417	-6231	-87	-141	118	-188	-405	-60	0
1974	191	0	-4526	-8194	-3668	6360	-429	-5931	118	114	325	-81	-415	71	0
1975	191	0	-4414	-7913	-3499	6163	-457	-5706	267	110	304	-108	-500	36	0
1976	191	0	-4241	-7661	-3420	5951	-410	-5540	349	236	345	95	-477	133	0
1977	191	0	-4210	-7422	-3212	5816	-499	-5317	376	168	254	69	-420	199	0
1978	191	0	-4115	-7275	-3160	5695	-477	-5217	283	73	104	128	-426	242	0
1979	191	0	-4262	-7139	-2877	5700	-692	-5008	-71	-126	-159	166	-341	252	0
1980	191	0	-4167	-7044	-2877	5605	-645	-4960	-213	-279	-294	145	-356	221	0
1981	191	0	-4179	-6968	-2789	5573	-695	-4878	-236	-277	-349	259	-186	221	0
1982	191	0	-4256	-6871	-2615	5563	-820	-4743	-356	-339	-325	112	-147	112	0
1983	191	0	-4078	-6803	-2725	5440	-676	-4764	-98	-174	-151	223	-95	205	0
1984	191	0	-4082	-6778	-2696	5430	-693	-4737	52	-23	40	291	-5	265	0
1985	191	0	-4010	-6720	-2710	5365	-650	-4715	331	27	129	298	77	176	0
1986	191	0	-3925	-6654	-2729	5289	-598	-4691	355	201	325	349	141	223	0
1987	191	0	-3909	-6630	-2721	5269	-594	-4675	343	98	256	322	122	209	0
1988	191	0	-3897	-6599	-2702	5248	-597	-4650	205	81	126	201	159	95	0
1989	191	0	-4030	-6563	-2533	5296	-748	-4548	-153	-79	-69	73	306	64	0
1990	191	0	-3951	-6504	-2553	5227	-699	-4528	-234	-97	-120	67	403	106	0
1991	191	0	-3952	-6495	-2543	5223	-704	-4519	-335	-178	-209	-36	442	-25	0
1992	191	0	-3876	-6489	-2613	5182	-631	-4551	-386	-23	-201	-54	585	-19	0
1993	191	0	-3853	-6440	-2587	5146	-633	-4513	-203	1	15	-48	611	100	0
1994	191	0	-3725	-6402	-2677	5063	-524	-4539	0	135	120	-131	630	50	0
1995	191	0	-3531	-6365	-2834	4948	-348	-4599	211	353	205	-42	710	112	0
1996	191	0	-3498	-6343	-2845	4920	-326	-4594	333	298	298	-21	752	190	0
1997	191	0	-3405	-6326	-2921	4865	-242	-4623	289	254	143	-178	760	135	0
1998	191	0	-3393	-6293	-2900	4843	-246	-4596	157	145	104	-141	851	207	0
1999	191	0	-3426	-6279	-2853	4852	-286	-4566	-34	-71	-263	-205	762	1	0
[truncated: 30,569 more rows]
