# Supplementary material for: A Robust and Real-Time Capable Envelope-Based Algorithm for Heart Sound Classification: Validation under Different Physiological Conditions
Source: Sensors (Basel). 2020 Feb 11;20(4):972. doi: 10.3390/s20040972 (PMC7070375; doi:10.3390/s20040972)
Supplement: Supplementary file 1 [file sensors-20-00972-s001.zip › Messungen/ys/ys01_unfiltered.csv]

Dataset No.	Pulse (bpm)	Pacer Bit	leadI (�V)	leadII (�V)	leadIII (�V)	lead_avR (�V)	lead_avL (�V)	lead_avF (�V)	V1 (�V)	V2 (�V)	V3 (�V)	V4 (�V)	V5 (�V)	V6 (�V)	R-Wave
1	0	0	1046	269	-777	-657	911	-254	289	1390	564	646	675	244	0
2	0	0	915	304	-611	-609	763	-153	261	1253	517	620	514	194	0
3	0	0	455	308	-147	-381	301	80	-195	-178	-83	-252	-182	-194	0
4	0	0	-853	318	1171	267	-1012	744	-388	-2267	-1034	-1189	-805	-409	0
5	0	0	-1310	331	1641	489	-1475	986	-461	-2939	-1241	-1476	-935	-244	0
6	0	0	-613	343	956	135	-784	649	-95	-1683	-752	-770	-322	75	0
7	0	0	445	345	-100	-395	272	122	273	663	370	531	436	250	0
8	0	0	1359	333	-1026	-846	1192	-346	298	1910	925	1004	713	145	0
9	0	0	1180	304	-876	-742	1028	-286	292	1757	861	983	715	110	1
10	0	0	942	302	-640	-622	791	-169	349	1499	599	731	632	221	0
11	0	0	897	300	-597	-598	747	-148	207	1309	384	496	545	226	0
12	0	0	887	304	-583	-595	735	-139	211	1167	436	514	492	124	0
13	0	0	302	281	-21	-291	161	130	-244	-228	-141	-289	-289	-124	0
14	0	0	-902	275	1177	313	-1039	726	-413	-2380	-1010	-1255	-898	-362	0
15	0	0	-1401	275	1676	563	-1538	975	-446	-3007	-1264	-1528	-954	-244	0
16	0	0	-774	256	1030	259	-902	643	-64	-1730	-797	-795	-374	42	0
17	0	0	384	258	-126	-321	255	66	318	618	368	535	438	300	0
18	0	0	1258	242	-1016	-750	1137	-387	285	1874	857	950	647	162	0
19	0	0	990	228	-762	-609	876	-267	275	1718	772	977	684	73	0
20	0	0	875	226	-649	-550	762	-211	273	1371	616	774	636	221	0
21	0	0	909	219	-690	-564	799	-235	300	1346	450	566	578	310	0
22	0	0	777	203	-574	-490	675	-185	79	789	349	684	750	287	0
23	0	0	200	209	9	-204	95	109	-195	-296	-164	-366	-242	-159	0
24	0	0	-951	211	1162	370	-1056	686	-364	-2407	-989	-1268	-894	-329	0
25	0	0	-1465	195	1660	635	-1562	927	-446	-3049	-1344	-1489	-1024	-205	0
26	0	0	-855	188	1043	333	-949	615	-166	-1790	-840	-818	-391	128	0
27	0	0	340	197	-143	-268	241	27	318	574	417	517	411	306	0
28	0	0	1186	180	-1006	-683	1096	-413	217	1885	915	1004	587	178	0
29	0	0	965	174	-791	-569	878	-308	273	1660	840	962	626	97	0
30	0	0	909	174	-735	-541	822	-280	283	1422	607	824	616	188	0
31	0	0	756	178	-578	-467	667	-200	296	1144	446	554	500	190	0
32	0	0	758	176	-582	-467	670	-203	261	1169	531	512	479	248	0
33	0	0	169	166	-3	-167	86	81	-178	-327	-106	-374	-228	-133	0
34	0	0	-1086	161	1247	462	-1166	704	-382	-2440	-1008	-1259	-820	-337	0
35	0	0	-1521	164	1685	678	-1603	924	-329	-2956	-1266	-1561	-1002	-182	0
36	0	0	-922	164	1086	379	-1004	625	-161	-1817	-725	-869	-382	114	0
37	0	0	288	170	-118	-229	203	26	242	568	405	374	403	213	0
38	0	0	1096	161	-935	-628	1015	-387	304	1848	1004	929	675	168	0
39	0	0	993	157	-836	-575	914	-339	279	1693	832	962	562	34	0
40	0	0	703	162	-541	-432	622	-189	236	1350	667	661	580	128	0
41	0	0	816	161	-655	-488	735	-247	323	1292	467	547	580	258	0
42	0	0	715	170	-545	-442	630	-187	215	1107	527	547	362	184	0
43	0	0	122	162	40	-142	41	101	-161	-308	-153	-306	-360	-207	0
44	0	0	-1051	151	1202	450	-1126	676	-322	-2374	-898	-1212	-882	-424	0
45	0	0	-1614	155	1769	729	-1691	962	-488	-3148	-1315	-1610	-1063	-289	0
46	0	0	-960	161	1121	399	-1040	641	-135	-1875	-770	-911	-457	9	0
47	0	0	130	141	11	-135	59	76	85	159	192	547	599	201	0
48	0	0	1099	151	-948	-625	1023	-398	248	1908	915	962	599	114	0
49	0	0	948	145	-803	-546	875	-329	296	1716	894	944	556	-27	0
50	0	0	752	157	-595	-454	673	-219	320	1404	611	779	568	172	0
51	0	0	760	149	-611	-454	685	-231	244	1222	382	587	444	139	0
52	0	0	731	151	-580	-441	655	-214	188	1105	496	527	405	195	0
53	0	0	86	151	65	-118	10	108	-188	-345	-141	-380	-343	-164	0
54	0	0	-1065	126	1191	469	-1128	658	-401	-2395	-956	-1253	-1001	-391	0
55	0	0	-1723	79	1802	822	-1762	940	-550	-3072	-1371	-1431	-975	-269	0
56	0	0	-1067	5	1072	531	-1069	538	-199	-1825	-898	-898	-455	-97	0
57	0	0	50	-48	-98	-1	74	-73	281	576	389	500	419	275	0
58	0	0	852	-135	-987	-358	919	-561	133	1854	793	956	591	112	0
59	0	0	728	-174	-902	-277	815	-538	230	1674	808	968	659	104	0
60	0	0	546	-164	-710	-191	628	-437	209	1530	826	840	374	-141	0
61	0	0	419	-161	-580	-129	499	-370	256	1181	434	644	407	199	0
62	0	0	456	-89	-545	-183	500	-317	23	911	182	424	415	368	0
63	0	0	154	52	-102	-103	128	-25	-155	-341	-289	-244	-135	50	0
64	0	0	-1168	176	1344	496	-1256	760	-512	-2487	-1032	-1231	-952	-374	0
65	0	0	-1490	399	1889	545	-1689	1144	-498	-3111	-1423	-1476	-1030	-97	0
66	0	0	-790	649	1439	70	-1114	1044	-221	-1918	-950	-911	-372	104	0
67	0	0	497	888	391	-692	53	639	120	494	172	471	386	304	0
68	0	0	1575	1061	-514	-1318	1044	273	197	1817	772	1032	688	221	0
69	0	0	1511	1290	-221	-1400	866	534	265	1658	711	923	688	102	0
70	0	0	1500	1728	228	-1614	636	978	89	1290	448	758	636	170	0
71	0	0	1785	2275	490	-2030	647	1382	217	1204	329	529	618	304	0
72	0	0	2023	2878	855	-2450	584	1866	98	1049	345	442	485	213	0
73	0	0	1736	3342	1606	-2539	65	2474	-192	-244	-240	-277	-267	-32	0
74	0	0	545	3561	3016	-2053	-1235	3288	-500	-2487	-1212	-1286	-999	-349	0
75	0	0	99	3513	3414	-1806	-1657	3463	-514	-3010	-1433	-1536	-927	-166	0
76	0	0	486	3266	2780	-1876	-1147	3023	-139	-1980	-1059	-938	-436	36	0
77	0	0	1541	2871	1330	-2206	105	2100	190	411	244	351	471	310	0
78	0	0	2223	2308	85	-2265	1069	1196	151	1879	667	977	715	217	0
79	0	0	1774	1841	67	-1807	853	954	141	1608	570	851	591	64	0
80	0	0	1448	1394	-54	-1421	751	670	388	1520	680	601	436	62	0
81	0	0	1200	1030	-170	-1115	685	430	277	1090	370	488	580	337	0
82	0	0	1006	698	-308	-852	657	195	131	968	323	384	434	124	0
83	0	0	360	453	93	-406	133	273	-205	-322	-157	-465	-203	-19	0
84	0	0	-1077	236	1313	420	-1195	774	-450	-2496	-1090	-1363	-927	-292	0
85	0	0	-1525	104	1629	710	-1577	866	-419	-3131	-1466	-1563	-1010	-252	0
86	0	0	-1044	44	1088	500	-1066	566	-122	-1938	-931	-929	-413	32	0
87	0	0	32	5	-27	-18	29	-11	170	356	203	281	388	203	0
88	0	0	1142	21	-1121	-581	1131	-550	356	1765	719	995	915	407	0
89	0	0	873	32	-841	-452	857	-404	327	1668	696	847	696	151	0
90	0	0	775	52	-723	-413	749	-335	395	1524	723	735	341	-151	0
91	0	0	517	87	-430	-302	473	-171	465	1239	345	508	444	139	0
92	0	0	744	128	-616	-436	680	-244	226	958	213	223	531	246	0
93	0	0	314	161	-153	-237	233	4	3	-331	-360	-337	-95	17	0
94	0	0	-1051	157	1208	447	-1129	682	-339	-2397	-1053	-1278	-847	-380	0
95	0	0	-1307	192	1499	557	-1403	845	-368	-2867	-1177	-1621	-1063	-242	0
96	0	0	-941	176	1117	382	-1029	646	-48	-1864	-892	-927	-490	15	0
97	0	0	261	205	-56	-233	158	74	312	533	306	372	378	230	0
98	0	0	1233	188	-1045	-710	1139	-428	413	1850	900	1032	570	77	0
99	0	0	1050	170	-880	-610	965	-355	341	1732	779	989	504	13	0
100	0	0	936	168	-768	-552	852	-300	279	1474	580	830	525	116	0
101	0	0	893	162	-731	-527	812	-284	331	1272	463	659	508	258	0
102	0	0	835	168	-667	-501	751	-249	195	1086	459	582	335	71	0
103	0	0	267	149	-118	-208	192	15	-98	-329	-277	-203	-65	60	0
104	0	0	-931	147	1078	392	-1004	612	-329	-2339	-944	-1148	-902	-287	0
105	0	0	-1347	164	1511	591	-1429	837	-413	-2904	-1233	-1495	-1051	-304	0
106	0	0	-1172	137	1309	517	-1240	723	-34	-1777	-781	-905	-624	-97	0
107	0	0	333	153	-180	-243	256	-13	236	616	358	453	419	151	0
108	0	0	1322	151	-1171	-736	1246	-510	333	1806	904	1191	869	271	0
109	0	0	1126	153	-973	-639	1049	-410	448	1914	960	904	417	126	0
110	0	0	940	139	-801	-539	870	-331	230	1396	721	888	502	164	0
111	0	0	863	157	-706	-510	784	-274	341	1208	403	657	531	244	0
112	0	0	868	168	-700	-518	784	-266	221	1160	545	626	409	168	0
113	0	0	249	162	-87	-205	168	37	-194	-180	-56	-263	-269	-197	0
114	0	0	-985	151	1136	417	-1060	643	-403	-2382	-898	-1202	-942	-378	0
115	0	0	-1515	157	1672	679	-1593	914	-453	-3065	-1284	-1396	-937	-296	0
116	0	0	-926	168	1094	379	-1010	631	-213	-1912	-822	-834	-448	60	0
117	0	0	177	182	5	-179	86	93	226	486	316	459	428	219	0
118	0	0	1188	184	-1004	-686	1096	-410	228	1724	737	1014	880	339	0
119	0	0	1142	205	-937	-673	1039	-366	174	1757	997	1142	702	67	0
120	0	0	788	195	-593	-491	690	-199	294	1584	808	834	382	-234	0
121	0	0	593	190	-403	-391	498	-106	382	1330	483	628	453	147	0
122	0	0	697	197	-500	-447	598	-151	168	894	217	401	415	360	0
123	0	0	331	205	-126	-268	228	39	-71	-240	-217	-234	-87	89	0
124	0	0	-916	213	1129	351	-1022	671	-614	-2137	-807	-1109	-1018	-341	0
125	0	0	-1554	201	1755	676	-1654	978	-490	-3018	-1303	-1526	-983	-314	0
126	0	0	-939	219	1158	360	-1048	688	-128	-1854	-834	-880	-428	100	0
127	0	0	159	230	71	-194	44	150	232	386	283	372	351	242	0
128	0	0	1177	221	-956	-699	1066	-367	252	1953	915	915	653	153	0
129	0	0	944	211	-733	-577	838	-261	238	1703	797	878	634	5	0
130	0	0	783	223	-560	-503	671	-168	248	1406	614	700	611	141	0
131	0	0	800	228	-572	-514	686	-172	335	1319	430	603	603	209	0
132	0	0	657	248	-409	-452	533	-80	116	1198	523	516	500	168	0
133	0	0	192	228	36	-210	78	132	-131	-254	-225	-240	-29	44	0
134	0	0	-923	244	1167	339	-1045	705	-589	-2260	-760	-1115	-865	-457	0
135	0	0	-1657	236	1893	710	-1775	1064	-475	-2975	-1309	-1567	-937	-289	0
136	0	0	-1195	238	1433	478	-1314	835	-232	-1707	-649	-760	-539	-129	0
137	0	0	86	258	172	-172	-43	215	199	343	159	411	388	40	0
138	0	0	1068	258	-810	-663	939	-276	250	1864	766	1024	896	335	0
139	0	0	979	269	-710	-624	844	-220	271	1844	770	900	690	87	0
140	0	0	899	281	-618	-590	758	-168	195	1707	646	694	601	93	0
141	0	0	740	279	-461	-509	600	-91	279	1261	479	479	539	170	0
142	0	0	725	283	-442	-504	583	-79	265	1204	461	614	490	120	0
143	0	0	151	265	114	-208	18	189	-250	-120	-29	-234	-271	-159	0
144	0	0	-951	263	1214	344	-1082	738	-424	-2091	-905	-1115	-917	-388	0
145	0	0	-1499	285	1784	607	-1641	1034	-483	-2894	-1371	-1435	-968	-320	0
146	0	0	-919	287	1206	316	-1062	746	-122	-1806	-752	-826	-436	52	0
147	0	0	171	308	137	-239	17	222	161	442	318	422	318	195	0
148	0	0	1215	308	-907	-761	1061	-299	329	1891	805	1045	869	296	0
149	0	0	1000	310	-690	-655	845	-190	426	2048	929	836	655	83	0
150	0	0	859	312	-547	-585	703	-117	366	1769	762	688	246	-95	0
151	0	0	802	298	-504	-550	653	-103	248	1323	649	743	386	89	0
152	0	0	787	310	-477	-548	632	-83	153	1165	616	710	366	98	0
153	0	0	304	331	27	-317	138	179	-126	-44	1	-213	-250	-236	0
154	0	0	-840	337	1177	251	-1008	757	-477	-2250	-805	-1196	-964	-469	0
155	0	0	-1393	351	1744	521	-1568	1047	-432	-3001	-1156	-1520	-987	-289	0
156	0	0	-872	356	1228	258	-1050	792	-126	-1835	-814	-880	-473	-46	0
157	0	0	293	370	77	-331	108	223	259	473	452	450	405	207	0
158	0	0	1206	368	-838	-787	1022	-235	250	1953	991	991	649	77	0
159	0	0	1169	370	-799	-769	984	-214	292	1798	942	995	622	21	0
160	0	0	865	382	-483	-623	674	-50	419	1542	746	702	599	159	0
161	0	0	901	382	-519	-641	710	-68	238	1299	510	632	488	162	0
162	0	0	880	395	-485	-637	682	-45	281	1177	566	618	488	131	0
163	0	0	412	401	-11	-406	211	195	-97	-89	77	-244	-333	-168	0
164	0	0	-842	386	1228	228	-1035	807	-393	-2209	-873	-1113	-882	-376	0
165	0	0	-1349	397	1746	476	-1547	1071	-500	-2954	-1185	-1486	-1078	-337	0
166	0	0	-756	413	1169	171	-962	791	-122	-1848	-768	-830	-587	3	0
167	0	0	312	430	118	-371	97	274	240	506	490	463	436	207	0
168	0	0	1277	434	-843	-855	1060	-204	265	1963	973	1022	552	46	0
169	0	0	1212	436	-776	-824	994	-170	310	1790	1024	1020	552	58	0
170	0	0	925	450	-475	-687	700	-12	291	1451	754	803	488	149	0
171	0	0	1035	461	-574	-748	804	-56	230	1358	661	640	434	236	0
172	0	0	930	473	-457	-701	693	8	226	1229	708	574	422	133	0
173	0	0	440	471	31	-455	204	251	-89	-54	151	-199	-376	-211	0
174	0	0	-737	469	1206	134	-971	837	-353	-2166	-731	-1111	-923	-409	0
175	0	0	-1253	479	1732	387	-1492	1105	-333	-2975	-1082	-1532	-1039	-195	0
176	0	0	-815	492	1307	161	-1061	899	-172	-1883	-713	-1016	-496	-149	0
177	0	0	318	498	180	-408	69	339	116	186	129	256	543	407	0
178	0	0	1404	533	-871	-968	1137	-169	306	1988	878	954	812	320	0
179	0	0	1280	541	-739	-910	1009	-99	190	1866	1119	1039	554	-62	0
180	0	0	961	529	-432	-745	696	48	234	1445	743	758	490	128	0
181	0	0	1055	547	-508	-801	781	19	312	1325	562	549	500	289	0
182	0	0	957	566	-391	-761	674	87	182	1200	657	506	347	168	0
183	0	0	477	568	91	-522	193	329	-71	-122	147	-250	-355	-207	0
184	0	0	-708	578	1286	65	-997	932	-420	-2229	-744	-1169	-1002	-465	0
185	0	0	-1220	597	1817	311	-1518	1207	-384	-2991	-1070	-1414	-1105	-244	0
186	0	0	-685	607	1292	39	-988	949	-83	-1860	-706	-840	-580	38	0
187	0	0	454	628	174	-541	140	401	250	459	459	356	302	289	0
188	0	0	1363	624	-739	-993	1051	-57	323	1891	904	981	805	358	0
189	0	0	1419	651	-768	-1035	1093	-58	161	1965	1158	905	523	25	0
190	0	0	1041	644	-397	-842	719	123	316	1792	1002	737	386	-116	0
191	0	0	894	646	-248	-770	571	199	434	1305	593	582	426	100	0
192	0	0	1064	655	-409	-859	736	123	201	1032	389	378	422	327	0
193	0	0	684	679	-5	-681	344	337	-65	-164	-40	-157	-54	91	0
194	0	0	-630	669	1299	-19	-964	984	-448	-2165	-838	-1210	-884	-234	0
195	0	0	-1022	694	1716	164	-1369	1205	-409	-2873	-1099	-1497	-1006	-252	0
196	0	0	-687	700	1387	-6	-1037	1043	-230	-1874	-758	-948	-485	34	0
197	0	0	500	719	219	-609	140	469	219	413	444	411	351	261	0
198	0	0	1429	719	-710	-1074	1069	4	236	1984	1008	999	706	234	0
199	0	0	1362	713	-649	-1037	1005	32	269	1792	946	991	622	75	0
200	0	0	1159	729	-430	-944	794	149	242	1501	694	818	582	190	0
201	0	0	1010	739	-271	-874	640	234	215	1332	492	630	541	291	0
202	0	0	1056	750	-306	-903	681	222	197	1179	539	580	403	248	0
203	0	0	502	746	244	-624	129	495	-182	-252	-149	-197	36	104	0
204	0	0	-563	752	1315	-94	-939	1033	-694	-2229	-795	-1030	-845	-452	0
205	0	0	-1231	741	1972	245	-1601	1356	-483	-2995	-1216	-1410	-933	-122	0
206	0	0	-817	733	1550	42	-1183	1141	-459	-1881	-620	-754	-539	-145	0
207	0	0	427	737	310	-582	58	523	97	81	-7	335	529	498	0
208	0	0	1483	750	-733	-1116	1108	8	248	1703	810	1167	888	331	0
209	0	0	1286	737	-549	-1011	917	94	399	1984	799	902	659	230	0
210	0	0	1188	696	-492	-942	840	102	145	1431	649	857	564	166	0
211	0	0	1145	690	-455	-917	800	117	190	1264	382	665	576	382	0
212	0	0	1045	671	-374	-858	709	148	161	1171	461	673	486	228	0
213	0	0	559	644	85	-601	237	364	-236	-85	-91	-120	-246	-133	0
214	0	0	-725	611	1336	57	-1030	973	-556	-2277	-911	-1169	-898	-389	0
215	0	0	-1294	601	1895	346	-1594	1248	-541	-3071	-1336	-1449	-1078	-203	0
216	0	0	-828	570	1398	129	-1113	984	-215	-2040	-851	-952	-535	62	0
217	0	0	302	554	252	-428	25	403	93	263	228	366	275	325	0
218	0	0	1390	521	-869	-955	1129	-174	285	1887	851	1016	673	261	0
219	0	0	1136	492	-644	-814	890	-76	161	1668	791	1001	539	98	0
220	0	0	1080	473	-607	-776	843	-67	205	1443	517	810	613	168	0
221	0	0	974	455	-519	-714	746	-32	228	1251	372	516	591	259	0
222	0	0	905	444	-461	-674	683	-8	87	1107	415	502	430	228	0
223	0	0	484	417	-67	-450	275	175	-155	-54	-91	-217	-277	-67	0
224	0	0	-840	386	1226	227	-1033	806	-517	-2312	-1008	-1259	-882	-325	0
225	0	0	-1347	356	1703	495	-1525	1029	-531	-3084	-1319	-1584	-1035	-283	0
226	0	0	-937	353	1290	292	-1113	821	-172	-2023	-970	-952	-568	124	0
227	0	0	200	345	145	-272	27	245	118	166	157	194	263	242	0
228	0	0	1243	322	-921	-782	1082	-299	289	1870	857	905	708	213	0
229	0	0	1114	294	-820	-704	967	-263	294	1681	711	902	626	-13	0
230	0	0	907	281	-626	-594	766	-172	308	1377	564	655	591	246	0
231	0	0	882	275	-607	-578	744	-166	289	1249	362	452	500	360	0
232	0	0	837	267	-570	-552	703	-151	135	1119	469	419	455	258	0
233	0	0	354	250	-104	-302	229	73	-186	-77	-102	-333	-242	-153	0
234	0	0	-1007	238	1245	384	-1126	741	-446	-2366	-981	-1272	-902	-420	0
235	0	0	-1382	230	1612	576	-1497	921	-376	-3045	-1262	-1540	-1049	-195	0
236	0	0	-1001	230	1231	385	-1116	730	-164	-2056	-929	-1053	-488	60	0
237	0	0	155	226	71	-190	42	148	67	-155	-135	240	562	327	0
238	0	0	1229	225	-1004	-727	1116	-389	345	1744	659	964	810	302	0
239	0	0	1168	230	-938	-699	1053	-354	56	1713	898	942	568	-17	0
240	0	0	827	205	-622	-516	724	-208	248	1536	810	735	430	-112	0
241	0	0	693	197	-496	-445	594	-149	372	1028	269	531	614	292	0
242	0	0	882	213	-669	-547	775	-228	234	1004	380	477	475	188	0
243	0	0	206	205	-1	-205	103	102	-258	-267	-128	-337	-240	-265	0
244	0	0	-871	190	1061	340	-966	625	-403	-2265	-1001	-1286	-836	-368	0
245	0	0	-1532	194	1726	669	-1629	960	-504	-3135	-1381	-1519	-1010	-240	0
246	0	0	-1004	192	1196	406	-1100	694	-166	-2122	-1092	-1016	-477	-44	0
247	0	0	44	199	155	-121	-55	177	145	195	9	318	389	190	0
248	0	0	1051	192	-859	-621	955	-333	236	1755	675	937	632	102	0
249	0	0	950	188	-762	-569	856	-287	252	1598	663	975	713	69	0
250	0	0	764	190	-574	-477	669	-192	228	1592	688	810	341	-145	0
251	0	0	529	192	-337	-360	433	-72	279	1206	192	642	459	120	0
252	0	0	661	186	-475	-423	568	-144	77	849	-40	446	605	372	0
253	0	0	343	194	-149	-268	246	22	-174	-273	-358	-133	-85	44	0
254	0	0	-1024	188	1212	418	-1118	700	-543	-2324	-1113	-1129	-861	-275	0
255	0	0	-1413	201	1614	606	-1513	907	-562	-3041	-1431	-1534	-1047	-261	0
256	0	0	-1172	176	1348	498	-1260	762	-401	-2139	-824	-807	-636	-129	0
257	0	0	50	201	151	-125	-50	176	79	112	25	312	432	304	0
258	0	0	1058	201	-857	-629	957	-328	149	1720	609	925	591	114	0
259	0	0	1010	194	-816	-602	913	-311	228	1614	576	999	620	91	0
260	0	0	713	186	-527	-449	620	-170	120	1336	399	725	576	221	0
261	0	0	727	192	-535	-459	631	-171	186	1111	209	517	502	234	0
262	0	0	653	205	-448	-429	550	-121	93	956	256	453	455	211	0
263	0	0	206	199	-7	-202	106	96	-225	-166	-331	-174	-176	-112	0
264	0	0	-1091	195	1286	448	-1188	740	-502	-2407	-1237	-1212	-781	-285	0
265	0	0	-1573	192	1765	690	-1669	978	-498	-2933	-1315	-1499	-1140	-395	0
266	0	0	-1327	190	1517	568	-1422	853	-124	-2064	-1072	-1101	-624	-54	0
267	0	0	-176	186	362	-5	-269	274	-50	7	-141	128	374	211	0
268	0	0	1075	201	-874	-638	974	-336	194	1596	519	989	913	298	0
269	0	0	800	205	-595	-502	697	-195	355	1773	483	783	539	201	0
270	0	0	758	194	-564	-476	661	-185	267	1404	300	671	585	194	0
271	0	0	765	201	-564	-483	664	-181	254	1070	145	440	587	310	0
272	0	0	680	209	-471	-444	575	-131	116	1014	153	446	475	261	0
273	0	0	191	192	1	-191	95	96	-188	-207	-287	-275	-195	-71	0
274	0	0	-1030	186	1216	422	-1123	701	-523	-2345	-1212	-1266	-863	-355	0
275	0	0	-1635	182	1817	726	-1726	999	-550	-3193	-1536	-1557	-985	-174	0
276	0	0	-1137	186	1323	475	-1230	754	-225	-2203	-1200	-1146	-475	116	0
277	0	0	18	184	166	-101	-74	175	197	64	-48	230	345	399	0
278	0	0	979	174	-805	-576	892	-315	199	1683	597	789	628	184	0
279	0	0	985	182	-803	-583	894	-310	223	1619	521	849	620	151	0
280	0	0	694	182	-512	-438	603	-165	178	1229	304	659	595	242	0
281	0	0	750	190	-560	-470	655	-185	256	1099	128	488	508	265	0
282	0	0	654	197	-457	-425	555	-130	180	1012	273	428	457	331	0
283	0	0	226	180	-46	-203	136	67	-263	-405	-364	-162	-17	48	0
284	0	0	-988	170	1158	409	-1073	664	-399	-2351	-1257	-1317	-907	-347	0
285	0	0	-1585	174	1759	705	-1672	966	-529	-3173	-1579	-1656	-995	-135	0
286	0	0	-1135	188	1323	473	-1229	755	-199	-2236	-1266	-1136	-578	3	0
287	0	0	18	190	172	-104	-77	181	195	50	-48	205	306	325	0
288	0	0	1076	188	-888	-632	982	-350	238	1759	636	849	646	162	0
289	0	0	909	176	-733	-542	821	-278	289	1536	582	886	543	19	0
290	0	0	798	184	-614	-491	706	-215	234	1295	395	692	566	211	0
291	0	0	783	188	-595	-485	689	-203	246	1136	166	442	587	259	0
292	0	0	754	192	-562	-473	658	-185	118	937	289	434	403	180	0
293	0	0	294	180	-114	-237	204	33	-128	-164	-120	-252	-219	-62	0
294	0	0	-992	164	1156	414	-1074	660	-455	-2438	-1088	-1214	-948	-335	0
295	0	0	-1527	176	1703	675	-1615	939	-444	-3239	-1530	-1722	-1099	-258	0
296	0	0	-1232	174	1406	529	-1319	790	-180	-2281	-1063	-1030	-572	-131	0
297	0	0	-46	180	226	-67	-136	203	147	-230	-296	87	432	479	0
298	0	0	1216	182	-1034	-699	1125	-426	287	1579	721	894	776	355	0
299	0	0	1062	178	-884	-620	973	-353	116	1668	828	946	591	29	0
300	0	0	664	162	-502	-413	583	-170	246	1142	537	679	492	178	0
301	0	0	808	176	-632	-492	720	-228	355	1035	269	483	492	248	0
302	0	0	779	190	-589	-484	684	-199	242	1012	393	446	405	244	0
303	0	0	216	184	-32	-200	124	76	-79	-240	-180	-211	-271	-172	0
304	0	0	-910	180	1090	365	-1000	635	-294	-2413	-1061	-1191	-950	-356	0
305	0	0	-1542	192	1734	675	-1638	963	-409	-3261	-1453	-1520	-1134	-168	0
306	0	0	-1057	192	1249	432	-1153	720	-112	-2287	-1156	-1026	-620	7	0
307	0	0	54	205	151	-129	-48	178	279	-87	133	195	225	275	0
308	0	0	1185	190	-995	-687	1090	-402	391	1534	768	1018	871	333	0
309	0	0	1105	201	-904	-653	1004	-351	194	1711	814	995	389	-34	0
310	0	0	865	186	-679	-525	772	-246	333	1515	766	791	329	-174	0
311	0	0	583	184	-399	-383	491	-107	424	1150	351	514	347	97	0
312	0	0	781	188	-593	-484	687	-202	246	744	223	492	386	67	0
313	0	0	335	184	-151	-259	243	16	-46	-254	-225	-190	-9	34	0
314	0	0	-906	190	1096	358	-1001	643	-322	-2487	-1020	-1235	-925	-312	0
315	0	0	-1392	192	1584	600	-1488	888	-347	-3088	-1414	-1540	-1010	-279	0
316	0	0	-1080	190	1270	445	-1175	730	-244	-2229	-1123	-1043	-607	-29	0
317	0	0	89	197	108	-143	-9	152	215	23	147	157	322	261	0
318	0	0	1146	186	-960	-666	1053	-387	242	1767	741	904	558	48	0
319	0	0	1072	180	-892	-626	982	-356	292	1647	783	884	521	29	0
320	0	0	800	178	-622	-489	711	-222	252	1251	539	772	452	91	0
321	0	0	851	178	-673	-514	762	-247	316	1131	349	566	496	159	0
322	0	0	752	188	-564	-470	658	-188	213	979	333	477	300	116	0
323	0	0	327	174	-153	-250	240	10	-155	-242	-223	-133	7	27	0
324	0	0	-812	192	1004	310	-908	598	-521	-2392	-1004	-991	-851	-380	0
325	0	0	-1519	176	1695	671	-1607	935	-393	-2941	-1187	-1571	-1146	-403	0
326	0	0	-987	178	1165	404	-1076	671	-106	-2151	-935	-1026	-667	-62	0
327	0	0	120	176	56	-148	32	116	-17	-283	-97	329	599	195	0
328	0	0	1144	192	-952	-668	1048	-380	217	1641	657	1022	845	310	0
329	0	0	1050	176	-874	-613	962	-349	323	1581	655	935	669	85	0
330	0	0	868	166	-702	-517	785	-268	228	1358	519	723	647	190	0
331	0	0	802	166	-636	-484	719	-235	194	1117	230	486	498	145	0
332	0	0	759	176	-583	-467	671	-203	145	993	368	519	378	147	0
333	0	0	348	166	-182	-257	265	-8	-176	-87	-42	-223	-81	-116	0
334	0	0	-946	155	1101	395	-1023	628	-409	-2289	-1074	-1117	-832	-422	0
335	0	0	-1521	164	1685	678	-1603	924	-488	-3127	-1464	-1507	-968	-300	0
336	0	0	-1058	170	1228	444	-1143	699	-128	-2248	-1018	-1006	-469	52	0
337	0	0	33	174	141	-103	-54	157	97	9	67	190	285	207	0
338	0	0	997	161	-836	-579	916	-337	221	1771	828	894	613	145	0
339	0	0	921	149	-772	-535	846	-311	318	1608	752	919	665	-3	0
340	0	0	773	162	-611	-467	692	-224	211	1262	564	735	554	124	0
341	0	0	771	164	-607	-467	689	-221	364	1148	413	554	603	256	0
342	0	0	653	147	-506	-400	579	-179	25	725	209	626	708	170	0
343	0	0	350	162	-188	-256	269	-13	-77	31	-13	-209	-83	-54	0
344	0	0	-960	149	1109	405	-1034	629	-457	-2174	-1059	-1222	-717	-407	0
345	0	0	-1525	153	1678	686	-1601	915	-521	-3142	-1449	-1616	-991	-294	0
346	0	0	-1113	159	1272	477	-1192	715	-153	-2118	-1024	-1065	-405	40	0
347	0	0	-49	174	223	-62	-136	198	122	-21	89	62	215	213	0
348	0	0	1013	164	-849	-588	931	-342	238	1918	876	894	578	157	0
349	0	0	855	147	-708	-501	781	-280	308	1711	820	919	597	44	0
350	0	0	643	162	-481	-402	562	-159	296	1431	616	574	407	155	0
351	0	0	676	164	-512	-420	594	-174	292	1305	465	492	597	308	0
352	0	0	649	170	-479	-409	564	-154	184	1105	494	469	353	128	0
353	0	0	203	157	-46	-180	124	55	-106	64	89	-215	-207	-180	0
354	0	0	-931	149	1080	391	-1005	614	-320	-2159	-876	-1226	-874	-267	0
355	0	0	-1482	159	1641	661	-1561	900	-331	-2805	-1039	-1509	-1222	-568	0
356	0	0	-1298	155	1453	571	-1375	804	-93	-2176	-917	-1035	-609	-166	0
357	0	0	-13	155	168	-71	-90	161	211	-85	-32	31	353	360	0
358	0	0	913	149	-764	-531	838	-307	283	1980	958	966	490	58	0
359	0	0	833	151	-682	-492	757	-265	296	1771	905	917	481	-64	0
360	0	0	667	153	-514	-410	590	-180	339	1422	836	713	502	106	0
361	0	0	707	162	-545	-434	626	-191	318	1280	618	488	426	83	0
362	0	0	608	166	-442	-387	525	-138	277	1156	696	506	323	145	0
363	0	0	186	155	-31	-170	108	62	-46	129	131	-141	-238	-254	0
364	0	0	-947	145	1092	401	-1019	618	-312	-2128	-735	-1177	-1043	-424	0
365	0	0	-1457	157	1614	650	-1535	885	-225	-2913	-1150	-1509	-1156	-195	0
366	0	0	-1278	155	1433	561	-1355	794	17	-1990	-731	-1053	-743	-199	0
367	0	0	-83	155	238	-36	-160	196	207	-48	122	93	246	291	0
368	0	0	1068	164	-904	-616	986	-370	378	1850	981	1045	698	287	0
369	0	0	858	166	-692	-512	775	-263	217	2052	1231	979	358	-3	0
370	0	0	702	161	-541	-431	621	-190	362	1697	1061	843	184	-223	0
371	0	0	616	147	-469	-381	542	-161	314	1299	711	622	485	263	0
372	0	0	568	157	-411	-362	489	-127	211	1026	677	580	291	-31	0
373	0	0	327	155	-172	-241	249	-8	-67	141	265	-34	-292	-155	0
374	0	0	-896	147	1043	374	-969	595	-343	-2137	-754	-993	-1002	-444	0
375	0	0	-1337	145	1482	596	-1409	813	-376	-2927	-1072	-1344	-1121	-339	0
376	0	0	-1114	141	1255	486	-1184	698	-203	-2069	-787	-1049	-618	-67	0
377	0	0	-15	155	170	-70	-92	162	149	159	428	277	209	211	0
378	0	0	1031	151	-880	-591	955	-364	333	1920	1266	1057	506	124	0
379	0	0	855	145	-710	-500	782	-282	277	1786	1189	1043	541	44	0
380	0	0	735	155	-580	-445	657	-212	335	1619	845	805	479	151	0
381	0	0	459	145	-314	-302	386	-84	405	1379	776	669	322	135	0
382	0	0	612	159	-453	-385	532	-147	141	962	589	587	151	29	0
383	0	0	310	155	-155	-232	232	0	-60	-73	170	110	38	104	0
384	0	0	-910	155	1065	377	-987	610	-250	-1889	-719	-1196	-1001	-275	0
385	0	0	-1434	141	1575	646	-1504	858	-436	-2836	-1008	-1625	-1406	-477	0
386	0	0	-910	149	1059	380	-984	604	-199	-1945	-684	-925	-801	-23	0
387	0	0	22	153	131	-87	-54	142	1	124	259	256	228	248	0
388	0	0	1010	145	-865	-577	937	-360	273	1932	1123	1004	644	155	0
389	0	0	903	149	-754	-526	828	-302	194	1844	1002	874	605	58	0
390	0	0	781	153	-628	-467	704	-237	221	1524	808	781	568	131	0
391	0	0	779	153	-626	-466	702	-236	184	1371	516	566	531	228	0
392	0	0	678	159	-519	-418	598	-180	194	1210	593	583	413	178	0
393	0	0	343	157	-186	-250	264	-14	-217	143	162	-133	-186	-131	0
394	0	0	-731	157	888	287	-809	522	-329	-2064	-743	-1134	-816	-292	0
395	0	0	-1302	151	1453	575	-1377	802	-486	-3010	-1202	-1487	-991	-238	0
396	0	0	-931	145	1076	393	-1003	610	-292	-2139	-873	-1123	-547	23	0
397	0	0	80	151	71	-115	4	111	133	120	186	161	261	283	0
398	0	0	1045	141	-904	-593	974	-381	205	1907	905	902	574	137	0
399	0	0	965	149	-816	-557	890	-333	292	1747	830	952	521	124	0
400	0	0	799	161	-638	-480	718	-238	322	1550	620	587	483	258	0
401	0	0	855	157	-698	-506	776	-270	259	1272	498	453	440	322	0
402	0	0	771	157	-614	-464	692	-228	159	1177	545	475	395	273	0
403	0	0	404	141	-263	-272	333	-61	-168	69	5	-263	-244	-124	0
404	0	0	-763	141	904	311	-833	522	-355	-2168	-851	-1261	-904	-391	0
405	0	0	-1327	151	1478	588	-1402	814	-469	-3049	-1301	-1588	-1134	-213	0
406	0	0	-958	147	1105	405	-1031	626	-186	-2168	-919	-1210	-607	89	0
407	0	0	67	164	97	-115	-15	130	137	1	31	62	190	300	0
408	0	0	1079	139	-940	-609	1009	-400	250	1711	704	1016	849	355	0
409	0	0	1101	155	-946	-628	1023	-395	44	1792	915	917	543	-15	0
410	0	0	806	137	-669	-471	737	-266	265	1664	849	754	403	-65	0
411	0	0	559	139	-420	-349	489	-140	176	1208	364	500	355	131	0
412	0	0	847	147	-700	-497	773	-276	209	933	256	391	382	366	0
413	0	0	539	155	-384	-347	461	-114	-38	46	-118	-151	71	162	0
414	0	0	-848	147	995	350	-921	571	-386	-2182	-1026	-1189	-836	-312	0
415	0	0	-1331	139	1470	596	-1400	804	-349	-2908	-1115	-1441	-1179	-527	0
416	0	0	-1090	139	1229	475	-1159	684	-232	-2217	-1059	-1160	-572	79	0
417	0	0	45	147	102	-96	-28	124	81	-108	-1	75	225	256	0
418	0	0	1153	143	-1010	-648	1081	-433	298	1792	857	954	657	174	0
419	0	0	1002	141	-861	-571	931	-360	259	1722	702	970	589	44	0
420	0	0	880	141	-739	-510	809	-299	192	1443	477	843	597	98	0
421	0	0	831	141	-690	-486	760	-274	250	1206	304	646	525	190	0
422	0	0	767	147	-620	-457	693	-236	116	1057	366	500	411	166	0
423	0	0	463	141	-322	-302	392	-90	-129	11	-232	9	95	97	0
424	0	0	-846	153	999	346	-922	576	-713	-2227	-919	-1107	-871	-479	0
425	0	0	-1465	145	1610	660	-1537	877	-409	-3121	-1429	-1439	-971	-287	0
426	0	0	-1234	147	1381	543	-1307	764	-498	-2246	-807	-940	-692	-248	0
427	0	0	-45	143	188	-49	-116	165	-50	-87	17	219	223	143	0
428	0	0	913	151	-762	-532	837	-305	372	1718	651	973	768	203	0
429	0	0	1080	161	-919	-620	999	-379	180	1761	448	725	727	360	0
430	0	0	876	153	-723	-514	799	-285	230	1561	713	797	395	-15	0
431	0	0	789	151	-638	-470	713	-243	207	1206	294	613	601	250	0
432	0	0	682	161	-521	-421	601	-180	186	1043	275	533	455	180	0
433	0	0	346	149	-197	-247	271	-24	-161	40	-104	-118	-161	-137	0
434	0	0	-910	151	1061	379	-985	606	-364	-2110	-1053	-1156	-791	-356	0
435	0	0	-1622	145	1767	738	-1694	956	-519	-3150	-1548	-1511	-989	-287	0
436	0	0	-1218	153	1371	532	-1294	762	-232	-2269	-1138	-1018	-568	38	0
437	0	0	-167	164	331	1	-249	247	104	-97	-184	102	228	215	0
438	0	0	983	145	-838	-564	910	-346	217	1654	568	987	857	389	0
439	0	0	874	153	-721	-513	797	-284	263	1555	570	861	649	118	0
440	0	0	773	151	-622	-462	697	-235	192	1517	754	692	393	-232	0
441	0	0	608	131	-477	-369	542	-173	126	1222	393	558	434	98	0
442	0	0	672	151	-521	-411	596	-185	87	756	147	700	655	261	0
443	0	0	303	164	-139	-233	221	12	-93	-48	-159	-69	56	-108	0
444	0	0	-1092	149	1241	471	-1166	695	-426	-2168	-1107	-1264	-894	-368	0
445	0	0	-1664	147	1811	758	-1737	979	-446	-2985	-1464	-1505	-940	-232	0
446	0	0	-1385	143	1528	621	-1456	835	-186	-2328	-1090	-1187	-543	-25	0
447	0	0	-166	161	327	2	-246	244	159	-124	-31	97	238	166	0
448	0	0	927	153	-774	-540	850	-310	285	1777	785	921	630	207	0
449	0	0	868	143	-725	-505	796	-291	347	1674	729	882	665	15	0
450	0	0	708	161	-547	-434	627	-193	226	1365	510	679	539	133	0
451	0	0	659	161	-498	-410	578	-168	302	1292	329	580	630	242	0
452	0	0	569	147	-422	-358	495	-137	118	1049	360	428	358	44	0
453	0	0	162	137	-25	-149	93	56	-118	17	-36	65	-19	-120	0
454	0	0	-1149	139	1288	505	-1218	713	-327	-2166	-1022	-1208	-905	-347	0
455	0	0	-1783	147	1930	818	-1856	1038	-355	-2939	-1392	-1604	-970	-304	0
456	0	0	-1411	137	1548	637	-1479	842	-172	-2275	-956	-1183	-779	-194	0
457	0	0	-270	145	415	62	-342	280	180	-81	52	91	161	182	0
458	0	0	812	133	-679	-472	745	-273	298	1773	836	931	564	89	0
459	0	0	804	129	-675	-466	739	-273	292	1736	748	942	525	1	0
460	0	0	642	126	-516	-384	579	-195	314	1346	591	739	517	75	0
461	0	0	614	131	-483	-372	548	-176	281	1284	393	605	469	162	0
462	0	0	534	137	-397	-335	465	-130	93	1105	467	519	314	67	0
463	0	0	142	139	-3	-140	72	68	-85	205	91	-58	-221	-135	0
464	0	0	-1051	147	1198	452	-1124	672	-325	-2054	-964	-1154	-915	-519	0
465	0	0	-1806	153	1959	826	-1882	1056	-430	-3003	-1323	-1429	-1028	-271	0
466	0	0	-1435	188	1623	623	-1529	905	-242	-2300	-1014	-1156	-702	-100	0
467	0	0	-275	250	525	12	-400	387	203	-19	71	168	64	256	0
468	0	0	866	259	-607	-562	736	-174	133	1761	834	1101	582	73	0
469	0	0	820	275	-545	-547	682	-135	306	1810	843	971	603	40	0
470	0	0	638	285	-353	-461	495	-34	362	1517	657	789	407	143	0
471	0	0	703	306	-397	-504	550	-45	308	1394	576	665	343	114	0
472	0	0	622	312	-310	-467	466	1	258	1142	479	675	322	100	0
473	0	0	262	298	36	-280	113	167	-62	230	120	15	-225	-186	0
474	0	0	-1022	285	1307	368	-1164	796	-281	-1986	-779	-1032	-931	-386	0
475	0	0	-1647	267	1914	690	-1780	1090	-376	-2985	-1247	-1427	-1098	-312	0
476	0	0	-1360	261	1621	549	-1490	941	-225	-2205	-993	-1039	-626	-110	0
477	0	0	-188	267	455	-39	-321	361	172	-52	126	225	217	129	0
478	0	0	891	238	-653	-564	772	-207	265	1800	954	962	545	155	0
479	0	0	863	225	-638	-544	750	-206	287	1734	956	987	558	128	0
480	0	0	739	225	-514	-482	626	-144	275	1678	1004	830	271	-83	0
481	0	0	560	215	-345	-387	452	-65	281	1224	618	750	388	60	0
482	0	0	603	225	-378	-414	490	-76	161	882	242	539	562	312	0
483	0	0	385	211	-174	-298	279	18	-139	199	170	75	44	95	0
484	0	0	-1077	197	1274	440	-1175	735	-399	-2015	-752	-1037	-911	-291	0
485	0	0	-1634	207	1841	713	-1737	1024	-372	-2898	-1175	-1544	-1098	-246	0
486	0	0	-1237	186	1423	525	-1330	804	-246	-2093	-783	-1030	-787	-23	0
487	0	0	-267	192	459	37	-363	325	36	-186	135	194	23	126	0
488	0	0	913	180	-733	-546	823	-276	263	1893	1008	1076	599	213	0
489	0	0	817	168	-649	-492	733	-240	252	1755	904	977	485	-11	0
490	0	0	756	180	-576	-468	666	-198	275	1511	700	874	585	137	0
491	0	0	637	170	-467	-403	552	-148	291	1284	471	657	494	174	0
492	0	0	620	176	-444	-398	532	-134	281	1088	525	582	358	174	0
493	0	0	302	153	-149	-227	225	2	-75	250	213	5	-116	-73	0
494	0	0	-997	135	1132	431	-1064	633	-401	-1986	-863	-1063	-977	-409	0
495	0	0	-1564	135	1699	714	-1631	917	-492	-3082	-1237	-1474	-1113	-291	0
496	0	0	-1495	124	1619	685	-1557	871	-300	-2217	-950	-999	-696	-201	0
497	0	0	-92	133	225	-20	-158	179	145	-292	-271	60	331	230	0
498	0	0	1050	139	-911	-594	980	-386	258	1738	894	1074	882	345	0
499	0	0	1043	145	-898	-594	970	-376	106	1833	1063	1024	450	7	0
500	0	0	797	126	-671	-461	734	-272	341	1513	638	783	605	186	0
501	0	0	651	126	-525	-388	588	-199	56	1354	793	698	485	106	0
502	0	0	695	141	-554	-418	624	-206	186	956	448	517	298	-56	0
503	0	0	354	147	-207	-250	280	-30	-69	244	186	-52	-250	-40	0
504	0	0	-884	126	1010	379	-947	568	-384	-1990	-776	-1193	-944	-388	0
505	0	0	-1477	129	1606	674	-1541	867	-444	-3018	-1336	-1555	-1049	-275	0
506	0	0	-1142	120	1262	511	-1202	691	-217	-2260	-921	-1129	-626	3	0
507	0	0	-99	126	225	-13	-162	175	104	-176	87	-21	85	232	0
508	0	0	1010	108	-902	-559	956	-397	323	1771	991	968	541	213	0
509	0	0	969	106	-863	-537	916	-378	355	1709	894	923	529	97	0
510	0	0	793	122	-671	-457	732	-274	333	1489	547	651	502	141	0
511	0	0	630	116	-514	-373	572	-199	448	1361	607	521	320	162	0
512	0	0	746	122	-624	-434	685	-251	161	927	422	426	366	44	0
513	0	0	455	118	-337	-286	396	-109	-95	11	36	-114	-3	95	0
514	0	0	-840	110	950	365	-895	530	-353	-2104	-814	-1175	-838	-275	0
515	0	0	-1274	120	1394	577	-1334	757	-413	-3082	-1195	-1695	-1096	-351	0
516	0	0	-1168	108	1276	530	-1222	692	-366	-2238	-647	-1055	-731	-81	0
517	0	0	-77	120	197	-21	-137	158	83	-358	-147	-137	56	362	0
518	0	0	1136	118	-1018	-627	1077	-450	265	1846	919	911	593	203	0
519	0	0	1083	110	-973	-596	1028	-431	358	1701	911	917	605	77	0
520	0	0	837	100	-737	-468	787	-318	254	1359	595	750	541	95	0
521	0	0	921	56	-865	-488	893	-404	322	1284	483	609	601	238	0
522	0	0	681	-13	-694	-334	687	-353	225	1030	510	453	455	104	0
523	0	0	398	-106	-504	-146	451	-305	-126	176	42	-60	-234	-81	0
524	0	0	-868	-176	692	522	-780	258	-413	-2005	-882	-1061	-845	-391	0
525	0	0	-1510	-197	1313	853	-1411	558	-403	-3111	-1418	-1645	-1169	-277	0
526	0	0	-1363	-223	1140	793	-1251	458	-223	-2378	-970	-1150	-762	-120	0
527	0	0	-136	-205	-69	170	-33	-137	-178	-485	-240	186	382	147	0
528	0	0	1075	-81	-1156	-497	1115	-618	279	1592	841	1080	871	347	0
529	0	0	994	21	-973	-507	983	-476	277	1639	772	911	603	122	0
530	0	0	1042	162	-880	-602	961	-359	244	1441	595	808	616	153	0
531	0	0	1073	389	-684	-731	878	-147	215	1177	444	570	587	252	0
532	0	0	1109	630	-479	-869	794	75	170	1101	382	502	335	203	0
533	0	0	909	836	-73	-872	491	381	-110	151	106	-67	-104	-110	0
534	0	0	-219	1012	1231	-396	-725	1121	-422	-2011	-886	-1138	-911	-331	0
535	0	0	-739	1276	2015	-268	-1377	1645	-488	-3129	-1375	-1491	-1067	-259	0
536	0	0	-190	1740	1930	-775	-1060	1835	-294	-2378	-1063	-1067	-607	-5	0
537	0	0	1197	2308	1111	-1752	43	1709	128	-232	-9	73	157	240	0
538	0	0	2499	2906	407	-2702	1046	1656	159	1747	826	960	595	213	0
539	0	0	2695	3344	649	-3019	1023	1996	194	1732	762	882	508	40	0
540	0	0	2706	3534	828	-3120	939	2181	292	1297	613	789	568	197	0
541	0	0	2619	3441	822	-3030	898	2131	287	1183	444	572	593	356	0
542	0	0	2386	3169	783	-2777	801	1976	56	743	232	516	667	370	0
543	0	0	1928	2750	822	-2339	553	1786	-54	143	-67	-9	153	112	0
544	0	0	428	2205	1777	-1316	-674	1991	-541	-1976	-715	-1018	-869	-411	0
545	0	0	-652	1728	2380	-538	-1516	2054	-481	-3175	-1464	-1596	-1076	-353	1
546	0	0	-487	1284	1771	-398	-1129	1527	-236	-2397	-1061	-1148	-636	36	0
547	0	0	378	952	574	-665	-98	763	25	-289	-50	65	87	133	0
548	0	0	1303	605	-698	-954	1000	-46	195	1841	873	995	653	207	0
549	0	0	1170	389	-781	-779	975	-196	238	1746	768	818	574	-7	0
550	0	0	917	182	-735	-549	826	-276	228	1453	636	803	583	225	0
551	0	0	707	71	-636	-389	671	-282	145	1169	380	473	580	242	0
552	0	0	750	27	-723	-388	736	-348	178	1125	434	550	473	190	0
553	0	0	324	-25	-349	-149	336	-187	-159	221	13	-50	-91	-124	0
554	0	0	-897	-5	892	451	-894	443	-436	-2007	-979	-1167	-861	-477	0
555	0	0	-1524	0	1524	762	-1524	762	-523	-3092	-1476	-1528	-999	-316	0
556	0	0	-1199	32	1231	583	-1215	631	-184	-2283	-1088	-1107	-700	-232	0
557	0	0	-186	56	242	65	-214	149	-67	-388	-275	-147	110	258	0
558	0	0	1112	108	-1004	-610	1058	-448	252	1771	665	880	923	351	0
559	0	0	1073	129	-944	-601	1008	-407	155	1649	836	1030	673	42	0
560	0	0	817	135	-682	-476	749	-273	273	1635	756	744	436	-52	0
561	0	0	610	145	-465	-377	537	-160	164	1266	287	622	469	143	0
562	0	0	727	147	-580	-437	653	-216	120	977	195	419	382	248	0
563	0	0	424	137	-287	-280	355	-75	-176	248	27	21	-56	-114	0
564	0	0	-886	128	1014	379	-950	571	-467	-2004	-1006	-1140	-904	-407	0
565	0	0	-1583	120	1703	731	-1643	911	-521	-3105	-1474	-1542	-1051	-197	0
566	0	0	-1290	116	1406	587	-1348	761	-285	-2446	-1175	-1136	-603	-46	0
567	0	0	-207	120	327	43	-267	223	-17	-192	-186	-1	188	194	0
568	0	0	895	108	-787	-501	841	-339	197	1777	657	923	593	147	0
569	0	0	830	91	-739	-460	784	-324	190	1707	655	886	545	27	0
570	0	0	762	93	-669	-427	715	-288	230	1390	483	721	686	172	0
571	0	0	615	98	-517	-356	566	-209	155	1237	269	442	424	188	0
572	0	0	684	89	-595	-386	639	-253	100	1113	389	539	519	143	0
573	0	0	207	89	-118	-148	162	-14	-236	13	-87	168	13	-137	0
574	0	0	-953	98	1051	427	-1002	574	-457	-1963	-1032	-1057	-783	-316	0
575	0	0	-1686	114	1800	786	-1743	957	-452	-2995	-1505	-1575	-931	-246	0
576	0	0	-1323	114	1437	604	-1380	775	-318	-2295	-1169	-1198	-781	-62	0
577	0	0	-303	106	409	98	-356	257	-67	-197	-211	54	159	162	0
578	0	0	874	112	-762	-493	818	-325	211	1697	642	954	624	129	0
579	0	0	897	114	-783	-505	840	-334	246	1711	673	1001	616	89	0
580	0	0	699	112	-587	-405	643	-237	211	1358	422	733	611	178	0
581	0	0	705	116	-589	-410	647	-236	168	1134	289	597	558	259	0
582	0	0	604	129	-475	-366	539	-173	85	1125	306	506	475	205	0
583	0	0	335	124	-211	-229	273	-43	-98	232	-15	1	-91	21	0
584	0	0	-979	122	1101	428	-1040	611	-485	-1994	-1051	-1156	-834	-417	0
585	0	0	-1643	116	1759	763	-1701	937	-483	-3135	-1487	-1458	-999	-184	0
586	0	0	-1662	128	1790	767	-1726	959	-223	-2320	-1179	-1214	-756	-161	0
587	0	0	-400	139	539	130	-469	339	36	-422	-194	-1	100	166	0
588	0	0	925	161	-764	-543	844	-301	289	1629	661	1068	900	325	0
589	0	0	814	159	-655	-486	734	-248	450	1860	651	793	560	124	0
590	0	0	696	157	-539	-426	617	-191	343	1455	457	677	516	172	0
591	0	0	628	155	-473	-391	550	-159	281	1185	304	566	422	269	0
592	0	0	645	145	-500	-395	572	-177	64	1045	355	488	366	129	0
593	0	0	275	151	-124	-213	199	13	-106	254	17	-9	-133	-31	0
594	0	0	-943	141	1084	401	-1013	612	-440	-2011	-904	-1086	-925	-426	0
595	0	0	-1645	145	1790	750	-1717	967	-516	-3096	-1439	-1447	-1043	-219	0
596	0	0	-1373	159	1532	607	-1452	845	-252	-2494	-1202	-1191	-616	-128	0
597	0	0	-223	168	391	27	-307	279	124	-285	-108	65	114	228	0
598	0	0	959	166	-793	-562	876	-313	263	1782	807	929	618	228	0
599	0	0	868	166	-702	-517	785	-268	228	1742	626	929	516	-102	0
600	0	0	815	166	-649	-490	732	-241	215	1402	576	803	547	147	0
601	0	0	595	157	-438	-376	516	-140	170	1179	444	673	446	34	0
602	0	0	693	176	-517	-434	605	-170	172	814	258	347	519	349	0
603	0	0	510	188	-322	-349	416	-67	32	221	-15	32	186	116	0
604	0	0	-797	190	987	303	-892	588	-465	-1810	-669	-1096	-948	-432	0
605	0	0	-1641	174	1815	733	-1728	994	-364	-2987	-1092	-1464	-1385	-556	0
606	0	0	-1486	190	1676	648	-1581	933	-120	-2426	-1088	-1202	-843	-106	0
607	0	0	-220	197	417	11	-318	307	104	-475	-283	-162	133	316	0
608	0	0	1096	223	-873	-659	984	-325	339	1811	909	892	510	83	0
609	0	0	959	203	-756	-581	857	-276	244	1660	830	956	562	-75	0
610	0	0	793	219	-574	-506	683	-177	201	1410	632	698	504	135	0
611	0	0	846	228	-618	-537	732	-195	325	1270	422	622	492	211	0
612	0	0	666	240	-426	-453	546	-93	205	1082	473	494	355	213	0
613	0	0	478	230	-248	-354	363	-9	0	263	211	21	-161	-116	0
614	0	0	-864	230	1094	317	-979	662	-312	-1926	-787	-1055	-909	-382	0
615	0	0	-1572	236	1808	668	-1690	1022	-380	-3072	-1293	-1515	-1026	-323	0
616	0	0	-1311	258	1569	526	-1440	913	-232	-2329	-970	-1226	-865	-64	0
617	0	0	-198	246	444	-24	-321	345	133	-323	75	23	44	180	0
618	0	0	989	258	-731	-623	860	-236	254	1656	845	1024	646	87	0
619	0	0	1145	271	-874	-708	1009	-301	201	1852	1039	1012	514	-93	0
620	0	0	808	265	-543	-536	675	-139	403	1412	682	873	537	176	0
621	0	0	685	261	-424	-473	554	-81	48	1307	679	698	372	-13	0
622	0	0	808	279	-529	-543	668	-125	289	983	440	638	366	-15	0
623	0	0	469	287	-182	-378	325	52	58	256	230	95	-73	-129	0
624	0	0	-769	296	1065	236	-917	680	-355	-1899	-758	-1059	-857	-393	0
625	0	0	-1465	294	1759	585	-1612	1026	-355	-3098	-1239	-1437	-1090	-327	0
626	0	0	-1192	294	1486	449	-1339	890	-124	-2421	-898	-1099	-646	-3	0
627	0	0	-188	306	494	-59	-341	400	32	-291	3	-31	-44	219	0
628	0	0	1072	310	-762	-691	917	-226	366	1786	1012	985	510	170	0
629	0	0	993	320	-673	-656	833	-176	314	1722	975	968	502	-42	0
630	0	0	839	329	-510	-584	674	-90	401	1520	675	731	535	174	0
631	0	0	843	331	-512	-587	677	-90	323	1379	609	554	323	195	0
632	0	0	784	331	-453	-557	618	-61	168	1169	653	543	362	83	0
633	0	0	486	341	-145	-413	315	98	-102	188	234	104	7	-211	0
634	0	0	-710	347	1057	181	-883	702	-240	-1874	-690	-948	-785	-320	0
635	0	0	-1519	355	1874	582	-1696	1114	-407	-2855	-1024	-1612	-1218	-514	0
636	0	0	-1141	366	1507	387	-1324	936	-234	-2293	-971	-1156	-789	-298	0
637	0	0	-258	366	624	-54	-441	495	48	-244	54	62	124	135	0
638	0	0	1014	386	-628	-700	821	-121	283	1843	869	909	504	85	0
639	0	0	1126	380	-746	-753	936	-183	368	1868	935	1016	562	29	0
640	0	0	911	401	-510	-656	710	-54	259	1532	708	840	545	133	0
641	0	0	915	413	-502	-664	708	-44	294	1317	415	601	525	114	0
642	0	0	821	428	-393	-624	607	17	223	1229	560	595	459	170	0
643	0	0	451	434	-17	-442	234	208	-192	314	29	-13	-85	-238	0
644	0	0	-646	432	1078	107	-862	755	-339	-1767	-746	-923	-783	-316	0
645	0	0	-1475	453	1928	511	-1701	1190	-366	-2799	-1193	-1695	-1389	-422	0
646	0	0	-1080	446	1526	317	-1303	986	-291	-2357	-911	-1127	-752	-184	0
647	0	0	-143	471	614	-164	-378	542	-21	-246	-5	56	44	161	0
648	0	0	1071	488	-583	-779	827	-47	190	1625	855	997	636	147	0
649	0	0	1103	481	-622	-792	862	-70	250	1841	938	929	531	25	0
650	0	0	930	496	-434	-713	682	31	269	1530	622	816	523	139	0
651	0	0	894	510	-384	-702	639	63	217	1321	444	620	560	246	0
652	0	0	825	529	-296	-677	560	116	122	1191	494	539	333	129	0
653	0	0	542	531	-11	-536	276	260	-124	419	259	0	-89	-126	0
654	0	0	-683	533	1216	75	-949	874	-393	-1938	-799	-1092	-832	-496	0
655	0	0	-1325	549	1874	388	-1599	1211	-442	-3043	-1344	-1497	-1092	-250	0
656	0	0	-1020	564	1584	228	-1302	1074	-194	-2357	-1014	-1193	-603	1	0
657	0	0	21	585	564	-303	-271	574	126	-298	15	-89	71	128	0
658	0	0	1140	582	-558	-861	849	12	273	1819	871	900	494	209	0
659	0	0	1131	582	-549	-856	840	16	298	1852	863	993	636	1	0
660	0	0	917	601	-316	-759	616	142	287	1563	601	680	521	166	0
661	0	0	785	595	-190	-690	487	202	151	1251	531	651	471	129	0
662	0	0	936	620	-316	-778	626	152	155	995	263	465	605	339	0
663	0	0	661	636	-25	-648	343	305	-120	333	145	42	75	126	0
664	0	0	-491	620	1111	-64	-801	865	-512	-1839	-717	-1067	-838	-399	0
665	0	0	-1166	640	1806	263	-1486	1223	-422	-3020	-1214	-1509	-1049	-199	0
666	0	0	-990	653	1643	168	-1316	1148	-302	-2384	-1057	-1245	-603	-27	0
667	0	0	111	665	554	-388	-221	609	83	-217	-27	-21	-13	182	0
668	0	0	1176	655	-521	-915	848	67	246	1872	931	968	644	199	0
669	0	0	1219	661	-558	-940	888	51	197	1757	843	931	576	-27	0
670	0	0	1101	663	-438	-882	769	112	213	1509	682	807	642	209	0
671	0	0	1078	667	-411	-872	744	128	256	1299	492	661	533	236	0
672	0	0	1010	667	-343	-838	676	162	58	925	339	374	494	395	0
673	0	0	724	659	-65	-691	394	297	-110	248	149	161	207	180	0
674	0	0	-291	657	948	-183	-619	802	-541	-1782	-679	-927	-845	-444	0
675	0	0	-1118	624	1742	247	-1430	1183	-508	-2828	-971	-1532	-1241	-568	0
676	0	0	-946	611	1557	167	-1251	1084	-291	-2456	-999	-1072	-673	-112	0
677	0	0	84	605	521	-344	-218	563	-19	-582	-306	-164	197	298	0
678	0	0	1229	593	-636	-911	932	-21	254	1858	1070	968	636	195	0
679	0	0	1338	574	-764	-956	1051	-95	242	1757	723	832	642	331	0
680	0	0	1097	543	-554	-820	825	-5	259	1416	665	779	564	186	0
681	0	0	1104	517	-587	-810	845	-35	273	1257	463	653	578	248	0
682	0	0	1045	508	-537	-776	791	-14	244	1167	510	564	517	182	0
683	0	0	725	483	-242	-604	483	120	-100	320	263	17	-133	40	0
684	0	0	-339	452	791	-56	-565	621	-333	-1854	-618	-1022	-818	-386	0
685	0	0	-1174	426	1600	374	-1387	1013	-452	-3061	-1255	-1557	-1016	-153	0
686	0	0	-855	413	1268	221	-1061	840	-219	-2518	-1057	-1255	-591	-13	0
687	0	0	78	382	304	-230	-113	343	-32	-331	-32	-31	-27	128	0
688	0	0	1207	360	-847	-783	1027	-243	205	1687	935	933	748	242	0
689	0	0	1198	345	-853	-771	1025	-254	267	1617	818	888	543	60	0
690	0	0	1058	331	-727	-694	892	-198	483	1530	744	692	591	333	0
691	0	0	1037	306	-731	-671	884	-212	234	1259	574	500	376	13	0
692	0	0	1018	279	-739	-648	878	-230	151	1059	411	409	417	230	0
693	0	0	523	275	-248	-399	385	13	-97	368	238	-38	-89	-164	0
694	0	0	-411	258	669	76	-540	463	-296	-1850	-940	-1301	-824	-126	0
695	0	0	-1238	217	1455	510	-1346	836	-378	-3036	-1286	-1553	-1051	-238	0
696	0	0	-1042	213	1255	414	-1148	734	-291	-2584	-1134	-1317	-756	-31	0
697	0	0	-45	213	258	-84	-151	235	89	-353	-81	-118	36	161	0
698	0	0	1099	178	-921	-638	1010	-371	258	1815	880	793	628	182	0
699	0	0	1138	172	-966	-655	1052	-397	248	1703	830	853	502	-1	0
700	0	0	990	164	-826	-577	908	-331	275	1458	568	717	500	89	0
701	0	0	903	170	-733	-536	818	-281	320	1229	320	576	527	240	0
702	0	0	811	164	-647	-487	729	-241	155	1057	393	453	384	124	0
703	0	0	373	166	-207	-269	290	-20	95	312	-48	-3	15	-87	0
704	0	0	-677	155	832	261	-754	493	-376	-1887	-818	-981	-781	-339	0
705	0	0	-1461	155	1616	653	-1538	885	-310	-2822	-1187	-1711	-1373	-523	0
706	0	0	-1146	122	1268	512	-1207	695	-384	-2471	-968	-1255	-807	-85	0
707	0	0	-144	133	277	5	-210	205	-139	-731	-225	85	291	118	0
708	0	0	1087	143	-944	-615	1015	-400	258	1777	836	915	510	174	0
709	0	0	1058	131	-927	-594	992	-398	228	1747	838	909	558	23	0
710	0	0	870	129	-741	-499	805	-306	211	1429	550	808	549	137	0
711	0	0	899	137	-762	-518	830	-312	312	1210	391	690	545	162	0
712	0	0	746	145	-601	-445	673	-228	151	1024	378	556	395	186	0
713	0	0	538	131	-407	-334	472	-138	-58	403	155	93	-73	-102	0
714	0	0	-706	124	830	291	-768	477	-355	-1903	-818	-948	-851	-391	0
715	0	0	-1512	129	1641	691	-1576	885	-547	-3115	-1361	-1520	-1121	-285	0
716	0	0	-1228	143	1371	542	-1299	757	-232	-2535	-1127	-1195	-680	42	0
717	0	0	-208	147	355	30	-281	251	60	-407	-133	-48	73	174	0
718	0	0	979	122	-857	-550	918	-367	166	1808	729	952	663	106	0
719	0	0	985	114	-871	-549	928	-378	221	1718	783	1016	644	23	0
720	0	0	742	128	-614	-435	678	-243	259	1431	465	706	574	139	0
721	0	0	752	122	-630	-437	691	-254	195	1231	393	632	564	265	0
722	0	0	725	126	-599	-425	662	-236	98	1096	430	583	393	110	0
723	0	0	433	110	-323	-271	378	-106	-174	455	145	186	-46	-42	0
724	0	0	-871	118	989	376	-930	553	-440	-1916	-954	-954	-781	-362	0
725	0	0	-1541	133	1674	704	-1607	903	-485	-3057	-1307	-1443	-1045	-246	0
726	0	0	-1333	129	1462	602	-1397	795	-320	-2523	-1196	-1140	-622	-25	0
727	0	0	-293	149	442	72	-367	295	21	-382	-209	-69	118	143	0
728	0	0	916	129	-787	-522	851	-329	221	1619	582	1012	944	327	0
729	0	0	986	137	-849	-561	917	-356	106	1910	871	929	549	-3	0
730	0	0	715	120	-595	-417	655	-237	203	1633	785	818	413	-141	0
731	0	0	531	116	-415	-323	473	-149	213	1165	318	661	483	89	0
732	0	0	634	126	-508	-380	571	-191	114	843	155	448	630	391	0
733	0	0	499	129	-370	-314	434	-120	-58	353	-25	71	250	124	0
734	0	0	-820	124	944	348	-882	534	-585	-1850	-673	-925	-816	-438	0
735	0	0	-1659	108	1767	775	-1713	937	-523	-2807	-1167	-1552	-1228	-613	0
736	0	0	-1439	126	1565	656	-1502	845	-302	-2504	-1247	-1208	-642	56	0
737	0	0	-330	139	469	95	-399	304	19	-446	-176	-129	64	97	0
738	0	0	892	122	-770	-507	831	-324	209	1837	777	878	607	151	0
739	0	0	855	120	-735	-487	795	-307	279	1709	787	929	521	11	0
740	0	0	787	128	-659	-457	723	-265	244	1520	576	830	583	166	0
741	0	0	622	126	-496	-374	559	-185	135	1276	364	541	529	184	0
742	0	0	620	137	-483	-378	551	-173	186	1115	349	455	386	120	0
743	0	0	298	120	-178	-209	238	-29	-151	358	62	164	93	-108	0
744	0	0	-964	118	1082	423	-1023	600	-384	-1932	-905	-1086	-721	-372	0
745	0	0	-1740	124	1864	808	-1802	994	-356	-2886	-1423	-1594	-1049	-223	0
746	0	0	-1460	126	1586	667	-1523	856	-327	-2456	-1107	-1325	-857	-31	0
747	0	0	-359	124	483	117	-421	303	44	-335	-203	-128	93	172	0
748	0	0	809	129	-680	-469	744	-275	186	1617	754	981	679	192	0
749	0	0	903	135	-768	-519	835	-316	95	1811	925	983	496	23	0
750	0	0	684	116	-568	-400	626	-226	281	1486	529	791	605	180	0
751	0	0	620	114	-506	-367	563	-196	176	1253	366	607	502	226	0
752	0	0	592	131	-461	-361	526	-165	236	1136	415	525	452	205	0
753	0	0	312	124	-188	-218	250	-32	-75	506	110	73	-17	-131	0
754	0	0	-900	116	1016	392	-958	566	-351	-1810	-847	-983	-808	-403	0
755	0	0	-1674	116	1790	779	-1732	953	-488	-2977	-1385	-1429	-1030	-256	0
756	0	0	-1492	124	1616	684	-1554	870	-302	-2556	-1210	-1237	-725	-62	0
757	0	0	-412	131	543	140	-477	337	77	-368	-97	-71	73	85	0
758	0	0	831	129	-702	-480	766	-286	258	1598	677	958	814	298	0
759	0	0	929	122	-807	-525	868	-342	341	1775	739	1010	667	122	0
760	0	0	832	126	-706	-479	769	-290	279	1536	601	797	562	124	0
761	0	0	622	124	-498	-373	560	-187	269	1303	477	490	426	100	0
762	0	0	602	116	-486	-359	544	-185	112	1131	475	541	364	172	0
763	0	0	300	110	-190	-205	245	-40	-118	364	93	248	54	-114	0
764	0	0	-883	110	993	386	-938	551	-341	-1848	-871	-948	-679	-341	0
765	0	0	-1564	114	1678	725	-1621	896	-300	-2818	-1051	-1534	-1152	-347	0
766	0	0	-1464	120	1584	672	-1524	852	-358	-2626	-1167	-1288	-793	-29	0
767	0	0	-258	122	380	68	-319	251	145	-452	-67	-64	104	141	0
768	0	0	790	110	-680	-450	735	-285	219	1701	834	917	502	174	0
769	0	0	926	112	-814	-519	870	-351	287	1668	855	913	570	-19	0
770	0	0	748	112	-636	-430	692	-262	279	1468	657	876	646	139	0
771	0	0	738	124	-614	-431	676	-245	244	1198	453	576	578	211	0
772	0	0	665	124	-541	-394	603	-208	240	1179	465	618	411	192	0
773	0	0	399	114	-285	-256	342	-85	-15	403	89	129	-133	-133	0
774	0	0	-732	106	838	313	-785	472	-285	-1802	-690	-888	-675	-287	0
775	0	0	-1498	116	1614	691	-1556	865	-549	-3041	-1371	-1633	-1140	-378	0
776	0	0	-1393	100	1493	646	-1443	796	-314	-2376	-919	-1119	-834	-162	0
777	0	0	-320	104	424	108	-372	264	0	-506	-104	-102	-19	95	0
778	0	0	938	114	-824	-526	881	-355	184	1577	737	1006	589	93	0
779	0	0	985	114	-871	-549	928	-378	331	1687	814	960	620	60	0
780	0	0	709	129	-580	-419	644	-225	327	1422	556	682	479	194	0
781	0	0	857	124	-733	-490	795	-304	331	1346	514	595	436	79	0
782	0	0	814	128	-686	-471	750	-279	232	1164	500	539	386	162	0
783	0	0	445	108	-337	-276	391	-114	-65	496	174	85	-52	-67	0
784	0	0	-695	104	799	295	-747	451	-283	-1808	-874	-973	-781	-370	0
785	0	0	-1488	104	1592	692	-1540	848	-438	-3113	-1402	-1557	-1008	-292	0
786	0	0	-1182	98	1280	542	-1231	689	-312	-2518	-1171	-1257	-752	0	0
787	0	0	-283	118	401	82	-342	259	58	-516	-194	-207	5	135	0
788	0	0	983	118	-865	-550	924	-373	248	1763	799	907	545	188	0
789	0	0	957	100	-857	-528	907	-378	223	1753	737	940	560	124	0
790	0	0	794	100	-694	-447	744	-297	263	1670	762	756	316	-110	0
791	0	0	686	112	-574	-399	630	-231	298	1181	419	644	485	110	0
792	0	0	779	104	-675	-441	727	-285	77	944	151	539	583	409	0
793	0	0	575	122	-453	-348	514	-165	-85	320	58	97	-3	-124	0
794	0	0	-473	114	587	179	-530	350	-481	-1619	-628	-871	-737	-306	0
795	0	0	-1513	91	1604	711	-1558	847	-475	-2861	-1274	-1600	-1233	-519	0
796	0	0	-1341	98	1439	621	-1390	768	-322	-2661	-1138	-1307	-764	-149	0
797	0	0	-176	122	298	27	-237	210	108	-519	-226	-188	75	131	0
798	0	0	1015	104	-911	-559	963	-403	242	1744	797	944	630	184	0
799	0	0	1014	87	-927	-550	970	-420	287	1699	750	890	556	-15	0
800	0	0	804	85	-719	-444	761	-317	201	1487	578	777	669	197	0
801	0	0	773	85	-688	-429	730	-301	234	1173	364	485	589	182	0
802	0	0	779	102	-677	-440	728	-287	267	1167	461	533	502	236	0
803	0	0	525	95	-430	-310	477	-167	-79	529	153	58	1	-87	0
804	0	0	-648	85	733	281	-690	409	-345	-1780	-855	-1074	-684	-378	0
805	0	0	-1404	85	1489	659	-1446	787	-496	-3088	-1385	-1590	-975	-292	0
806	0	0	-1137	81	1218	528	-1177	649	-310	-2492	-1092	-1220	-770	-178	0
807	0	0	-168	91	259	38	-213	175	65	-721	-273	-64	116	106	0
808	0	0	965	91	-874	-528	919	-391	192	1637	638	970	878	376	0
809	0	0	1041	83	-958	-562	999	-437	263	1755	752	907	708	139	0
810	0	0	954	87	-867	-520	910	-390	261	1503	653	682	613	135	0
811	0	0	577	79	-498	-328	537	-209	401	1264	475	554	432	153	0
812	0	0	662	79	-583	-370	622	-252	85	1032	415	479	512	95	0
813	0	0	602	81	-521	-341	561	-220	-97	582	230	194	15	5	0
814	0	0	-607	79	686	264	-646	382	-455	-1829	-834	-1065	-795	-364	0
815	0	0	-1244	81	1325	581	-1284	703	-397	-2985	-1220	-1489	-923	-161	0
816	0	0	-1193	93	1286	550	-1239	689	-337	-2599	-1262	-1326	-647	9	0
817	0	0	-113	100	213	6	-163	156	124	-490	-112	-178	19	124	0
818	0	0	907	85	-822	-496	864	-368	205	1670	905	884	533	234	0
819	0	0	1043	89	-954	-566	998	-432	256	1753	843	921	525	-5	0
820	0	0	882	93	-789	-487	835	-348	281	1530	665	855	630	225	0
821	0	0	823	98	-725	-460	774	-313	230	1253	545	519	389	23	0
822	0	0	808	85	-723	-446	765	-319	38	874	415	713	657	168	0
823	0	0	542	100	-442	-321	492	-171	-25	358	147	248	159	65	0
824	0	0	-599	91	690	254	-644	390	-318	-1800	-822	-977	-758	-308	0
825	0	0	-1317	91	1408	613	-1362	749	-440	-2977	-1253	-1495	-971	-188	0
826	0	0	-1191	85	1276	553	-1233	680	-331	-2591	-1212	-1416	-737	-52	0
827	0	0	-167	104	271	31	-219	187	137	-500	-180	-141	34	151	0
828	0	0	1006	93	-913	-549	959	-410	265	1769	919	913	543	159	0
829	0	0	1029	98	-931	-563	980	-416	217	1839	826	855	500	9	0
830	0	0	845	93	-752	-469	798	-329	292	1458	675	770	613	112	0
831	0	0	716	102	-614	-409	665	-256	230	1212	467	572	465	228	0
832	0	0	827	108	-719	-467	773	-305	252	1183	545	541	452	190	0
833	0	0	525	106	-419	-315	472	-156	-135	450	285	225	21	-176	0
834	0	0	-553	93	646	230	-599	369	-370	-1645	-727	-938	-731	-339	0
835	0	0	-1439	85	1524	677	-1481	804	-343	-2931	-1299	-1563	-929	-232	0
836	0	0	-1174	79	1253	547	-1213	666	-316	-2589	-1160	-1255	-737	-122	0
837	0	0	-258	73	331	92	-294	202	-48	-446	-83	-83	-36	50	0
838	0	0	920	79	-841	-499	880	-381	164	1561	807	1008	647	100	0
839	0	0	983	81	-902	-532	942	-410	269	1773	772	977	589	100	0
840	0	0	833	85	-748	-459	790	-331	217	1581	663	791	616	178	0
841	0	0	808	85	-723	-446	765	-319	275	1340	407	552	589	213	0
842	0	0	783	97	-686	-440	734	-294	252	1224	479	500	405	205	0
843	0	0	492	87	-405	-289	448	-159	-170	552	265	102	-9	-153	0
844	0	0	-594	77	671	258	-632	374	-488	-1693	-723	-975	-816	-358	0
845	0	0	-1412	79	1491	666	-1451	785	-527	-3055	-1245	-1435	-1055	-265	0
846	0	0	-1224	77	1301	573	-1262	689	-388	-2574	-1164	-1218	-746	-116	0
847	0	0	-288	98	386	95	-337	242	19	-467	-182	-71	73	128	0
848	0	0	890	83	-807	-486	848	-362	100	1561	657	1072	789	277	0
849	0	0	1029	98	-931	-563	980	-416	145	1934	1030	915	442	52	0
850	0	0	781	81	-700	-431	740	-309	314	1767	849	830	426	-81	0
851	0	0	645	69	-576	-357	610	-253	174	1321	370	583	539	65	0
852	0	0	701	79	-622	-390	661	-271	64	911	232	483	644	325	0
853	0	0	589	91	-498	-340	543	-203	-124	453	44	145	203	71	0
854	0	0	-524	87	611	218	-567	349	-533	-1606	-576	-873	-756	-341	0
855	0	0	-1589	73	1662	758	-1625	867	-463	-2981	-1394	-1584	-1090	-240	0
856	0	0	-1183	83	1266	550	-1224	674	-306	-2617	-1193	-1214	-585	-64	0
857	0	0	-324	98	422	113	-373	260	21	-510	-188	-215	73	162	0
858	0	0	808	85	-723	-446	765	-319	166	1645	822	859	502	207	0
859	0	0	986	75	-911	-530	948	-418	318	1846	843	1035	614	137	0
860	0	0	750	83	-667	-416	708	-292	219	1429	659	733	634	135	0
861	0	0	725	85	-640	-405	682	-277	244	1228	446	630	519	211	0
862	0	0	674	100	-574	-387	624	-237	151	1084	430	523	471	157	0
863	0	0	478	89	-389	-283	433	-150	-168	455	277	242	54	-31	0
864	0	0	-706	79	785	313	-745	432	-323	-1734	-752	-944	-694	-296	0
865	0	0	-1515	83	1598	716	-1556	840	-300	-2948	-1379	-1577	-987	-246	0
866	0	0	-1463	73	1536	695	-1499	804	-323	-2580	-1140	-1200	-787	-176	0
867	0	0	-297	85	382	106	-339	233	13	-706	-298	-126	25	128	0
868	0	0	897	87	-810	-492	853	-361	213	1596	694	985	843	378	0
869	0	0	934	93	-841	-513	887	-374	314	1798	824	950	616	180	0
870	0	0	924	98	-826	-511	875	-364	267	1532	644	748	533	133	0
871	0	0	798	85	-713	-441	755	-314	248	1297	479	638	583	228	0
872	0	0	654	98	-556	-376	605	-229	232	1241	440	516	549	172	0
873	0	0	512	95	-417	-303	464	-161	-69	599	294	141	-32	-79	0
874	0	0	-634	79	713	277	-673	396	-358	-1614	-686	-968	-721	-339	0
875	0	0	-1471	73	1544	699	-1507	808	-508	-2941	-1389	-1429	-977	-366	0
876	0	0	-1306	67	1373	619	-1339	720	-292	-2572	-1282	-1222	-766	-19	0
877	0	0	-353	79	432	137	-392	255	5	-514	-178	-129	3	98	0
878	0	0	878	79	-799	-478	838	-360	258	1732	830	948	591	133	0
879	0	0	975	79	-896	-527	935	-408	314	1825	783	1061	607	83	0
880	0	0	744	89	-655	-416	699	-283	234	1583	514	764	556	155	0
881	0	0	871	95	-776	-483	823	-340	345	1464	545	537	457	188	0
882	0	0	665	85	-580	-375	622	-247	106	1206	512	618	422	112	0
883	0	0	587	89	-498	-338	542	-204	-32	552	89	323	201	164	0
884	0	0	-685	83	768	301	-726	425	-339	-1600	-824	-958	-688	-263	0
885	0	0	-1342	93	1435	624	-1388	764	-436	-2811	-1301	-1552	-983	-261	0
886	0	0	-1265	79	1344	593	-1304	711	-393	-2514	-1185	-1218	-680	-67	0
887	0	0	-350	100	450	125	-400	275	9	-549	-194	-168	1	135	0
888	0	0	929	95	-834	-512	881	-369	211	1749	803	975	552	223	0
889	0	0	975	83	-892	-529	933	-404	265	1790	768	968	593	-7	0
890	0	0	839	87	-752	-463	795	-332	230	1534	677	838	665	248	0
891	0	0	872	91	-781	-481	826	-345	180	1373	442	646	583	259	0
892	0	0	766	97	-669	-431	717	-286	176	1274	455	613	500	246	0
893	0	0	649	85	-564	-367	606	-239	-128	446	112	395	287	-21	0
894	0	0	-605	108	713	248	-659	410	-176	-1359	-797	-1026	-690	-168	0
895	0	0	-1476	89	1565	693	-1520	827	-446	-2970	-1387	-1522	-979	-211	0
896	0	0	-1222	85	1307	568	-1264	696	-308	-2500	-1202	-1280	-851	-50	0
897	0	0	-398	79	477	159	-437	278	-95	-556	-164	-184	-21	162	0
898	0	0	954	83	-871	-518	912	-394	77	1563	768	1034	735	188	0
899	0	0	911	79	-832	-495	871	-376	289	1759	673	956	632	42	0
900	0	0	828	89	-739	-458	783	-325	180	1455	682	789	595	228	0
901	0	0	795	97	-698	-446	746	-300	250	1222	351	603	611	259	0
902	0	0	781	104	-677	-442	729	-286	162	1193	465	655	465	180	0
903	0	0	572	95	-477	-333	524	-191	-36	613	273	234	54	-106	0
904	0	0	-619	87	706	266	-662	396	-333	-1664	-723	-898	-698	-281	0
905	0	0	-1391	89	1480	651	-1435	784	-430	-3016	-1354	-1462	-971	-265	0
906	0	0	-1261	77	1338	592	-1299	707	-343	-2611	-1239	-1276	-748	-7	0
907	0	0	-258	93	351	82	-304	222	98	-568	-269	-188	42	122	0
908	0	0	1014	97	-917	-555	965	-410	314	1594	783	975	886	347	0
909	0	0	1051	95	-956	-573	1003	-430	217	2000	973	940	469	69	0
910	0	0	884	81	-803	-482	843	-361	382	1780	878	748	378	-114	0
911	0	0	635	81	-554	-358	594	-236	411	1377	570	667	422	147	0
912	0	0	812	81	-731	-446	771	-325	162	1084	320	430	517	335	0
913	0	0	686	97	-589	-391	637	-246	25	576	223	261	279	97	0
914	0	0	-477	93	570	192	-523	331	-395	-1342	-533	-855	-752	-333	0
915	0	0	-1504	79	1583	712	-1543	831	-469	-2987	-1293	-1456	-886	-269	0
916	0	0	-1146	93	1239	526	-1192	666	-238	-2545	-1235	-1226	-663	-97	0
917	0	0	-288	98	386	95	-337	242	162	-483	-128	-108	11	159	0
918	0	0	962	93	-869	-527	915	-388	250	1674	865	923	498	131	0
919	0	0	1105	91	-1014	-598	1059	-461	399	1984	935	1105	634	38	0
920	0	0	784	98	-686	-441	735	-294	250	1596	549	789	638	54	0
921	0	0	843	102	-741	-472	792	-319	335	1408	453	675	500	139	0
922	0	0	793	114	-679	-453	736	-282	242	1369	512	614	444	120	0
923	0	0	550	100	-450	-325	500	-175	-75	783	265	207	38	-166	0
924	0	0	-603	89	692	257	-647	390	-296	-1540	-776	-777	-640	-368	0
925	0	0	-1459	89	1548	685	-1503	818	-298	-2719	-1090	-1371	-1113	-506	0
926	0	0	-1193	95	1288	549	-1240	691	-232	-2479	-1078	-1181	-865	-223	0
927	0	0	-386	97	483	144	-434	290	-32	-479	-139	-97	36	-1	0
928	0	0	777	112	-665	-444	721	-276	389	1625	686	917	690	141	0
929	0	0	1124	116	-1008	-620	1066	-446	353	1841	690	937	812	232	0
930	0	0	819	98	-721	-458	770	-311	199	1579	593	824	587	157	0
931	0	0	930	102	-828	-516	879	-363	322	1451	543	694	605	223	0
932	0	0	721	114	-607	-417	664	-246	178	1229	506	576	411	151	0
933	0	0	649	108	-541	-378	595	-216	-1	710	376	203	114	-73	0
934	0	0	-600	100	700	250	-650	400	-292	-1561	-694	-869	-684	-374	0
935	0	0	-1389	104	1493	642	-1441	798	-428	-2956	-1288	-1456	-970	-292	0
936	0	0	-1133	112	1245	510	-1189	678	-219	-2603	-1113	-1131	-626	-77	0
937	0	0	-312	116	428	98	-370	272	-62	-455	-131	-89	25	87	0
938	0	0	921	124	-797	-522	859	-336	234	1519	816	1028	665	95	0
939	0	0	922	110	-812	-516	867	-351	329	1778	849	1010	680	81	0
940	0	0	790	110	-680	-450	735	-285	376	1662	735	785	657	197	0
941	0	0	763	108	-655	-435	709	-273	269	1323	467	673	512	157	0
942	0	0	713	108	-605	-410	659	-248	271	1224	644	626	459	184	0
943	0	0	441	100	-341	-270	391	-120	-172	547	366	283	151	-91	0
944	0	0	-617	104	721	256	-669	412	-221	-1550	-601	-834	-704	-347	0
945	0	0	-1480	81	1561	699	-1520	821	-452	-2944	-1249	-1443	-919	-279	0
946	0	0	-1279	79	1358	600	-1318	718	-273	-2613	-1173	-1231	-653	-122	0
947	0	0	-401	93	494	154	-447	293	104	-545	-155	-129	-58	141	0
948	0	0	856	100	-756	-478	806	-328	250	1794	905	907	630	114	0
949	0	0	899	98	-801	-498	850	-351	316	1879	1006	1045	535	21	0
950	0	0	720	102	-618	-411	669	-258	347	1610	772	921	636	124	0
951	0	0	708	126	-582	-417	645	-228	289	1385	583	613	512	201	0
952	0	0	672	133	-539	-402	605	-203	221	1127	525	667	471	-71	0
953	0	0	471	186	-285	-328	378	-49	-38	554	294	298	378	31	0
954	0	0	-607	242	849	182	-728	545	-87	-1245	-613	-977	-818	-327	0
955	0	0	-1370	242	1612	564	-1491	927	-194	-2570	-1090	-1513	-1319	-450	0
956	0	0	-1296	232	1528	532	-1412	880	-477	-2520	-909	-1257	-900	-164	0
957	0	0	-283	258	541	12	-412	399	-27	-521	-79	-69	-106	38	0
958	0	0	872	267	-605	-569	738	-169	230	1714	956	1068	671	98	0
959	0	0	905	265	-640	-585	772	-187	339	1938	938	989	560	-71	0
960	0	0	862	259	-603	-560	732	-172	302	1746	869	892	653	89	0
961	0	0	764	248	-516	-506	640	-134	322	1458	618	603	547	190	0
962	0	0	779	242	-537	-510	658	-147	242	1365	729	647	388	131	0
963	0	0	524	232	-292	-378	408	-30	-62	789	512	356	-15	-98	0
964	0	0	-504	213	717	145	-610	465	-285	-1398	-494	-851	-770	-424	0
965	0	0	-1360	205	1565	577	-1462	885	-479	-2842	-1090	-1385	-1026	-308	0
966	0	0	-1215	203	1418	506	-1316	810	-265	-2506	-1084	-1262	-711	-190	0
967	0	0	-306	188	494	59	-400	341	73	-413	36	-151	-31	112	0
968	0	0	845	186	-659	-515	752	-236	254	1625	999	1022	653	79	0
969	0	0	957	166	-791	-561	874	-312	320	1965	1018	987	570	42	0
970	0	0	792	176	-616	-484	704	-220	391	1685	803	913	595	131	0
971	0	0	627	137	-490	-382	558	-176	201	1412	717	845	496	85	0
972	0	0	702	155	-547	-428	624	-196	60	1119	322	550	679	254	0
973	0	0	721	147	-574	-434	647	-213	81	737	382	292	395	122	0
974	0	0	-506	153	659	176	-582	406	-434	-1389	-360	-671	-803	-490	0
975	0	0	-1280	128	1408	576	-1344	768	-428	-2857	-1189	-1394	-1010	-318	0
976	0	0	-1147	131	1278	508	-1212	704	-254	-2537	-1018	-1245	-680	-67	0
977	0	0	-293	135	428	79	-360	281	-15	-539	-27	-166	-75	108	0
978	0	0	891	110	-781	-500	836	-335	287	1792	956	954	554	180	0
979	0	0	951	102	-849	-526	900	-373	279	1885	1018	935	545	13	0
980	0	0	752	106	-646	-429	699	-270	246	1540	768	873	554	133	0
981	0	0	813	102	-711	-457	762	-304	289	1383	679	711	523	242	0
982	0	0	666	98	-568	-382	617	-235	157	1020	374	549	657	308	0
983	0	0	647	114	-533	-380	590	-209	-56	655	368	372	378	126	0
984	0	0	-461	97	558	182	-509	327	-248	-1530	-500	-808	-653	-300	0
985	0	0	-1347	106	1453	620	-1400	779	-335	-2781	-1210	-1476	-981	-223	0
986	0	0	-1151	106	1257	522	-1204	681	-345	-2533	-1022	-1423	-869	-194	0
987	0	0	-300	97	397	101	-348	247	-52	-525	23	-106	-52	162	0
988	0	0	879	98	-781	-488	830	-341	269	1586	929	820	521	133	0
989	0	0	1058	83	-975	-570	1016	-446	331	1955	1032	1028	642	108	0
990	0	0	794	79	-715	-436	754	-318	186	1513	834	814	562	209	0
991	0	0	917	87	-830	-502	873	-371	265	1307	580	642	554	219	0
992	0	0	752	108	-644	-430	698	-268	223	1247	601	628	448	217	0
993	0	0	674	98	-576	-386	625	-239	-54	808	469	267	-23	21	0
994	0	0	-401	89	490	156	-445	289	-366	-1412	-508	-890	-746	-380	0
995	0	0	-1228	81	1309	573	-1268	695	-486	-2842	-1134	-1412	-987	-221	0
996	0	0	-1145	71	1216	537	-1180	643	-302	-2619	-1070	-1239	-766	-95	0
997	0	0	-176	85	261	45	-218	173	85	-527	-91	-155	-21	122	0
998	0	0	1010	83	-927	-546	968	-422	234	1602	692	911	834	320	0
999	0	0	1119	87	-1032	-603	1075	-472	116	2046	1150	1061	618	1	0
1000	0	0	850	73	-777	-461	813	-352	300	1829	900	805	372	-56	0
1001	0	0	882	91	-791	-486	836	-350	314	1466	669	657	488	93	0
1002	0	0	761	81	-680	-421	720	-299	97	1251	481	583	388	124	0
1003	0	0	542	81	-461	-311	501	-190	50	613	347	261	98	-29	0
1004	0	0	-409	83	492	163	-450	287	-469	-1394	-531	-774	-523	-341	0
1005	0	0	-1304	75	1379	614	-1341	727	-450	-2849	-1251	-1464	-1022	-287	0
1006	0	0	-1174	69	1243	552	-1208	656	-292	-2560	-1146	-1270	-737	-128	0
1007	0	0	-303	50	353	126	-328	201	46	-622	-197	-147	-44	77	0
1008	0	0	902	-27	-929	-437	915	-478	285	1761	812	892	562	147	0
1009	0	0	989	-114	-1103	-437	1046	-608	322	1990	808	995	591	34	0
1010	0	0	788	-195	-983	-296	885	-589	190	1520	741	803	605	124	0
1011	0	0	722	-240	-962	-241	842	-601	226	1443	494	744	554	244	0
1012	0	0	642	-244	-886	-199	764	-565	217	1228	547	560	483	261	0
1013	0	0	511	-263	-774	-124	642	-518	9	748	374	279	129	-65	0
1014	0	0	-674	-203	471	438	-572	134	-370	-1472	-661	-808	-636	-298	0
1015	0	0	-1388	-93	1295	740	-1341	601	-370	-2890	-1301	-1534	-923	-279	0
1016	0	0	-1223	34	1257	594	-1240	645	-322	-2483	-1222	-1371	-808	-110	0
1017	0	0	-211	209	420	1	-315	314	-29	-636	-151	-147	-40	133	0
1018	0	0	1063	450	-613	-756	838	-81	225	1683	715	909	618	236	0
1019	0	0	1260	684	-576	-972	918	54	273	1666	808	977	558	64	0
1020	0	0	1192	876	-316	-1034	754	280	259	1542	609	791	665	162	0
1021	0	0	1188	1047	-141	-1117	664	453	145	1189	391	624	582	341	0
1022	0	0	1399	1445	46	-1422	676	745	143	1167	535	549	533	157	0
1023	0	0	1529	1967	438	-1748	545	1202	-44	694	267	234	73	-9	0
1024	0	0	644	2560	1916	-1602	-636	2238	-275	-1511	-613	-873	-665	-298	0
1025	0	0	74	3100	3026	-1587	-1476	3063	-452	-3014	-1270	-1544	-956	-240	0
1026	0	0	369	3408	3039	-1888	-1335	3223	-246	-2653	-1251	-1245	-618	1	0
1027	0	0	1250	3457	2207	-2353	-478	2832	11	-758	-323	-242	-7	153	0
1028	0	0	2509	3261	752	-2885	878	2006	256	1604	713	838	651	197	0
1029	0	0	2372	2915	543	-2643	914	1729	162	1759	801	884	605	112	0
1030	0	0	2037	2374	337	-2205	850	1355	205	1429	593	791	624	184	0
1031	0	0	1711	1905	194	-1808	758	1049	254	1307	426	634	744	271	1
1032	0	0	1437	1466	29	-1451	704	747	205	1117	370	585	473	217	0
1033	0	0	1026	1053	27	-1039	499	540	-106	710	228	168	180	-27	0
1034	0	0	-243	727	970	-242	-606	848	-343	-1468	-803	-898	-713	-349	0
1035	0	0	-1230	450	1680	390	-1455	1065	-508	-2898	-1293	-1427	-867	-182	0
1036	0	0	-1242	265	1507	488	-1374	886	-292	-2655	-1389	-1278	-618	-64	0
1037	0	0	-446	89	535	178	-490	312	-58	-739	-322	-219	-58	166	0
1038	0	0	829	9	-820	-419	824	-405	265	1641	603	855	630	225	0
1039	0	0	999	-50	-1049	-474	1024	-549	279	1881	814	964	568	159	0
1040	0	0	763	-40	-803	-361	783	-421	157	1569	545	783	628	182	0
1041	0	0	760	-23	-783	-368	771	-403	246	1323	486	525	393	69	0
1042	0	0	786	-3	-789	-391	787	-396	256	1245	440	593	477	254	0
1043	0	0	486	9	-477	-247	481	-234	-110	700	178	259	71	-54	0
1044	0	0	-509	40	549	234	-529	294	-320	-1338	-682	-859	-667	-327	0
1045	0	0	-1541	75	1616	733	-1578	845	-531	-2944	-1346	-1524	-958	-271	0
1046	0	0	-1381	87	1468	647	-1424	777	-223	-2634	-1282	-1286	-754	-97	0
1047	0	0	-413	114	527	149	-470	320	36	-669	-306	-261	-27	81	0
1048	0	0	821	110	-711	-465	766	-300	279	1788	651	890	578	176	0
1049	0	0	1023	112	-911	-567	967	-399	306	1844	754	958	556	-1	0
1050	0	0	891	108	-783	-499	837	-337	374	1868	818	851	298	-129	0
1051	0	0	587	95	-492	-341	539	-198	236	1379	304	609	490	87	0
1052	0	0	766	87	-679	-426	722	-296	102	985	120	613	708	267	0
1053	0	0	478	79	-399	-278	438	-160	-93	589	170	485	186	-95	0
1054	0	0	-652	67	719	292	-685	393	-304	-1408	-737	-880	-589	-395	0
1055	0	0	-1512	67	1579	722	-1545	823	-323	-2795	-1433	-1402	-1026	-223	0
1056	0	0	-1356	73	1429	641	-1392	751	-209	-2523	-1315	-1214	-803	-116	0
1057	0	0	-535	58	593	238	-564	325	-128	-647	-345	-223	-102	36	0
1058	0	0	872	64	-808	-468	840	-372	329	1699	710	840	628	254	0
1059	0	0	882	64	-818	-473	850	-377	236	1728	715	944	595	-48	0
1060	0	0	845	56	-789	-450	817	-366	271	1534	556	884	583	168	0
1061	0	0	744	67	-677	-405	710	-305	223	1344	335	686	704	261	0
1062	0	0	701	77	-624	-389	662	-273	161	1113	360	537	457	186	0
1063	0	0	593	77	-516	-335	554	-219	36	760	221	294	166	-27	0
1064	0	0	-674	69	743	302	-708	406	-302	-1476	-758	-807	-704	-370	0
1065	0	0	-1434	79	1513	677	-1473	796	-438	-2640	-1162	-1458	-1156	-508	0
1066	0	0	-1570	75	1645	747	-1607	860	-98	-2634	-1326	-1270	-717	-201	0
1067	0	0	-510	77	587	216	-548	332	-135	-942	-628	-386	56	265	0
1068	0	0	933	97	-836	-515	884	-369	298	1489	609	830	911	302	0
1069	0	0	992	98	-894	-545	943	-398	145	1792	873	1039	638	54	0
1070	0	0	789	87	-702	-438	745	-307	337	1664	768	841	514	-7	0
1071	0	0	758	93	-665	-425	711	-286	252	1381	426	665	485	133	0
1072	0	0	669	87	-582	-378	625	-247	71	954	322	552	341	79	0
1073	0	0	530	104	-426	-317	478	-161	19	706	273	312	190	-13	0
1074	0	0	-603	108	711	247	-657	409	-343	-1460	-704	-737	-711	-384	0
1075	0	0	-1440	106	1546	667	-1493	826	-395	-2917	-1363	-1400	-896	-225	0
1076	0	0	-1360	120	1480	620	-1420	800	-221	-2696	-1303	-1284	-634	-69	0
1077	0	0	-487	118	605	184	-546	361	1	-795	-316	-302	29	129	0
1078	0	0	789	110	-679	-449	734	-284	294	1662	717	836	634	157	0
1079	0	0	924	116	-808	-520	866	-346	287	1778	735	938	539	-25	0
1080	0	0	791	112	-679	-451	735	-283	256	1507	669	878	684	129	0
1081	0	0	744	126	-618	-435	681	-246	275	1359	500	516	380	213	0
1082	0	0	730	129	-601	-429	665	-236	195	1226	550	632	389	271	0
1083	0	0	469	124	-345	-296	407	-110	-5	481	314	376	122	-155	0
1084	0	0	-547	128	675	209	-611	401	-164	-1344	-589	-735	-585	-258	0
1085	0	0	-1383	149	1532	617	-1457	840	-292	-2754	-1293	-1445	-981	-225	0
1086	0	0	-1552	137	1689	707	-1620	913	-25	-2446	-1198	-1286	-886	-199	0
1087	0	0	-399	157	556	121	-477	356	75	-680	-215	-250	-81	120	0
1088	0	0	701	139	-562	-420	631	-211	271	1571	739	859	583	108	0
1089	0	0	921	149	-772	-535	846	-311	343	1792	871	995	531	-46	0
1090	0	0	802	147	-655	-474	728	-254	304	1538	721	832	545	143	0
1091	0	0	771	157	-614	-464	692	-228	337	1344	488	636	517	176	0
1092	0	0	732	172	-560	-452	646	-194	228	1290	549	552	452	58	0
1093	0	0	534	168	-366	-351	450	-99	-3	779	289	188	131	-85	0
1094	0	0	-514	170	684	172	-599	427	-186	-1315	-630	-822	-690	-397	0
1095	0	0	-1288	168	1456	560	-1372	812	-444	-2745	-1214	-1394	-960	-240	0
1096	0	0	-1426	168	1594	629	-1510	881	-465	-2611	-1014	-1185	-898	-306	0
1097	0	0	-349	174	523	87	-436	348	83	-657	-203	-151	-36	83	0
1098	0	0	734	178	-556	-456	645	-189	159	1402	770	894	587	116	0
1099	0	0	911	188	-723	-549	817	-267	335	1747	795	975	512	-31	0
1100	0	0	703	205	-498	-454	600	-146	356	1563	675	721	651	176	0
1101	0	0	763	201	-562	-482	662	-180	322	1336	545	543	339	116	0
1102	0	0	715	203	-512	-459	613	-154	263	1255	657	688	432	73	0
1103	0	0	527	209	-318	-368	422	-54	65	820	343	320	126	-27	0
1104	0	0	-518	221	739	148	-628	480	-223	-1402	-609	-743	-663	-483	0
1105	0	0	-1230	232	1462	499	-1346	847	-318	-2855	-1154	-1354	-981	-205	0
1106	0	0	-1315	242	1557	536	-1436	899	-269	-2714	-1257	-1330	-779	-69	0
1107	0	0	-332	250	582	41	-457	416	73	-814	-168	-271	-29	89	0
1108	0	0	798	240	-558	-519	678	-159	246	1602	764	801	516	116	0
1109	0	0	954	250	-704	-602	829	-227	310	1788	917	935	613	-7	0
1110	0	0	781	254	-527	-517	654	-136	238	1460	667	776	514	91	0
1111	0	0	704	252	-452	-478	578	-100	180	1389	766	750	444	95	0
1112	0	0	765	265	-500	-515	632	-117	186	1001	397	413	477	362	0
1113	0	0	608	269	-339	-438	473	-35	17	752	360	310	188	1	0
1114	0	0	-330	300	630	15	-480	465	-269	-1466	-717	-820	-519	-104	0
1115	0	0	-1170	292	1462	439	-1316	877	-327	-2661	-1026	-1458	-1119	-461	0
1116	0	0	-1314	296	1610	509	-1462	953	-23	-2514	-1144	-1389	-836	-192	0
1117	0	0	-313	298	611	7	-462	454	-75	-970	-457	-205	161	368	0
1118	0	0	870	314	-556	-592	713	-121	364	1616	894	698	490	184	0
1119	0	0	961	310	-651	-635	806	-170	221	1813	968	993	547	25	0
1120	0	0	816	308	-508	-562	662	-100	256	1501	737	832	510	188	0
1121	0	0	831	325	-506	-578	668	-90	267	1255	543	679	463	244	0
1122	0	0	818	341	-477	-579	647	-68	283	1264	647	607	428	149	0
1123	0	0	620	335	-285	-477	452	25	54	859	463	283	-29	-48	0
1124	0	0	-343	351	694	-4	-518	522	-176	-1303	-442	-807	-690	-399	0
1125	0	0	-1206	353	1559	426	-1382	956	-358	-2886	-1117	-1429	-1012	-322	0
1126	0	0	-1108	372	1480	368	-1294	926	-129	-2591	-1004	-1455	-921	-114	0
1127	0	0	-260	370	630	-55	-445	500	29	-754	-81	-242	-116	-40	0
1128	0	0	865	382	-483	-623	674	-50	263	1540	766	785	789	207	0
1129	0	0	1140	405	-735	-772	937	-165	226	1914	1111	1189	564	-73	0
1130	0	0	792	403	-389	-597	590	7	420	1740	915	735	269	-300	0
1131	0	0	676	401	-275	-538	475	63	323	1270	677	684	341	-50	0
1132	0	0	867	415	-452	-641	659	-18	188	1074	422	492	558	281	0
1133	0	0	800	436	-364	-618	582	36	85	1055	649	355	-3	-67	0
1134	0	0	-371	430	801	-29	-586	615	-244	-1270	-465	-743	-781	-558	0
1135	0	0	-1083	434	1517	324	-1300	975	-393	-2651	-979	-1288	-923	-261	0
1136	0	0	-1089	455	1544	317	-1316	999	-153	-2533	-1105	-1297	-787	-188	0
1137	0	0	-201	481	682	-140	-441	581	102	-675	-95	-168	-110	48	0
1138	0	0	917	475	-442	-696	679	16	215	1678	1012	824	453	48	0
1139	0	0	1150	483	-667	-816	908	-92	252	1930	1024	968	583	-114	0
1140	0	0	1000	492	-508	-746	754	-8	211	1617	849	818	469	58	0
1141	0	0	1012	502	-510	-757	761	-4	335	1476	735	576	368	157	0
1142	0	0	998	500	-498	-749	748	1	219	1375	719	638	362	120	0
1143	0	0	829	519	-310	-674	569	104	44	781	589	436	112	-46	0
1144	0	0	-185	523	708	-169	-446	615	-228	-1098	-335	-634	-618	-325	0
1145	0	0	-1069	541	1610	264	-1339	1075	-356	-2609	-1084	-1416	-1032	-273	0
1146	0	0	-1129	535	1664	297	-1396	1099	-184	-2426	-933	-1158	-840	-194	0
1147	0	0	-161	547	708	-193	-434	627	-5	-781	-194	-370	-120	162	0
1148	0	0	1031	552	-479	-791	755	36	184	1761	1068	931	488	91	0
1149	0	0	1188	568	-620	-878	904	-26	275	1994	1158	1078	585	17	0
1150	0	0	1062	576	-486	-819	774	45	250	1654	915	971	512	128	0
1151	0	0	1109	595	-514	-852	811	40	372	1513	733	803	541	308	0
1152	0	0	948	607	-341	-777	644	133	194	1441	710	653	496	223	0
1153	0	0	917	601	-316	-759	616	142	48	919	552	411	67	-21	0
1154	0	0	-113	593	706	-240	-409	649	-254	-1041	-238	-597	-587	-306	0
1155	0	0	-951	601	1552	175	-1251	1076	-500	-2717	-979	-1295	-929	-236	0
1156	0	0	-954	609	1563	172	-1258	1086	-329	-2417	-973	-1171	-601	13	0
1157	0	0	-104	611	715	-253	-409	663	-48	-793	-161	-211	-67	83	0
1158	0	0	1042	614	-428	-828	735	93	97	1639	977	1039	647	112	0
1159	0	0	1256	614	-642	-935	949	-14	273	1980	1049	1113	688	155	0
1160	0	0	1099	618	-481	-858	790	68	401	1798	946	890	651	246	0
1161	0	0	1136	611	-525	-873	830	43	269	1687	799	764	494	277	0
1162	0	0	1000	587	-413	-793	706	87	168	1453	768	719	457	194	0
1163	0	0	643	597	-46	-620	344	275	207	1074	483	364	248	116	0
1164	0	0	-153	572	725	-209	-439	648	-271	-1057	-364	-564	-638	-337	0
1165	0	0	-922	550	1472	186	-1197	1011	-401	-2574	-940	-1206	-849	-211	0
1166	0	0	-1092	525	1617	283	-1354	1071	-246	-2440	-1053	-1198	-692	-44	0
1167	0	0	-177	517	694	-170	-435	605	25	-653	-124	-261	-36	133	0
1168	0	0	982	486	-496	-734	739	-5	277	1788	964	907	611	186	0
1169	0	0	1231	471	-760	-851	995	-144	318	1907	1006	987	498	62	0
1170	0	0	996	444	-552	-720	774	-54	157	1652	841	841	653	201	0
1171	0	0	980	428	-552	-704	766	-62	226	1464	659	580	483	-1	0
1172	0	0	934	405	-529	-669	731	-62	133	1437	667	692	636	147	0
1173	0	0	796	376	-420	-586	608	-22	-116	940	314	281	457	126	0
1174	0	0	-297	378	675	-40	-486	526	-21	-898	-372	-781	-580	-215	0
1175	0	0	-1228	347	1575	440	-1401	961	-300	-2430	-989	-1575	-1303	-362	0
1176	0	0	-1114	304	1418	405	-1266	861	-413	-2390	-989	-1249	-841	-131	0
1177	0	0	-353	287	640	33	-496	463	-110	-686	-114	-269	-65	124	0
1178	0	0	942	285	-657	-613	799	-186	248	1581	711	828	717	368	0
1179	0	0	1085	236	-849	-660	967	-306	265	1908	843	1012	624	-23	0
1180	0	0	911	238	-673	-574	792	-217	190	1658	591	851	640	180	0
1181	0	0	950	221	-729	-585	839	-254	242	1435	479	667	626	263	0
1182	0	0	893	226	-667	-559	780	-220	225	1328	475	583	461	252	0
1183	0	0	722	205	-517	-463	619	-156	-71	1016	318	298	120	11	0
1184	0	0	-298	192	490	53	-394	341	-374	-1132	-576	-733	-671	-389	0
1185	0	0	-1218	180	1398	519	-1308	789	-485	-2710	-1189	-1408	-896	-168	0
1186	0	0	-1164	172	1336	496	-1250	754	-355	-2469	-1103	-1342	-921	-184	0
1187	0	0	-242	157	399	42	-320	278	-32	-715	-219	-271	-71	161	0
1188	0	0	798	133	-665	-465	731	-266	27	1354	694	944	552	104	0
1189	0	0	1099	129	-970	-614	1034	-420	246	1808	743	1004	673	67	0
1190	0	0	901	129	-772	-515	836	-321	327	1676	620	793	719	279	0
1191	0	0	861	126	-735	-493	798	-304	188	1348	473	601	382	9	0
1192	0	0	841	108	-733	-474	787	-312	73	1067	347	502	504	304	0
1193	0	0	724	110	-614	-417	669	-252	-93	762	236	314	322	147	0
1194	0	0	-324	106	430	109	-377	268	-291	-1286	-494	-818	-634	-358	0
1195	0	0	-1242	102	1344	570	-1293	723	-457	-2811	-1154	-1392	-880	-178	0
1196	0	0	-1296	98	1394	599	-1345	746	-345	-2684	-1212	-1354	-706	-62	0
1197	0	0	-361	104	465	128	-413	284	1	-923	-316	-226	-97	151	0
1198	0	0	732	83	-649	-407	690	-283	190	1423	731	793	514	102	0
1199	0	0	1101	89	-1012	-595	1056	-461	259	1765	807	956	589	34	0
1200	0	0	880	85	-795	-482	837	-355	254	1356	661	886	601	106	0
1201	0	0	899	98	-801	-498	850	-351	252	1270	510	589	405	62	0
1202	0	0	824	89	-735	-456	779	-323	139	888	240	477	576	318	0
1203	0	0	777	108	-669	-442	723	-280	-17	706	281	378	194	-106	0
1204	0	0	-311	100	411	105	-361	255	-469	-1160	-345	-671	-628	-420	0
1205	0	0	-1346	87	1433	629	-1389	760	-453	-2617	-1082	-1456	-1121	-630	0
1206	0	0	-1558	75	1633	741	-1595	854	-133	-2549	-1167	-1342	-869	-199	0
1207	0	0	-435	98	533	168	-484	315	-44	-983	-391	-366	-159	36	0
1208	0	0	713	77	-636	-395	674	-279	172	1486	789	878	450	91	0
1209	0	0	990	79	-911	-534	950	-416	263	1662	669	919	502	-38	0
1210	0	0	868	75	-793	-471	830	-359	267	1453	585	841	626	60	0
1211	0	0	767	77	-690	-422	728	-306	250	1132	360	566	485	221	0
1212	0	0	746	83	-663	-414	704	-290	164	1090	405	485	450	133	0
1213	0	0	618	79	-539	-348	578	-230	-5	845	281	225	97	-85	0
1214	0	0	-545	69	614	238	-579	341	-370	-1319	-578	-822	-719	-368	0
1215	0	0	-1382	73	1455	654	-1418	764	-382	-2950	-1293	-1373	-1028	-230	0
1216	0	0	-1476	77	1553	699	-1514	815	-308	-2655	-1140	-1487	-925	-112	0
1217	0	0	-489	69	558	210	-523	313	-85	-1051	-442	-327	-159	-104	0
1218	0	0	717	73	-644	-395	680	-285	209	1385	521	838	711	232	0
1219	0	0	1076	95	-981	-585	1028	-443	221	1683	869	1002	663	-42	0
1220	0	0	827	79	-748	-453	787	-334	395	1672	764	516	205	15	0
1221	0	0	779	54	-725	-416	752	-335	155	1214	558	572	323	114	0
1222	0	0	697	71	-626	-384	661	-277	97	1185	531	543	368	201	0
1223	0	0	517	71	-446	-294	481	-187	-5	843	341	172	108	-23	0
1224	0	0	-454	71	525	191	-489	298	-213	-1278	-556	-793	-611	-335	0
1225	0	0	-1450	69	1519	690	-1484	794	-455	-2925	-1315	-1435	-1001	-364	0
1226	0	0	-1426	69	1495	678	-1460	782	-236	-2698	-1226	-1325	-838	-114	0
1227	0	0	-664	77	741	293	-702	409	-34	-1014	-450	-434	-174	89	0
1228	0	0	715	62	-653	-388	684	-295	238	1441	717	743	477	133	0
1229	0	0	932	67	-865	-499	898	-399	296	1718	739	867	564	31	0
1230	0	0	813	67	-746	-440	779	-339	320	1474	525	810	570	157	0
1231	0	0	814	75	-739	-444	776	-332	261	1367	426	514	444	195	0
1232	0	0	707	77	-630	-392	668	-276	143	1261	467	568	512	223	0
1233	0	0	585	83	-502	-334	543	-209	-52	665	316	345	228	-69	0
1234	0	0	-611	89	700	261	-655	394	-314	-1346	-679	-754	-519	-316	0
1235	0	0	-1444	98	1542	673	-1493	820	-283	-2671	-1243	-1604	-1293	-393	0
1236	0	0	-1546	89	1635	728	-1590	862	-329	-2754	-1328	-1363	-760	-1	0
1237	0	0	-605	87	692	259	-648	389	-69	-970	-389	-409	-162	128	0
1238	0	0	555	69	-486	-312	520	-208	219	1429	723	873	453	199	0
1239	0	0	773	67	-706	-420	739	-319	250	1610	686	931	601	-25	0
1240	0	0	732	69	-663	-400	697	-297	353	1414	574	853	638	234	0
1241	0	0	620	71	-549	-345	584	-239	219	1164	283	632	663	273	0
1242	0	0	612	91	-521	-351	566	-215	201	1078	393	568	461	250	0
1243	0	0	404	75	-329	-239	366	-127	0	735	265	240	126	-27	0
1244	0	0	-575	65	640	255	-607	352	-223	-1307	-601	-772	-543	-360	0
1245	0	0	-1618	67	1685	775	-1651	876	-523	-2948	-1439	-1489	-946	-294	0
1246	0	0	-1508	65	1573	721	-1540	819	-267	-2799	-1272	-1334	-803	-91	0
1247	0	0	-714	50	764	332	-739	407	-56	-1024	-341	-345	-178	110	0
1248	0	0	473	60	-413	-266	443	-176	248	1257	467	832	758	294	0
1249	0	0	769	67	-702	-418	735	-317	259	1868	855	911	508	42	0
1250	0	0	451	48	-403	-249	427	-177	285	1565	776	679	314	-159	0
1251	0	0	545	62	-483	-303	514	-210	327	1255	302	665	500	269	0
1252	0	0	402	75	-327	-238	364	-126	104	1086	481	549	386	221	0
1253	0	0	340	65	-275	-202	307	-105	54	752	388	244	100	-69	0
1254	0	0	-712	58	770	327	-741	414	-263	-1338	-599	-684	-717	-376	0
1255	0	0	-1575	56	1631	759	-1603	843	-430	-2904	-1272	-1379	-979	-283	0
1256	0	0	-1565	54	1619	755	-1592	836	-277	-2764	-1249	-1303	-797	-110	0
1257	0	0	-753	54	807	349	-780	430	-3	-993	-422	-393	-159	19	0
1258	0	0	455	36	-419	-245	437	-191	263	1272	585	861	743	250	0
1259	0	0	746	44	-702	-395	724	-329	252	1903	944	880	488	-73	0
1260	0	0	628	48	-580	-338	604	-266	351	1680	927	708	323	-174	0
1261	0	0	280	50	-230	-165	255	-90	347	1247	351	504	388	25	0
1262	0	0	513	52	-461	-282	487	-204	180	954	314	436	465	273	0
1263	0	0	435	79	-356	-257	395	-138	60	791	211	380	306	98	0
1264	0	0	-563	73	636	245	-599	354	-215	-1235	-543	-812	-746	-481	0
1265	0	0	-1488	71	1559	708	-1523	815	-327	-2543	-1002	-1439	-1216	-448	0
1266	0	0	-1605	65	1670	770	-1637	867	-388	-2762	-1293	-1317	-954	-172	0
1267	0	0	-623	73	696	275	-659	384	58	-921	-302	-356	-240	91	0
1268	0	0	352	65	-287	-208	319	-111	155	1486	731	816	386	89	0
1269	0	0	765	69	-696	-417	730	-313	298	1749	836	869	446	3	0
1270	0	0	561	65	-496	-313	528	-215	292	1538	646	814	562	182	0
1271	0	0	493	73	-420	-283	456	-173	273	1231	370	552	417	95	0
1272	0	0	550	71	-479	-310	514	-204	323	1175	463	616	419	126	0
1273	0	0	342	67	-275	-204	308	-104	-104	739	391	347	139	-128	0
1274	0	0	-394	67	461	163	-427	264	-296	-1326	-452	-680	-525	-380	0
1275	0	0	-1476	64	1540	706	-1508	802	-323	-2576	-1065	-1470	-1119	-364	0
1276	0	0	-1414	64	1478	675	-1446	771	-351	-2634	-1198	-1317	-1076	-271	0
1277	0	0	-609	50	659	279	-634	354	-174	-1313	-453	-195	32	108	0
1278	0	0	478	69	-409	-273	443	-170	242	1210	624	935	628	162	0
1279	0	0	767	73	-694	-420	730	-310	500	1961	849	785	556	124	0
1280	0	0	556	64	-492	-310	524	-214	306	1435	535	675	453	112	0
1281	0	0	634	64	-570	-349	602	-253	275	1292	448	552	572	244	0
1282	0	0	497	69	-428	-283	462	-179	186	1068	477	492	384	170	0
1283	0	0	537	56	-481	-296	509	-212	97	865	475	259	52	1	0
1284	0	0	-506	54	560	226	-533	307	-279	-1247	-506	-719	-651	-395	0
1285	0	0	-1307	56	1363	625	-1335	709	-407	-2878	-1169	-1466	-1049	-226	0
1286	0	0	-1406	54	1460	676	-1433	757	-281	-2834	-1198	-1369	-816	-129	0
1287	0	0	-546	67	613	239	-579	340	-17	-1045	-395	-428	-186	-36	0
1288	0	0	509	36	-473	-272	491	-218	161	1187	694	890	514	79	0
1289	0	0	744	27	-717	-385	730	-345	285	1596	787	905	607	5	0
1290	0	0	665	29	-636	-347	650	-303	413	1484	583	760	585	143	0
1291	0	0	624	42	-582	-333	603	-270	267	1247	609	436	386	254	0
1292	0	0	583	38	-545	-310	564	-253	118	1105	494	547	310	48	0
1293	0	0	412	44	-368	-228	390	-162	155	830	366	306	102	-23	0
1294	0	0	-528	46	574	241	-551	310	-277	-1278	-537	-719	-692	-430	0
1295	0	0	-1294	46	1340	624	-1317	693	-440	-2830	-1173	-1466	-911	-294	0
1296	0	0	-1391	44	1435	673	-1413	739	-426	-2758	-1202	-1344	-843	-166	0
1297	0	0	-524	40	564	242	-544	302	-7	-952	-300	-403	-168	147	0
1298	0	0	519	31	-488	-275	503	-228	213	1408	741	855	428	91	0
1299	0	0	787	19	-768	-403	777	-374	244	1672	886	970	461	9	0
1300	0	0	635	19	-616	-327	625	-298	162	1497	630	770	583	116	0
1301	0	0	606	21	-585	-313	595	-282	223	1245	424	644	523	250	0
1302	0	0	590	34	-556	-312	573	-261	174	1164	523	483	444	157	0
1303	0	0	448	31	-417	-239	432	-193	5	807	467	250	56	-67	0
1304	0	0	-437	38	475	199	-456	256	-252	-1222	-483	-713	-545	-325	0
1305	0	0	-1362	44	1406	659	-1384	725	-356	-2568	-1043	-1641	-1247	-599	0
1306	0	0	-1473	34	1507	719	-1490	770	-252	-2828	-1156	-1371	-979	-300	0
1307	0	0	-538	32	570	253	-554	301	-91	-1193	-549	-510	15	304	0
1308	0	0	604	46	-558	-325	581	-256	141	1453	655	665	399	42	0
1309	0	0	917	29	-888	-473	902	-429	277	1858	886	929	535	25	0
1310	0	0	670	15	-655	-342	662	-320	217	1425	717	814	521	215	0
1311	0	0	720	34	-686	-377	703	-326	259	1243	529	585	473	261	0
1312	0	0	573	48	-525	-310	549	-238	248	1187	500	533	486	194	0
1313	0	0	550	36	-514	-293	532	-239	23	855	453	236	11	-58	0
1314	0	0	-420	32	452	194	-436	242	-310	-1216	-438	-729	-642	-329	0
1315	0	0	-1383	27	1410	678	-1396	718	-510	-2892	-1270	-1487	-1078	-364	0
1316	0	0	-1345	38	1383	653	-1364	710	-294	-2714	-1090	-1414	-979	-289	0
1317	0	0	-504	25	529	239	-516	277	-77	-1059	-228	-461	-256	81	0
1318	0	0	697	32	-665	-364	681	-316	263	1266	603	787	748	203	0
1319	0	0	979	44	-935	-511	957	-445	244	1744	1088	1018	504	1	0
1320	0	0	678	32	-646	-355	662	-307	261	1681	849	754	351	-120	0
1321	0	0	601	31	-570	-316	585	-269	265	1175	533	607	372	32	0
1322	0	0	730	34	-696	-382	713	-331	147	991	430	550	485	166	0
1323	0	0	550	38	-512	-294	531	-237	23	611	250	376	318	98	0
1324	0	0	-344	40	384	152	-364	212	-195	-1222	-420	-700	-677	-271	0
1325	0	0	-1271	32	1303	619	-1287	667	-473	-2900	-1144	-1493	-999	-207	0
1326	0	0	-1259	34	1293	612	-1276	663	-275	-2890	-1111	-1293	-861	-100	0
1327	0	0	-573	34	607	269	-590	320	-46	-1105	-329	-459	-236	79	0
1328	0	0	668	19	-649	-343	658	-315	300	1317	725	756	450	159	0
1329	0	0	915	13	-902	-464	908	-444	281	1746	886	929	502	79	0
1330	0	0	812	21	-791	-416	801	-385	215	1398	622	803	562	149	0
1331	0	0	815	34	-781	-424	798	-373	261	1334	529	591	389	236	0
1332	0	0	706	29	-677	-367	691	-324	133	1099	597	543	380	221	0
1333	0	0	622	25	-597	-323	609	-286	-77	717	413	434	141	-42	0
1334	0	0	-430	27	457	201	-443	242	-289	-1295	-453	-694	-562	-252	0
1335	0	0	-1360	52	1412	654	-1386	732	-430	-2793	-1377	-1522	-995	-323	0
1336	0	0	-1287	38	1325	624	-1306	681	-287	-2727	-1053	-1235	-937	-221	0
1337	0	0	-597	27	624	285	-610	325	-221	-1278	-564	-523	-279	112	0
1338	0	0	585	27	-558	-306	571	-265	246	1317	772	781	471	157	0
1339	0	0	915	19	-896	-467	905	-438	219	1683	777	933	519	25	0
1340	0	0	732	32	-700	-382	716	-334	122	1394	576	723	539	143	0
1341	0	0	744	29	-715	-386	729	-343	203	1131	372	632	496	236	0
1342	0	0	660	32	-628	-346	644	-298	129	1115	453	560	455	250	0
1343	0	0	603	23	-580	-313	591	-278	40	783	323	296	-9	-106	0
1344	0	0	-391	31	422	180	-406	226	-322	-1167	-535	-607	-620	-341	0
1345	0	0	-1424	31	1455	696	-1439	743	-613	-2910	-1288	-1522	-995	-318	0
1346	0	0	-1380	32	1412	674	-1396	722	-430	-2756	-1134	-1361	-979	-225	0
1347	0	0	-582	11	593	285	-587	302	-300	-1435	-500	-263	118	75	0
1348	0	0	523	25	-498	-274	510	-236	194	1262	653	609	419	114	0
1349	0	0	963	15	-948	-489	955	-466	269	1701	739	991	492	-29	0
1350	0	0	682	15	-667	-348	674	-326	178	1363	614	766	585	131	0
1351	0	0	754	21	-733	-387	743	-356	230	1156	374	595	465	275	0
1352	0	0	641	25	-616	-333	628	-295	172	1090	417	589	432	174	0
1353	0	0	620	23	-597	-321	608	-287	-9	849	364	302	164	-56	0
1354	0	0	-454	19	473	217	-463	246	-261	-1245	-582	-744	-620	-302	0
1355	0	0	-1348	23	1371	662	-1359	697	-477	-2811	-1280	-1464	-958	-269	0
1356	0	0	-1455	27	1482	714	-1468	754	-292	-2859	-1229	-1313	-772	-79	0
1357	0	0	-639	38	677	300	-658	357	-120	-1129	-512	-543	-292	38	0
1358	0	0	620	23	-597	-321	608	-287	201	1344	694	754	523	128	0
1359	0	0	810	23	-787	-416	798	-382	170	1584	756	886	440	-42	0
1360	0	0	721	42	-679	-381	700	-318	215	1431	601	733	556	98	0
1361	0	0	630	27	-603	-328	616	-288	170	1080	386	777	568	211	0
1362	0	0	593	50	-543	-321	568	-246	186	1014	457	469	389	192	0
1363	0	0	612	44	-568	-328	590	-262	93	938	391	298	176	-25	0
1364	0	0	-503	38	541	232	-522	289	-327	-1229	-514	-733	-661	-380	0
1365	0	0	-1440	40	1480	700	-1460	760	-444	-2793	-1249	-1439	-927	-246	0
1366	0	0	-1570	44	1614	763	-1592	829	-355	-2972	-1293	-1348	-855	-124	0
1367	0	0	-648	50	698	299	-673	374	-29	-1103	-322	-469	-211	71	0
1368	0	0	575	40	-535	-307	555	-247	240	1406	663	743	461	162	0
1369	0	0	839	27	-812	-433	825	-392	232	1747	746	944	603	133	0
1370	0	0	635	34	-601	-334	618	-283	316	1641	723	764	263	-219	0
1371	0	0	486	21	-465	-253	475	-222	250	1301	413	605	459	104	0
1372	0	0	641	42	-599	-341	620	-278	188	966	151	450	570	329	0
1373	0	0	647	56	-591	-351	619	-267	56	756	289	409	366	52	0
1374	0	0	-483	54	537	214	-510	295	-378	-1109	-442	-576	-628	-419	0
1375	0	0	-1503	29	1532	737	-1517	780	-374	-2624	-1096	-1462	-1187	-605	0
1376	0	0	-1709	19	1728	845	-1718	873	-430	-2975	-1354	-1272	-764	-97	0
1377	0	0	-644	40	684	302	-664	362	-56	-1004	-483	-428	-201	110	0
1378	0	0	455	29	-426	-242	440	-198	182	1315	618	696	568	95	0
1379	0	0	839	32	-807	-435	823	-387	312	1678	677	921	461	-48	0
1380	0	0	754	23	-731	-388	742	-354	277	1453	708	882	613	199	0
1381	0	0	612	40	-572	-326	592	-266	273	1146	358	576	494	225	0
1382	0	0	635	44	-591	-339	613	-273	246	1175	494	622	378	252	0
1383	0	0	468	32	-436	-250	452	-202	71	890	254	399	120	-118	0
1384	0	0	-524	34	558	245	-541	296	-240	-1121	-506	-620	-486	-267	0
1385	0	0	-1568	40	1608	764	-1588	824	-356	-2793	-1297	-1548	-958	-256	0
1386	0	0	-1506	38	1544	734	-1525	791	-393	-2793	-1231	-1462	-935	-153	0
1387	0	0	-745	32	777	356	-761	404	-95	-1057	-351	-413	-176	93	0
1388	0	0	439	34	-405	-236	422	-185	228	1237	523	748	857	232	0
1389	0	0	909	48	-861	-478	885	-406	316	1790	731	849	517	-126	0
1390	0	0	720	36	-684	-378	702	-324	378	1806	843	805	420	40	0
1391	0	0	641	36	-605	-338	623	-284	238	1231	422	582	486	166	0
1392	0	0	612	48	-564	-330	588	-258	300	1160	514	614	469	279	0
1393	0	0	488	46	-442	-267	465	-198	110	873	335	360	106	-67	0
1394	0	0	-503	32	535	235	-519	283	-240	-1105	-420	-595	-622	-306	0
1395	0	0	-1493	31	1524	731	-1508	777	-436	-2809	-1187	-1472	-931	-223	0
1396	0	0	-1491	31	1522	730	-1506	776	-364	-2822	-1235	-1375	-764	-141	0
1397	0	0	-705	34	739	335	-722	386	31	-1070	-378	-413	-217	172	0
1398	0	0	500	27	-473	-263	486	-223	298	1206	597	876	847	287	0
1399	0	0	820	46	-774	-433	797	-364	355	1685	851	981	599	40	0
1400	0	0	814	38	-776	-426	795	-369	360	1604	653	781	620	155	0
1401	0	0	641	23	-618	-332	629	-297	320	1396	517	651	457	139	0
1402	0	0	511	11	-500	-261	505	-244	238	1132	434	599	413	194	0
1403	0	0	552	11	-541	-281	546	-265	-3	855	453	516	430	126	0
1404	0	0	-555	32	587	261	-571	309	29	-861	-574	-721	-599	-267	0
1405	0	0	-1482	17	1499	732	-1490	758	-281	-2545	-1175	-1567	-1319	-432	0
1406	0	0	-1601	15	1616	793	-1608	815	-409	-2822	-1325	-1340	-820	-67	0
1407	0	0	-666	38	704	314	-685	371	-52	-1001	-347	-420	-176	118	0
1408	0	0	519	36	-483	-277	501	-223	302	1408	698	733	502	213	0
1409	0	0	843	29	-814	-436	828	-392	269	1804	801	975	568	19	0
1410	0	0	667	29	-638	-348	652	-304	273	1548	719	900	585	271	0
1411	0	0	661	31	-630	-346	645	-299	244	1354	469	642	611	199	0
1412	0	0	628	25	-603	-326	615	-289	242	1266	496	657	471	242	0
1413	0	0	581	29	-552	-305	566	-261	149	1004	405	483	277	-15	0
1414	0	0	-376	25	401	175	-388	213	-259	-995	-430	-638	-440	-273	0
1415	0	0	-1270	23	1293	623	-1281	658	-366	-2723	-1220	-1301	-960	-230	0
1416	0	0	-1400	25	1425	687	-1412	725	-320	-2778	-1259	-1261	-746	-50	0
1417	0	0	-513	34	547	239	-530	290	52	-1026	-325	-411	-155	155	0
1418	0	0	558	19	-539	-288	548	-260	217	1408	706	808	477	135	0
1419	0	0	963	11	-952	-487	957	-470	271	1833	907	971	646	60	0
1420	0	0	725	27	-698	-376	711	-335	149	1544	597	787	647	180	0
1421	0	0	763	36	-727	-399	745	-345	238	1290	502	735	595	267	0
1422	0	0	701	46	-655	-373	678	-304	120	1245	527	525	516	174	0
1423	0	0	701	52	-649	-376	675	-298	1	886	388	399	471	184	0
1424	0	0	-293	44	337	124	-315	190	-320	-801	-246	-587	-591	-337	0
1425	0	0	-1269	13	1282	628	-1275	647	-304	-2479	-1002	-1478	-1144	-498	0
1426	0	0	-1504	-5	1499	754	-1501	747	-380	-2921	-1251	-1321	-770	-250	0
1427	0	0	-547	7	554	270	-550	280	-162	-1338	-655	-422	-5	242	0
1428	0	0	696	19	-677	-357	686	-329	226	1292	574	841	766	380	0
1429	0	0	1043	27	-1016	-535	1029	-494	149	1899	1045	946	620	-67	0
1430	0	0	736	1	-735	-368	735	-367	275	1456	719	855	671	197	0
1431	0	0	773	-3	-776	-385	774	-389	223	1311	430	630	618	236	0
1432	0	0	732	1	-731	-366	731	-365	291	1171	572	646	467	254	0
1433	0	0	646	0	-646	-323	646	-323	11	1012	475	355	219	7	0
1434	0	0	-249	1	250	124	-249	125	-192	-1034	-465	-599	-587	-329	0
1435	0	0	-1209	3	1212	603	-1210	607	-469	-2690	-1162	-1292	-948	-162	0
1436	0	0	-1315	15	1330	650	-1322	672	-372	-2910	-1328	-1359	-781	-77	0
1437	0	0	-462	44	506	209	-484	275	-27	-1096	-391	-376	-203	97	0
1438	0	0	601	54	-547	-327	574	-246	73	1212	698	859	572	192	0
1439	0	0	1076	95	-981	-585	1028	-443	209	1808	822	878	638	89	0
1440	0	0	847	145	-702	-496	774	-278	306	1606	597	822	618	172	0
1441	0	0	634	151	-483	-392	558	-166	248	1286	525	585	477	108	0
1442	0	0	857	182	-675	-519	766	-246	228	1323	512	628	465	176	0
1443	0	0	550	180	-370	-365	460	-95	118	863	263	351	281	34	0
1444	0	0	-109	197	306	-44	-207	251	-145	-1107	-653	-741	-422	-31	0
1445	0	0	-1157	168	1325	494	-1241	746	-461	-2706	-1181	-1437	-911	-250	0
1446	0	0	-1207	164	1371	521	-1289	767	-353	-2853	-1266	-1356	-708	-124	0
1447	0	0	-456	157	613	149	-534	385	-48	-1078	-434	-442	-151	98	0
1448	0	0	662	135	-527	-398	594	-196	201	1359	682	690	498	124	0
1449	0	0	1027	114	-913	-570	970	-399	327	1817	832	948	508	50	0
1450	0	0	822	120	-702	-471	762	-291	225	1435	632	807	479	161	0
1451	0	0	835	118	-717	-476	776	-299	277	1241	502	671	556	252	0
1452	0	0	754	95	-659	-424	706	-282	60	975	358	376	386	226	0
1453	0	0	647	100	-547	-373	597	-223	50	764	306	504	372	155	0
1454	0	0	-361	77	438	142	-399	257	-246	-1107	-506	-644	-585	-291	0
1455	0	0	-1218	79	1297	569	-1257	688	-349	-2729	-1274	-1441	-933	-226	0
1456	0	0	-1364	71	1435	646	-1399	753	-444	-2857	-1272	-1528	-907	-87	0
1457	0	0	-587	64	651	261	-619	357	-180	-1181	-345	-465	-287	87	0
1458	0	0	564	48	-516	-306	540	-234	65	1070	630	766	529	93	0
1459	0	0	845	46	-799	-445	822	-376	240	1654	772	880	502	65	0
1460	0	0	747	36	-711	-391	729	-337	221	1375	690	787	519	207	0
1461	0	0	734	42	-692	-388	713	-325	221	1218	413	585	560	256	0
1462	0	0	554	46	-508	-300	531	-231	143	1002	461	504	382	79	0
1463	0	0	574	25	-549	-299	561	-262	52	808	448	291	221	25	0
1464	0	0	-444	15	459	214	-451	237	-294	-1183	-463	-764	-601	-360	0
1465	0	0	-1391	9	1400	691	-1395	704	-446	-2958	-1231	-1478	-1034	-254	0
1466	0	0	-1523	15	1538	754	-1530	776	-448	-3171	-1408	-1476	-851	-7	0
1467	0	0	-743	0	743	371	-743	371	-201	-1707	-727	-469	-21	192	0
1468	0	0	482	5	-477	-243	479	-236	256	874	467	657	698	250	0
1469	0	0	712	-7	-719	-352	715	-363	225	1612	789	754	419	-38	0
1470	0	0	538	-38	-576	-250	557	-307	275	1453	756	682	244	-126	0
1471	0	0	334	-46	-380	-144	357	-213	240	925	364	393	302	87	0
1472	0	0	483	-50	-533	-216	508	-291	116	752	209	248	405	312	0
1473	0	0	433	-42	-475	-195	454	-258	-36	521	149	240	287	95	0
1474	0	0	-618	-71	547	344	-582	238	-457	-1439	-521	-754	-613	-477	0
1475	0	0	-1673	-129	1544	901	-1608	707	-498	-3166	-1476	-1579	-1136	-271	0
1476	0	0	-1722	-192	1530	957	-1626	669	-395	-3274	-1511	-1604	-902	-98	0
1477	0	0	-1142	-399	743	770	-942	172	-151	-1602	-605	-696	-356	32	0
1478	0	0	-933	-2684	-1751	1808	409	-2217	186	744	453	450	316	143	0
1479	0	0	-405	-1235	-830	820	212	-1032	174	1004	413	684	370	-44	0
1480	0	0	-333	-1012	-679	672	173	-845	27	735	306	461	236	118	0
1481	0	0	-258	-884	-626	571	184	-755	168	566	95	322	323	116	0
1482	0	0	-403	-942	-539	672	68	-740	50	516	188	225	182	108	0
1483	0	0	-492	-1041	-549	766	28	-795	-194	23	65	112	-48	-106	0
1484	0	0	-1515	-1096	419	1305	-967	-338	-356	-1711	-810	-919	-795	-327	0
1485	0	0	-4026	787	4813	1619	-4419	2800	-1099	-7507	-3664	-4421	-3482	-993	0
1486	0	0	-5929	40	5969	2944	-5949	3004	-1152	-8675	-3792	-4392	-2968	-729	0
1487	0	0	-4973	-504	4469	2738	-4721	1982	-915	-6301	-2712	-3191	-2473	-642	0
1488	0	0	-3456	-783	2673	2119	-3064	945	-510	-3265	-1231	-1546	-1759	-337	1
1489	0	0	-2759	-905	1854	1832	-2306	474	-240	-2002	-830	-995	-1022	-356	0
1490	0	0	-2159	-999	1160	1579	-1659	80	-190	-1505	-706	-791	-186	-308	0
1491	0	0	-1667	-1068	599	1367	-1133	-234	-73	-1195	-733	-527	-302	-139	0
1492	0	0	-1649	-1132	517	1390	-1083	-307	31	-717	-395	-401	-867	38	0
1493	0	0	-1739	-1249	490	1494	-1114	-379	-141	-475	-180	-351	-867	50	0
1494	0	0	-2220	-1315	905	1767	-1562	-205	-329	-2128	-913	-1212	-1101	-335	0
1495	0	0	-2721	-1422	1299	2071	-2010	-61	-510	-3697	-1683	-1841	-1113	-453	0
1496	0	0	-2788	-1557	1231	2172	-2009	-163	-436	-3761	-1722	-1689	-1078	-145	0
1497	0	0	-2008	-1714	294	1861	-1151	-710	-71	-1829	-828	-766	-572	114	0
1498	0	0	-962	-1819	-857	1390	-52	-1338	256	905	397	510	461	31	0
1499	0	0	-64	-1775	-1711	919	823	-1743	238	1641	560	549	999	203	0
1500	0	0	-38	-1683	-1645	860	803	-1664	285	1924	787	605	781	44	0
1501	0	0	-78	-1577	-1499	827	710	-1538	263	1398	323	675	620	83	0
1502	0	0	-8	-1418	-1410	713	701	-1414	199	1449	289	869	605	225	0
1503	0	0	-15	-1200	-1185	607	585	-1192	27	1177	258	931	626	184	0
1504	0	0	-803	-853	-50	828	-376	-451	-325	-698	-562	-306	-517	-322	0
1505	0	0	-1427	-589	838	1008	-1132	124	-323	-2298	-1146	-948	-746	-159	0
1506	0	0	-1545	-442	1103	993	-1324	330	-417	-2617	-1392	-1061	-711	-44	0
1507	0	0	-541	-225	316	383	-428	45	118	-1008	-306	-236	-197	259	0
1508	0	0	653	128	-525	-390	589	-198	225	1305	688	847	405	228	0
1509	0	0	1289	777	-512	-1033	900	132	256	1687	822	962	380	46	0
1510	0	0	1404	1435	31	-1419	686	733	182	1464	638	694	380	192	0
1511	0	0	1568	1965	397	-1766	585	1181	139	1241	355	384	440	108	0
1512	0	0	1511	2248	737	-1879	387	1492	205	1148	323	428	322	147	0
1513	0	0	1397	2198	801	-1797	298	1499	3	975	250	226	40	-69	0
1514	0	0	297	2081	1784	-1189	-743	1932	-254	-1070	-713	-739	-589	-339	0
1515	0	0	-914	1753	2667	-419	-1790	2210	-440	-2904	-1520	-1656	-1020	-349	0
1516	0	0	-1213	1179	2392	17	-1802	1785	-506	-3107	-1509	-1548	-1004	-213	0
1517	0	0	-696	671	1367	12	-1031	1019	-325	-1798	-894	-713	-151	219	0
1518	0	0	476	211	-265	-343	370	-27	98	669	362	694	688	281	0
1519	0	0	603	-77	-680	-263	641	-378	62	1443	777	737	370	56	0
1520	0	0	202	-374	-576	86	389	-475	186	878	356	632	554	131	0
1521	0	0	21	-537	-558	258	289	-547	122	651	83	399	388	333	0
1522	0	0	-138	-708	-570	423	216	-639	126	483	139	242	325	232	0
1523	0	0	-248	-826	-578	537	165	-702	-81	343	131	11	89	52	0
1524	0	0	-1301	-861	440	1081	-870	-210	-360	-1505	-776	-971	-688	-294	0
1525	0	0	-2302	-902	1400	1602	-1851	249	-574	-3319	-1439	-1802	-1099	-269	0
1526	0	0	-2366	-898	1468	1632	-1917	285	-440	-3412	-1509	-1705	-880	31	0
1527	0	0	-1562	-843	719	1202	-1140	-62	-182	-1726	-636	-719	-347	56	0
1528	0	0	-145	-824	-679	484	267	-751	161	820	562	605	292	254	0
1529	0	0	320	-768	-1088	224	704	-928	226	1338	733	880	527	71	0
1530	0	0	343	-696	-1039	176	691	-867	329	1132	603	777	473	258	0
1531	0	0	450	-644	-1094	97	772	-869	223	1074	541	531	285	287	0
1532	0	0	442	-632	-1074	95	758	-853	195	938	531	599	246	221	0
1533	0	0	496	-607	-1103	55	799	-855	-13	649	554	473	184	-44	0
1534	0	0	-647	-593	54	620	-350	-269	-219	-1138	-448	-636	-516	-267	0
1535	0	0	-1553	-582	971	1067	-1262	194	-463	-2902	-1235	-1489	-1148	-355	0
1536	0	0	-1610	-578	1032	1094	-1321	227	-300	-2867	-1272	-1445	-909	-60	0
1537	0	0	-1045	-576	469	810	-757	-53	-46	-1338	-485	-630	-426	81	0
1538	0	0	243	-595	-838	176	540	-716	298	1169	799	564	419	174	0
1539	0	0	598	-589	-1187	-4	892	-888	376	1676	954	840	467	-52	0
1540	0	0	524	-583	-1107	29	815	-845	308	1427	777	692	521	141	0
1541	0	0	461	-578	-1039	58	750	-808	401	1210	585	492	512	259	0
1542	0	0	390	-574	-964	92	677	-769	355	1105	537	525	339	174	0
1543	0	0	436	-572	-1008	68	722	-790	120	905	523	405	452	176	0
1544	0	0	-553	-566	-13	559	-270	-289	-172	-713	-205	-706	-702	-323	0
1545	0	0	-1590	-574	1016	1082	-1303	221	-178	-2469	-937	-1423	-1243	-517	0
1546	0	0	-1968	-572	1396	1270	-1682	412	-294	-2900	-1340	-1435	-983	-137	0
1547	0	0	-967	-572	395	769	-681	-88	-50	-1396	-494	-595	-285	19	0
1548	0	0	343	-566	-909	111	626	-737	322	1061	599	700	710	378	0
1549	0	0	747	-554	-1301	-96	1024	-927	413	1804	871	944	550	56	0
1550	0	0	533	-549	-1082	8	807	-815	256	1493	721	717	535	182	0
1551	0	0	564	-543	-1107	-10	835	-825	432	1229	397	653	415	322	0
1552	0	0	452	-516	-968	32	710	-742	320	1117	465	529	380	194	0
1553	0	0	468	-525	-993	28	730	-759	201	946	405	337	149	77	0
1554	0	0	-518	-517	1	517	-259	-258	-228	-1160	-446	-655	-673	-273	0
1555	0	0	-1524	-523	1001	1023	-1262	239	-467	-2886	-1325	-1420	-1055	-230	0
1556	0	0	-1668	-512	1156	1090	-1412	322	-417	-3039	-1416	-1524	-832	7	0
1557	0	0	-851	-506	345	678	-598	-80	-100	-1354	-545	-663	-287	83	0
1558	0	0	394	-502	-896	54	645	-699	122	1028	562	739	498	192	0
1559	0	0	683	-498	-1181	-92	932	-839	351	1608	702	859	605	79	0
1560	0	0	611	-496	-1107	-57	859	-801	287	1305	593	853	506	203	0
1561	0	0	281	-496	-777	107	529	-636	172	1350	607	649	370	182	0
1562	0	0	328	-479	-807	75	567	-643	102	795	310	438	304	248	0
1563	0	0	334	-473	-807	69	570	-640	-122	578	341	558	413	161	0
1564	0	0	-653	-446	207	549	-430	-119	-351	-1043	-325	-549	-550	-351	0
1565	0	0	-1655	-457	1198	1056	-1426	370	-426	-2801	-1127	-1511	-1266	-506	0
1566	0	0	-1750	-453	1297	1101	-1523	422	-424	-3189	-1489	-1497	-841	-7	0
1567	0	0	-950	-440	510	695	-730	35	-112	-1503	-601	-624	-312	58	0
1568	0	0	258	-450	-708	96	483	-579	71	1030	438	525	358	166	0
1569	0	0	708	-452	-1160	-128	934	-806	149	1635	638	824	537	-52	0
1570	0	0	528	-453	-981	-37	754	-717	118	1315	488	690	556	141	0
1571	0	0	477	-438	-915	-19	696	-676	116	1090	236	564	578	226	0
1572	0	0	510	-415	-925	-47	717	-670	128	1037	261	545	552	122	0
1573	0	0	451	-420	-871	-15	661	-645	-124	679	254	463	389	-71	0
1574	0	0	-546	-424	122	485	-334	-151	-360	-1043	-661	-578	-360	-382	0
1575	0	0	-1494	-422	1072	958	-1283	325	-521	-2888	-1420	-1334	-781	-314	0
1576	0	0	-1578	-409	1169	993	-1373	380	-463	-3045	-1619	-1447	-653	-166	0
1577	0	0	-952	-407	545	679	-748	69	-226	-1410	-715	-541	-135	9	0
1578	0	0	291	-399	-690	54	490	-544	-65	975	389	744	733	98	0
1579	0	0	639	-393	-1032	-123	835	-712	195	1641	560	865	723	-42	0
1580	0	0	534	-397	-931	-68	732	-664	143	1451	432	826	713	128	0
1581	0	0	473	-384	-857	-44	665	-620	133	1208	199	632	653	184	0
1582	0	0	439	-364	-803	-37	621	-583	91	1123	316	508	558	62	0
1583	0	0	398	-370	-768	-14	583	-569	-9	937	281	380	314	25	0
1584	0	0	-495	-364	131	429	-313	-116	-289	-964	-640	-603	-510	-382	0
1585	0	0	-1423	-366	1057	894	-1240	345	-500	-2805	-1346	-1400	-873	-281	0
1586	0	0	-1516	-351	1165	933	-1340	407	-434	-2942	-1596	-1336	-760	-58	0
1587	0	0	-819	-327	492	573	-655	82	-128	-1229	-702	-465	-182	-5	0
1588	0	0	351	-337	-688	-7	519	-512	155	995	329	863	717	312	0
1589	0	0	793	-314	-1107	-239	950	-710	133	1796	795	1096	644	-79	0
1590	0	0	476	-323	-799	-76	637	-561	397	1577	500	808	597	151	0
1591	0	0	555	-312	-867	-121	711	-589	308	1429	440	543	444	192	0
1592	0	0	454	-296	-750	-79	602	-523	275	1229	389	545	488	149	0
1593	0	0	436	-312	-748	-62	592	-530	95	985	444	438	172	19	0
1594	0	0	-554	-306	248	430	-401	-29	-161	-935	-492	-549	-527	-306	0
1595	0	0	-1435	-287	1148	861	-1291	430	-403	-2659	-1169	-1470	-956	-296	0
1596	0	0	-1563	-275	1288	919	-1425	506	-329	-2898	-1389	-1507	-781	-65	0
1597	0	0	-878	-258	620	568	-749	181	-46	-1253	-541	-618	-339	-1	0
1598	0	0	194	-261	-455	33	324	-358	263	1255	663	618	411	203	0
1599	0	0	578	-254	-832	-162	705	-543	322	1730	840	873	389	-25	0
1600	0	0	471	-242	-713	-114	592	-477	331	1635	719	838	508	153	0
1601	0	0	373	-236	-609	-68	491	-422	329	1330	481	578	578	178	0
1602	0	0	442	-211	-653	-115	547	-432	304	1243	587	475	395	102	0
1603	0	0	264	-213	-477	-25	370	-345	162	859	463	463	413	194	0
1604	0	0	-438	-184	254	311	-346	35	-246	-814	-203	-467	-508	-405	0
1605	0	0	-1299	-184	1115	741	-1207	465	-285	-2545	-1094	-1443	-975	-304	0
1606	0	0	-1744	-192	1552	968	-1648	680	-393	-2696	-1195	-1458	-1047	-248	0
1607	0	0	-725	-182	543	453	-634	180	0	-1371	-469	-605	-378	236	0
1608	0	0	338	-172	-510	-83	424	-341	131	1070	646	744	603	281	0
1609	0	0	721	-155	-876	-283	798	-515	192	1846	1037	1067	665	9	0
1610	0	0	495	-139	-634	-178	564	-386	368	1676	741	836	488	248	0
1611	0	0	584	-137	-721	-223	652	-429	259	1340	516	702	552	225	0
1612	0	0	584	-114	-698	-235	641	-406	172	1272	692	696	434	168	0
1613	0	0	508	-116	-624	-196	566	-370	100	1138	620	570	188	11	0
1614	0	0	-218	-106	112	162	-165	3	-128	-847	-250	-407	-593	-320	0
1615	0	0	-1213	-102	1111	657	-1162	504	-430	-2694	-1037	-1249	-855	-304	0
1616	0	0	-1309	-85	1224	697	-1266	569	-360	-2902	-1284	-1309	-840	-112	0
1617	0	0	-646	-64	582	355	-614	259	-116	-1179	-331	-525	-174	120	0
1618	0	0	450	-62	-512	-194	481	-287	95	1220	801	690	477	236	0
1619	0	0	830	-56	-886	-387	858	-471	256	1868	1010	979	558	116	0
1620	0	0	693	-34	-727	-329	710	-380	372	1660	793	884	638	259	0
1621	0	0	629	-34	-663	-297	646	-348	194	1429	741	675	397	128	0
1622	0	0	645	-32	-677	-306	661	-354	116	1315	719	646	471	188	0
1623	0	0	660	-7	-667	-326	663	-337	46	1053	516	564	585	230	0
1624	0	0	-134	19	153	57	-143	86	-353	-737	5	-420	-355	-292	0
1625	0	0	-1182	3	1185	589	-1183	594	-446	-2380	-849	-1257	-1179	-580	0
1626	0	0	-1383	21	1404	681	-1393	712	-232	-2824	-1138	-1387	-913	-110	0
1627	0	0	-582	46	628	268	-605	337	-102	-1266	-382	-508	-281	93	0
1628	0	0	651	38	-613	-344	632	-287	151	1282	781	706	444	135	0
1629	0	0	973	56	-917	-514	945	-430	312	1932	1065	1002	597	98	0
1630	0	0	808	60	-748	-434	778	-344	116	1664	807	927	578	137	0
1631	0	0	831	77	-754	-454	792	-338	225	1431	636	754	651	205	0
1632	0	0	814	95	-719	-454	766	-312	259	1354	764	702	572	217	0
1633	0	0	808	95	-713	-451	760	-309	85	1113	597	440	219	73	0
1634	0	0	-53	106	159	-26	-106	132	-226	-711	-197	-391	-420	-182	0
1635	0	0	-1112	112	1224	500	-1168	668	-355	-2543	-1129	-1350	-944	-256	0
1636	0	0	-1120	108	1228	506	-1174	668	-341	-2739	-1146	-1406	-1121	-32	0
1637	0	0	-545	124	669	210	-607	396	-81	-1175	-343	-376	-294	137	0
1638	0	0	682	118	-564	-400	623	-223	180	1210	741	772	388	131	0
1639	0	0	1012	128	-884	-570	948	-378	298	1916	993	1022	558	85	0
1640	0	0	921	151	-770	-536	845	-309	374	1672	830	843	533	186	0
1641	0	0	1050	168	-882	-609	966	-357	314	1581	640	793	378	73	0
1642	0	0	870	176	-694	-523	782	-259	230	1325	572	651	393	281	0
1643	0	0	866	176	-690	-521	778	-257	155	1160	582	465	219	11	0
1644	0	0	-11	157	168	-73	-89	162	-236	-704	-238	-527	-620	-283	0
1645	0	0	-1010	159	1169	425	-1089	664	-384	-2630	-1002	-1377	-999	-252	0
1646	0	0	-1140	155	1295	492	-1217	725	-364	-2781	-1282	-1433	-948	-31	0
1647	0	0	-457	161	618	148	-537	389	3	-1169	-360	-510	-259	108	0
1648	0	0	707	143	-564	-425	635	-210	164	1229	700	679	407	98	0
1649	0	0	1150	126	-1024	-638	1087	-449	327	1959	902	983	593	131	0
1650	0	0	942	104	-838	-523	890	-367	415	1907	968	849	442	-9	0
1651	0	0	893	100	-793	-496	843	-346	211	1420	510	549	519	221	0
1652	0	0	864	83	-781	-473	822	-349	259	1292	719	578	469	180	0
1653	0	0	785	60	-725	-422	755	-332	23	1020	529	554	337	48	0
1654	0	0	-126	42	168	42	-147	105	-164	-719	-376	-549	-419	-323	0
1655	0	0	-1184	11	1195	586	-1189	603	-420	-2580	-1103	-1369	-880	-246	0
1656	0	0	-1227	-3	1224	615	-1225	610	-281	-2766	-1336	-1460	-760	-69	0
1657	0	0	-614	-19	595	316	-604	288	-73	-1233	-502	-508	-192	32	0
1658	0	0	597	-62	-659	-267	628	-360	157	1280	640	721	459	201	0
1659	0	0	1044	-77	-1121	-483	1082	-599	343	1854	894	981	580	13	0
1660	0	0	815	-98	-913	-358	864	-505	238	1631	677	861	646	157	0
1661	0	0	857	-114	-971	-371	914	-542	275	1350	562	702	616	234	0
1662	0	0	745	-124	-869	-310	807	-496	316	1253	525	715	516	176	0
1663	0	0	673	-155	-828	-259	750	-491	56	1117	506	537	259	108	0
1664	0	0	-220	-174	46	197	-133	-64	-205	-725	-415	-475	-368	-211	0
1665	0	0	-1284	-188	1096	736	-1190	454	-296	-2359	-979	-1303	-995	-372	0
1666	0	0	-1462	-190	1272	826	-1367	541	-366	-2880	-1266	-1389	-1008	-209	0
1667	0	0	-789	-219	570	504	-679	175	-13	-1309	-504	-434	-139	54	0
1668	0	0	223	-244	-467	10	345	-355	102	995	424	708	638	178	0
1669	0	0	953	-269	-1222	-342	1087	-745	291	1893	902	1053	679	48	0
1670	0	0	786	-271	-1057	-257	921	-664	275	1619	688	857	739	139	0
1671	0	0	753	-275	-1028	-239	890	-651	246	1307	500	758	710	186	0
1672	0	0	626	-283	-909	-171	767	-596	161	1282	521	731	525	215	0
1673	0	0	594	-302	-896	-146	745	-599	56	1101	479	541	337	0	0
1674	0	0	-358	-314	44	336	-201	-135	-194	-822	-386	-471	-413	-345	0
1675	0	0	-1369	-320	1049	844	-1209	364	-496	-2539	-1208	-1280	-741	-281	0
1676	0	0	-1617	-325	1292	971	-1454	483	-446	-2896	-1476	-1404	-785	-124	0
1677	0	0	-808	-312	496	560	-652	92	-62	-1249	-510	-461	-188	21	0
1678	0	0	312	-322	-634	5	473	-478	93	1167	483	700	533	79	0
1679	0	0	900	-333	-1233	-283	1066	-783	320	1891	828	960	616	-15	0
1680	0	0	572	-341	-913	-115	742	-627	265	1612	603	880	690	180	0
1681	0	0	664	-331	-995	-166	829	-663	240	1441	475	543	411	114	0
1682	0	0	500	-343	-843	-78	671	-593	223	1286	599	706	630	221	0
1683	0	0	417	-329	-746	-44	581	-537	104	1099	358	413	289	27	0
1684	0	0	-289	-329	-40	309	-124	-184	-133	-644	-382	-457	-419	-318	0
1685	0	0	-1487	-335	1152	911	-1319	408	-413	-2554	-1185	-1280	-857	-213	0
1686	0	0	-1642	-341	1301	991	-1471	480	-434	-2933	-1412	-1491	-840	-219	0
1687	0	0	-915	-333	582	624	-748	124	38	-1206	-502	-510	-135	104	0
1688	0	0	219	-349	-568	65	393	-458	149	1026	521	547	481	95	0
1689	0	0	784	-341	-1125	-221	954	-733	368	1897	820	1026	737	104	0
1690	0	0	710	-337	-1047	-186	878	-692	292	1736	636	741	550	135	0
1691	0	0	449	-356	-805	-46	627	-580	275	1590	737	711	465	83	0
1692	0	0	487	-356	-843	-65	665	-599	151	1387	609	479	521	71	0
1693	0	0	448	-351	-799	-48	623	-575	27	1080	401	537	384	25	0
1694	0	0	-416	-345	71	380	-243	-137	-128	-673	-401	-549	-378	-240	0
1695	0	0	-1443	-351	1092	897	-1267	370	-465	-2506	-1169	-1332	-884	-188	0
1696	0	0	-1580	-337	1243	958	-1411	453	-341	-2776	-1433	-1367	-822	-95	0
1697	0	0	-917	-335	582	626	-749	123	-87	-1187	-570	-549	-201	56	0
1698	0	0	308	-339	-647	15	477	-493	226	1171	597	655	475	149	0
1699	0	0	716	-339	-1055	-188	885	-697	242	2017	793	973	603	58	0
1700	0	0	593	-345	-938	-124	765	-641	279	1674	591	905	589	73	0
1701	0	0	621	-339	-960	-141	790	-649	304	1464	450	735	675	265	0
1702	0	0	506	-335	-841	-85	673	-588	225	1373	469	638	547	209	0
1703	0	0	467	-343	-810	-62	638	-576	64	1210	494	461	252	36	0
1704	0	0	-368	-341	27	354	-197	-157	-143	-543	-279	-419	-320	-104	0
1705	0	0	-1384	-345	1039	864	-1211	347	-351	-2209	-1034	-1350	-1099	-607	0
1706	0	0	-1710	-351	1359	1030	-1534	504	-442	-2774	-1288	-1367	-968	-157	0
1707	0	0	-804	-345	459	574	-631	57	-118	-1373	-787	-622	-65	203	0
1708	0	0	340	-329	-669	-5	504	-499	143	1098	434	838	711	331	0
1709	0	0	855	-322	-1177	-266	1016	-749	228	2172	1045	1059	543	44	0
1710	0	0	545	-347	-892	-99	718	-619	240	1945	880	940	358	-73	0
1711	0	0	607	-345	-952	-131	779	-648	172	1418	457	845	659	355	0
1712	0	0	590	-329	-919	-130	754	-624	250	1427	580	746	496	271	0
1713	0	0	508	-341	-849	-83	678	-595	75	1241	514	558	314	17	0
1714	0	0	-264	-347	-83	305	-90	-215	-195	-562	-302	-329	-420	-252	0
1715	0	0	-1281	-335	946	808	-1113	305	-409	-2473	-1101	-1187	-841	-232	0
1716	0	0	-1404	-320	1084	862	-1244	382	-409	-2650	-1373	-1293	-750	-108	0
1717	0	0	-746	-310	436	528	-591	63	-161	-1127	-397	-395	-246	133	0
1718	0	0	386	-316	-702	-35	544	-509	95	1226	607	774	504	223	0
1719	0	0	902	-314	-1216	-294	1059	-765	287	1984	966	1086	677	131	0
1720	0	0	762	-314	-1076	-224	919	-695	232	1744	731	1020	655	252	0
1721	0	0	770	-306	-1076	-232	923	-691	258	1437	595	814	717	250	0
1722	0	0	688	-320	-1008	-184	848	-664	258	1373	611	834	510	197	0
1723	0	0	599	-312	-911	-143	755	-611	-9	1111	558	702	388	38	0
1724	0	0	-185	-316	-131	250	-27	-223	-184	-582	-226	-271	-337	-174	0
1725	0	0	-961	-308	653	634	-807	172	-405	-2405	-999	-1280	-921	-192	0
1726	0	0	-1392	-333	1059	862	-1225	363	-463	-2776	-1290	-1274	-682	-38	0
1727	0	0	-639	-312	327	475	-483	7	17	-1162	-405	-407	-141	104	0
1728	0	0	553	-320	-873	-116	713	-596	221	1206	620	692	541	116	0
1729	0	0	990	-323	-1313	-333	1151	-818	323	2017	966	1094	644	25	0
1730	0	0	887	-323	-1210	-282	1048	-766	273	1757	828	927	727	170	0
1731	0	0	850	-310	-1160	-270	1005	-735	349	1478	613	787	671	232	0
1732	0	0	745	-302	-1047	-221	896	-674	283	1390	688	702	595	294	0
1733	0	0	693	-306	-999	-193	846	-652	145	1274	634	483	327	87	0
1734	0	0	-97	-310	-213	203	58	-261	-195	-446	-133	-426	-316	-192	0
1735	0	0	-1035	-308	727	671	-881	209	-370	-2345	-940	-1268	-830	-219	0
1736	0	0	-1252	-306	946	779	-1099	320	-314	-2748	-1158	-1354	-743	-157	0
1737	0	0	-651	-291	360	471	-505	34	-44	-1191	-322	-566	-201	64	0
1738	0	0	466	-304	-770	-81	618	-537	219	1239	746	667	442	219	0
1739	0	0	995	-306	-1301	-344	1148	-803	432	2081	1078	1078	601	42	0
1740	0	0	826	-312	-1138	-257	982	-725	397	1732	859	890	628	104	0
1741	0	0	854	-304	-1158	-275	1006	-731	355	1544	682	797	549	223	0
1742	0	0	818	-289	-1107	-264	962	-698	382	1470	777	616	545	211	0
1743	0	0	722	-304	-1026	-209	874	-665	244	1165	597	611	597	157	0
1744	0	0	-47	-316	-269	181	111	-292	-52	-450	-104	-411	-339	-205	0
1745	0	0	-998	-298	700	648	-849	201	-298	-2277	-913	-1325	-946	-232	0
1746	0	0	-1324	-318	1006	821	-1165	344	-372	-2473	-869	-1363	-1006	-294	0
1747	0	0	-608	-323	285	465	-446	-19	-15	-1313	-372	-483	-312	-147	0
1748	0	0	444	-318	-762	-63	603	-540	234	1111	593	715	710	285	0
1749	0	0	1116	-302	-1418	-407	1267	-860	510	2079	1173	1022	614	116	0
1750	0	0	834	-304	-1138	-265	986	-721	558	2114	1158	960	419	91	0
1751	0	0	764	-306	-1070	-229	917	-688	355	1470	644	743	562	85	0
1752	0	0	853	-287	-1140	-283	996	-713	420	1565	911	649	516	254	0
1753	0	0	677	-302	-979	-187	828	-640	236	1433	904	483	320	87	0
1754	0	0	-81	-306	-225	193	72	-265	-128	-446	-83	-490	-556	-442	0
1755	0	0	-1070	-306	764	688	-917	229	-308	-2275	-873	-1148	-762	-265	0
1756	0	0	-1322	-302	1020	812	-1171	359	-339	-2659	-1103	-1392	-915	-203	0
1757	0	0	-589	-291	298	440	-443	3	65	-1051	-271	-422	-199	73	0
1758	0	0	446	-310	-756	-68	601	-533	128	1132	770	832	498	48	0
1759	0	0	974	-312	-1286	-331	1130	-799	428	2134	1123	1074	692	40	0
1760	0	0	822	-320	-1142	-251	982	-731	329	1858	962	1001	636	137	0
1761	0	0	731	-308	-1039	-211	885	-673	289	1598	661	859	576	162	0
1762	0	0	755	-304	-1059	-225	907	-681	294	1524	814	710	446	205	0
1763	0	0	648	-300	-948	-174	798	-624	236	1297	582	748	603	240	0
1764	0	0	-121	-289	-168	205	23	-228	-277	-384	-52	-178	-308	-378	0
1765	0	0	-1196	-312	884	754	-1040	286	-228	-2069	-807	-1257	-1125	-543	0
1766	0	0	-1419	-314	1105	866	-1262	395	-362	-2776	-1142	-1286	-805	-38	0
1767	0	0	-751	-298	453	524	-602	77	-135	-1196	-411	-550	-234	-17	0
1768	0	0	377	-298	-675	-39	526	-486	242	1270	669	865	512	300	0
1769	0	0	784	-304	-1088	-240	936	-696	246	2005	944	1086	535	-23	0
1770	0	0	691	-306	-997	-192	844	-651	281	1771	849	995	739	155	0
1771	0	0	623	-304	-927	-159	775	-615	199	1462	514	787	659	157	0
1772	0	0	606	-294	-900	-156	753	-597	263	1406	628	797	640	207	0
1773	0	0	510	-312	-822	-99	666	-567	-50	1094	492	677	428	-89	0
1774	0	0	-341	-314	27	327	-184	-143	-289	-560	-298	-378	-308	-271	0
1775	0	0	-1356	-322	1034	839	-1195	356	-475	-2506	-1043	-1167	-770	-211	0
1776	0	0	-1551	-306	1245	928	-1398	469	-510	-2911	-1416	-1418	-849	-246	0
1777	0	0	-909	-310	599	609	-754	144	-213	-1270	-500	-533	-215	124	0
1778	0	0	99	-314	-413	107	256	-363	-120	884	422	702	519	110	0
1779	0	0	694	-322	-1016	-186	855	-669	236	1957	721	1078	686	75	0
1780	0	0	454	-333	-787	-60	620	-560	166	1519	663	896	708	145	0
1781	0	0	344	-335	-679	-4	511	-507	133	1313	314	644	634	285	0
1782	0	0	390	-320	-710	-35	550	-515	133	1243	374	601	638	182	0
1783	0	0	211	-341	-552	65	381	-446	29	1018	395	448	302	50	0
1784	0	0	-527	-355	172	441	-349	-91	-384	-725	-420	-550	-502	-296	0
1785	0	0	-1528	-370	1158	949	-1343	394	-543	-2712	-1340	-1398	-890	-244	0
1786	0	0	-1714	-389	1325	1051	-1519	468	-455	-3043	-1612	-1520	-838	-137	0
1787	0	0	-1138	-436	702	787	-920	133	-182	-1592	-799	-711	-370	110	0
1788	0	0	-130	-616	-486	373	178	-551	77	570	116	560	717	407	0
1789	0	0	126	-1804	-1930	839	1028	-1867	112	1596	760	867	467	23	0
1790	0	0	-136	-853	-717	494	290	-785	182	1295	452	440	232	-108	0
1791	0	0	-261	-810	-549	535	144	-679	116	803	184	380	349	219	0
1792	0	0	-155	-789	-634	472	239	-711	36	506	-129	205	453	438	0
1793	0	0	-147	-812	-665	479	259	-738	71	457	25	178	356	228	0
1794	0	0	-1049	-772	277	910	-663	-247	-306	-1175	-665	-758	-578	-219	0
1795	0	0	-1869	-756	1113	1312	-1491	178	-448	-2960	-1348	-1652	-1152	-197	0
1796	0	0	-2147	-799	1348	1473	-1747	274	-527	-3360	-1711	-1740	-1226	-104	0
1797	0	0	-1359	-834	525	1096	-942	-154	-141	-1802	-886	-838	-240	36	0
1798	0	0	-424	-940	-516	682	46	-728	190	614	215	322	275	145	0
1799	0	0	84	-917	-1001	416	542	-959	248	1416	613	634	13	157	0
1800	0	0	-29	-888	-859	458	415	-873	98	1212	453	504	704	258	0
1801	0	0	219	-851	-1070	316	644	-960	120	1059	225	463	971	120	0
1802	0	0	254	-820	-1074	283	664	-947	176	1024	291	591	494	77	0
1803	0	0	-26	-836	-810	431	392	-823	5	1177	228	419	-225	133	0
1804	0	0	-903	-766	137	834	-520	-314	-225	-690	-356	-452	-904	-129	0
1805	0	0	-1790	-739	1051	1264	-1420	156	-356	-2512	-1206	-1303	-1018	-162	0
1806	0	0	-1567	-807	760	1187	-1163	-23	-355	-2896	-1356	-1552	-768	-267	0
1807	0	0	-944	-888	56	916	-500	-416	-29	-1456	-591	-500	-124	195	0
1808	0	0	-72	-999	-927	535	427	-963	65	777	450	700	366	139	0
1809	0	0	479	-977	-1456	249	967	-1216	364	1914	933	938	700	108	0
1810	0	0	459	-964	-1423	252	941	-1193	228	1782	768	696	929	102	0
1811	0	0	631	-944	-1575	156	1103	-1259	296	1685	517	599	985	250	0
1812	0	0	408	-938	-1346	265	877	-1142	261	1507	413	684	599	238	0
1813	0	0	386	-940	-1326	277	856	-1133	122	1420	384	715	419	164	0
1814	0	0	-444	-859	-415	651	-14	-637	-209	-323	-401	-192	-310	-302	0
1815	0	0	-1349	-816	533	1082	-941	-141	-479	-2250	-1212	-940	-770	-256	0
1816	0	0	-1502	-847	655	1174	-1078	-96	-353	-2578	-1274	-1212	-688	-207	0
1817	0	0	-989	-898	91	943	-540	-403	-116	-1191	-587	-389	-230	-23	0
1818	0	0	256	-952	-1208	348	732	-1080	215	917	419	940	810	238	0
1819	0	0	595	-902	-1497	153	1046	-1199	258	1728	820	1187	624	34	0
1820	0	0	530	-841	-1371	155	950	-1106	335	1493	556	923	411	135	0
1821	0	0	176	-838	-1014	331	595	-926	75	1288	543	647	329	56	0
1822	0	0	168	-805	-973	318	570	-889	89	836	207	424	368	-54	0
1823	0	0	2	-783	-785	390	393	-784	-32	659	201	318	215	-110	0
1824	0	0	-829	-684	145	756	-487	-269	-327	-948	-620	-781	-498	-341	0
1825	0	0	-1958	-647	1311	1302	-1634	332	-601	-3001	-1501	-1672	-1076	-362	0
1826	0	0	-2263	-665	1598	1464	-1930	466	-519	-3427	-1683	-1823	-1148	-190	0
1827	0	0	-1714	-721	993	1217	-1353	136	-207	-2155	-915	-944	-570	120	0
1828	0	0	-613	-799	-186	706	-213	-492	67	155	23	147	135	207	0
1829	0	0	74	-756	-830	341	452	-793	126	1030	490	572	347	15	0
1830	0	0	-163	-729	-566	446	201	-647	52	713	273	560	277	161	0
1831	0	0	-178	-711	-533	444	177	-622	93	452	60	325	327	137	0
1832	0	0	-241	-694	-453	467	106	-573	89	395	120	358	304	178	0
1833	0	0	-206	-710	-504	458	149	-607	-143	230	83	300	69	3	0
1834	0	0	-1000	-669	331	834	-665	-169	-339	-1429	-752	-686	-690	-312	0
1835	0	0	-2129	-657	1472	1393	-1800	407	-494	-3278	-1559	-1699	-1076	-170	0
1836	0	0	-2197	-688	1509	1442	-1853	410	-502	-3567	-1742	-1751	-1039	-52	0
1837	0	0	-1595	-752	843	1173	-1219	45	-411	-2322	-1032	-1047	-552	-13	0
1838	0	0	-388	-776	-388	582	0	-582	93	157	52	403	541	351	0
1839	0	0	241	-758	-999	258	620	-878	174	1144	473	634	618	69	0
1840	0	0	227	-725	-952	249	589	-838	271	1379	576	593	473	97	0
1841	0	0	193	-711	-904	259	548	-807	176	822	258	389	601	283	0
1842	0	0	262	-680	-942	209	602	-811	186	855	289	479	395	281	0
1843	0	0	110	-679	-789	284	449	-734	133	752	314	388	168	110	0
1844	0	0	-590	-665	-75	627	-257	-370	-225	-884	-420	-609	-560	-242	0
1845	0	0	-1776	-661	1115	1218	-1445	227	-471	-2811	-1204	-1340	-956	-159	0
1846	0	0	-1987	-653	1334	1320	-1660	340	-461	-3162	-1410	-1621	-1043	-137	0
1847	0	0	-1287	-653	634	970	-960	-9	-17	-1654	-574	-779	-419	73	0
1848	0	0	-66	-677	-611	371	272	-644	194	787	453	228	265	166	0
1849	0	0	682	-677	-1359	-2	1020	-1018	420	1767	859	859	508	180	0
1850	0	0	381	-682	-1063	150	722	-872	244	1464	605	607	494	178	0
1851	0	0	531	-679	-1210	74	870	-944	356	1282	547	444	572	246	0
1852	0	0	264	-667	-931	201	597	-799	170	1142	512	430	362	197	0
1853	0	0	373	-661	-1034	144	703	-847	114	890	473	440	201	-114	0
1854	0	0	-562	-659	-97	610	-232	-378	-34	-743	-265	-479	-485	-242	0
1855	0	0	-1732	-644	1088	1188	-1410	222	-238	-2607	-1249	-1484	-1111	-382	0
1856	0	0	-2189	-647	1542	1418	-1865	447	-226	-2989	-1358	-1680	-1233	-219	0
1857	0	0	-1390	-630	760	1010	-1075	65	-69	-1621	-659	-923	-543	19	0
1858	0	0	-139	-651	-512	395	186	-581	248	698	436	258	162	95	0
1859	0	0	487	-647	-1134	80	810	-890	422	1666	756	770	393	77	0
1860	0	0	299	-647	-946	174	622	-796	250	1266	525	492	325	116	0
1861	0	0	273	-634	-907	180	590	-770	376	1181	422	413	391	246	0
1862	0	0	50	-636	-686	293	368	-661	178	958	380	312	263	131	0
1863	0	0	50	-642	-692	296	371	-667	236	890	411	137	-52	27	0
1864	0	0	-840	-646	194	743	-517	-226	-64	-907	-403	-576	-614	-215	0
1865	0	0	-2022	-659	1363	1340	-1692	352	-356	-2589	-1049	-1617	-1336	-486	0
1866	0	0	-2355	-644	1711	1499	-2033	533	-312	-3191	-1538	-1619	-1158	-283	0
1867	0	0	-1503	-644	859	1073	-1181	107	-155	-1980	-824	-838	-541	85	0
1868	0	0	-284	-644	-360	464	38	-502	244	646	386	471	225	85	0
1869	0	0	436	-640	-1076	102	756	-858	300	1456	760	905	420	-11	0
1870	0	0	297	-626	-923	164	610	-774	329	1274	512	727	467	104	0
1871	0	0	346	-624	-970	139	658	-797	184	1072	355	519	323	149	0
1872	0	0	268	-624	-892	178	580	-758	182	878	304	541	228	112	0
1873	0	0	229	-620	-849	195	539	-734	124	859	376	440	131	36	0
1874	0	0	-645	-622	23	633	-334	-299	-263	-983	-467	-558	-614	-407	0
1875	0	0	-1828	-628	1200	1228	-1514	286	-613	-2999	-1348	-1429	-1084	-345	0
1876	0	0	-2057	-622	1435	1339	-1746	406	-448	-3396	-1501	-1542	-981	-145	0
1877	0	0	-1483	-609	874	1046	-1178	132	-234	-1901	-754	-770	-479	-116	0
1878	0	0	-304	-614	-310	459	3	-462	153	529	285	498	230	164	0
1879	0	0	266	-616	-882	175	574	-749	219	1427	688	904	405	44	0
1880	0	0	100	-611	-711	255	405	-661	238	1418	744	807	221	7	0
1881	0	0	-20	-611	-591	315	285	-601	-180	1022	607	706	285	-31	0
1882	0	0	139	-609	-748	235	443	-678	104	723	322	485	314	238	0
1883	0	0	20	-616	-636	298	328	-626	-157	605	294	459	355	62	0
1884	0	0	-647	-616	31	631	-339	-292	-254	-795	-314	-432	-508	-244	0
1885	0	0	-1842	-611	1231	1226	-1536	310	-465	-2514	-1072	-1385	-1129	-481	0
1886	0	0	-1931	-605	1326	1268	-1628	360	-498	-3111	-1470	-1608	-1156	-467	0
1887	0	0	-1322	-618	704	970	-1013	43	-291	-1633	-686	-609	-457	3	0
1888	0	0	-130	-616	-486	373	178	-551	145	661	283	457	217	75	0
1889	0	0	515	-614	-1129	49	822	-871	230	1588	673	834	485	-102	0
1890	0	0	380	-611	-991	115	685	-801	141	1377	514	777	512	143	0
1891	0	0	323	-614	-937	145	630	-775	141	1134	331	549	564	91	0
1892	0	0	249	-616	-865	183	557	-740	149	1107	378	517	420	135	0
1893	0	0	136	-630	-766	247	451	-698	23	1006	388	242	223	13	0
1894	0	0	-491	-632	-141	561	-175	-386	-219	-647	-356	-500	-360	-308	0
1895	0	0	-1625	-632	993	1128	-1309	180	-452	-2609	-1212	-1392	-873	-308	0
1896	0	0	-1789	-616	1173	1202	-1481	278	-374	-3086	-1478	-1598	-935	-244	0
1897	0	0	-1217	-624	593	920	-905	-15	-164	-1534	-634	-669	-446	34	0
1898	0	0	-184	-630	-446	407	131	-538	23	611	380	397	323	5	0
1899	0	0	403	-638	-1041	117	722	-839	312	1732	723	803	675	-87	0
1900	0	0	262	-620	-882	179	572	-751	384	1505	566	642	595	186	0
1901	0	0	258	-618	-876	180	567	-747	236	1272	448	335	415	186	0
1902	0	0	239	-595	-834	178	536	-714	215	1164	471	415	417	166	0
1903	0	0	200	-597	-797	198	498	-697	176	1035	461	269	194	21	0
1904	0	0	-519	-583	-64	551	-227	-323	-102	-700	-252	-558	-477	-364	0
1905	0	0	-1594	-582	1012	1088	-1303	215	-432	-2597	-1131	-1466	-929	-308	0
1906	0	0	-1728	-543	1185	1135	-1456	321	-459	-3018	-1423	-1652	-973	-279	0
1907	0	0	-1139	-490	649	814	-894	79	7	-1540	-651	-743	-397	27	0
1908	0	0	-95	-477	-382	286	143	-429	178	789	409	335	225	108	0
1909	0	0	638	-469	-1107	-84	872	-788	393	1771	909	843	481	-23	0
1910	0	0	428	-448	-876	10	652	-662	374	1854	907	667	360	31	0
1911	0	0	247	-432	-679	92	463	-555	405	1435	426	514	391	116	0
1912	0	0	415	-440	-855	12	635	-647	221	983	568	611	269	32	0
1913	0	0	264	-432	-696	84	480	-564	116	958	469	554	440	135	0
1914	0	0	-457	-442	15	449	-236	-213	-114	-616	-234	-426	-562	-397	0
1915	0	0	-1497	-446	1051	971	-1274	302	-180	-2541	-1035	-1264	-940	-213	0
1916	0	0	-1644	-459	1185	1051	-1414	363	-378	-2960	-1212	-1567	-1171	-201	0
1917	0	0	-1013	-455	558	734	-785	51	-44	-1520	-358	-632	-430	50	0
1918	0	0	-45	-473	-428	259	191	-450	306	799	597	547	279	155	0
1919	0	0	592	-488	-1080	-52	836	-784	378	1883	937	935	446	-3	0
1920	0	0	417	-490	-907	36	662	-698	339	1552	923	915	562	151	0
1921	0	0	380	-496	-876	58	628	-686	240	1303	609	640	471	143	0
1922	0	0	318	-498	-816	90	567	-657	254	1301	684	549	461	186	0
1923	0	0	260	-502	-762	121	511	-632	195	1072	671	488	211	-15	0
1924	0	0	-365	-508	-143	436	-111	-325	-157	-539	-65	-436	-525	-310	0
1925	0	0	-1302	-517	785	909	-1043	134	-250	-2260	-754	-1309	-1175	-576	0
1926	0	0	-1736	-545	1191	1140	-1463	323	-426	-3039	-1224	-1429	-1117	-312	0
1927	0	0	-946	-533	413	739	-679	-60	-195	-1800	-659	-607	-267	155	0
1928	0	0	161	-541	-702	190	431	-621	162	737	632	640	529	343	0
1929	0	0	607	-527	-1134	-40	870	-830	112	1790	1051	1123	564	-58	0
1930	0	0	662	-525	-1187	-68	924	-856	337	1664	840	904	589	126	0
1931	0	0	327	-549	-876	111	601	-712	405	1484	644	686	521	279	0
1932	0	0	427	-550	-977	61	702	-763	178	1150	572	510	434	225	0
1933	0	0	424	-549	-973	62	698	-761	176	1140	618	502	184	-27	0
1934	0	0	-285	-554	-269	419	-8	-411	-164	-422	-81	-345	-388	-252	0
1935	0	0	-1241	-545	696	893	-968	75	-362	-2498	-1068	-1195	-857	-281	0
1936	0	0	-1400	-543	857	971	-1128	157	-356	-2921	-1297	-1420	-902	-184	0
1937	0	0	-909	-541	368	725	-638	-86	-79	-1497	-525	-601	-355	1	0
1938	0	0	128	-541	-669	206	398	-605	122	859	624	434	248	135	0
1939	0	0	751	-535	-1286	-108	1018	-910	368	1895	1049	1016	539	50	0
1940	0	0	537	-533	-1070	-2	803	-801	333	1691	731	772	572	232	0
1941	0	0	578	-537	-1115	-20	846	-826	252	1524	649	529	473	228	0
1942	0	0	544	-523	-1067	-10	805	-795	215	1319	640	589	420	188	0
1943	0	0	436	-541	-977	52	706	-759	112	1220	688	467	228	17	0
1944	0	0	-263	-550	-287	406	12	-418	-139	-494	-89	-335	-316	-203	0
1945	0	0	-1227	-539	688	883	-957	74	-339	-2128	-820	-1377	-1105	-430	0
1946	0	0	-1695	-549	1146	1122	-1420	298	-316	-2743	-1261	-1614	-1171	-339	0
1947	0	0	-865	-545	320	705	-592	-112	-79	-1423	-436	-630	-378	87	0
1948	0	0	52	-562	-614	255	333	-588	141	849	566	356	306	164	0
1949	0	0	788	-560	-1348	-114	1068	-954	291	1955	929	1024	558	67	0
1950	0	0	565	-566	-1131	0	848	-848	209	1660	667	867	665	172	0
1951	0	0	510	-560	-1070	25	790	-815	124	1325	479	677	630	215	0
1952	0	0	642	-547	-1189	-47	915	-868	271	1358	481	711	552	207	0
1953	0	0	430	-545	-975	57	702	-760	87	1156	432	543	349	-11	0
1954	0	0	-201	-554	-353	377	76	-453	-197	-440	-277	-347	-322	-308	0
1955	0	0	-1350	-543	807	946	-1078	132	-337	-2490	-1253	-1301	-840	-197	0
1956	0	0	-1458	-537	921	997	-1189	192	-413	-2807	-1332	-1501	-942	-106	0
1957	0	0	-965	-529	436	747	-700	-46	-263	-1513	-715	-704	-341	97	0
1958	0	0	179	-556	-735	188	457	-645	54	772	424	657	428	128	0
1959	0	0	683	-554	-1237	-64	960	-895	225	1827	807	1018	659	129	0
1960	0	0	533	-574	-1107	20	820	-840	291	1606	510	919	572	252	0
1961	0	0	535	-630	-1165	47	850	-897	291	1464	452	607	477	285	0
1962	0	0	388	-706	-1094	159	741	-900	89	1028	302	661	323	215	0
1963	0	0	315	-777	-1092	231	703	-934	69	1138	347	539	271	60	0
1964	0	0	-430	-843	-413	636	-8	-628	-170	-521	-358	-302	-403	-203	0
1965	0	0	-1531	-880	651	1205	-1091	-114	-525	-2465	-1261	-1297	-867	-283	0
1966	0	0	-1765	-900	865	1332	-1315	-17	-452	-2950	-1501	-1449	-779	-201	0
1967	0	0	-1235	-849	386	1042	-810	-231	-211	-1548	-781	-700	-322	69	0
1968	0	0	-4	-748	-744	376	370	-746	129	855	351	448	397	164	0
1969	0	0	596	-647	-1243	25	919	-945	174	1846	574	942	649	40	0
1970	0	0	617	-477	-1094	-70	855	-785	279	1868	710	690	471	52	0
1971	0	0	594	-240	-834	-177	714	-537	161	1385	409	554	448	67	0
1972	0	0	758	25	-733	-391	745	-354	83	925	182	539	725	345	0
1973	0	0	796	242	-554	-519	675	-156	25	993	236	506	535	232	0
1974	0	0	15	399	384	-207	-184	391	-236	-564	-545	-401	-399	-370	0
1975	0	0	-896	706	1602	95	-1249	1154	-225	-2413	-1266	-1315	-744	-199	0
1976	0	0	-902	1173	2075	-135	-1488	1624	-366	-2919	-1499	-1612	-898	-129	0
1977	0	0	-62	1711	1773	-824	-917	1742	-248	-1621	-789	-748	-378	7	0
1978	0	0	1382	2262	880	-1822	251	1571	205	793	374	467	343	161	0
1979	0	0	2214	2706	492	-2460	861	1599	168	1841	632	874	663	7	0
1980	0	0	2161	2797	636	-2479	762	1716	207	1561	490	849	611	157	0
1981	0	0	2105	2659	554	-2382	775	1606	226	1365	358	651	682	236	0
1982	0	0	1864	2395	531	-2129	666	1463	223	1198	384	566	533	215	0
1983	0	0	1590	1945	355	-1767	617	1150	137	1109	388	459	217	15	0
1984	0	0	518	1383	865	-950	-173	1124	-211	-529	-300	-401	-370	-252	1
1985	0	0	-790	944	1734	-77	-1262	1339	-312	-2199	-1055	-1385	-1006	-603	0
1986	0	0	-1385	498	1883	443	-1634	1190	-384	-3018	-1402	-1493	-894	-372	0
1987	0	0	-852	170	1022	341	-937	596	-292	-1858	-973	-657	-122	56	0
1988	0	0	122	-126	-248	2	185	-187	149	816	341	405	345	-13	0
1989	0	0	767	-329	-1096	-219	931	-712	380	1844	843	956	673	5	0
1990	0	0	497	-496	-993	0	745	-744	267	1550	675	828	628	120	0
1991	0	0	432	-607	-1039	87	735	-823	281	1311	409	677	576	190	0
1992	0	0	256	-657	-913	200	584	-785	271	1214	514	638	492	265	0
1993	60	0	210	-713	-923	251	566	-818	60	1224	498	428	314	42	0
1994	60	0	-520	-704	-184	612	-168	-444	-83	-444	-258	-374	-401	-279	0
1995	60	0	-1681	-655	1026	1168	-1353	185	-376	-2504	-1082	-1261	-826	-316	0
1996	60	0	-1962	-636	1326	1299	-1644	345	-415	-2962	-1458	-1519	-911	-211	0
1997	60	0	-1328	-601	727	964	-1027	63	-75	-1579	-632	-702	-343	-11	0
1998	60	0	-188	-556	-368	372	90	-462	238	776	490	409	333	112	0
1999	60	0	644	-525	-1169	-59	906	-847	411	1864	855	1022	578	-1	0
[truncated: 31,289 more rows]
