# Supplementary material for: A Robust and Real-Time Capable Envelope-Based Algorithm for Heart Sound Classification: Validation under Different Physiological Conditions
Source: Sensors (Basel). 2020 Feb 11;20(4):972. doi: 10.3390/s20040972 (PMC7070375; doi:10.3390/s20040972)
Supplement: Supplementary file 1 [file sensors-20-00972-s001.zip › Messungen/ys/ys02_unfiltered.csv]

Dataset No.	Pulse (bpm)	Pacer Bit	leadI (�V)	leadII (�V)	leadIII (�V)	lead_avR (�V)	lead_avL (�V)	lead_avF (�V)	V1 (�V)	V2 (�V)	V3 (�V)	V4 (�V)	V5 (�V)	V6 (�V)	R-Wave
1	0	0	326	-403	-729	38	527	-566	273	688	275	535	465	223	0
2	0	0	495	-362	-857	-66	676	-609	201	812	170	580	583	131	0
3	0	0	434	-310	-744	-62	589	-527	360	816	166	587	550	205	0
4	0	0	466	-261	-727	-102	596	-494	213	801	318	640	434	-102	0
5	0	0	378	-236	-614	-71	496	-425	341	713	197	386	254	60	0
6	0	0	229	-219	-448	-5	338	-333	128	446	195	308	246	31	0
7	0	0	-173	-188	-15	180	-79	-101	-139	-401	-124	-85	-75	-102	0
8	0	0	-857	-186	671	521	-764	242	-269	-1063	-143	-448	-372	-73	0
9	0	0	-926	-176	750	551	-838	287	-205	-948	-221	-494	-355	52	1
10	0	0	-391	-192	199	291	-295	3	-9	-240	36	-207	-159	54	0
11	0	0	302	-219	-521	-41	411	-370	248	595	351	568	424	292	0
12	0	0	565	-230	-795	-167	680	-512	250	661	139	624	455	77	0
13	0	0	503	-228	-731	-137	617	-479	467	779	186	578	562	281	0
14	0	0	338	-230	-568	-54	453	-399	316	853	192	341	335	186	0
15	0	0	339	-225	-564	-57	451	-394	287	688	221	258	178	67	0
16	0	0	210	-234	-444	12	327	-339	172	450	172	291	240	89	0
17	0	0	-167	-225	-58	196	-54	-141	-174	-395	-98	-221	-225	-54	0
18	0	0	-682	-219	463	450	-572	122	-469	-1268	-259	-240	-271	-137	0
19	0	0	-905	-203	702	554	-803	249	-312	-1057	-153	-312	-207	-174	0
20	0	0	-540	-197	343	368	-441	73	54	-129	71	-151	-182	-110	0
21	0	0	240	-215	-455	-12	347	-335	453	779	112	287	143	197	0
22	0	0	621	-226	-847	-197	734	-536	294	764	122	517	401	287	0
23	0	0	609	-209	-818	-200	713	-513	79	723	355	675	432	77	0
24	0	0	289	-203	-492	-43	390	-347	368	768	95	362	376	162	0
25	0	0	324	-209	-533	-57	428	-371	271	708	201	370	124	164	0
26	0	0	273	-221	-494	-26	383	-357	100	508	19	273	188	44	0
27	0	0	-177	-213	-36	195	-70	-124	-147	-438	-104	-87	-108	-23	0
28	0	0	-845	-199	646	522	-745	223	-322	-1047	-312	-417	-384	-108	0
29	0	0	-975	-190	785	582	-880	297	-291	-993	-250	-613	-453	-25	0
30	0	0	-446	-194	252	320	-349	29	-3	-393	-44	-164	-215	5	0
31	0	0	340	-201	-541	-69	440	-371	209	558	203	552	343	211	0
32	0	0	597	-188	-785	-204	691	-486	277	805	17	420	529	271	0
33	0	0	632	-178	-810	-227	721	-494	349	746	219	479	463	223	0
34	0	0	502	-180	-682	-161	592	-431	161	754	271	415	296	178	0
35	0	0	432	-188	-620	-122	526	-404	172	690	166	428	242	-5	0
36	0	0	285	-194	-479	-45	382	-336	331	461	-139	44	114	283	0
37	0	0	-140	-192	-52	166	-44	-122	-149	-389	-304	-296	-162	34	0
38	0	0	-702	-188	514	445	-608	163	-287	-1035	-213	-399	-403	-52	0
39	0	0	-866	-184	682	525	-774	249	-244	-1063	-265	-634	-471	9	0
40	0	0	-292	-184	108	238	-200	-38	19	-279	27	-219	-164	-31	0
41	0	0	370	-190	-560	-90	465	-375	157	467	166	481	372	83	0
42	0	0	642	-176	-818	-233	730	-497	252	651	139	657	444	128	0
43	0	0	642	-159	-801	-241	721	-480	300	762	112	578	446	174	0
44	0	0	477	-157	-634	-160	555	-395	242	741	106	335	325	65	0
45	0	0	469	-159	-628	-155	548	-393	186	657	223	265	164	23	0
46	0	0	394	-155	-549	-119	471	-352	79	498	114	341	267	95	0
47	0	0	-105	-145	-40	125	-32	-92	-248	-490	-228	-147	-188	-133	0
48	0	0	-658	-131	527	394	-592	198	-325	-952	-190	-492	-411	-62	0
49	0	0	-824	-128	696	476	-760	284	-316	-1032	-256	-578	-492	-34	0
50	0	0	-560	-112	448	336	-504	168	129	-434	-155	-207	-209	52	0
51	0	0	408	-131	-539	-138	473	-335	95	549	197	440	368	133	0
52	0	0	709	-129	-838	-290	773	-483	195	717	133	517	432	67	0
53	0	0	562	-120	-682	-221	622	-401	327	711	221	471	415	178	0
54	0	0	532	-106	-638	-213	585	-372	335	795	97	386	337	89	0
55	0	0	557	-100	-657	-228	607	-378	172	756	242	304	186	79	0
56	0	0	383	-102	-485	-140	434	-293	1	461	65	254	116	62	0
57	0	0	-98	-97	1	97	-49	-48	-304	-469	-164	-178	-147	-203	0
58	0	0	-711	-89	622	400	-666	266	-349	-1059	-153	-442	-452	-27	0
59	0	0	-793	-91	702	442	-747	305	-238	-1080	-203	-636	-512	-21	0
60	0	0	-261	-83	178	172	-219	47	-38	-393	56	-151	-232	-65	0
61	0	0	436	-89	-525	-173	480	-307	211	479	240	386	362	128	0
62	0	0	772	-64	-836	-354	804	-450	285	785	166	366	355	283	0
63	0	0	801	-64	-865	-368	833	-464	79	554	131	663	597	240	0
64	0	0	504	-46	-550	-229	527	-298	85	601	244	485	389	56	0
65	0	0	421	-42	-463	-189	442	-252	254	781	275	234	48	-13	0
66	0	0	467	-62	-529	-202	498	-295	-7	436	172	296	194	71	0
67	0	0	-56	-31	25	43	-40	-3	-308	-485	-58	-166	-190	-211	0
68	0	0	-598	-13	585	305	-591	286	-312	-1115	-159	-533	-393	-89	0
69	0	0	-808	-7	801	407	-804	397	-339	-1152	-161	-667	-496	-110	0
70	0	0	-270	-3	267	136	-268	132	-36	-355	17	-182	-225	-9	0
71	0	0	460	-7	-467	-226	463	-237	129	531	203	469	298	97	0
72	0	0	742	1	-741	-371	741	-370	195	640	135	574	407	60	0
73	0	0	753	-9	-762	-372	757	-385	69	521	133	702	568	67	0
74	0	0	633	1	-632	-317	632	-315	124	673	366	603	316	-62	0
75	0	0	412	21	-391	-216	401	-185	248	746	291	304	129	25	0
76	0	0	362	29	-333	-195	347	-152	333	502	98	42	-58	-56	0
77	0	0	-95	48	143	23	-119	95	-147	-453	-174	-304	-236	11	0
78	0	0	-418	65	483	176	-450	274	-405	-1154	-296	-550	-347	13	0
79	0	0	-727	81	808	323	-767	444	-372	-1189	-128	-380	-401	-118	0
80	0	0	-322	89	411	116	-366	250	-81	-351	81	-116	-302	-137	0
81	0	0	445	83	-362	-264	403	-139	153	479	205	424	349	102	0
82	0	0	832	91	-741	-461	786	-325	275	688	254	601	512	98	0
83	0	0	643	112	-531	-377	587	-209	281	737	149	455	483	108	0
84	0	0	523	135	-388	-329	455	-126	258	665	143	300	308	21	0
85	0	0	573	139	-434	-356	503	-147	273	576	192	197	122	-58	0
86	0	0	447	129	-318	-288	382	-94	145	384	190	320	139	54	0
87	0	0	10	145	135	-77	-62	140	-223	-492	-180	-95	-226	-159	0
88	0	0	-619	166	785	226	-702	475	-289	-1076	-292	-486	-498	-155	0
89	0	0	-623	172	795	225	-709	483	-459	-1051	-102	-366	-376	-153	0
90	0	0	-351	182	533	84	-442	357	-184	-669	-40	-32	-42	5	0
91	0	0	377	199	-178	-288	277	10	291	516	17	40	180	296	0
92	0	0	930	209	-721	-569	825	-256	306	708	147	494	388	225	0
93	0	0	846	232	-614	-539	730	-191	21	642	329	665	362	15	0
94	0	0	634	250	-384	-442	509	-67	48	626	230	304	209	-75	0
95	0	0	513	261	-252	-387	382	4	221	572	108	298	149	60	0
96	0	0	509	259	-250	-384	379	4	38	393	65	201	153	-3	0
97	0	0	27	277	250	-152	-111	263	-271	-481	-106	-259	-135	-112	0
98	0	0	-633	294	927	169	-780	610	-401	-1132	-333	-537	-485	-215	0
99	0	0	-789	310	1099	239	-944	704	-376	-1103	-296	-609	-500	-40	0
100	0	0	-293	312	605	-9	-449	458	-131	-432	-71	-283	-355	-29	0
101	0	0	468	304	-164	-386	316	70	100	409	240	388	277	139	0
102	0	0	823	325	-498	-574	660	-86	172	704	120	568	430	-1	0
103	0	0	649	341	-308	-495	478	16	223	657	137	436	384	89	0
104	0	0	661	355	-306	-508	483	24	259	723	174	372	327	139	0
105	0	0	521	349	-172	-435	346	88	161	570	120	256	93	46	0
106	0	0	480	349	-131	-414	305	109	67	393	104	215	176	-1	0
107	0	0	64	360	296	-212	-116	328	-356	-519	-195	-120	-213	-203	0
108	0	0	-564	376	940	94	-752	658	-403	-1043	-267	-517	-492	-118	0
109	0	0	-724	389	1113	167	-918	751	-339	-1012	-246	-572	-525	-42	0
110	0	0	-132	384	516	-126	-324	450	-71	-424	-52	-172	-335	-48	0
111	0	0	477	382	-95	-429	286	143	50	504	215	442	353	153	0
112	0	0	831	397	-434	-614	632	-18	211	550	147	601	393	48	0
113	0	0	752	409	-343	-580	547	33	281	741	147	510	399	149	0
114	0	0	540	409	-131	-474	335	139	219	688	133	306	312	162	0
115	0	0	590	391	-199	-490	394	96	195	646	102	265	180	64	0
116	0	0	467	386	-81	-426	274	152	112	316	83	221	149	36	0
117	0	0	2	378	376	-190	-187	377	-226	-568	-186	-174	-232	-122	0
118	0	0	-642	374	1016	134	-829	695	-419	-1189	-265	-465	-587	-139	0
119	0	0	-669	349	1018	160	-843	683	-248	-1129	-246	-595	-492	-13	0
120	0	0	-542	325	867	108	-704	596	40	-411	-73	-226	-226	11	0
121	0	0	389	296	-93	-342	241	101	252	558	87	172	52	52	0
122	0	0	807	258	-549	-532	678	-145	93	597	120	694	514	97	0
123	0	0	589	248	-341	-418	465	-46	145	533	219	492	366	110	0
124	0	0	566	217	-349	-391	457	-66	285	640	135	331	277	164	0
125	0	0	517	184	-333	-350	425	-74	114	611	236	236	128	118	0
126	0	0	341	128	-213	-234	277	-42	9	372	81	228	137	-13	0
127	0	0	-49	104	153	-27	-101	128	-188	-506	-116	-133	-182	-122	0
128	0	0	-747	85	832	331	-789	458	-366	-1070	-213	-533	-463	-174	0
129	0	0	-888	64	952	412	-920	508	-347	-1193	-203	-646	-512	-56	0
130	0	0	-342	44	386	149	-364	215	-98	-467	95	-137	-273	-122	0
131	0	0	199	19	-180	-109	189	-80	331	562	147	184	64	126	0
132	0	0	632	-19	-651	-306	641	-335	87	715	106	471	306	155	0
133	0	0	691	-36	-727	-327	709	-381	95	481	170	638	591	166	0
134	0	0	318	-29	-347	-144	332	-188	11	541	195	537	356	-36	0
135	0	0	355	-38	-393	-158	374	-215	292	746	261	296	81	27	0
136	0	0	214	-67	-281	-73	247	-174	149	471	62	42	-32	-135	0
137	0	0	-81	-108	-27	94	-27	-67	-347	-455	-176	-203	-267	25	0
138	0	0	-830	-95	735	462	-782	320	-438	-1154	-211	-521	-477	-69	0
139	0	0	-866	-104	762	485	-814	329	-254	-1080	-228	-582	-545	-36	0
140	0	0	-457	-106	351	281	-404	122	-120	-467	-29	-287	-277	-52	0
141	0	0	281	-143	-424	-69	352	-283	-15	455	108	386	246	122	0
142	0	0	623	-141	-764	-241	693	-452	135	603	176	580	374	168	0
143	0	0	475	-141	-616	-167	545	-378	192	605	205	417	389	100	0
144	0	0	382	-153	-535	-114	458	-344	232	692	77	358	240	106	0
145	0	0	356	-161	-517	-97	436	-339	133	504	122	281	97	-170	0
146	0	0	246	-174	-420	-36	333	-297	242	519	73	141	102	65	0
147	0	0	-214	-182	32	198	-123	-75	-296	-496	-256	-388	-289	-19	0
148	0	0	-746	-184	562	465	-654	189	-347	-993	-197	-547	-411	-116	0
149	0	0	-963	-205	758	584	-860	276	-562	-1231	-54	-463	-483	-254	0
150	0	0	-360	-201	159	280	-259	-21	-81	-430	54	-172	-228	-73	0
151	0	0	136	-213	-349	38	242	-281	287	574	174	248	267	95	0
152	0	0	555	-219	-774	-168	664	-496	178	651	102	318	256	164	0
153	0	0	500	-213	-713	-143	606	-463	133	665	195	483	329	153	0
154	0	0	304	-194	-498	-55	401	-346	223	628	114	271	265	174	0
155	0	0	285	-190	-475	-47	380	-332	128	535	199	186	106	-29	0
156	0	0	252	-205	-457	-23	354	-331	75	442	155	281	168	62	0
157	0	0	-269	-186	83	227	-176	-51	-368	-504	-180	-194	-203	-139	0
158	0	0	-779	-184	595	481	-687	205	-273	-1051	-172	-496	-386	-164	0
159	0	0	-988	-180	808	584	-898	314	-333	-1117	-215	-679	-523	-32	0
160	0	0	-434	-190	244	312	-339	27	25	-422	58	-149	-162	-114	0
161	0	0	142	-209	-351	33	246	-280	279	549	124	279	166	95	0
162	0	0	595	-215	-810	-190	702	-512	254	779	122	395	372	180	0
163	0	0	495	-201	-696	-147	595	-448	201	752	225	440	440	124	0
164	0	0	434	-194	-628	-120	531	-411	114	547	380	533	312	-87	0
165	0	0	121	-195	-316	37	218	-255	329	506	36	291	263	52	0
166	0	0	255	-195	-450	-30	352	-322	285	327	-97	-64	95	292	0
167	0	0	-245	-199	46	222	-145	-76	-166	-485	-238	-322	-194	-11	0
168	0	0	-848	-197	651	522	-749	227	-281	-1105	-228	-477	-450	-81	0
169	0	0	-956	-194	762	575	-859	284	-263	-1152	-259	-764	-572	-91	0
170	0	0	-467	-192	275	329	-371	41	-42	-479	11	-246	-217	-46	0
171	0	0	215	-209	-424	-3	319	-316	69	353	188	368	232	64	0
172	0	0	607	-215	-822	-196	714	-518	302	613	197	583	459	112	0
173	0	0	372	-215	-587	-78	479	-401	248	653	106	504	401	120	0
174	0	0	310	-219	-529	-45	419	-374	329	636	52	329	232	65	0
175	0	0	265	-223	-488	-21	376	-355	213	618	265	343	168	-42	0
176	0	0	173	-234	-407	30	290	-320	34	376	122	197	194	42	0
177	0	0	-238	-221	17	229	-127	-102	-254	-395	-184	-137	-122	-182	0
178	0	0	-887	-197	690	542	-788	246	-413	-1018	-263	-533	-422	-153	0
179	0	0	-1014	-190	824	602	-919	317	-285	-1152	-244	-620	-486	-73	0
180	0	0	-499	-203	296	351	-397	46	-13	-438	-77	-122	-162	-114	0
181	0	0	230	-225	-455	-2	342	-340	135	453	176	281	411	95	0
182	0	0	495	-228	-723	-133	609	-475	164	649	102	576	426	108	0
183	0	0	335	-225	-560	-55	447	-392	194	624	69	401	389	48	0
184	0	0	209	-223	-432	7	320	-327	176	667	48	263	211	100	0
185	0	0	347	-225	-572	-61	459	-398	166	603	133	207	11	91	0
186	0	0	213	-211	-424	-1	318	-317	36	353	141	306	98	58	0
187	0	0	-267	-194	73	230	-170	-60	-329	-552	-203	-269	-221	-184	0
188	0	0	-835	-197	638	516	-736	220	-386	-1084	-201	-552	-417	-69	0
189	0	0	-956	-190	766	573	-861	288	-370	-1144	-225	-690	-537	-77	0
190	0	0	-486	-201	285	343	-385	42	-83	-465	-29	-242	-320	-11	0
191	0	0	132	-221	-353	44	242	-287	135	306	225	366	248	186	0
192	0	0	567	-201	-768	-183	667	-484	186	585	79	578	397	85	0
193	0	0	607	-211	-818	-198	712	-514	-100	496	223	636	463	31	0
194	0	0	339	-192	-531	-73	435	-361	174	576	145	543	411	48	0
195	0	0	103	-199	-302	48	202	-250	316	673	124	153	54	21	0
196	0	0	256	-225	-481	-15	368	-353	29	362	73	203	147	97	0
197	0	0	-244	-215	29	229	-136	-93	-273	-545	-182	-164	-161	-116	0
198	0	0	-861	-194	667	527	-764	236	-351	-1152	-269	-647	-432	-114	0
199	0	0	-916	-203	713	559	-814	255	-254	-1099	-205	-628	-529	-3	0
200	0	0	-555	-195	360	375	-457	82	-85	-537	27	-306	-323	9	0
201	0	0	262	-203	-465	-29	363	-334	180	376	162	347	228	141	0
202	0	0	572	-205	-777	-183	674	-491	225	620	149	492	453	126	0
203	0	0	423	-199	-622	-112	522	-410	300	535	141	388	368	93	0
204	0	0	394	-207	-601	-93	497	-404	166	459	314	519	393	69	0
205	0	0	180	-211	-391	15	285	-301	285	661	292	236	75	-34	0
206	0	0	178	-213	-391	17	284	-302	376	403	58	54	-32	-174	0
207	0	0	-211	-238	-27	224	-92	-132	-213	-519	-126	-246	-356	-157	0
208	0	0	-692	-215	477	453	-584	131	-442	-1346	-242	-292	-335	-240	0
209	0	0	-887	-195	692	541	-789	248	-259	-1251	-151	-403	-415	-240	0
210	0	0	-405	-211	194	308	-299	-8	29	-554	54	-232	-225	-83	0
211	0	0	210	-197	-407	-6	308	-302	320	364	106	422	291	151	0
212	0	0	542	-201	-743	-170	642	-472	347	539	153	498	391	34	0
213	0	0	392	-209	-601	-91	496	-405	391	556	250	485	393	207	0
214	0	0	268	-203	-471	-32	369	-337	362	533	118	246	209	64	0
215	0	0	285	-205	-490	-40	387	-347	306	603	166	261	151	-1	0
216	0	0	151	-211	-362	30	256	-286	153	296	75	180	137	42	0
217	0	0	-290	-199	91	244	-190	-54	-161	-545	-155	-254	-205	-201	0
218	0	0	-889	-203	686	546	-787	241	-256	-1119	-258	-578	-475	-100	0
219	0	0	-996	-205	791	600	-893	293	-471	-1272	-209	-399	-494	-182	0
220	0	0	-569	-197	372	383	-470	87	19	-389	135	-87	-259	3	0
221	0	0	141	-225	-366	42	253	-295	147	351	133	358	285	131	0
222	0	0	416	-226	-642	-95	529	-434	389	785	159	337	269	128	0
223	0	0	547	-240	-787	-153	667	-513	98	556	124	356	194	-7	0
224	0	0	369	-228	-597	-70	483	-412	118	632	271	527	323	-104	0
225	0	0	283	-238	-521	-22	402	-379	279	477	58	292	131	-73	0
226	0	0	261	-256	-517	-2	389	-386	182	411	38	223	147	32	0
227	0	0	-253	-252	1	252	-127	-125	-256	-494	-236	-176	-215	-112	0
228	0	0	-756	-244	512	500	-634	134	-300	-1113	-296	-527	-440	-141	0
229	0	0	-996	-228	768	612	-882	270	-312	-1088	-349	-704	-605	7	0
230	0	0	-445	-226	219	335	-332	-3	-69	-405	-73	-244	-323	-3	0
231	0	0	214	-236	-450	11	332	-343	135	424	50	343	275	100	0
232	0	0	530	-236	-766	-147	648	-501	100	556	129	463	401	135	0
233	0	0	491	-228	-719	-131	605	-473	273	671	81	517	411	166	0
234	0	0	348	-232	-580	-58	464	-406	100	605	180	521	265	-176	0
235	0	0	254	-232	-486	-11	370	-359	135	488	110	275	133	-69	0
236	0	0	206	-232	-438	13	322	-335	34	415	-15	188	170	58	0
237	0	0	-257	-232	25	244	-141	-103	-248	-541	-209	-161	-199	-133	0
238	0	0	-835	-228	607	531	-721	189	-302	-1092	-281	-558	-434	-176	0
239	0	0	-972	-226	746	599	-859	260	-337	-1086	-234	-675	-570	-40	0
240	0	0	-530	-228	302	379	-416	37	-139	-426	-29	-246	-304	5	0
241	0	0	175	-226	-401	25	288	-313	139	376	170	333	248	126	0
242	0	0	518	-209	-727	-154	622	-468	151	634	133	457	386	67	0
243	0	0	411	-217	-628	-97	519	-422	320	665	166	521	419	97	0
244	0	0	260	-207	-467	-26	363	-337	246	669	48	261	265	159	0
245	0	0	270	-213	-483	-28	376	-348	292	521	164	246	77	73	0
246	0	0	142	-232	-374	45	258	-303	122	362	42	209	263	48	0
247	0	0	-240	-240	0	240	-120	-120	-186	-492	-128	-184	-188	-106	0
248	0	0	-793	-244	549	518	-671	152	-289	-1078	-197	-521	-442	-56	0
249	0	0	-1006	-242	764	624	-885	261	-192	-1179	-252	-591	-498	-71	0
250	0	0	-488	-242	246	365	-367	2	-32	-459	-15	-279	-244	-32	0
251	0	0	210	-265	-475	27	342	-370	106	388	133	327	259	110	0
252	0	0	578	-258	-836	-160	707	-547	234	632	166	535	486	69	0
253	0	0	349	-250	-599	-49	474	-424	228	680	87	403	343	149	0
254	0	0	344	-230	-574	-57	459	-402	209	713	168	277	188	122	0
255	0	0	231	-228	-459	-1	345	-343	102	558	238	252	89	62	0
256	0	0	231	-232	-463	0	347	-347	124	327	19	184	118	-1	0
257	0	0	-205	-226	-21	215	-92	-123	-246	-525	-137	-83	-215	-145	0
258	0	0	-864	-217	647	540	-755	215	-360	-1191	-256	-558	-475	-184	0
259	0	0	-967	-219	748	593	-857	264	-265	-1156	-252	-725	-549	-164	0
260	0	0	-505	-230	275	367	-390	22	-128	-440	-15	-277	-382	44	0
261	0	0	76	-240	-316	82	196	-278	331	457	-17	48	85	228	0
262	0	0	503	-259	-762	-122	632	-510	192	603	182	452	246	131	0
263	0	0	490	-254	-744	-118	617	-499	17	391	62	638	481	254	0
264	0	0	392	-221	-613	-85	502	-417	230	525	279	502	312	75	0
265	0	0	285	-244	-529	-20	407	-386	205	541	166	213	15	5	0
266	0	0	247	-259	-506	6	376	-382	27	399	112	226	124	62	0
267	0	0	-215	-236	-21	225	-97	-128	-223	-450	-97	-102	-203	-81	0
268	0	0	-819	-226	593	522	-706	183	-386	-1111	-197	-587	-547	-201	0
269	0	0	-947	-232	715	589	-831	241	-273	-1041	-308	-572	-622	-93	0
270	0	0	-577	-236	341	406	-459	52	-126	-525	-108	-322	-452	-56	0
271	0	0	287	-246	-533	-20	410	-389	162	415	180	378	244	192	0
272	0	0	502	-248	-750	-127	626	-499	250	632	23	490	424	225	0
273	0	0	557	-250	-807	-153	682	-528	-29	351	67	634	372	27	0
274	0	0	349	-225	-574	-62	461	-399	205	523	180	587	378	44	0
275	0	0	78	-236	-314	79	196	-275	291	735	98	225	58	23	0
276	0	0	222	-263	-485	20	353	-374	36	397	58	236	32	67	0
277	0	0	-206	-254	-48	230	-79	-151	-192	-446	-122	-95	-188	-87	0
278	0	0	-917	-254	663	585	-790	204	-384	-1103	-256	-554	-539	-97	0
279	0	0	-1013	-232	781	622	-897	274	-261	-1039	-226	-657	-597	-36	0
280	0	0	-519	-240	279	379	-399	19	-118	-479	17	-292	-312	-17	0
281	0	0	109	-267	-376	79	242	-321	112	399	131	283	314	116	0
282	0	0	505	-267	-772	-119	638	-519	157	593	114	599	351	89	0
283	0	0	326	-259	-585	-33	455	-422	126	679	81	444	353	151	0
284	0	0	256	-238	-494	-9	375	-366	217	653	114	285	168	89	0
285	0	0	260	-240	-500	-10	380	-370	110	622	153	267	95	95	0
286	0	0	157	-244	-401	43	279	-322	-91	426	60	180	97	-21	0
287	0	0	-297	-228	69	262	-183	-79	-289	-465	-135	-137	-203	-141	0
288	0	0	-928	-228	700	578	-814	236	-374	-1142	-254	-504	-529	-87	0
289	0	0	-1060	-226	834	643	-947	304	-376	-1152	-219	-675	-519	-85	0
290	0	0	-536	-242	294	389	-415	26	-141	-506	40	-306	-275	1	0
291	0	0	129	-259	-388	65	258	-323	38	473	157	364	271	135	0
292	0	0	468	-242	-710	-113	589	-476	102	587	166	506	420	98	0
293	0	0	367	-228	-595	-69	481	-411	164	632	141	419	312	126	0
294	0	0	272	-209	-481	-31	376	-345	182	636	153	298	225	155	0
295	0	0	266	-203	-469	-31	367	-336	180	611	192	213	77	108	0
296	0	0	227	-157	-384	-35	305	-270	36	407	124	120	95	44	0
297	0	0	-179	-131	48	155	-113	-41	-277	-374	-79	-248	-192	75	0
298	0	0	-701	-110	591	405	-646	240	-591	-1358	-261	-453	-355	-108	0
299	0	0	-1063	-93	970	578	-1016	438	-277	-1032	-199	-661	-490	-79	0
300	0	0	-585	-81	504	333	-544	211	-275	-632	-85	-221	9	95	0
301	0	0	190	-87	-277	-51	233	-182	139	325	155	329	314	244	0
302	0	0	369	-81	-450	-144	409	-265	230	744	100	314	399	135	0
303	0	0	570	-110	-680	-230	625	-395	-13	558	122	419	593	306	0
304	0	0	361	-104	-465	-128	413	-284	186	638	126	370	182	120	0
305	0	0	300	-124	-424	-88	362	-274	197	578	199	250	116	164	0
306	0	0	219	-141	-360	-39	289	-250	-34	453	110	228	106	38	0
307	0	0	-269	-143	126	206	-197	-8	-335	-488	-46	-199	-211	-87	0
308	0	0	-837	-157	680	497	-758	261	-411	-1024	-194	-500	-446	-64	0
309	0	0	-1024	-157	867	590	-945	355	-419	-1070	-221	-733	-562	-98	0
310	0	0	-519	-172	347	345	-433	87	-263	-405	17	-269	-292	17	0
311	0	0	187	-201	-388	7	287	-294	75	389	139	353	263	122	0
312	0	0	459	-190	-649	-134	554	-419	-67	741	331	488	294	11	0
313	0	0	554	-192	-746	-181	650	-469	-110	582	339	562	356	52	0
314	0	0	402	-195	-597	-103	499	-396	81	517	325	566	360	-25	0
315	0	0	174	-192	-366	9	270	-279	145	638	273	161	27	-36	0
316	0	0	186	-213	-399	13	292	-306	-60	380	3	201	120	32	0
317	0	0	-194	-201	-7	197	-93	-104	-267	-420	-108	-104	-162	-122	0
318	0	0	-880	-203	677	541	-778	237	-444	-1196	-195	-527	-529	-129	0
319	0	0	-943	-195	748	569	-845	276	-322	-1041	-258	-614	-562	-32	0
320	0	0	-645	-215	430	430	-537	107	-180	-403	-58	-386	-341	-19	0
321	0	0	148	-234	-382	43	265	-308	81	356	133	316	269	79	0
322	0	0	437	-228	-665	-104	551	-446	131	583	129	500	388	50	0
323	0	0	388	-240	-628	-74	508	-434	199	679	126	432	386	131	0
324	0	0	155	-244	-399	44	277	-321	252	603	67	246	161	79	0
325	0	0	276	-263	-539	-6	407	-401	209	589	118	166	91	32	0
326	0	0	47	-271	-318	112	182	-294	27	384	23	252	161	40	0
327	0	0	-327	-263	64	295	-195	-99	-267	-457	-161	-168	-273	-149	0
328	0	0	-1030	-254	776	642	-903	261	-430	-1107	-302	-570	-529	-180	0
329	0	0	-1056	-246	810	651	-933	282	-376	-1012	-250	-675	-510	-87	0
330	0	0	-692	-246	446	469	-569	100	-147	-415	-139	-287	-281	-73	0
331	0	0	104	-254	-358	75	231	-306	114	438	67	283	310	85	0
332	0	0	376	-252	-628	-62	502	-440	176	649	46	560	403	54	0
333	0	0	274	-263	-537	-5	405	-400	226	517	77	413	331	166	0
334	0	0	167	-250	-417	41	292	-333	234	638	52	244	195	102	0
335	0	0	113	-263	-376	75	244	-319	124	502	126	277	166	-34	0
336	0	0	26	-263	-289	118	157	-276	316	483	0	7	-1	-100	0
337	0	0	-350	-273	77	311	-213	-98	-355	-517	-194	-289	-331	-126	0
338	0	0	-808	-265	543	536	-675	139	-620	-1264	-236	-343	-351	-188	0
339	0	0	-1055	-252	803	653	-929	275	-452	-1218	-232	-388	-393	-217	0
340	0	0	-906	-259	647	582	-776	194	-40	-380	-56	-345	-355	-13	0
341	0	0	0	-279	-279	139	139	-279	389	471	15	104	87	95	0
342	0	0	394	-281	-675	-56	534	-478	194	737	168	331	320	188	0
343	0	0	183	-265	-448	41	315	-356	151	564	85	333	308	137	0
344	0	0	240	-256	-496	8	368	-376	310	636	176	207	292	184	0
345	0	0	74	-263	-337	94	205	-300	122	533	98	178	97	40	0
346	0	0	103	-277	-380	87	241	-328	75	409	83	145	116	60	0
347	0	0	-300	-275	25	287	-162	-125	-217	-486	-89	-166	-176	-98	0
348	0	0	-969	-259	710	614	-839	225	-496	-1008	-232	-566	-461	-106	0
349	0	0	-1122	-263	859	692	-990	298	-370	-1175	-225	-665	-609	-137	0
350	0	0	-618	-314	304	466	-461	-5	-60	-490	15	-131	-190	-38	0
351	0	0	-194	-382	-188	288	-3	-285	242	413	0	83	131	-85	0
352	0	0	305	-467	-772	81	538	-619	116	552	217	605	415	100	0
353	0	0	304	-545	-849	120	576	-697	122	512	223	368	213	-31	0
354	0	0	72	-574	-646	251	359	-610	77	580	228	320	201	42	0
355	0	0	-17	-562	-545	289	264	-553	122	370	-9	391	384	141	0
356	0	0	-152	-580	-428	366	138	-504	271	531	-5	-1	153	-9	0
357	0	0	-411	-492	-81	451	-165	-286	-170	-479	-236	-316	-353	-71	0
358	0	0	-960	-384	576	672	-768	96	-399	-1030	-195	-611	-395	-178	0
359	0	0	-1073	-228	845	650	-959	308	-323	-1171	-277	-746	-545	-118	0
360	0	0	-531	-31	500	281	-515	234	-56	-547	25	-246	-254	9	0
361	0	0	330	232	-98	-281	214	67	145	279	93	205	240	62	0
362	0	0	820	465	-355	-642	587	55	225	593	226	498	510	110	0
363	0	0	643	634	-9	-638	326	312	155	560	129	438	388	79	0
364	0	0	807	878	71	-842	368	474	275	659	124	234	267	60	0
365	0	0	889	1226	337	-1057	276	781	223	527	168	351	207	5	0
366	0	0	929	1730	801	-1329	64	1265	209	382	-162	-102	29	145	0
367	0	0	929	2232	1303	-1580	-187	1767	-184	-360	-215	-275	-221	-27	0
368	0	0	638	2661	2023	-1649	-692	2342	-582	-1107	-65	-374	-543	-240	0
369	0	0	489	2890	2401	-1689	-956	2645	-356	-1150	-174	-566	-661	-151	0
370	0	0	889	2764	1875	-1826	-493	2319	-81	-488	46	-318	-287	-98	0
371	0	0	1469	2512	1043	-1990	213	1777	110	343	97	291	259	65	0
372	0	0	1636	2097	461	-1866	587	1279	137	700	46	492	500	44	0
373	0	0	1246	1577	331	-1411	457	954	133	634	120	374	388	114	0
374	0	0	892	1076	184	-984	354	630	244	661	133	291	291	162	1
375	0	0	621	616	-5	-618	313	305	87	611	60	178	157	-19	0
376	0	0	385	238	-147	-311	266	45	-5	467	40	221	106	1	0
377	0	0	-240	-17	223	128	-231	103	-378	-467	-225	-124	-228	-219	0
378	0	0	-897	-199	698	548	-797	249	-457	-1030	-267	-566	-461	-215	0
379	0	0	-1122	-337	785	729	-953	224	-517	-1084	-151	-649	-622	-159	0
380	0	0	-754	-442	312	598	-533	-65	-194	-465	-211	-376	-364	-85	0
381	0	0	-73	-521	-448	297	187	-484	75	397	145	269	347	157	0
382	0	0	275	-549	-824	137	549	-686	95	671	-81	341	368	174	0
383	0	0	138	-533	-671	197	404	-602	180	618	129	467	380	128	0
384	0	0	68	-471	-539	201	303	-505	110	539	-15	240	192	23	0
385	0	0	142	-432	-574	145	358	-503	215	572	122	211	91	75	0
386	0	0	27	-388	-415	180	221	-401	-54	339	122	118	44	40	0
387	0	0	-274	-320	-46	297	-114	-183	-223	-391	-162	-153	-112	-116	0
388	0	0	-995	-287	708	641	-851	210	-486	-1113	-283	-554	-490	-161	0
389	0	0	-1054	-263	791	658	-922	264	-312	-1171	-263	-609	-570	-153	0
390	0	0	-668	-263	405	465	-536	71	-161	-519	-19	-298	-273	-56	0
391	0	0	113	-263	-376	75	244	-319	77	366	186	316	205	176	0
392	0	0	378	-254	-632	-62	505	-443	108	564	141	486	428	104	0
393	0	0	287	-250	-537	-18	412	-393	242	545	182	382	432	100	0
394	0	0	146	-234	-380	44	263	-307	236	620	176	277	271	131	0
395	0	0	-48	-228	-180	138	66	-204	386	636	149	114	221	36	0
396	0	0	-4	-234	-230	119	113	-232	248	465	106	-126	-54	5	0
397	0	0	-358	-256	102	307	-230	-77	-230	-411	-87	-265	-271	-67	0
398	0	0	-1031	-238	793	634	-912	277	-391	-1086	-174	-634	-442	-194	0
399	0	0	-1099	-238	861	668	-980	311	-269	-1057	-129	-659	-514	-91	0
400	0	0	-697	-238	459	467	-578	110	-95	-535	21	-302	-242	-5	0
401	0	0	128	-238	-366	55	247	-302	258	310	304	287	360	180	0
402	0	0	427	-228	-655	-99	541	-441	226	512	343	483	452	201	0
403	0	0	303	-226	-529	-38	416	-377	256	545	248	411	366	114	0
404	0	0	255	-226	-481	-14	368	-353	391	634	205	269	273	139	0
405	0	0	130	-226	-356	48	243	-291	190	471	236	197	120	32	0
406	0	0	101	-228	-329	63	215	-278	168	362	126	211	182	131	0
407	0	0	-284	-244	40	264	-162	-102	-182	-502	-23	-234	-277	-36	0
408	0	0	-699	-228	471	463	-585	121	-543	-1326	-81	-380	-318	-213	0
409	0	0	-954	-217	737	585	-845	260	-349	-1231	58	-372	-450	-174	0
410	0	0	-707	-226	481	466	-594	127	11	-440	124	-287	-438	-95	0
411	0	0	71	-221	-292	75	181	-256	364	483	131	174	203	164	0
412	0	0	466	-213	-679	-126	572	-446	252	626	131	302	312	162	0
413	0	0	450	-199	-649	-125	549	-424	252	622	261	405	337	137	0
414	0	0	314	-188	-502	-63	408	-345	246	603	98	269	246	131	0
415	0	0	353	-190	-543	-81	448	-366	188	498	240	100	9	79	0
416	0	0	210	-203	-413	-3	311	-308	87	289	190	141	118	83	0
417	0	0	-153	-195	-42	174	-55	-118	-143	-488	-60	-168	-170	-139	0
418	0	0	-832	-194	638	513	-735	222	-327	-1179	-197	-578	-494	-188	0
419	0	0	-893	-182	711	537	-802	264	-256	-1177	-145	-727	-562	-85	0
420	0	0	-527	-192	335	359	-431	71	-67	-562	79	-246	-281	-110	0
421	0	0	82	-197	-279	57	180	-238	205	230	75	291	277	114	0
422	0	0	603	-188	-791	-207	697	-489	306	593	98	417	440	192	0
423	0	0	456	-174	-630	-141	543	-402	263	636	149	356	296	194	0
424	0	0	349	-186	-535	-81	442	-360	182	574	232	353	151	89	0
425	0	0	208	-172	-380	-18	294	-276	176	572	240	252	85	-67	0
426	0	0	128	-170	-298	21	213	-234	341	512	17	62	29	153	0
427	0	0	-213	-149	64	181	-138	-42	-207	-393	-153	-372	-283	-85	0
428	0	0	-781	-139	642	460	-711	251	-310	-1074	-159	-531	-481	-137	0
429	0	0	-1056	-145	911	600	-983	383	-281	-1196	-312	-684	-537	-205	0
430	0	0	-533	-157	376	345	-454	109	-91	-558	-17	-343	-405	-46	0
431	0	0	113	-162	-275	24	194	-218	133	403	195	345	306	164	0
432	0	0	485	-155	-640	-165	562	-397	124	543	114	481	374	75	0
433	0	0	478	-133	-611	-172	544	-372	291	663	207	465	446	207	0
434	0	0	251	-104	-355	-73	303	-229	190	582	71	194	192	184	0
435	0	0	361	-108	-469	-126	415	-288	209	644	203	302	195	17	0
436	0	0	103	-106	-209	1	156	-157	95	244	32	186	164	40	0
437	0	0	-197	-110	87	153	-142	-11	-104	-459	-244	-261	-122	-48	0
438	0	0	-841	-97	744	469	-792	323	-329	-1043	-221	-603	-463	-126	0
439	0	0	-884	-91	793	487	-838	351	-436	-1109	-133	-711	-492	-172	0
440	0	0	-923	-83	840	503	-881	378	15	-690	-153	-345	-232	-19	0
441	0	0	70	-79	-149	4	109	-114	323	393	-135	-112	269	306	0
442	0	0	602	-75	-677	-263	639	-376	228	651	50	399	391	147	0
443	0	0	351	-62	-413	-144	382	-237	213	614	145	463	372	128	0
444	0	0	221	-60	-281	-80	251	-170	195	593	23	254	215	67	0
445	0	0	311	-69	-380	-121	345	-224	192	630	182	234	164	87	0
446	0	0	115	-106	-221	-4	168	-163	32	337	120	174	141	7	0
447	0	0	-236	-81	155	158	-195	37	-221	-479	-161	-149	-65	-157	0
448	0	0	-991	-58	933	524	-962	437	-378	-1065	-223	-545	-376	-135	0
449	0	0	-954	-27	927	490	-940	450	-337	-1041	-285	-653	-376	-159	0
450	0	0	-632	-29	603	330	-617	287	-213	-516	-54	-258	-287	-69	0
451	0	0	143	-25	-168	-59	155	-96	81	378	135	205	325	106	0
452	0	0	563	1	-562	-282	562	-280	285	696	31	422	446	232	0
453	0	0	389	5	-384	-197	386	-189	221	653	201	345	417	180	0
454	0	0	472	11	-461	-241	466	-225	162	644	137	351	192	36	0
455	0	0	321	13	-308	-167	314	-147	194	560	164	331	199	-5	0
456	0	0	208	-3	-211	-102	209	-107	36	374	120	120	145	48	0
457	0	0	-82	9	91	36	-86	50	-145	-483	-143	-139	-75	-157	0
458	0	0	-799	27	826	386	-812	426	-417	-1041	-246	-504	-450	-95	0
459	0	0	-972	38	1010	467	-991	524	-335	-1167	-308	-692	-562	-133	0
460	0	0	-463	31	494	216	-478	262	-106	-479	-15	-285	-322	83	0
461	0	0	193	31	-162	-112	177	-65	149	285	98	296	244	164	0
462	0	0	645	54	-591	-349	618	-268	209	564	116	545	411	69	0
463	0	0	561	65	-496	-313	528	-215	296	583	159	500	333	221	0
464	0	0	432	85	-347	-258	389	-131	343	597	110	364	226	135	0
465	0	0	434	89	-345	-261	389	-128	225	521	180	271	246	11	0
466	0	0	294	91	-203	-192	248	-56	304	461	1	-25	-147	11	0
467	0	0	21	85	64	-53	-21	74	-230	-426	-85	-205	-279	-15	0
468	0	0	-501	106	607	197	-554	356	-510	-1340	-217	-312	-312	-139	0
469	0	0	-714	137	851	288	-782	494	-360	-1185	-128	-395	-424	-149	0
470	0	0	-572	139	711	216	-641	425	-60	-415	13	-157	-329	-122	0
471	0	0	255	143	-112	-199	183	15	376	384	38	81	25	-7	0
472	0	0	762	161	-601	-461	681	-220	232	506	54	506	409	226	0
473	0	0	662	172	-490	-417	576	-159	279	675	182	467	461	219	0
474	0	0	525	186	-339	-355	432	-76	230	616	48	259	252	79	0
475	0	0	579	195	-384	-387	481	-94	259	585	128	244	149	153	0
476	0	0	435	201	-234	-318	334	-16	97	372	56	296	69	139	0
477	0	0	155	213	58	-184	48	135	-159	-479	-116	-199	-174	-100	0
478	0	0	-641	230	871	205	-756	550	-360	-1072	-302	-566	-380	-137	0
479	0	0	-732	259	991	236	-861	625	-223	-1231	-271	-657	-587	-42	0
480	0	0	-260	261	521	0	-390	391	-116	-550	-56	-170	-341	-65	0
481	0	0	401	279	-122	-340	261	78	463	481	42	40	44	153	0
482	0	0	843	287	-556	-565	699	-134	195	568	184	436	347	226	0
483	0	0	915	314	-601	-614	758	-143	192	541	258	450	389	106	0
484	0	0	674	341	-333	-507	503	4	114	417	197	452	271	-21	0
485	0	0	637	343	-294	-490	465	24	347	504	168	316	205	34	0
486	0	0	511	333	-178	-422	344	77	209	395	-56	310	155	89	0
487	0	0	29	320	291	-174	-131	305	-13	-327	-58	-263	-325	-149	0
488	0	0	-475	333	808	71	-641	570	-304	-1090	-254	-531	-471	-120	0
489	0	0	-669	335	1004	167	-836	669	-201	-1216	-197	-649	-576	-93	0
490	0	0	-202	339	541	-68	-371	440	-46	-587	-56	-277	-370	-129	0
491	0	0	467	353	-114	-410	290	119	283	323	116	366	292	143	0
492	0	0	862	370	-492	-616	677	-61	205	411	139	419	333	42	0
493	0	0	773	378	-395	-575	584	-8	349	574	176	479	384	128	0
494	0	0	651	386	-265	-518	458	60	368	566	31	275	275	19	0
495	0	0	597	376	-221	-486	409	77	240	533	110	384	209	-124	0
496	0	0	457	388	-69	-422	263	159	143	325	-91	252	151	-17	0
497	0	0	192	376	184	-284	4	280	-21	-372	-248	-178	-116	-34	0
498	0	0	-464	366	830	49	-647	598	-281	-995	-275	-519	-471	-87	0
499	0	0	-558	353	911	102	-734	632	-463	-1113	-180	-419	-405	-291	0
500	0	0	-264	337	601	-36	-432	469	-17	-587	-112	-199	-199	-131	0
501	0	0	268	335	67	-301	100	201	296	479	-31	85	81	-19	0
502	0	0	775	316	-459	-545	617	-71	219	498	-25	589	420	122	0
503	0	0	713	289	-424	-501	568	-67	261	690	38	473	378	184	0
504	0	0	610	269	-341	-439	475	-36	261	589	-48	341	188	44	0
505	0	0	564	223	-341	-393	452	-59	184	599	-21	197	67	29	0
506	0	0	428	188	-240	-308	334	-26	98	452	-52	271	174	-29	0
507	0	0	26	155	129	-90	-51	142	-289	-488	-271	-95	-254	-194	0
508	0	0	-586	122	708	232	-647	415	-304	-993	-269	-434	-475	-108	0
509	0	0	-817	108	925	354	-871	516	-349	-1129	-434	-694	-529	-161	0
510	0	0	-433	81	514	176	-473	297	64	-382	-120	-203	-296	-89	0
511	0	0	284	48	-236	-166	260	-94	161	306	-67	287	259	34	0
512	0	0	754	25	-729	-389	741	-352	244	715	-108	448	411	194	0
513	0	0	786	5	-781	-395	783	-388	7	634	318	616	345	44	0
514	0	0	435	-32	-467	-201	451	-249	11	618	56	356	203	3	0
515	0	0	423	-48	-471	-187	447	-259	176	646	-3	252	91	60	0
516	0	0	264	-73	-337	-95	300	-205	-73	510	29	186	149	32	0
517	0	0	-70	-110	-40	90	-15	-75	-259	-362	-188	-62	-128	-110	0
518	0	0	-759	-133	626	446	-692	246	-417	-956	-347	-523	-452	-83	0
519	0	0	-913	-126	787	519	-850	330	-287	-993	-405	-663	-541	-161	0
520	0	0	-515	-143	372	329	-443	114	-221	-452	-85	-302	-345	7	0
521	0	0	179	-172	-351	-3	265	-261	85	459	75	291	211	236	0
522	0	0	574	-182	-756	-196	665	-469	75	622	114	475	442	60	0
523	0	0	436	-182	-618	-127	527	-400	228	638	108	545	368	221	0
524	0	0	419	-190	-609	-114	514	-399	93	653	60	300	172	21	0
525	0	0	419	-199	-618	-110	518	-408	240	644	217	506	211	79	0
526	0	0	134	-205	-339	35	236	-272	147	225	40	153	64	62	0
527	0	0	50	-182	-232	66	141	-207	-77	-339	-128	-209	-118	7	0
528	0	0	-658	-203	455	430	-556	126	-618	-1313	-38	-273	-442	-258	0
529	0	0	-821	-174	647	497	-734	236	-339	-1191	-145	-308	-409	-273	0
530	0	0	-462	-199	263	330	-362	32	-131	-494	17	-254	-391	11	0
531	0	0	256	-221	-477	-17	366	-349	192	296	168	320	147	122	0
532	0	0	611	-219	-830	-196	720	-524	205	616	240	498	477	102	0
533	0	0	460	-217	-677	-121	568	-447	273	669	170	444	374	161	0
534	0	0	403	-215	-618	-94	510	-416	335	649	104	259	153	184	0
535	0	0	329	-223	-552	-53	440	-387	265	556	207	292	52	178	0
536	0	0	258	-238	-496	-10	377	-367	157	391	164	228	36	98	0
537	0	0	-93	-226	-133	159	20	-179	-141	-244	-71	-254	-267	38	0
538	0	0	-635	-232	403	433	-519	85	-585	-1235	-192	-291	-391	-195	0
539	0	0	-893	-226	667	559	-780	220	-283	-1109	-215	-422	-426	-217	0
540	0	0	-558	-252	306	405	-432	27	-67	-517	1	-201	-296	-11	0
541	0	0	149	-252	-401	51	275	-326	405	549	60	73	-15	83	0
542	0	0	516	-283	-799	-116	657	-541	190	605	170	374	261	159	0
543	0	0	571	-267	-838	-152	704	-552	-60	485	71	521	459	133	0
544	0	0	343	-244	-587	-49	465	-415	182	543	157	541	279	36	0
545	0	0	324	-244	-568	-40	446	-406	188	591	137	240	-13	139	0
546	0	0	225	-250	-475	12	350	-362	44	366	137	172	13	48	0
547	0	0	-106	-226	-120	166	7	-173	-153	-323	-77	-112	-188	-36	0
548	0	0	-808	-238	570	523	-689	166	-322	-1065	-221	-483	-576	-93	0
549	0	0	-897	-238	659	567	-778	210	-329	-1121	-209	-690	-636	-106	0
550	0	0	-566	-248	318	407	-442	35	-170	-490	-9	-368	-446	85	0
551	0	0	136	-279	-415	71	275	-347	219	343	114	254	164	149	0
552	0	0	508	-283	-791	-112	649	-537	162	585	161	510	289	153	0
553	0	0	442	-252	-694	-95	568	-473	310	585	139	399	275	159	0
554	0	0	411	-256	-667	-77	539	-461	124	539	261	510	287	25	0
555	0	0	213	-279	-492	33	352	-385	159	521	168	312	42	64	0
556	0	0	222	-263	-485	20	353	-374	199	386	110	265	58	29	0
557	0	0	-291	-259	32	275	-161	-113	-110	-459	-172	-223	-356	7	0
558	0	0	-731	-254	477	492	-604	111	-632	-1193	-1	-294	-549	-273	0
559	0	0	-1029	-242	787	635	-908	272	-424	-1148	-65	-465	-545	-329	0
560	0	0	-768	-225	543	496	-655	159	65	-580	-21	-322	-217	17	0
561	0	0	39	-252	-291	106	165	-271	153	197	207	252	143	131	0
562	0	0	489	-254	-743	-117	616	-498	205	471	192	539	327	112	0
563	0	0	293	-246	-539	-23	416	-392	192	535	194	407	289	159	0
564	0	0	167	-240	-407	36	287	-323	256	545	143	250	166	108	0
565	0	0	215	-244	-459	14	337	-351	234	453	164	244	44	85	0
566	0	0	78	-261	-339	91	208	-300	97	296	219	246	77	19	0
567	0	0	-208	-256	-48	232	-80	-152	-192	-481	-50	-100	-168	-190	0
568	0	0	-938	-256	682	597	-810	213	-333	-1125	-128	-506	-453	-104	0
569	0	0	-1121	-248	873	684	-997	312	-287	-1171	-228	-684	-613	-133	0
570	0	0	-674	-263	411	468	-542	74	-102	-547	120	-151	-323	-104	0
571	0	0	-64	-263	-199	163	67	-231	244	207	145	308	184	225	0
572	0	0	362	-256	-618	-53	490	-437	302	576	25	368	446	155	0
573	0	0	365	-246	-611	-59	488	-428	331	669	161	399	378	116	0
574	0	0	202	-226	-428	12	315	-327	388	550	129	275	267	124	0
575	0	0	103	-232	-335	64	219	-283	207	483	153	221	172	-54	0
576	0	0	101	-246	-347	72	224	-296	234	349	60	306	199	56	0
577	0	0	-364	-242	122	303	-243	-60	-250	-434	-106	-151	-100	-126	0
578	0	0	-938	-244	694	591	-816	225	-370	-999	-271	-517	-529	-201	0
579	0	0	-1163	-223	940	693	-1051	358	-244	-1123	-252	-655	-519	-104	0
580	0	0	-748	-242	506	495	-627	132	-131	-531	-106	-285	-403	-77	0
581	0	0	-10	-252	-242	131	116	-247	100	389	159	265	190	164	0
582	0	0	370	-254	-624	-58	497	-439	102	566	122	380	498	27	0
583	0	0	291	-263	-554	-14	422	-408	240	640	3	477	384	81	0
584	0	0	143	-258	-401	57	272	-329	228	576	36	281	213	139	0
585	0	0	99	-277	-376	89	237	-326	133	547	50	267	71	-48	0
586	0	0	-12	-252	-240	132	114	-246	79	302	-91	291	131	-85	0
587	0	0	-340	-242	98	291	-219	-72	-225	-389	-316	-230	-215	34	0
588	0	0	-818	-250	568	534	-693	159	-723	-1259	-180	-318	-490	-238	0
589	0	0	-1113	-252	861	682	-987	304	-430	-1169	-254	-420	-469	-258	0
590	0	0	-891	-228	663	559	-777	217	65	-343	-129	-384	-271	-1	0
591	0	0	-88	-256	-168	172	40	-212	370	442	-145	44	-73	29	0
592	0	0	436	-279	-715	-78	575	-497	44	531	98	517	413	83	0
593	0	0	153	-250	-403	48	278	-326	135	570	81	405	300	226	0
594	0	0	202	-244	-446	21	324	-345	180	657	1	180	226	50	0
595	0	0	144	-234	-378	45	261	-306	155	566	79	213	60	153	0
596	0	0	35	-256	-291	110	163	-273	48	370	31	145	129	-1	0
597	0	0	-319	-246	73	282	-196	-86	-248	-434	-209	-116	-207	-133	0
598	0	0	-954	-250	704	602	-829	227	-384	-1053	-285	-533	-434	-149	0
599	0	0	-1142	-254	888	698	-1015	317	-275	-1131	-308	-667	-510	-38	0
600	0	0	-754	-252	502	503	-628	125	-98	-583	-143	-372	-322	-52	0
601	0	0	-56	-265	-209	160	76	-237	172	368	102	246	252	124	0
602	0	0	342	-271	-613	-35	477	-442	190	556	98	432	409	36	0
603	0	0	168	-258	-426	45	297	-342	333	576	52	471	420	124	0
604	0	0	107	-236	-343	64	225	-289	322	498	32	236	188	85	0
605	0	0	87	-254	-341	83	214	-297	236	570	149	230	114	153	0
606	0	0	-91	-261	-170	176	39	-215	0	370	-7	79	118	-71	0
607	0	0	-329	-279	50	304	-189	-114	-201	-426	-102	-118	-91	-162	0
608	0	0	-1061	-291	770	676	-915	239	-289	-1010	-213	-537	-415	-21	0
609	0	0	-1062	-283	779	672	-920	248	-455	-1169	-100	-516	-389	-291	0
610	0	0	-724	-271	453	497	-588	91	-56	-461	-102	-339	-242	21	0
611	0	0	-120	-279	-159	199	19	-219	100	395	143	197	170	110	0
612	0	0	364	-256	-620	-54	492	-438	203	613	93	512	426	159	0
613	0	0	227	-248	-475	10	351	-361	320	634	147	434	424	178	0
614	0	0	124	-254	-378	65	251	-316	304	614	64	223	190	161	0
615	0	0	78	-261	-339	91	208	-300	256	477	153	197	54	135	0
616	0	0	62	-267	-329	102	195	-298	149	349	157	225	56	15	0
617	0	0	-311	-273	38	292	-174	-117	-91	-360	-143	-228	-226	9	0
618	0	0	-917	-279	638	598	-777	179	-614	-1299	-339	-391	-322	-217	0
619	0	0	-1025	-275	750	650	-887	237	-308	-1041	-192	-613	-587	-141	0
620	0	0	-750	-291	459	520	-604	84	-151	-564	-73	-300	-320	-145	0
621	0	0	-64	-285	-221	174	78	-253	300	261	153	256	254	232	0
622	0	0	353	-285	-638	-34	495	-461	281	580	-34	393	399	211	0
623	0	0	328	-273	-601	-27	464	-437	306	618	108	475	300	147	0
624	0	0	142	-259	-401	58	271	-330	155	514	122	473	366	15	0
625	0	0	229	-263	-492	17	360	-377	279	537	95	199	87	89	0
626	0	0	-2	-289	-287	145	142	-288	25	351	0	199	62	-27	0
627	0	0	-292	-279	13	285	-152	-133	-164	-452	-217	-64	-226	-122	0
628	0	0	-977	-267	710	622	-843	221	-277	-1055	-281	-434	-508	-116	0
629	0	0	-1057	-252	805	654	-931	276	-252	-1177	-289	-638	-653	-93	0
630	0	0	-632	-252	380	442	-506	64	-60	-519	1	-252	-356	27	0
631	0	0	-35	-273	-238	154	101	-255	217	310	139	217	124	97	0
632	0	0	402	-277	-679	-62	540	-478	343	644	108	403	283	252	0
633	0	0	307	-265	-572	-21	439	-418	337	576	100	397	329	219	0
634	0	0	227	-267	-494	20	360	-380	194	566	172	261	135	65	0
635	0	0	151	-287	-438	68	294	-362	296	527	232	294	124	-1	0
636	0	0	6	-306	-312	150	159	-309	147	250	83	258	46	-29	0
637	0	0	-237	-322	-85	279	-76	-203	-143	-347	-118	-172	-296	11	0
638	0	0	-973	-291	682	632	-827	195	-275	-1101	-174	-585	-521	-116	0
639	0	0	-1062	-300	762	681	-912	231	-397	-1196	-153	-620	-529	-170	0
640	0	0	-713	-261	452	487	-582	95	-69	-601	-40	-388	-403	-32	0
641	0	0	45	-265	-310	110	177	-287	368	271	98	298	133	157	0
642	0	0	389	-258	-647	-65	518	-452	223	550	172	547	366	106	0
643	0	0	250	-256	-506	3	378	-381	207	607	124	353	318	65	0
644	0	0	161	-269	-430	54	295	-349	322	644	91	230	275	172	0
645	0	0	132	-269	-401	68	266	-335	226	488	129	201	19	62	0
646	0	0	70	-292	-362	111	216	-327	42	424	110	172	29	29	0
647	0	0	-398	-265	133	331	-265	-66	48	-188	-129	-225	-258	-85	0
648	0	0	-795	-279	516	537	-655	118	-572	-1198	-333	-473	-479	-64	0
649	0	0	-1010	-267	743	638	-876	238	-355	-1065	-170	-611	-636	-195	0
650	0	0	-696	-291	405	493	-550	57	-180	-525	1	-277	-389	-79	0
651	0	0	-107	-308	-201	207	47	-254	182	287	65	285	100	133	0
652	0	0	357	-302	-659	-27	508	-480	244	624	11	370	411	207	0
653	0	0	518	-296	-814	-111	666	-555	186	560	112	409	420	273	0
654	0	0	156	-263	-419	53	287	-341	269	671	48	203	178	77	0
655	0	0	209	-283	-492	37	350	-387	129	556	143	184	87	29	0
656	0	0	95	-296	-391	100	243	-343	36	424	91	215	143	50	0
657	0	0	-217	-271	-54	244	-81	-162	-203	-376	-139	-122	-157	-83	0
658	0	0	-922	-209	713	565	-817	252	-465	-1006	-252	-512	-463	-102	0
659	0	0	-965	-157	808	561	-886	325	-232	-1055	-294	-647	-568	-38	0
660	0	0	-659	-157	502	408	-580	172	-209	-566	-98	-405	-422	-15	0
661	0	0	75	-159	-234	42	154	-196	166	397	157	246	211	114	0
662	0	0	376	-114	-490	-131	433	-302	294	777	124	386	285	135	0
663	0	0	485	-124	-609	-180	547	-366	-36	442	116	572	485	27	0
664	0	0	294	-97	-391	-98	342	-244	172	537	176	500	355	-9	0
665	0	0	293	-120	-413	-86	353	-266	149	547	180	386	122	-11	0
666	0	0	53	-164	-217	55	135	-190	50	341	40	197	182	31	0
667	0	0	-173	-182	-9	177	-82	-95	-147	-349	-118	-269	-108	-23	0
668	0	0	-843	-192	651	517	-747	229	-358	-999	-258	-545	-372	-166	0
669	0	0	-1010	-184	826	597	-918	321	-378	-1051	-240	-669	-597	-112	0
670	0	0	-631	-211	420	421	-525	104	-161	-504	-73	-366	-314	-48	0
671	0	0	8	-226	-234	109	121	-230	145	306	69	296	131	98	0
672	0	0	477	-211	-688	-133	582	-449	102	601	139	525	403	120	0
673	0	0	328	-195	-523	-66	425	-359	122	605	124	353	370	184	0
674	0	0	210	-197	-407	-6	308	-302	153	675	56	252	267	102	0
675	0	0	233	-203	-436	-15	334	-319	168	597	87	209	153	13	0
676	0	0	142	-236	-378	47	260	-307	93	393	164	230	95	67	0
677	0	0	-206	-256	-50	231	-78	-153	-180	-287	-211	-215	-217	-56	0
678	0	0	-760	-281	479	520	-619	99	-537	-1078	-304	-558	-415	-73	0
679	0	0	-990	-244	746	617	-868	251	-566	-1117	-195	-479	-446	-226	0
680	0	0	-692	-246	446	469	-569	100	-69	-496	-137	-465	-291	-31	0
681	0	0	-60	-250	-190	155	65	-220	368	459	75	102	213	95	0
682	0	0	440	-258	-698	-91	569	-478	176	644	0	310	296	153	0
683	0	0	338	-263	-601	-37	469	-432	314	651	164	506	349	213	0
684	0	0	231	-273	-504	21	367	-388	32	510	95	430	372	-54	0
685	0	0	256	-275	-531	9	393	-403	201	609	124	232	98	137	0
686	0	0	81	-291	-372	105	226	-331	21	436	81	287	83	0	0
687	0	0	-229	-285	-56	257	-86	-170	-277	-302	-192	-124	-174	-141	0
688	0	0	-891	-277	614	584	-752	168	-372	-1001	-244	-498	-463	-139	0
689	0	0	-1134	-277	857	705	-995	290	-325	-1041	-279	-647	-506	-172	0
690	0	0	-612	-294	318	453	-465	12	-69	-512	-54	-370	-358	-98	0
691	0	0	-2	-314	-312	158	155	-313	95	463	120	325	234	168	0
692	0	0	456	-312	-768	-72	612	-540	128	525	186	442	343	73	0
693	0	0	310	-314	-624	2	467	-469	234	667	178	459	360	108	0
694	0	0	197	-320	-517	61	357	-418	128	638	120	323	234	98	0
695	0	0	10	-306	-316	148	163	-311	376	521	31	230	161	5	0
696	0	0	58	-304	-362	123	210	-333	281	378	-77	-73	87	228	0
697	0	0	-130	-325	-195	227	32	-260	-157	-310	-116	-203	-172	-9	0
698	0	0	-806	-325	481	565	-643	78	-723	-1226	-112	-329	-413	-215	0
699	0	0	-1033	-306	727	669	-880	210	-391	-1127	-32	-440	-420	-195	0
700	0	0	-878	-298	580	588	-729	141	112	-477	-73	-376	-335	-83	0
701	0	0	-7	-329	-322	168	157	-325	223	308	139	258	217	67	0
702	0	0	465	-322	-787	-71	626	-554	205	547	174	550	335	91	0
703	0	0	286	-327	-613	20	449	-470	244	605	226	382	356	91	0
704	0	0	318	-320	-638	1	478	-479	370	632	182	320	188	143	0
705	0	0	177	-325	-502	74	339	-413	194	494	182	180	77	100	0
706	0	0	130	-323	-453	96	291	-388	147	393	174	294	97	21	0
707	0	0	-206	-308	-102	257	-52	-205	-209	-323	-126	-69	-157	-91	0
708	0	0	-1002	-304	698	653	-850	197	-339	-1026	-283	-533	-560	-145	0
709	0	0	-1075	-294	781	684	-928	243	-223	-1041	-300	-630	-558	-133	0
710	0	0	-725	-308	417	516	-571	54	-131	-589	-31	-244	-364	-128	0
711	0	0	-45	-308	-263	176	109	-285	164	310	108	273	221	102	0
712	0	0	370	-351	-721	-9	545	-536	254	580	0	407	395	157	0
713	0	0	392	-424	-816	16	604	-620	54	453	58	362	498	203	0
714	0	0	165	-479	-644	157	404	-561	192	545	248	519	370	32	0
715	0	0	-70	-545	-475	307	202	-510	252	537	318	277	155	-79	0
716	0	0	-58	-624	-566	341	254	-595	60	320	170	197	52	-9	0
717	0	0	-345	-597	-252	471	-46	-424	-157	-364	-67	-32	-168	-108	0
718	0	0	-1124	-603	521	863	-822	-41	-362	-1055	-263	-477	-459	-166	0
719	0	0	-1124	-535	589	829	-856	27	-259	-1024	-172	-704	-523	-52	0
720	0	0	-703	-442	261	572	-482	-90	-23	-587	-25	-291	-300	-5	0
721	0	0	44	-318	-362	137	203	-340	116	341	174	226	122	85	0
722	0	0	582	-108	-690	-237	636	-399	228	626	155	543	424	149	0
723	0	0	583	178	-405	-380	494	-113	304	609	126	444	343	137	0
724	0	0	737	450	-287	-593	512	81	238	583	289	593	409	31	0
725	0	0	520	638	118	-579	201	378	374	702	126	141	149	25	0
726	0	0	743	857	114	-800	314	485	151	395	143	242	182	87	0
727	0	0	557	1218	661	-887	-52	939	-79	-300	-277	-195	-77	-27	0
728	0	0	235	1734	1499	-984	-632	1616	-199	-1010	-226	-537	-434	-100	0
729	0	0	280	2229	1949	-1254	-834	2089	-413	-989	-192	-624	-609	-141	0
730	0	0	812	2655	1843	-1733	-515	2249	-149	-549	-32	-236	-263	-168	0
731	0	0	1711	2882	1171	-2296	270	2026	168	401	199	277	238	155	0
732	0	0	2055	2799	744	-2427	655	1771	97	611	139	510	415	64	0
733	0	0	1837	2545	708	-2191	564	1626	159	655	120	370	364	199	0
734	0	0	1480	2089	609	-1784	435	1349	287	638	38	302	320	133	0
735	0	0	1261	1548	287	-1404	487	917	215	589	118	186	112	67	1
736	0	0	836	1026	190	-931	323	608	58	360	32	292	108	-19	0
737	0	0	274	576	302	-425	-14	439	-250	-374	-85	-83	-108	-215	0
738	0	0	-501	269	770	116	-635	519	-411	-985	-236	-483	-455	-91	0
739	0	0	-696	21	717	337	-706	369	-434	-1125	-143	-405	-446	-228	0
740	0	0	-595	-178	417	386	-506	119	-176	-428	110	-151	-322	-98	0
741	0	0	10	-360	-370	175	190	-365	118	310	83	223	205	58	0
742	0	0	594	-471	-1065	-61	829	-768	180	700	116	382	323	232	0
743	0	0	442	-529	-971	43	706	-750	7	582	376	574	360	-21	0
744	0	0	262	-572	-834	155	548	-703	108	682	248	490	316	-149	0
745	0	0	-51	-549	-498	300	223	-523	380	500	87	258	151	79	0
746	0	0	96	-517	-613	210	354	-565	-17	479	104	248	182	21	0
747	0	0	-279	-471	-192	375	-43	-331	-250	-382	-131	-5	-60	-126	0
748	0	0	-839	-426	413	632	-626	-6	-329	-1041	-230	-510	-442	-182	0
749	0	0	-1016	-384	632	700	-824	124	-335	-1074	-225	-646	-514	-46	0
750	0	0	-678	-353	325	515	-501	-14	-168	-521	-93	-422	-356	44	0
751	0	0	91	-339	-430	124	260	-384	236	322	201	275	159	50	0
752	0	0	463	-314	-777	-74	620	-545	166	570	162	525	360	201	0
753	0	0	379	-300	-679	-39	529	-489	226	636	104	448	318	221	0
754	0	0	368	-285	-653	-41	510	-469	269	471	219	496	407	-23	0
755	0	0	78	-273	-351	97	214	-312	318	659	168	205	75	38	0
756	0	0	128	-287	-415	79	271	-351	116	316	133	188	203	38	0
757	0	0	-134	-289	-155	211	10	-222	-252	-316	-174	-186	-238	-48	0
758	0	0	-684	-273	411	478	-547	69	-463	-1216	-323	-417	-261	-62	0
759	0	0	-1019	-267	752	643	-885	242	-442	-1134	-223	-432	-405	-228	0
760	0	0	-742	-275	467	508	-604	96	141	-347	-106	-343	-292	-21	0
761	0	0	58	-312	-370	127	214	-341	155	378	223	246	166	75	0
762	0	0	483	-308	-791	-87	637	-549	159	620	73	583	438	42	0
763	0	0	371	-300	-671	-35	521	-485	316	684	83	486	419	252	0
764	0	0	324	-281	-605	-21	464	-443	351	655	48	254	296	112	0
765	0	0	270	-294	-564	12	417	-429	269	585	93	234	114	147	0
766	0	0	254	-314	-568	30	411	-441	100	494	114	256	207	40	0
767	0	0	-172	-300	-128	236	-22	-214	-258	-345	-141	-192	-38	-170	0
768	0	0	-816	-287	529	551	-672	121	-401	-929	-271	-537	-366	-120	0
769	0	0	-893	-267	626	580	-759	179	-386	-1082	-147	-686	-616	-128	0
770	0	0	-610	-279	331	444	-470	26	-112	-533	-69	-267	-281	-153	0
771	0	0	-4	-279	-275	141	135	-277	83	281	38	292	184	122	0
772	0	0	561	-271	-832	-145	696	-551	172	659	118	500	488	174	0
773	0	0	477	-258	-735	-109	606	-496	246	727	29	415	323	213	0
774	0	0	353	-263	-616	-45	484	-439	174	725	184	323	250	203	0
775	0	0	280	-269	-549	-5	414	-409	112	607	145	289	151	-48	0
776	0	0	190	-267	-457	38	323	-362	157	393	71	275	201	91	0
777	0	0	-128	-279	-151	203	11	-215	-230	-306	-128	-95	-112	-168	0
778	0	0	-853	-275	578	564	-715	151	-378	-1028	-246	-533	-438	-143	0
779	0	0	-924	-259	665	591	-794	203	-269	-1035	-267	-663	-539	-151	0
780	0	0	-608	-273	335	440	-471	31	-176	-516	-71	-442	-316	-40	0
781	0	0	66	-273	-339	103	202	-306	100	345	184	174	180	42	0
782	0	0	493	-267	-760	-113	626	-513	170	657	89	483	426	69	0
783	0	0	403	-256	-659	-73	531	-457	275	682	141	469	401	221	0
784	0	0	332	-240	-572	-46	452	-406	95	485	197	512	358	-48	0
785	0	0	107	-240	-347	66	227	-293	393	677	118	190	147	102	0
786	0	0	207	-246	-453	19	330	-349	34	424	164	228	180	25	0
787	0	0	-232	-217	15	224	-123	-101	-54	-180	-147	-256	-265	-98	0
788	0	0	-650	-230	420	440	-535	95	-446	-1131	-236	-646	-415	3	0
789	0	0	-947	-263	684	605	-815	210	-483	-1134	-258	-659	-502	-197	0
790	0	0	-657	-254	403	455	-530	74	-205	-727	-17	-246	-58	-104	0
791	0	0	-55	-252	-197	153	71	-224	368	368	143	149	73	67	0
792	0	0	518	-234	-752	-142	635	-493	73	562	141	469	353	81	0
793	0	0	495	-213	-708	-141	601	-460	265	682	151	426	430	197	0
794	0	0	340	-203	-543	-68	441	-373	304	624	133	329	320	194	0
795	0	0	341	-188	-529	-76	435	-358	230	547	153	151	56	65	0
796	0	0	271	-192	-463	-39	367	-327	91	407	192	271	157	62	0
797	0	0	-92	-194	-102	143	5	-148	-281	-388	-149	-83	-186	-112	0
798	0	0	-835	-201	634	518	-734	216	-459	-1043	-219	-517	-461	-164	0
799	0	0	-812	-205	607	508	-709	201	-434	-1107	-85	-632	-613	-161	0
800	0	0	-579	-211	368	395	-473	78	-188	-572	19	-203	-294	-137	0
801	0	0	107	-213	-320	53	213	-266	230	215	129	242	143	190	0
802	0	0	584	-203	-787	-190	685	-495	298	624	145	448	419	263	0
803	0	0	442	-176	-618	-133	530	-397	162	597	85	320	341	128	0
804	0	0	524	-170	-694	-177	609	-432	100	680	380	533	285	-69	0
805	0	0	103	-141	-244	19	173	-192	240	566	-1	199	73	29	0
806	0	0	227	-131	-358	-48	292	-244	287	537	23	58	-79	38	0
807	0	0	-99	-126	-27	112	-36	-76	-259	-405	-81	-42	-174	-73	0
808	0	0	-742	-126	616	434	-679	245	-452	-964	-207	-541	-508	-100	0
809	0	0	-917	-128	789	522	-853	330	-384	-1059	-296	-653	-502	-188	0
810	0	0	-515	-139	376	327	-445	118	-246	-531	-40	-417	-388	-62	0
811	0	0	21	-143	-164	61	92	-153	97	345	79	277	106	40	0
812	0	0	586	-135	-721	-225	653	-428	91	657	27	527	331	29	0
813	0	0	411	-106	-517	-152	464	-311	161	649	124	481	349	157	0
814	0	0	390	-75	-465	-157	427	-270	67	529	174	496	322	-75	0
815	0	0	175	-65	-240	-55	207	-152	271	675	242	186	122	-54	0
816	0	0	295	-81	-376	-107	335	-228	7	382	131	261	79	-62	0
817	0	0	-41	-79	-38	60	-1	-58	-106	-259	-226	-194	-124	17	0
818	0	0	-763	-77	686	420	-724	304	-457	-1012	-211	-626	-486	-166	0
819	0	0	-832	-64	768	448	-800	352	-405	-1024	-100	-673	-613	-217	0
820	0	0	-558	-60	498	309	-528	219	-133	-550	15	-320	-312	-108	0
821	0	0	-11	-65	-54	38	21	-59	79	215	73	188	118	64	0
822	0	0	687	-56	-743	-315	715	-399	155	653	190	512	420	98	0
823	0	0	438	-25	-463	-206	450	-244	232	628	129	384	422	168	0
824	0	0	369	-11	-380	-179	374	-195	228	578	29	275	230	89	0
825	0	0	431	-5	-436	-213	433	-220	219	595	195	242	120	100	0
826	0	0	317	-3	-320	-157	318	-161	46	386	161	292	147	-44	0
827	0	0	46	15	-31	-30	38	-8	-188	-388	-34	-44	-135	-81	0
828	0	0	-760	29	789	365	-774	409	-345	-1030	-223	-473	-422	-166	0
829	0	0	-774	38	812	368	-793	425	-453	-1131	-128	-366	-442	-316	0
830	0	0	-592	42	634	275	-613	338	-69	-405	159	-318	-353	-77	0
831	0	0	37	34	-3	-35	20	15	316	424	46	1	-81	106	0
832	0	0	719	42	-677	-380	698	-317	246	583	141	471	413	194	0
833	0	0	684	54	-630	-369	657	-288	11	419	190	704	545	153	0
834	0	0	547	95	-452	-321	499	-178	81	605	225	471	362	11	0
835	0	0	367	102	-265	-234	316	-81	353	756	213	244	129	98	0
836	0	0	385	87	-298	-236	341	-105	52	341	100	246	145	-15	0
837	0	0	123	114	-9	-118	66	52	-139	-403	-46	-32	-102	-116	0
838	0	0	-640	141	781	249	-710	461	-337	-993	-143	-420	-419	-126	0
839	0	0	-743	153	896	295	-819	524	-335	-1103	-166	-646	-572	-98	0
840	0	0	-346	166	512	90	-429	339	-143	-527	-27	-360	-300	23	0
841	0	0	381	166	-215	-273	298	-24	139	287	238	275	201	120	0
842	0	0	746	159	-587	-452	666	-214	97	605	129	535	399	73	0
843	0	0	661	184	-477	-422	569	-146	168	547	128	477	370	83	0
844	0	0	665	219	-446	-442	555	-113	122	669	271	360	205	97	0
845	0	0	504	213	-291	-358	397	-39	95	512	192	195	129	-60	0
846	0	0	515	221	-294	-368	404	-36	141	343	176	273	302	93	0
847	0	0	54	232	178	-143	-62	205	-143	-401	-137	-36	-85	-114	0
848	0	0	-384	234	618	75	-501	426	-512	-1026	-221	-463	-465	-242	0
849	0	0	-642	250	892	196	-767	571	-483	-1134	-147	-382	-401	-258	0
850	0	0	-283	258	541	12	-412	399	-172	-500	-52	-182	-273	-129	0
851	0	0	325	281	-44	-303	184	118	349	490	67	131	184	75	0
852	0	0	929	289	-640	-609	784	-175	203	583	186	527	395	114	0
853	0	0	767	298	-469	-532	618	-85	168	690	102	459	378	174	0
854	0	0	643	304	-339	-473	491	-17	236	688	32	296	211	157	0
855	0	0	715	300	-415	-507	565	-57	217	589	98	254	100	60	0
856	0	0	581	304	-277	-442	429	13	54	485	161	329	139	77	0
857	0	0	221	308	87	-264	67	197	-250	-335	-64	-31	-240	-73	0
858	0	0	-437	304	741	66	-589	522	-323	-987	-197	-479	-463	-114	0
859	0	0	-617	300	917	158	-767	608	-479	-915	-100	-556	-599	-56	0
860	0	0	-237	292	529	-27	-383	410	-207	-547	-48	-322	-399	-162	0
861	0	0	437	271	-166	-354	301	52	122	450	149	391	203	145	0
862	0	0	878	269	-609	-573	743	-170	176	651	-7	372	370	162	0
863	0	0	777	248	-529	-512	653	-140	194	739	190	473	420	213	0
864	0	0	659	211	-448	-435	553	-118	34	640	242	335	190	73	0
865	0	0	637	172	-465	-404	551	-146	157	632	244	388	221	-46	0
866	0	0	397	172	-225	-284	311	-26	240	533	110	69	126	29	0
867	0	0	166	141	-25	-153	95	58	-287	-347	-89	-147	-129	-172	0
868	0	0	-541	106	647	217	-594	376	-335	-1004	-118	-453	-384	-89	0
869	0	0	-863	81	944	391	-903	512	-463	-1099	-269	-647	-609	-85	0
870	0	0	-338	46	384	146	-361	215	-159	-517	81	-388	-314	-31	0
871	0	0	249	13	-236	-131	242	-111	64	370	248	351	225	131	0
872	0	0	703	-5	-708	-349	705	-356	40	583	221	517	360	124	0
873	0	0	611	-21	-632	-295	621	-326	164	690	258	465	455	182	0
874	0	0	454	-32	-486	-211	470	-259	168	665	46	292	345	83	0
875	0	0	489	-60	-549	-214	519	-304	190	560	207	207	137	98	0
876	0	0	353	-97	-450	-128	401	-273	-50	440	192	283	184	3	0
877	0	0	17	-116	-133	49	75	-124	-223	-256	-129	-135	-91	15	0
878	0	0	-649	-122	527	385	-588	202	-467	-898	-166	-531	-459	-110	0
879	0	0	-808	-126	682	467	-745	278	-415	-1041	-48	-611	-514	-157	0
880	0	0	-611	-159	452	385	-531	146	-316	-583	-15	-353	-349	-83	0
881	0	0	77	-186	-263	54	170	-224	23	300	250	323	226	131	0
882	0	0	563	-199	-762	-182	662	-480	137	609	168	399	488	178	0
883	0	0	637	-195	-832	-221	734	-513	271	731	230	452	496	143	0
884	0	0	320	-215	-535	-52	427	-375	159	669	197	269	250	172	0
885	0	0	411	-211	-622	-100	516	-416	155	589	131	258	104	56	0
886	0	0	295	-219	-514	-38	404	-366	23	434	166	256	254	71	0
887	0	0	-60	-203	-143	131	41	-173	-223	-356	-17	-85	-97	-155	0
888	0	0	-744	-205	539	474	-641	167	-405	-962	-159	-461	-347	-186	0
889	0	0	-909	-219	690	564	-799	235	-335	-1032	-217	-576	-516	-161	0
890	0	0	-577	-248	329	412	-453	40	-221	-496	67	-397	-291	34	0
891	0	0	103	-267	-370	82	236	-318	116	345	261	331	180	40	0
892	0	0	706	-256	-962	-225	834	-609	137	746	209	415	417	122	0
893	0	0	537	-244	-781	-146	659	-512	-83	444	157	618	552	19	0
894	0	0	462	-238	-700	-112	581	-469	97	657	294	516	413	-23	0
895	0	0	180	-248	-428	34	304	-338	199	704	215	225	135	5	0
896	0	0	268	-244	-512	-12	390	-378	314	591	87	71	34	-89	0
897	0	0	-49	-250	-201	149	76	-225	-263	-302	-106	-120	-192	-71	0
898	0	0	-540	-230	310	385	-425	40	-531	-1024	-318	-384	-236	-85	0
899	0	0	-995	-225	770	610	-882	272	-238	-989	-318	-613	-558	-106	0
900	0	0	-548	-259	289	403	-418	15	-217	-446	-106	-356	-378	-95	0
901	0	0	113	-271	-384	79	248	-327	77	388	170	306	194	83	0
902	0	0	576	-285	-861	-145	718	-573	50	655	217	450	399	29	0
903	0	0	431	-292	-723	-69	577	-507	269	620	186	420	351	131	0
904	0	0	446	-273	-719	-86	582	-496	316	766	122	380	292	228	0
905	0	0	417	-263	-680	-77	548	-471	174	646	135	228	100	112	0
906	0	0	334	-277	-611	-28	472	-444	102	547	137	322	201	23	0
907	0	0	-72	-269	-197	170	62	-233	-176	-252	-244	-137	-95	-46	0
908	0	0	-614	-240	374	427	-494	67	-244	-830	-170	-420	-360	-52	0
909	0	0	-839	-236	603	537	-721	183	-380	-1020	-203	-587	-599	-194	0
910	0	0	-552	-258	294	405	-423	18	-7	-525	-71	-209	-285	-149	0
911	0	0	72	-279	-351	103	211	-315	176	364	170	277	199	58	0
912	0	0	621	-263	-884	-179	752	-573	232	686	232	574	432	170	0
913	0	0	530	-238	-768	-146	649	-503	376	700	203	432	349	209	0
914	0	0	400	-244	-644	-78	522	-444	323	686	161	355	316	149	0
915	0	0	284	-265	-549	-9	416	-407	254	576	54	213	116	60	0
916	0	0	278	-298	-576	10	427	-437	79	492	116	269	209	0	0
917	0	0	-91	-304	-213	197	61	-258	-116	-252	-32	31	-87	-116	0
918	0	0	-929	-289	640	609	-784	175	-386	-1032	-207	-618	-475	-141	0
919	0	0	-916	-263	653	589	-784	195	-188	-987	-263	-603	-469	-75	0
920	0	0	-614	-259	355	436	-484	48	-98	-448	-52	-360	-349	-52	0
921	0	0	-8	-256	-248	132	120	-252	98	343	246	275	234	42	0
922	0	0	582	-259	-841	-161	711	-550	246	638	244	483	469	104	0
923	0	0	423	-271	-694	-76	558	-482	304	634	213	430	498	100	0
924	0	0	349	-271	-620	-39	484	-445	304	729	116	358	335	135	0
925	0	0	350	-263	-613	-43	481	-438	271	599	190	157	157	116	0
926	0	0	227	-263	-490	18	358	-376	102	525	172	242	273	106	0
927	0	0	-109	-248	-139	178	15	-193	-147	-389	-137	-29	-100	-83	0
928	0	0	-738	-242	496	490	-617	127	-252	-1004	-124	-432	-380	-67	0
929	0	0	-965	-244	721	604	-843	238	-325	-975	-176	-603	-488	-211	0
930	0	0	-585	-265	320	425	-452	27	-143	-529	-98	-356	-314	-44	0
931	0	0	69	-291	-360	111	214	-325	201	366	242	316	281	157	0
932	0	0	507	-294	-801	-106	654	-547	174	649	182	554	422	52	0
933	0	0	438	-281	-719	-78	578	-500	333	653	170	479	450	122	0
934	0	0	308	-281	-589	-13	448	-435	322	651	95	275	389	120	0
935	0	0	324	-271	-595	-26	459	-433	207	605	131	221	188	83	0
936	0	0	277	-277	-554	0	415	-415	197	543	184	292	263	71	0
937	0	0	-116	-261	-145	188	14	-203	-85	-364	-194	-197	-75	23	0
938	0	0	-542	-267	275	404	-408	4	-436	-894	-116	-388	-356	-225	0
939	0	0	-933	-258	675	595	-804	208	-469	-1086	-85	-368	-337	-221	0
940	0	0	-554	-238	316	396	-435	39	-225	-494	-42	-265	-246	-98	0
941	0	0	81	-213	-294	66	187	-253	225	339	197	343	211	118	0
942	0	0	473	-215	-688	-129	580	-451	283	845	207	386	263	162	0
943	0	0	667	-248	-915	-209	791	-581	135	622	223	382	159	60	0
944	0	0	372	-246	-618	-63	495	-432	161	558	228	593	477	-50	0
945	0	0	349	-250	-599	-49	474	-424	170	514	77	186	116	7	0
946	0	0	317	-261	-578	-28	447	-419	174	545	141	376	226	100	0
947	0	0	-148	-256	-108	202	-20	-182	-221	-296	-141	-83	-143	-133	0
948	0	0	-775	-254	521	514	-648	133	-343	-937	-209	-490	-452	-172	0
949	0	0	-1004	-256	748	630	-876	246	-318	-1043	-190	-587	-550	-29	0
950	0	0	-622	-269	353	445	-487	42	-145	-589	-65	-391	-389	-1	0
951	0	0	89	-275	-364	93	226	-319	199	397	242	393	128	172	0
952	0	0	491	-298	-789	-96	640	-543	242	677	-44	492	453	226	0
953	0	0	483	-281	-764	-101	623	-522	291	688	215	465	393	234	0
954	0	0	366	-287	-653	-39	509	-470	188	613	236	306	201	97	0
955	0	0	270	-279	-549	4	409	-414	159	543	213	211	128	40	0
956	0	0	90	-261	-351	85	220	-306	133	378	64	304	292	11	0
957	0	0	-142	-246	-104	194	-19	-175	-71	-310	-192	-221	-97	-36	0
958	0	0	-744	-230	514	487	-629	142	-271	-902	-178	-541	-378	-73	0
959	0	0	-984	-240	744	612	-864	252	-364	-1183	-129	-411	-382	-215	0
960	0	0	-643	-242	401	442	-522	79	-67	-618	9	-395	-428	-7	0
961	0	0	-41	-291	-250	166	104	-270	168	329	234	320	203	77	0
962	0	0	454	-285	-739	-84	596	-512	209	558	252	516	395	75	0
963	0	0	292	-291	-583	0	437	-437	271	646	199	446	436	162	0
964	0	0	235	-277	-512	21	373	-394	300	585	143	273	197	164	0
965	0	0	202	-277	-479	37	340	-378	316	512	192	223	128	151	0
966	0	0	124	-265	-389	70	256	-327	62	399	124	258	166	-23	0
967	0	0	-181	-248	-67	214	-57	-157	-89	-232	-106	-147	-205	93	0
968	0	0	-722	-236	486	479	-604	125	-438	-1169	-281	-380	-302	-93	0
969	0	0	-957	-240	717	598	-837	238	-331	-1164	-44	-469	-376	-302	0
970	0	0	-882	-248	634	565	-758	193	73	-459	-69	-411	-296	-62	0
971	0	0	-114	-275	-161	194	23	-218	147	318	151	279	285	182	0
972	0	0	448	-265	-713	-91	580	-489	263	649	50	411	432	254	0
973	0	0	433	-244	-677	-94	555	-460	322	725	85	461	364	168	0
974	0	0	337	-256	-593	-40	465	-424	226	628	287	351	199	87	0
975	0	0	242	-252	-494	5	368	-373	228	609	95	178	124	102	0
976	0	0	202	-273	-475	35	338	-374	104	415	162	258	203	42	0
977	0	0	-171	-269	-98	220	-36	-183	-232	-258	-40	-131	-23	-95	0
978	0	0	-821	-261	560	541	-690	149	-275	-938	-228	-467	-419	-110	0
979	0	0	-993	-258	735	625	-864	238	-258	-1034	-223	-675	-424	-81	0
980	0	0	-636	-248	388	442	-512	70	-112	-628	27	-372	-306	31	0
981	0	0	21	-275	-296	127	158	-285	98	368	188	271	192	170	0
982	0	0	531	-277	-808	-127	669	-542	256	677	151	422	337	201	0
983	0	0	522	-265	-787	-128	654	-526	296	758	188	512	500	223	0
984	0	0	392	-265	-657	-63	524	-461	126	580	230	560	419	46	0
985	0	0	359	-287	-646	-36	502	-466	203	622	145	337	250	13	0
986	0	0	328	-283	-611	-22	469	-447	230	486	170	403	250	106	0
987	0	0	-206	-279	-73	242	-66	-176	-19	-137	-164	-217	-201	-11	0
988	0	0	-566	-279	287	422	-426	4	-519	-946	-174	-428	-519	-362	0
989	0	0	-940	-279	661	609	-800	191	-512	-1092	-108	-360	-436	-265	0
990	0	0	-476	-277	199	376	-337	-39	-83	-490	-87	-325	-292	7	0
991	0	0	72	-294	-366	111	219	-330	73	351	242	397	256	186	0
992	0	0	570	-312	-882	-129	726	-597	112	582	192	508	455	122	0
993	0	0	501	-292	-793	-104	647	-542	250	733	184	504	475	232	0
994	0	0	341	-275	-616	-33	478	-445	263	671	120	337	337	186	0
995	0	0	357	-259	-616	-49	486	-437	118	655	108	184	186	44	0
996	0	0	181	-265	-446	42	313	-355	56	407	244	269	246	110	0
997	0	0	-97	-242	-145	169	24	-193	-236	-263	-180	-205	-19	-34	0
998	0	0	-664	-244	420	454	-542	88	-580	-1171	-219	-438	-256	-60	0
999	0	0	-1056	-242	814	649	-935	286	-500	-1196	-100	-477	-374	-226	0
1000	0	0	-862	-236	626	549	-744	195	-21	-560	-60	-376	-312	-89	0
1001	0	0	-110	-261	-151	185	20	-206	244	411	161	58	31	129	0
1002	0	0	487	-292	-779	-97	633	-535	116	593	170	473	422	221	0
1003	0	0	520	-269	-789	-125	654	-529	-7	483	42	455	512	277	0
1004	0	0	438	-252	-690	-93	564	-471	180	622	279	552	473	77	0
1005	0	0	198	-246	-444	24	321	-345	195	496	157	164	118	97	0
1006	0	0	223	-236	-459	6	341	-347	27	438	151	225	234	98	0
1007	0	0	-130	-170	-40	150	-45	-105	-221	-275	-79	-48	-85	-149	0
1008	0	0	-793	-153	640	473	-716	243	-397	-1004	-162	-512	-382	-62	0
1009	0	0	-940	-135	805	537	-872	335	-273	-1127	-143	-696	-554	-71	0
1010	0	0	-593	-122	471	357	-532	174	-114	-566	-50	-366	-356	-3	0
1011	0	0	81	-124	-205	21	143	-164	129	374	190	353	318	116	0
1012	0	0	518	-116	-634	-201	576	-375	219	642	23	457	498	188	0
1013	0	0	634	-149	-783	-242	708	-466	106	519	-23	607	523	147	0
1014	0	0	364	-153	-517	-105	440	-335	213	614	172	407	258	108	0
1015	0	0	227	-162	-389	-32	308	-275	226	539	83	133	102	95	0
1016	0	0	136	-164	-300	14	218	-232	314	556	-29	137	199	34	0
1017	0	0	-111	-176	-65	143	-23	-120	-91	-195	-201	-236	-215	-5	0
1018	0	0	-755	-170	585	462	-670	207	-345	-913	-147	-525	-419	-48	0
1019	0	0	-874	-172	702	523	-788	265	-362	-1119	-267	-671	-529	-168	0
1020	0	0	-614	-151	463	382	-538	156	-110	-514	-108	-370	-339	-5	0
1021	0	0	13	-155	-168	71	90	-161	98	254	129	234	174	40	0
1022	0	0	590	-176	-766	-207	678	-471	283	618	161	614	436	145	0
1023	0	0	387	-195	-582	-96	484	-388	238	659	116	440	401	145	0
1024	0	0	345	-221	-566	-62	455	-393	327	651	77	211	298	172	0
1025	0	0	293	-238	-531	-27	412	-384	190	611	116	223	157	95	0
1026	0	0	220	-261	-481	20	350	-371	93	486	46	277	131	77	0
1027	0	0	-130	-263	-133	196	1	-198	-104	-203	-215	-135	-89	-25	0
1028	0	0	-788	-226	562	507	-675	168	-353	-869	-281	-516	-440	-120	0
1029	0	0	-901	-238	663	569	-782	212	-399	-937	-172	-582	-609	-147	0
1030	0	0	-684	-252	432	468	-558	90	-120	-550	-112	-256	-368	-145	0
1031	0	0	-47	-277	-230	162	91	-253	192	252	91	308	306	124	0
1032	0	0	474	-292	-766	-91	620	-529	248	646	3	457	419	225	0
1033	0	0	566	-287	-853	-139	709	-570	-44	618	323	587	298	-32	0
1034	0	0	165	-287	-452	61	308	-369	244	605	46	345	252	128	0
1035	0	0	240	-279	-519	19	379	-399	217	568	81	91	172	54	0
1036	0	0	227	-306	-533	39	380	-419	15	494	46	248	240	0	0
1037	0	0	-190	-310	-120	250	-35	-215	-228	-283	-145	-36	-46	-176	0
1038	0	0	-853	-289	564	571	-708	137	-380	-956	-221	-539	-395	-135	0
1039	0	0	-1006	-271	735	638	-870	232	-333	-1016	-343	-587	-504	-131	0
1040	0	0	-674	-306	368	490	-521	31	-141	-510	-122	-327	-355	-46	0
1041	0	0	-36	-327	-291	181	127	-309	97	300	215	213	244	62	0
1042	0	0	540	-323	-863	-108	701	-593	256	677	56	351	428	195	0
1043	0	0	369	-308	-677	-30	523	-492	298	690	118	465	395	199	0
1044	0	0	297	-277	-574	-10	435	-425	252	628	40	339	230	219	0
1045	0	0	141	-289	-430	74	285	-359	139	492	133	228	161	-97	0
1046	0	0	141	-289	-430	74	285	-359	40	374	9	292	225	27	0
1047	0	0	-179	-285	-106	232	-36	-195	-176	-285	-114	-17	-25	-56	0
1048	0	0	-787	-285	502	536	-644	108	-415	-902	-213	-616	-415	-118	0
1049	0	0	-975	-291	684	633	-829	196	-291	-1016	-285	-549	-512	-147	0
1050	0	0	-754	-304	450	529	-602	73	-172	-568	-21	-473	-281	-54	0
1051	0	0	-35	-318	-283	176	124	-300	114	236	180	217	159	58	0
1052	0	0	419	-337	-756	-41	587	-546	246	626	141	554	500	100	0
1053	0	0	334	-329	-663	-2	498	-496	265	624	91	440	446	79	0
1054	0	0	260	-322	-582	31	421	-452	341	574	170	294	331	112	0
1055	0	0	192	-325	-517	66	354	-421	254	552	133	223	141	34	0
1056	0	0	151	-318	-469	83	310	-393	100	407	207	232	209	13	0
1057	0	0	-149	-339	-190	244	20	-264	-195	-252	-64	-149	-81	7	0
1058	0	0	-715	-331	384	523	-549	26	-568	-1111	-186	-310	-302	-219	0
1059	0	0	-1039	-322	717	680	-878	197	-327	-1144	-137	-380	-347	-337	0
1060	0	0	-878	-341	537	609	-707	98	-44	-481	42	-306	-343	-102	0
1061	0	0	-136	-384	-248	260	56	-316	308	343	176	42	31	42	0
1062	0	0	412	-459	-871	23	641	-665	240	597	223	486	318	318	0
1063	0	0	429	-492	-921	31	675	-706	0	424	137	642	473	108	0
1064	0	0	68	-523	-591	227	329	-557	320	616	85	244	190	131	0
1065	0	0	72	-583	-655	255	363	-619	180	516	164	176	64	98	0
1066	0	0	31	-570	-601	269	316	-585	116	378	153	240	141	29	0
1067	0	0	-245	-543	-298	394	26	-420	-219	-263	-31	-36	-133	-71	0
1068	0	0	-977	-467	510	722	-743	21	-370	-975	-269	-535	-469	-190	0
1069	0	0	-1074	-333	741	703	-907	204	-298	-1111	-226	-616	-570	-89	0
1070	0	0	-629	-209	420	419	-524	105	-143	-609	-97	-378	-446	-25	0
1071	0	0	102	-29	-131	-36	116	-80	129	285	238	254	131	69	0
1072	0	0	717	238	-479	-477	598	-120	219	644	29	413	399	234	0
1073	0	0	719	483	-236	-601	477	123	291	597	124	351	310	180	0
1074	0	0	849	671	-178	-760	513	246	213	677	176	287	221	89	0
1075	0	0	815	921	106	-868	354	513	186	486	182	283	89	-9	0
1076	0	0	955	1346	391	-1150	282	868	112	376	38	323	215	36	0
1077	0	0	900	1852	952	-1376	-26	1402	-124	-215	-166	-265	-223	-5	0
1078	0	0	582	2374	1792	-1478	-605	2083	-446	-1026	-248	-469	-564	-186	0
1079	0	0	512	2785	2273	-1648	-880	2529	-226	-1152	-221	-679	-490	-60	0
1080	0	0	912	2941	2029	-1926	-558	2485	-71	-686	-87	-407	-453	-27	0
1081	0	0	1509	2828	1319	-2168	95	2073	52	194	195	271	166	60	0
1082	0	0	1810	2516	706	-2163	552	1611	120	498	102	531	364	67	0
1083	0	0	1548	2023	475	-1785	536	1249	256	601	129	376	386	135	0
1084	0	0	1061	1499	438	-1280	311	968	287	517	112	194	246	91	1
1085	0	0	894	1012	118	-953	388	565	188	448	124	159	69	67	0
1086	0	0	506	554	48	-530	229	301	52	343	124	258	207	34	0
1087	0	0	-7	256	263	-124	-135	259	-116	-56	-36	-271	-252	-56	0
1088	0	0	-639	-46	593	342	-616	273	-473	-1072	-197	-583	-669	-234	0
1089	0	0	-1014	-209	805	611	-909	298	-442	-1121	-188	-677	-597	-232	0
1090	0	0	-804	-403	401	603	-602	-1	-178	-636	52	-316	-258	-106	0
1091	0	0	-318	-479	-161	398	-78	-320	85	155	87	244	197	62	0
1092	0	0	330	-486	-816	78	573	-651	256	574	50	411	444	188	0
1093	0	0	227	-479	-706	126	466	-592	393	593	129	388	432	112	0
1094	0	0	35	-455	-490	210	262	-472	221	514	52	215	197	161	0
1095	0	0	172	-442	-614	135	393	-528	242	529	65	271	91	170	0
1096	0	0	10	-428	-438	209	224	-433	38	380	133	217	159	108	0
1097	0	0	-225	-399	-174	312	-25	-286	-215	-314	-42	-122	-48	-29	0
1098	0	0	-964	-355	609	659	-786	127	-380	-1076	-277	-519	-401	-182	0
1099	0	0	-1070	-318	752	694	-911	217	-316	-1136	-244	-679	-510	-151	0
1100	0	0	-752	-306	446	529	-599	70	-155	-731	-139	-405	-471	-64	0
1101	0	0	-91	-292	-201	191	55	-246	91	273	194	298	209	151	0
1102	0	0	349	-269	-618	-40	483	-443	335	764	238	349	285	114	0
1103	0	0	487	-279	-766	-104	626	-522	104	614	178	337	157	128	0
1104	0	0	274	-263	-537	-5	405	-400	135	614	225	483	232	-129	0
1105	0	0	70	-259	-329	94	199	-294	366	525	133	248	219	75	0
1106	0	0	37	-304	-341	133	189	-322	104	304	89	228	192	91	0
1107	0	0	-192	-320	-128	256	-32	-224	-131	-343	-137	-201	-131	27	0
1108	0	0	-680	-294	386	487	-533	46	-420	-1167	-320	-393	-211	19	0
1109	0	0	-1116	-302	814	709	-965	256	-219	-1065	-362	-706	-572	-97	0
1110	0	0	-714	-323	391	518	-552	34	-201	-651	-7	-442	-417	126	0
1111	0	0	-8	-345	-337	176	164	-341	85	248	139	300	265	195	0
1112	0	0	434	-320	-754	-57	594	-537	182	570	192	463	438	108	0
1113	0	0	284	-292	-576	4	430	-434	182	605	67	411	341	83	0
1114	0	0	324	-277	-601	-23	462	-439	465	620	143	329	261	248	0
1115	0	0	190	-281	-471	45	330	-376	211	481	65	126	71	186	0
1116	0	0	200	-302	-502	51	351	-402	100	407	147	217	128	184	0
1117	0	0	-134	-308	-174	221	20	-241	-131	-296	-153	-157	-118	19	0
1118	0	0	-705	-296	409	500	-557	56	-453	-1125	-333	-415	-254	-32	0
1119	0	0	-987	-256	731	621	-859	237	-386	-1045	-226	-580	-663	-164	0
1120	0	0	-653	-271	382	462	-517	55	-197	-543	-48	-339	-308	-143	0
1121	0	0	-123	-287	-164	205	20	-225	112	195	75	300	269	230	0
1122	0	0	497	-277	-774	-110	635	-525	246	552	-34	277	374	246	0
1123	0	0	609	-273	-882	-168	745	-577	128	589	89	465	550	353	0
1124	0	0	301	-240	-541	-30	421	-390	331	634	42	254	203	186	0
1125	0	0	351	-232	-583	-59	467	-407	287	597	129	166	157	172	0
1126	0	0	122	-217	-339	47	230	-278	124	329	62	232	137	95	0
1127	0	0	-114	-240	-126	177	6	-183	-141	-329	-153	-52	-145	-126	0
1128	0	0	-860	-230	630	545	-745	200	-366	-964	-232	-512	-364	-83	0
1129	0	0	-1093	-250	843	671	-968	296	-298	-1183	-304	-731	-655	-75	0
1130	0	0	-706	-256	450	481	-578	97	-65	-642	-164	-378	-450	-23	0
1131	0	0	-152	-258	-106	205	-23	-182	225	162	106	254	190	176	0
1132	0	0	372	-250	-622	-61	497	-436	178	521	93	516	337	174	0
1133	0	0	460	-234	-694	-113	577	-464	162	514	-58	397	486	269	0
1134	0	0	210	-226	-436	8	323	-331	147	502	170	455	310	1	0
1135	0	0	150	-228	-378	39	264	-303	180	556	83	170	159	11	0
1136	0	0	-40	-228	-188	134	74	-208	360	516	-56	87	91	29	0
1137	0	0	-245	-209	36	227	-140	-86	-118	-250	-172	-203	-215	11	0
1138	0	0	-750	-234	516	492	-633	141	-521	-1138	-393	-539	-370	-27	0
1139	0	0	-1132	-234	898	683	-1015	332	-261	-1164	-318	-564	-395	-124	0
1140	0	0	-1033	-225	808	629	-920	291	-54	-702	-250	-444	-422	-5	0
1141	0	0	-186	-226	-40	206	-73	-133	54	137	89	219	118	58	0
1142	0	0	340	-207	-547	-66	443	-377	124	556	31	422	358	42	0
1143	0	0	287	-201	-488	-43	387	-344	207	638	172	298	455	194	0
1144	0	0	160	-195	-355	17	257	-275	250	574	-73	226	240	93	0
1145	0	0	252	-207	-459	-22	355	-333	234	605	108	209	145	87	0
1146	0	0	126	-225	-351	49	238	-288	85	436	85	294	170	114	0
1147	0	0	-152	-217	-65	184	-43	-141	-199	-337	-106	-54	-56	-126	0
1148	0	0	-826	-190	636	508	-731	223	-419	-900	-267	-552	-448	-71	0
1149	0	0	-1033	-186	847	609	-940	330	-490	-1057	-93	-411	-601	-378	0
1150	0	0	-952	-151	801	551	-876	325	-180	-632	-250	-395	-261	-133	0
1151	0	0	-37	-147	-110	92	36	-128	108	194	58	250	267	223	0
1152	0	0	442	-145	-587	-148	514	-366	87	603	32	428	403	71	0
1153	0	0	363	-153	-516	-105	439	-334	201	578	139	403	411	143	0
1154	0	0	285	-137	-422	-74	353	-279	244	618	32	341	161	110	0
1155	0	0	248	-120	-368	-64	308	-244	83	514	7	186	38	23	0
1156	0	0	205	-126	-331	-39	268	-228	-1	417	52	281	141	29	0
1157	0	0	-102	-102	0	102	-51	-51	-242	-372	-108	-85	-159	-145	0
1158	0	0	-707	-85	622	396	-664	268	-401	-929	-188	-452	-380	-180	0
1159	0	0	-998	-81	917	539	-957	418	-389	-1051	-351	-715	-632	-54	0
1160	0	0	-575	-106	469	340	-522	181	-147	-580	-75	-236	-335	-155	0
1161	0	0	-31	-128	-97	79	33	-112	46	194	106	232	159	32	0
1162	0	0	545	-104	-649	-220	597	-376	89	613	149	498	453	15	0
1163	0	0	421	-67	-488	-177	454	-277	166	587	194	415	388	141	0
1164	0	0	473	-58	-531	-207	502	-294	124	539	215	576	347	-145	0
1165	0	0	202	-44	-246	-79	224	-145	382	636	168	172	128	-19	0
1166	0	0	124	-56	-180	-34	152	-118	228	531	-40	5	-19	-29	0
1167	0	0	76	-71	-147	-2	111	-109	-275	-217	-50	32	-108	-126	0
1168	0	0	-771	-36	735	403	-753	349	-409	-946	-291	-568	-453	-195	0
1169	0	0	-874	-19	855	446	-864	418	-312	-968	-287	-634	-506	-149	0
1170	0	0	-651	-40	611	345	-631	285	-217	-620	-122	-370	-380	-174	0
1171	0	0	27	-50	-77	11	52	-63	62	254	128	217	166	27	0
1172	0	0	591	-29	-620	-281	605	-324	211	618	139	585	411	126	0
1173	0	0	379	-38	-417	-170	398	-227	126	611	58	438	353	36	0
1174	0	0	423	1	-422	-212	422	-210	279	700	151	308	248	89	0
1175	0	0	255	-1	-256	-127	255	-128	120	564	87	283	137	-122	0
1176	0	0	158	15	-143	-86	150	-64	23	325	23	254	211	-5	0
1177	0	0	-52	25	77	13	-64	51	-186	-234	-240	-128	-112	-1	0
1178	0	0	-702	46	748	328	-725	397	-355	-907	-226	-547	-448	-141	0
1179	0	0	-841	64	905	388	-873	484	-469	-1187	-162	-459	-424	-261	0
1180	0	0	-753	79	832	337	-792	455	-44	-450	-120	-452	-289	-75	0
1181	0	0	45	79	34	-62	5	56	316	391	9	11	-36	31	0
1182	0	0	610	77	-533	-343	571	-228	-3	479	164	539	349	89	0
1183	0	0	525	106	-419	-315	472	-156	174	661	122	419	403	139	0
1184	0	0	330	104	-226	-217	278	-61	228	566	56	174	178	83	0
1185	0	0	480	110	-370	-295	425	-130	186	591	89	176	89	110	0
1186	0	0	299	104	-195	-201	247	-45	79	405	129	322	219	27	0
1187	0	0	-41	118	159	-38	-100	138	-242	-275	-93	15	-184	-149	0
1188	0	0	-669	139	808	265	-738	473	-366	-954	-188	-420	-469	-122	0
1189	0	0	-867	182	1049	342	-958	615	-273	-1014	-310	-570	-545	-89	0
1190	0	0	-702	194	896	254	-799	545	-93	-422	-56	-356	-397	-114	0
1191	0	0	161	174	13	-167	74	93	87	174	129	362	238	131	0
1192	0	0	601	161	-440	-381	520	-139	116	533	170	428	302	238	0
1193	0	0	607	219	-388	-413	497	-84	339	529	104	428	368	211	0
1194	0	0	536	178	-358	-357	447	-90	139	550	194	386	364	137	0
1195	0	0	342	213	-129	-277	235	42	190	611	213	269	108	-54	0
1196	0	0	362	207	-155	-284	258	26	356	558	44	139	151	104	0
1197	0	0	92	225	133	-158	-20	179	-188	-333	-87	-42	-116	-79	0
1198	0	0	-517	259	776	129	-646	517	-314	-944	-223	-481	-430	-133	0
1199	0	0	-700	277	977	211	-838	627	-277	-1026	-223	-636	-471	-81	0
1200	0	0	-440	258	698	91	-569	478	-195	-671	-69	-504	-372	-64	0
1201	0	0	290	273	-17	-281	153	128	120	184	215	219	211	182	0
1202	0	0	798	279	-519	-538	658	-120	102	533	225	457	382	172	0
1203	0	0	668	294	-374	-481	521	-40	225	628	195	428	384	207	0
1204	0	0	552	310	-242	-431	397	34	294	514	54	304	291	180	0
1205	0	0	634	285	-349	-459	491	-32	265	545	281	283	182	36	0
1206	0	0	426	279	-147	-352	286	66	289	469	23	98	98	-32	0
1207	0	0	211	275	64	-243	73	169	-62	-153	-77	-199	-129	58	0
1208	0	0	-478	263	741	107	-609	502	-318	-938	-145	-469	-422	-48	0
1209	0	0	-640	234	874	203	-757	554	-355	-1051	-9	-378	-403	-341	0
1210	0	0	-657	225	882	216	-769	553	-62	-688	-77	-356	-279	-62	0
1211	0	0	216	215	-1	-215	108	107	343	178	5	-25	244	339	0
1212	0	0	795	194	-601	-494	698	-203	323	554	98	442	442	275	0
1213	0	0	678	164	-514	-421	596	-175	296	574	244	430	417	108	0
1214	0	0	519	145	-374	-332	446	-114	325	614	89	341	265	141	0
1215	0	0	466	106	-360	-286	413	-127	287	576	135	248	120	104	0
1216	0	0	427	65	-362	-246	394	-148	145	397	190	225	238	31	0
1217	0	0	29	34	5	-31	12	19	-164	-250	-11	23	-98	-60	0
1218	0	0	-668	-3	665	335	-666	331	-380	-896	-170	-471	-401	-108	0
1219	0	0	-821	-36	785	428	-803	374	-209	-960	-178	-593	-498	-93	0
1220	0	0	-639	-69	570	354	-604	250	-172	-646	-71	-349	-358	-137	0
1221	0	0	36	-97	-133	30	84	-115	176	176	162	246	300	87	0
1222	0	0	539	-128	-667	-205	603	-397	244	533	60	407	459	225	0
1223	0	0	508	-110	-618	-199	563	-364	289	589	174	343	378	162	0
1224	0	0	464	-98	-562	-183	513	-330	197	632	221	320	190	69	0
1225	0	0	286	-131	-417	-77	351	-274	108	529	116	221	168	-23	0
1226	0	0	320	-133	-453	-93	386	-293	133	358	197	209	186	129	0
1227	0	0	-51	-161	-110	106	29	-135	-246	-318	-23	-89	-120	-143	0
1228	0	0	-737	-192	545	464	-641	176	-308	-898	-188	-477	-362	-112	0
1229	0	0	-998	-213	785	605	-891	286	-281	-1053	-261	-616	-582	-116	0
1230	0	0	-684	-240	444	462	-564	102	-149	-597	-112	-393	-432	-106	0
1231	0	0	-23	-244	-221	133	99	-232	81	213	128	215	170	65	0
1232	0	0	493	-240	-733	-126	613	-486	164	521	174	485	411	141	0
1233	0	0	335	-221	-556	-57	445	-388	223	580	81	388	341	120	0
1234	0	0	315	-230	-545	-42	430	-387	296	632	21	291	283	162	0
1235	0	0	245	-261	-506	8	375	-383	203	554	79	190	85	52	0
1236	0	0	116	-291	-407	87	261	-349	75	403	34	279	137	44	0
1237	0	0	-205	-294	-89	249	-58	-191	-256	-279	-100	-112	-95	-203	0
1238	0	0	-835	-294	541	564	-688	123	-296	-869	-240	-444	-353	-131	0
1239	0	0	-1176	-294	882	735	-1029	294	-306	-1119	-267	-653	-599	-176	0
1240	0	0	-714	-292	422	503	-568	65	-184	-560	-98	-310	-327	-83	0
1241	0	0	-221	-306	-85	263	-68	-195	60	139	104	230	145	87	0
1242	0	0	382	-300	-682	-41	532	-491	213	531	100	543	395	40	0
1243	0	0	274	-292	-566	9	420	-429	199	552	83	351	430	83	0
1244	0	0	221	-287	-508	33	364	-397	277	680	60	349	291	170	0
1245	0	0	163	-304	-467	70	315	-385	263	506	141	87	131	67	0
1246	0	0	-10	-322	-312	166	151	-317	69	393	32	180	129	58	0
1247	0	0	-206	-316	-110	261	-48	-213	-159	-279	-69	-89	-54	-116	0
1248	0	0	-918	-292	626	605	-772	167	-283	-944	-223	-566	-384	-203	0
1249	0	0	-1022	-285	737	653	-879	226	-438	-1090	-141	-430	-469	-310	0
1250	0	0	-721	-275	446	498	-583	85	-62	-558	-89	-345	-343	29	0
1251	0	0	-150	-281	-131	215	-9	-206	93	192	139	201	168	100	0
1252	0	0	433	-302	-735	-65	584	-518	221	562	201	583	459	69	0
1253	0	0	171	-312	-483	70	327	-397	211	549	102	368	337	81	0
1254	0	0	188	-310	-498	61	343	-404	318	554	100	228	347	102	0
1255	0	0	116	-316	-432	100	274	-374	162	517	110	83	188	-9	0
1256	0	0	83	-343	-426	130	254	-384	75	434	114	269	190	120	0
1257	0	0	-254	-333	-79	293	-87	-206	-44	-314	-201	-97	-106	36	0
1258	0	0	-760	-314	446	537	-603	66	-613	-1101	-203	-261	-318	-250	0
1259	0	0	-1109	-289	820	699	-964	265	-411	-1138	-83	-428	-417	-300	0
1260	0	0	-878	-302	576	590	-727	137	-110	-413	11	-384	-316	-100	0
1261	0	0	-240	-302	-62	271	-89	-182	254	388	-7	11	108	7	0
1262	0	0	396	-347	-743	-24	569	-545	184	605	188	391	300	194	0
1263	0	0	439	-329	-768	-55	603	-548	-23	516	192	644	506	54	0
1264	0	0	116	-316	-432	100	274	-374	128	566	234	430	411	38	0
1265	0	0	180	-320	-500	70	340	-410	176	580	114	151	102	67	0
1266	0	0	57	-329	-386	136	221	-357	79	426	21	267	207	153	0
1267	0	0	-260	-308	-48	284	-106	-178	-234	-296	-77	-104	-81	-166	0
1268	0	0	-868	-306	562	587	-715	128	-333	-898	-244	-529	-405	-93	0
1269	0	0	-1169	-285	884	727	-1026	299	-279	-1070	-314	-601	-568	-159	0
1270	0	0	-751	-294	457	522	-604	81	-162	-667	-100	-417	-453	-48	0
1271	0	0	-149	-327	-178	238	14	-252	143	252	192	226	254	162	0
1272	0	0	387	-323	-710	-32	548	-516	289	640	13	432	426	184	0
1273	0	0	299	-312	-611	6	455	-461	267	677	79	358	380	126	0
1274	0	0	260	-327	-587	33	423	-457	182	696	207	287	188	112	0
1275	0	0	94	-325	-419	115	256	-372	180	473	162	291	85	-89	0
1276	0	0	16	-331	-347	157	181	-339	69	358	60	292	205	114	0
1277	0	0	-113	-316	-203	214	45	-259	-170	-190	-143	-131	-124	-1	0
1278	0	0	-940	-296	644	618	-792	174	-327	-900	-263	-535	-407	-147	0
1279	0	0	-1057	-316	741	686	-899	212	-380	-1171	-151	-620	-537	-118	0
1280	0	0	-813	-292	521	552	-667	114	-182	-632	-97	-517	-426	-48	0
1281	0	0	-116	-302	-186	209	35	-244	114	178	199	263	211	153	0
1282	0	0	324	-298	-622	-13	473	-460	116	519	176	502	415	89	0
1283	0	0	258	-294	-552	18	405	-423	155	640	77	349	347	102	0
1284	0	0	240	-289	-529	24	384	-409	386	609	182	347	331	213	0
1285	0	0	101	-296	-397	97	249	-346	226	469	69	143	102	54	0
1286	0	0	169	-323	-492	77	330	-407	77	479	209	232	161	97	0
1287	0	0	-346	-296	50	321	-198	-123	-21	-42	-71	-195	-106	-54	0
1288	0	0	-663	-308	355	485	-509	23	-442	-977	-203	-556	-614	-145	0
1289	0	0	-979	-310	669	644	-824	179	-322	-1047	-46	-582	-525	-139	0
1290	0	0	-934	-341	593	637	-763	126	-273	-865	-126	-250	-128	-75	0
1291	0	0	-169	-320	-151	244	-9	-235	351	258	139	102	207	77	0
1292	0	0	407	-314	-721	-46	564	-517	223	630	133	327	283	271	0
1293	0	0	512	-300	-812	-106	662	-556	147	448	155	465	450	275	0
1294	0	0	242	-250	-492	4	367	-371	343	580	124	269	279	192	0
1295	0	0	210	-271	-481	30	345	-376	213	556	178	184	56	114	0
1296	0	0	116	-306	-422	95	269	-364	124	409	211	273	277	91	0
1297	0	0	-131	-325	-194	228	31	-259	-164	-211	-44	-67	-56	-91	0
1298	0	0	-832	-322	510	577	-671	94	-312	-876	-176	-403	-351	-81	0
1299	0	0	-1128	-304	824	716	-976	260	-291	-1134	-242	-711	-508	-213	0
1300	0	0	-638	-291	347	464	-492	28	-120	-492	5	-358	-285	-21	0
1301	0	0	-229	-306	-77	267	-76	-191	31	219	137	176	228	79	0
1302	0	0	419	-291	-710	-64	564	-500	265	595	104	403	426	246	0
1303	0	0	303	-267	-570	-18	436	-418	335	589	244	364	424	205	0
1304	0	0	190	-277	-467	43	328	-372	178	616	213	205	192	13	0
1305	0	0	208	-277	-485	34	346	-381	291	568	207	294	242	25	0
1306	0	0	-84	-279	-195	181	55	-237	252	496	-31	79	69	-89	0
1307	0	0	-58	-306	-248	182	95	-277	-228	-157	-91	-236	-108	36	0
1308	0	0	-726	-292	434	509	-580	71	-597	-890	69	-333	-469	-302	0
1309	0	0	-1260	-292	968	776	-1114	338	-380	-1084	-302	-739	-558	-161	0
1310	0	0	-736	-310	426	523	-581	58	-133	-611	-32	-430	-430	-50	0
1311	0	0	-133	-323	-190	228	28	-256	79	197	184	277	269	54	0
1312	0	0	409	-318	-727	-45	568	-522	159	527	203	547	345	87	0
1313	0	0	275	-312	-587	18	431	-449	188	558	120	502	323	93	0
1314	0	0	186	-302	-488	58	337	-395	320	566	50	316	242	153	0
1315	0	0	204	-300	-504	48	354	-402	199	502	118	133	122	52	0
1316	0	0	143	-316	-459	86	301	-387	176	467	172	296	168	116	0
1317	0	0	-90	-322	-232	206	71	-277	-211	-242	-114	-157	-133	-102	0
1318	0	0	-837	-296	541	566	-689	122	-252	-886	-213	-477	-481	-42	0
1319	0	0	-1004	-283	721	643	-862	219	-395	-1055	-139	-677	-665	-186	0
1320	0	0	-803	-289	514	546	-658	112	-190	-599	-38	-347	-391	-139	0
1321	0	0	-215	-298	-83	256	-66	-190	89	178	170	172	234	151	0
1322	0	0	369	-300	-669	-34	519	-484	248	667	112	325	355	195	0
1323	0	0	382	-320	-702	-31	542	-511	3	397	100	535	502	81	0
1324	0	0	130	-304	-434	87	282	-369	395	665	79	186	271	157	0
1325	0	0	152	-292	-444	70	298	-368	236	550	120	194	32	139	0
1326	0	0	108	-320	-428	106	268	-374	64	450	195	195	178	29	0
1327	0	0	-194	-298	-104	246	-45	-201	-174	-232	-89	40	-131	-143	0
1328	0	0	-857	-277	580	567	-718	151	-353	-896	-195	-502	-428	-207	0
1329	0	0	-1113	-277	836	695	-974	279	-281	-1012	-186	-680	-465	-166	0
1330	0	0	-841	-322	519	581	-680	98	-225	-609	-124	-459	-417	-98	0
1331	0	0	-163	-345	-182	254	9	-263	65	265	207	215	232	141	0
1332	0	0	365	-329	-694	-18	529	-511	258	628	87	399	304	161	0
1333	0	0	413	-337	-750	-38	581	-543	-17	475	244	603	498	62	0
1334	0	0	209	-308	-517	49	363	-412	162	659	236	277	137	79	0
1335	0	0	18	-294	-312	138	165	-303	446	756	48	194	226	-7	0
1336	0	0	-26	-289	-263	157	118	-276	211	446	-9	25	-15	29	0
1337	0	0	-68	-296	-228	182	80	-262	-217	-129	-98	-129	-135	-85	0
1338	0	0	-748	-314	434	531	-591	60	-657	-1111	-128	-318	-291	-190	0
1339	0	0	-1176	-298	878	737	-1027	290	-325	-1014	-327	-711	-543	-112	0
1340	0	0	-670	-298	372	484	-521	37	-162	-587	-25	-353	-360	44	0
1341	0	0	-99	-331	-232	215	66	-281	-3	252	178	184	248	180	0
1342	0	0	450	-322	-772	-64	611	-547	141	543	194	467	438	52	0
1343	0	0	287	-318	-605	15	446	-461	128	613	54	442	376	122	0
1344	0	0	266	-308	-574	21	420	-441	296	647	56	271	345	159	0
1345	0	0	212	-302	-514	45	363	-408	124	545	100	93	128	112	0
1346	0	0	185	-300	-485	57	335	-392	65	426	98	273	186	56	0
1347	0	0	-103	-279	-176	191	36	-227	-197	-182	-178	-98	-15	-36	0
1348	0	0	-657	-291	366	474	-511	37	-508	-1010	-259	-603	-558	-114	0
1349	0	0	-993	-287	706	640	-849	209	-504	-1107	-98	-448	-388	-310	0
1350	0	0	-821	-294	527	557	-674	116	-176	-599	-62	-422	-327	-62	0
1351	0	0	-254	-302	-48	278	-103	-175	159	279	54	-32	199	46	0
1352	0	0	503	-302	-805	-100	654	-553	277	696	151	277	376	256	0
1353	0	0	375	-292	-667	-41	521	-479	267	566	149	467	366	174	0
1354	0	0	304	-310	-614	3	459	-462	116	488	209	323	325	170	0
1355	0	0	287	-279	-566	-4	426	-422	209	545	64	199	79	65	0
1356	0	0	149	-287	-436	69	292	-361	23	430	151	228	215	77	0
1357	0	0	-86	-254	-168	170	41	-211	-219	-259	7	-79	-73	-69	0
1358	0	0	-853	-244	609	548	-731	182	-368	-892	-248	-510	-415	-161	0
1359	0	0	-1099	-244	855	671	-977	305	-281	-1099	-180	-665	-506	-85	0
1360	0	0	-663	-192	471	427	-567	139	-166	-582	-87	-459	-316	-77	0
1361	0	0	-91	-201	-110	146	9	-155	81	159	186	252	159	128	0
1362	0	0	452	-184	-636	-134	544	-410	275	591	143	382	269	310	0
1363	0	0	582	-166	-748	-208	665	-457	-62	603	376	541	283	-46	0
1364	0	0	309	-166	-475	-71	392	-320	194	626	351	496	318	-114	0
1365	0	0	60	-147	-207	43	133	-177	347	382	71	242	194	3	0
1366	0	0	198	-153	-351	-22	274	-252	192	360	0	343	232	64	0
1367	0	0	-31	-147	-116	89	42	-131	-162	-269	52	11	-124	-58	0
1368	0	0	-722	-162	560	442	-641	199	-322	-983	-259	-420	-430	-192	0
1369	0	0	-1022	-151	871	586	-946	360	-271	-1043	-308	-630	-554	-112	0
1370	0	0	-655	-174	481	414	-568	153	-159	-694	-42	-430	-395	-112	0
1371	0	0	-64	-201	-137	132	36	-169	151	79	242	207	186	161	0
1372	0	0	477	-215	-692	-131	584	-453	199	500	205	455	364	112	0
1373	0	0	376	-238	-614	-69	495	-426	238	630	176	475	376	118	0
1374	0	0	334	-246	-580	-44	457	-413	135	626	155	329	221	85	0
1375	0	0	322	-261	-583	-30	452	-422	223	589	145	289	97	-25	0
1376	0	0	78	-267	-345	94	211	-306	48	291	81	240	240	87	0
1377	0	0	-36	-230	-194	133	79	-212	-91	-201	-240	-153	-7	0	0
1378	0	0	-635	-234	401	434	-518	83	-310	-820	-157	-438	-296	-110	0
1379	0	0	-1094	-254	840	674	-967	293	-298	-1127	-329	-684	-576	-128	0
1380	0	0	-587	-275	312	431	-449	18	-170	-547	-9	-401	-355	23	0
1381	0	0	-74	-302	-228	188	77	-265	46	124	106	199	267	120	0
1382	0	0	524	-298	-822	-113	673	-560	174	502	234	461	444	67	0
1383	0	0	334	-306	-640	-14	487	-473	201	585	225	438	504	147	0
1384	0	0	291	-316	-607	12	449	-461	306	611	128	211	238	112	0
1385	0	0	334	-302	-636	-16	485	-469	234	556	213	186	157	13	0
1386	0	0	151	-322	-473	85	312	-397	42	389	102	250	180	131	0
1387	0	0	-81	-304	-223	192	71	-263	-217	-244	-52	23	-67	-143	0
1388	0	0	-830	-291	539	560	-684	124	-368	-940	-180	-415	-355	-124	0
1389	0	0	-996	-279	717	637	-856	219	-263	-1034	-219	-647	-488	-213	0
1390	0	0	-655	-289	366	472	-510	38	-188	-595	1	-337	-250	-65	0
1391	0	0	-105	-318	-213	211	54	-265	71	178	95	190	223	62	0
1392	0	0	473	-312	-785	-80	629	-548	203	471	149	523	382	50	0
1393	0	0	444	-304	-748	-70	596	-526	327	711	178	448	475	141	0
1394	0	0	330	-316	-646	-7	488	-481	161	677	137	248	201	27	0
1395	0	0	281	-353	-634	36	457	-493	217	550	180	197	159	100	0
1396	0	0	130	-353	-483	111	306	-418	143	388	97	275	180	114	0
1397	0	0	-95	-331	-236	213	70	-283	-164	-221	-19	-67	27	-126	0
1398	0	0	-839	-320	519	579	-679	99	-294	-995	-232	-496	-341	-178	0
1399	0	0	-1061	-322	739	691	-900	208	-217	-1156	-323	-688	-514	-143	0
1400	0	0	-770	-353	417	561	-593	32	-172	-589	-116	-448	-300	-31	0
1401	0	0	-190	-368	-178	279	-6	-273	62	87	135	174	166	157	0
1402	0	0	436	-343	-779	-46	607	-561	248	609	108	514	428	104	0
1403	0	0	469	-343	-812	-63	640	-577	-25	473	254	601	411	-46	0
1404	0	0	273	-316	-589	21	431	-452	197	529	164	560	444	-67	0
1405	0	0	-35	-318	-283	176	124	-300	380	649	89	108	153	29	0
1406	0	0	70	-325	-395	127	232	-360	285	485	15	3	-62	110	0
1407	0	0	-132	-353	-221	242	44	-287	-178	-194	-129	-85	-174	19	0
1408	0	0	-718	-329	389	523	-553	30	-479	-1162	-275	-331	-217	-112	0
1409	0	0	-1089	-327	762	708	-925	217	-389	-1047	-244	-616	-634	-203	0
1410	0	0	-742	-339	403	540	-572	32	-166	-613	-176	-353	-419	-54	0
1411	0	0	-194	-355	-161	274	-16	-258	-83	161	83	190	174	102	0
1412	0	0	398	-345	-743	-26	570	-544	176	525	97	452	415	36	0
1413	0	0	264	-362	-626	49	445	-494	252	632	46	521	386	95	0
1414	0	0	171	-407	-578	118	374	-492	312	525	29	248	221	102	0
1415	0	0	130	-461	-591	165	360	-526	223	597	75	219	157	141	0
1416	0	0	2	-508	-510	253	256	-509	50	380	100	209	176	3	0
1417	0	0	-248	-537	-289	392	20	-413	-69	-213	-205	-141	-42	-11	0
1418	0	0	-983	-539	444	761	-713	-47	-345	-911	-205	-490	-351	-147	0
1419	0	0	-1169	-543	626	856	-897	41	-397	-1049	-209	-725	-556	-259	0
1420	0	0	-861	-543	318	702	-589	-112	-128	-640	-5	-314	-256	-77	0
1421	0	0	-276	-481	-205	378	-35	-343	310	190	81	-91	31	184	0
1422	0	0	398	-364	-762	-17	580	-563	201	527	133	420	325	283	0
1423	0	0	301	-201	-502	-50	401	-351	265	593	143	376	393	143	0
1424	0	0	371	34	-337	-202	354	-151	203	525	151	543	360	15	0
1425	0	0	475	283	-192	-379	333	45	296	463	159	221	122	166	0
1426	0	0	523	508	-15	-515	269	246	64	420	42	225	190	32	0
1427	0	0	429	739	310	-584	59	524	-110	-228	-13	5	-11	-168	0
1428	0	0	-246	1055	1301	-404	-773	1178	-393	-958	-236	-533	-415	-190	0
1429	0	0	-115	1534	1649	-709	-882	1591	-228	-1035	-248	-667	-537	-87	0
1430	0	0	336	2027	1691	-1181	-677	1859	-145	-682	-122	-486	-393	-48	0
1431	0	0	1329	2479	1150	-1904	89	1814	114	232	114	273	236	180	0
1432	0	0	1948	2768	820	-2358	564	1794	188	578	73	401	453	254	0
1433	0	0	1898	2900	1002	-2399	448	1951	201	597	151	510	355	209	0
1434	0	0	1860	2760	900	-2310	480	1830	234	597	190	283	236	58	0
1435	0	0	1573	2407	834	-1990	369	1620	223	519	254	277	151	-23	0
1436	0	0	1108	1874	766	-1491	171	1320	97	232	34	312	194	42	0
1437	0	0	770	1381	611	-1075	79	996	-104	-126	-223	-166	-139	-133	1
1438	0	0	-138	909	1047	-385	-592	978	-331	-890	-135	-422	-407	-54	0
1439	0	0	-650	477	1127	86	-888	802	-549	-1142	-226	-663	-636	-98	0
1440	0	0	-396	209	605	93	-500	407	-128	-613	-1	-382	-298	-19	0
1441	84	0	-21	-50	-29	35	4	-39	27	122	137	219	151	141	0
1442	84	0	503	-230	-733	-136	618	-481	129	599	197	517	403	44	0
1443	84	0	296	-417	-713	60	504	-565	164	593	182	401	368	114	0
1444	84	0	161	-479	-640	159	400	-559	283	611	120	318	283	147	0
1445	84	0	128	-525	-653	198	390	-589	226	455	139	149	75	81	0
1446	84	0	-20	-512	-492	266	236	-502	69	314	62	246	97	65	0
1447	84	0	-212	-481	-269	346	28	-375	-174	-217	-44	52	-95	-25	0
1448	84	0	-709	-467	242	588	-475	-112	-506	-981	-124	-585	-547	-180	0
1449	84	0	-1103	-401	702	752	-902	150	-382	-1016	-172	-611	-591	-100	0
1450	84	0	-717	-351	366	534	-541	7	-186	-688	-79	-368	-370	-226	0
1451	84	0	-112	-333	-221	222	54	-277	128	199	201	325	238	209	0
1452	84	0	395	-316	-711	-39	553	-513	85	486	137	500	283	38	0
1453	84	0	399	-281	-680	-59	539	-480	285	626	205	432	395	170	0
1454	84	0	313	-265	-578	-24	445	-421	205	585	199	360	164	73	0
1455	84	0	234	-258	-492	12	363	-375	267	566	168	182	135	77	0
1456	84	0	165	-269	-434	52	299	-351	73	448	145	244	176	159	0
1457	84	0	-115	-254	-139	184	12	-196	-141	-296	-32	-13	-89	-58	0
1458	84	0	-789	-279	510	534	-649	115	-339	-874	-201	-432	-432	-172	0
1459	84	0	-1105	-320	785	712	-945	232	-232	-1117	-228	-719	-523	-52	0
1460	84	0	-740	-343	397	541	-568	27	-182	-624	-1	-453	-376	-67	0
1461	84	0	-173	-345	-172	259	0	-258	54	157	172	188	281	100	0
1462	84	0	409	-335	-744	-37	576	-539	168	483	207	527	360	29	0
1463	84	0	512	-312	-824	-100	668	-568	71	535	65	446	430	287	0
1464	84	0	291	-271	-562	-10	426	-416	102	500	258	529	337	-102	0
1465	84	0	153	-252	-405	49	279	-328	194	698	296	298	95	34	0
1466	84	0	95	-246	-341	75	218	-293	289	508	-27	-83	11	217	0
1467	84	0	-47	-279	-232	163	92	-255	-149	-182	-60	-108	-48	-9	0
1468	84	0	-702	-287	415	494	-558	64	-634	-1039	-308	-397	-291	-83	0
1469	84	0	-1057	-289	768	673	-912	239	-267	-1045	-302	-702	-521	-194	0
1470	84	0	-828	-314	514	571	-671	100	-292	-568	-67	-405	-434	-3	0
1471	84	0	-149	-298	-149	223	0	-223	56	114	137	168	139	98	0
1472	84	0	471	-287	-758	-92	614	-522	172	537	180	514	353	91	0
1473	84	0	278	-292	-570	7	424	-431	223	599	186	417	386	151	0
1474	84	0	260	-263	-523	1	391	-393	316	607	151	263	261	162	0
1475	84	0	233	-279	-512	23	372	-395	211	529	153	118	139	118	0
1476	84	0	155	-287	-442	66	298	-364	116	405	91	226	155	60	0
1477	84	0	-116	-292	-176	204	30	-234	-182	-213	-106	-13	-116	-122	0
1478	84	0	-783	-271	512	527	-647	120	-329	-942	-197	-483	-380	-58	0
1479	84	0	-1017	-240	777	628	-897	268	-362	-1059	-318	-675	-514	-128	0
1480	84	0	-961	-238	723	599	-842	242	-32	-566	-52	-525	-310	-93	0
1481	84	0	-159	-254	-95	206	-32	-174	320	252	13	3	7	182	0
1482	84	0	422	-258	-680	-82	551	-469	95	494	221	568	372	36	0
1483	84	0	491	-269	-760	-111	625	-514	19	529	131	242	170	48	0
1484	84	0	279	-252	-531	-13	405	-391	106	568	207	539	327	-34	0
1485	84	0	136	-248	-384	56	260	-316	129	471	64	178	166	-52	0
1486	84	0	121	-230	-351	54	236	-290	182	422	75	279	221	143	0
1487	84	0	-115	-219	-104	167	-5	-161	-215	-207	-65	-27	-137	-139	0
1488	84	0	-804	-217	587	510	-695	185	-403	-973	-197	-459	-424	-166	0
1489	84	0	-1082	-215	867	648	-974	326	-325	-1074	-296	-768	-473	-240	0
1490	84	0	-762	-219	543	490	-652	162	-157	-646	-79	-399	-393	5	0
1491	84	0	-155	-248	-93	201	-31	-170	17	131	162	137	217	102	0
1492	84	0	456	-252	-708	-102	582	-480	182	603	128	481	446	25	0
1493	84	0	297	-246	-543	-25	420	-394	170	630	194	422	380	139	0
1494	84	0	297	-226	-523	-35	410	-374	314	614	17	279	240	48	0
1495	84	0	209	-217	-426	4	317	-321	201	574	75	182	166	75	0
1496	84	0	-4	-203	-199	103	97	-201	-5	335	-91	223	135	11	0
1497	84	0	-123	-190	-67	156	-28	-128	-141	-252	-236	-95	-71	9	0
1498	84	0	-754	-172	582	463	-668	205	-358	-873	-273	-568	-492	-120	0
1499	84	0	-1047	-184	863	615	-955	339	-481	-946	-223	-661	-613	-195	0
1500	84	0	-820	-190	630	505	-725	220	-355	-816	-232	-294	-201	-157	0
1501	84	0	-134	-209	-75	171	-29	-142	19	172	79	190	166	182	0
1502	84	0	473	-190	-663	-141	568	-426	75	624	42	506	397	75	0
1503	84	0	314	-172	-486	-71	400	-329	159	556	79	355	339	157	0
1504	84	0	309	-162	-471	-73	390	-316	283	640	29	308	314	172	0
1505	84	0	200	-170	-370	-15	285	-270	155	543	-50	184	46	23	0
1506	84	0	227	-153	-380	-37	303	-266	50	401	153	215	221	27	0
1507	84	0	-76	-126	-50	101	-13	-88	-217	-145	-172	-9	-64	-182	0
1508	84	0	-664	-135	529	399	-596	197	-613	-991	-391	-496	-256	-95	0
1509	84	0	-886	-110	776	498	-831	333	-483	-1039	-182	-388	-426	-360	0
1510	84	0	-985	-122	863	553	-924	370	-38	-649	-226	-510	-380	-178	0
1511	84	0	-169	-131	38	150	-103	-46	219	110	-91	-79	240	411	0
1512	84	0	452	-114	-566	-169	509	-340	151	523	91	446	322	9	0
1513	84	0	503	-106	-609	-198	556	-357	370	642	139	461	374	161	0
1514	84	0	305	-106	-411	-99	358	-258	180	554	162	230	141	67	0
1515	84	0	312	-120	-432	-96	372	-276	219	485	230	207	98	56	0
1516	84	0	110	-124	-234	7	172	-179	5	314	98	230	100	52	0
1517	84	0	-46	-108	-62	77	8	-85	-174	-195	-79	-62	-75	-170	0
1518	84	0	-726	-104	622	415	-674	259	-401	-832	-174	-467	-360	-143	0
1519	84	0	-1070	-69	1001	569	-1035	466	-360	-1088	-368	-743	-603	-215	0
1520	84	0	-643	-65	578	354	-610	256	-145	-587	-89	-444	-310	-64	0
1521	84	0	-56	-73	-17	64	-19	-45	34	95	149	139	147	95	0
1522	84	0	526	-65	-591	-230	558	-328	223	549	176	517	337	100	0
1523	84	0	491	-38	-529	-226	510	-283	302	607	168	452	380	98	0
1524	84	0	336	-17	-353	-159	344	-185	197	477	246	475	263	-21	0
1525	84	0	149	-19	-168	-65	158	-93	401	614	133	91	65	38	0
1526	84	0	205	-25	-230	-90	217	-127	320	490	-46	-141	-48	25	0
1527	84	0	3	-29	-32	13	17	-30	-108	-164	19	-135	-108	11	0
1528	84	0	-580	5	585	287	-582	295	-549	-1086	-323	-420	-304	-147	0
1529	84	0	-850	36	886	407	-868	461	-261	-1125	-97	-339	-407	-337	0
1530	84	0	-885	32	917	426	-901	474	-7	-622	-71	-426	-366	-64	0
1531	84	0	120	25	-95	-72	107	-35	133	149	269	205	157	69	0
1532	84	0	645	42	-603	-343	624	-280	180	593	252	580	413	106	0
1533	84	0	484	29	-455	-256	469	-213	232	531	141	339	356	69	0
1534	84	0	426	42	-384	-234	405	-171	345	566	97	219	256	100	0
1535	84	0	424	60	-364	-242	394	-152	302	469	122	73	60	64	0
1536	84	0	346	69	-277	-207	311	-104	69	409	153	161	194	23	0
1537	84	0	141	83	-58	-112	99	12	-120	-186	-62	-122	-40	-159	0
1538	84	0	-518	112	630	203	-574	371	-267	-970	-151	-545	-345	-176	0
1539	84	0	-827	135	962	346	-894	548	-265	-1022	-277	-642	-490	-98	0
1540	84	0	-465	128	593	168	-529	360	-102	-636	-58	-384	-341	-13	0
1541	84	0	-6	129	135	-61	-70	132	318	195	-32	-50	-83	197	0
1542	84	0	728	143	-585	-435	656	-221	172	582	205	616	450	65	0
1543	84	0	763	145	-618	-454	690	-236	112	566	213	364	207	48	0
1544	84	0	631	178	-453	-404	542	-137	114	531	161	560	401	-29	0
1545	84	0	521	194	-327	-357	424	-66	287	547	192	304	174	98	0
1546	84	0	499	201	-298	-350	398	-48	180	395	151	215	242	89	0
1547	84	0	202	197	-5	-199	103	96	-190	-211	-11	-40	-54	-143	0
1548	84	0	-444	209	653	117	-548	431	-345	-909	-226	-428	-368	-98	0
1549	84	0	-675	225	900	225	-787	562	-312	-1119	-221	-626	-550	-147	0
1550	84	0	-405	225	630	90	-517	427	-188	-661	-97	-417	-413	0	0
1551	84	0	331	221	-110	-276	220	55	149	131	164	294	166	203	0
1552	84	0	787	246	-541	-516	664	-147	226	545	153	549	455	71	0
1553	84	0	744	269	-475	-506	609	-103	281	638	44	420	419	153	0
1554	84	0	610	283	-327	-446	468	-22	238	640	112	223	333	184	0
1555	84	0	593	289	-304	-441	448	-7	155	541	73	176	114	122	0
1556	84	0	482	283	-199	-382	340	42	83	355	112	283	287	81	0
1557	84	0	258	285	27	-271	115	156	-228	-135	-95	-17	-25	-102	0
1558	84	0	-466	271	737	97	-601	504	-370	-855	-292	-446	-347	-223	0
1559	84	0	-708	271	979	218	-843	625	-273	-1055	-258	-628	-395	-129	0
1560	84	0	-423	250	673	86	-548	461	-155	-688	-102	-459	-393	-21	0
1561	84	0	251	219	-32	-235	141	93	118	149	174	281	219	157	0
1562	84	0	711	217	-494	-464	602	-138	157	593	133	424	467	89	0
1563	84	0	608	211	-397	-409	502	-93	174	616	120	374	378	95	0
1564	84	0	585	182	-403	-383	494	-110	277	719	145	279	306	176	0
1565	84	0	478	133	-345	-305	411	-106	199	535	95	131	114	69	0
1566	84	0	408	98	-310	-253	359	-106	79	426	114	170	186	5	0
1567	84	0	203	81	-122	-142	162	-20	-62	-172	-29	15	21	-122	0
1568	84	0	-576	56	632	260	-604	344	-391	-954	-205	-434	-374	-166	0
1569	84	0	-750	58	808	346	-779	433	-252	-1014	-252	-677	-485	-114	0
1570	84	0	-549	29	578	260	-563	303	-265	-634	-69	-452	-411	-38	0
1571	84	0	97	-1	-98	-48	97	-49	34	172	46	116	195	42	0
1572	84	0	576	-23	-599	-276	587	-311	184	533	261	502	331	131	0
1573	84	0	508	-44	-552	-232	530	-298	339	686	131	415	430	67	0
1574	84	0	399	-58	-457	-170	428	-257	322	657	23	285	199	114	0
1575	84	0	374	-81	-455	-146	414	-268	323	531	112	159	149	83	0
1576	84	0	318	-97	-415	-110	366	-256	199	463	102	221	166	50	0
1577	84	0	51	-108	-159	28	105	-133	-166	-180	-60	34	-32	-168	0
1578	84	0	-668	-141	527	404	-597	193	-225	-929	-223	-440	-364	-157	0
1579	84	0	-1025	-172	853	598	-939	340	-221	-1158	-248	-661	-514	-143	0
1580	84	0	-750	-190	560	470	-655	185	-184	-946	-203	-256	-135	-124	0
1581	84	0	-192	-197	-5	194	-93	-101	331	135	104	-23	155	58	0
1582	84	0	402	-209	-611	-96	506	-410	213	578	100	259	267	178	0
1583	84	0	485	-215	-700	-135	592	-457	17	399	143	543	502	73	0
1584	84	0	194	-219	-413	12	303	-316	209	545	267	438	376	-75	0
1585	84	0	-68	-244	-176	156	54	-210	465	597	13	25	118	36	0
1586	84	0	155	-277	-432	61	293	-354	143	430	153	228	213	60	0
1587	84	0	-241	-277	-36	259	-102	-156	-215	-250	-71	-71	-73	-192	0
1588	84	0	-870	-281	589	575	-729	154	-215	-993	-155	-543	-483	-170	0
1589	84	0	-1233	-281	952	757	-1092	335	-300	-1173	-236	-764	-514	-232	0
1590	84	0	-863	-285	578	574	-720	146	-168	-725	-104	-523	-452	-77	0
1591	84	0	-303	-308	-5	305	-149	-156	79	3	93	108	87	118	0
1592	84	0	318	-306	-624	-6	471	-465	153	531	211	432	312	110	0
1593	84	0	39	-335	-374	148	206	-354	250	461	44	415	312	128	0
1594	84	0	-33	-525	-492	279	229	-508	244	481	11	174	211	116	0
1595	84	0	-275	-459	-184	367	-45	-321	-21	213	-106	-89	-211	-161	0
1596	84	0	-419	-539	-120	479	-149	-329	21	83	-21	168	62	77	0
1597	84	0	-516	-605	-89	560	-213	-347	-95	-339	-162	-194	-64	13	0
1598	84	0	-1718	-589	1129	1153	-1423	270	-531	-1336	-265	-746	-646	-192	0
1599	84	0	-2059	-960	1099	1509	-1579	69	-611	-1491	-273	-646	-770	-434	0
1600	84	0	-2045	-1169	876	1607	-1460	-146	-50	-873	-108	-649	-554	-62	0
1601	84	0	-1367	-1354	13	1360	-690	-670	-116	-242	58	-29	-98	25	0
1602	84	0	-827	-1414	-587	1120	-120	-1000	5	228	42	308	83	-164	0
1603	84	0	-964	-1468	-504	1216	-230	-986	172	318	67	273	164	95	0
1604	84	0	-1048	-1542	-494	1295	-277	-1018	205	256	15	145	-64	221	0
1605	84	0	-915	-1588	-673	1251	-121	-1130	174	316	89	-3	15	153	0
1606	84	0	-847	-1652	-805	1249	-21	-1228	-17	347	-36	42	182	-180	0
1607	84	0	-906	-1709	-803	1307	-51	-1256	-205	-184	-131	-54	-151	-393	0
1608	84	0	-1447	-1726	-279	1586	-584	-1002	-234	-818	-128	-355	-529	-289	1
1609	94	0	-1821	-1759	62	1790	-941	-848	-258	-952	-254	-461	-713	-139	0
1610	94	0	-1554	-1782	-228	1668	-663	-1005	-91	-679	-5	-256	-436	-60	0
1611	94	0	-1044	-1831	-787	1437	-128	-1309	58	71	112	151	194	471	0
1612	94	0	-555	-1848	-1293	1201	369	-1570	199	494	-65	184	461	343	0
1613	94	0	-609	-1850	-1241	1229	316	-1545	234	477	31	223	358	351	0
1614	94	0	-718	-1889	-1171	1303	226	-1530	135	535	19	71	401	102	0
1615	94	0	-718	-1905	-1187	1311	234	-1546	174	386	-188	190	314	-161	0
1616	94	0	-652	-1905	-1253	1278	300	-1579	172	388	-34	197	201	-153	0
1617	94	0	-921	-1877	-956	1399	17	-1416	-254	-195	-230	69	-81	-479	0
1618	94	0	-1407	-1860	-453	1633	-477	-1156	-323	-713	-244	-205	-333	-368	0
1619	94	0	-1552	-1850	-298	1701	-627	-1074	-129	-841	-244	-374	-442	-168	0
1620	94	0	-1446	-1868	-422	1657	-512	-1145	-261	-349	-232	-389	-333	-15	0
1621	94	0	-850	-1885	-1035	1367	92	-1460	-93	347	46	98	139	203	0
1622	94	0	-493	-1870	-1377	1181	442	-1623	95	680	89	453	345	153	0
1623	94	0	-564	-1848	-1284	1206	360	-1566	102	721	21	300	325	145	0
1624	94	0	-584	-1810	-1226	1197	321	-1518	87	682	265	479	479	178	0
1625	94	0	-598	-1794	-1196	1196	299	-1495	168	620	172	302	223	238	0
1626	94	0	-685	-1761	-1076	1223	195	-1418	161	444	79	273	261	273	0
1627	94	0	-1045	-1685	-640	1365	-202	-1162	-34	52	-141	-11	-52	50	0
1628	94	0	-1340	-1584	-244	1462	-548	-914	-508	-888	-271	-471	-461	-44	0
1629	94	0	-1813	-1538	275	1675	-1044	-631	-485	-1076	-322	-616	-500	-133	0
1630	94	0	-1521	-1561	-40	1541	-740	-800	-180	-661	-279	-485	-320	-153	0
1631	94	0	-958	-1619	-661	1288	-148	-1140	-73	97	15	-1	135	209	0
1632	94	0	-487	-1604	-1117	1045	315	-1360	-25	426	-129	254	273	197	0
1633	94	0	-496	-1522	-1026	1009	265	-1274	31	440	-81	168	273	207	0
1634	94	0	-648	-1456	-808	1052	80	-1132	95	374	-36	60	95	192	0
1635	94	0	-672	-1416	-744	1044	36	-1080	31	267	1	85	-56	159	0
1636	94	0	-851	-1367	-516	1109	-167	-941	-151	149	52	153	-13	42	0
1637	94	0	-1154	-1280	-126	1217	-514	-703	-294	-432	-60	-48	-166	-139	0
1638	94	0	-1883	-1212	671	1547	-1277	-270	-510	-1189	-250	-655	-576	-116	0
1639	94	0	-2110	-1183	927	1646	-1518	-128	-399	-1237	-267	-669	-723	-83	0
1640	94	0	-1854	-1218	636	1536	-1245	-291	-333	-884	-54	-550	-550	31	0
1641	94	0	-1210	-1241	-31	1225	-589	-636	-67	-174	153	184	46	203	0
1642	94	0	-512	-1214	-702	863	95	-958	236	370	104	329	129	254	0
1643	94	0	-320	-1158	-838	739	259	-998	54	273	42	356	325	261	0
1644	94	0	-481	-1111	-630	796	74	-870	131	389	232	417	271	-21	0
1645	94	0	-627	-1092	-465	859	-81	-778	269	388	135	27	-62	-29	0
1646	94	0	-405	-1076	-671	740	133	-873	322	320	50	-79	-126	-15	0
1647	94	0	-493	-1061	-568	777	37	-814	-182	-277	5	-178	-176	-1	0
1648	94	0	-1019	-1034	-15	1026	-502	-524	-582	-1247	-67	-389	-320	-221	0
1649	94	0	-1444	-1014	430	1229	-937	-292	-226	-1156	-164	-638	-622	-32	0
1650	94	0	-1134	-1014	120	1074	-627	-447	-102	-797	11	-496	-496	9	0
1651	94	0	-595	-1035	-440	815	-77	-737	145	44	285	201	176	250	0
1652	94	0	89	-1020	-1109	465	599	-1064	356	527	347	473	438	195	0
1653	94	0	63	-1004	-1067	470	565	-1035	393	591	360	401	438	213	0
1654	94	0	54	-989	-1043	467	548	-1016	440	632	225	314	331	95	0
1655	94	0	87	-981	-1068	447	577	-1024	434	527	258	219	178	52	0
1656	94	0	-19	-981	-962	500	471	-971	244	411	225	353	265	-36	0
1657	94	0	-184	-973	-789	578	302	-881	67	-182	40	42	-38	-108	0
1658	94	0	-849	-940	-91	894	-379	-515	-170	-824	-46	-230	-380	-209	0
1659	94	0	-1080	-921	159	1000	-619	-381	-215	-987	-58	-554	-547	-302	0
1660	94	0	-807	-900	-93	853	-357	-496	21	-589	85	-320	-298	-192	0
1661	94	0	-320	-917	-597	618	138	-757	250	44	209	172	226	159	0
1662	94	0	320	-921	-1241	300	780	-1081	444	556	234	364	442	298	0
1663	94	0	181	-909	-1090	364	635	-999	407	663	263	230	339	250	0
1664	94	0	0	-904	-904	452	452	-904	486	585	176	226	283	263	0
1665	94	0	-97	-907	-810	502	356	-858	364	448	190	46	143	199	0
1666	94	0	-190	-923	-733	556	271	-828	149	289	219	124	226	172	0
1667	94	0	-464	-917	-453	690	-5	-685	-91	-302	75	-27	-67	-85	0
1668	94	0	-1158	-904	254	1031	-706	-325	-327	-1055	-194	-479	-422	-129	0
1669	94	0	-1392	-884	508	1138	-950	-188	-182	-1144	-182	-735	-508	-27	0
1670	94	0	-1072	-892	180	982	-626	-356	-120	-758	-159	-543	-442	27	0
1671	94	0	-502	-882	-380	692	-61	-631	304	174	-87	-73	-100	157	0
1672	94	0	140	-890	-1030	375	585	-960	195	517	118	335	362	238	0
1673	94	0	41	-857	-898	408	469	-877	306	543	77	380	308	73	0
1674	94	0	35	-878	-913	421	474	-895	178	529	95	347	267	81	0
1675	94	0	-223	-853	-630	538	203	-741	87	294	77	407	285	0	0
1676	94	0	-233	-849	-616	541	191	-732	374	436	-27	116	95	81	0
1677	94	0	-450	-853	-403	651	-23	-628	-34	-149	-104	-155	-95	29	0
1678	94	0	-1132	-861	271	996	-701	-295	-374	-966	-180	-502	-485	-176	0
1679	94	0	-1425	-863	562	1144	-993	-150	-304	-1080	-331	-727	-545	-120	0
1680	94	0	-1092	-873	219	982	-655	-327	-153	-624	-120	-583	-310	7	0
1681	94	0	-487	-882	-395	684	-46	-638	1	110	13	71	108	166	0
1682	94	0	194	-884	-1078	345	636	-981	195	684	62	481	426	81	0
1683	94	0	35	-880	-915	422	475	-897	162	597	100	339	358	120	0
1684	94	0	19	-871	-890	426	454	-880	296	719	-34	259	292	116	0
1685	94	0	-8	-861	-853	434	422	-857	250	560	0	296	114	-21	0
1686	94	0	-124	-880	-756	502	316	-818	116	488	42	304	159	81	0
1687	94	0	-404	-871	-467	637	31	-669	-174	-128	-137	42	-27	-172	0
1688	94	0	-998	-851	147	924	-572	-352	-248	-733	-335	-382	-372	-145	0
1689	94	0	-1372	-855	517	1113	-944	-169	-488	-987	-296	-595	-622	-168	0
1690	94	0	-1221	-859	362	1040	-791	-248	-190	-498	-85	-413	-401	-184	0
1691	94	0	-630	-878	-248	754	-191	-563	261	230	-161	-62	7	128	0
1692	94	0	128	-865	-993	368	560	-929	77	727	-34	351	403	298	0
1693	94	0	-27	-853	-826	440	399	-839	118	706	21	378	347	42	0
1694	94	0	-122	-847	-725	484	301	-786	217	779	-95	250	236	112	0
1695	94	0	-112	-847	-735	479	311	-791	98	597	-25	75	126	71	0
1696	94	0	-153	-863	-710	508	278	-786	-69	438	-17	225	236	21	0
1697	94	0	-401	-849	-448	625	23	-648	-353	-122	-273	-27	-46	-97	0
1698	94	0	-1154	-832	322	993	-738	-255	-574	-917	-335	-426	-419	-192	0
1699	94	0	-1359	-824	535	1091	-947	-144	-444	-935	-420	-649	-545	-65	0
1700	94	0	-1083	-822	261	952	-672	-280	-306	-651	-211	-347	-337	-143	0
1701	94	0	-539	-847	-308	693	-115	-577	-110	23	-36	199	186	112	0
1702	94	0	57	-845	-902	394	479	-873	170	566	1	389	432	252	0
1703	94	0	-95	-843	-748	469	326	-795	42	673	67	436	368	164	0
1704	94	0	-89	-832	-743	460	327	-787	15	706	128	176	228	87	0
1705	94	0	-181	-838	-657	509	238	-747	54	613	102	347	104	5	0
1706	94	0	-310	-843	-533	576	111	-688	-65	335	9	155	240	93	0
1707	94	0	-363	-838	-475	600	56	-656	-124	-58	-110	-124	79	19	0
1708	94	0	-1160	-840	320	1000	-740	-260	-508	-867	-269	-552	-403	-178	0
1709	94	0	-1343	-849	494	1096	-918	-177	-448	-1020	-296	-772	-525	-230	0
1710	94	0	-1039	-849	190	944	-614	-329	-300	-554	-145	-504	-355	-29	0
1711	94	0	-457	-874	-417	665	-20	-645	-98	126	83	135	102	108	0
1712	94	0	140	-855	-995	357	567	-925	52	527	211	516	393	52	0
1713	94	0	57	-845	-902	394	479	-873	172	688	176	452	395	124	0
1714	94	0	-81	-820	-739	450	329	-779	199	572	106	219	263	-5	0
1715	94	0	-74	-822	-748	448	337	-785	195	521	153	261	114	-29	0
1716	94	0	-204	-818	-614	511	205	-716	269	512	32	-64	-7	137	0
1717	94	0	-388	-841	-453	614	32	-647	-232	-151	-15	-199	-137	-7	0
1718	94	0	-882	-822	60	852	-471	-381	-589	-1080	-221	-409	-277	-205	0
1719	94	0	-1328	-814	514	1071	-921	-150	-537	-1088	-97	-444	-467	-358	0
1720	94	0	-1025	-822	203	923	-614	-309	-246	-680	-69	-496	-521	-65	0
1721	94	0	-441	-838	-397	639	-22	-617	-31	54	178	203	155	153	0
1722	94	0	237	-845	-1082	304	659	-963	186	572	128	409	463	178	0
1723	94	0	63	-841	-904	389	483	-872	230	603	194	376	368	44	0
1724	94	0	64	-810	-874	373	469	-842	289	647	126	254	223	46	0
1725	94	0	0	-797	-797	398	398	-797	199	527	155	172	83	106	0
1726	94	0	18	-812	-830	397	424	-821	106	399	178	230	91	75	0
1727	94	0	-231	-807	-576	519	172	-691	-141	-213	21	40	-95	-128	0
1728	94	0	-963	-797	166	880	-564	-315	-329	-886	-139	-459	-471	-131	0
1729	94	0	-1175	-776	399	975	-787	-188	-323	-1076	-151	-719	-560	-122	0
1730	94	0	-912	-781	131	846	-521	-325	-139	-684	-9	-343	-374	-162	0
1731	94	0	-402	-799	-397	600	-2	-598	308	106	36	15	-98	145	0
1732	94	0	284	-810	-1094	263	689	-952	174	634	211	409	269	225	0
1733	94	0	371	-789	-1160	209	765	-974	100	469	302	644	463	203	0
1734	94	0	-25	-777	-752	401	363	-764	329	640	166	281	149	85	0
1735	94	0	-33	-764	-731	398	349	-747	188	422	306	287	0	-32	0
1736	94	0	-87	-766	-679	426	296	-722	341	428	149	170	135	118	0
1737	94	0	-225	-766	-541	495	158	-653	-40	-259	-32	-186	-135	32	0
1738	94	0	-944	-774	170	859	-557	-302	-232	-1012	-164	-436	-457	-133	0
1739	94	0	-1225	-764	461	994	-843	-151	-252	-1138	-194	-653	-531	-122	0
1740	94	0	-934	-768	166	851	-550	-301	-122	-822	-13	-508	-514	-15	0
1741	94	0	-312	-785	-473	548	80	-629	71	81	246	126	83	182	0
1742	94	0	227	-787	-1014	280	620	-900	166	440	236	424	316	91	0
1743	94	0	190	-768	-958	289	574	-863	308	498	304	407	308	135	0
1744	94	0	53	-750	-803	348	428	-776	335	512	184	225	256	180	0
1745	94	0	116	-706	-822	295	469	-764	368	475	238	133	91	159	0
1746	94	0	19	-679	-698	330	358	-688	106	409	223	269	186	77	0
1747	94	0	-204	-667	-463	435	129	-565	-93	-145	-118	-159	-1	-56	0
1748	94	0	-877	-651	226	764	-551	-212	-294	-766	-203	-475	-318	-77	0
1749	94	0	-1198	-628	570	913	-884	-29	-298	-1121	-209	-673	-603	-110	0
1750	94	0	-890	-634	256	762	-573	-189	-151	-647	-56	-438	-358	-139	0
1751	94	0	-351	-630	-279	490	-36	-454	246	225	95	-11	36	27	0
1752	94	0	275	-640	-915	182	595	-777	316	572	116	283	349	242	0
1753	94	0	462	-634	-1096	86	779	-865	162	618	271	502	419	69	0
1754	94	0	203	-646	-849	221	526	-747	108	452	275	547	316	-97	0
1755	94	0	160	-647	-807	243	483	-727	244	595	133	219	188	67	0
1756	94	0	47	-653	-700	303	373	-676	126	428	128	316	176	25	0
1757	94	0	-126	-661	-535	393	204	-598	-118	-153	-62	65	-73	-166	0
1758	94	0	-864	-653	211	758	-537	-221	-287	-830	-184	-403	-316	-162	0
1759	94	0	-1237	-661	576	949	-906	-42	-337	-1078	-265	-626	-519	-161	0
1760	94	0	-853	-673	180	763	-516	-246	-114	-640	-149	-545	-358	-83	0
1761	94	0	-289	-694	-405	491	58	-549	54	128	93	197	215	195	0
1762	94	0	386	-688	-1074	151	730	-881	236	682	75	434	582	118	0
1763	94	0	227	-694	-921	233	574	-807	209	632	85	469	424	93	0
1764	94	0	126	-704	-830	289	478	-767	298	663	29	256	323	120	0
1765	94	0	126	-719	-845	296	485	-782	197	713	62	195	236	157	0
1766	94	0	4	-735	-739	365	371	-737	62	378	50	345	296	89	0
1767	94	0	-237	-737	-500	487	131	-618	-112	-81	-221	-11	118	32	0
1768	94	0	-938	-731	207	834	-572	-262	-333	-799	-372	-453	-296	-172	0
1769	94	0	-1142	-743	399	942	-770	-172	-481	-905	-263	-605	-517	-137	0
1770	94	0	-981	-756	225	868	-603	-265	-238	-663	-201	-523	-258	-100	0
1771	94	0	-305	-772	-467	538	81	-619	-29	174	83	168	213	145	0
1772	94	0	295	-764	-1059	234	677	-911	79	622	91	508	380	97	0
1773	94	0	223	-748	-971	262	597	-859	143	700	-21	438	407	71	0
1774	94	0	105	-750	-855	322	480	-802	281	663	0	391	327	135	0
1775	94	0	54	-756	-810	351	432	-783	161	552	-58	209	139	46	0
1776	94	0	25	-787	-812	381	418	-799	87	527	27	291	279	112	0
1777	94	0	-217	-787	-570	502	176	-678	-197	-54	-273	-79	-81	13	0
1778	94	0	-936	-791	145	863	-540	-323	-364	-812	-320	-438	-339	-172	0
1779	94	0	-1155	-764	391	959	-773	-186	-512	-999	-226	-320	-419	-322	0
1780	94	0	-951	-779	172	865	-561	-303	-277	-673	-226	-467	-434	-108	0
1781	94	0	-315	-772	-457	543	71	-614	-9	73	19	223	256	157	0
1782	94	0	279	-776	-1055	248	667	-915	178	605	38	504	455	312	0
1783	94	0	236	-766	-1002	265	619	-884	190	630	34	403	345	203	0
1784	94	0	262	-744	-1006	241	634	-875	199	754	157	424	219	108	0
1785	94	0	-15	-756	-741	385	363	-748	180	502	-1	188	98	79	0
1786	94	0	54	-768	-822	357	438	-795	118	490	58	190	215	58	0
1787	94	0	-254	-783	-529	518	137	-656	-126	-155	5	79	-23	-97	0
1788	94	0	-938	-787	151	862	-544	-318	-291	-865	-186	-415	-351	-186	0
1789	94	0	-1253	-774	479	1013	-866	-147	-292	-993	-310	-653	-469	-133	0
1790	94	0	-933	-776	157	854	-545	-309	-137	-582	-104	-448	-325	-1	0
1791	94	0	-287	-770	-483	528	98	-626	85	64	155	252	48	98	0
1792	94	0	307	-750	-1057	221	682	-903	213	636	201	558	469	118	0
1793	94	0	230	-741	-971	255	600	-856	271	601	207	436	403	143	0
1794	94	0	143	-739	-882	298	512	-810	234	504	269	562	358	-44	0
1795	94	0	8	-752	-760	372	384	-756	287	729	256	380	102	-48	0
1796	94	0	-88	-774	-686	431	299	-730	376	438	-13	36	-32	141	0
1797	94	0	-48	-787	-739	417	345	-763	-62	-102	-3	-65	-166	1	0
1798	94	0	-737	-760	-23	748	-357	-391	-366	-964	-149	-452	-225	1	0
1799	94	0	-1099	-733	366	916	-732	-183	-283	-1140	-65	-376	-415	-312	0
1800	94	0	-934	-797	137	865	-535	-330	-81	-560	85	-413	-409	-89	0
1801	94	0	-258	-865	-607	561	174	-736	213	116	238	178	145	170	0
1802	94	0	293	-931	-1224	319	758	-1077	271	603	296	485	426	79	0
1803	94	0	181	-977	-1158	398	669	-1067	376	642	194	380	424	42	0
1804	94	0	59	-973	-1032	457	545	-1002	401	663	91	355	314	184	0
1805	94	0	86	-979	-1065	446	575	-1022	323	578	128	151	137	83	0
1806	94	0	15	-997	-1012	491	513	-1004	170	420	207	294	230	50	0
1807	94	0	-204	-900	-696	552	246	-798	-89	-114	17	75	-19	-161	0
1808	94	0	-693	-793	-100	743	-296	-446	-197	-779	-110	-401	-395	-124	0
1809	94	0	-973	-679	294	826	-633	-192	-300	-966	-110	-591	-545	-129	0
1810	94	0	-608	-442	166	525	-387	-138	-17	-696	0	-300	-331	-128	0
1811	94	0	141	-188	-329	23	235	-258	223	133	141	254	207	100	0
1812	94	0	911	62	-849	-486	880	-393	368	634	228	630	467	79	0
1813	94	0	846	296	-550	-571	698	-127	351	682	56	450	428	135	0
1814	94	0	1045	595	-450	-820	747	72	440	684	281	310	242	73	0
1815	94	0	1119	1061	-58	-1090	588	501	279	591	85	256	145	124	0
1816	94	0	1308	1571	263	-1439	522	917	213	442	141	329	197	124	0
1817	94	0	1387	2097	710	-1742	338	1403	-65	-102	-58	83	-1	-164	0
1818	94	0	728	2423	1695	-1575	-483	2059	-213	-824	-217	-440	-296	-116	0
1819	94	0	582	2584	2002	-1583	-710	2293	-180	-1123	-339	-642	-506	-211	0
1820	94	0	757	2421	1664	-1589	-453	2042	-50	-686	-114	-432	-389	27	0
1821	94	0	1178	2060	882	-1619	148	1471	71	116	62	205	135	141	0
1822	94	0	1540	1540	0	-1540	770	770	141	601	172	537	438	58	0
1823	94	0	1298	1039	-259	-1168	778	390	110	525	-71	448	506	211	1
1824	94	0	717	568	-149	-642	433	209	397	659	60	329	201	137	0
1825	99	0	383	143	-240	-263	311	-48	19	558	124	259	79	-19	0
1826	99	0	248	-149	-397	-49	322	-273	291	525	-93	145	124	54	0
1827	99	0	-64	-419	-355	241	145	-387	-106	17	-98	-120	-34	106	0
1828	99	0	-742	-599	143	670	-442	-228	-337	-855	-246	-426	-415	-110	0
1829	99	0	-1099	-776	323	937	-711	-226	-362	-935	-31	-372	-436	-426	0
1830	99	0	-1245	-869	376	1057	-810	-246	-186	-876	-312	-570	-405	-71	0
1831	99	0	-328	-933	-605	630	138	-769	67	155	65	195	95	182	0
1832	99	0	198	-909	-1107	355	652	-1008	190	644	161	550	399	60	0
1833	99	0	91	-863	-954	386	522	-908	265	587	32	362	397	23	0
1834	99	0	116	-824	-940	354	528	-882	349	647	129	329	322	162	0
1835	99	0	52	-791	-843	369	447	-817	246	554	168	153	180	77	0
1836	99	0	-2	-760	-758	381	378	-759	131	485	56	221	145	32	0
1837	99	0	-211	-690	-479	450	134	-584	-147	-91	-32	38	83	-129	0
1838	99	0	-888	-663	225	775	-556	-219	-318	-772	-234	-539	-384	-112	0
1839	99	0	-1083	-647	436	865	-759	-105	-279	-923	-143	-595	-603	-153	0
1840	99	0	-893	-649	244	771	-568	-202	-190	-601	-5	-403	-419	-161	0
1841	99	0	-311	-673	-362	492	25	-517	56	139	110	126	166	122	0
1842	99	0	225	-679	-904	227	564	-791	384	611	73	490	467	131	0
1843	99	0	191	-680	-871	244	531	-775	259	682	97	409	382	116	0
1844	99	0	93	-692	-785	299	439	-738	203	688	188	238	259	67	0
1845	99	0	33	-708	-741	337	387	-724	223	630	64	205	102	42	0
1846	99	0	-51	-704	-653	377	301	-678	83	541	118	176	228	21	0
1847	99	0	-282	-702	-420	492	69	-561	-124	-106	-50	-23	11	-129	0
1848	99	0	-899	-698	201	798	-550	-248	-256	-873	-184	-485	-296	-195	0
1849	99	0	-1264	-696	568	980	-916	-64	-333	-1030	-283	-694	-506	-128	0
1850	99	0	-1006	-704	302	855	-654	-201	-157	-644	-205	-583	-399	-31	0
1851	99	0	-378	-700	-322	539	-28	-511	23	23	112	56	135	79	0
1852	99	0	208	-680	-888	236	548	-784	124	680	124	589	384	32	0
1853	99	0	115	-657	-772	271	443	-714	234	587	29	395	347	71	0
1854	99	0	28	-651	-679	311	353	-665	161	568	244	448	384	-50	0
1855	99	0	-258	-638	-380	448	61	-509	424	611	0	168	83	13	0
1856	99	0	-132	-669	-537	400	202	-603	269	422	-9	-81	-62	141	0
1857	99	0	-242	-694	-452	468	105	-573	-133	-75	-149	-40	-93	81	0
1858	99	0	-878	-692	186	785	-532	-253	-690	-1103	-323	-372	-314	-258	0
1859	99	0	-1202	-671	531	936	-866	-70	-215	-1090	-329	-562	-597	-170	0
1860	99	0	-1024	-671	353	847	-688	-159	-304	-704	-166	-514	-395	-126	0
1861	99	0	-258	-677	-419	467	80	-548	122	60	83	174	194	100	0
1862	99	0	260	-684	-944	212	602	-814	162	556	151	525	442	42	0
1863	99	0	110	-669	-779	279	444	-724	209	506	91	434	300	17	0
1864	99	0	45	-647	-692	301	368	-669	240	560	23	250	258	75	0
1865	99	0	35	-649	-684	307	359	-666	281	477	93	126	129	56	0
1866	99	0	-80	-663	-583	371	251	-623	75	316	7	248	116	-23	0
1867	99	0	-252	-657	-405	454	76	-531	-209	-162	-21	32	-42	-104	0
1868	99	0	-1033	-642	391	837	-712	-125	-320	-931	-265	-448	-395	-110	0
1869	99	0	-1210	-638	572	924	-891	-33	-339	-1171	-304	-715	-632	-126	0
1870	99	0	-1014	-665	349	839	-681	-158	-215	-721	-102	-432	-310	-159	0
1871	99	0	-565	-735	-170	650	-197	-452	221	-36	-7	-108	-67	56	0
1872	99	0	-235	-1113	-878	674	321	-995	-100	304	-188	-71	-149	-292	0
1873	99	0	145	-345	-490	100	317	-417	-85	199	238	560	362	19	0
1874	99	0	-81	-358	-277	219	98	-317	337	475	19	219	151	54	0
1875	99	0	-200	-481	-281	340	40	-381	64	172	64	302	254	110	0
1876	99	0	-184	-593	-409	388	112	-501	85	201	166	149	50	23	0
1877	99	0	-377	-605	-228	491	-74	-416	-162	-302	65	-31	-122	-246	0
1878	99	0	-1203	-618	585	910	-894	-16	-283	-1016	-184	-595	-473	-32	0
1879	99	0	-1373	-673	700	1023	-1036	13	-335	-1191	-271	-744	-622	-232	0
1880	99	0	-1229	-787	442	1008	-835	-172	-153	-869	42	-580	-370	-9	0
1881	99	0	-791	-911	-120	851	-335	-515	91	-106	213	46	23	403	0
1882	99	0	-134	-913	-779	523	322	-846	166	335	273	420	246	91	0
1883	99	0	-42	-843	-801	442	379	-822	225	405	159	281	355	-351	0
1884	99	0	-192	-816	-624	504	216	-720	275	455	174	199	118	-238	0
1885	99	0	-398	-824	-426	611	14	-625	250	453	300	133	-143	-46	0
1886	99	0	-447	-840	-393	643	-27	-616	162	310	333	327	-15	40	0
1887	99	0	-532	-799	-267	665	-132	-533	-67	-238	168	11	-155	-294	0
1888	99	0	-1022	-741	281	881	-651	-230	-306	-859	-128	-564	-494	-450	0
1889	99	0	-1367	-799	568	1083	-967	-115	-240	-1059	-48	-653	-535	-232	0
1890	99	0	-1305	-921	384	1113	-844	-268	-161	-632	-58	-514	-417	-98	0
1891	99	0	-703	-1028	-325	865	-189	-676	351	133	-60	-34	250	124	0
1892	99	0	14	-1080	-1094	533	554	-1087	209	731	153	475	599	182	0
1893	99	0	-68	-1065	-997	566	464	-1031	205	772	5	370	566	331	0
1894	99	0	37	-1082	-1119	522	578	-1100	356	791	-5	287	386	358	0
1895	99	0	8	-1123	-1131	557	569	-1127	267	731	-17	238	269	250	0
1896	99	0	13	-1162	-1175	574	594	-1168	87	609	19	343	382	-9	0
1897	99	0	-116	-1111	-995	613	439	-1053	-155	93	-62	188	122	-81	0
1898	99	0	-642	-1049	-407	845	-117	-728	-275	-595	-322	-252	-246	-287	0
1899	99	0	-844	-1096	-252	970	-296	-674	-417	-715	-141	-89	-325	-291	0
1900	99	0	-697	-1189	-492	943	-102	-840	-83	-304	-87	-58	-341	-15	0
1901	99	0	-167	-1270	-1103	718	468	-1186	73	368	27	347	304	281	0
1902	99	0	289	-1297	-1586	504	937	-1441	281	766	29	595	603	323	0
1903	99	0	274	-1239	-1513	482	893	-1376	312	841	75	545	523	244	0
1904	99	0	170	-1193	-1363	511	766	-1278	360	836	13	552	403	281	0
1905	99	0	-58	-1154	-1096	606	519	-1125	188	737	17	327	223	194	0
1906	99	0	-217	-1121	-904	669	343	-1012	65	502	44	436	368	182	0
1907	99	0	-359	-1041	-682	700	161	-861	-273	-7	-153	71	-21	-50	0
1908	99	0	-1056	-940	116	998	-586	-412	-318	-741	-259	-339	-254	27	0
1909	99	0	-1524	-942	582	1233	-1053	-180	-578	-1101	-442	-857	-589	-91	0
1910	99	0	-1248	-981	267	1114	-757	-357	-325	-762	-120	-568	-391	110	0
1911	99	0	-743	-983	-240	863	-251	-611	-104	-73	-69	-1	79	234	0
1912	99	0	-93	-958	-865	525	386	-911	-3	485	122	306	422	244	0
1913	99	0	-332	-933	-601	632	134	-767	100	360	-13	155	246	244	0
1914	99	0	-477	-907	-430	692	-23	-668	118	347	-71	50	226	236	0
1915	99	0	-759	-898	-139	828	-310	-518	-54	252	69	0	-7	32	0
1916	99	0	-755	-890	-135	822	-310	-512	172	263	-143	-46	73	122	0
1917	99	0	-961	-886	75	923	-518	-405	-302	-467	-221	-242	-244	31	0
1918	99	0	-1441	-871	570	1156	-1005	-150	-816	-1218	-131	-333	-506	-380	0
1919	99	0	-1840	-857	983	1348	-1411	63	-465	-1363	-168	-391	-583	-358	0
1920	99	0	-1807	-867	940	1337	-1373	36	-77	-793	-120	-498	-527	-176	0
1921	99	0	-849	-878	-29	863	-410	-453	207	-50	31	-168	-223	79	0
1922	99	0	-170	-878	-708	524	269	-793	19	471	195	531	195	17	0
1923	99	0	-157	-849	-692	503	267	-770	225	500	184	428	170	48	0
1924	99	0	-167	-830	-663	498	248	-746	318	477	172	298	137	73	0
1925	99	0	-188	-822	-634	505	223	-728	252	388	291	143	0	147	0
1926	99	0	-229	-805	-576	517	173	-690	75	285	215	244	27	65	0
1927	99	0	-413	-779	-366	596	-23	-572	-106	-269	97	91	-128	-25	0
1928	99	0	-1157	-777	380	967	-768	-198	-310	-975	-126	-475	-356	-79	0
1929	99	0	-1425	-772	653	1098	-1039	-59	-271	-1229	-172	-702	-469	-89	0
1930	99	0	-1083	-750	333	916	-708	-208	-108	-799	9	-558	-438	100	0
1931	99	0	-452	-746	-294	599	-79	-520	128	-85	184	81	246	256	0
1932	99	0	342	-721	-1063	189	702	-892	370	417	120	308	382	279	0
1933	99	0	368	-679	-1047	155	707	-863	455	556	285	422	469	368	0
1934	99	0	258	-671	-929	206	593	-800	442	568	114	244	329	279	0
1935	99	0	89	-679	-768	295	428	-723	630	595	89	281	250	228	0
1936	99	0	175	-694	-869	259	522	-781	246	374	232	355	242	281	0
1937	99	0	-116	-659	-543	387	213	-601	120	-79	-164	-9	-40	17	0
1938	99	0	-788	-657	131	722	-459	-263	-77	-873	-147	-240	-211	-58	0
1939	99	0	-1115	-638	477	876	-796	-80	-194	-1169	-162	-634	-504	-56	0
1940	99	0	-754	-630	124	692	-439	-253	67	-646	13	-372	-308	69	0
1941	99	0	-285	-638	-353	461	34	-495	131	25	85	157	67	110	0
1942	99	0	499	-628	-1127	64	813	-877	407	698	339	547	486	73	0
1943	99	0	234	-613	-847	189	540	-730	358	601	143	415	401	50	0
1944	99	0	225	-603	-828	189	526	-715	442	642	83	265	345	-36	0
1945	99	0	97	-622	-719	262	408	-670	339	481	174	126	194	-95	0
1946	99	0	-31	-630	-599	330	284	-614	223	296	73	246	182	19	0
1947	99	0	-254	-636	-382	445	64	-509	-75	-259	-52	-34	0	-261	0
1948	99	0	-976	-649	327	812	-651	-161	-194	-950	-289	-582	-356	-230	0
1949	99	0	-1279	-692	587	985	-933	-52	-322	-1148	-194	-807	-558	-254	0
1950	99	0	-1136	-729	407	932	-771	-161	-145	-795	-112	-552	-364	-197	0
1951	99	0	-629	-762	-133	695	-248	-447	21	-157	1	-60	141	42	0
1952	99	0	-37	-772	-735	404	349	-753	329	481	110	446	397	112	0
1953	99	0	-107	-793	-686	450	289	-739	240	527	17	314	397	54	0
1954	99	0	-121	-805	-684	463	281	-744	339	607	73	221	176	182	0
1955	99	0	-190	-830	-640	510	225	-735	254	483	34	139	48	93	0
1956	99	0	-208	-867	-659	537	225	-763	108	440	89	234	161	50	0
1957	99	0	-423	-896	-473	659	25	-684	-141	-98	-83	25	-46	-52	0
1958	99	0	-1110	-913	197	1011	-653	-358	-351	-847	-296	-428	-496	-178	0
1959	99	0	-1394	-919	475	1156	-934	-222	-259	-1061	-318	-686	-552	-64	0
1960	99	0	-1177	-937	240	1057	-708	-348	-308	-849	-349	-259	-232	-46	0
1961	99	0	-634	-975	-341	804	-146	-658	176	166	-100	-11	21	15	0
1962	99	0	138	-1006	-1144	434	641	-1075	161	721	-11	302	248	195	0
1963	99	0	157	-1039	-1196	441	676	-1117	-124	570	122	756	380	50	0
1964	99	0	-188	-1039	-851	613	331	-945	139	669	-186	289	108	15	0
1965	99	0	-168	-1072	-904	620	368	-988	147	626	-31	172	106	-1	0
1966	99	0	-410	-1096	-686	753	138	-891	-73	372	-112	192	162	7	0
1967	99	0	-545	-1111	-566	828	10	-838	-269	-67	-238	23	-71	-147	0
1968	99	0	-1277	-1142	135	1209	-706	-503	-364	-785	-388	-506	-397	-197	0
1969	99	0	-1683	-1140	543	1411	-1113	-298	-543	-1030	-576	-793	-564	-281	0
1970	99	0	-1315	-1158	157	1236	-736	-500	-254	-607	-300	-541	-426	-83	0
1971	99	0	-840	-1175	-335	1007	-252	-755	-157	124	-100	50	110	100	0
1972	99	0	-297	-1173	-876	735	289	-1024	7	529	-9	424	356	-19	0
1973	99	0	-345	-1167	-822	756	238	-994	170	653	23	351	364	114	0
1974	99	0	-481	-1167	-686	824	102	-926	124	556	-58	236	242	50	0
1975	99	0	-696	-1177	-481	936	-107	-829	331	638	-73	75	161	60	0
1976	99	0	-576	-1189	-613	882	18	-901	223	519	-201	-79	0	131	0
1977	99	0	-708	-1208	-500	958	-104	-854	-256	-77	-124	-219	-118	85	0
1978	99	0	-1272	-1222	50	1247	-661	-586	-614	-909	-205	-308	-320	-157	0
1979	99	0	-1656	-1210	446	1433	-1051	-382	-457	-1165	-263	-510	-504	-225	0
1980	99	0	-1577	-1226	351	1401	-964	-437	-248	-886	-420	-356	-104	58	0
1981	99	0	-867	-1235	-368	1051	-249	-801	248	122	-64	-145	98	104	0
1982	99	0	-194	-1241	-1047	717	426	-1144	151	601	168	469	399	122	0
1983	99	0	-364	-1233	-869	798	252	-1051	287	655	77	316	407	192	0
1984	99	0	-270	-1210	-940	740	335	-1075	358	562	62	287	217	118	0
1985	99	0	-392	-1224	-832	808	220	-1028	281	554	64	104	131	104	0
1986	99	0	-429	-1245	-816	837	193	-1030	108	469	95	213	207	29	0
1987	99	0	-582	-1241	-659	911	38	-950	-131	-97	-5	17	-46	-69	0
1988	99	0	-1384	-1241	143	1312	-763	-549	-374	-785	-195	-605	-279	-172	0
1989	99	0	-1516	-1233	283	1374	-899	-475	-314	-948	-164	-733	-550	-217	0
1990	99	0	-1413	-1249	164	1331	-788	-542	-186	-713	-106	-560	-407	-100	0
1991	99	0	-801	-1251	-450	1026	-175	-850	65	-95	100	89	135	112	0
1992	99	0	-140	-1249	-1109	694	484	-1179	351	537	174	386	477	176	0
1993	99	0	-254	-1239	-985	746	365	-1112	252	591	283	341	417	97	0
1994	99	0	-244	-1241	-997	742	376	-1119	242	477	337	485	399	-58	0
1995	99	0	-273	-1239	-966	756	346	-1102	325	570	232	232	236	-32	0
1996	99	0	-507	-1253	-746	880	119	-999	95	283	110	155	149	-60	0
1997	99	0	-506	-1235	-729	870	111	-982	-54	19	225	-149	-85	-178	0
1998	99	0	-1302	-1233	69	1267	-685	-582	-265	-919	-106	-486	-430	-248	0
1999	99	0	-1425	-1233	192	1329	-808	-520	-234	-1202	-205	-646	-589	-244	0
[truncated: 32,021 more rows]
