# Supplementary material for: A Robust and Real-Time Capable Envelope-Based Algorithm for Heart Sound Classification: Validation under Different Physiological Conditions
Source: Sensors (Basel). 2020 Feb 11;20(4):972. doi: 10.3390/s20040972 (PMC7070375; doi:10.3390/s20040972)
Supplement: Supplementary file 1 [file sensors-20-00972-s001.zip › Messungen/ys/ys03_unfiltered.csv]

Dataset No.	Pulse (bpm)	Pacer Bit	leadI (�V)	leadII (�V)	leadIII (�V)	lead_avR (�V)	lead_avL (�V)	lead_avF (�V)	V1 (�V)	V2 (�V)	V3 (�V)	V4 (�V)	V5 (�V)	V6 (�V)	R-Wave
1	0	0	-122	-135	-13	128	-54	-74	34	71	-31	-1	29	194	0
2	0	0	-293	-131	162	212	-227	15	-36	89	-36	27	-44	139	0
3	0	0	-175	-139	36	157	-105	-51	73	325	141	40	-116	112	0
4	0	0	-286	-137	149	211	-217	6	-25	318	164	97	-95	17	0
5	0	0	-339	-149	190	244	-264	20	-81	79	58	-44	-93	42	0
6	0	0	-288	-145	143	216	-215	-1	-87	-42	-46	87	-54	98	0
7	0	0	-404	-137	267	270	-335	65	-145	-122	40	-67	-149	89	0
8	0	0	-346	-143	203	244	-274	30	-15	-29	25	-79	-143	48	0
9	0	0	-335	-145	190	240	-262	22	25	-42	7	-1	-199	-112	0
10	0	0	-408	-145	263	276	-335	59	120	89	-11	-252	-322	36	0
11	0	0	-292	-149	143	220	-217	-3	79	-11	-13	128	-23	95	0
12	0	0	-222	-131	91	176	-156	-20	162	143	102	122	-52	126	0
13	0	0	-134	-141	-7	137	-63	-74	351	339	269	147	-97	135	0
14	0	0	-214	-145	69	179	-141	-38	252	263	283	199	-50	-42	0
15	0	0	-284	-137	147	210	-215	5	287	137	141	54	-44	155	0
16	0	0	-193	-139	54	166	-123	-42	178	106	31	-81	-9	161	0
17	0	0	-130	-139	-9	134	-60	-74	44	67	145	31	19	65	0
18	0	0	-238	-153	85	195	-161	-34	5	71	133	-56	-87	56	0
19	0	0	-185	-147	38	166	-111	-54	-44	129	215	23	-137	-11	0
20	0	0	-210	-162	48	186	-129	-57	-166	54	131	31	-21	85	0
21	0	0	-160	-151	9	155	-84	-71	-52	112	73	60	77	161	0
22	0	0	-64	-149	-85	106	10	-117	-31	306	161	34	9	155	0
23	0	0	16	-137	-153	60	84	-145	-3	378	219	215	135	240	0
24	0	0	-60	-135	-75	97	7	-105	-60	506	306	110	-242	0	0
25	0	0	-199	-157	42	178	-120	-57	-108	397	236	-126	-351	-106	0
26	0	0	-117	-155	-38	136	-39	-96	-129	32	25	-7	-46	65	0
27	0	0	-2	-157	-155	79	76	-156	-370	-320	-180	145	100	164	0
28	0	0	-70	-149	-79	109	4	-114	-277	25	44	180	95	9	0
29	0	0	-216	-131	85	173	-150	-23	-29	118	-52	9	-69	87	0
30	0	0	-77	-133	-56	105	-10	-94	-67	310	31	-98	-162	203	0
31	0	0	6	-162	-168	78	87	-165	-259	190	52	126	-27	124	0
32	0	0	-21	-141	-120	81	49	-130	-116	366	209	306	164	199	0
33	0	0	-83	-135	-52	109	-15	-93	-283	320	215	320	29	81	0
34	0	0	-85	-139	-54	112	-15	-96	-161	473	124	207	-64	-5	0
35	0	0	-189	-141	48	165	-118	-46	-331	178	46	238	-67	164	0
36	0	0	-135	-135	0	135	-67	-67	-252	-11	-178	116	23	85	0
37	0	0	-217	-124	93	170	-155	-15	-226	31	-168	31	-11	93	0
38	0	0	-209	-128	81	168	-145	-23	-126	44	-133	-44	-147	56	0
39	0	0	-148	-135	13	141	-80	-61	-46	31	-15	58	-164	-46	0
40	0	0	-288	-145	143	216	-215	-1	-192	23	-50	29	-19	75	0
41	0	0	-222	-149	73	185	-147	-38	-83	-42	-77	137	71	98	0
42	0	0	-178	-147	31	162	-104	-58	-34	226	128	149	81	246	0
43	0	0	-224	-151	73	187	-148	-39	11	417	215	27	-13	100	0
44	0	0	-224	-153	71	188	-147	-41	1	380	211	145	-97	93	0
45	0	0	-434	-149	285	291	-359	68	-139	157	118	44	112	128	0
46	0	0	-224	-143	81	183	-152	-31	-46	221	-195	42	81	178	0
47	0	0	-298	-143	155	220	-226	6	-120	126	7	32	62	112	0
48	0	0	-351	-161	190	256	-270	14	-234	67	-32	-21	-9	36	0
49	0	0	-320	-159	161	239	-240	1	-27	174	38	95	58	65	0
50	0	0	-358	-159	199	258	-278	20	-174	93	52	3	1	87	0
51	0	0	-263	-147	116	205	-189	-15	9	98	-13	108	81	155	0
52	0	0	-311	-137	174	224	-242	18	5	186	100	89	46	182	0
53	0	0	-247	-149	98	198	-172	-25	44	432	145	9	65	225	0
54	0	0	-240	-145	95	192	-167	-25	54	314	205	110	-201	81	0
55	0	0	-331	-161	170	246	-250	4	-65	139	122	67	54	95	0
56	0	0	-185	-145	40	165	-112	-52	-17	-58	13	87	159	118	0
57	0	0	-282	-143	139	212	-210	-2	-50	25	-19	21	69	172	0
58	0	0	-197	-137	60	167	-128	-38	17	93	36	-25	-29	104	0
59	0	0	-187	-141	46	164	-116	-47	-1	21	122	15	-93	-19	0
60	0	0	-226	-161	65	193	-145	-48	-98	-19	91	58	-32	36	0
61	0	0	-54	-151	-97	102	21	-124	102	137	25	-102	93	230	0
62	0	0	-12	-161	-149	86	68	-155	-137	-108	126	199	215	143	0
63	0	0	47	-143	-190	48	118	-166	100	275	225	256	176	178	0
64	0	0	-56	-145	-89	100	16	-117	64	496	434	50	-168	-15	0
65	0	0	-102	-166	-64	134	-19	-115	221	360	271	-42	-129	-79	0
66	0	0	-185	-166	19	175	-102	-73	-7	-9	-38	-79	-31	3	0
67	0	0	39	-176	-215	68	127	-195	-116	-238	-93	124	281	207	0
68	0	0	6	-155	-161	74	83	-158	-106	-131	44	97	176	-29	0
69	0	0	-74	-155	-81	114	3	-118	-93	27	159	164	-5	-126	0
70	0	0	-234	-172	62	203	-148	-55	118	195	162	-145	-58	40	0
71	0	0	-74	-159	-85	116	5	-122	-5	116	71	-81	-91	-23	0
72	0	0	8	-170	-178	81	93	-174	-145	-52	292	242	188	21	0
73	0	0	-146	-145	1	145	-73	-72	58	225	250	205	131	-1	0
74	0	0	-173	-164	9	168	-91	-77	69	304	256	87	-17	-46	0
75	0	0	-259	-159	100	209	-179	-29	77	180	85	-3	40	25	0
76	0	0	-226	-159	67	192	-146	-46	36	-93	-52	17	81	62	0
77	0	0	-244	-159	85	201	-164	-37	44	54	48	-3	81	153	0
78	0	0	-330	-166	164	248	-247	-1	-3	69	38	-54	-38	34	0
79	0	0	-484	-174	310	329	-397	68	21	-3	32	5	-180	-135	0
80	0	0	-408	-180	228	294	-318	24	-34	56	87	48	1	62	0
81	0	0	-515	-172	343	343	-429	85	-7	-13	-31	102	137	124	0
82	0	0	-318	-159	159	238	-238	0	184	236	143	126	64	161	0
83	0	0	-517	-159	358	338	-437	99	141	368	203	67	50	73	0
84	0	0	-488	-161	327	324	-407	83	143	292	170	100	-155	-64	0
85	0	0	-482	-168	314	325	-398	73	81	69	129	157	0	62	0
86	0	0	-619	-166	453	392	-536	143	-15	-5	-143	-31	-15	190	0
87	0	0	-560	-157	403	358	-481	123	52	-91	-7	-21	54	36	0
88	0	0	-548	-159	389	353	-468	115	-143	-104	46	133	100	-65	0
89	0	0	-569	-162	407	365	-488	122	11	-3	-7	36	-162	-155	0
90	0	0	-633	-176	457	404	-545	140	3	-65	29	54	-19	100	0
91	0	0	-511	-162	349	336	-430	93	52	-29	7	32	98	98	0
92	0	0	-475	-157	318	316	-396	80	98	275	23	133	85	114	0
93	0	0	-513	-164	349	338	-431	92	106	302	137	73	-44	44	0
94	0	0	-391	-166	225	278	-308	29	157	302	228	85	-126	-71	0
95	0	0	-474	-174	300	324	-387	63	69	93	93	83	77	87	0
96	0	0	-400	-166	234	283	-317	34	42	-91	-120	-29	153	44	0
97	0	0	-354	-147	207	250	-280	30	11	-83	-38	19	27	58	0
98	0	0	-298	-159	139	228	-218	-10	31	19	-5	-21	-54	-17	0
99	0	0	-291	-162	129	226	-210	-16	75	-46	60	38	-128	-50	0
100	0	0	-269	-174	95	221	-182	-39	-1	-38	23	11	38	-1	0
101	0	0	-4	-180	-176	92	86	-178	-42	0	75	120	44	139	0
102	0	0	-50	-162	-112	106	31	-137	194	188	118	85	108	161	0
103	0	0	41	-164	-205	61	123	-184	199	419	155	13	-9	133	0
104	0	0	14	-166	-180	76	97	-173	143	261	143	-25	-91	-69	0
105	0	0	107	-178	-285	35	196	-231	60	242	44	164	-11	151	0
106	0	0	84	-166	-250	41	167	-208	69	-71	-114	54	91	67	0
107	0	0	165	-157	-322	-4	243	-239	60	-108	-21	-23	11	81	0
108	0	0	166	-161	-327	-2	246	-244	87	91	87	-36	-52	170	0
109	0	0	190	-168	-358	-11	274	-263	21	-54	91	-81	-192	-93	0
110	0	0	188	-182	-370	-3	279	-276	40	5	52	75	46	17	0
111	0	0	316	-174	-490	-71	403	-332	89	112	7	-83	97	184	0
112	0	0	329	-161	-490	-84	409	-325	164	254	106	29	60	149	0
113	0	0	374	-176	-550	-99	462	-363	62	376	244	269	281	182	0
114	0	0	217	-161	-378	-28	297	-269	225	391	209	64	-149	-9	0
115	0	0	289	-176	-465	-56	377	-320	263	413	248	-36	-139	-93	0
116	0	0	182	-184	-366	1	274	-275	-69	-3	-118	-95	11	29	0
117	0	0	392	-170	-562	-111	477	-366	-69	-209	-64	129	265	250	0
118	0	0	270	-162	-432	-54	351	-297	62	-64	-52	139	180	44	0
119	0	0	132	-157	-289	12	210	-223	-32	133	217	23	15	-3	0
120	0	0	103	-174	-277	35	190	-225	203	221	81	-62	-145	-182	0
121	0	0	75	-192	-267	58	171	-229	23	93	65	75	75	114	0
122	0	0	97	-157	-254	30	175	-205	139	277	19	48	77	147	0
123	0	0	59	-164	-223	52	141	-193	139	316	104	116	60	104	0
124	0	0	-45	-176	-131	110	43	-153	182	273	246	131	79	75	0
125	0	0	-41	-157	-116	99	37	-136	236	213	17	-184	-211	95	0
126	0	0	39	-186	-225	73	132	-205	-11	102	-25	-13	29	149	0
127	0	0	-167	-166	1	166	-84	-82	-21	54	-42	29	93	87	0
128	0	0	-151	-166	-15	158	-68	-90	7	40	3	-89	-42	75	0
129	0	0	-271	-178	93	224	-182	-42	60	-7	17	-65	-122	-40	0
130	0	0	-308	-188	120	248	-214	-34	32	46	-3	-11	77	11	0
131	0	0	-269	-180	89	224	-179	-45	143	-25	-1	69	147	106	0
132	0	0	-346	-172	174	259	-260	1	102	120	77	65	-13	65	0
133	0	0	-261	-172	89	216	-175	-41	226	403	300	95	62	168	0
134	0	0	-368	-180	188	274	-278	4	133	322	161	-3	-83	-79	0
135	0	0	-352	-182	170	267	-261	-6	120	161	114	100	36	102	0
136	0	0	-433	-170	263	301	-348	46	23	7	-122	-139	48	120	0
137	0	0	-339	-159	180	249	-259	10	60	-54	-58	-54	110	40	0
138	0	0	-391	-170	221	280	-306	25	128	-32	32	-50	42	65	0
139	0	0	-375	-178	197	276	-286	9	34	23	-11	-9	-124	-131	0
140	0	0	-441	-172	269	306	-355	48	279	62	-32	-221	-77	106	0
141	0	0	-234	-176	58	205	-146	-59	147	-42	11	104	122	73	0
142	0	0	-279	-157	122	218	-200	-17	195	281	60	79	174	143	0
143	0	0	-195	-166	29	180	-112	-68	232	314	174	9	17	46	0
144	0	0	-220	-172	48	196	-134	-62	129	347	195	48	-36	13	0
145	0	0	-185	-186	-1	185	-92	-93	104	135	65	73	67	52	0
146	0	0	-161	-178	-17	169	-72	-97	73	-77	-25	48	98	114	0
147	0	0	-163	-166	-3	164	-80	-84	95	-21	-7	-17	102	176	0
148	0	0	-108	-164	-56	136	-26	-110	93	-19	-65	-147	-40	-89	0
149	0	0	-183	-178	5	180	-94	-86	15	-56	87	11	-46	-102	0
150	0	0	-35	-186	-151	110	58	-168	-5	-58	11	-3	-7	0	0
151	0	0	64	-174	-238	55	151	-206	135	38	19	141	184	126	0
152	0	0	64	-174	-238	55	151	-206	145	203	36	44	81	83	0
153	0	0	89	-178	-267	44	178	-222	248	320	184	27	-54	147	0
154	0	0	89	-190	-279	50	184	-234	145	232	159	54	-139	-73	0
155	0	0	111	-197	-308	43	209	-252	73	116	36	29	1	-11	0
156	0	0	163	-172	-335	4	249	-253	50	-114	-71	44	91	34	0
157	0	0	177	-164	-341	-6	259	-252	52	-32	-178	23	11	13	0
158	0	0	184	-172	-356	-6	270	-264	23	-21	-46	-67	-155	36	0
159	0	0	214	-172	-386	-21	300	-279	100	-104	-17	0	-116	-162	0
160	0	0	200	-174	-374	-13	287	-274	-32	-60	-40	15	-46	85	0
161	0	0	225	-174	-399	-25	312	-286	-42	67	-40	-67	-42	184	0
162	0	0	326	-166	-492	-80	409	-329	188	137	13	83	104	64	0
163	0	0	256	-174	-430	-41	343	-302	195	360	133	89	-11	147	0
164	0	0	268	-178	-446	-45	357	-312	174	205	91	60	-188	-87	0
165	0	0	175	-172	-347	-1	261	-259	226	294	91	-120	-248	-62	0
166	0	0	128	-178	-306	25	217	-242	-17	-73	-149	-48	-110	60	0
167	0	0	328	-176	-504	-76	416	-340	-71	-242	-217	64	238	128	0
168	0	0	170	-153	-323	-8	246	-238	-106	-157	-81	46	261	27	0
169	0	0	97	-151	-248	27	172	-199	-5	122	54	1	-114	-145	0
170	0	0	118	-174	-292	28	205	-233	133	161	36	-93	-131	-162	0
171	0	0	72	-201	-273	64	172	-237	3	32	-95	25	31	52	0
172	0	0	244	-190	-434	-27	339	-312	-19	-128	-48	162	263	215	0
173	0	0	164	-161	-325	-1	244	-243	118	172	75	128	215	126	0
174	0	0	83	-184	-267	50	175	-225	128	296	83	98	9	-62	0
175	0	0	-60	-180	-120	120	30	-150	128	343	40	-135	-81	-11	0
176	0	0	8	-174	-182	83	95	-178	65	-38	-147	-155	-42	100	0
177	0	0	-2	-178	-176	90	87	-177	-236	-252	-34	230	147	-23	0
178	0	0	-97	-170	-73	133	-12	-121	-139	-155	-46	133	112	-98	0
179	0	0	-44	-170	-126	107	41	-148	102	-34	-13	27	-17	-100	0
180	0	0	-124	-176	-52	150	-36	-114	-19	-52	1	25	77	13	0
181	0	0	-89	-166	-77	127	-6	-121	42	-50	-67	-50	112	102	0
182	0	0	-128	-164	-36	146	-46	-100	126	124	81	42	93	110	0
183	0	0	-124	-176	-52	150	-36	-114	265	287	122	21	36	120	0
184	0	0	-101	-184	-83	142	-9	-133	178	238	151	50	-110	-9	0
185	0	0	-186	-197	-11	191	-87	-104	135	29	54	50	9	42	0
186	0	0	-165	-186	-21	175	-72	-103	87	-122	-120	15	149	71	0
187	0	0	-199	-172	27	185	-113	-72	34	-116	-62	-108	97	77	0
188	0	0	-103	-180	-77	141	-13	-128	155	-67	15	-89	38	27	0
189	0	0	-220	-184	36	202	-128	-74	97	-46	38	-65	-17	17	0
190	0	0	-170	-197	-27	183	-71	-112	38	-89	1	-19	25	11	0
191	0	0	-140	-190	-50	165	-45	-120	139	40	-65	-56	65	217	0
192	0	0	-155	-178	-23	166	-66	-100	195	128	38	62	116	151	0
193	0	0	-80	-178	-98	129	9	-138	275	349	122	71	65	58	0
194	0	0	-128	-176	-48	152	-40	-112	174	304	141	102	9	-1	0
195	0	0	-191	-172	19	181	-105	-76	180	112	-52	13	114	100	0
196	0	0	-95	-168	-73	131	-11	-120	83	-151	-58	-60	162	91	0
197	0	0	-110	-170	-60	140	-25	-115	172	-172	-112	46	197	-7	0
198	0	0	-161	-178	-17	169	-72	-97	114	-75	-116	-104	-32	5	0
199	0	0	-136	-180	-44	158	-46	-112	91	-42	19	-32	-98	-67	0
200	0	0	-179	-190	-11	184	-84	-100	-31	-40	-48	38	95	23	0
201	0	0	-51	-188	-137	119	43	-162	151	-87	-50	106	178	110	0
202	0	0	-95	-170	-75	132	-10	-122	213	186	95	58	211	197	0
203	0	0	-11	-172	-161	91	75	-166	256	325	157	58	100	97	0
204	0	0	-169	-182	-13	175	-78	-97	178	273	110	69	0	-29	0
205	0	0	-150	-194	-44	172	-53	-119	184	52	3	58	135	77	0
206	0	0	-83	-170	-87	126	2	-128	178	-120	-48	116	234	188	0
207	0	0	-211	-161	50	186	-130	-55	-27	-106	-124	-48	91	11	0
208	0	0	-155	-180	-25	167	-65	-102	29	-139	-25	190	310	42	0
209	0	0	-354	-168	186	261	-270	9	79	112	27	-141	-114	-32	0
210	0	0	-319	-180	139	249	-229	-20	205	65	69	-87	-133	-93	0
211	0	0	-335	-186	149	260	-242	-18	23	-56	19	-15	141	50	0
212	0	0	-122	-178	-56	150	-33	-117	102	-31	-128	116	302	178	0
213	0	0	-279	-159	120	219	-199	-19	197	104	139	201	283	137	0
214	0	0	-307	-162	145	234	-226	-8	265	409	180	-38	-73	27	0
215	0	0	-428	-184	244	306	-336	30	207	318	128	-141	-93	-38	0
216	0	0	-407	-186	221	296	-314	17	11	-155	-81	-60	-29	54	0
217	0	0	-362	-180	182	271	-272	1	102	-54	5	-3	184	155	0
218	0	0	-509	-178	331	343	-420	76	38	-199	-147	-25	62	77	0
219	0	0	-389	-178	211	283	-300	16	129	-48	95	7	48	133	0
220	0	0	-503	-180	323	341	-413	71	283	139	-40	-240	-133	79	0
221	0	0	-352	-190	162	271	-257	-14	79	-1	27	15	5	145	0
222	0	0	-278	-180	98	229	-188	-41	-40	-32	215	265	168	42	0
223	0	0	-304	-178	126	241	-215	-26	162	219	296	190	124	62	0
224	0	0	-430	-174	256	302	-343	41	157	213	190	27	-81	-5	0
225	0	0	-430	-184	246	307	-338	31	65	52	170	65	85	141	0
226	0	0	-437	-170	267	303	-352	48	71	-147	-93	0	195	71	0
227	0	0	-441	-172	269	306	-355	48	52	-79	-13	-42	110	98	0
228	0	0	-451	-166	285	308	-368	59	15	-79	-21	-166	52	65	0
229	0	0	-383	-168	215	275	-299	23	87	-91	56	-164	-71	-73	0
230	0	0	-492	-182	310	337	-401	64	23	-56	97	1	116	85	0
231	0	0	-362	-174	188	268	-275	7	145	5	-93	-81	65	188	0
232	0	0	-297	-164	133	230	-215	-15	209	205	67	56	128	131	0
233	0	0	-311	-164	147	237	-229	-8	323	271	184	67	5	192	0
234	0	0	-294	-166	128	230	-211	-19	149	203	226	3	-60	-40	0
235	0	0	-309	-174	135	241	-222	-19	153	50	91	3	135	87	0
236	0	0	-219	-188	31	203	-125	-78	-32	-176	17	27	201	25	0
237	0	0	-323	-166	157	244	-240	-4	50	-126	-87	-91	128	25	0
238	0	0	-269	-186	83	227	-176	-51	89	-62	0	-44	-91	85	0
239	0	0	-281	-184	97	232	-189	-43	100	-135	-29	-29	-164	-50	0
240	0	0	-273	-186	87	229	-180	-49	-31	-95	-1	-46	93	27	0
241	0	0	-222	-184	38	203	-130	-73	19	-110	-104	23	81	46	0
242	0	0	-182	-182	0	182	-91	-91	188	145	34	27	118	122	0
243	0	0	-191	-188	3	189	-97	-92	252	269	108	1	71	31	0
244	0	0	-256	-192	64	224	-160	-64	77	252	129	15	-9	-79	0
245	0	0	-167	-192	-25	179	-71	-108	62	62	50	32	5	-48	0
246	0	0	-207	-176	31	191	-119	-72	-42	-114	-174	32	180	64	0
247	0	0	-138	-157	-19	147	-59	-88	48	-141	-135	-73	56	-23	0
248	0	0	-112	-135	-23	123	-44	-79	-15	-203	52	182	110	-95	0
249	0	0	-125	-112	13	118	-69	-49	3	-108	-83	-114	-151	-77	0
250	0	0	-119	-85	34	102	-76	-25	15	-161	-40	23	38	-7	0
251	0	0	-75	-52	23	63	-49	-14	93	-133	-114	46	95	79	0
252	0	0	-57	-34	23	45	-40	-5	161	11	44	-25	91	77	0
253	0	0	-10	-31	-21	20	5	-26	230	329	-1	85	27	13	0
254	0	0	-67	-40	27	53	-47	-6	19	232	104	54	-52	-131	0
255	0	0	-47	-54	-7	50	-20	-30	7	34	3	-17	62	50	0
256	0	0	-23	-46	-23	34	0	-34	75	-129	-207	-129	122	95	0
257	0	0	-57	-42	15	49	-36	-13	-5	-176	-195	-112	91	69	0
258	0	0	-117	-44	73	80	-95	14	58	-182	-124	-54	-3	9	0
259	0	0	-100	-60	40	80	-70	-10	29	-205	-118	-100	-182	-102	0
260	0	0	-119	-77	42	98	-80	-17	81	-110	-71	75	71	7	0
261	0	0	-58	-79	-21	68	-18	-50	-56	-122	-102	-29	-58	29	0
262	0	0	47	-65	-112	9	79	-88	9	-100	-79	64	259	271	0
263	0	0	-57	-60	-3	58	-27	-31	-5	93	-31	205	145	-3	0
264	0	0	-54	-67	-13	60	-20	-40	188	302	259	50	-95	7	0
265	0	0	-191	-100	91	145	-141	-4	161	256	71	-102	-151	-77	0
266	0	0	-115	-120	-5	117	-55	-62	-91	-147	-116	-69	-15	-19	0
267	0	0	45	-112	-157	33	101	-134	-118	-364	-254	131	234	116	0
268	0	0	-36	-100	-64	68	14	-82	-34	-225	-124	29	131	100	0
269	0	0	-37	-110	-73	73	18	-91	137	-122	-42	-153	-91	-89	0
270	0	0	-165	-133	32	149	-98	-50	234	31	5	-184	-151	-17	0
271	0	0	-31	-131	-100	81	34	-115	58	-52	-108	-139	19	135	0
272	0	0	80	-131	-211	25	145	-171	-46	-180	29	252	287	83	0
273	0	0	9	-128	-137	59	73	-132	44	178	190	178	197	-11	0
274	0	0	-145	-122	23	133	-84	-49	372	176	85	-69	42	27	0
275	0	0	-81	-143	-62	112	-9	-102	168	3	-34	7	89	79	0
276	0	0	99	-157	-256	29	177	-206	67	-192	-114	32	64	95	0
277	0	0	-19	-166	-147	92	64	-156	-7	-162	-60	-48	124	87	0
278	0	0	-23	-172	-149	97	63	-160	15	-60	-102	-143	7	42	0
279	0	0	-43	-182	-139	112	48	-160	48	-110	-27	-108	-211	-93	0
280	0	0	-51	-192	-141	121	45	-166	5	-155	-34	-17	-294	9	0
281	0	0	41	-178	-219	68	130	-198	48	-114	-60	50	-386	104	0
282	0	0	31	-176	-207	72	119	-191	162	97	36	108	-661	162	0
283	0	0	33	-180	-213	73	123	-196	232	174	143	77	-729	157	0
284	0	0	46	-194	-240	74	143	-217	149	184	209	15	-622	52	0
285	0	0	-23	-205	-182	114	79	-193	31	-29	75	-7	-356	-27	0
286	0	0	24	-197	-221	86	122	-209	52	-100	-128	52	-62	60	0
287	0	0	-37	-188	-151	112	57	-169	-38	-178	-129	-38	-5	-25	0
288	0	0	-8	-188	-180	98	86	-184	-170	-240	29	64	-25	-79	0
289	0	0	46	-190	-236	72	141	-213	64	-166	67	-95	-203	-110	0
290	0	0	-41	-203	-162	122	60	-182	-60	-137	46	5	-230	7	0
291	0	0	15	-192	-207	88	111	-199	13	-203	-32	-5	-157	62	0
292	0	0	95	-192	-287	48	191	-239	242	56	67	27	-215	159	0
293	0	0	106	-192	-298	43	202	-245	254	240	186	7	-285	186	0
294	0	0	43	-197	-240	77	141	-218	199	100	89	-15	-420	-62	0
295	0	0	-58	-203	-145	130	43	-174	32	-21	110	23	-180	110	0
296	0	0	14	-197	-211	91	112	-204	69	-161	-178	-122	-108	60	0
297	0	0	-92	-194	-102	143	5	-148	23	-176	-89	-50	-81	60	0
298	0	0	-77	-199	-122	138	22	-160	75	-168	-65	-178	-184	27	0
299	0	0	-14	-192	-178	103	82	-185	110	-48	38	-52	-230	-64	0
300	0	0	-124	-221	-97	172	-13	-159	23	-180	-40	50	-203	-7	0
301	0	0	0	-271	-271	135	135	-271	-29	-129	-79	58	-116	46	0
302	0	0	-104	-327	-223	215	59	-275	159	83	97	100	-114	65	0
303	0	0	-130	-417	-287	273	78	-352	176	232	162	13	-201	50	0
304	0	0	-223	-498	-275	360	26	-386	100	110	149	-7	-329	-15	0
305	0	0	-289	-564	-275	426	-7	-419	-3	19	-17	34	-149	9	0
306	0	0	-289	-585	-296	437	3	-440	11	-195	-52	1	-65	62	0
307	0	0	-324	-601	-277	462	-23	-439	81	-215	-213	-77	-64	13	0
308	0	0	-372	-533	-161	452	-105	-347	29	-91	-195	-91	-194	-9	0
309	0	0	-318	-424	-106	371	-106	-265	-29	-221	-157	-91	-322	-178	0
310	0	0	-203	-267	-64	235	-69	-165	19	-174	21	-38	-95	-5	1
311	0	0	-78	-75	3	76	-40	-36	48	-141	-141	-3	-114	97	0
312	0	0	93	168	75	-130	9	121	168	75	-71	65	-153	126	0
313	0	0	221	395	174	-308	23	284	56	102	25	244	-3	19	0
314	0	0	200	560	360	-380	-80	460	271	347	141	-36	-203	15	0
315	0	0	260	803	543	-531	-141	673	296	133	-36	-98	-426	-131	0
316	0	0	519	1198	679	-858	-80	938	102	-215	-145	-60	-155	60	0
317	0	0	911	1751	840	-1331	35	1295	-79	-395	-258	-25	100	149	0
318	0	0	1164	2316	1152	-1740	6	1734	77	-275	-157	93	-38	-31	0
319	0	0	1323	2805	1482	-2064	-79	2143	133	-1	15	-85	-292	-85	0
320	0	0	1401	3092	1691	-2246	-145	2391	166	21	-100	-203	-337	-124	0
321	0	0	1494	3020	1526	-2257	-16	2273	-7	-102	-120	-3	-215	1	0
322	0	0	1434	2877	1443	-2155	-4	2160	118	110	-34	52	-89	129	0
323	0	0	1356	2580	1224	-1968	66	1902	98	-7	114	151	9	73	0
324	0	0	1147	2194	1047	-1670	50	1620	184	188	46	21	-164	67	0
325	0	0	896	1730	834	-1313	31	1282	166	23	-31	-58	-97	27	0
326	0	0	599	1307	708	-953	-54	1007	54	-250	-97	-81	-195	178	0
327	0	0	570	971	401	-770	84	686	-273	-420	27	161	-71	-21	0
328	0	0	295	638	343	-466	-24	490	-89	-219	64	46	-60	-69	0
329	0	0	60	345	285	-202	-112	315	-73	-174	-67	-50	-201	-97	0
330	0	0	-91	81	172	5	-131	126	-34	-106	-29	-40	-211	50	0
331	0	0	-82	-67	15	74	-48	-26	54	-106	-114	50	-21	89	0
332	0	0	-171	-186	-15	178	-78	-100	126	32	46	64	-17	162	0
333	0	0	-231	-283	-52	257	-89	-167	162	238	108	-9	-58	112	0
334	0	0	-279	-339	-60	309	-109	-199	174	118	147	-13	-205	-13	0
335	0	0	-334	-335	-1	334	-166	-168	213	-40	85	46	-89	89	0
336	0	0	-387	-310	77	348	-232	-116	-9	-244	-180	-11	21	-50	0
337	0	0	-313	-281	32	297	-172	-124	52	-209	-9	-34	-34	89	0
338	0	0	-446	-256	190	351	-318	-33	15	-217	-153	-155	-170	-48	0
339	0	0	-317	-219	98	268	-207	-60	110	-151	32	15	-209	-52	0
340	0	0	-424	-203	221	313	-322	9	7	-225	-31	-11	-71	1	0
341	0	0	-321	-178	143	249	-232	-17	32	-232	-46	-5	23	-15	0
342	0	0	-181	-166	15	173	-98	-75	-131	-32	221	281	29	36	0
343	0	0	-383	-147	236	265	-309	44	151	205	106	-36	-162	106	0
344	0	0	-258	-161	97	209	-177	-32	221	161	275	-29	-190	0	0
345	0	0	-416	-184	232	300	-324	24	31	-15	71	11	-93	32	0
346	0	0	-319	-178	141	248	-230	-18	106	-157	-102	62	-31	69	0
347	0	0	-451	-182	269	316	-360	43	-1	-223	-75	-54	-67	62	0
348	0	0	-463	-186	277	324	-370	45	64	-124	-79	-77	-155	1	0
349	0	0	-436	-192	244	314	-340	26	56	-93	-29	-110	-215	-168	0
350	0	0	-472	-203	269	337	-370	33	-17	-176	-27	-15	-194	38	0
351	0	0	-433	-195	238	314	-335	21	31	-122	-46	31	-32	98	0
352	0	0	-416	-186	230	301	-323	22	195	5	135	-9	-69	112	0
353	0	0	-393	-190	203	291	-298	6	221	213	122	3	-141	65	0
354	0	0	-407	-182	225	294	-316	21	203	190	135	9	-129	-48	0
355	0	0	-329	-190	139	259	-234	-25	40	91	65	60	-120	108	0
356	0	0	-375	-176	199	275	-287	11	102	-242	-98	-25	-23	102	0
357	0	0	-369	-168	201	268	-285	16	29	-174	-120	-23	-32	32	0
358	0	0	-381	-170	211	275	-296	20	60	-141	-36	-137	-97	15	0
359	0	0	-346	-168	178	257	-262	5	95	-95	-7	-118	-215	-95	0
360	0	0	-404	-164	240	284	-322	38	102	-188	-13	-65	-11	23	0
361	0	0	-228	-170	58	199	-143	-56	110	-95	-118	131	112	83	0
362	0	0	-199	-161	38	180	-118	-61	186	120	75	71	-25	139	0
363	0	0	-214	-162	52	188	-133	-55	265	312	149	62	-75	75	0
364	0	0	-183	-178	5	180	-94	-86	97	201	139	-11	-261	-9	0
365	0	0	-203	-174	29	188	-116	-72	29	89	31	25	-81	67	0
366	0	0	-118	-162	-44	140	-37	-103	15	-184	-126	9	25	-15	0
367	0	0	-8	-172	-164	90	78	-168	-170	-388	-85	151	139	13	0
368	0	0	-51	-151	-100	101	24	-125	15	-217	-21	108	75	15	0
369	0	0	-103	-153	-50	128	-26	-101	112	-1	139	-71	-275	-50	0
370	0	0	-70	-157	-87	113	8	-122	230	98	15	-102	-320	-141	0
371	0	0	-27	-176	-149	101	61	-162	5	-85	-64	32	-126	0	0
372	0	0	169	-145	-314	-12	241	-229	65	-178	-29	135	157	151	0
373	0	0	157	-137	-294	-10	225	-215	155	120	108	201	104	116	0
374	0	0	7	-122	-129	57	68	-125	141	195	228	17	-258	-97	0
375	0	0	82	-135	-217	26	149	-176	300	228	79	-17	-149	-40	0
376	0	0	178	-124	-302	-27	240	-213	147	-102	-149	-110	-65	162	0
377	0	0	267	-128	-395	-69	331	-261	-102	-259	-64	5	-192	-166	0
378	0	0	146	-112	-258	-17	202	-185	-5	-211	-108	87	85	64	0
379	0	0	-74	-106	-32	90	-21	-69	236	-166	-83	-120	-203	-17	0
380	0	0	110	-116	-226	3	168	-171	184	58	-95	-292	-283	147	0
381	0	0	234	-128	-362	-53	298	-245	-67	54	0	-93	-67	31	0
382	0	0	157	-108	-265	-24	211	-186	157	71	46	56	-197	87	0
383	0	0	196	-108	-304	-44	250	-206	252	291	139	62	-27	81	0
384	0	0	41	-108	-149	33	95	-128	91	143	128	-83	-291	-44	0
385	0	0	107	-116	-223	4	165	-169	32	58	89	32	-120	-25	0
386	0	0	53	-100	-153	23	103	-126	56	-133	-178	71	-15	71	0
387	0	0	-37	-93	-56	65	9	-74	5	-197	-141	-25	-50	50	0
388	0	0	-12	-83	-71	47	29	-77	131	-124	-7	-102	-106	40	0
389	0	0	-12	-77	-65	44	26	-71	73	-104	-7	-97	-145	-95	0
390	0	0	-56	-77	-21	66	-17	-49	7	-153	0	-44	-129	46	0
391	0	0	-10	-56	-46	33	18	-51	11	-69	-73	54	42	83	0
392	0	0	14	-42	-56	14	35	-49	155	116	91	62	31	73	0
393	0	0	-35	-42	-7	38	-14	-24	232	197	131	5	-69	95	0
394	0	0	45	-38	-83	-3	64	-60	131	240	149	46	-79	-75	0
395	0	0	-119	-42	77	80	-98	17	62	79	87	81	-60	44	0
396	0	0	-106	-23	83	64	-94	30	-29	-304	-114	7	11	-13	0
397	0	0	-96	-17	79	56	-87	31	42	-211	-75	-52	-79	87	0
398	0	0	-135	-25	110	80	-122	42	87	-143	13	-48	-131	31	0
399	0	0	-155	-29	126	92	-140	48	15	-164	23	-93	-170	-133	0
400	0	0	-146	-32	114	89	-130	41	-17	-87	13	27	-97	-36	0
401	0	0	-148	-19	129	83	-138	55	108	-77	-141	-3	-122	149	0
402	0	0	-82	-7	75	44	-78	34	120	118	34	77	-145	139	0
403	0	0	-107	-1	106	54	-106	52	124	223	112	13	-226	17	0
404	0	0	-51	5	56	23	-53	30	139	172	122	25	-265	-104	0
405	0	0	-128	3	131	62	-129	67	-1	-38	25	87	-93	-48	0
406	0	0	-6	32	38	-13	-22	35	42	-217	-149	44	-69	-29	0
407	0	0	59	44	-15	-51	37	14	-291	-292	-73	201	-81	-85	0
408	0	0	-60	44	104	8	-82	74	36	-157	-135	-110	-182	34	0
409	0	0	-39	52	91	-6	-65	71	3	-145	-116	-69	-230	-135	0
410	0	0	-49	40	89	4	-69	64	-161	-133	-93	-19	-143	-9	0
411	0	0	31	56	25	-43	3	40	0	-170	-143	52	-3	40	0
412	0	0	52	81	29	-66	11	55	98	77	-48	23	-5	97	0
413	0	0	59	91	32	-75	13	61	180	217	-73	17	-162	36	0
414	0	0	39	75	36	-57	1	55	112	91	60	-5	-164	-56	0
415	0	0	52	77	25	-64	13	51	-85	-3	-85	-64	-159	17	0
416	0	0	140	98	-42	-119	91	28	7	-203	-192	3	-9	81	0
417	0	0	88	126	38	-107	25	82	-1	-205	-228	-40	-137	62	0
418	0	0	95	122	27	-108	34	74	25	-155	-157	-126	-203	48	0
419	0	0	146	131	-15	-138	80	58	60	-108	-143	-100	-81	-15	0
420	0	0	29	131	102	-80	-36	116	159	11	-120	-259	-370	-124	0
421	0	0	107	122	15	-114	46	68	-1	-114	-104	-62	-143	112	0
422	0	0	251	153	-98	-202	174	27	36	-199	-248	135	201	170	0
423	0	0	309	170	-139	-239	224	15	164	133	23	106	137	139	0
424	0	0	126	182	56	-154	35	119	141	312	159	52	-159	-54	0
425	0	0	86	184	98	-135	-6	141	281	215	-77	-106	-285	-114	0
426	0	0	124	184	60	-154	32	122	25	-207	-129	-56	-104	34	0
427	0	0	184	199	15	-191	84	107	-126	-351	-291	25	166	87	0
428	0	0	91	215	124	-153	-16	169	155	40	-81	-131	-73	89	0
429	0	0	79	240	161	-159	-41	200	108	-195	-215	-161	32	203	0
430	0	0	37	234	197	-135	-80	215	91	-159	-122	-1	-104	60	0
431	0	0	76	248	172	-162	-48	210	226	161	7	34	-102	23	0
432	0	0	217	261	44	-239	86	152	-168	-29	58	219	0	69	0
433	0	0	176	267	91	-221	42	179	124	192	211	246	93	-46	0
434	0	0	-64	289	353	-112	-208	321	422	238	73	3	-114	79	0
435	0	0	35	291	256	-163	-110	273	188	31	118	-34	-60	141	0
436	0	0	112	302	190	-207	-39	246	44	-182	-17	-11	0	42	0
437	0	0	2	322	320	-162	-159	321	75	-128	-9	-56	13	83	0
438	0	0	54	323	269	-188	-107	296	166	-95	25	-67	-40	27	0
439	0	0	31	331	300	-181	-134	315	54	-42	58	-31	-240	-38	0
440	0	0	-25	343	368	-159	-196	355	-27	-104	83	-5	-31	50	0
441	0	0	-35	360	395	-162	-215	377	89	-161	32	98	62	36	0
442	0	0	-31	380	411	-174	-221	395	188	79	170	56	11	141	0
443	0	0	47	380	333	-213	-143	356	95	256	384	166	25	38	0
444	0	0	-65	388	453	-161	-259	420	184	203	279	3	-98	1	0
445	0	0	-56	384	440	-164	-248	412	170	31	194	153	13	64	0
446	0	0	-186	399	585	-106	-385	492	3	-205	1	-5	44	-21	0
447	0	0	-85	409	494	-162	-289	451	85	-110	135	-11	81	124	0
448	0	0	-263	417	680	-77	-471	548	97	-133	69	-85	-58	79	0
449	0	0	-132	415	547	-141	-339	481	38	-40	21	-54	-124	-159	0
450	0	0	-180	405	585	-112	-382	495	40	-100	159	93	-1	17	0
451	0	0	-194	417	611	-111	-402	514	-31	-157	73	7	48	17	0
452	0	0	-21	417	438	-198	-229	427	252	147	149	137	95	178	0
453	0	0	-106	411	517	-152	-311	464	213	298	217	54	13	145	0
454	0	0	-35	403	438	-184	-236	420	192	246	226	56	-155	-31	0
455	0	0	-122	378	500	-128	-311	439	69	32	201	21	-34	34	0
456	0	0	-39	372	411	-166	-225	391	52	-151	-67	93	17	27	0
457	0	0	-20	364	384	-172	-202	374	79	-128	29	-23	17	120	0
458	0	0	-46	343	389	-148	-217	366	62	-15	-9	-89	-77	21	0
459	0	0	6	322	316	-164	-155	319	38	-79	114	-108	-194	-42	0
460	0	0	-128	289	417	-80	-272	353	182	-9	-75	-310	-279	128	0
461	0	0	21	261	240	-141	-109	250	38	-79	-34	95	-36	32	0
462	0	0	175	240	65	-207	55	152	166	172	137	75	-67	161	0
463	0	0	148	217	69	-182	39	143	186	273	112	-21	-129	95	0
464	0	0	245	197	-48	-221	146	74	213	291	126	40	-254	-32	0
465	0	0	178	153	-25	-165	101	64	-11	25	3	-42	-190	-54	0
466	0	0	342	145	-197	-243	269	-26	133	-118	-91	85	-38	89	0
467	0	0	217	122	-95	-169	156	13	-23	-145	-176	-98	-104	-23	0
468	0	0	453	91	-362	-272	407	-135	11	-122	54	32	-147	-9	0
469	0	0	302	77	-225	-189	263	-74	-29	-129	-133	-38	-318	-120	0
470	0	0	426	31	-395	-228	410	-182	-5	-46	-73	17	-116	7	0
471	0	0	463	15	-448	-239	455	-216	118	-147	-65	58	-48	153	0
472	0	0	519	7	-512	-263	515	-252	141	190	-56	106	-124	110	0
473	0	0	561	-3	-564	-279	562	-283	112	141	32	211	-46	114	0
474	0	0	432	-31	-463	-200	447	-247	292	397	118	-108	-234	50	0
475	0	0	456	-71	-527	-192	491	-299	199	281	46	-141	-380	-149	0
476	0	0	544	-65	-609	-239	576	-337	-42	-137	-151	23	-79	112	0
477	0	0	550	-64	-614	-243	582	-339	67	-174	-110	-83	-159	122	0
478	0	0	545	-73	-618	-236	581	-345	25	-137	-60	-97	-246	48	0
479	0	0	514	-93	-607	-210	560	-350	62	-151	-36	-81	-356	-48	0
480	0	0	441	-102	-543	-169	492	-322	-137	-159	-3	-25	-223	17	0
481	0	0	487	-95	-582	-196	534	-338	-17	-131	-186	38	-139	93	0
482	0	0	508	-108	-616	-200	562	-362	116	93	-48	75	-145	64	0
483	0	0	520	-124	-644	-198	582	-384	9	238	102	73	-261	122	0
484	0	0	427	-120	-547	-153	487	-333	58	420	155	11	-316	-73	0
485	0	0	324	-128	-452	-98	388	-290	188	221	9	-164	-426	-182	0
486	0	0	378	-151	-529	-113	453	-340	-27	-129	-97	34	-345	17	0
487	0	0	359	-137	-496	-111	427	-316	-259	-374	-291	50	-36	73	0
488	0	0	406	-133	-539	-136	472	-336	-65	-135	-139	56	-40	3	0
489	0	0	124	-141	-265	8	194	-203	-42	-129	-155	-195	-455	-67	0
490	0	0	73	-157	-230	42	151	-193	157	83	-25	-114	-374	-56	0
491	0	0	229	-149	-378	-40	303	-263	1	-15	-108	50	-155	-62	0
492	0	0	180	-149	-329	-15	254	-239	116	178	40	141	-91	137	0
493	0	0	94	-164	-258	35	176	-211	104	197	52	21	-269	71	0
494	0	0	124	-161	-285	18	204	-223	126	298	110	17	-291	-89	0
495	0	0	35	-168	-203	66	119	-185	-29	85	89	79	-285	65	0
496	0	0	-43	-151	-108	97	32	-129	-46	-162	-116	34	-159	-9	0
497	0	0	-101	-153	-52	127	-24	-102	29	-192	-102	-29	-178	60	0
498	0	0	-46	-164	-118	105	36	-141	-108	-114	3	-65	-292	-93	0
499	0	0	-106	-164	-58	135	-24	-111	29	-83	-38	-38	-351	-69	0
500	0	0	-171	-168	3	169	-87	-82	-52	-112	-73	-23	-215	-42	0
501	0	0	-95	-159	-64	127	-15	-111	89	-46	-34	87	-11	54	0
502	0	0	-53	-153	-100	103	23	-126	172	131	17	106	-157	126	0
503	0	0	-55	-155	-100	105	22	-127	215	258	128	23	-141	65	0
504	0	0	-59	-161	-102	110	21	-131	153	320	149	54	-302	-7	0
505	0	0	-87	-168	-81	127	-3	-124	93	27	118	85	-122	-1	0
506	0	0	-57	-161	-104	109	23	-132	29	-83	-60	42	-38	-3	0
507	0	0	-70	-151	-81	110	5	-116	83	-128	-110	13	-129	23	0
508	0	0	-109	-153	-44	131	-32	-98	31	-27	-77	-98	-137	-3	0
509	0	0	3	-159	-162	78	82	-160	54	-54	-19	-27	-199	-52	0
510	0	0	-41	-176	-135	108	47	-155	3	-19	-54	0	-60	0	0
511	0	0	70	-168	-238	49	154	-203	106	19	-56	-77	-31	188	0
512	0	0	82	-170	-252	44	167	-211	108	230	56	83	-34	164	0
513	0	0	103	-172	-275	34	189	-223	225	331	166	5	-106	83	0
514	0	0	138	-182	-320	22	229	-251	192	323	133	23	-159	60	0
515	0	0	91	-188	-279	48	185	-233	64	102	180	58	-25	122	0
516	0	0	184	-174	-358	-5	271	-266	65	-44	-79	-19	46	25	0
517	0	0	38	-161	-199	61	118	-180	69	-64	-131	11	-48	157	0
518	0	0	92	-164	-256	36	174	-210	38	5	21	-102	-104	122	0
519	0	0	29	-168	-197	69	113	-182	-50	-32	9	-34	-116	-87	0
520	0	0	146	-162	-308	8	227	-235	87	21	-31	31	-128	21	0
521	0	0	46	-188	-234	71	140	-211	-36	-9	-50	48	-126	52	0
522	0	0	256	-174	-430	-41	343	-302	1	5	-64	164	176	261	0
523	0	0	237	-151	-388	-43	312	-269	104	205	155	143	128	91	0
524	0	0	79	-157	-236	39	157	-196	323	506	217	1	-149	60	0
525	0	0	97	-168	-265	35	181	-216	248	310	77	-110	-215	-108	0
526	0	0	190	-170	-360	-10	275	-265	27	-69	-91	-1	21	118	0
527	0	0	66	-151	-217	42	141	-184	31	-128	-149	-124	-34	5	0
528	0	0	176	-159	-335	-8	255	-247	139	60	-32	-75	23	116	0
529	0	0	111	-164	-275	26	193	-219	100	-91	9	-44	-178	-25	0
530	0	0	113	-172	-285	29	199	-228	44	-42	7	-19	-46	11	0
531	0	0	97	-166	-263	34	180	-214	83	9	25	141	118	145	0
532	0	0	110	-159	-269	24	189	-214	168	159	67	62	29	104	0
533	0	0	68	-166	-234	49	151	-200	248	353	141	100	-38	190	0
534	0	0	144	-168	-312	12	228	-240	271	211	219	97	-114	95	0
535	0	0	-25	-176	-151	100	63	-163	294	353	155	-100	-287	-75	0
536	0	0	-112	-168	-56	140	-28	-112	32	-106	-71	17	-79	128	0
537	0	0	-8	-155	-147	81	69	-151	182	-114	-34	56	19	50	0
538	0	0	-136	-168	-32	152	-52	-100	9	-137	29	83	-75	34	0
539	0	0	-82	-155	-73	118	-4	-114	44	-71	73	7	-29	3	0
540	0	0	-152	-147	5	149	-78	-71	244	118	-157	-263	-184	186	0
541	0	0	106	-161	-267	27	186	-214	93	27	133	15	-3	126	0
542	0	0	-60	-139	-79	99	9	-109	122	135	91	112	5	100	0
543	0	0	-16	-153	-137	84	60	-145	67	172	289	259	116	-7	0
544	0	0	-230	-133	97	181	-163	-18	351	341	-52	52	11	44	0
545	0	0	-74	-153	-79	113	2	-116	203	23	97	62	87	65	0
546	0	0	-27	-153	-126	90	49	-139	112	-157	-27	62	116	83	0
547	0	0	-97	-149	-52	123	-22	-100	172	-87	-36	36	50	139	0
548	0	0	-83	-162	-79	122	-2	-120	93	7	-40	-19	-38	38	0
549	0	0	12	-168	-180	78	96	-174	155	73	97	15	-62	-34	0
550	0	0	-169	-188	-19	178	-75	-103	-17	-32	3	60	23	13	0
551	0	0	99	-180	-279	40	189	-229	195	141	23	-1	118	168	0
552	0	0	103	-176	-279	36	191	-227	153	430	180	161	153	184	0
553	0	0	155	-174	-329	9	242	-251	248	426	159	56	-21	155	0
554	0	0	115	-174	-289	29	202	-231	221	434	188	145	-27	102	0
555	0	0	89	-190	-279	50	184	-234	97	240	199	97	44	139	0
556	0	0	103	-176	-279	36	191	-227	32	11	-44	114	118	95	0
557	0	0	138	-176	-314	19	226	-245	93	-29	-27	73	112	104	0
558	0	0	142	-176	-318	17	230	-247	-46	-31	67	112	164	-58	0
559	0	0	171	-174	-345	1	258	-259	97	91	56	-3	-100	0	0
560	0	0	176	-190	-366	7	271	-278	40	91	-7	87	21	40	0
561	0	0	242	-178	-420	-32	331	-299	91	60	7	118	209	172	0
562	0	0	301	-166	-467	-67	384	-316	164	349	89	32	168	199	0
563	0	0	205	-186	-391	-9	298	-288	186	477	85	102	44	219	0
564	0	0	219	-180	-399	-19	309	-289	120	366	139	23	-58	44	0
565	0	0	288	-195	-483	-46	385	-339	126	197	25	5	108	11	0
566	0	0	351	-174	-525	-88	438	-349	52	-7	-13	40	164	128	0
567	0	0	366	-153	-519	-106	442	-336	135	64	0	15	129	159	0
568	0	0	336	-164	-500	-86	418	-332	112	93	-42	-21	19	15	0
569	0	0	413	-176	-589	-118	501	-382	71	203	54	-62	-108	58	0
570	0	0	289	-186	-475	-51	382	-330	34	9	25	91	7	89	0
571	0	0	454	-195	-649	-129	551	-422	65	118	62	81	-25	162	0
572	0	0	562	-184	-746	-189	654	-465	87	192	-13	188	376	372	0
573	0	0	436	-178	-614	-129	525	-396	129	335	118	182	221	77	0
574	0	0	281	-174	-455	-53	368	-314	358	560	258	19	-40	83	0
575	0	0	185	-197	-382	6	283	-289	248	411	131	-147	-225	-48	0
576	0	0	239	-201	-440	-19	339	-320	62	-34	5	-19	-17	64	0
577	0	0	211	-194	-405	-8	308	-299	-91	-213	-190	81	180	302	0
578	0	0	200	-162	-362	-19	281	-262	-7	-60	-46	52	221	36	0
579	0	0	39	-170	-209	65	124	-189	124	62	106	-54	-124	-17	0
580	0	0	-66	-186	-120	126	27	-153	225	273	102	-116	-3	56	0
581	0	0	44	-188	-232	72	138	-210	201	122	110	11	-38	275	0
582	0	0	-10	-180	-170	95	80	-175	238	345	213	129	128	258	0
583	0	0	-64	-178	-114	121	25	-146	143	273	376	308	145	-19	0
584	0	0	-321	-164	157	242	-239	-3	393	376	242	65	48	164	0
585	0	0	-342	-178	164	260	-253	-7	137	36	192	-11	97	91	0
586	0	0	-267	-180	87	223	-177	-46	209	-46	73	174	129	182	0
587	0	0	-441	-178	263	309	-352	42	58	-9	102	-13	110	135	0
588	0	0	-395	-188	207	291	-301	9	195	50	174	-13	42	48	0
589	0	0	-453	-180	273	316	-363	46	129	54	281	-34	-42	0	0
590	0	0	-546	-197	349	371	-447	76	27	-9	269	98	25	93	0
591	0	0	-592	-197	395	394	-493	99	77	-58	211	110	176	95	0
592	0	0	-593	-190	403	391	-498	106	254	291	194	42	161	188	0
593	0	0	-583	-184	399	383	-491	107	252	446	399	48	64	159	0
594	0	0	-664	-178	486	421	-575	154	238	349	320	118	34	-40	0
595	0	0	-720	-197	523	458	-621	163	89	211	254	38	95	52	0
596	0	0	-680	-190	490	435	-585	150	85	-46	161	104	225	110	0
597	0	0	-742	-176	566	459	-654	195	112	52	91	67	170	102	0
598	0	0	-812	-176	636	494	-724	230	135	44	89	-65	-19	83	0
599	0	0	-682	-176	506	429	-594	165	153	71	261	5	-29	52	0
600	0	0	-789	-186	603	487	-696	208	42	13	67	11	11	11	0
601	0	0	-634	-186	448	410	-541	131	166	81	162	178	184	149	0
602	0	0	-720	-199	521	459	-620	161	223	217	141	69	36	135	0
603	0	0	-531	-194	337	362	-434	71	374	388	261	91	5	141	0
604	0	0	-631	-195	436	413	-533	120	195	327	275	15	-58	-29	0
605	0	0	-517	-205	312	361	-414	53	108	197	141	54	23	135	0
606	0	0	-469	-190	279	329	-374	44	52	-9	11	102	129	46	0
607	0	0	-455	-176	279	315	-367	51	135	73	-124	-3	-29	81	0
608	0	0	-465	-180	285	322	-375	52	-3	71	-151	-83	-11	-36	0
609	0	0	-348	-186	162	267	-255	-12	102	23	3	-32	-112	25	0
610	0	0	-397	-190	207	293	-302	8	176	98	-248	-271	-190	141	0
611	0	0	-122	-186	-64	154	-29	-125	112	-29	-126	64	67	124	0
612	0	0	-111	-180	-69	145	-21	-124	190	168	-44	114	106	85	0
613	0	0	-47	-184	-137	115	45	-160	174	296	38	-9	-73	118	0
614	0	0	147	-192	-339	22	243	-265	182	347	75	25	-186	56	0
615	0	0	41	-197	-238	78	139	-217	-23	118	-102	87	-25	97	0
616	0	0	265	-192	-457	-36	361	-324	-52	-54	-192	-11	64	15	0
617	0	0	258	-186	-444	-36	351	-315	56	-29	-170	42	19	128	0
618	0	0	273	-194	-467	-39	370	-330	44	-54	-199	-126	-129	9	0
619	0	0	440	-194	-634	-123	537	-414	38	102	-110	40	-36	0	0
620	0	0	396	-195	-591	-100	493	-393	-31	-27	-178	62	-31	116	0
621	0	0	533	-188	-721	-172	627	-454	0	-25	-172	-31	52	98	0
622	0	0	602	-166	-768	-218	685	-467	157	320	64	141	85	281	0
623	0	0	514	-170	-684	-172	599	-427	38	230	-129	161	230	77	0
624	0	0	625	-164	-789	-230	707	-476	273	453	128	93	-42	-29	0
625	0	0	512	-184	-696	-164	604	-440	273	273	-38	-106	-223	-87	0
626	0	0	578	-207	-785	-185	681	-496	-3	-27	-256	-106	-15	124	0
627	0	0	619	-197	-816	-211	717	-506	-122	-250	-323	27	209	234	0
628	0	0	562	-186	-748	-188	655	-467	17	-13	-98	118	180	91	0
629	0	0	368	-188	-556	-90	462	-372	139	174	-5	-69	-153	-48	0
630	0	0	355	-205	-560	-75	457	-382	195	209	-11	-104	-248	3	0
631	0	0	395	-194	-589	-100	492	-391	31	-65	-95	116	128	147	0
632	0	0	479	-201	-680	-139	579	-440	36	104	65	98	5	23	0
633	0	0	329	-188	-517	-70	423	-352	40	246	259	5	-29	124	0
634	0	0	242	-188	-430	-27	336	-309	145	228	77	110	174	114	0
635	0	0	39	-199	-238	80	138	-218	234	374	108	-56	-48	-7	0
636	0	0	121	-195	-316	37	218	-255	195	-27	-38	-23	-32	27	0
637	0	0	89	-203	-292	57	190	-247	-269	-159	232	244	155	19	0
638	0	0	-173	-188	-15	180	-79	-101	-52	-118	182	162	79	-91	0
639	0	0	-414	-180	234	297	-324	27	304	23	36	25	-32	-69	0
640	0	0	-371	-195	176	283	-273	-9	124	-44	110	11	93	46	0
641	0	0	-334	-203	131	268	-232	-36	79	11	129	114	129	25	0
642	0	0	-434	-190	244	312	-339	27	188	259	215	190	128	77	0
643	0	0	-510	-190	320	350	-415	65	267	403	271	79	-25	116	0
644	0	0	-469	-194	275	331	-372	40	277	329	446	131	56	-40	0
645	0	0	-715	-203	512	459	-613	154	157	128	306	95	131	32	0
646	0	0	-673	-190	483	431	-578	146	50	-116	116	122	110	1	0
647	0	0	-771	-195	576	483	-673	190	120	-27	190	85	139	-17	0
648	0	0	-894	-194	700	544	-797	253	-7	-29	184	-97	-38	-7	0
649	0	0	-825	-197	628	511	-726	215	104	-50	271	-5	-112	-141	0
650	0	0	-953	-205	748	579	-850	271	-23	65	194	32	73	-13	0
651	0	0	-857	-194	663	525	-760	234	42	-77	91	155	87	-5	0
652	0	0	-845	-186	659	515	-752	236	205	234	298	182	199	79	0
653	0	0	-979	-178	801	578	-890	311	275	355	252	79	25	79	0
654	0	0	-862	-195	667	528	-764	236	162	271	308	27	-67	-145	0
655	0	0	-814	-192	622	503	-718	215	114	170	294	207	44	42	0
656	0	0	-790	-195	595	492	-692	200	77	-58	104	110	124	73	0
657	0	0	-789	-190	599	489	-694	204	79	-64	31	79	67	0	0
658	0	0	-699	-195	504	447	-601	154	0	-9	168	38	3	-81	0
659	0	0	-647	-201	446	424	-546	122	114	-52	157	-23	-69	-174	0
660	0	0	-719	-207	512	463	-615	152	-23	-11	73	60	-7	0	0
661	0	0	-490	-192	298	341	-394	53	69	52	95	184	176	27	0
662	0	0	-459	-186	273	322	-366	43	199	128	162	135	0	110	0
663	0	0	-405	-182	223	293	-314	20	190	337	116	77	-29	67	0
664	0	0	-350	-182	168	266	-259	-7	197	329	174	56	-128	-25	0
665	0	0	-374	-182	192	278	-283	5	259	246	-25	-217	-157	120	0
666	0	0	-263	-186	77	224	-170	-54	29	-17	-106	58	56	36	0
667	0	0	-209	-182	27	195	-118	-77	-25	-44	-194	-69	-83	-46	0
668	0	0	-63	-192	-129	127	33	-160	-56	-9	60	7	-67	-7	0
669	0	0	-151	-195	-44	173	-53	-119	-31	-36	-108	-56	-131	-170	0
670	0	0	-117	-192	-75	154	-21	-133	104	-97	-89	1	-56	42	0
671	0	0	57	-195	-252	69	154	-223	58	-91	-69	102	23	93	0
672	0	0	110	-190	-300	40	205	-245	133	149	-38	67	-67	102	0
673	0	0	108	-194	-302	43	205	-248	143	300	56	-3	-176	87	0
674	0	0	126	-199	-325	36	225	-262	52	347	-9	-64	-289	-32	0
675	0	0	225	-205	-430	-10	327	-317	21	172	-11	23	-19	40	0
676	0	0	145	-194	-339	24	242	-266	-32	-195	-223	32	-79	7	0
677	0	0	199	-190	-389	-4	294	-289	-71	-124	-174	-50	-137	38	0
678	0	0	233	-184	-417	-24	325	-300	-64	-149	-184	104	36	-7	0
679	0	0	144	-176	-320	16	232	-248	-3	114	-5	-52	-279	-75	0
680	0	0	233	-186	-419	-23	326	-302	145	197	-79	-100	-366	-221	0
681	0	0	254	-203	-457	-25	355	-330	-27	21	-131	-19	-203	85	0
682	0	0	406	-197	-603	-104	504	-400	-17	-108	-197	54	106	205	0
683	0	0	330	-176	-506	-77	418	-341	75	209	7	221	48	131	0
684	0	0	202	-182	-384	-10	293	-283	246	467	25	-9	-269	27	0
685	0	0	159	-192	-351	16	255	-271	176	242	-11	-172	-393	-133	0
686	0	0	190	-190	-380	0	285	-285	-50	-151	-225	11	-7	11	0
687	0	0	299	-195	-494	-52	396	-344	-166	-207	-133	-95	-126	-137	0
688	0	0	194	-182	-376	-6	285	-279	-128	-73	-65	-54	-178	-60	0
689	0	0	109	-205	-314	48	211	-259	-42	-147	-56	-65	-250	-85	0
690	0	0	82	-199	-281	58	181	-240	42	-44	-106	-54	-58	58	0
691	0	0	159	-194	-353	17	256	-273	114	60	-153	-40	-104	182	0
692	0	0	245	-199	-444	-23	344	-321	149	234	79	-36	-60	114	0
693	0	0	122	-203	-325	40	223	-264	60	242	172	91	-199	38	0
694	0	0	113	-201	-314	44	213	-257	164	279	149	110	-184	-48	0
695	0	0	-85	-203	-118	144	16	-160	129	19	52	31	-46	151	0
696	0	0	29	-192	-221	81	125	-206	58	-122	-149	-215	-83	58	0
697	0	0	27	-182	-209	77	118	-195	52	-60	0	25	-81	95	0
698	0	0	-44	-172	-128	108	42	-150	-102	-60	102	207	-23	-65	0
699	0	0	-305	-172	133	238	-219	-19	188	-64	-98	-129	-164	-100	0
700	0	0	-66	-180	-114	123	24	-147	263	122	13	-244	-205	139	0
701	0	0	-136	-186	-50	161	-43	-118	64	60	-36	-87	9	139	0
702	0	0	-101	-182	-81	141	-10	-131	137	128	137	95	-93	155	0
703	0	0	-120	-182	-62	151	-29	-122	226	271	242	50	-15	93	0
704	0	0	-131	-195	-64	163	-33	-129	254	265	188	23	-172	-21	0
705	0	0	-204	-209	-5	206	-99	-107	106	91	108	106	3	36	0
706	0	0	-176	-203	-27	189	-74	-115	65	-124	1	69	44	58	0
707	0	0	-251	-197	54	224	-152	-71	122	-137	36	3	141	129	0
708	0	0	-257	-207	50	232	-153	-78	36	-23	40	-153	-48	-27	0
709	0	0	-246	-190	56	218	-151	-67	42	40	135	-3	36	-116	0
710	0	0	-358	-194	164	276	-261	-15	-13	-106	149	64	-21	3	0
711	0	0	-199	-180	19	189	-109	-80	36	-73	110	139	172	79	0
712	0	0	-268	-164	104	216	-186	-30	159	126	95	194	65	77	0
713	0	0	-174	-174	0	174	-87	-87	275	331	228	151	21	128	0
714	0	0	-238	-188	50	213	-144	-69	190	320	258	104	-52	7	0
715	0	0	-265	-190	75	227	-170	-57	65	108	118	79	131	23	0
716	0	0	-257	-182	75	219	-166	-53	64	-77	21	133	155	25	0
717	0	0	-342	-172	170	257	-256	-1	129	-141	-1	79	77	85	0
718	0	0	-230	-174	56	202	-143	-59	174	75	27	-116	102	50	0
719	0	0	-319	-186	133	252	-226	-26	40	27	46	-89	0	-42	0
720	0	0	-273	-215	58	244	-165	-78	-29	-42	56	97	29	-9	0
721	0	0	-197	-194	3	195	-100	-95	118	-36	11	164	188	194	0
722	0	0	-57	-194	-137	125	40	-165	184	289	178	143	139	246	0
723	0	0	-132	-180	-48	156	-42	-114	277	415	234	85	54	161	0
724	0	0	-118	-170	-52	144	-33	-111	118	304	195	25	-52	-56	0
725	0	0	-140	-192	-52	166	-44	-122	40	149	172	46	98	31	0
726	0	0	-128	-164	-36	146	-46	-100	-48	-128	54	31	194	52	0
727	0	0	-164	-122	42	143	-103	-40	-11	-69	-40	-11	124	97	0
728	0	0	-64	-89	-25	76	-19	-57	139	21	-19	-34	83	91	0
729	0	0	-94	-67	27	80	-60	-20	1	-52	13	-69	-97	-85	0
730	0	0	-170	-48	122	109	-146	37	145	178	-13	-162	-170	-34	0
731	0	0	-4	-71	-67	37	31	-69	-3	-25	56	42	15	56	0
732	0	0	102	-60	-162	-21	132	-111	-9	-7	-5	112	306	223	0
733	0	0	74	-34	-108	-20	91	-71	157	168	128	155	184	116	0
734	0	0	-45	-42	3	43	-24	-19	259	477	277	1	-9	25	0
735	0	0	-166	-64	102	115	-134	19	180	248	60	-129	-250	-170	0
736	0	0	-82	-79	3	80	-42	-38	31	-91	-27	-73	48	31	0
737	0	0	10	-85	-95	37	52	-90	-135	-273	-203	-5	263	135	0
738	0	0	-96	-71	25	83	-60	-23	71	-104	-114	-137	-46	44	0
739	0	0	-70	-83	-13	76	-28	-48	15	11	40	-102	-64	-69	0
740	0	0	-133	-97	36	115	-84	-30	-67	-79	-15	-62	-36	60	0
741	0	0	-2	-89	-87	45	42	-88	58	-58	-42	100	149	46	0
742	0	0	-136	-98	38	117	-87	-30	95	58	81	-1	64	149	0
743	0	0	-127	-100	27	113	-77	-36	161	234	95	-9	-19	69	0
744	0	0	-58	-118	-60	88	1	-89	161	289	172	64	-75	9	0
745	0	0	-298	-122	176	210	-237	27	44	-27	-38	-5	54	62	0
746	0	0	-246	-159	87	202	-166	-36	-75	-180	-162	23	-151	11	0
747	0	0	-253	-143	110	198	-181	-16	104	-110	-32	-13	73	157	0
748	0	0	-342	-176	166	259	-254	-5	-102	-256	-97	-89	-65	-89	0
749	0	0	-314	-153	161	233	-237	4	40	-279	-228	13	95	98	0
750	0	0	-420	-172	248	296	-334	38	108	34	-85	-219	-261	-155	0
751	0	0	-154	-188	-34	171	-60	-111	-5	27	17	-120	48	124	0
752	0	0	-248	-186	62	217	-155	-62	-143	-137	205	188	54	34	0
753	0	0	-352	-170	182	261	-267	6	164	149	25	-102	-137	52	0
754	0	0	-312	-184	128	248	-220	-28	100	248	141	-29	-81	-44	0
755	0	0	-422	-199	223	310	-322	12	-23	9	62	-15	-42	42	0
756	0	0	-382	-194	188	288	-285	-3	-15	-240	-166	9	-7	-9	0
757	0	0	-473	-194	279	333	-376	42	-29	-194	-104	-77	-34	15	0
758	0	0	-451	-201	250	326	-350	24	46	-139	-48	-161	-95	-31	0
759	0	0	-433	-207	226	320	-329	9	-3	-151	7	-112	-236	-50	0
760	0	0	-556	-211	345	383	-450	67	-9	-85	-139	9	1	1	0
761	0	0	-334	-226	108	280	-221	-59	-13	-104	-50	-56	-93	27	0
762	0	0	-361	-199	162	280	-261	-18	149	137	98	9	-27	135	0
763	0	0	-455	-203	252	329	-353	24	209	182	112	17	-143	118	0
764	0	0	-387	-199	188	293	-287	-5	161	265	131	-38	-120	-40	0
765	0	0	-572	-219	353	395	-462	67	19	44	-9	-32	-40	-73	0
766	0	0	-420	-201	219	310	-319	9	106	-201	-52	32	13	46	0
767	0	0	-543	-192	351	367	-447	79	-5	-232	-48	-95	40	-3	0
768	0	0	-527	-194	333	360	-430	69	19	-95	-118	-157	-151	-38	0
769	0	0	-488	-194	294	341	-391	50	17	-83	-21	-77	-273	-77	0
770	0	0	-616	-211	405	413	-510	97	-85	-149	46	-65	-93	-19	0
771	0	0	-466	-199	267	332	-366	34	50	-118	-69	106	1	-3	0
772	0	0	-519	-190	329	354	-424	69	118	36	102	137	-48	85	0
773	0	0	-545	-190	355	367	-450	82	157	176	50	-9	-129	34	0
774	0	0	-490	-205	285	347	-387	40	114	162	118	60	-73	-95	0
775	0	0	-443	-234	209	338	-326	-12	36	32	42	36	-89	40	0
776	0	0	-506	-217	289	361	-397	36	-73	-242	-143	62	7	-21	0
777	0	0	-577	-221	356	399	-466	67	-25	-283	-155	-42	-9	-34	0
778	0	0	-449	-238	211	343	-330	-13	58	-147	-56	-116	-81	-1	0
779	0	0	-478	-296	182	387	-330	-57	3	-71	-60	-50	-129	-116	0
780	0	0	-565	-368	197	466	-381	-85	-98	-209	-97	-50	-79	-52	0
781	0	0	-433	-430	3	431	-218	-213	104	-137	-64	87	97	46	0
782	0	0	-536	-494	42	515	-289	-226	114	85	50	97	-5	81	0
783	0	0	-546	-539	7	542	-276	-266	164	164	67	1	-145	-11	0
784	0	0	-496	-587	-91	541	-202	-339	128	145	155	60	-166	-13	0
785	0	0	-653	-613	40	633	-346	-286	31	-87	-42	-3	5	56	0
786	0	0	-432	-523	-91	477	-170	-307	-54	-289	-184	36	11	-29	0
787	0	0	-276	-388	-112	332	-82	-250	-232	-455	-106	215	217	-17	0
788	0	0	-327	-201	126	264	-226	-37	-36	-300	-236	131	106	-110	0
789	0	0	-237	-7	230	122	-233	111	79	-60	11	-52	-292	-62	0
790	0	0	-41	203	244	-81	-142	223	-93	-128	25	34	-54	56	0
791	0	0	124	471	347	-297	-111	409	31	-97	-157	122	93	65	0
792	0	0	213	663	450	-438	-118	556	100	64	-42	-11	7	95	0
793	0	0	458	944	486	-701	-14	715	190	211	79	-73	-48	87	0
794	0	0	619	1348	729	-983	-55	1038	129	159	23	32	-170	-21	0
795	0	0	867	1860	993	-1363	-63	1426	9	-91	71	-46	-79	17	0
796	0	0	1090	2372	1282	-1731	-96	1827	21	-223	-97	48	44	129	0
797	0	0	1329	2834	1505	-2081	-88	2169	-46	-225	-149	-29	-29	23	0
798	0	0	1564	3094	1530	-2329	17	2312	-5	-205	-69	126	174	3	0
799	0	0	1366	2960	1594	-2163	-114	2277	81	-215	-67	-32	-83	-17	0
800	0	0	1280	2766	1486	-2023	-103	2126	240	17	25	-157	-310	-58	0
801	0	0	1070	2428	1358	-1749	-144	1893	5	-137	-126	-31	-67	21	0
802	0	0	1054	1998	944	-1526	55	1471	-50	-38	-143	69	203	254	1
803	0	0	704	1528	824	-1116	-60	1176	126	44	54	184	131	89	0
804	0	0	508	1103	595	-805	-43	849	106	209	116	42	-3	42	0
805	0	0	264	756	492	-510	-114	624	69	15	21	-11	-50	108	0
806	0	0	31	428	397	-229	-183	412	-126	-244	-81	-23	23	-25	0
807	0	0	-132	153	285	-10	-208	219	-5	-207	-108	-3	-7	77	0
808	0	0	-350	-69	281	209	-315	106	-46	-147	-153	-164	-64	11	0
809	0	0	-296	-182	114	239	-205	-34	85	-122	-3	-29	-201	-23	0
810	0	0	-478	-306	172	392	-325	-67	-87	-139	1	-17	-36	-5	0
811	0	0	-449	-380	69	414	-259	-155	15	-174	-60	36	60	87	0
812	0	0	-408	-401	7	404	-207	-197	128	133	64	23	-7	170	0
813	0	0	-472	-391	81	431	-276	-155	56	143	217	302	126	32	0
814	0	0	-604	-339	265	471	-434	-37	327	209	15	-42	-44	23	0
815	0	0	-484	-304	180	394	-332	-62	263	137	-46	-244	-153	157	0
816	0	0	-517	-279	238	398	-377	-20	89	-153	-128	-172	-42	106	0
817	0	0	-504	-246	258	375	-381	6	17	-246	-73	-54	15	-23	0
818	0	0	-548	-221	327	384	-437	53	29	-79	17	-95	-180	118	0
819	0	0	-552	-205	347	378	-449	71	104	-135	-19	-17	-209	-27	0
820	0	0	-530	-201	329	365	-429	64	-31	-27	32	27	-25	42	0
821	0	0	-494	-182	312	338	-403	65	81	-180	36	116	5	85	0
822	0	0	-509	-176	333	342	-421	78	143	83	91	83	-31	108	0
823	0	0	-533	-182	351	357	-442	84	149	240	124	19	-73	65	0
824	0	0	-502	-186	316	344	-409	65	168	190	174	-40	-188	-9	0
825	0	0	-538	-199	339	368	-438	70	3	139	42	100	23	5	0
826	0	0	-583	-186	397	384	-490	105	-60	-269	-129	17	-11	-25	0
827	0	0	-523	-184	339	353	-431	77	29	-172	-40	-25	31	-3	0
828	0	0	-583	-186	397	384	-490	105	40	-100	-32	-104	1	-36	0
829	0	0	-511	-180	331	345	-421	75	15	-122	-52	-126	-180	-162	0
830	0	0	-552	-194	358	373	-455	82	-71	-120	-89	60	-29	5	0
831	0	0	-481	-194	287	337	-384	46	13	-176	-31	81	58	116	0
832	0	0	-329	-176	153	252	-241	-11	97	118	77	-50	-9	106	0
833	0	0	-350	-180	170	265	-260	-5	133	118	164	236	157	27	0
834	0	0	-527	-172	355	349	-441	91	306	323	141	-38	-164	23	0
835	0	0	-463	-192	271	327	-367	39	186	228	-9	-246	-267	-112	0
836	0	0	-418	-195	223	306	-320	14	-29	-244	-91	-56	-108	64	0
837	0	0	-217	-186	31	201	-124	-77	-186	-380	-279	11	133	79	0
838	0	0	-284	-149	135	216	-209	-7	3	-273	-31	91	75	50	0
839	0	0	-422	-153	269	287	-345	58	83	0	-71	-184	-211	-87	0
840	0	0	-231	-164	67	197	-149	-48	238	93	46	-141	-213	-40	0
841	0	0	-269	-153	116	211	-192	-18	-161	-289	11	71	-13	3	0
842	0	0	64	-151	-215	43	139	-183	7	69	85	77	-29	13	0
843	0	0	-87	-147	-60	117	-13	-103	38	89	50	223	128	-29	0
844	0	0	-245	-141	104	193	-174	-18	393	203	-52	-62	13	-7	0
845	0	0	-148	-157	-9	152	-69	-83	219	143	-157	-302	-244	129	0
846	0	0	0	-180	-180	90	90	-180	-98	-139	-192	-60	-27	40	0
847	0	0	115	-170	-285	27	200	-227	-186	-287	79	170	168	-71	0
848	0	0	-17	-162	-145	89	64	-153	-194	-209	-36	38	-93	-91	0
849	0	0	3	-159	-162	78	82	-160	-38	-40	-60	-102	-178	-122	0
850	0	0	-26	-161	-135	93	54	-148	-54	-54	-7	3	44	23	0
851	0	0	78	-133	-211	27	144	-172	9	-131	-56	38	1	85	0
852	0	0	128	-114	-242	-7	185	-178	159	85	29	151	-3	114	0
853	0	0	93	-110	-203	8	148	-156	159	223	56	-19	-5	56	0
854	0	0	99	-104	-203	2	151	-153	75	213	170	-77	-157	-1	0
855	0	0	97	-118	-215	10	156	-166	-13	81	36	58	-48	98	0
856	0	0	75	-122	-197	23	136	-159	-42	-192	-77	19	21	-21	0
857	0	0	117	-106	-223	-5	170	-164	23	-56	-79	40	-29	124	0
858	0	0	-15	-106	-91	60	38	-98	3	-58	-135	-65	-110	-11	0
859	0	0	82	-100	-182	9	132	-141	27	-50	3	-97	-162	-75	0
860	0	0	35	-110	-145	37	90	-127	-67	15	-1	3	-13	-5	0
861	0	0	188	-95	-283	-46	235	-189	-40	-102	42	151	64	-5	0
862	0	0	31	-71	-102	20	66	-86	114	108	83	102	-9	102	0
863	0	0	2	-75	-77	36	39	-76	166	225	124	1	-75	97	0
864	0	0	42	-87	-129	22	85	-108	162	225	190	15	-170	-3	0
865	0	0	2	-83	-85	40	43	-84	60	65	172	89	-19	77	0
866	0	0	-29	-79	-50	54	10	-64	-58	-149	-34	-3	58	36	0
867	0	0	-120	-64	56	92	-88	-4	11	-207	31	-19	5	73	0
868	0	0	-156	-54	102	105	-129	24	23	-19	-91	-54	-64	31	0
869	0	0	-108	-58	50	83	-79	-4	44	-108	32	-71	-98	-91	0
870	0	0	-148	-71	77	109	-112	3	-11	-81	38	1	-65	-9	0
871	0	0	-137	-50	87	93	-112	18	31	-87	56	104	69	60	0
872	0	0	-113	-42	71	77	-92	14	110	155	87	71	27	159	0
873	0	0	-76	-38	38	57	-57	0	3	180	283	248	31	-85	0
874	0	0	-86	-32	54	59	-70	11	110	298	131	9	-139	-50	0
875	0	0	-57	-42	15	49	-36	-13	79	36	133	21	-71	-27	0
876	0	0	-145	-19	126	82	-135	53	-85	-277	-60	56	-139	-36	0
877	0	0	-92	-13	79	52	-85	33	1	-128	-44	64	-73	-42	0
878	0	0	-158	-9	149	83	-153	70	-9	-207	-56	-85	-291	-143	0
879	0	0	-90	-15	75	52	-82	30	-48	-114	21	-126	-298	-141	0
880	0	0	-61	-15	46	38	-53	15	-129	-139	36	27	-85	-91	0
881	0	0	-93	11	104	41	-98	57	-100	-195	-60	46	-87	-60	0
882	0	0	83	31	-52	-57	67	-10	75	46	17	42	-129	-19	0
883	0	0	-2	19	21	-8	-11	20	118	195	25	29	-147	42	0
884	0	0	80	36	-44	-58	62	-4	36	192	31	-15	-269	-89	0
885	0	0	71	23	-48	-47	59	-12	25	5	-21	-11	-85	-44	0
886	0	0	69	31	-38	-50	53	-3	-203	-131	-161	-77	-184	-67	0
887	0	0	70	38	-32	-54	51	3	-347	-459	-256	128	38	-62	0
888	0	0	90	71	-19	-80	54	26	-124	-298	-133	133	-21	-73	0
889	0	0	18	83	65	-50	-23	74	-19	-38	-15	-71	-364	-238	0
890	0	0	-51	65	116	-7	-83	90	83	-5	-97	-211	-370	-153	0
891	0	0	87	64	-23	-75	55	20	-62	-129	-155	9	-213	-21	0
892	0	0	253	81	-172	-167	212	-45	-95	-139	-205	151	48	145	0
893	0	0	180	116	-64	-148	122	26	15	93	3	139	-58	77	0
894	0	0	160	128	-32	-144	96	48	147	186	-42	-19	-273	-21	0
895	0	0	-60	135	195	-37	-127	165	133	133	-232	-100	-269	-91	0
896	0	0	269	141	-128	-205	198	6	-60	-201	-159	-112	-238	108	0
897	0	0	189	162	-27	-175	108	67	-52	-58	-225	-112	-25	104	0
898	0	0	9	168	159	-88	-75	163	-139	-219	-199	-1	-56	-162	0
899	0	0	-85	186	271	-50	-178	228	194	-112	-207	-205	-168	-81	0
900	0	0	-35	184	219	-74	-127	201	54	-197	-174	-81	-38	83	0
901	0	0	137	199	62	-168	37	130	46	-182	-147	-27	-9	114	0
902	0	0	87	211	124	-149	-18	167	126	100	-135	-27	-3	145	0
903	0	0	115	219	104	-167	5	161	252	215	-13	44	-75	155	0
904	0	0	88	223	135	-155	-23	179	64	174	44	-83	-201	31	0
905	0	0	51	221	170	-136	-59	195	-27	95	-155	-21	-129	73	0
906	0	0	43	242	199	-142	-78	220	1	-172	-128	5	32	62	0
907	0	0	-38	258	296	-110	-167	277	-52	-217	-184	-149	-79	52	0
908	0	0	54	271	217	-162	-81	244	108	-120	-126	-104	-71	93	0
909	0	0	8	289	281	-148	-136	285	-11	-93	-100	-58	-124	-75	0
910	0	0	12	275	263	-143	-125	269	9	-131	32	-21	-97	81	0
911	0	0	97	294	197	-195	-50	245	135	-52	-5	108	129	155	0
912	0	0	55	316	261	-185	-103	288	141	128	-25	25	11	108	0
913	0	0	9	329	320	-169	-155	324	242	316	118	40	52	221	0
914	0	0	44	333	289	-188	-122	311	116	209	60	40	-205	-25	0
915	0	0	42	323	281	-182	-119	302	112	89	203	112	32	65	0
916	0	0	-13	345	358	-166	-185	351	5	-219	0	69	71	46	0
917	0	0	-22	366	388	-172	-205	377	56	-54	-27	52	104	67	0
918	0	0	-101	370	471	-134	-286	420	93	-95	67	-65	52	89	0
919	0	0	-85	355	440	-135	-262	397	60	-137	100	-95	-135	-67	0
920	0	0	-95	345	440	-125	-267	392	21	-83	269	89	67	79	0
921	0	0	-136	374	510	-119	-323	442	0	-137	81	100	186	-27	0
922	0	0	-45	403	448	-179	-246	425	100	129	238	139	180	67	0
923	0	0	-114	409	523	-147	-318	466	203	325	205	89	137	60	0
924	0	0	-79	419	498	-170	-288	458	145	232	312	38	-75	0	0
925	0	0	-212	426	638	-107	-425	532	269	153	44	-147	-11	91	0
926	0	0	-173	436	609	-131	-391	522	-29	-248	75	62	172	-13	0
927	0	0	-161	448	609	-143	-385	528	19	-155	112	42	145	27	0
928	0	0	-237	436	673	-99	-455	554	73	-36	75	-77	141	1	0
929	0	0	-220	426	646	-103	-433	536	-27	-40	129	-7	-75	-67	0
930	0	0	-229	403	632	-87	-430	517	58	-168	81	97	17	-25	0
931	0	0	-119	391	510	-136	-314	450	50	-44	104	195	215	44	0
932	0	0	-176	388	564	-106	-370	476	151	36	176	81	172	120	0
933	0	0	-97	376	473	-139	-285	424	289	246	250	106	81	116	0
934	0	0	-43	356	399	-156	-221	377	228	170	316	116	58	-108	0
935	0	0	-152	331	483	-89	-317	407	69	-9	133	7	83	-13	0
936	0	0	-39	323	362	-142	-200	342	-5	-170	7	62	190	-1	0
937	0	0	-144	306	450	-81	-297	378	-23	-219	32	-81	77	81	0
938	0	0	-124	275	399	-75	-261	337	11	-246	13	-34	203	-108	0
939	0	0	-99	244	343	-72	-221	293	81	114	192	-7	-32	-71	0
940	0	0	-171	205	376	-17	-273	290	137	23	-15	-244	-273	-207	0
941	0	0	51	153	102	-102	-25	127	-79	40	7	-42	-3	83	0
942	0	0	109	149	40	-129	34	94	-36	-120	-73	203	234	176	0
943	0	0	150	139	-11	-144	80	64	60	151	102	225	176	25	0
944	0	0	115	120	5	-117	55	62	199	300	277	17	-100	-106	0
945	0	0	74	73	-1	-73	37	36	248	194	29	-69	-234	-87	0
946	0	0	122	62	-60	-92	91	1	-87	-360	-192	75	44	-56	0
947	0	0	315	38	-277	-176	296	-119	-87	-250	-34	3	-71	-135	0
948	0	0	108	29	-79	-68	93	-25	-120	-194	-104	-13	-110	-93	0
949	0	0	168	11	-157	-89	162	-73	-56	-259	-263	-83	46	-32	0
950	0	0	44	-21	-65	-11	54	-43	137	7	-131	-219	-269	-199	0
951	0	0	309	-46	-355	-131	332	-200	-126	-77	-79	-91	-83	75	0
952	0	0	433	-48	-481	-192	457	-264	-139	-9	114	226	3	-36	0
953	0	0	163	-69	-232	-47	197	-150	7	114	75	162	-32	-52	0
954	0	0	218	-71	-289	-73	253	-180	11	131	-42	3	-182	-120	0
955	0	0	205	-91	-296	-57	250	-193	-71	31	-69	58	-120	5	0
956	0	0	192	-102	-294	-45	243	-198	-75	-261	-236	-54	29	-7	0
957	0	0	218	-100	-318	-59	268	-209	-75	-205	-124	-46	-100	108	0
958	0	0	142	-110	-252	-16	197	-181	-29	-178	-98	-159	-162	36	0
959	0	0	157	-112	-269	-22	213	-190	-95	-157	-40	-184	-254	-114	0
960	0	0	142	-129	-271	-6	206	-200	-139	-256	-141	-48	-211	-106	0
961	0	0	153	-118	-271	-17	212	-194	-67	-176	-172	65	-56	13	0
962	0	0	140	-129	-269	-5	204	-199	13	-50	-79	67	-178	65	0
963	0	0	154	-137	-291	-8	222	-214	122	159	1	32	-128	64	0
964	0	0	20	-137	-157	58	88	-147	-50	71	-120	-62	-368	-131	0
965	0	0	110	-159	-269	24	189	-214	-15	34	-120	56	-122	-11	0
966	0	0	-25	-151	-126	88	50	-138	-155	-271	-215	-64	-21	-17	0
967	0	0	169	-162	-331	-3	250	-246	-269	-327	46	114	-62	-54	0
968	0	0	-87	-180	-93	133	3	-136	-104	-120	-215	-137	-139	17	0
969	0	0	43	-174	-217	65	130	-195	-77	-106	-106	-159	-232	-122	0
970	0	0	-93	-186	-93	139	0	-139	-126	-182	-102	34	-178	0	0
971	0	0	-19	-174	-155	96	68	-164	-133	-240	-147	48	-44	21	0
972	0	0	-15	-164	-149	89	67	-156	40	-3	58	42	-19	98	0
973	0	0	43	-170	-213	63	128	-191	-1	194	65	85	-182	5	0
974	0	0	6	-170	-176	82	91	-173	93	226	44	-64	-327	-34	0
975	0	0	-140	-186	-46	163	-47	-116	-27	-56	-44	60	-110	-13	0
976	0	0	-69	-164	-95	116	13	-129	-153	-246	-149	-17	-64	-124	0
977	0	0	-134	-157	-23	145	-55	-90	5	-137	-199	-32	1	-5	0
978	0	0	-203	-159	44	181	-123	-57	-83	-207	-129	-225	-207	-17	0
979	0	0	-134	-159	-25	146	-54	-92	13	-159	-60	-60	-73	-174	0
980	0	0	-151	-162	-11	156	-70	-86	-133	-85	-100	-46	-50	-124	0
981	0	0	-84	-155	-71	119	-6	-113	-44	-141	-60	73	65	-19	0
982	0	0	-138	-149	-11	143	-63	-80	67	40	34	44	-34	19	0
983	0	0	-128	-159	-31	143	-48	-95	178	186	85	-27	-50	54	0
984	0	0	-36	-162	-126	99	45	-144	139	226	135	44	-164	-15	0
985	0	0	-113	-188	-75	150	-19	-131	13	-34	93	46	-67	-38	0
986	0	0	-128	-172	-44	150	-42	-108	-48	-265	-122	64	-9	-15	0
987	0	0	-171	-166	5	168	-88	-80	-29	-172	-139	-3	21	54	0
988	0	0	-144	-176	-32	160	-56	-104	32	-120	-3	-120	-95	-21	0
989	0	0	-183	-172	11	177	-97	-80	-7	-108	-23	-46	-197	-126	0
990	0	0	-218	-180	38	199	-128	-71	-58	-166	-36	19	-100	31	0
991	0	0	-124	-168	-44	146	-40	-106	-3	-155	-13	100	69	-1	0
992	0	0	26	-168	-194	71	110	-181	-126	-129	60	320	199	-48	0
993	0	0	-132	-137	-5	134	-63	-71	71	137	155	182	151	65	0
994	0	0	-218	-139	79	178	-148	-30	281	302	180	21	-190	-48	0
995	0	0	-201	-149	52	175	-126	-48	180	215	54	-58	-294	-108	0
996	0	0	-191	-159	32	175	-111	-63	-124	-89	-126	-81	-95	-11	0
997	0	0	-165	-174	-9	169	-78	-91	-219	-374	-192	0	114	110	0
998	0	0	-116	-141	-25	128	-45	-83	9	-172	-95	131	122	1	0
999	0	0	-391	-153	238	272	-314	42	135	40	-9	-151	-139	-60	0
1000	0	0	-278	-166	112	222	-195	-27	215	106	-34	-98	-172	-42	0
1001	0	0	-272	-164	108	218	-190	-28	58	-23	-73	0	-95	25	0
1002	0	0	-175	-164	11	169	-93	-76	124	143	38	93	17	77	0
1003	0	0	-261	-159	102	210	-181	-28	98	42	207	207	87	-97	0
1004	0	0	-406	-137	269	271	-337	66	320	244	-29	-42	-147	-46	0
1005	0	0	-335	-161	174	248	-254	6	267	199	-69	-236	-162	223	0
1006	0	0	-155	-182	-27	168	-64	-104	-102	-128	-118	-122	-38	79	0
1007	0	0	-233	-164	69	198	-151	-47	81	-36	-75	-38	-17	73	0
1008	0	0	-325	-155	170	240	-247	7	31	-116	-50	-147	-128	-3	0
1009	0	0	-256	-161	95	208	-175	-33	-15	-81	-48	-93	-236	-34	0
1010	0	0	-346	-170	176	258	-261	3	-9	-147	-3	-5	-34	25	0
1011	0	0	-292	-159	133	225	-212	-13	29	-145	-69	118	7	116	0
1012	0	0	-269	-149	120	209	-194	-14	120	168	54	29	71	114	0
1013	0	0	-249	-145	104	197	-176	-20	172	283	62	40	-48	129	0
1014	0	0	-212	-139	73	175	-142	-33	199	211	161	-25	-128	-3	0
1015	0	0	-379	-143	236	261	-307	46	9	-71	-46	1	-67	9	0
1016	0	0	-249	-141	108	195	-178	-16	-95	-145	-85	32	25	40	0
1017	0	0	-259	-128	131	193	-195	1	46	-164	-17	-15	36	112	0
1018	0	0	-344	-143	201	243	-272	29	-36	-133	-58	-97	-129	27	0
1019	0	0	-224	-153	71	188	-147	-41	-3	-64	32	-36	-93	-166	0
1020	0	0	-253	-166	87	209	-170	-39	-77	-102	50	50	-32	31	0
1021	0	0	-201	-153	48	177	-124	-52	81	-164	-7	112	73	54	0
1022	0	0	-154	-141	13	147	-83	-64	166	147	34	95	81	131	0
1023	0	0	-222	-145	77	183	-149	-34	182	246	65	-1	-46	50	0
1024	0	0	-109	-151	-42	130	-33	-96	164	263	97	75	-194	-50	0
1025	0	0	-177	-164	13	170	-95	-75	9	95	71	17	-36	48	0
1026	0	0	-189	-155	34	172	-111	-60	-7	-182	-34	32	-1	42	0
1027	0	0	-280	-149	131	214	-205	-9	-19	-145	-69	-52	75	-36	0
1028	0	0	-185	-141	44	163	-114	-48	97	-108	-58	-81	-131	11	0
1029	0	0	-263	-147	116	205	-189	-15	56	-81	25	-40	-180	-44	0
1030	0	0	-199	-159	40	179	-119	-59	-29	-137	11	48	-97	-65	0
1031	0	0	-205	-159	46	182	-125	-56	67	-83	-23	98	81	42	0
1032	0	0	-25	-153	-128	89	51	-140	-91	-38	234	302	-64	-73	0
1033	0	0	-145	-145	0	145	-72	-72	250	258	172	91	-114	139	0
1034	0	0	-145	-162	-17	153	-64	-89	159	176	184	5	-143	0	0
1035	0	0	-212	-168	44	190	-128	-62	-48	50	77	9	-98	42	0
1036	0	0	-200	-164	36	182	-118	-64	-98	-168	-85	104	139	-69	0
1037	0	0	-187	-149	38	168	-112	-55	42	-174	-104	7	54	13	0
1038	0	0	-232	-151	81	191	-156	-35	81	-83	-85	-100	-7	-7	0
1039	0	0	-248	-161	87	204	-167	-37	-5	-87	-40	-52	-129	-46	0
1040	0	0	-362	-170	192	266	-277	11	-19	-203	-118	-60	27	-1	0
1041	0	0	-147	-174	-27	160	-60	-100	5	-91	-83	23	44	58	0
1042	0	0	-195	-157	38	176	-116	-59	155	114	-64	54	98	126	0
1043	0	0	-246	-155	91	200	-168	-32	108	194	9	-23	-31	11	0
1044	0	0	-68	-166	-98	117	15	-132	192	327	38	93	-31	-3	0
1045	0	0	-311	-172	139	241	-225	-16	153	219	-110	-184	-250	-54	0
1046	0	0	-111	-180	-69	145	-21	-124	3	-190	-174	-40	-85	32	0
1047	0	0	-112	-170	-58	141	-27	-114	-238	-446	-176	157	236	95	0
1048	0	0	-110	-139	-29	124	-40	-84	-124	-188	-155	56	73	-67	0
1049	0	0	-209	-151	58	180	-133	-46	114	128	-67	34	-226	-32	0
1050	0	0	-311	-166	145	238	-228	-10	89	5	-164	-230	-294	-162	0
1051	0	0	-99	-186	-87	142	-6	-136	-42	-17	3	-58	-81	129	0
1052	0	0	-48	-176	-128	112	40	-152	-201	-157	-50	172	139	122	0
1053	0	0	-197	-176	21	186	-109	-77	172	289	100	-120	-65	56	0
1054	0	0	-163	-195	-32	179	-65	-113	9	209	116	102	-69	23	0
1055	0	0	-171	-178	-7	174	-82	-92	-1	73	-133	-42	-122	65	0
1056	0	0	-236	-192	44	214	-140	-74	32	79	-19	23	-108	-21	0
1057	0	0	-143	-201	-58	172	-42	-129	-213	-494	-190	110	143	25	0
1058	0	0	-220	-188	32	204	-126	-78	-114	-116	32	106	17	-120	0
1059	0	0	-515	-168	347	341	-431	89	89	-137	-153	-162	-79	-65	0
1060	0	0	-352	-199	153	275	-252	-23	-11	-131	-104	-112	-34	17	0
1061	0	0	-229	-197	32	213	-130	-82	-23	-100	-31	67	13	-44	0
1062	0	0	-329	-186	143	257	-236	-21	98	143	11	108	40	143	0
1063	0	0	-337	-184	153	260	-245	-15	108	166	95	-38	-120	71	0
1064	0	0	-279	-184	95	231	-187	-44	122	174	209	21	-166	32	0
1065	0	0	-410	-203	207	306	-308	2	-19	54	73	-69	-32	40	0
1066	0	0	-387	-192	195	289	-291	1	-32	-95	-120	-129	-52	126	0
1067	0	0	-434	-178	256	306	-345	39	-48	-157	-31	11	19	52	0
1068	0	0	-496	-176	320	336	-408	72	42	-141	-93	-122	-106	17	0
1069	0	0	-416	-178	238	297	-327	30	21	-133	50	-129	-133	-93	0
1070	0	0	-510	-192	318	351	-414	63	-116	-129	-1	21	-79	-32	0
1071	0	0	-333	-186	147	259	-240	-19	40	-180	71	114	46	93	0
1072	0	0	-410	-168	242	289	-326	37	98	151	32	64	126	40	0
1073	0	0	-352	-164	188	258	-270	12	9	205	252	209	17	-71	0
1074	0	0	-413	-157	256	285	-334	49	62	168	112	-62	-263	-69	0
1075	0	0	-373	-172	201	272	-287	14	56	112	141	25	13	11	0
1076	0	0	-429	-164	265	296	-347	50	-75	-263	-79	7	27	-48	0
1077	0	0	-330	-166	164	248	-247	-1	34	-161	0	1	54	100	0
1078	0	0	-399	-159	240	279	-319	40	89	-143	-62	-73	-25	11	0
1079	0	0	-329	-176	153	252	-241	-11	-21	-69	-52	-110	-128	-98	0
1080	0	0	-302	-186	116	244	-209	-35	-19	-50	73	5	-25	83	0
1081	0	0	-271	-176	95	223	-183	-40	-32	-153	-180	21	48	0	0
1082	0	0	-157	-172	-15	164	-71	-93	172	215	9	129	-3	108	0
1083	0	0	-251	-180	71	215	-161	-54	131	273	44	-21	23	106	0
1084	0	0	-50	-174	-124	112	37	-149	145	176	106	-71	-126	0	0
1085	0	0	-163	-192	-29	177	-67	-110	89	60	40	155	58	67	0
1086	0	0	35	-201	-236	83	135	-218	-159	-145	-116	48	56	-95	0
1087	0	0	-53	-192	-139	122	43	-165	58	-153	-65	67	64	168	0
1088	0	0	-150	-190	-40	170	-55	-115	-9	-108	-120	-54	-73	-9	0
1089	0	0	-46	-197	-151	121	52	-174	62	-145	-38	-182	-201	-89	0
1090	0	0	-70	-203	-133	136	31	-168	-106	-95	7	21	36	32	0
1091	0	0	-1	-195	-194	98	96	-194	32	-89	-197	-38	25	124	0
1092	0	0	34	-192	-226	79	130	-209	118	139	29	64	67	116	0
1093	0	0	15	-192	-207	88	111	-199	197	207	91	-15	-23	162	0
1094	0	0	55	-203	-258	74	156	-230	108	170	98	-9	-228	-34	0
1095	0	0	0	-209	-209	104	104	-209	-67	91	-11	44	9	-5	0
1096	0	0	29	-203	-232	87	130	-217	-126	-219	-106	79	-5	54	0
1097	0	0	6	-203	-209	98	107	-206	-65	-174	-60	-34	-87	128	0
1098	0	0	-58	-201	-143	129	42	-172	-230	-246	-19	161	108	-83	0
1099	0	0	-87	-199	-112	143	12	-155	135	102	-5	-112	-135	-23	0
1100	0	0	-159	-207	-48	183	-55	-127	116	77	-112	-184	-234	-108	0
1101	0	0	-54	-209	-155	131	50	-182	-77	-91	-25	34	-56	126	0
1102	0	0	131	-192	-323	30	227	-257	-102	-102	-83	225	205	77	0
1103	0	0	49	-176	-225	63	137	-200	126	159	161	250	97	137	0
1104	0	0	-69	-162	-93	115	12	-127	141	420	143	-23	-151	29	0
1105	0	0	-122	-180	-58	151	-32	-119	201	180	38	-64	-209	-46	0
1106	0	0	-143	-197	-54	170	-44	-125	-106	-180	-65	-104	-98	118	0
1107	0	0	-132	-172	-40	152	-46	-106	-25	-213	-89	-143	-13	9	0
1108	0	0	-200	-205	-5	202	-97	-105	-100	-221	-52	-46	1	58	0
1109	0	0	-400	-174	226	287	-313	26	128	-114	-79	-67	-52	-85	0
1110	0	0	-213	-188	25	200	-119	-81	29	-77	-64	100	5	54	0
1111	0	0	-64	-201	-137	132	36	-169	-48	-19	-21	-54	-29	91	0
1112	0	0	-57	-186	-129	121	36	-157	-186	-73	254	281	19	-36	0
1113	0	0	-236	-192	44	214	-140	-74	-13	100	203	71	-118	-112	0
1114	0	0	-174	-203	-29	188	-72	-116	116	192	184	69	-215	-48	0
1115	0	0	-306	-211	95	258	-200	-58	19	-9	93	62	-5	-79	0
1116	0	0	-226	-203	23	214	-124	-90	-27	-223	-1	29	38	-104	0
1117	0	0	-288	-186	102	237	-195	-42	-11	-155	-15	-13	-31	-54	0
1118	0	0	-295	-195	100	245	-197	-47	7	-38	-95	-102	-93	-34	0
1119	0	0	-230	-207	23	218	-126	-92	15	-120	50	-40	-244	-213	0
1120	0	0	-284	-201	83	242	-183	-59	-91	-120	44	34	-36	-93	0
1121	0	0	-161	-192	-31	176	-65	-111	-25	-143	3	91	-15	-21	0
1122	0	0	-177	-182	-5	179	-86	-93	58	170	19	54	15	34	0
1123	0	0	-134	-190	-56	162	-39	-123	226	190	147	25	-36	-23	0
1124	0	0	-124	-188	-64	156	-30	-126	120	236	166	1	-166	-50	0
1125	0	0	-202	-199	3	200	-102	-98	-21	19	36	-3	-85	-97	0
1126	0	0	-117	-188	-71	152	-23	-129	58	-58	-151	-95	-108	67	0
1127	0	0	-207	-188	19	197	-113	-84	-65	-108	-157	-48	-5	-95	0
1128	0	0	-193	-184	9	188	-101	-87	-5	-120	-141	-122	-131	-73	0
1129	0	0	-29	-182	-153	105	62	-167	1	-56	-77	-133	-217	-178	0
1130	0	0	-145	-199	-54	172	-45	-126	-65	-182	-62	27	-62	-75	0
1131	0	0	-33	-186	-153	109	60	-169	-25	-199	-161	102	-64	-62	0
1132	0	0	-12	-182	-170	97	79	-176	95	75	48	77	-9	56	0
1133	0	0	-18	-180	-162	99	72	-171	120	145	17	27	-164	-89	0
1134	0	0	76	-197	-273	60	174	-235	106	248	67	52	-201	-62	0
1135	0	0	-95	-195	-100	145	2	-147	71	-32	-112	73	-93	0	0
1136	0	0	82	-197	-279	57	180	-238	-32	-232	-215	77	-42	-79	0
1137	0	0	-27	-184	-157	105	65	-170	3	-273	-168	-52	-50	-31	0
1138	0	0	56	-182	-238	63	147	-210	25	-170	-141	-141	-147	-54	0
1139	0	0	21	-178	-199	78	110	-188	-9	-149	-118	-139	-195	-192	0
1140	0	0	4	-197	-201	96	102	-199	-172	-190	-151	-81	-67	-52	0
1141	0	0	112	-192	-304	40	208	-248	-1	-145	-232	108	85	-9	0
1142	0	0	70	-188	-258	59	164	-223	91	85	-50	87	-112	116	0
1143	0	0	87	-188	-275	50	181	-231	95	250	-44	-38	-104	-7	0
1144	0	0	124	-203	-327	39	225	-265	-13	161	79	-15	-141	-65	0
1145	0	0	50	-219	-269	84	159	-244	-120	38	-9	-64	-75	9	0
1146	0	0	55	-201	-256	73	155	-228	-147	-207	-197	7	-48	-73	0
1147	0	0	-40	-199	-159	119	59	-179	-81	-159	-192	-48	-46	-81	0
1148	0	0	-52	-195	-143	123	45	-169	-87	-73	-133	-54	-197	-1	0
1149	0	0	-53	-192	-139	122	43	-165	-128	-118	-62	-186	-223	-217	0
1150	0	0	-41	-207	-166	124	62	-186	-87	-40	-62	44	-95	-44	0
1151	0	0	-21	-195	-174	108	76	-184	-54	-128	-17	38	-69	36	0
1152	0	0	-47	-178	-131	112	42	-154	32	122	3	13	-106	40	0
1153	0	0	-62	-184	-122	123	30	-153	215	172	65	44	-168	11	0
1154	0	0	-82	-194	-112	138	15	-153	93	199	174	-65	-230	-48	0
1155	0	0	-190	-209	-19	199	-85	-114	5	-9	1	11	-85	-48	0
1156	0	0	-173	-205	-32	189	-70	-118	-73	-246	-52	-36	-93	-52	0
1157	0	0	-283	-194	89	238	-186	-52	-19	-118	-54	-83	7	-3	0
1158	0	0	-321	-190	131	255	-226	-29	21	-91	-133	-182	-168	-67	0
1159	0	0	-277	-190	87	233	-182	-51	0	-77	50	-108	-203	-108	0
1160	0	0	-448	-190	258	319	-353	34	153	64	-62	-322	-358	-31	0
1161	0	0	-288	-213	75	250	-181	-69	-69	0	-44	54	-100	-9	0
1162	0	0	-195	-192	3	193	-99	-94	-75	-126	-58	98	114	124	0
1163	0	0	-290	-176	114	233	-202	-31	157	131	258	211	137	58	0
1164	0	0	-542	-170	372	356	-457	101	242	335	170	11	-207	-48	0
1165	0	0	-457	-188	269	322	-363	40	172	170	129	-195	-356	-172	0
1166	0	0	-418	-188	230	303	-324	21	46	-164	-17	-15	-102	44	0
1167	0	0	-457	-180	277	318	-367	48	-211	-471	-98	77	141	-67	0
1168	0	0	-455	-151	304	303	-379	76	-98	-213	25	147	-3	-54	0
1169	0	0	-579	-168	411	373	-495	121	19	-131	34	-21	-91	-143	0
1170	0	0	-482	-147	335	314	-408	94	69	-139	67	0	-98	-83	0
1171	0	0	-540	-162	378	351	-459	108	106	102	168	-1	-147	3	0
1172	0	0	-459	-149	310	304	-384	80	69	228	32	11	48	62	0
1173	0	0	-511	-166	345	338	-428	89	-19	124	166	73	-21	17	0
1174	0	0	-496	-151	345	323	-420	97	62	54	112	192	23	40	0
1175	0	0	-571	-162	409	366	-490	123	197	164	-102	-281	-161	58	0
1176	0	0	-368	-178	190	273	-279	6	25	-110	1	-112	-54	118	0
1177	0	0	-352	-176	176	264	-264	0	-273	-232	73	285	-50	-27	0
1178	0	0	-451	-162	289	306	-370	63	-151	-170	-19	32	-116	-155	0
1179	0	0	-447	-151	296	299	-371	72	7	-60	-108	-44	-168	-38	0
1180	0	0	-480	-147	333	313	-406	93	-137	-95	-54	-13	-145	-3	0
1181	0	0	-298	-122	176	210	-237	27	-65	5	-34	153	48	81	0
1182	0	0	-337	-85	252	211	-294	83	157	83	54	128	21	128	0
1183	0	0	-280	-52	228	166	-254	88	172	236	58	19	-97	54	0
1184	0	0	-261	-46	215	153	-238	84	129	275	91	95	-38	-81	0
1185	0	0	-268	-32	236	150	-252	102	0	21	9	38	-87	-21	0
1186	0	0	-193	-17	176	105	-184	79	-64	-240	-73	71	-3	31	0
1187	0	0	-209	-15	194	112	-201	89	19	-104	-48	-27	-38	108	0
1188	0	0	-249	-9	240	129	-244	115	29	-102	-93	-137	-60	0	0
1189	0	0	-145	-19	126	82	-135	53	32	-93	-23	-118	-149	-60	0
1190	0	0	-193	-46	147	119	-170	50	-21	-93	-11	23	-79	7	0
1191	0	0	50	-48	-98	-1	74	-73	-52	15	-40	102	54	-46	0
1192	0	0	-83	-60	23	71	-53	-18	114	157	44	44	77	100	0
1193	0	0	-148	-67	81	107	-114	7	118	275	67	-93	-38	31	0
1194	0	0	-57	-64	-7	60	-25	-35	172	254	124	38	-162	-52	0
1195	0	0	-92	-79	13	85	-52	-33	29	69	83	54	-31	32	0
1196	0	0	-145	-87	58	116	-101	-14	-83	-161	-137	67	32	-21	0
1197	0	0	-68	-81	-13	74	-27	-47	54	-135	-29	-75	-36	34	0
1198	0	0	-210	-102	108	156	-159	3	58	-98	-69	-110	-21	-42	0
1199	0	0	-194	-97	97	145	-145	0	-97	11	-25	-133	-176	-62	0
1200	0	0	-195	-114	81	154	-138	-16	-21	-67	-48	-1	-23	-44	0
1201	0	0	-216	-116	100	166	-158	-8	3	-93	-9	87	64	67	0
1202	0	0	-232	-128	104	180	-168	-12	97	89	0	65	-32	29	0
1203	0	0	-168	-128	40	148	-104	-44	32	259	310	219	116	-60	0
1204	0	0	-219	-122	97	170	-158	-12	170	176	126	-13	-100	-54	0
1205	0	0	-222	-141	81	181	-151	-30	21	112	50	95	13	-19	0
1206	0	0	-350	-141	209	245	-279	34	-162	-120	-133	36	29	-40	0
1207	0	0	-437	-137	300	287	-368	81	-36	-157	-147	-21	-17	56	0
1208	0	0	-499	-139	360	319	-429	110	-5	-62	-128	-97	-71	75	0
1209	0	0	-482	-157	325	319	-403	84	-36	-104	9	-65	-161	-126	0
1210	0	0	-577	-172	405	374	-491	116	-60	-77	34	-3	-15	-11	0
1211	0	0	-465	-161	304	313	-384	71	-58	-149	19	58	32	48	0
1212	0	0	-549	-161	388	355	-468	113	114	137	21	141	46	19	0
1213	0	0	-602	-162	440	382	-521	139	129	240	122	-46	-46	7	0
1214	0	0	-548	-166	382	357	-465	108	131	258	116	34	-153	-75	0
1215	0	0	-725	-190	535	457	-630	172	-83	-19	106	-11	-52	-60	0
1216	0	0	-566	-194	372	380	-469	89	-97	-81	5	44	-87	85	0
1217	0	0	-634	-188	446	411	-540	129	-258	-329	-170	-25	153	65	0
1218	0	0	-684	-157	527	420	-605	185	25	-176	-7	149	83	-15	0
1219	0	0	-858	-172	686	515	-772	257	54	67	73	-102	-164	-97	0
1220	0	0	-764	-182	582	473	-673	200	180	126	34	-176	-161	-108	0
1221	0	0	-656	-201	455	428	-555	127	-60	-54	65	-32	-73	58	0
1222	0	0	-632	-182	450	407	-541	134	-69	-135	1	219	215	137	0
1223	0	0	-613	-161	452	387	-532	145	34	135	145	217	46	-1	0
1224	0	0	-675	-161	514	418	-594	176	89	126	54	139	128	98	0
1225	0	0	-792	-166	626	479	-709	230	211	261	29	-129	-195	29	0
1226	0	0	-558	-172	386	365	-472	107	87	-114	-42	-95	29	95	0
1227	0	0	-591	-182	409	386	-500	113	-153	-323	-129	50	172	178	0
1228	0	0	-691	-162	529	426	-610	183	-79	-188	44	65	7	-234	0
1229	0	0	-821	-164	657	492	-739	246	188	-85	-129	-40	-44	-17	0
1230	0	0	-657	-174	483	415	-570	154	27	-106	-19	7	-23	52	0
1231	0	0	-538	-172	366	355	-452	97	40	-65	19	54	15	5	0
1232	0	0	-499	-168	331	333	-415	81	161	67	79	89	9	102	0
1233	0	0	-455	-194	261	324	-358	33	207	335	124	-5	-9	98	0
1234	0	0	-379	-242	137	310	-258	-52	205	310	188	-15	-147	54	0
1235	0	0	-442	-314	128	378	-285	-93	-3	73	60	81	-64	-11	0
1236	0	0	-452	-388	64	420	-258	-162	-89	-116	-40	52	21	3	0
1237	0	0	-547	-450	97	498	-322	-176	56	-73	-124	-27	40	31	0
1238	0	0	-600	-492	108	546	-354	-192	7	-157	-137	-133	-97	-46	0
1239	0	0	-454	-523	-69	488	-192	-296	-31	-89	-15	-87	-211	-40	0
1240	0	0	-527	-552	-25	539	-251	-288	-81	-38	21	-34	-85	7	0
1241	0	0	-456	-477	-21	466	-217	-249	-100	-122	-65	38	50	-31	0
1242	0	0	-235	-351	-116	293	-59	-233	89	135	11	46	79	77	0
1243	0	0	-215	-184	31	199	-123	-76	-40	139	234	176	9	-91	0
1244	0	0	-15	19	34	-2	-24	26	122	254	-17	-116	-180	-100	0
1245	0	0	62	256	194	-159	-66	225	48	170	46	62	-25	110	0
1246	0	0	159	514	355	-336	-98	434	-60	-236	-159	40	-48	-42	0
1247	0	0	309	704	395	-506	-43	549	1	-75	-149	-31	31	-23	0
1248	0	0	298	971	673	-634	-187	822	0	-118	-110	-98	-52	-29	0
1249	0	0	570	1344	774	-957	-102	1059	23	-62	-149	-114	-221	-100	0
1250	0	0	695	1835	1140	-1265	-222	1487	-110	-143	-114	-93	-25	-17	0
1251	0	0	1171	2335	1164	-1753	3	1749	108	5	-207	-40	52	91	0
1252	0	0	1283	2813	1530	-2048	-123	2171	161	108	-46	91	19	126	0
1253	0	0	1484	3090	1606	-2287	-61	2348	211	207	44	-29	-106	124	0
1254	0	0	1478	3030	1552	-2254	-37	2291	182	199	85	25	-172	85	0
1255	0	0	1230	2834	1604	-2032	-187	2219	-7	-15	-3	19	-87	1	0
1256	0	0	1218	2508	1290	-1863	-36	1899	-143	-139	-98	120	-46	-7	0
1257	0	0	782	2114	1332	-1448	-275	1723	-52	-205	-153	-32	71	-29	1
1258	0	0	598	1610	1012	-1104	-207	1311	62	-85	-122	-124	-3	5	0
1259	0	0	369	1187	818	-778	-224	1002	42	-118	-71	-106	-139	-79	0
1260	0	0	76	799	723	-437	-323	761	-108	-29	-50	9	25	-5	0
1261	0	0	51	504	453	-277	-201	478	-75	-114	-118	104	67	-54	0
1262	0	0	-186	225	411	-19	-298	318	60	159	77	83	42	186	0
1263	0	0	-375	-13	362	194	-368	174	69	261	91	-34	-102	65	0
1264	0	0	-463	-149	314	306	-388	82	60	209	135	-21	-151	0	0
1265	0	0	-555	-259	296	407	-425	18	9	-17	77	-15	-29	-50	0
1266	0	0	-551	-323	228	437	-389	-47	-15	-170	-54	100	110	9	0
1267	0	0	-699	-358	341	528	-520	-8	17	-110	-126	-25	42	19	0
1268	0	0	-542	-347	195	444	-368	-76	-91	-176	91	176	182	-29	0
1269	0	0	-818	-314	504	566	-661	95	211	-9	31	-110	-62	-25	0
1270	0	0	-759	-304	455	531	-607	75	182	93	-42	-176	-291	-164	0
1271	0	0	-612	-283	329	447	-470	23	-128	0	64	-32	-42	23	0
1272	0	0	-486	-221	265	353	-375	22	-85	-79	64	265	217	100	0
1273	0	0	-604	-182	422	393	-513	120	3	100	217	203	93	29	0
1274	0	0	-631	-170	461	400	-546	145	180	409	333	-44	-81	-97	0
1275	0	0	-759	-168	591	463	-675	211	221	236	129	-102	-192	-19	0
1276	0	0	-647	-174	473	410	-560	149	-153	-161	-3	-3	-93	5	0
1277	0	0	-715	-147	568	431	-641	210	50	-129	-38	-44	69	11	0
1278	0	0	-755	-170	585	462	-670	207	-104	-246	3	-1	-38	-38	0
1279	0	0	-779	-174	605	476	-692	215	23	-135	65	32	-29	-95	0
1280	0	0	-730	-168	562	449	-646	197	192	-40	-135	-250	-246	122	0
1281	0	0	-477	-190	287	333	-382	48	-31	-97	102	75	110	31	0
1282	0	0	-713	-172	541	442	-627	184	102	32	147	48	50	56	0
1283	0	0	-691	-172	519	431	-605	173	34	211	232	188	-9	-93	0
1284	0	0	-653	-184	469	418	-561	142	170	215	258	91	-15	-9	0
1285	0	0	-688	-184	504	436	-596	160	36	-34	60	-50	-36	-34	0
1286	0	0	-517	-182	335	349	-426	76	-40	-137	-21	73	19	-36	0
1287	0	0	-647	-166	481	406	-564	157	58	-190	-38	-64	106	65	0
1288	0	0	-565	-162	403	363	-484	120	29	-91	-85	-100	-124	-13	0
1289	0	0	-596	-168	428	382	-512	130	0	-131	-9	-147	-238	-44	0
1290	0	0	-502	-182	320	342	-411	69	11	-32	25	-60	-21	31	0
1291	0	0	-497	-166	331	331	-414	82	-23	-69	-97	-95	48	104	0
1292	0	0	-407	-157	250	282	-328	46	120	102	102	46	-7	95	0
1293	0	0	-377	-149	228	263	-302	39	164	238	27	29	-104	29	0
1294	0	0	-346	-151	195	248	-270	22	114	174	75	-34	-207	-40	0
1295	0	0	-378	-159	219	268	-298	30	-36	1	54	-58	-9	-50	0
1296	0	0	-300	-141	159	220	-229	9	-36	-178	-168	0	-25	-21	0
1297	0	0	-128	-133	-5	130	-61	-69	-240	-302	34	211	13	-34	0
1298	0	0	-292	-124	168	208	-230	22	-7	-98	-168	-110	-157	-9	0
1299	0	0	-173	-129	44	151	-108	-42	42	-31	-29	-69	-174	-38	0
1300	0	0	-226	-147	79	186	-152	-34	-85	-180	-79	-69	-62	-75	0
1301	0	0	-33	-133	-100	83	33	-116	-11	-133	-104	116	9	5	0
1302	0	0	-183	-116	67	149	-125	-24	-46	124	-79	29	7	93	0
1303	0	0	13	-118	-131	52	72	-124	205	232	3	-23	-50	79	0
1304	0	0	-60	-124	-64	92	2	-94	29	192	116	-3	-120	7	0
1305	0	0	-77	-129	-52	103	-12	-90	-27	5	-67	9	-97	-114	0
1306	0	0	52	-118	-170	33	111	-144	-38	-145	-95	69	97	23	0
1307	0	0	-39	-114	-75	76	18	-94	-67	-252	-199	-54	-46	-27	0
1308	0	0	-52	-108	-56	80	2	-82	-31	-48	-135	-118	-25	-23	0
1309	0	0	35	-110	-145	37	90	-127	-67	-139	-91	-15	-116	-155	0
1310	0	0	56	-112	-168	28	112	-140	-36	-44	-19	54	-5	17	0
1311	0	0	-4	-110	-106	57	51	-108	-137	-201	-83	60	-21	3	0
1312	0	0	-17	-104	-87	60	35	-95	9	87	65	23	32	97	0
1313	0	0	60	-89	-149	14	104	-119	102	242	-21	3	-77	29	0
1314	0	0	-41	-87	-46	64	2	-66	114	232	149	-46	-85	-27	0
1315	0	0	-18	-91	-73	54	27	-82	-27	21	17	21	-38	-31	0
1316	0	0	-149	-95	54	122	-101	-20	-83	-131	-118	-87	38	87	0
1317	0	0	-115	-79	36	97	-75	-21	19	-188	-77	-32	56	-21	0
1318	0	0	-224	-69	155	146	-189	43	62	-95	-108	-50	34	-85	0
1319	0	0	-196	-67	129	131	-162	31	-65	-77	-9	-102	-131	-153	0
1320	0	0	-272	-71	201	171	-236	65	-17	-131	34	-13	19	-11	0
1321	0	0	-197	-62	135	129	-166	36	-17	-60	-15	83	54	3	0
1322	0	0	-96	-65	31	80	-63	-17	-91	-135	205	376	211	87	0
1323	0	0	-321	-34	287	177	-304	126	85	64	190	145	147	-3	0
1324	0	0	-339	-29	310	184	-324	140	133	355	362	64	-120	-69	0
1325	0	0	-470	-36	434	253	-452	199	223	201	215	-91	-213	-131	0
1326	0	0	-530	-44	486	287	-508	221	-129	-182	27	-62	-52	29	0
1327	0	0	-385	-23	362	204	-373	169	-201	-376	-67	166	184	5	0
1328	0	0	-542	5	547	268	-544	276	-108	-201	34	133	87	-79	0
1329	0	0	-712	5	717	353	-714	361	11	32	137	-141	-223	-190	0
1330	0	0	-654	-1	653	327	-653	326	143	60	32	-126	-60	-106	0
1331	0	0	-596	-1	595	298	-595	297	85	-116	1	-42	75	93	0
1332	0	0	-433	-3	430	218	-431	213	-7	27	194	32	-7	-176	0
1333	0	0	-621	15	636	303	-628	325	162	302	147	19	-15	62	0
1334	0	0	-621	5	626	308	-623	315	95	131	197	-11	-238	-52	0
1335	0	0	-628	0	628	314	-628	314	-11	83	112	89	-29	-19	0
1336	0	0	-599	15	614	292	-606	314	-104	-232	46	25	15	-85	0
1337	0	0	-658	32	690	313	-674	361	-5	-238	27	-48	-40	-5	0
1338	0	0	-754	29	783	362	-768	406	-122	-232	-15	-36	-21	-122	0
1339	0	0	-844	56	900	394	-872	478	116	-157	-141	-118	-157	-176	0
1340	0	0	-620	64	684	278	-652	374	166	-52	-93	-230	-244	192	0
1341	0	0	-460	54	514	203	-487	284	-137	17	-69	-25	-91	-19	0
1342	0	0	-461	89	550	186	-505	319	153	118	118	71	-124	85	0
1343	0	0	-490	93	583	198	-536	338	25	190	168	118	-178	-23	0
1344	0	0	-483	91	574	196	-528	332	71	246	95	87	-122	-186	0
1345	0	0	-576	97	673	239	-624	385	-9	5	-124	52	-168	-19	0
1346	0	0	-419	106	525	156	-472	315	-23	-225	-97	52	23	-112	0
1347	0	0	-539	118	657	210	-598	387	-44	-275	-225	-65	-124	-52	0
1348	0	0	-448	128	576	160	-512	352	46	-77	-166	-114	-100	-9	0
1349	0	0	-487	133	620	177	-553	376	-71	-151	-81	-223	-211	-129	0
1350	0	0	-439	131	570	154	-504	350	-106	-147	-182	-58	-215	-23	0
1351	0	0	-357	151	508	103	-432	329	-56	-62	-197	19	-32	62	0
1352	0	0	-317	166	483	75	-400	324	71	60	-77	27	-93	141	0
1353	0	0	-202	184	386	9	-294	285	149	195	-44	7	-166	116	0
1354	0	0	-283	194	477	44	-380	335	38	128	0	-89	-174	-27	0
1355	0	0	-169	199	368	-15	-268	283	-100	67	-64	-83	-176	-19	0
1356	0	0	-196	215	411	-9	-303	313	-42	-174	-242	32	-56	15	0
1357	0	0	-157	236	393	-39	-275	314	46	-203	-182	-19	-5	77	0
1358	0	0	-182	238	420	-28	-301	329	-176	-118	-151	-124	-153	-67	0
1359	0	0	-190	248	438	-29	-314	343	-65	-128	-64	-133	-217	-110	0
1360	0	0	-249	265	514	-8	-381	389	-44	-186	-194	-64	-5	27	0
1361	0	0	-83	277	360	-97	-221	318	48	-100	-258	-48	-17	104	0
1362	0	0	-18	304	322	-143	-170	313	131	199	34	5	54	166	0
1363	0	0	-29	302	331	-136	-180	316	186	289	-69	-31	-118	139	0
1364	0	0	4	306	302	-155	-149	304	129	306	116	29	-147	81	0
1365	0	0	-87	310	397	-111	-242	353	-62	116	-42	44	-79	77	0
1366	0	0	-86	325	411	-119	-248	368	-112	-161	-104	13	-1	21	0
1367	0	0	20	347	327	-183	-153	337	-388	-89	58	159	17	-58	0
1368	0	0	-171	372	543	-100	-357	457	15	-50	-87	-114	-106	46	0
1369	0	0	-70	378	448	-154	-259	413	67	-31	-23	-58	-147	-67	0
1370	0	0	-190	368	558	-89	-374	463	-40	-60	89	91	-29	73	0
1371	0	0	-196	403	599	-103	-397	501	-65	-38	-34	126	95	-3	0
1372	0	0	-128	426	554	-149	-341	490	97	242	213	151	69	192	0
1373	0	0	-264	436	700	-86	-482	568	153	308	176	21	38	64	0
1374	0	0	-237	453	690	-108	-463	571	100	283	259	172	-83	-62	0
1375	0	0	-346	455	801	-54	-573	628	7	85	215	126	44	106	0
1376	0	0	-338	469	807	-65	-572	638	-62	-133	71	100	65	31	0
1377	0	0	-496	483	979	6	-737	731	91	-7	69	131	116	106	0
1378	0	0	-514	494	1008	10	-761	751	19	9	93	-56	32	58	0
1379	0	0	-576	500	1076	38	-826	788	44	-1	168	34	27	-65	0
1380	0	0	-693	496	1189	98	-941	842	197	178	93	-112	-108	-91	0
1381	0	0	-613	483	1096	65	-854	789	-25	-31	188	83	0	143	0
1382	0	0	-520	496	1016	12	-768	756	11	-32	108	403	372	135	0
1383	0	0	-592	502	1094	45	-843	798	75	287	331	304	195	102	0
1384	0	0	-670	486	1156	92	-913	821	157	415	296	110	-31	108	0
1385	0	0	-739	471	1210	134	-974	840	44	178	186	135	-17	122	0
1386	0	0	-638	471	1109	83	-873	790	122	1	215	108	261	100	0
1387	0	0	-799	467	1266	166	-1032	866	67	-15	0	17	155	97	0
1388	0	0	-745	450	1195	147	-970	822	143	81	141	-40	-13	145	0
1389	0	0	-829	426	1255	201	-1042	840	116	203	240	46	-27	-15	0
1390	0	0	-778	391	1169	193	-973	780	221	203	104	-110	-195	-48	0
1391	0	0	-589	353	942	118	-765	647	149	147	261	118	54	228	0
1392	0	0	-588	358	946	115	-767	652	254	355	219	166	151	157	0
1393	0	0	-520	335	855	92	-687	595	211	411	339	273	232	102	0
1394	0	0	-503	298	801	102	-652	549	164	457	281	97	69	102	0
1395	0	0	-395	287	682	54	-538	484	232	263	129	25	100	147	0
1396	0	0	-498	254	752	122	-625	503	182	263	195	36	48	143	0
1397	0	0	-236	223	459	6	-347	341	-112	-73	-116	131	240	250	0
1398	0	0	-304	213	517	45	-410	365	93	25	197	153	27	-95	0
1399	0	0	-426	192	618	117	-522	405	327	79	64	-77	13	83	0
1400	0	0	-223	166	389	28	-306	277	141	38	11	-19	56	143	0
1401	0	0	-24	137	161	-56	-92	149	95	137	46	128	166	197	0
1402	0	0	53	124	71	-88	-9	97	192	291	240	112	64	217	0
1403	0	0	62	102	40	-82	11	71	292	403	149	83	-46	178	0
1404	0	0	166	79	-87	-122	126	-4	190	434	203	91	23	31	0
1405	0	0	168	60	-108	-114	138	-24	164	151	73	64	42	104	0
1406	0	0	250	31	-219	-140	234	-94	54	7	-50	-73	104	110	0
1407	0	0	273	29	-244	-151	258	-107	77	50	-13	-93	60	89	0
1408	0	0	329	13	-316	-171	322	-151	0	100	1	-15	-106	-25	0
1409	0	0	354	-1	-355	-176	354	-178	98	112	23	-110	-98	40	0
1410	0	0	405	-29	-434	-188	419	-231	-25	50	17	27	-124	60	0
1411	0	0	414	-32	-446	-191	430	-239	69	65	42	102	83	172	0
1412	0	0	404	-40	-444	-182	424	-242	75	258	-60	102	34	25	0
1413	0	0	499	-48	-547	-225	523	-297	25	444	219	279	9	-71	0
1414	0	0	489	-60	-549	-214	519	-304	77	432	71	29	-147	13	0
1415	0	0	394	-75	-469	-159	431	-272	-97	155	13	1	-128	46	0
1416	0	0	402	-73	-475	-164	438	-274	-48	-69	-81	54	-11	58	0
1417	0	0	330	-67	-397	-131	363	-232	50	-13	-81	36	-25	79	0
1418	0	0	299	-77	-376	-111	337	-226	7	-25	-91	-137	-120	23	0
1419	0	0	310	-85	-395	-112	352	-240	-13	-5	-31	-151	-226	-48	0
1420	0	0	264	-112	-376	-76	320	-244	-114	34	-23	9	-106	25	0
1421	0	0	262	-102	-364	-80	313	-233	-36	-17	-62	38	-40	54	0
1422	0	0	204	-100	-304	-52	254	-202	31	265	-1	133	54	77	0
1423	0	0	95	-112	-207	8	151	-159	106	316	-36	-118	-65	-19	0
1424	0	0	177	-112	-289	-32	233	-200	87	281	149	-48	-143	-31	0
1425	0	0	2	-131	-133	64	67	-132	-71	73	7	-27	-116	-21	0
1426	0	0	152	-129	-281	-11	216	-205	-128	-83	-67	46	-11	-32	0
1427	0	0	-74	-116	-42	95	-16	-79	-77	-128	-143	-56	-62	62	0
1428	0	0	-143	-112	31	127	-87	-40	-56	-11	-129	-161	-85	9	0
1429	0	0	-121	-124	-3	122	-59	-63	-19	-67	-62	-131	-265	-75	0
1430	0	0	-226	-143	83	184	-154	-30	-131	-56	-110	-31	-131	-120	0
1431	0	0	-259	-118	141	188	-200	11	-48	-172	-85	106	19	-98	0
1432	0	0	-298	-112	186	205	-242	37	21	9	-11	100	-104	-17	0
1433	0	0	-267	-126	141	196	-204	7	5	236	79	38	-133	5	0
1434	0	0	-346	-135	211	240	-278	38	-1	112	91	23	-182	-155	0
1435	0	0	-339	-149	190	244	-264	20	-64	38	34	-11	-145	21	0
1436	0	0	-385	-141	244	263	-314	51	-116	-244	-91	-11	-40	-77	0
1437	0	0	-406	-133	273	269	-339	70	-93	-213	-205	-1	-110	3	0
1438	0	0	-486	-139	347	312	-416	104	-19	-151	-166	-205	-159	-60	0
1439	0	0	-356	-141	215	248	-285	37	48	-131	-36	-81	-256	7	0
1440	0	0	-391	-149	242	270	-316	46	7	-192	-153	23	-69	7	0
1441	0	0	-232	-141	91	186	-161	-25	71	-42	-188	-89	-5	34	0
1442	0	0	-290	-135	155	212	-222	10	104	36	9	56	-11	126	0
1443	0	0	-206	-133	73	169	-139	-30	79	100	79	205	46	-50	0
1444	0	0	-396	-137	259	266	-327	61	292	380	32	-1	-143	-64	0
1445	0	0	-353	-159	194	256	-273	17	143	81	7	-259	-368	-162	0
1446	0	0	-226	-164	62	195	-144	-51	-58	-213	-114	-73	-116	13	0
1447	0	0	-113	-153	-40	133	-36	-96	-213	-417	-205	95	126	54	0
1448	0	0	-206	-135	71	170	-138	-32	-87	-279	-85	100	42	-149	0
1449	0	0	-387	-143	244	265	-315	50	116	-50	-19	-213	-180	-100	0
1450	0	0	-244	-159	85	201	-164	-37	217	21	-54	-217	-281	-83	0
1451	0	0	-256	-161	95	208	-175	-33	-110	-190	-128	120	50	-17	0
1452	0	0	-66	-168	-102	117	18	-135	-38	-64	52	71	-182	-108	0
1453	0	0	-132	-151	-19	141	-56	-85	85	0	116	230	149	48	0
1454	0	0	-211	-155	56	183	-133	-49	87	31	104	1	-133	-108	0
1455	0	0	-356	-147	209	251	-282	31	242	91	1	-157	-226	-83	0
1456	0	0	-149	-164	-15	156	-67	-89	-73	-211	-145	-131	-93	29	0
1457	0	0	-209	-157	52	183	-130	-52	-304	-426	75	124	3	-62	0
1458	0	0	-397	-145	252	271	-324	53	-91	-246	-13	91	-9	-168	0
1459	0	0	-552	-147	405	349	-478	129	133	-256	-259	-236	-133	-75	0
1460	0	0	-401	-161	240	281	-320	39	-25	-143	-83	-50	-89	15	0
1461	0	0	-473	-161	312	317	-392	75	-98	-281	-102	29	-15	-60	0
1462	0	0	-389	-147	242	268	-315	47	65	83	31	-19	116	75	0
1463	0	0	-565	-143	422	354	-493	139	120	97	-108	-42	-104	38	0
1464	0	0	-490	-151	339	320	-414	94	143	56	40	-116	-122	-9	0
1465	0	0	-615	-162	453	388	-534	145	-71	-110	-1	-60	-38	9	0
1466	0	0	-548	-155	393	351	-470	119	-44	-283	-143	27	73	-1	0
1467	0	0	-688	-145	543	416	-615	199	-135	-347	-116	-98	34	-62	0
1468	0	0	-717	-139	578	428	-647	219	11	-168	-180	-168	-11	32	0
1469	0	0	-744	-153	591	448	-667	219	-36	-234	-93	-184	-89	-108	0
1470	0	0	-765	-166	599	465	-682	216	-97	-205	-58	-36	-21	34	0
1471	0	0	-781	-159	622	470	-701	231	-89	-287	-118	21	60	-13	0
1472	0	0	-701	-141	560	421	-630	209	120	-85	46	5	112	23	0
1473	0	0	-885	-135	750	510	-817	307	110	56	-42	-31	-27	25	0
1474	0	0	-814	-137	677	475	-745	270	95	7	46	-120	-161	11	0
1475	0	0	-864	-149	715	506	-789	283	-40	-147	32	-48	7	0	0
1476	0	0	-783	-143	640	463	-711	248	-118	-250	-149	-188	-34	71	0
1477	0	0	-889	-133	756	511	-822	311	-62	-232	-108	-71	-34	-50	0
1478	0	0	-936	-135	801	535	-868	333	-5	-281	-126	-157	-21	-38	0
1479	0	0	-963	-139	824	551	-893	342	-62	-285	-77	-199	-139	-112	0
1480	0	0	-983	-151	832	567	-907	340	-75	-238	-7	-29	-9	-13	0
1481	0	0	-926	-141	785	533	-855	322	-71	-279	-25	34	75	-3	0
1482	0	0	-922	-137	785	529	-853	324	60	-116	145	42	131	110	0
1483	0	0	-986	-137	849	561	-917	356	162	79	25	-31	-11	27	0
1484	0	0	-903	-137	766	520	-834	314	124	38	137	0	-36	-120	0
1485	0	0	-995	-161	834	578	-914	336	-56	-110	71	-29	40	-44	0
1486	0	0	-909	-157	752	533	-830	297	-98	-250	-42	50	97	-31	0
1487	0	0	-979	-151	828	565	-903	338	-11	-388	-83	-58	-5	71	0
1488	0	0	-1052	-139	913	595	-982	387	29	-244	-97	-129	-48	-67	0
1489	0	0	-955	-145	810	550	-882	332	-91	-238	-50	-133	-69	-323	0
1490	0	0	-957	-162	795	559	-876	316	-120	-153	36	3	13	9	0
1491	0	0	-926	-149	777	537	-851	314	-77	-397	-69	3	-44	-31	0
1492	0	0	-824	-149	675	486	-749	263	97	-71	141	137	64	7	0
1493	0	0	-950	-145	805	547	-877	330	161	36	73	-23	-65	3	0
1494	0	0	-821	-141	680	481	-750	269	118	27	137	-19	-209	-85	0
1495	0	0	-857	-157	700	507	-778	271	-91	-56	11	32	9	-17	0
1496	0	0	-853	-151	702	502	-777	275	-137	-277	-124	31	-62	-40	0
1497	0	0	-862	-143	719	502	-790	288	-36	-304	-172	-77	-79	-120	0
1498	0	0	-942	-157	785	549	-863	314	-69	-285	-91	-238	-40	-27	0
1499	0	0	-806	-159	647	482	-726	244	-21	-258	-102	-118	-213	-108	0
1500	0	0	-777	-172	605	474	-691	216	-64	-254	-42	-42	-62	-54	0
1501	0	0	-733	-155	578	444	-655	211	-67	-246	-32	64	-29	-3	0
1502	0	0	-585	-155	430	370	-507	137	-242	-292	-64	219	48	-42	0
1503	0	0	-715	-145	570	430	-642	212	0	-73	52	153	54	-71	0
1504	0	0	-760	-149	611	454	-685	231	157	203	21	-25	-267	-83	0
1505	0	0	-731	-157	574	444	-652	208	213	-29	-190	-172	-339	-190	0
1506	0	0	-612	-178	434	395	-523	128	-135	-327	-110	-104	-139	34	0
1507	0	0	-445	-162	283	303	-364	60	-316	-587	-234	77	65	-73	0
1508	0	0	-529	-141	388	335	-458	123	-64	-349	-100	42	100	-73	0
1509	0	0	-637	-141	496	389	-566	177	-91	-129	-65	-256	-267	-178	0
1510	0	0	-581	-157	424	369	-502	133	58	-91	-139	-246	-145	-31	0
1511	0	0	-463	-157	306	310	-384	74	-7	-244	-153	-133	-81	-1	0
1512	0	0	-360	-159	201	259	-280	21	52	-64	-1	79	11	29	0
1513	0	0	-486	-178	308	332	-397	65	-100	-56	-77	7	-149	32	0
1514	0	0	-416	-172	244	294	-330	36	9	40	-40	-11	-73	15	0
1515	0	0	-489	-166	323	327	-406	78	164	-85	-318	-331	-201	149	0
1516	0	0	-309	-168	141	238	-225	-13	-87	-391	-211	-118	-128	44	0
1517	0	0	-315	-166	149	240	-232	-8	-314	-386	-32	91	21	-161	0
1518	0	0	-436	-159	277	297	-356	59	-153	-378	-129	-58	-157	-102	0
1519	0	0	-461	-157	304	309	-382	73	34	-279	-244	-79	-203	-98	0
1520	0	0	-418	-168	250	293	-334	41	-58	-302	-176	-32	-112	-71	0
1521	0	0	-443	-164	279	303	-361	57	-174	-279	-79	36	110	-21	0
1522	0	0	-508	-155	353	331	-430	99	-9	-133	-135	-9	-40	-23	0
1523	0	0	-459	-155	304	307	-381	74	118	62	-38	-77	-56	69	0
1524	0	0	-519	-155	364	337	-441	104	-9	7	-95	-149	-172	-126	0
1525	0	0	-484	-162	322	323	-403	80	-52	-122	-36	-17	-36	-50	0
1526	0	0	-579	-162	417	370	-498	127	-97	-298	-289	-135	13	21	0
1527	0	0	-601	-157	444	379	-522	143	-118	-405	-232	-85	-62	-23	0
1528	0	0	-697	-147	550	422	-623	201	-75	-273	-178	-209	-110	-62	0
1529	0	0	-628	-153	475	390	-551	161	-93	-259	-195	-217	-234	-184	0
1530	0	0	-653	-170	483	411	-568	156	-114	-228	-135	1	-73	-13	0
1531	0	0	-520	-164	356	342	-438	96	-248	-221	-65	46	-38	-46	0
1532	0	0	-619	-164	455	391	-537	145	79	-50	58	15	126	135	0
1533	0	0	-674	-157	517	415	-595	180	112	98	-7	-3	-52	29	0
1534	0	0	-654	-162	492	408	-573	165	15	75	98	-139	-141	-40	0
1535	0	0	-686	-176	510	431	-598	167	9	-67	23	3	46	-13	0
1536	0	0	-790	-164	626	477	-708	231	-147	-428	-145	-91	-21	-69	0
1537	0	0	-721	-159	562	440	-641	201	-3	-232	-83	-11	129	17	0
1538	0	0	-911	-161	750	536	-830	294	27	-318	-168	-141	-52	-67	0
1539	0	0	-800	-170	630	485	-715	230	-77	-277	-60	-182	-201	-147	0
1540	0	0	-822	-178	644	500	-733	233	-73	-221	102	-64	-11	27	0
1541	0	0	-788	-166	622	477	-705	228	-162	-236	-71	-21	31	-13	0
1542	0	0	-773	-157	616	465	-694	229	106	-21	64	97	19	64	0
1543	0	0	-766	-157	609	461	-687	226	62	29	180	236	-9	-192	0
1544	0	0	-777	-159	618	468	-697	229	73	75	85	-58	-114	-11	0
1545	0	0	-831	-178	653	504	-742	237	7	-69	89	-52	-13	25	0
1546	0	0	-774	-161	613	467	-693	226	-44	-327	-40	27	83	-50	0
1547	0	0	-841	-155	686	498	-763	265	-60	-314	-21	-81	15	13	0
1548	0	0	-837	-157	680	497	-758	261	31	-178	-89	-128	-15	44	0
1549	0	0	-786	-162	624	474	-705	231	32	-207	25	-151	-147	-65	0
1550	0	0	-812	-174	638	493	-725	232	-65	-230	-36	-64	-85	-32	0
1551	0	0	-765	-164	601	464	-683	218	-13	-277	-91	-40	135	-13	0
1552	0	0	-752	-153	599	452	-675	223	114	25	145	62	112	93	0
1553	0	0	-702	-153	549	427	-625	198	172	129	58	-89	-50	23	0
1554	0	0	-614	-170	444	392	-529	137	151	135	114	-27	-102	58	0
1555	0	0	-721	-172	549	446	-635	188	-65	-91	100	25	-58	-15	0
1556	0	0	-488	-180	308	334	-398	64	-79	-166	-13	-42	-64	54	0
1557	0	0	-558	-174	384	366	-471	105	-292	-471	-42	112	188	-19	0
1558	0	0	-603	-157	446	380	-524	144	-106	-271	29	34	-124	-102	0
1559	0	0	-597	-159	438	378	-517	139	151	15	-5	-67	-873	-75	0
1560	0	0	-641	-172	469	406	-555	148	87	-64	-108	-178	-979	-190	0
1561	0	0	-416	-186	230	301	-323	22	-56	-145	40	0	-659	-87	0
1562	0	0	-292	-168	124	230	-208	-22	-108	-135	38	250	-153	42	0
1563	0	0	-379	-145	234	262	-306	44	34	9	93	254	-296	-44	0
1564	0	0	-414	-147	267	280	-340	60	143	201	25	-40	-349	1	0
1565	0	0	-480	-157	323	318	-401	83	219	135	-98	-153	-382	-50	0
1566	0	0	-353	-159	194	256	-273	17	-13	-93	-98	-149	-234	116	0
1567	0	0	-358	-141	217	249	-287	38	46	-192	-194	25	-211	95	0
1568	0	0	-362	-157	205	259	-283	24	-95	-192	-56	48	-129	-186	0
1569	0	0	-490	-149	341	319	-415	96	137	-157	-141	-58	-143	-13	0
1570	0	0	-385	-159	226	272	-305	33	-62	-279	-89	-54	-112	-13	0
1571	0	0	-176	-157	19	166	-97	-69	-50	-120	-102	32	-25	-85	0
1572	0	0	-191	-155	36	173	-113	-59	120	95	5	67	71	184	0
1573	0	0	-216	-149	67	182	-141	-41	174	159	44	-48	-89	93	0
1574	0	0	-138	-155	-17	146	-60	-86	170	236	108	-21	-112	56	0
1575	0	0	-170	-170	0	170	-85	-85	-25	34	-7	-9	-32	-64	0
1576	0	0	-143	-164	-21	153	-61	-92	48	-246	-106	50	67	-15	0
1577	0	0	-209	-159	50	184	-129	-54	-9	-188	-147	-27	46	-7	0
1578	0	0	-174	-159	15	166	-94	-72	-7	-75	-168	-131	-17	-21	0
1579	0	0	-209	-159	50	184	-129	-54	-3	-124	-114	-97	-164	-102	0
1580	0	0	-183	-176	7	179	-95	-84	-102	-98	-21	-21	-3	29	0
1581	0	0	-135	-162	-27	148	-54	-94	13	-147	-106	75	85	23	0
1582	0	0	-150	-153	-3	151	-73	-78	75	54	48	93	0	79	0
1583	0	0	-55	-153	-98	104	21	-125	46	145	234	166	87	-149	0
1584	0	0	-142	-153	-11	147	-65	-82	32	192	-3	-97	-102	-71	0
1585	0	0	-147	-168	-21	157	-63	-94	32	95	48	1	32	54	0
1586	0	0	-140	-161	-21	150	-59	-91	-110	-205	-95	60	-5	13	0
1587	0	0	-172	-159	13	165	-92	-73	-71	-215	-95	0	-44	29	0
1588	0	0	-281	-161	120	221	-200	-20	13	-128	-104	-114	-122	48	0
1589	0	0	-247	-168	79	207	-163	-44	-36	-128	-153	-205	-141	-170	0
1590	0	0	-185	-178	7	181	-96	-85	-1	-25	-5	5	-7	91	0
1591	0	0	-157	-170	-13	163	-72	-91	-50	-145	-46	120	-46	87	0
1592	0	0	-101	-168	-67	134	-17	-117	162	188	46	104	29	95	0
1593	0	0	-222	-172	50	197	-136	-61	215	195	38	36	19	89	0
1594	0	0	-199	-170	29	184	-114	-70	120	180	85	-75	-215	38	0
1595	0	0	-203	-174	29	188	-116	-72	73	71	122	79	40	27	0
1596	0	0	-114	-168	-54	141	-30	-111	-106	-201	-9	29	-36	-54	0
1597	0	0	-238	-155	83	196	-160	-36	29	-129	-44	-42	83	31	0
1598	0	0	-344	-149	195	246	-269	23	34	-58	-73	-40	-69	34	0
1599	0	0	-186	-159	27	172	-106	-66	100	-104	54	-54	-131	-77	0
1600	0	0	-354	-176	178	265	-266	1	-102	-73	-15	-46	-54	-52	0
1601	0	0	-202	-162	40	182	-121	-61	-79	-98	75	42	1	-9	0
1602	0	0	-275	-157	118	216	-196	-19	194	108	151	120	209	186	0
1603	0	0	-283	-157	126	220	-204	-15	161	236	-7	-27	-42	79	0
1604	0	0	-144	-161	-17	152	-63	-89	213	318	199	126	-38	-13	0
1605	0	0	-383	-186	197	284	-290	5	13	67	143	25	5	46	0
1606	0	0	-218	-174	44	196	-131	-65	-56	-162	32	3	46	-5	0
1607	0	0	-379	-166	213	272	-296	23	-64	-168	-40	-13	-102	48	0
1608	0	0	-327	-168	159	247	-243	-4	-89	-168	29	141	-36	-120	0
1609	0	0	-402	-170	232	286	-317	31	157	40	17	-120	-213	-122	0
1610	0	0	-381	-178	203	279	-292	12	201	31	-58	-228	-195	-62	0
1611	0	0	-240	-186	54	213	-147	-66	3	-91	-29	52	-87	19	0
1612	0	0	-151	-176	-25	163	-63	-100	-100	-129	83	314	137	129	0
1613	0	0	-285	-157	128	221	-206	-14	145	67	126	215	65	-40	0
1614	0	0	-428	-159	269	293	-348	55	333	395	126	-38	-64	89	0
1615	0	0	-417	-161	256	289	-336	47	195	174	-95	-242	-296	-32	0
1616	0	0	-228	-174	54	201	-141	-60	-56	-93	-126	0	-32	95	0
1617	0	0	-319	-153	166	236	-242	6	-27	-77	-133	-11	23	48	0
1618	0	0	-342	-172	170	257	-256	-1	-62	-180	-131	-69	-29	23	0
1619	0	0	-337	-159	178	248	-257	9	46	-112	-110	-50	-91	-85	0
1620	0	0	-224	-149	75	186	-149	-37	64	-9	-112	19	25	17	0
1621	0	0	-240	-178	62	209	-151	-58	-56	-62	-17	-44	34	153	0
1622	0	0	-137	-166	-29	151	-54	-97	-112	112	157	298	120	-40	0
1623	0	0	-348	-170	178	259	-263	4	-73	228	131	221	-11	-128	0
1624	0	0	-216	-170	46	193	-131	-62	176	267	145	102	-5	-52	0
1625	0	0	-317	-174	143	245	-230	-15	-25	100	9	19	21	58	0
1626	0	0	-222	-174	48	198	-135	-63	-27	-124	-108	29	89	-13	0
1627	0	0	-341	-159	182	250	-261	11	-79	-139	-104	19	89	106	0
1628	0	0	-296	-153	143	224	-219	-5	54	-64	-176	-151	0	83	0
1629	0	0	-335	-159	176	247	-255	8	0	-46	-106	-145	-97	-17	0
1630	0	0	-365	-170	195	267	-280	12	-44	-106	-42	-34	-3	5	0
1631	0	0	-275	-155	120	215	-197	-17	126	31	-162	46	69	242	0
1632	0	0	-364	-143	221	253	-292	39	79	172	3	106	83	114	0
1633	0	0	-358	-137	221	247	-289	42	137	230	42	-48	-56	54	0
1634	0	0	-300	-143	157	221	-228	7	166	296	162	-13	-100	110	0
1635	0	0	-449	-155	294	302	-371	69	-27	89	5	34	36	56	0
1636	0	0	-333	-147	186	240	-259	19	-3	-85	-23	67	102	38	0
1637	0	0	-310	-151	159	230	-234	4	-188	-110	97	254	116	-38	0
1638	0	0	-519	-137	382	328	-450	122	7	-77	-89	-153	23	-21	0
1639	0	0	-459	-143	316	301	-387	86	46	-19	27	-97	-85	0	0
1640	0	0	-564	-159	405	361	-484	123	-118	-126	-5	-32	3	3	0
1641	0	0	-457	-155	302	306	-379	73	40	-54	91	143	126	102	0
1642	0	0	-597	-159	438	378	-517	139	135	162	79	137	108	133	0
1643	0	0	-560	-161	399	360	-479	119	190	283	141	13	32	77	0
1644	0	0	-598	-166	432	382	-515	133	128	254	190	-48	-62	54	0
1645	0	0	-655	-161	494	408	-574	166	34	100	93	5	75	81	0
1646	0	0	-670	-151	519	410	-594	184	-64	-126	29	44	-7	89	0
1647	0	0	-715	-133	582	424	-648	224	-15	-89	5	-3	116	42	0
1648	0	0	-733	-120	613	426	-673	246	17	-139	25	-126	-32	73	0
1649	0	0	-653	-112	541	382	-597	214	93	-17	131	-13	5	-104	0
1650	0	0	-736	-87	649	411	-692	281	-71	-1	116	-46	38	21	0
1651	0	0	-641	-54	587	347	-614	266	5	-69	81	104	65	62	0
1652	0	0	-719	-29	690	374	-704	330	106	155	225	73	128	143	0
1653	0	0	-744	-19	725	381	-734	353	217	236	87	54	-21	147	0
1654	0	0	-634	-27	607	330	-620	290	223	252	225	-9	-126	69	0
1655	0	0	-771	-34	737	402	-754	351	48	71	194	36	-27	81	0
1656	0	0	-704	-29	675	366	-689	323	-62	-122	-13	-69	31	71	0
1657	0	0	-730	-32	698	381	-714	333	102	-64	1	23	52	64	0
1658	0	0	-833	-40	793	436	-813	376	62	-71	-44	-164	-71	-27	0
1659	0	0	-779	-58	721	418	-750	331	-60	-42	19	-114	-219	-62	0
1660	0	0	-771	-69	702	420	-736	316	-106	-13	85	-13	-145	-1	0
1661	0	0	-729	-64	665	396	-697	300	-23	-81	98	168	-50	40	0
1662	0	0	-466	-71	395	268	-430	162	-122	-32	252	263	122	21	0
1663	0	0	-660	-65	595	362	-627	265	73	205	236	203	104	17	0
1664	0	0	-773	-71	702	422	-737	315	246	395	203	-48	-166	15	0
1665	0	0	-674	-91	583	382	-628	246	248	240	89	-149	-168	-46	0
1666	0	0	-597	-114	483	355	-540	184	-32	-162	-42	-122	-23	60	0
1667	0	0	-456	-100	356	278	-406	128	-151	-327	-139	75	166	25	0
1668	0	0	-630	-95	535	362	-582	220	5	-211	-17	131	166	-64	0
1669	0	0	-751	-100	651	425	-701	275	190	62	-98	-143	-228	-40	0
1670	0	0	-548	-126	422	337	-485	148	192	186	-69	-67	-124	67	0
1671	0	0	-515	-129	386	322	-450	128	-36	19	-69	-116	-56	73	0
1672	0	0	-408	-129	279	268	-343	75	131	159	46	62	44	116	0
1673	0	0	-408	-137	271	272	-339	67	42	223	139	279	147	-126	0
1674	0	0	-616	-135	481	375	-548	173	281	211	-34	-13	-13	-60	0
1675	0	0	-451	-143	308	297	-379	82	250	116	-188	-188	-87	213	0
1676	0	0	-286	-151	135	218	-210	-8	56	-110	-145	-36	48	157	0
1677	0	0	-389	-151	238	270	-313	43	-23	-201	-56	13	40	-31	0
1678	0	0	-432	-153	279	292	-355	63	36	-166	-87	-58	-44	36	0
1679	0	0	-341	-161	180	251	-260	9	29	-93	-34	-114	-178	-17	0
1680	0	0	-358	-176	182	267	-270	3	-42	-95	17	-15	-112	34	0
1681	0	0	-260	-162	98	211	-179	-32	-29	-23	-62	118	11	42	0
1682	0	0	-339	-155	184	247	-261	14	71	98	44	77	102	75	0
1683	0	0	-288	-153	135	220	-211	-9	215	265	87	11	-29	52	0
1684	0	0	-283	-161	122	222	-202	-19	120	238	64	-7	-170	-73	0
1685	0	0	-372	-159	213	265	-292	27	13	-23	-65	48	-102	19	0
1686	0	0	-215	-161	54	188	-134	-53	-65	-126	-19	56	67	0	0
1687	0	0	-347	-157	190	252	-268	16	-67	-215	-81	-58	13	-64	0
1688	0	0	-343	-161	182	252	-262	10	85	-118	-106	-60	-15	67	0
1689	0	0	-506	-155	351	330	-428	98	124	-116	-176	-133	-102	-11	0
1690	0	0	-281	-184	97	232	-189	-43	25	-81	-25	54	-40	13	0
1691	0	0	-269	-176	93	222	-181	-41	-87	-122	44	77	73	-5	0
1692	0	0	-317	-168	149	242	-233	-9	128	65	-64	58	40	42	0
1693	0	0	-278	-164	114	221	-196	-25	232	271	162	11	-5	139	0
1694	0	0	-294	-172	122	233	-208	-25	168	201	52	-81	-118	34	0
1695	0	0	-323	-184	139	253	-231	-22	34	110	83	15	5	19	0
1696	0	0	-308	-180	128	244	-218	-26	9	-147	-73	93	75	-29	0
1697	0	0	-389	-176	213	282	-301	18	-44	-143	0	7	67	29	0
1698	0	0	-393	-170	223	281	-308	26	-1	-21	-110	-149	-7	9	0
1699	0	0	-365	-170	195	267	-280	12	-64	-42	-48	-79	-143	5	0
1700	0	0	-352	-186	166	269	-259	-10	-67	-32	91	23	-67	93	0
1701	0	0	-294	-205	89	249	-191	-58	91	11	-77	-64	124	133	0
1702	0	0	-414	-267	147	340	-280	-60	38	118	50	186	98	110	0
1703	0	0	-413	-322	91	367	-252	-115	192	250	73	-3	32	159	0
1704	0	0	-328	-405	-77	366	-125	-241	242	250	126	42	-124	112	0
1705	0	0	-547	-485	62	516	-304	-211	-11	25	-19	15	31	54	0
1706	0	0	-401	-496	-95	448	-153	-295	-67	-112	-25	46	143	34	0
1707	0	0	-579	-529	50	554	-314	-239	-38	-89	60	-52	97	100	0
1708	0	0	-525	-506	19	515	-272	-243	69	-83	-50	-166	-13	15	0
1709	0	0	-459	-407	52	433	-255	-177	44	-36	-9	-87	-106	60	0
1710	0	0	-428	-273	155	350	-291	-59	1	-79	-112	-50	0	23	0
1711	0	0	-174	-110	64	142	-119	-23	56	-29	118	98	213	48	0
1712	0	0	-217	112	329	52	-273	220	106	60	64	44	64	23	0
1713	0	0	-22	356	378	-167	-200	367	188	281	27	-3	-52	89	0
1714	0	0	-109	589	698	-240	-403	643	403	281	97	-7	-15	126	0
1715	0	0	169	768	599	-468	-215	683	201	145	-58	-194	-215	-48	0
1716	0	0	520	1074	554	-797	-17	814	-1	-11	-50	17	34	106	0
1717	0	0	724	1571	847	-1147	-61	1209	-186	-339	-120	234	194	-19	0
1718	0	0	1018	2137	1119	-1577	-50	1628	-65	-85	-65	114	168	-38	0
1719	0	0	1160	2686	1526	-1923	-183	2106	62	116	-40	-141	-108	-95	0
1720	0	0	1469	3092	1623	-2280	-77	2357	170	21	-1	-170	-161	-11	0
1721	0	0	1694	3195	1501	-2444	96	2348	-79	9	-19	5	-23	161	0
1722	0	0	1835	3084	1249	-2459	293	2166	-25	93	205	100	89	44	0
1723	0	0	1562	2857	1295	-2209	133	2076	21	271	161	75	0	85	0
1724	0	0	1399	2502	1103	-1950	148	1802	79	106	69	124	81	98	0
1725	0	0	1088	2013	925	-1550	81	1469	283	184	-13	-83	-89	141	1
1726	0	0	1096	1600	504	-1348	296	1052	89	-75	-124	-58	-42	141	0
1727	0	0	966	1183	217	-1074	374	700	-287	-178	112	141	15	-75	0
1728	0	0	659	851	192	-755	233	521	-131	-83	133	75	40	-131	0
1729	0	0	329	488	159	-408	85	323	201	-176	-83	-62	-34	15	0
1730	0	0	292	263	-29	-277	160	117	-11	-159	-79	-3	-3	32	0
1731	0	0	329	21	-308	-175	318	-143	-46	-89	17	44	93	21	0
1732	0	0	217	-118	-335	-49	276	-226	77	122	129	89	69	162	0
1733	0	0	213	-190	-403	-11	308	-296	205	238	65	64	-32	116	0
1734	0	0	198	-254	-452	28	325	-353	143	190	129	-108	-110	93	0
1735	0	0	164	-256	-420	46	292	-338	-38	120	122	27	1	116	0
1736	0	0	111	-236	-347	62	229	-291	-44	-232	-100	44	-48	-11	0
1737	0	0	77	-221	-298	72	187	-259	46	-141	-3	0	83	102	0
1738	0	0	8	-176	-184	84	96	-180	58	-203	-122	-114	-32	62	0
1739	0	0	124	-153	-277	14	200	-215	34	-52	0	-145	-153	-81	0
1740	0	0	10	-135	-145	62	77	-140	5	-100	-9	-3	19	50	0
1741	0	0	114	-122	-236	4	175	-179	-34	-108	-5	110	29	-40	0
1742	0	0	-27	-116	-89	71	31	-102	27	79	83	83	118	129	0
1743	0	0	-123	-112	11	117	-67	-50	211	164	48	0	-42	139	0
1744	0	0	-97	-122	-25	109	-36	-73	161	178	77	-13	-116	60	0
1745	0	0	-168	-137	31	152	-99	-53	-56	-13	-15	-15	-133	-60	0
1746	0	0	-201	-139	62	170	-131	-38	-93	-211	-50	67	46	48	0
1747	0	0	-366	-145	221	255	-293	38	-34	-176	-221	-38	48	52	0
1748	0	0	-366	-153	213	259	-289	30	-102	-97	-100	-91	-89	-42	0
1749	0	0	-409	-159	250	284	-329	45	58	-184	-118	-141	-83	-50	0
1750	0	0	-484	-178	306	331	-395	64	-23	-190	-83	-23	-44	-44	0
1751	0	0	-501	-170	331	335	-416	80	-95	-135	-131	83	71	13	0
1752	0	0	-538	-162	376	350	-457	107	116	48	-3	52	69	108	0
1753	0	0	-496	-147	349	321	-422	101	242	197	54	-23	-17	139	0
1754	0	0	-475	-153	322	314	-398	84	147	230	89	-11	-108	64	0
1755	0	0	-573	-153	420	363	-496	133	310	-40	-228	-254	-91	197	0
1756	0	0	-480	-155	325	317	-402	85	145	-188	-34	102	79	-11	0
1757	0	0	-587	-141	446	364	-516	152	240	-207	-176	3	147	-52	0
1758	0	0	-592	-133	459	362	-525	163	362	-232	-97	-46	36	-40	0
1759	0	0	-525	-139	386	332	-455	123	331	-38	-5	-15	34	-5	0
1760	0	0	-684	-153	531	418	-607	189	64	-93	38	7	95	-13	0
1761	0	0	-523	-143	380	333	-451	118	23	34	98	228	325	71	0
1762	0	0	-651	-139	512	395	-581	186	-52	269	232	192	364	203	0
1763	0	0	-641	-131	510	386	-575	189	-95	306	97	-29	353	60	0
1764	0	0	-577	-141	436	359	-506	147	-141	386	133	-17	197	155	0
1765	0	0	-600	-145	455	372	-527	155	-386	114	67	-79	343	93	0
1766	0	0	-530	-137	393	333	-461	128	-541	-15	-75	-17	343	62	0
1767	0	0	-624	-128	496	376	-560	184	-444	-75	-201	-52	310	69	0
1768	0	0	-538	-129	409	333	-473	140	-409	-73	-3	97	384	11	0
1769	0	0	-686	-116	570	401	-628	227	-477	149	-1	-97	234	5	0
1770	0	0	-628	-112	516	370	-572	202	-446	124	-25	-213	258	64	0
1771	0	0	-509	-141	368	325	-438	113	-795	25	32	170	376	190	0
1772	0	0	-350	-131	219	240	-284	44	-956	64	238	432	721	170	0
1773	0	0	-565	-106	459	335	-512	176	-942	310	190	269	603	143	0
1774	0	0	-571	-104	467	337	-519	181	-762	512	355	174	486	48	0
1775	0	0	-725	-112	613	418	-669	250	-836	283	-3	-32	279	-95	0
1776	0	0	-635	-108	527	371	-581	209	-865	238	44	87	355	67	0
1777	0	0	-381	-106	275	243	-328	84	-1035	-155	77	199	341	-7	0
1778	0	0	-588	-100	488	344	-538	194	-896	-172	93	380	614	7	0
1779	0	0	-725	-81	644	403	-684	281	-547	-77	-110	197	349	54	0
1780	0	0	-668	-100	568	384	-618	234	-783	1	118	312	428	176	0
1781	0	0	-558	-87	471	322	-514	192	-873	-17	159	370	506	124	0
1782	0	0	-664	-79	585	371	-624	253	-873	240	296	360	568	254	0
1783	0	0	-716	-65	651	390	-683	293	-727	413	135	261	453	188	0
1784	0	0	-606	-73	533	339	-569	230	-822	450	228	102	355	112	0
1785	0	0	-645	-79	566	362	-605	243	-863	345	184	147	554	145	0
1786	0	0	-637	-67	570	352	-603	251	-884	36	0	135	411	62	0
1787	0	0	-579	-67	512	323	-545	222	-696	139	1	199	547	168	0
1788	0	0	-686	-52	634	369	-660	291	-599	44	25	-64	353	149	0
1789	0	0	-576	-62	514	319	-545	226	-684	147	97	-174	318	65	0
1790	0	0	-582	-65	517	323	-549	226	-756	77	176	64	440	97	0
1791	0	0	-523	-56	467	289	-495	205	-768	42	228	106	490	174	0
1792	0	0	-237	-38	199	137	-218	80	-828	269	543	226	434	110	0
1793	0	0	-448	-31	417	239	-432	193	-537	391	296	31	475	273	0
1794	0	0	-254	-29	225	141	-239	98	-568	415	320	-67	306	217	0
1795	0	0	-259	-21	238	140	-248	108	-467	376	5	-147	395	428	0
1796	0	0	-111	-13	98	62	-104	42	-686	100	-58	-75	450	232	0
1797	0	0	-226	-7	219	116	-222	106	-706	29	32	-56	452	195	0
1798	0	0	-33	7	40	13	-36	23	-618	184	-65	-95	285	139	0
1799	0	0	82	11	-71	-46	76	-30	-541	120	48	-155	174	106	0
1800	0	0	212	5	-207	-108	209	-101	-450	56	-23	65	300	155	0
1801	0	0	426	11	-415	-218	420	-202	-386	192	-93	42	393	271	0
1802	0	0	548	31	-517	-289	532	-243	-391	285	79	58	275	168	0
1803	0	0	676	29	-647	-352	661	-309	-399	397	296	62	211	205	0
1804	0	0	698	25	-673	-361	685	-324	-434	339	97	38	102	102	0
1805	0	0	857	21	-836	-439	846	-407	-508	273	226	129	242	164	0
1806	0	0	972	34	-938	-503	955	-452	-508	50	-32	73	364	234	0
1807	0	0	1027	56	-971	-541	999	-457	-471	120	3	64	391	128	0
1808	0	0	923	52	-871	-487	897	-409	-618	46	83	19	267	32	0
1809	0	0	1082	58	-1024	-570	1053	-483	-463	62	75	19	166	-69	0
1810	0	0	925	64	-861	-494	893	-398	-492	31	-42	201	269	190	0
1811	0	0	1203	65	-1138	-634	1170	-536	-609	-38	5	97	310	91	0
1812	0	0	1097	93	-1004	-595	1050	-455	-368	221	40	184	413	225	0
1813	0	0	940	110	-830	-525	885	-360	-405	197	25	60	228	172	0
1814	0	0	1095	104	-991	-599	1043	-443	-477	339	89	-79	240	60	0
1815	0	0	810	104	-706	-457	758	-301	-696	133	-1	60	422	65	0
1816	0	0	806	116	-690	-461	748	-287	-799	-100	-246	-21	483	-110	0
1817	0	0	561	135	-426	-348	493	-145	-669	-110	-194	-13	539	91	0
1818	0	0	470	145	-325	-307	397	-90	-675	-65	-277	-232	463	-9	0
1819	0	0	432	153	-279	-292	355	-63	-690	-97	-141	-149	382	-42	0
1820	0	0	267	141	-126	-204	196	7	-702	-149	-118	-58	419	-21	0
1821	0	0	226	155	-71	-190	148	42	-661	-42	-110	114	517	-21	0
1822	0	0	64	178	114	-121	-25	146	-552	116	-34	164	479	67	0
1823	0	0	4	184	180	-94	-88	182	-543	277	81	151	413	17	0
1824	0	0	-198	203	401	-2	-299	302	-550	291	48	211	388	-129	0
1825	0	0	-384	211	595	86	-489	403	-717	36	19	161	568	-25	0
1826	0	0	-454	225	679	114	-566	452	-659	-104	-147	135	607	67	0
1827	0	0	-594	244	838	175	-716	541	-731	-62	-118	93	587	13	0
1828	0	0	-657	252	909	202	-783	580	-762	13	-52	126	469	-13	0
1829	0	0	-836	263	1099	286	-967	681	-677	-34	-116	139	477	-122	0
1830	0	0	-984	271	1255	356	-1119	763	-521	91	-250	-166	364	-46	0
1831	0	0	-937	267	1204	335	-1070	735	-636	-77	-120	89	562	91	0
1832	0	0	-865	285	1150	290	-1007	717	-651	-17	-60	339	830	124	0
1833	0	0	-1036	316	1352	360	-1194	834	-506	223	194	291	787	19	0
1834	0	0	-1147	327	1474	410	-1310	900	-376	409	100	-23	550	-75	0
1835	0	0	-1141	335	1476	403	-1308	905	-225	273	-11	-98	547	-19	0
1836	0	0	-1112	325	1437	393	-1274	881	-620	-100	-104	-75	713	-44	0
1837	0	0	-859	349	1208	255	-1033	778	-665	-190	-13	294	1008	19	0
1838	0	0	-1251	380	1631	435	-1441	1005	-417	-3	-93	-120	762	52	0
1839	0	0	-1061	395	1456	333	-1258	925	-543	-128	-151	126	985	48	0
1840	0	0	-1085	397	1482	344	-1283	939	-368	79	-25	-145	791	25	0
1841	0	0	-824	409	1233	207	-1028	821	-432	3	-83	19	966	153	0
1842	0	0	-644	430	1074	107	-859	752	-300	244	126	65	1043	143	0
1843	0	0	-568	436	1004	66	-786	720	-325	339	137	15	931	87	0
1844	0	0	-553	438	991	57	-772	714	-343	254	108	-1	826	3	0
1845	0	0	-474	457	931	8	-702	694	-304	164	40	46	1026	73	0
1846	0	0	-363	457	820	-47	-591	638	-420	23	-149	-69	1022	65	0
1847	0	0	-136	463	599	-163	-367	531	-517	-9	19	0	968	-15	0
1848	0	0	-199	485	684	-143	-441	584	-312	40	13	-13	954	126	0
1849	0	0	-19	479	498	-230	-258	488	-401	128	42	-60	869	141	0
1850	0	0	2	479	477	-240	-237	478	-271	184	58	-110	950	73	0
1851	0	0	248	469	221	-358	13	345	-413	162	44	-13	1047	223	0
1852	0	0	447	479	32	-463	207	255	-473	190	415	323	1026	85	0
1853	0	0	314	467	153	-390	80	310	-298	345	384	312	1084	-7	0
1854	0	0	410	452	42	-431	184	247	-250	296	273	98	966	-52	0
1855	0	0	470	432	-38	-451	254	197	-358	256	209	62	997	145	0
1856	0	0	490	415	-75	-452	282	170	-459	1	52	159	985	65	0
1857	0	0	482	403	-79	-442	280	162	-337	-81	29	110	882	0	0
1858	0	0	455	378	-77	-416	266	150	-178	27	27	62	723	197	0
1859	0	0	508	349	-159	-428	333	95	-323	0	75	-34	595	-77	0
1860	0	0	451	329	-122	-390	286	103	-176	-3	131	188	644	153	0
1861	0	0	491	296	-195	-393	343	50	-234	-29	42	81	609	176	0
1862	0	0	486	281	-205	-383	345	38	-141	331	182	223	519	151	0
1863	0	0	304	250	-54	-277	179	98	-106	306	228	122	364	176	0
1864	0	0	312	217	-95	-264	203	61	-114	325	366	71	201	58	0
1865	0	0	157	178	21	-167	68	99	-256	234	256	197	322	106	0
1866	0	0	145	174	29	-159	58	101	-358	-67	137	153	219	40	0
1867	0	0	107	149	42	-128	32	95	-428	-3	339	182	201	-46	0
1868	0	0	-237	135	372	51	-304	253	-236	46	0	-25	58	69	0
1869	0	0	-268	106	374	81	-321	240	-195	-40	120	-122	-159	13	0
1870	0	0	-419	69	488	175	-453	278	-248	71	143	29	-1	42	0
1871	0	0	-479	50	529	214	-504	289	-310	23	133	184	-5	9	0
1872	0	0	-612	32	644	290	-628	338	-122	256	176	174	9	104	0
1873	0	0	-657	27	684	315	-670	355	-3	463	213	71	-128	180	0
1874	0	0	-831	-3	828	417	-829	412	-188	388	250	5	-360	50	0
1875	0	0	-994	-17	977	505	-985	480	-116	108	147	93	-172	19	0
1876	0	0	-1028	-31	997	529	-1012	483	-275	-81	147	120	-225	-13	0
1877	0	0	-1167	-48	1119	607	-1143	535	-217	11	73	166	-186	67	0
1878	0	0	-1311	-58	1253	684	-1282	597	-228	9	162	-65	-430	36	0
1879	0	0	-1328	-67	1261	697	-1294	597	-178	65	108	-5	-448	-19	0
1880	0	0	-1483	-75	1408	779	-1445	666	9	118	87	-157	-562	79	0
1881	0	0	-1405	-112	1293	758	-1349	590	-228	21	143	58	-325	133	0
1882	0	0	-1305	-95	1210	700	-1257	557	-281	-15	213	341	-131	110	0
1883	0	0	-1450	-81	1369	765	-1409	644	-40	226	403	316	-184	67	0
1884	0	0	-1639	-89	1550	864	-1594	730	87	457	174	-21	-481	-27	0
1885	0	0	-1537	-112	1425	824	-1481	656	87	316	194	-97	-399	-7	0
1886	0	0	-1504	-133	1371	818	-1437	619	-254	-36	-7	-5	-164	128	0
1887	0	0	-1415	-133	1282	774	-1348	574	-448	-194	48	232	77	83	0
1888	0	0	-1666	-116	1550	891	-1608	717	-38	27	-104	-151	-207	54	0
1889	0	0	-1526	-114	1412	820	-1469	649	-203	-67	1	120	-71	149	0
1890	0	0	-1537	-114	1423	825	-1480	654	-44	114	-27	-182	-310	32	0
1891	0	0	-1293	-116	1177	704	-1235	530	-137	25	-46	-1	-97	199	0
1892	0	0	-1097	-126	971	611	-1034	422	-322	98	413	306	-230	95	0
1893	0	0	-1320	-118	1202	719	-1261	542	-122	209	362	145	-221	-60	0
1894	0	0	-1266	-110	1156	688	-1211	523	93	174	178	60	-203	25	0
1895	0	0	-1160	-126	1034	643	-1097	454	-164	108	93	128	-192	143	0
1896	0	0	-1010	-128	882	569	-946	377	-351	-124	64	62	-232	48	0
1897	0	0	-953	-129	824	541	-888	347	-281	-120	7	40	-135	85	0
1898	0	0	-905	-126	779	515	-842	326	-252	-89	-31	-155	-215	69	0
1899	0	0	-850	-131	719	490	-784	294	-380	-48	36	-145	-366	34	0
1900	0	0	-637	-141	496	389	-566	177	-263	-5	-69	-3	-226	-1	0
1901	0	0	-567	-135	432	351	-499	148	-306	-77	-11	135	-194	38	0
1902	0	0	-488	-128	360	308	-424	116	-141	71	27	13	-129	29	0
1903	0	0	-389	-120	269	254	-329	74	13	254	64	15	-195	137	0
1904	0	0	-354	-137	217	245	-285	40	-114	178	62	32	-318	-131	0
1905	0	0	-301	-129	172	215	-236	21	-244	58	89	85	-56	69	0
1906	0	0	-192	-128	64	160	-128	-32	-287	-129	-242	79	-100	91	0
1907	0	0	-93	-122	-29	107	-32	-75	-300	-147	-42	17	-114	7	0
1908	0	0	-177	-137	40	157	-108	-48	-444	-164	-27	116	-162	-246	0
1909	0	0	58	-124	-182	33	120	-153	-197	-120	-124	-50	-300	-3	0
1910	0	0	35	-141	-176	53	105	-158	-347	-87	-91	-17	-9	65	0
1911	0	0	204	-131	-335	-36	269	-233	-314	-102	-102	135	50	25	0
1912	0	0	225	-128	-353	-48	289	-240	-199	129	-157	131	48	83	0
1913	0	0	316	-122	-438	-97	377	-280	-64	219	-77	-38	25	83	0
1914	0	0	260	-128	-388	-66	324	-258	-155	159	-122	-120	-151	81	0
1915	0	0	345	-141	-486	-102	415	-313	-306	56	-75	-48	50	-25	0
1916	0	0	410	-135	-545	-137	477	-340	-316	-197	-159	27	69	-19	0
1917	0	0	318	-135	-453	-91	385	-294	-316	-230	-244	-58	207	-48	0
1918	0	0	292	-128	-420	-82	356	-274	-225	-230	-244	-129	95	1	0
1919	0	0	454	-128	-582	-163	518	-355	-182	-75	-246	-116	23	-29	0
1920	0	0	365	-133	-498	-116	431	-315	-234	-145	-147	-23	226	75	0
1921	0	0	617	-139	-756	-239	686	-447	-291	-50	-135	23	188	17	0
1922	0	0	514	-128	-642	-193	578	-385	-44	195	-172	143	265	100	0
1923	0	0	438	-122	-560	-158	499	-341	-50	242	-124	-176	151	120	0
1924	0	0	588	-131	-719	-228	653	-425	-62	261	-58	-118	91	60	0
1925	0	0	442	-143	-585	-149	513	-364	-219	108	-164	-38	308	67	0
1926	0	0	540	-137	-677	-201	608	-407	-277	-176	-248	-87	269	-15	0
1927	0	0	474	-131	-605	-171	539	-368	-87	-178	-153	-77	291	98	0
1928	0	0	376	-126	-502	-125	439	-314	-147	-153	-337	-238	201	-21	0
1929	0	0	489	-135	-624	-177	556	-379	-112	-15	-128	-174	161	34	0
1930	0	0	400	-139	-539	-130	469	-339	-194	-50	-192	-112	331	42	0
1931	0	0	503	-133	-636	-185	569	-384	-195	-69	-118	116	341	50	0
1932	0	0	413	-137	-550	-138	481	-343	-15	147	-52	50	393	106	0
1933	0	0	500	-128	-628	-186	564	-378	-75	248	131	205	473	-36	0
1934	0	0	236	-128	-364	-54	300	-246	194	378	-25	-69	248	-42	0
1935	0	0	301	-129	-430	-86	365	-279	172	176	-46	-213	67	98	0
1936	0	0	399	-151	-550	-124	474	-350	-161	-188	-108	-40	192	34	0
1937	0	0	497	-135	-632	-181	564	-383	-325	-360	-83	207	444	5	0
1938	0	0	369	-110	-479	-129	424	-294	-197	-137	-40	75	279	-75	0
1939	0	0	336	-110	-446	-113	391	-278	97	58	13	-71	128	-58	0
1940	0	0	364	-126	-490	-119	427	-308	95	1	-67	-170	-7	-64	0
1941	0	0	539	-149	-688	-195	613	-418	-133	-13	50	25	153	50	0
1942	0	0	520	-114	-634	-203	577	-374	29	161	60	116	329	137	0
1943	0	0	499	-141	-640	-179	569	-390	-46	213	120	131	166	71	0
1944	0	0	413	-124	-537	-144	475	-330	48	50	-21	110	376	-9	0
1945	0	0	431	-131	-562	-150	496	-346	-32	29	93	110	116	108	0
1946	0	0	531	-128	-659	-201	595	-393	-69	-77	-108	11	194	129	0
1947	0	0	502	-122	-624	-190	563	-373	-81	-40	-9	133	188	32	0
1948	0	0	456	-124	-580	-166	518	-352	-195	3	81	23	-5	58	0
1949	0	0	485	-129	-614	-178	549	-371	-13	-36	42	-44	-17	-7	0
1950	0	0	425	-137	-562	-144	493	-349	-9	-87	120	71	161	112	0
1951	0	0	448	-137	-585	-155	516	-361	7	54	48	31	155	188	0
1952	0	0	498	-124	-622	-187	560	-373	100	230	215	87	188	131	0
1953	0	0	433	-137	-570	-148	501	-353	87	225	322	345	174	52	0
1954	0	0	342	-135	-477	-103	409	-306	133	195	275	62	-11	-56	0
1955	0	0	236	-126	-362	-55	299	-244	143	104	-11	-170	-40	265	0
1956	0	0	283	-141	-424	-71	353	-282	-97	-93	93	-56	77	157	0
1957	0	0	119	-131	-250	6	184	-190	-3	-48	23	50	67	44	0
1958	0	0	5	-128	-133	61	69	-130	23	-3	40	-23	27	3	0
1959	0	0	-13	-133	-120	73	53	-126	-67	23	155	-65	-168	100	0
1960	0	0	-81	-141	-60	111	-10	-100	-93	44	166	13	-65	83	0
1961	0	0	-101	-135	-34	118	-33	-84	-75	38	162	122	69	64	0
1962	0	0	-183	-129	54	156	-118	-37	91	114	244	124	-3	145	0
1963	0	0	-238	-122	116	180	-177	-3	254	296	238	95	-27	195	0
1964	0	0	-295	-133	162	214	-228	14	91	300	269	11	-129	42	0
1965	0	0	-439	-135	304	287	-371	84	-23	62	162	91	-87	73	0
1966	0	0	-472	-135	337	303	-404	101	-1	-89	-38	-31	-46	112	0
1967	0	0	-489	-131	358	310	-423	113	-15	-58	73	-46	-50	-29	0
1968	0	0	-546	-143	403	344	-474	130	-62	-36	192	-46	-122	11	0
1969	0	0	-637	-141	496	389	-566	177	-69	-36	64	-143	-306	-31	0
1970	0	0	-746	-141	605	443	-675	232	116	-32	-69	-306	-157	242	0
1971	0	0	-717	-147	570	432	-643	211	-56	-91	141	87	-13	-19	0
1972	0	0	-693	-141	552	417	-622	205	50	143	157	42	-128	69	0
1973	0	0	-776	-129	647	452	-711	259	273	258	225	64	-83	102	0
1974	0	0	-746	-137	609	441	-677	236	145	248	168	-95	-308	27	0
1975	0	0	-748	-139	609	443	-678	235	-17	149	162	13	-135	17	0
1976	0	0	-773	-149	624	461	-698	237	-64	-141	126	100	-95	-9	0
1977	0	0	-891	-139	752	515	-821	306	-32	-126	-46	-11	-149	29	0
1978	0	0	-822	-128	694	475	-758	283	29	-52	-40	-139	-159	17	0
1979	0	0	-845	-137	708	491	-776	285	-58	-46	-5	-164	-304	65	0
1980	0	0	-750	-139	611	444	-680	236	-31	-42	77	25	-207	110	0
1981	0	0	-721	-147	574	434	-647	213	7	11	-133	7	-38	190	0
1982	0	0	-740	-141	599	440	-669	229	-31	100	79	-32	-104	161	0
1983	0	0	-674	-135	539	404	-606	202	60	195	201	186	62	-21	0
1984	0	0	-788	-133	655	460	-721	261	306	405	73	-89	-209	42	0
1985	0	0	-748	-153	595	450	-671	221	129	157	-48	-287	-316	52	0
1986	0	0	-603	-159	444	381	-523	142	-155	-215	-97	-97	-50	106	0
1987	0	0	-424	-151	273	287	-348	61	-124	-279	-116	-25	195	192	0
1988	0	0	-531	-122	409	326	-470	143	-137	-153	-58	48	89	-102	0
1989	0	0	-602	-129	473	365	-537	172	3	-17	50	-93	-83	-87	0
1990	0	0	-641	-143	498	392	-569	177	102	-73	-157	-265	-73	-71	0
1991	0	0	-565	-141	424	353	-494	141	71	97	-58	-46	44	-32	0
1992	0	0	-261	-141	120	201	-190	-10	-135	42	54	-126	1	98	0
1993	0	0	-358	-137	221	247	-289	42	-21	201	124	87	168	-168	0
1994	0	0	-335	-143	192	239	-263	24	116	166	71	-7	3	-38	0
1995	0	0	-492	-145	347	318	-419	101	-34	-9	-87	27	161	73	0
1996	0	0	-358	-147	211	252	-284	32	1	-133	-219	-95	234	60	0
1997	0	0	-377	-131	246	254	-311	57	-11	-108	-155	-46	232	85	0
1998	0	0	-397	-139	258	268	-327	59	-110	-182	3	118	207	-207	0
1999	0	0	-631	-135	496	383	-563	180	87	-223	-161	-153	116	-77	0
[truncated: 33,413 more rows]
