# Supplementary material for: A Robust and Real-Time Capable Envelope-Based Algorithm for Heart Sound Classification: Validation under Different Physiological Conditions
Source: Sensors (Basel). 2020 Feb 11;20(4):972. doi: 10.3390/s20040972 (PMC7070375; doi:10.3390/s20040972)
Supplement: Supplementary file 1 [file sensors-20-00972-s001.zip › Messungen/ys/ys04_unfiltered.csv]

Dataset No.	Pulse (bpm)	Pacer Bit	leadI (�V)	leadII (�V)	leadIII (�V)	lead_avR (�V)	lead_avL (�V)	lead_avF (�V)	V1 (�V)	V2 (�V)	V3 (�V)	V4 (�V)	V5 (�V)	V6 (�V)	R-Wave
1	0	0	-1307	-2269	-962	1788	-172	-1615	27	-3	25	-81	-531	-292	0
2	0	0	-1369	-2240	-871	1804	-249	-1555	65	-46	32	-85	-455	-322	0
3	0	0	-1384	-2198	-814	1791	-285	-1506	83	-50	124	-118	-552	-294	0
4	0	0	-1486	-2176	-690	1831	-398	-1433	3	-36	-19	-139	-500	-436	0
5	0	0	-1453	-2215	-762	1834	-345	-1488	44	-106	23	-122	-545	-378	0
6	0	0	-1463	-2250	-787	1856	-338	-1518	1	-3	110	-172	-529	-407	0
7	0	0	-1389	-2273	-884	1831	-252	-1578	79	-42	75	-157	-525	-380	0
8	0	0	-1314	-2289	-975	1801	-169	-1632	42	-9	225	-106	-527	-300	0
9	0	0	-1329	-2322	-993	1825	-168	-1657	50	-44	65	-172	-539	-430	1
10	0	0	-1170	-2345	-1175	1757	2	-1760	137	31	184	-69	-362	-362	0
11	0	0	-1276	-2368	-1092	1822	-92	-1730	71	-46	77	-139	-419	-341	0
12	0	0	-1218	-2362	-1144	1790	-37	-1753	56	-52	149	-135	-415	-356	0
13	0	0	-1309	-2335	-1026	1822	-141	-1680	104	-5	155	-135	-417	-380	0
14	0	0	-1389	-2329	-940	1859	-224	-1634	75	-36	129	-192	-537	-333	0
15	0	0	-1387	-2304	-917	1845	-235	-1610	79	-36	79	-221	-382	-413	0
16	0	0	-1367	-2271	-904	1819	-231	-1587	36	-34	87	-172	-413	-382	0
17	0	0	-1255	-2287	-1032	1771	-111	-1659	52	-19	106	-145	-360	-360	0
18	0	0	-1251	-2296	-1045	1773	-103	-1670	-11	-48	95	-182	-353	-349	0
19	0	0	-1135	-2285	-1150	1710	7	-1717	62	-34	62	-91	-376	-306	0
20	0	0	-1133	-2298	-1165	1715	16	-1731	93	-102	129	-102	-312	-331	0
21	0	0	-1158	-2310	-1152	1734	-3	-1731	-17	0	93	-46	-353	-337	0
22	0	0	-1244	-2314	-1070	1779	-87	-1692	-44	-71	38	-155	-384	-372	0
23	0	0	-1257	-2316	-1059	1786	-99	-1687	15	-27	11	-52	-380	-331	0
24	0	0	-1412	-2312	-900	1862	-256	-1606	-50	7	-79	-120	-465	-281	0
25	0	0	-1356	-2314	-958	1835	-199	-1636	-17	52	-23	-100	-485	-353	0
26	0	0	-1402	-2333	-931	1867	-235	-1632	-73	-38	-67	-46	-411	-370	0
27	0	0	-1313	-2314	-1001	1813	-156	-1657	-56	-31	-93	-32	-413	-320	0
28	0	0	-1236	-2308	-1072	1772	-82	-1690	0	-56	-79	64	-356	-316	0
29	0	0	-1203	-2293	-1090	1748	-56	-1691	-104	-62	-137	1	-422	-372	0
30	0	0	-1120	-2293	-1173	1706	26	-1733	-42	-5	-65	83	-331	-225	0
31	0	0	-1171	-2298	-1127	1734	-22	-1712	-176	-85	-201	-81	-440	-312	0
32	0	0	-1133	-2312	-1179	1722	23	-1745	-56	0	-168	0	-388	-261	0
33	0	0	-1254	-2295	-1041	1774	-106	-1668	-95	-31	-133	69	-438	-232	0
34	0	0	-1386	-2293	-907	1839	-239	-1600	-85	-71	-170	-36	-500	-325	0
35	0	0	-1354	-2285	-931	1819	-211	-1608	-67	-75	-159	77	-446	-316	0
36	0	0	-1360	-2254	-894	1807	-233	-1574	-58	-81	-271	17	-477	-323	0
37	0	0	-1294	-2258	-964	1776	-165	-1611	-97	-65	-190	79	-461	-240	0
38	0	0	-1226	-2242	-1016	1734	-105	-1629	-133	-81	-258	31	-409	-283	0
39	0	0	-1135	-2203	-1068	1669	-33	-1635	-79	-89	-217	40	-384	-310	0
40	0	0	-1029	-2229	-1200	1629	85	-1714	-13	-42	-122	48	-366	-209	0
41	0	0	-1128	-2262	-1134	1695	3	-1698	-98	-131	-289	50	-417	-329	0
42	0	0	-1065	-2254	-1189	1659	62	-1721	-145	-67	-129	-7	-448	-292	0
43	0	0	-1270	-2271	-1001	1770	-134	-1636	-149	-114	-149	19	-442	-267	0
44	0	0	-1360	-2304	-944	1832	-208	-1624	-71	-110	-209	13	-506	-360	0
45	0	0	-1273	-2324	-1051	1798	-111	-1687	-73	5	-176	42	-500	-296	0
46	0	0	-1319	-2337	-1018	1828	-150	-1677	-48	-27	-129	79	-403	-273	0
47	0	0	-1238	-2353	-1115	1795	-61	-1734	-108	-97	-102	-56	-452	-374	0
48	0	0	-1160	-2343	-1183	1751	11	-1763	-36	-98	-69	29	-426	-285	0
49	0	0	-1084	-2360	-1276	1722	96	-1818	-36	11	-48	60	-374	-318	0
50	0	0	-1052	-2351	-1299	1701	123	-1825	-75	-38	-71	5	-341	-318	0
51	0	0	-1030	-2335	-1305	1682	137	-1820	-75	-15	-91	71	-310	-310	0
52	0	0	-1069	-2324	-1255	1696	93	-1789	-48	7	-31	40	-302	-312	0
53	0	0	-1243	-2341	-1098	1792	-72	-1719	-52	-104	-65	60	-438	-314	0
54	0	0	-1220	-2333	-1113	1776	-53	-1723	-13	27	-5	-29	-417	-358	0
55	0	0	-1412	-2316	-904	1864	-254	-1610	-60	-60	-9	-87	-356	-407	0
56	0	0	-1385	-2302	-917	1843	-234	-1609	-52	-36	-65	-25	-415	-388	0
57	0	0	-1273	-2318	-1045	1795	-114	-1681	-46	-65	46	-29	-345	-366	0
58	0	0	-1255	-2331	-1076	1793	-89	-1703	-5	-87	32	-1	-265	-351	0
59	0	0	-1172	-2328	-1156	1750	-8	-1742	-21	-54	64	-11	-304	-312	0
60	0	0	-1127	-2331	-1204	1729	38	-1767	-29	23	69	67	-294	-267	0
61	0	0	-1079	-2318	-1239	1698	80	-1778	25	-29	56	81	-271	-277	0
62	0	0	-1209	-2308	-1099	1758	-55	-1703	-36	-5	52	25	-271	-242	0
63	0	0	-1414	-2314	-900	1864	-257	-1607	-100	-5	-21	-29	-399	-316	0
64	0	0	-1452	-2326	-874	1889	-289	-1600	50	25	65	75	-310	-378	0
65	0	0	-1569	-2345	-776	1957	-396	-1560	-13	-27	69	-15	-296	-236	0
66	0	0	-1519	-2326	-807	1922	-356	-1566	-42	-34	23	-62	-345	-322	0
67	0	0	-1482	-2320	-838	1901	-322	-1579	-15	-11	64	-81	-294	-316	0
68	0	0	-1424	-2281	-857	1852	-283	-1569	-75	-95	32	50	-304	-302	0
69	0	0	-1251	-2267	-1016	1759	-117	-1641	34	-48	155	32	-259	-213	0
70	0	0	-1268	-2267	-999	1767	-134	-1633	19	-83	50	60	-236	-234	0
71	0	0	-1158	-2254	-1096	1706	-31	-1675	-58	-42	60	69	-250	-252	0
72	0	0	-1193	-2190	-997	1691	-98	-1593	-13	25	42	31	-205	-211	0
73	0	0	-1389	-2190	-801	1789	-294	-1495	-102	-31	-91	5	-248	-322	0
74	0	0	-1514	-2198	-684	1856	-415	-1441	-54	-38	-3	-65	-285	-374	0
75	0	0	-1597	-2213	-616	1905	-490	-1414	-81	-91	-27	-15	-281	-345	0
76	0	0	-1518	-2231	-713	1874	-402	-1472	-114	-50	-23	-75	-302	-331	0
77	0	0	-1408	-2271	-863	1839	-272	-1567	-11	19	-89	112	-248	-258	0
78	0	0	-1385	-2320	-935	1852	-225	-1627	-100	-102	-44	79	-308	-256	0
79	0	0	-1215	-2320	-1105	1767	-55	-1712	-34	-25	93	48	-153	-230	0
80	0	0	-1135	-2345	-1210	1740	37	-1777	-46	-13	9	-3	-176	-215	0
81	0	0	-1125	-2349	-1224	1737	49	-1786	-36	-9	-100	133	-271	-195	0
82	0	0	-1147	-2322	-1175	1734	14	-1748	-89	-36	-48	64	-254	-267	0
83	0	0	-1294	-2324	-1030	1809	-132	-1677	-38	5	-54	83	-265	-318	0
84	0	0	-1364	-2349	-985	1856	-189	-1667	-13	40	-32	17	-285	-327	0
85	0	0	-1451	-2310	-859	1880	-296	-1584	-87	7	-89	58	-314	-265	0
86	0	0	-1373	-2265	-892	1819	-240	-1578	-58	-64	-122	79	-376	-287	0
87	0	0	-1288	-2263	-975	1775	-156	-1619	-36	-3	-114	73	-296	-265	0
88	0	0	-1145	-2277	-1132	1711	-6	-1704	-23	-50	-38	71	-302	-263	0
89	0	0	-1046	-2287	-1241	1666	97	-1764	-7	-3	-62	81	-269	-316	0
90	0	0	-976	-2306	-1330	1641	177	-1818	-29	-58	-77	155	-209	-155	0
91	0	0	-891	-2355	-1464	1623	286	-1909	19	11	-104	110	-250	-194	0
92	0	0	-1067	-2362	-1295	1714	114	-1828	-44	-29	-56	69	-240	-265	0
93	0	0	-1178	-2359	-1181	1768	1	-1770	-67	38	-54	73	-300	-273	0
94	0	0	-1352	-2347	-995	1849	-178	-1671	-1	-75	-56	100	-353	-244	0
95	0	0	-1413	-2326	-913	1869	-250	-1619	3	32	-73	34	-314	-285	0
96	0	0	-1374	-2324	-950	1849	-212	-1637	-19	-29	-46	73	-343	-339	0
97	0	0	-1341	-2326	-985	1833	-178	-1655	-71	-9	-128	67	-300	-289	0
98	0	0	-1209	-2324	-1115	1766	-47	-1719	46	1	-91	95	-258	-254	0
99	0	0	-1204	-2331	-1127	1767	-38	-1729	-46	-34	-58	131	-254	-240	0
100	0	0	-984	-2310	-1326	1647	171	-1818	7	-64	5	75	-294	-176	0
101	0	0	-1051	-2304	-1253	1677	101	-1778	-65	-44	-9	56	-250	-194	0
102	0	0	-1195	-2285	-1090	1740	-52	-1687	-1	-106	-65	69	-281	-314	0
103	0	0	-1301	-2271	-970	1786	-165	-1620	-50	13	-69	58	-281	-287	0
104	0	0	-1498	-2281	-783	1889	-357	-1532	-36	29	-32	-17	-300	-275	0
105	0	0	-1509	-2267	-758	1888	-375	-1512	-67	-5	-75	17	-298	-279	0
106	0	0	-1514	-2260	-746	1887	-384	-1503	-25	3	-62	21	-289	-285	0
107	0	0	-1395	-2244	-849	1819	-273	-1546	-85	-17	-21	-9	-279	-244	0
108	0	0	-1287	-2229	-942	1758	-172	-1585	-73	19	-34	85	-246	-197	0
109	0	0	-1168	-2238	-1070	1703	-49	-1654	-52	-21	-52	67	-240	-201	0
110	0	0	-1006	-2265	-1259	1635	126	-1762	21	25	-1	69	-166	-176	0
111	0	0	-1048	-2254	-1206	1651	79	-1730	-13	-34	-73	81	-151	-151	0
112	0	0	-1115	-2242	-1127	1678	6	-1684	-40	19	62	46	-226	-211	0
113	0	0	-1317	-2240	-923	1778	-197	-1581	-15	-23	23	-7	-302	-195	0
114	0	0	-1517	-2254	-737	1885	-390	-1495	5	-23	40	85	-304	-300	0
115	0	0	-1623	-2236	-613	1929	-505	-1424	-64	-69	-36	13	-323	-194	0
116	0	0	-1470	-2238	-768	1854	-351	-1503	25	-7	60	131	-312	-254	0
117	0	0	-1468	-2238	-770	1853	-349	-1504	-21	-71	67	-34	-242	-279	0
118	0	0	-1240	-2244	-1004	1742	-118	-1624	21	-21	-27	69	-279	-254	0
119	0	0	-1189	-2250	-1061	1719	-64	-1655	-95	46	65	95	-178	-213	0
120	0	0	-1038	-2242	-1204	1640	83	-1723	11	-25	64	116	-149	-174	0
121	0	0	-962	-2244	-1282	1603	160	-1763	7	5	67	133	-139	-211	0
122	0	0	-1113	-2267	-1154	1690	20	-1710	17	7	7	153	-135	-203	0
123	0	0	-1360	-2306	-946	1833	-207	-1626	-75	-44	48	7	-259	-205	0
124	0	0	-1523	-2326	-803	1924	-360	-1564	-17	46	15	75	-236	-256	0
125	0	0	-1688	-2345	-657	2016	-515	-1501	-135	-58	-7	11	-384	-296	0
126	0	0	-1537	-2355	-818	1946	-359	-1586	-75	3	38	34	-258	-296	0
127	0	0	-1515	-2343	-828	1929	-343	-1585	-75	-38	9	19	-184	-223	0
128	0	0	-1259	-2314	-1055	1786	-102	-1684	-87	-3	-21	-7	-226	-242	0
129	0	0	-1221	-2291	-1070	1756	-75	-1680	-128	29	29	65	-184	-240	0
130	0	0	-1015	-2295	-1280	1655	132	-1787	-58	-54	56	126	-188	-162	0
131	0	0	-927	-2300	-1373	1613	223	-1836	0	11	50	137	-120	-164	0
132	0	0	-1170	-2308	-1138	1739	-16	-1723	-77	17	-69	180	-289	-246	0
133	0	0	-1276	-2308	-1032	1792	-122	-1670	-38	34	19	0	-261	-225	0
134	0	0	-1577	-2310	-733	1943	-422	-1521	-151	11	-29	-62	-281	-376	0
135	0	0	-1600	-2279	-679	1939	-460	-1479	-91	46	-52	-11	-248	-302	0
136	0	0	-1510	-2262	-752	1886	-379	-1507	-71	-3	27	-46	-219	-225	0
137	0	0	-1383	-2271	-888	1827	-247	-1579	-46	1	-67	67	-248	-230	0
138	0	0	-1214	-2265	-1051	1739	-81	-1658	-54	-5	31	15	-221	-197	0
139	0	0	-1066	-2262	-1196	1664	65	-1729	0	40	-69	104	-145	-199	0
140	0	0	-1000	-2262	-1262	1631	131	-1762	-27	-89	-29	65	-139	-155	0
141	0	0	-941	-2269	-1328	1605	193	-1798	13	-46	0	95	-153	-178	0
142	0	0	-1080	-2273	-1193	1676	56	-1733	-100	-13	-100	-1	-228	-209	0
143	0	0	-1234	-2236	-1002	1735	-116	-1619	-62	-46	36	-60	-203	-184	0
144	0	0	-1577	-2213	-636	1895	-470	-1424	-161	-71	-124	-38	-304	-333	0
145	0	0	-1495	-2199	-704	1847	-395	-1451	-44	-95	-3	-52	-291	-335	0
146	0	0	-1561	-2203	-642	1882	-459	-1422	-139	-64	-85	-100	-279	-298	0
147	0	0	-1402	-2232	-830	1817	-286	-1531	-135	-17	-56	-42	-244	-261	0
148	0	0	-1222	-2252	-1030	1737	-96	-1641	5	-23	-64	81	-194	-176	0
149	0	0	-1073	-2283	-1210	1678	68	-1746	-89	-17	-81	-13	-230	-232	0
150	0	0	-965	-2295	-1330	1630	182	-1812	-73	38	-137	81	-73	-199	0
151	0	0	-954	-2310	-1356	1632	201	-1833	-25	-106	-110	1	-180	-258	0
152	0	0	-1028	-2275	-1247	1651	109	-1761	-133	31	-60	54	-219	-225	0
153	0	0	-1355	-2262	-907	1808	-224	-1584	-133	-87	-112	-48	-252	-277	0
154	0	0	-1484	-2256	-772	1870	-356	-1514	-52	-58	-48	-62	-263	-360	0
155	0	0	-1656	-2267	-611	1961	-522	-1439	-147	-104	-36	-97	-358	-318	0
156	0	0	-1509	-2246	-737	1877	-386	-1491	-65	-100	-100	-46	-298	-333	0
157	0	0	-1374	-2227	-853	1800	-260	-1540	-32	-29	-89	38	-267	-265	0
158	0	0	-1218	-2207	-989	1712	-114	-1598	-62	-56	-44	9	-269	-184	0
159	0	0	-1013	-2196	-1183	1604	85	-1689	-54	-64	-21	95	-143	-221	0
160	0	0	-933	-2168	-1235	1550	151	-1701	-21	-100	-48	83	-143	-176	0
161	0	0	-791	-2145	-1354	1468	281	-1749	27	3	-11	91	-93	-147	0
162	0	0	-1048	-2188	-1140	1618	46	-1664	-46	-91	-31	56	-281	-228	0
163	0	0	-1249	-2238	-989	1743	-130	-1613	1	-98	-31	5	-168	-339	0
164	0	0	-1523	-2260	-737	1891	-393	-1498	-50	-21	-48	0	-219	-277	0
165	0	0	-1577	-2279	-702	1928	-437	-1490	-102	-21	-60	-67	-277	-285	0
166	0	0	-1546	-2298	-752	1922	-397	-1525	-11	77	-34	-25	-161	-182	0
167	0	0	-1475	-2320	-845	1897	-315	-1582	-15	-34	-11	44	-221	-283	0
168	0	0	-1321	-2333	-1012	1827	-154	-1672	-65	-50	23	85	-170	-238	0
169	0	0	-1133	-2318	-1185	1725	26	-1751	-46	75	44	89	-133	-162	0
170	0	0	-1011	-2293	-1282	1652	135	-1787	-46	31	27	98	-205	-164	0
171	0	0	-970	-2275	-1305	1622	167	-1790	-42	25	-54	106	-124	-248	0
172	0	0	-1051	-2269	-1218	1660	83	-1743	23	13	69	120	-178	-172	0
173	0	0	-1331	-2256	-925	1793	-203	-1590	1	3	23	97	-201	-209	0
174	0	0	-1499	-2267	-768	1883	-365	-1517	-29	32	-1	56	-244	-236	0
175	0	0	-1585	-2260	-675	1922	-455	-1467	5	34	-9	34	-244	-250	0
176	0	0	-1562	-2252	-690	1907	-436	-1471	9	-44	-9	56	-271	-283	0
177	0	0	-1413	-2229	-816	1821	-298	-1522	-25	31	-27	81	-122	-254	0
178	0	0	-1185	-2178	-993	1681	-96	-1585	-27	-50	-73	34	-201	-263	0
179	0	0	-981	-2166	-1185	1573	102	-1675	54	83	23	164	-114	-147	0
180	0	0	-942	-2170	-1228	1556	143	-1699	-56	-104	-46	71	-174	-254	0
181	0	0	-731	-2166	-1435	1448	352	-1800	32	85	69	182	-60	-129	0
182	0	0	-1055	-2168	-1113	1611	29	-1640	-100	-62	-106	34	-248	-197	0
183	0	0	-1131	-2178	-1047	1654	-42	-1612	21	-3	-64	81	-221	-188	0
184	0	0	-1439	-2201	-762	1820	-338	-1481	-29	17	-65	56	-304	-240	0
185	0	0	-1544	-2246	-702	1895	-421	-1474	-62	-38	-147	-25	-225	-364	0
186	0	0	-1527	-2277	-750	1902	-388	-1513	-71	-48	-46	-21	-285	-238	0
187	0	0	-1401	-2312	-911	1856	-245	-1611	1	9	-87	50	-269	-197	0
188	0	0	-1187	-2296	-1109	1741	-39	-1702	-75	27	-44	19	-126	-244	0
189	0	0	-995	-2279	-1284	1637	144	-1781	-21	-58	-17	75	-147	-250	0
190	0	0	-864	-2262	-1398	1563	267	-1830	102	-62	31	147	-104	-89	0
191	0	0	-890	-2246	-1356	1568	233	-1801	-38	-118	-100	97	-211	-279	0
192	0	0	-941	-2215	-1274	1578	166	-1744	-64	-23	-73	83	-230	-182	0
193	0	0	-1249	-2211	-962	1730	-143	-1586	-52	-114	-69	25	-263	-248	0
194	0	0	-1445	-2209	-764	1827	-340	-1486	-87	-52	-69	-36	-259	-289	0
195	0	0	-1530	-2207	-677	1868	-426	-1442	-21	46	-159	44	-219	-296	0
196	0	0	-1498	-2184	-686	1841	-406	-1435	-42	-116	-62	-11	-331	-304	0
197	0	0	-1368	-2176	-808	1772	-280	-1492	-21	-67	-58	21	-215	-232	0
198	0	0	-1141	-2165	-1024	1653	-58	-1594	52	-46	-73	161	-201	-205	0
199	0	0	-1023	-2157	-1134	1590	55	-1645	1	-67	-126	89	-186	-250	0
200	0	0	-762	-2135	-1373	1448	305	-1754	48	-36	21	98	-98	-180	0
201	0	0	-873	-2114	-1241	1493	184	-1677	-25	-100	-65	58	-182	-180	0
202	0	0	-842	-2093	-1251	1467	204	-1672	25	-48	-71	40	-180	-207	0
203	0	0	-1221	-2064	-843	1642	-189	-1453	-102	-56	-38	0	-242	-236	0
204	0	0	-1400	-2075	-675	1737	-362	-1375	9	-58	-46	44	-322	-248	0
205	0	0	-1501	-2079	-578	1790	-461	-1328	0	-5	-81	46	-302	-211	0
206	0	0	-1414	-2075	-661	1744	-376	-1368	-29	-17	-98	54	-281	-275	0
207	0	0	-1331	-2089	-758	1710	-286	-1423	-17	-32	23	75	-265	-184	0
208	0	0	-1203	-2101	-898	1652	-152	-1499	-73	-50	-89	62	-244	-219	0
209	0	0	-935	-2122	-1187	1528	126	-1654	29	-9	23	108	-164	-147	0
210	0	0	-887	-2118	-1231	1502	172	-1674	23	-38	-25	110	-110	-168	0
211	0	0	-794	-2126	-1332	1460	269	-1729	17	-13	-65	46	-141	-201	0
212	0	0	-949	-2089	-1140	1519	95	-1614	21	-79	-40	120	-195	-211	0
213	0	0	-1155	-2060	-905	1607	-125	-1482	-1	9	-42	60	-298	-215	0
214	0	0	-1449	-2077	-628	1763	-410	-1352	-15	-79	-64	-21	-254	-273	0
215	0	0	-1488	-2091	-603	1789	-442	-1347	69	1	-50	32	-283	-259	0
216	0	0	-1500	-2089	-589	1794	-455	-1339	19	-54	-73	42	-277	-296	0
217	0	0	-1300	-2085	-785	1692	-257	-1435	11	13	-81	93	-197	-275	0
218	0	0	-1114	-2099	-985	1606	-64	-1542	-7	46	-118	97	-197	-161	0
219	0	0	-947	-2095	-1148	1521	100	-1621	40	-5	9	141	-124	-215	0
220	0	0	-801	-2116	-1315	1458	257	-1715	40	-32	-40	106	-159	-176	0
221	0	0	-772	-2128	-1356	1450	292	-1742	42	-98	-40	122	-201	-197	0
222	0	0	-945	-2141	-1196	1543	125	-1668	-11	-5	-1	104	-164	-184	0
223	0	0	-1137	-2139	-1002	1638	-67	-1570	-71	-102	-56	25	-314	-296	0
224	0	0	-1387	-2159	-772	1773	-307	-1465	34	-50	-11	122	-258	-285	0
225	0	0	-1527	-2188	-661	1857	-433	-1424	-7	-62	-44	-15	-291	-283	0
226	0	0	-1472	-2201	-729	1836	-371	-1465	42	-93	-36	58	-256	-238	0
227	0	0	-1311	-2215	-904	1763	-203	-1559	44	-75	-36	27	-209	-232	0
228	0	0	-1178	-2223	-1045	1700	-66	-1634	0	-50	-36	44	-108	-197	0
229	0	0	-933	-2194	-1261	1563	164	-1727	29	-93	-11	42	-205	-178	0
230	0	0	-836	-2242	-1406	1539	285	-1824	17	-46	-48	162	-141	-151	0
231	0	0	-803	-2254	-1451	1528	324	-1852	-75	-40	-64	19	-104	-205	0
232	0	0	-871	-2252	-1381	1561	255	-1816	-19	-1	-50	145	-131	-203	0
233	0	0	-1226	-2256	-1030	1741	-98	-1643	3	-54	-46	29	-190	-197	0
234	0	0	-1480	-2271	-791	1875	-344	-1531	-56	-104	-42	-40	-298	-339	0
235	0	0	-1556	-2246	-690	1901	-433	-1468	-27	-114	-128	64	-291	-291	0
236	0	0	-1529	-2260	-731	1894	-399	-1495	-48	-58	-21	50	-254	-240	0
237	0	0	-1362	-2250	-888	1806	-237	-1569	-21	-95	-114	71	-221	-261	0
238	0	0	-1154	-2234	-1080	1694	-37	-1657	21	-40	-27	64	-157	-174	0
239	0	0	-1015	-2231	-1216	1623	100	-1723	7	-54	-118	64	-170	-194	0
240	0	0	-753	-2215	-1462	1484	354	-1838	67	-3	-54	230	-83	-62	0
241	0	0	-776	-2198	-1422	1487	323	-1810	25	-7	-97	192	-116	-157	0
242	0	0	-897	-2190	-1293	1543	198	-1741	42	-97	-91	106	-223	-209	0
243	0	0	-1218	-2186	-968	1702	-125	-1577	-81	15	-124	5	-194	-223	0
244	0	0	-1488	-2190	-702	1839	-393	-1446	-50	42	-87	40	-161	-304	0
245	0	0	-1597	-2231	-634	1914	-481	-1432	-46	-36	-87	1	-289	-302	0
246	0	0	-1519	-2236	-717	1877	-401	-1476	79	-52	42	21	-192	-190	0
247	0	0	-1449	-2234	-785	1841	-332	-1509	-56	-58	-79	-52	-269	-242	0
248	0	0	-1182	-2250	-1068	1716	-57	-1659	17	60	-15	93	-180	-141	0
249	0	0	-1098	-2234	-1136	1666	19	-1685	-40	-56	-31	102	-219	-155	0
250	0	0	-861	-2242	-1381	1551	260	-1811	56	-27	36	77	-89	-209	0
251	0	0	-896	-2232	-1336	1564	220	-1784	-13	-5	-11	97	-85	-230	0
252	0	0	-1005	-2227	-1222	1616	108	-1724	0	-44	-52	135	-135	-219	0
253	0	0	-1201	-2203	-1002	1702	-99	-1602	-19	29	-64	58	-221	-234	0
254	0	0	-1555	-2199	-644	1877	-455	-1421	-65	-32	-64	56	-283	-327	0
255	0	0	-1536	-2211	-675	1873	-430	-1443	-7	27	-15	-38	-238	-294	0
256	0	0	-1558	-2227	-669	1892	-444	-1448	-67	17	7	67	-256	-250	0
257	0	0	-1370	-2217	-847	1793	-261	-1532	29	-36	-64	-13	-225	-254	0
258	0	0	-1152	-2213	-1061	1682	-45	-1637	126	-42	-27	172	-137	-184	0
259	0	0	-1044	-2229	-1185	1636	70	-1707	-29	-108	48	54	-155	-197	0
260	0	0	-821	-2246	-1425	1533	302	-1835	65	-13	36	180	-60	-159	0
261	0	0	-877	-2289	-1412	1583	267	-1850	15	-81	-25	75	-141	-126	0
262	0	0	-929	-2339	-1410	1634	240	-1874	38	-46	9	128	-143	-128	0
263	0	0	-1321	-2388	-1067	1854	-127	-1727	-31	-34	-65	42	-209	-217	0
264	0	0	-1496	-2405	-909	1950	-293	-1657	25	21	9	31	-211	-232	0
265	0	0	-1706	-2386	-680	2046	-513	-1533	-56	-5	-73	17	-258	-291	0
266	0	0	-1518	-2328	-810	1923	-354	-1569	46	-124	-29	25	-242	-254	0
267	0	0	-1366	-2217	-851	1791	-257	-1534	85	-7	-48	153	-133	-219	0
268	0	0	-1089	-2093	-1004	1591	-42	-1548	-5	-118	-79	62	-250	-240	0
269	0	0	-855	-1918	-1063	1386	104	-1490	13	-46	-17	126	-131	-104	0
270	0	0	-569	-1647	-1078	1108	254	-1362	-5	-50	-29	67	-85	-166	0
271	0	0	-252	-1303	-1051	777	399	-1177	85	-73	15	106	-38	-161	0
272	0	0	-319	-966	-647	642	164	-806	31	-69	-42	137	-207	-182	0
273	0	0	-398	-605	-207	501	-95	-406	23	-139	-19	0	-258	-188	0
274	0	0	-434	-221	213	327	-323	-4	-40	-44	-1	36	-240	-254	0
275	0	0	-374	215	589	79	-481	402	-64	-19	-116	-5	-281	-306	0
276	0	0	-49	717	766	-334	-407	741	-62	-25	-97	0	-252	-248	0
277	0	0	305	1243	938	-774	-316	1090	-36	-75	-85	21	-232	-258	0
278	0	0	836	1736	900	-1286	-32	1318	5	34	-11	102	-176	-151	0
279	0	0	1028	1976	948	-1502	40	1462	-89	-60	-87	91	-112	-182	0
280	0	0	1307	1972	665	-1639	321	1318	-50	-19	-11	95	-104	-135	0
281	0	0	1193	1844	651	-1518	271	1247	0	-112	-36	91	-131	-145	0
282	0	0	1042	1705	663	-1373	189	1184	-38	-52	-77	58	-97	-207	1
283	0	0	679	1478	799	-1078	-60	1138	83	-56	32	98	-201	-149	0
284	0	0	159	1088	929	-623	-385	1008	-19	-44	-77	65	-166	-314	0
285	0	0	-136	525	661	-194	-398	593	-44	54	15	-1	-232	-238	0
286	0	0	-412	36	448	188	-430	242	-126	-44	-42	54	-242	-234	0
287	0	0	-545	-560	-15	552	-265	-287	-34	-93	-25	50	-225	-162	0
288	0	0	-590	-1032	-442	811	-74	-737	-106	-15	7	56	-137	-141	0
289	0	0	-627	-1511	-884	1069	128	-1197	-71	27	-34	120	-118	-145	0
290	0	0	-605	-1778	-1173	1191	284	-1475	-64	7	3	147	-116	-102	0
291	0	0	-623	-1866	-1243	1244	310	-1554	-52	-25	-38	139	-98	-85	0
292	0	0	-740	-1810	-1070	1275	165	-1440	-95	-104	-19	85	-184	-194	0
293	0	0	-936	-1777	-841	1356	-47	-1309	-27	-29	1	147	-182	-141	0
294	0	0	-1317	-1813	-496	1565	-410	-1154	-81	25	-85	17	-250	-244	0
295	0	0	-1396	-1846	-450	1621	-473	-1148	-44	-122	-36	64	-294	-234	0
296	0	0	-1359	-1875	-516	1617	-421	-1195	-31	-31	-21	46	-215	-201	0
297	0	0	-1291	-1907	-616	1599	-337	-1261	-54	-79	-83	3	-246	-230	0
298	0	0	-1016	-1918	-902	1467	-57	-1410	-5	-25	-89	143	-194	-172	0
299	0	0	-931	-1908	-977	1419	23	-1442	-58	-75	-56	102	-147	-164	0
300	0	0	-679	-1928	-1249	1303	285	-1588	77	-69	-65	188	-77	-108	0
301	0	0	-662	-1961	-1299	1311	318	-1630	40	-62	3	129	-129	-124	0
302	0	0	-809	-1976	-1167	1392	179	-1571	-34	-58	5	67	-170	-120	0
303	0	0	-1028	-1976	-948	1502	-40	-1462	54	-42	-31	77	-149	-203	0
304	0	0	-1392	-1974	-582	1683	-405	-1278	-31	-64	-38	-21	-254	-211	0
305	0	0	-1484	-1980	-496	1732	-494	-1238	-98	-58	-97	-17	-269	-275	0
306	0	0	-1455	-2017	-562	1736	-446	-1289	-89	-60	-15	-9	-265	-236	0
307	0	0	-1284	-2017	-733	1650	-275	-1375	-9	-44	-64	79	-194	-178	0
308	0	0	-1102	-1998	-896	1550	-103	-1447	-34	-60	-118	81	-215	-159	0
309	0	0	-908	-2002	-1094	1455	93	-1548	-11	-38	-64	141	-145	-104	0
310	0	0	-713	-2005	-1292	1359	289	-1648	-11	-1	-29	118	-87	-147	0
311	0	0	-723	-2044	-1321	1383	299	-1682	-23	-95	11	75	-139	-124	0
312	0	0	-828	-2083	-1255	1455	213	-1669	32	-46	-9	129	-141	-201	0
313	0	0	-1155	-2066	-911	1610	-122	-1488	-29	-23	-36	108	-207	-176	0
314	0	0	-1402	-2069	-667	1735	-367	-1368	-46	-25	-110	17	-292	-252	0
315	0	0	-1550	-2075	-525	1812	-512	-1300	-126	-48	-27	-36	-267	-217	0
316	0	0	-1519	-2069	-550	1794	-484	-1309	-100	1	-62	-19	-223	-192	0
317	0	0	-1356	-2071	-715	1713	-320	-1393	9	-48	-93	32	-242	-188	0
318	0	0	-1106	-2064	-958	1585	-74	-1511	-34	0	9	62	-190	-87	0
319	0	0	-1012	-2040	-1028	1526	8	-1534	-85	-40	-64	110	-238	-97	0
320	0	0	-695	-2056	-1361	1375	333	-1708	31	-15	29	102	-34	-147	0
321	0	0	-727	-2075	-1348	1401	310	-1711	36	38	31	157	-40	-46	0
322	0	0	-900	-2077	-1177	1488	138	-1627	-27	-64	-1	32	-244	-164	0
323	0	0	-1127	-2044	-917	1585	-105	-1480	-81	-3	-15	112	-215	-161	0
324	0	0	-1407	-2054	-647	1730	-380	-1350	-40	-112	9	31	-279	-291	0
325	0	0	-1530	-2038	-508	1784	-511	-1273	-77	-11	-48	23	-259	-211	0
326	0	0	-1502	-2029	-527	1765	-487	-1278	-3	-87	-83	5	-285	-263	0
327	0	0	-1257	-2015	-758	1636	-249	-1386	50	9	36	110	-108	-147	0
328	0	0	-1168	-2013	-845	1590	-161	-1429	-87	-46	-81	62	-190	-186	0
329	0	0	-781	-2009	-1228	1395	223	-1618	60	29	67	170	-31	-122	0
330	0	0	-789	-1982	-1193	1385	202	-1587	-60	-42	-38	98	-102	-129	0
331	0	0	-617	-1978	-1361	1297	372	-1669	-23	-83	-34	164	-112	-143	0
332	0	0	-835	-2004	-1169	1419	167	-1586	-3	-52	34	124	-112	-89	0
333	0	0	-1158	-2015	-857	1586	-150	-1436	-114	-106	-122	-44	-232	-203	0
334	0	0	-1372	-2000	-628	1686	-372	-1314	-40	-23	7	50	-236	-213	0
335	0	0	-1536	-1988	-452	1762	-542	-1220	-149	-75	-25	-36	-265	-250	0
336	0	0	-1480	-1965	-485	1722	-497	-1225	-85	-87	-98	-7	-230	-211	0
337	0	0	-1247	-1947	-700	1597	-273	-1323	36	-29	5	95	-137	-147	0
338	0	0	-1138	-1941	-803	1539	-167	-1372	-112	-126	-75	46	-184	-190	0
339	0	0	-910	-1938	-1028	1424	59	-1483	-32	-81	52	93	-141	-118	0
340	0	0	-753	-1938	-1185	1345	216	-1561	-71	-93	-48	135	-126	-128	0
341	0	0	-683	-1949	-1266	1316	291	-1607	11	-87	-13	93	-81	-44	0
342	0	0	-828	-1951	-1123	1389	147	-1537	-34	-13	-3	38	-98	-188	0
343	0	0	-991	-1988	-997	1489	3	-1492	1	-15	-3	60	-161	-184	0
344	0	0	-1388	-2002	-614	1695	-387	-1308	-93	-71	-17	9	-201	-176	0
345	0	0	-1459	-1959	-500	1709	-479	-1229	-54	-40	-62	1	-267	-211	0
346	0	0	-1414	-1928	-514	1671	-450	-1221	-83	1	-85	48	-225	-215	0
347	0	0	-1259	-1877	-618	1568	-320	-1247	-126	-38	-83	29	-213	-219	0
348	0	0	-1007	-1852	-845	1429	-81	-1348	-5	-36	27	89	-168	-95	0
349	0	0	-796	-1843	-1047	1319	125	-1445	-36	-91	-21	126	-244	-137	0
350	0	0	-601	-1823	-1222	1212	310	-1522	54	17	34	211	-13	1	0
351	0	0	-597	-1858	-1261	1227	332	-1559	-15	-81	-11	147	-137	-77	0
352	0	0	-662	-1903	-1241	1282	289	-1572	-7	-5	48	126	-166	9	0
353	0	0	-1059	-1932	-873	1495	-93	-1402	-124	-25	-42	54	-285	-129	0
354	0	0	-1404	-1982	-578	1693	-413	-1280	-91	-62	-17	-32	-256	-180	0
355	0	0	-1481	-1971	-490	1726	-495	-1230	-106	5	-21	-21	-194	-176	0
356	0	0	-1375	-1941	-566	1658	-404	-1253	-1	1	1	65	-221	-137	0
357	0	0	-1263	-1918	-655	1590	-304	-1286	-79	5	-29	23	-213	-133	0
358	0	0	-1005	-1899	-894	1452	-55	-1396	17	-13	48	38	-112	-56	0
359	0	0	-866	-1874	-1008	1370	71	-1441	32	-95	-17	145	-133	-89	0
360	0	0	-622	-1844	-1222	1233	300	-1533	-32	-62	-19	75	-91	-118	0
361	0	0	-584	-1817	-1233	1200	324	-1525	-17	5	0	102	-104	-77	0
362	0	0	-714	-1798	-1084	1256	185	-1441	-9	-54	67	40	-85	-102	0
363	0	0	-985	-1815	-830	1400	-77	-1322	-71	-112	38	15	-207	-192	0
364	0	0	-1253	-1821	-568	1537	-342	-1194	-81	-1	-21	40	-225	-215	0
365	0	0	-1492	-1839	-347	1665	-572	-1093	-91	-31	-46	-46	-267	-188	0
366	0	0	-1355	-1843	-488	1599	-433	-1165	-60	-17	-40	-15	-209	-110	0
367	0	0	-1183	-1825	-642	1504	-270	-1233	-69	77	9	65	-108	-147	0
368	0	0	-993	-1782	-789	1387	-102	-1285	19	-95	9	-1	-170	-149	0
369	0	0	-716	-1744	-1028	1230	156	-1386	75	9	7	100	-102	-21	0
370	0	0	-574	-1732	-1158	1153	292	-1445	-3	-81	3	141	-89	-98	0
371	0	0	-479	-1705	-1226	1092	373	-1465	3	-11	1	137	-27	-79	0
372	0	0	-697	-1701	-1004	1199	153	-1352	-21	-52	-60	110	-120	-186	0
373	0	0	-976	-1687	-711	1331	-132	-1199	-77	-65	17	110	-221	-176	0
374	0	0	-1297	-1685	-388	1491	-454	-1036	-97	-91	-52	29	-211	-215	0
375	0	0	-1298	-1687	-389	1492	-454	-1038	-23	-3	-102	95	-325	-244	0
376	0	0	-1312	-1670	-358	1491	-477	-1014	-34	50	-56	67	-174	-215	0
377	0	0	-1143	-1643	-500	1393	-321	-1071	-89	-46	-7	15	-217	-174	0
378	0	0	-922	-1641	-719	1281	-101	-1180	-5	-21	19	52	-149	-95	0
379	0	0	-797	-1652	-855	1224	29	-1253	-106	0	-1	95	-126	-145	0
380	0	0	-529	-1660	-1131	1094	301	-1395	5	3	1	108	-89	-56	0
381	0	0	-553	-1668	-1115	1110	281	-1391	15	-54	-5	153	-116	-48	0
382	0	0	-642	-1660	-1018	1151	188	-1339	-31	-3	23	42	-64	-83	0
383	0	0	-949	-1641	-692	1295	-128	-1166	-124	62	3	-38	-131	-93	0
384	0	0	-1211	-1631	-420	1421	-395	-1025	-95	38	-89	13	-207	-242	0
385	0	0	-1292	-1606	-314	1449	-489	-960	-75	11	-67	48	-275	-172	0
386	0	0	-1246	-1577	-331	1411	-457	-954	11	-19	-17	-17	-195	-147	0
387	0	0	-1058	-1517	-459	1287	-299	-988	-60	5	-106	19	-242	-182	0
388	0	0	-900	-1458	-558	1179	-171	-1008	-60	-40	-52	25	-139	-162	0
389	0	0	-605	-1429	-824	1017	109	-1126	0	-46	-36	58	-85	-112	0
390	0	0	-465	-1396	-931	930	233	-1163	-67	-166	-1	71	-162	-13	0
391	0	0	-357	-1389	-1032	873	337	-1210	-40	-31	-87	97	-122	-67	0
392	0	0	-547	-1394	-847	970	150	-1120	-93	13	-40	5	-108	-91	0
393	0	0	-830	-1435	-605	1132	-112	-1020	-77	-112	32	-67	-240	-159	0
394	0	0	-1045	-1429	-384	1237	-330	-906	-128	-31	-64	-62	-195	-203	0
395	0	0	-1174	-1412	-238	1293	-468	-825	-71	-58	46	-54	-172	-116	0
396	0	0	-1128	-1387	-259	1257	-434	-823	-71	-104	-19	-85	-170	-199	0
397	0	0	-930	-1352	-422	1141	-254	-887	-50	-9	-54	-11	-228	-116	0
398	0	0	-797	-1307	-510	1052	-143	-908	-65	-95	-81	23	-209	-85	0
399	0	0	-578	-1280	-702	929	62	-991	-21	-91	11	40	-87	-77	0
400	0	0	-356	-1261	-905	808	274	-1083	-50	-38	-97	54	-97	-85	0
401	0	0	-233	-1208	-975	720	371	-1091	-19	-50	-46	75	-81	-98	0
402	0	0	-314	-1175	-861	744	273	-1018	42	-95	-27	34	-64	-149	0
403	0	0	-673	-1144	-471	908	-101	-807	-108	-67	-13	65	-188	-190	0
404	0	0	-897	-1092	-195	994	-351	-643	-17	-54	-95	11	-238	-226	0
405	0	0	-945	-1057	-112	1001	-416	-584	-52	-32	-56	23	-203	-151	0
406	0	0	-975	-1006	-31	990	-472	-518	-126	-83	-135	-3	-213	-242	0
407	0	0	-686	-940	-254	813	-216	-597	3	13	-52	13	-188	-48	0
408	0	0	-485	-890	-405	687	-40	-647	0	-60	-21	54	-145	-178	0
409	0	0	-351	-886	-535	618	92	-710	-50	-29	-56	93	-122	-106	0
410	0	0	-173	-888	-715	530	271	-801	-32	1	5	149	-31	-58	0
411	0	0	-108	-884	-776	496	334	-830	-52	-56	-93	58	-95	-129	0
412	0	0	-196	-876	-680	536	242	-778	-21	-7	-77	143	-129	-141	0
413	0	0	-553	-890	-337	721	-108	-613	-122	7	-48	13	-153	-153	0
414	0	0	-827	-867	-40	847	-393	-453	-106	-31	-108	-13	-242	-228	0
415	0	0	-899	-863	36	881	-467	-413	-42	-3	-42	38	-178	-188	0
416	0	0	-882	-822	60	852	-471	-381	-91	-73	-81	1	-296	-170	0
417	0	0	-627	-830	-203	728	-212	-516	-54	-5	-19	23	-149	-124	0
418	0	0	-521	-874	-353	697	-84	-613	-23	-46	-44	108	-131	-147	0
419	0	0	-310	-892	-582	601	136	-737	9	-36	-40	81	-52	-124	0
420	0	0	-196	-946	-750	571	277	-848	-44	-79	-34	153	-87	-71	0
421	0	0	-180	-1020	-840	600	330	-930	-67	-15	-27	129	-58	-81	0
422	0	0	-270	-1034	-764	652	247	-899	44	-81	42	87	-69	-145	0
423	0	0	-669	-1055	-386	862	-141	-720	-58	-120	-34	-11	-137	-124	0
424	0	0	-801	-1057	-256	929	-272	-656	-58	-27	-31	56	-197	-118	0
425	0	0	-1073	-1068	5	1070	-539	-531	-116	-102	-98	-32	-273	-304	0
426	0	0	-960	-1113	-153	1036	-403	-633	-73	5	-31	5	-190	-230	0
427	0	0	-890	-1132	-242	1011	-324	-687	-54	1	-38	9	-192	-153	0
428	0	0	-609	-1175	-566	892	-21	-870	-85	-31	-7	15	-151	-91	0
429	0	0	-526	-1241	-715	883	94	-978	34	-81	46	141	-126	-97	0
430	0	0	-358	-1295	-937	826	289	-1116	-36	-11	-36	97	-67	-44	0
431	0	0	-283	-1371	-1088	827	402	-1229	3	87	25	161	-11	-38	0
432	0	0	-485	-1400	-915	942	215	-1157	1	-19	21	112	-143	-91	0
433	0	0	-743	-1414	-671	1078	-36	-1042	-83	-40	0	46	-155	-195	0
434	0	0	-1129	-1493	-364	1311	-382	-928	-89	-29	-9	46	-252	-174	0
435	0	0	-1241	-1520	-279	1380	-481	-899	-60	-83	-21	-9	-261	-143	0
436	0	0	-1172	-1532	-360	1352	-406	-946	-23	29	-3	54	-205	-85	0
437	0	0	-1102	-1546	-444	1324	-329	-995	-91	-27	-64	56	-215	-122	0
438	0	0	-951	-1552	-601	1251	-175	-1076	-19	-64	-34	64	-151	-97	0
439	0	0	-677	-1621	-944	1149	133	-1282	19	27	19	97	-75	-108	0
440	0	0	-642	-1691	-1049	1166	203	-1370	-44	-46	-5	83	-131	-98	0
441	0	0	-562	-1726	-1164	1144	301	-1445	-27	-25	-58	79	-149	-128	0
442	0	0	-751	-1773	-1022	1262	135	-1397	-15	3	17	129	-114	-15	0
443	0	0	-1040	-1823	-783	1431	-128	-1303	1	-104	-25	32	-271	-180	0
444	0	0	-1296	-1848	-552	1572	-372	-1200	5	-9	3	34	-182	-120	0
445	0	0	-1505	-1854	-349	1679	-578	-1101	-143	-83	-7	-114	-285	-223	0
446	0	0	-1397	-1843	-446	1620	-475	-1144	-13	5	-17	-1	-226	-137	0
447	0	0	-1290	-1870	-580	1580	-355	-1225	-67	-11	-102	5	-205	-174	0
448	0	0	-1071	-1879	-808	1475	-131	-1343	-42	-32	9	21	-157	-81	0
449	0	0	-852	-1887	-1035	1369	91	-1461	15	7	-32	71	-36	-147	0
450	0	0	-743	-1901	-1158	1322	207	-1529	-9	-3	-21	85	-120	23	0
451	0	0	-545	-1926	-1381	1235	418	-1653	56	-54	15	203	-95	-69	0
452	0	0	-870	-1940	-1070	1405	100	-1505	-65	-81	-11	56	-147	-114	0
453	0	0	-1003	-1949	-946	1476	-28	-1447	-17	-42	-73	73	-207	-120	0
454	0	0	-1327	-1959	-632	1643	-347	-1295	-75	7	21	38	-263	-48	0
455	0	0	-1484	-1996	-512	1740	-486	-1254	-77	-60	-1	-19	-225	-159	0
456	0	0	-1387	-1976	-589	1681	-399	-1282	-124	-7	-21	-1	-304	-135	0
457	0	0	-1312	-1959	-647	1635	-332	-1303	-38	-58	-1	-5	-246	-174	0
458	0	0	-1088	-1949	-861	1518	-113	-1405	-60	-69	52	36	-126	-112	0
459	0	0	-908	-1963	-1055	1435	73	-1509	-40	-40	31	118	-161	-89	0
460	0	0	-679	-1961	-1282	1320	301	-1621	46	-48	58	161	-85	-9	0
461	0	0	-621	-1955	-1334	1288	356	-1644	-13	-9	-48	97	-95	-48	0
462	0	0	-758	-1951	-1193	1354	217	-1572	-67	-64	9	95	-104	-83	0
463	0	0	-1043	-1945	-902	1494	-70	-1423	-46	-17	-15	23	-162	-141	0
464	0	0	-1307	-1875	-568	1591	-369	-1221	-126	-32	-48	-31	-289	-182	0
465	0	0	-1348	-1827	-479	1587	-434	-1153	-64	-32	5	-11	-223	-108	0
466	0	0	-1391	-1802	-411	1596	-490	-1106	-128	-38	-135	34	-275	-120	0
467	0	0	-1129	-1815	-686	1472	-221	-1250	34	-64	-56	56	-141	-85	0
468	0	0	-964	-1846	-882	1405	-41	-1364	-36	-42	-97	60	-151	-71	0
469	0	0	-776	-1877	-1101	1326	162	-1489	13	13	-65	87	-81	-60	0
470	0	0	-685	-1938	-1253	1311	284	-1595	-23	-104	1	62	-50	-100	0
471	0	0	-619	-2023	-1404	1321	392	-1713	-1	11	-29	106	-40	19	0
472	0	0	-844	-2042	-1198	1443	177	-1620	-54	-79	-29	-7	-145	3	0
473	0	0	-1039	-2038	-999	1538	-20	-1518	-60	25	7	29	-168	-54	0
474	0	0	-1463	-2048	-585	1755	-439	-1316	-166	-67	-122	-23	-250	-192	0
475	0	0	-1531	-2037	-506	1784	-512	-1271	-139	-118	-69	17	-259	-106	0
476	0	0	-1422	-2048	-626	1735	-398	-1337	-112	-7	32	17	-168	-118	0
477	0	0	-1362	-2056	-694	1709	-334	-1375	-133	-56	21	-52	-188	-97	0
478	0	0	-1160	-2044	-884	1602	-138	-1464	-128	-67	-87	58	-201	-114	0
479	0	0	-939	-2035	-1096	1487	78	-1565	13	-23	-29	164	-126	-52	0
480	0	0	-778	-2062	-1284	1420	253	-1673	-27	-40	-9	83	-118	-40	0
481	0	0	-700	-2052	-1352	1376	326	-1702	-69	-11	9	106	-9	-46	0
482	0	0	-881	-2046	-1165	1463	142	-1605	-85	-97	-44	79	-131	-100	0
483	0	0	-1131	-2048	-917	1589	-107	-1482	-34	-38	0	69	-133	-75	0
484	0	0	-1399	-2062	-663	1730	-368	-1362	-77	-13	-1	-21	-217	-112	0
485	0	0	-1554	-2058	-504	1806	-525	-1281	-42	-27	-17	-5	-178	-100	0
486	0	0	-1525	-2052	-527	1788	-499	-1289	-44	-60	-110	-19	-259	-155	0
487	0	0	-1351	-2068	-717	1709	-317	-1392	13	-93	-9	48	-205	-40	0
488	0	0	-1085	-2035	-950	1560	-67	-1492	11	23	31	40	-48	-60	0
489	0	0	-991	-2046	-1055	1518	32	-1550	-67	-36	-79	44	-95	-106	0
490	0	0	-704	-2038	-1334	1371	315	-1686	65	17	-21	145	-58	-32	0
491	0	0	-683	-2044	-1361	1363	339	-1702	-9	-11	19	81	-62	17	0
492	0	0	-818	-2040	-1222	1429	202	-1631	29	-95	19	116	-112	-87	0
493	0	0	-1063	-2021	-958	1542	-52	-1489	-73	97	-21	32	-159	-87	0
494	0	0	-1330	-2040	-710	1685	-310	-1375	15	-17	62	-25	-143	-122	0
495	0	0	-1449	-2038	-589	1743	-430	-1313	-62	19	32	-13	-195	-162	0
496	0	0	-1422	-2017	-595	1719	-413	-1306	0	17	13	-9	-151	-135	0
497	0	0	-1311	-2054	-743	1682	-284	-1398	-54	-77	95	-42	-178	-100	0
498	0	0	-1014	-2040	-1026	1527	6	-1533	56	-25	62	67	-73	-36	0
499	0	0	-923	-2011	-1088	1467	82	-1549	-13	-120	7	25	-172	-79	0
500	0	0	-663	-2013	-1350	1338	343	-1681	65	-11	65	85	9	-29	0
501	0	0	-608	-2004	-1396	1306	394	-1700	-1	-102	44	64	-122	-36	0
502	0	0	-741	-1990	-1249	1365	254	-1619	-27	1	95	120	-128	-31	0
503	0	0	-1024	-2007	-983	1515	-20	-1495	11	-31	-50	58	-69	-215	0
504	0	0	-1365	-2042	-677	1703	-344	-1359	-1	-38	-42	46	-226	-147	0
505	0	0	-1470	-2019	-549	1744	-460	-1284	-44	-13	3	-46	-162	-141	0
506	0	0	-1506	-2027	-521	1766	-492	-1274	-46	-62	-143	3	-225	-201	0
507	0	0	-1325	-2035	-710	1680	-307	-1372	3	-85	-9	-11	-201	-147	0
508	0	0	-1102	-2027	-925	1564	-88	-1476	-36	-65	-62	95	-164	-110	0
509	0	0	-894	-2011	-1117	1452	111	-1564	52	-97	-56	93	-95	-79	0
510	0	0	-681	-1992	-1311	1336	315	-1651	17	-83	-46	75	-56	-31	0
511	0	0	-561	-1967	-1406	1264	422	-1686	38	-64	-58	166	-48	-48	0
512	0	0	-752	-1910	-1158	1331	203	-1534	-9	-87	-120	81	-102	-126	0
513	0	0	-974	-1893	-919	1433	-27	-1406	-42	-58	-102	48	-194	-137	0
514	0	0	-1344	-1877	-533	1610	-405	-1205	-128	-23	-149	-38	-186	-186	0
515	0	0	-1449	-1901	-452	1675	-498	-1176	15	-77	-81	56	-246	-164	0
516	0	0	-1412	-1953	-541	1682	-435	-1247	-46	-73	-52	-69	-205	-133	0
517	0	0	-1325	-2031	-706	1678	-309	-1368	-112	-13	-126	34	-157	-161	0
518	0	0	-1135	-2077	-942	1606	-96	-1509	-9	-48	-122	52	-135	-186	0
519	0	0	-885	-2083	-1198	1484	156	-1640	69	-9	-64	110	-56	-110	0
520	0	0	-733	-2071	-1338	1402	302	-1704	19	-50	-75	97	-129	-5	0
521	0	0	-654	-2025	-1371	1339	358	-1698	-23	3	-69	89	-48	-116	0
522	0	0	-790	-1988	-1198	1389	204	-1593	-48	-77	-95	139	-118	-58	0
523	0	0	-1007	-1990	-983	1498	-12	-1486	11	-137	-60	77	-180	-126	0
524	0	0	-1321	-1972	-651	1646	-335	-1311	-25	-52	-73	29	-186	-213	0
525	0	0	-1482	-1990	-508	1736	-487	-1249	-23	-60	-120	34	-265	-157	0
526	0	0	-1426	-2009	-583	1717	-421	-1296	-3	-17	-29	9	-232	-131	0
527	0	0	-1314	-2027	-713	1670	-300	-1370	3	-112	-89	-9	-172	-190	0
528	0	0	-1059	-2027	-968	1543	-45	-1497	9	-42	-54	104	-131	-67	0
529	0	0	-918	-2031	-1113	1474	97	-1572	-36	-85	-85	118	-182	-116	0
530	0	0	-681	-2042	-1361	1361	340	-1701	73	-42	-60	180	-143	-29	0
531	0	0	-624	-2044	-1420	1334	398	-1732	31	-32	-89	124	-95	-85	0
532	0	0	-734	-2031	-1297	1382	281	-1664	25	-85	-32	98	-114	-114	0
533	0	0	-1096	-2033	-937	1564	-79	-1485	-23	-56	-77	67	-97	-172	0
534	0	0	-1362	-2027	-665	1694	-348	-1346	3	-42	-93	0	-228	-197	0
535	0	0	-1495	-2007	-512	1751	-491	-1259	25	-42	-73	-13	-219	-192	0
536	0	0	-1463	-2015	-552	1739	-455	-1283	-36	-116	-79	-46	-203	-213	0
537	0	0	-1294	-2019	-725	1656	-284	-1372	-3	-50	-7	-25	-252	-145	0
538	0	0	-1090	-2019	-929	1554	-80	-1474	48	-79	-73	87	-159	-133	0
539	0	0	-831	-2000	-1169	1415	169	-1584	13	-42	-36	65	-104	-147	0
540	0	0	-702	-2011	-1309	1356	303	-1660	-27	-83	-11	54	-71	-54	0
541	0	0	-588	-2000	-1412	1294	412	-1706	-38	-15	-89	145	-36	-93	0
542	0	0	-693	-2000	-1307	1346	307	-1653	65	-17	13	44	-56	-36	0
543	0	0	-1016	-2017	-1001	1516	-7	-1509	5	-67	-48	-3	-87	-151	0
544	0	0	-1285	-2037	-752	1661	-266	-1394	77	-93	-52	-19	-211	-145	0
545	0	0	-1395	-2015	-620	1705	-387	-1317	126	-19	-13	-29	-166	-207	0
546	0	0	-1480	-1994	-514	1737	-483	-1254	-69	-23	-143	-157	-129	-203	0
547	0	0	-1178	-1990	-812	1584	-183	-1401	9	-23	-44	40	-131	-118	0
548	0	0	-1038	-1976	-938	1507	-50	-1457	54	-48	-93	71	-133	-129	0
549	0	0	-869	-1965	-1096	1417	113	-1530	60	-56	-34	42	-93	-64	0
550	0	0	-713	-2005	-1292	1359	289	-1648	36	-50	-126	126	-139	-104	0
551	0	0	-578	-1998	-1420	1288	421	-1709	38	-62	0	91	-42	-38	0
552	0	0	-781	-1976	-1195	1378	207	-1585	40	-102	-128	13	-98	-164	0
553	0	0	-917	-1943	-1026	1430	54	-1484	93	3	-126	40	-128	-106	0
554	0	0	-1321	-1910	-589	1615	-366	-1249	-15	-50	-120	-3	-170	-219	0
555	0	0	-1368	-1866	-498	1617	-435	-1182	17	-81	-98	-58	-252	-213	0
556	0	0	-1343	-1806	-463	1574	-440	-1134	64	-1	-67	64	-159	-128	0
557	0	0	-1219	-1744	-525	1481	-347	-1134	-9	-85	-170	-36	-149	-201	0
558	0	0	-990	-1746	-756	1368	-117	-1251	75	5	-102	79	-89	-110	0
559	0	0	-792	-1806	-1014	1299	111	-1410	151	-73	-69	93	-104	-71	0
560	0	0	-649	-1875	-1226	1262	288	-1550	19	-36	-34	129	-46	-40	0
561	0	0	-691	-1961	-1270	1326	289	-1615	1	-52	-102	83	-79	-85	0
562	0	0	-904	-2066	-1162	1485	129	-1614	-29	-129	-71	77	-135	-89	0
563	0	0	-1156	-2141	-985	1648	-85	-1563	69	-40	-29	-23	-139	-77	0
564	0	0	-1498	-2188	-690	1843	-404	-1439	21	-93	-62	15	-162	-221	0
565	0	0	-1528	-2174	-646	1851	-441	-1410	60	-67	-118	29	-250	-244	0
566	0	0	-1570	-2128	-558	1849	-506	-1343	19	-75	-64	40	-197	-139	0
567	0	0	-1381	-2091	-710	1736	-335	-1400	-3	-81	-139	91	-225	-131	0
568	0	0	-1069	-2037	-968	1553	-50	-1502	112	-25	-77	85	-114	-19	0
569	0	0	-984	-2025	-1041	1504	28	-1533	-31	-65	-124	60	-126	-116	0
570	0	0	-691	-2021	-1330	1356	319	-1675	54	-65	32	95	3	-54	0
571	0	0	-650	-2025	-1375	1337	362	-1700	-56	-58	-75	83	-81	-46	0
572	0	0	-801	-2007	-1206	1404	202	-1606	27	-65	-91	71	-112	-95	0
573	0	0	-1054	-1994	-940	1524	-57	-1467	-44	-60	-128	40	-120	-211	0
574	0	0	-1316	-1996	-680	1656	-318	-1338	-11	-31	-42	21	-149	-170	0
575	0	0	-1495	-2011	-516	1753	-489	-1263	-19	-100	-83	5	-230	-188	0
576	0	0	-1423	-2037	-614	1730	-404	-1325	-32	-31	-89	-17	-236	-162	0
577	0	0	-1356	-2056	-700	1706	-328	-1378	-52	-100	-81	65	-186	-153	0
578	0	0	-1092	-2019	-927	1555	-82	-1473	-15	-36	-141	108	-145	-201	0
579	0	0	-848	-1990	-1142	1419	147	-1566	-11	-17	-73	42	-69	-110	0
580	0	0	-677	-1916	-1239	1296	281	-1577	-31	-98	-58	73	-87	-118	0
581	0	0	-551	-1895	-1344	1223	396	-1619	-32	-50	-116	98	-89	-120	0
582	0	0	-718	-1920	-1202	1319	242	-1561	-79	-27	23	-3	-67	-67	0
583	0	0	-944	-1945	-1001	1444	28	-1473	-15	-19	-60	42	-162	-162	0
584	0	0	-1327	-1984	-657	1655	-335	-1320	-29	-64	-54	-62	-252	-168	0
585	0	0	-1414	-1922	-508	1668	-453	-1215	-36	-54	-65	-36	-246	-137	0
586	0	0	-1253	-1767	-514	1510	-369	-1140	21	-7	-64	-17	-129	-201	0
587	0	0	-1186	-1740	-554	1463	-316	-1147	-56	-9	-118	25	-195	-97	0
588	0	0	-929	-1751	-822	1340	-53	-1286	7	-38	-13	46	-120	-124	0
589	0	0	-822	-1819	-997	1320	87	-1408	69	-93	3	108	-58	-60	0
590	0	0	-592	-1920	-1328	1256	368	-1624	27	-19	-7	87	-102	-69	0
591	0	0	-563	-2068	-1505	1315	471	-1786	54	9	-7	85	13	-98	0
592	0	0	-897	-2159	-1262	1528	182	-1710	0	-42	-46	133	-62	-102	0
593	0	0	-1073	-2122	-1049	1597	-12	-1585	-91	-17	-9	11	-194	-137	0
594	0	0	-1359	-2069	-710	1714	-324	-1389	-56	29	32	-46	-192	-122	0
595	0	0	-1526	-1976	-450	1751	-538	-1213	-50	-116	52	-102	-197	-178	0
596	0	0	-1358	-1940	-582	1649	-388	-1261	42	23	23	36	-137	-122	0
597	0	0	-1350	-1957	-607	1653	-371	-1282	17	-58	-23	-13	-159	-139	0
598	0	0	-1129	-2031	-902	1580	-113	-1466	9	36	-32	40	-161	-151	0
599	0	0	-966	-2087	-1121	1526	77	-1604	9	-27	15	71	-79	-91	0
600	0	0	-790	-2101	-1311	1445	260	-1706	62	-21	5	48	25	-64	0
601	0	0	-684	-2102	-1418	1393	367	-1760	-3	-17	27	110	-95	-75	0
602	0	0	-933	-2095	-1162	1514	114	-1628	-40	-145	-73	75	-139	-135	0
603	0	0	-1073	-2054	-981	1563	-46	-1517	52	-46	21	77	-102	-91	0
604	0	0	-1449	-2027	-578	1738	-435	-1302	-38	-29	-13	44	-300	-174	0
605	0	0	-1507	-2017	-510	1762	-498	-1263	-1	-73	52	19	-279	-141	0
606	0	0	-1473	-1998	-525	1735	-474	-1261	-15	-27	29	31	-147	-81	0
607	0	0	-1387	-2000	-613	1693	-387	-1306	-58	-58	-44	-46	-159	-180	0
608	0	0	-1087	-2000	-913	1543	-87	-1456	23	-7	50	17	-44	-120	0
609	0	0	-914	-2015	-1101	1464	93	-1558	29	-48	-15	162	-67	-98	0
610	0	0	-722	-2037	-1315	1379	296	-1676	11	1	25	147	-29	-64	0
611	0	0	-597	-1974	-1377	1285	390	-1675	34	27	-19	178	-9	-32	0
612	0	0	-749	-1891	-1142	1320	196	-1516	-9	-21	-15	81	-23	-93	0
613	0	0	-941	-1850	-909	1395	-16	-1379	17	21	-58	118	-176	-77	0
614	0	0	-1263	-1843	-580	1553	-341	-1211	50	-56	67	71	-170	-159	0
615	0	0	-1442	-1874	-432	1658	-505	-1153	-120	-42	-50	-58	-267	-159	0
616	0	0	-1465	-1922	-457	1693	-504	-1189	-95	-69	54	17	-203	-126	0
617	0	0	-1298	-1982	-684	1640	-307	-1333	-133	34	-50	1	-131	-164	0
618	0	0	-1087	-2031	-944	1559	-71	-1487	0	11	13	75	-100	-126	0
619	0	0	-972	-2087	-1115	1529	71	-1601	-40	-129	-38	75	-110	-133	0
620	0	0	-712	-2087	-1375	1399	331	-1731	100	-40	7	141	-34	-42	0
621	0	0	-586	-1990	-1404	1288	409	-1697	-21	-23	-67	133	-64	-67	0
622	0	0	-601	-1811	-1210	1206	304	-1510	38	-34	81	69	-89	-79	0
623	0	0	-788	-1546	-758	1167	-15	-1152	-1	-17	-15	71	-93	-77	0
624	0	0	-1085	-1449	-364	1267	-360	-906	-71	-38	-29	-112	-192	-147	0
625	0	0	-1160	-1534	-374	1347	-393	-954	31	48	-3	5	-151	-89	0
626	0	0	-1317	-1652	-335	1484	-491	-993	-62	-75	-67	-1	-164	-203	0
627	0	0	-1125	-1800	-675	1462	-225	-1237	13	-85	3	38	-168	-95	0
628	0	0	-1037	-1974	-937	1505	-50	-1455	1	-34	21	23	-79	-102	0
629	0	0	-962	-2141	-1179	1551	108	-1660	38	-31	21	15	-110	-29	0
630	0	0	-785	-2234	-1449	1509	332	-1841	77	19	-1	79	-54	-21	0
631	0	0	-828	-2302	-1474	1565	323	-1888	3	5	5	7	-19	-32	0
632	0	0	-927	-2310	-1383	1618	228	-1846	-77	-17	-38	60	-120	-81	0
633	0	0	-1174	-2285	-1111	1729	-31	-1698	-13	9	-5	21	-110	-120	0
634	0	0	-1521	-2225	-704	1873	-408	-1464	17	-58	-75	1	-162	-162	1
635	0	0	-1560	-2151	-591	1855	-484	-1371	42	-36	-25	50	-242	-106	0
636	0	0	-1577	-2116	-539	1846	-519	-1327	36	-48	-5	-29	-155	-139	0
637	0	0	-1395	-2081	-686	1738	-354	-1383	17	-62	15	38	-194	-100	0
638	0	0	-1160	-2077	-917	1618	-121	-1497	60	-42	42	50	-54	-128	0
639	0	0	-1013	-2093	-1080	1553	33	-1586	-38	-29	-34	34	-79	-75	0
640	0	0	-725	-2079	-1354	1402	314	-1716	-36	-83	-19	135	-124	-48	0
641	0	0	-669	-2087	-1418	1378	374	-1752	-7	-89	69	164	46	29	0
642	0	0	-824	-2052	-1228	1438	202	-1640	-25	-161	17	71	-104	-89	0
643	0	0	-950	-2017	-1067	1483	58	-1542	13	-98	114	91	-114	-75	0
644	0	0	-1341	-1969	-628	1655	-356	-1298	-108	-56	-23	31	-176	-143	0
645	0	0	-1402	-1947	-545	1674	-428	-1246	-118	-81	5	42	-238	-139	0
646	0	0	-1356	-1934	-578	1645	-389	-1256	-114	13	56	42	-151	-108	0
647	0	0	-1173	-1949	-776	1561	-198	-1362	-62	29	42	83	-97	-46	0
648	0	0	-984	-1967	-983	1475	0	-1475	-48	-17	15	81	-58	-60	0
649	0	0	-728	-1990	-1262	1359	267	-1626	-36	0	102	112	-38	-34	0
650	0	0	-671	-2042	-1371	1356	350	-1706	-112	-32	97	188	-64	42	0
651	0	0	-468	-2089	-1621	1278	576	-1855	-32	-48	44	155	-83	-21	0
652	0	0	-690	-2069	-1379	1379	344	-1724	-31	1	17	151	1	-46	0
653	0	0	-852	-2021	-1169	1436	158	-1595	-36	-17	-29	29	-95	-73	0
654	0	0	-1239	-1974	-735	1606	-252	-1354	-161	-25	19	-25	-110	-116	0
655	0	0	-1307	-1912	-605	1609	-351	-1258	-81	34	64	25	-131	-77	0
656	0	0	-1286	-1885	-599	1585	-343	-1242	-81	-32	-77	31	-153	-102	0
657	0	0	-1100	-1870	-770	1485	-165	-1320	-139	60	-3	-17	-81	-48	0
658	0	0	-930	-1841	-911	1385	-9	-1376	-139	17	-42	97	-166	-25	0
659	0	0	-726	-1829	-1103	1277	188	-1466	-106	9	-65	29	-77	31	0
660	0	0	-547	-1866	-1319	1206	386	-1592	-60	-67	-64	29	-71	42	0
661	0	0	-440	-1924	-1484	1182	522	-1704	-110	44	9	81	-38	32	0
662	0	0	-661	-1941	-1280	1301	309	-1610	-139	-52	-9	-17	-31	3	0
663	0	0	-934	-1969	-1035	1451	50	-1502	-135	-67	-81	-23	-174	-67	0
664	0	0	-1311	-2021	-710	1666	-300	-1365	-83	-95	-110	-36	-143	-137	0
665	0	0	-1379	-2040	-661	1709	-359	-1350	-139	-120	-75	-64	-166	-118	0
666	0	0	-1450	-2064	-614	1757	-418	-1339	-44	-64	-131	23	-135	-44	0
667	0	0	-1251	-2027	-776	1639	-237	-1401	-120	-89	-118	-32	-153	-131	0
668	0	0	-1013	-2021	-1008	1517	-2	-1514	-29	9	-11	60	-77	77	0
669	0	0	-906	-1980	-1074	1443	84	-1527	-46	-102	-112	40	-71	5	0
670	0	0	-631	-1930	-1299	1280	334	-1614	11	-91	19	69	-42	9	0
671	0	0	-555	-1907	-1352	1231	398	-1629	-77	-11	17	50	34	36	0
672	0	0	-733	-1941	-1208	1337	237	-1574	-67	-17	-100	34	-69	23	0
673	0	0	-976	-1947	-971	1461	-2	-1459	-98	0	-77	-9	-95	-71	0
674	0	0	-1275	-1905	-630	1590	-322	-1267	-71	11	73	32	-201	-69	0
675	0	0	-1412	-1908	-496	1660	-458	-1202	-120	7	-48	-29	-265	-44	0
676	0	0	-1339	-1899	-560	1619	-389	-1229	-21	-40	48	44	-162	-100	0
677	0	0	-1261	-1864	-603	1562	-329	-1233	-50	-52	27	13	-108	-79	0
678	0	0	-918	-1827	-909	1372	-4	-1368	-46	-25	-32	-69	-87	-19	0
679	0	0	-768	-1881	-1113	1324	172	-1497	64	-71	50	91	-44	81	0
680	0	0	-638	-1928	-1290	1283	326	-1609	-42	-100	-54	58	-29	40	0
681	0	0	-448	-1920	-1472	1184	512	-1696	-7	13	-36	52	-42	-11	0
682	0	0	-623	-1907	-1284	1265	330	-1595	-38	-9	-56	77	-89	23	0
683	0	0	-925	-1949	-1024	1437	49	-1486	-62	-87	-65	-27	-124	-69	0
684	0	0	-1228	-1976	-748	1602	-240	-1362	-129	-48	-38	-65	-149	-151	0
685	0	0	-1383	-1990	-607	1686	-388	-1298	-108	-32	7	-71	-166	-98	0
686	0	0	-1389	-2029	-640	1709	-374	-1334	-71	-25	-3	-73	-219	-85	0
687	0	0	-1197	-2060	-863	1628	-167	-1461	-83	-40	-21	-79	-147	-87	0
688	0	0	-1102	-2079	-977	1590	-62	-1528	-137	-15	-1	1	-129	25	0
689	0	0	-885	-2087	-1202	1486	158	-1644	-85	-62	-75	-65	-102	-93	0
690	0	0	-625	-2085	-1460	1355	417	-1772	-11	-73	50	89	7	32	0
691	0	0	-574	-2077	-1503	1325	464	-1790	-122	-36	-60	38	-102	-1	0
692	0	0	-708	-2021	-1313	1364	302	-1667	-131	-58	-3	-46	-52	-54	0
693	0	0	-912	-1984	-1072	1448	80	-1528	-48	-34	9	-31	-124	-104	0
694	0	0	-1320	-2000	-680	1660	-320	-1340	-186	-98	-77	-71	-267	-64	0
695	0	0	-1408	-1976	-568	1692	-420	-1272	-141	-120	-15	-87	-153	-143	0
696	0	0	-1404	-1978	-574	1691	-415	-1276	-159	-87	-15	-126	-188	-87	0
697	0	0	-1261	-1982	-721	1621	-270	-1351	-34	-128	-3	-1	-143	-81	0
698	0	0	-1044	-1982	-938	1513	-53	-1460	-93	9	-77	1	-106	-69	0
699	0	0	-861	-2025	-1164	1443	151	-1594	-69	-75	-29	34	-54	-25	0
700	0	0	-609	-1980	-1371	1294	381	-1675	-77	-3	-17	23	81	11	0
701	0	0	-497	-1936	-1439	1216	471	-1687	-114	-34	-85	110	-19	-21	0
702	0	0	-617	-1810	-1193	1213	288	-1501	-106	-48	-98	83	-9	-5	0
703	0	0	-780	-1689	-909	1234	64	-1299	-108	19	-21	-11	-87	-29	0
704	0	0	-1150	-1716	-566	1433	-292	-1141	-93	-69	-56	-50	-252	-112	0
705	0	0	-1265	-1753	-488	1509	-388	-1120	-176	17	-102	-38	-215	-120	0
706	0	0	-1315	-1846	-531	1580	-392	-1188	-65	-9	-83	40	-217	-34	0
707	0	0	-1284	-1978	-694	1631	-295	-1336	-155	-42	-19	11	-122	-85	0
708	0	0	-1122	-2097	-975	1609	-73	-1536	-137	-114	-108	1	-207	-32	0
709	0	0	-906	-2099	-1193	1502	143	-1646	27	-110	-29	149	-159	-46	0
710	0	0	-724	-2122	-1398	1423	337	-1760	-81	42	-50	122	-38	1	0
711	0	0	-585	-2071	-1486	1328	450	-1778	-25	-15	-25	50	-32	25	0
712	0	0	-679	-1961	-1282	1320	301	-1621	-52	-27	-104	108	-79	15	0
713	0	0	-896	-1844	-948	1370	26	-1396	-102	-112	-19	54	-211	-44	0
714	0	0	-1158	-1778	-620	1468	-269	-1199	-83	-25	-133	-77	-207	-143	0
715	0	0	-1303	-1749	-446	1526	-428	-1097	-65	-9	-21	27	-215	-79	0
716	0	0	-1304	-1790	-486	1547	-409	-1138	-87	-73	-98	1	-322	-95	0
717	0	0	-1135	-1887	-752	1511	-191	-1319	-67	34	-17	58	-114	-36	0
718	0	0	-980	-1891	-911	1435	-34	-1401	-62	-52	-5	0	-215	-23	0
719	0	0	-714	-1899	-1185	1306	235	-1542	40	-69	-1	128	-106	-38	0
720	0	0	-630	-1885	-1255	1257	312	-1570	38	-120	-9	102	-157	5	0
721	0	0	-447	-1870	-1423	1158	488	-1646	23	-42	11	38	7	-50	0
722	0	0	-644	-1813	-1169	1228	262	-1491	-44	-21	-1	54	-52	1	0
723	0	0	-832	-1672	-840	1252	4	-1256	-50	-27	-15	-38	-120	-112	0
724	0	0	-1036	-1573	-537	1304	-249	-1055	-54	-25	69	-31	-126	-135	0
725	0	0	-1198	-1489	-291	1343	-453	-890	-58	0	-36	-56	-182	-192	0
726	0	0	-1149	-1480	-331	1314	-409	-905	1	-7	-25	-75	-186	-95	0
727	0	0	-1019	-1550	-531	1284	-244	-1040	-19	-32	-97	3	-170	-166	0
728	0	0	-877	-1697	-820	1287	-28	-1258	13	-23	-34	40	-147	-71	0
729	0	0	-773	-1874	-1101	1323	164	-1487	-5	-46	17	98	-62	-89	0
730	0	0	-568	-1974	-1406	1271	419	-1690	44	-102	-19	89	-114	-69	0
731	0	0	-562	-2013	-1451	1287	444	-1732	110	-98	27	98	-46	21	0
732	0	0	-685	-2004	-1319	1344	317	-1661	17	-85	-38	11	-98	-69	0
733	0	0	-933	-1976	-1043	1454	55	-1509	73	-23	9	36	-83	-32	0
734	0	0	-1243	-1945	-702	1594	-270	-1323	-75	-29	-77	-46	-273	-176	0
735	0	0	-1347	-1903	-556	1625	-395	-1229	50	-7	65	9	-151	-112	1
736	0	0	-1399	-1891	-492	1645	-453	-1191	-42	-77	-50	-73	-261	-120	0
737	0	0	-1176	-1899	-723	1537	-226	-1311	58	-87	36	-42	-147	-135	0
738	0	0	-984	-1934	-950	1459	-17	-1442	17	1	71	-54	-89	-9	0
739	0	0	-804	-1971	-1167	1387	181	-1569	87	-42	-42	56	-38	-34	0
740	0	0	-609	-1998	-1389	1303	390	-1693	56	23	-19	71	11	36	0
741	0	0	-559	-1986	-1427	1272	434	-1706	44	-104	-31	95	-87	-48	0
742	0	0	-650	-1949	-1299	1299	324	-1624	64	-104	52	73	-69	-29	0
743	0	0	-922	-1924	-1002	1423	40	-1463	-77	-50	-11	11	-116	-48	0
744	0	0	-1214	-1924	-710	1569	-252	-1317	3	-13	-77	-40	-159	-195	0
745	0	0	-1375	-1918	-543	1646	-416	-1230	-11	-36	-64	-50	-155	-118	0
746	0	0	-1319	-1883	-564	1601	-377	-1223	-3	-60	-69	-7	-209	-155	0
747	0	0	-1230	-1877	-647	1553	-291	-1262	-42	-128	-17	-21	-153	-79	0
748	0	0	-951	-1843	-892	1397	-29	-1367	54	-60	-85	34	-79	-110	0
749	0	0	-737	-1846	-1109	1291	186	-1477	-17	-126	0	77	-77	-77	0
750	0	0	-567	-1862	-1295	1214	364	-1578	-7	-81	15	87	-44	-11	0
751	0	0	-547	-1883	-1336	1215	394	-1609	-32	-89	-69	118	-71	-46	0
752	0	0	-557	-1918	-1361	1237	402	-1639	114	-44	-56	108	-29	-71	0
753	0	0	-900	-1926	-1026	1413	63	-1476	31	-62	-42	62	-95	-131	0
754	0	0	-1237	-1976	-739	1606	-249	-1357	-83	-102	-135	-7	-176	-151	0
755	0	0	-1343	-2004	-661	1673	-341	-1332	13	-44	-93	3	-164	-112	0
756	0	0	-1463	-2033	-570	1748	-446	-1301	-120	-114	-79	-48	-141	-172	0
757	0	0	-1211	-2021	-810	1616	-200	-1415	79	-71	-60	32	-143	-170	0
758	0	0	-1096	-2038	-942	1567	-77	-1490	-52	-25	-95	42	-73	-85	0
759	0	0	-811	-2000	-1189	1405	189	-1594	25	-38	-54	141	-102	-50	0
760	0	0	-640	-1941	-1301	1290	330	-1621	29	-23	-87	137	-54	-52	0
761	0	0	-562	-1947	-1385	1254	411	-1666	15	-71	-100	38	-52	-21	0
762	0	0	-692	-1951	-1259	1321	283	-1605	-15	-104	-62	31	-104	-77	0
763	0	0	-954	-1922	-968	1438	7	-1445	19	-31	-15	104	-75	-29	0
764	0	0	-1230	-1910	-680	1570	-275	-1295	-21	-128	-36	-71	-250	-147	0
765	0	0	-1384	-1905	-521	1644	-431	-1213	-32	-21	-79	7	-164	-93	0
766	0	0	-1402	-1875	-473	1638	-464	-1174	-52	-48	-102	0	-221	-58	0
767	0	0	-1197	-1848	-651	1522	-273	-1249	0	-69	-131	-7	-209	-194	0
768	0	0	-1011	-1823	-812	1417	-99	-1317	5	-58	-15	73	-129	-64	0
769	0	0	-832	-1800	-968	1316	68	-1384	15	-89	-79	42	-139	-100	0
770	0	0	-549	-1835	-1286	1192	368	-1560	87	-32	-7	124	-34	-13	0
771	0	0	-672	-1874	-1202	1273	265	-1538	1	-75	-93	50	-34	-69	0
772	0	0	-698	-1949	-1251	1323	276	-1600	-19	-50	-91	50	-56	-139	0
773	0	0	-1020	-1972	-952	1496	-34	-1462	-19	-131	-7	46	-102	-67	0
774	0	0	-1336	-1976	-640	1656	-348	-1308	-77	-137	-81	-40	-261	-209	0
775	0	0	-1438	-1932	-494	1685	-472	-1213	-42	-15	-52	-7	-236	-151	0
776	0	0	-1471	-1938	-467	1704	-502	-1202	52	-93	-52	-25	-271	-83	0
777	0	0	-1296	-1963	-667	1629	-314	-1315	-27	-102	-106	-17	-211	-133	0
778	0	0	-1108	-2037	-929	1572	-89	-1483	-13	-48	-97	62	-102	-87	0
779	0	0	-929	-2042	-1113	1485	92	-1577	0	-128	-67	11	-97	-64	0
780	0	0	-661	-1986	-1325	1323	332	-1655	-34	-5	21	91	3	42	0
781	0	0	-560	-1941	-1381	1250	410	-1661	-64	-75	-64	46	-62	-21	0
782	0	0	-667	-1908	-1241	1287	287	-1574	-19	-52	-25	71	-83	-75	0
783	0	0	-935	-1893	-958	1414	11	-1425	-15	-104	-73	58	-194	-75	0
784	0	0	-1299	-1877	-578	1588	-360	-1227	-100	-95	-129	-31	-230	-176	0
785	0	0	-1412	-1780	-368	1596	-522	-1074	-81	-46	-116	-7	-197	-168	0
786	0	0	-1183	-1520	-337	1351	-423	-928	11	-60	-23	-1	-178	-95	0
787	0	0	-871	-1127	-256	999	-307	-691	-77	-81	-98	1	-240	-40	0
788	0	0	-481	-696	-215	588	-133	-455	9	-83	-27	62	-106	-23	0
789	0	0	-74	-244	-170	159	48	-207	-62	-36	15	60	-69	-23	0
790	0	0	375	174	-201	-274	288	-13	-75	1	-21	-25	-56	-32	0
791	0	0	769	737	-32	-753	400	352	-62	5	100	159	-13	100	0
792	0	0	906	1400	494	-1153	206	947	-65	-71	-21	48	-124	-69	0
793	0	0	1026	1972	946	-1499	40	1459	3	-3	104	102	-114	-13	0
794	0	0	799	2368	1569	-1583	-385	1968	-95	-85	3	-98	-211	-97	0
795	0	0	724	2386	1662	-1555	-469	2024	-131	0	34	-19	-194	-157	0
796	0	0	551	2077	1526	-1314	-487	1801	-118	-50	5	-52	-232	-164	0
797	0	0	565	1798	1233	-1181	-334	1515	-124	-34	38	-1	-217	-73	0
798	0	0	611	1631	1020	-1121	-204	1325	-71	-32	15	5	-116	-56	0
799	0	0	735	1377	642	-1056	46	1009	-77	0	1	15	-114	-42	0
800	0	0	710	971	261	-840	224	616	-42	-58	38	139	-97	17	0
801	0	0	579	545	-34	-562	306	255	-85	-77	42	93	-25	42	0
802	0	0	285	31	-254	-158	269	-111	-56	15	50	98	-89	58	0
803	0	0	-318	-471	-153	394	-82	-312	-58	-32	-29	-11	-40	-73	0
804	0	0	-801	-960	-159	880	-321	-559	-122	-9	5	15	-159	-87	0
805	0	0	-1168	-1305	-137	1236	-515	-721	-151	5	0	-85	-110	-157	0
806	0	0	-1133	-1429	-296	1281	-418	-862	-122	0	52	-73	-168	-83	0
807	0	0	-1112	-1422	-310	1267	-401	-866	-120	-69	15	-67	-186	-52	0
808	0	0	-787	-1423	-636	1105	-75	-1029	-21	-29	11	32	-139	-42	0
809	0	0	-667	-1501	-834	1084	83	-1167	-13	1	31	87	-21	-5	0
810	0	0	-549	-1573	-1024	1061	237	-1298	-40	-102	42	25	-5	15	0
811	0	0	-466	-1635	-1169	1050	351	-1402	36	-54	36	38	-54	95	0
812	0	0	-604	-1680	-1076	1142	236	-1378	77	-73	38	65	-64	-29	0
813	0	0	-937	-1714	-777	1325	-80	-1245	-133	-46	1	-87	-186	-13	0
814	0	0	-1131	-1672	-541	1401	-295	-1106	29	34	-15	-11	-145	-38	0
815	0	0	-1250	-1519	-269	1384	-490	-894	-87	-44	15	-81	-217	-157	0
816	0	0	-1263	-1495	-232	1379	-515	-863	-110	-42	-62	-91	-209	-197	0
817	0	0	-1133	-1532	-399	1332	-367	-965	17	-38	-40	7	-174	-34	0
818	0	0	-923	-1588	-665	1255	-129	-1126	-13	-54	-44	-23	-143	-91	0
819	0	0	-725	-1714	-989	1219	132	-1351	38	-25	50	81	-87	-52	0
820	0	0	-708	-1831	-1123	1269	207	-1477	-9	-21	-25	118	-75	21	0
821	0	0	-592	-1872	-1280	1232	344	-1576	-64	-79	-50	-13	-108	-1	0
822	0	0	-648	-1883	-1235	1265	293	-1559	64	42	114	56	-56	62	0
823	0	0	-970	-1810	-840	1390	-65	-1325	-108	-34	-58	-62	-104	-85	0
824	0	0	-1139	-1763	-624	1451	-257	-1193	-13	-75	-36	-27	-232	-131	0
825	0	0	-1346	-1687	-341	1516	-502	-1014	29	-42	11	48	-194	-116	0
826	0	0	-1298	-1674	-376	1486	-461	-1025	-75	-100	-126	-44	-275	-124	0
827	0	0	-1164	-1707	-543	1435	-310	-1125	-9	-34	-36	-42	-126	-62	0
828	0	0	-1057	-1765	-708	1411	-174	-1236	40	-34	-1	95	-151	1	0
829	0	0	-829	-1833	-1004	1331	87	-1418	3	-3	29	106	-176	-42	0
830	0	0	-699	-1833	-1134	1266	217	-1483	21	-21	-29	13	-46	-31	0
831	0	0	-535	-1792	-1257	1163	361	-1524	40	-11	-27	126	-36	-64	0
832	0	0	-675	-1747	-1072	1211	198	-1409	-58	-3	7	21	-98	-9	0
833	0	0	-848	-1707	-859	1277	5	-1283	75	5	-23	27	-75	29	0
834	0	0	-1178	-1707	-529	1442	-324	-1118	9	-9	-19	-3	-85	-143	0
835	0	0	-1399	-1761	-362	1580	-518	-1061	-95	-50	23	-15	-141	-128	0
836	0	0	-1323	-1786	-463	1554	-430	-1124	-19	-1	-38	46	-172	-15	0
837	0	0	-1189	-1798	-609	1493	-290	-1203	34	-23	-3	87	-166	-71	0
838	0	0	-1026	-1811	-785	1418	-120	-1298	-48	-106	0	104	-118	-34	0
839	0	0	-782	-1757	-975	1269	96	-1366	-21	-29	19	54	-65	-98	0
840	0	0	-565	-1705	-1140	1135	287	-1422	-3	-1	13	44	1	73	0
841	0	0	-429	-1631	-1202	1030	386	-1416	-56	-81	21	81	-40	25	0
842	0	0	-456	-1484	-1028	970	286	-1256	-46	-9	54	60	-54	-60	0
843	0	0	-772	-1509	-737	1140	-17	-1123	-106	11	62	-3	-60	-13	0
844	0	0	-1084	-1534	-450	1309	-317	-992	-116	-58	-23	-19	-256	-112	0
845	0	0	-1307	-1662	-355	1484	-476	-1008	-34	-25	40	-64	-230	-48	0
846	0	0	-1268	-1718	-450	1493	-409	-1084	-34	38	62	46	-95	-42	0
847	0	0	-1178	-1740	-562	1459	-308	-1151	-112	-108	-62	-98	-180	-159	0
848	0	0	-1005	-1815	-810	1410	-97	-1312	-9	-31	118	11	-108	19	0
849	0	0	-886	-1852	-966	1369	40	-1409	-83	-34	-52	9	-93	-3	0
850	0	0	-613	-1844	-1231	1228	309	-1537	-15	-17	21	19	-42	29	0
851	0	0	-613	-1825	-1212	1219	299	-1518	-128	-52	-98	-11	-40	7	0
852	0	0	-603	-1701	-1098	1152	247	-1399	-81	34	-29	7	-89	-11	0
853	0	0	-820	-1530	-710	1175	-55	-1120	-1	-157	-106	7	-128	-89	0
854	0	0	-1021	-1441	-420	1231	-300	-930	-58	-31	0	-17	-116	-112	0
855	0	0	-1280	-1491	-211	1385	-534	-851	-71	-164	-87	-87	-211	-98	0
856	0	0	-1245	-1621	-376	1433	-434	-998	-73	-56	-65	-52	-164	-89	0
857	0	0	-1207	-1666	-459	1436	-374	-1062	-93	-21	-27	-46	-153	-1	0
858	0	0	-999	-1714	-715	1356	-142	-1214	-79	-60	-100	-3	-120	-64	0
859	0	0	-854	-1767	-913	1310	29	-1340	-34	-60	-40	64	-102	-31	0
860	0	0	-710	-1835	-1125	1272	207	-1480	-23	-48	-108	40	-67	-50	0
861	0	0	-578	-1829	-1251	1203	336	-1540	29	-67	-62	98	-122	34	0
862	0	0	-670	-1837	-1167	1253	248	-1502	-46	-21	-36	27	-75	-32	0
863	0	0	-970	-1829	-859	1399	-55	-1344	-67	23	-97	-17	-118	-42	0
864	0	0	-1240	-1777	-537	1508	-351	-1157	-120	-38	-139	-31	-195	-176	0
865	0	0	-1393	-1693	-300	1543	-546	-996	-126	-15	-62	-102	-186	-56	0
866	0	0	-1294	-1643	-349	1468	-472	-996	-56	-64	-131	-69	-228	-128	0
867	0	0	-1160	-1633	-473	1396	-343	-1053	-129	-44	-17	-42	-133	-69	0
868	0	0	-963	-1610	-647	1286	-158	-1128	-40	-77	-73	-104	-141	-155	0
869	0	0	-778	-1612	-834	1195	28	-1223	-44	9	-65	13	-93	-69	0
870	0	0	-621	-1631	-1010	1126	194	-1320	-40	-108	-36	-50	-1	32	0
871	0	0	-500	-1662	-1162	1081	331	-1412	-83	-67	-52	-44	-1	-56	0
872	0	0	-592	-1711	-1119	1151	263	-1415	-54	-36	7	104	-151	34	0
873	0	0	-964	-1697	-733	1330	-115	-1215	-98	-42	-46	-75	-170	-40	0
874	0	0	-1173	-1617	-444	1395	-364	-1030	-19	-87	-81	-42	-256	-124	0
875	0	0	-1335	-1542	-207	1438	-564	-874	-77	-27	-56	-40	-186	-93	0
876	0	0	-1275	-1511	-236	1393	-519	-873	-50	-71	-36	-69	-194	-44	0
877	0	0	-1100	-1435	-335	1267	-382	-885	-32	-116	-23	-120	-141	-69	0
878	0	0	-972	-1439	-467	1205	-252	-953	-38	-13	-91	19	-141	-71	0
879	0	0	-722	-1453	-731	1087	4	-1092	-110	-65	13	-25	-112	-52	0
880	0	0	-508	-1501	-993	1004	242	-1247	-73	27	31	93	-69	50	0
881	0	0	-514	-1608	-1094	1061	290	-1351	-67	-11	-77	32	-52	-23	0
882	0	0	-597	-1629	-1032	1113	217	-1330	-17	-11	1	60	-67	-21	0
883	0	0	-881	-1569	-688	1225	-96	-1128	-40	1	-1	23	-168	15	0
884	0	0	-1125	-1528	-403	1326	-361	-965	-79	-13	-89	-73	-230	-102	0
885	0	0	-1238	-1507	-269	1372	-484	-888	-25	29	-15	11	-203	-54	0
886	0	0	-1226	-1449	-223	1337	-501	-836	-56	-50	29	-67	-226	-44	0
887	0	0	-1007	-1272	-265	1139	-371	-768	-60	9	11	11	-162	-46	0
888	0	0	-733	-1076	-343	904	-195	-709	-77	-64	-1	-65	-155	0	0
889	0	0	-380	-925	-545	652	82	-735	34	-25	114	83	13	27	0
890	0	0	-324	-1022	-698	673	187	-860	-77	-27	-77	-3	-81	0	0
891	0	0	-237	-1241	-1004	739	383	-1122	5	-58	52	60	-52	85	0
892	0	0	-483	-1429	-946	956	231	-1187	-46	-29	1	58	-50	-56	0
893	0	0	-799	-1540	-741	1169	-29	-1140	-29	-116	0	-19	-110	-133	0
894	0	0	-1071	-1563	-492	1317	-289	-1027	-11	-77	83	-17	-141	-9	0
895	0	0	-1335	-1563	-228	1449	-553	-895	-149	-62	-85	-73	-248	-126	0
896	0	0	-1185	-1534	-349	1359	-418	-941	-42	13	-25	-60	-153	-104	0
897	0	0	-1107	-1487	-380	1297	-363	-933	-56	-3	-56	54	-147	-97	0
898	0	0	-888	-1487	-599	1187	-144	-1043	-46	-71	-21	7	-153	-69	1
899	0	0	-700	-1470	-770	1085	35	-1120	11	-13	-19	44	-60	-17	0
900	0	0	-421	-1369	-948	895	263	-1158	-42	-48	-32	11	-60	-58	0
901	135	0	-241	-1218	-977	729	368	-1097	-40	-52	-15	54	25	-31	0
902	135	0	-263	-1103	-840	683	288	-971	50	-46	-9	0	-32	-79	0
903	135	0	-518	-1059	-541	788	11	-800	1	-85	-67	-50	-145	-65	0
904	135	0	-834	-1121	-287	977	-273	-704	-36	-21	-75	-19	-213	-77	0
905	135	0	-1098	-1202	-104	1150	-497	-653	-40	-129	-64	-159	-135	-133	0
906	135	0	-1022	-1229	-207	1125	-407	-718	44	-42	-71	-73	-168	-69	0
907	135	0	-947	-1257	-310	1102	-318	-783	36	-83	-75	-83	-102	-19	0
908	135	0	-788	-1255	-467	1021	-160	-861	-56	-83	-114	-7	-137	-81	0
909	135	0	-507	-1222	-715	864	104	-968	60	-71	-75	32	-62	-19	0
910	135	0	-357	-1185	-828	771	235	-1006	11	-13	-143	7	-48	-17	0
911	135	0	-229	-1107	-878	668	324	-992	3	-42	-106	-11	-46	-64	0
912	135	0	-334	-1026	-692	680	179	-859	-25	-104	-141	98	-118	-46	0
913	135	0	-485	-863	-378	674	-53	-620	-5	-126	-54	-104	-147	-32	0
914	135	0	-675	-760	-85	717	-295	-422	-25	-31	-46	-38	-155	-116	0
915	135	0	-905	-727	178	816	-541	-274	-34	-52	-129	-102	-236	-122	0
916	135	0	-845	-758	87	801	-466	-335	21	-108	-25	-69	-197	-75	0
917	135	0	-804	-902	-98	853	-353	-500	48	-116	-64	23	-221	-23	0
918	135	0	-639	-935	-296	787	-171	-615	-62	-71	-102	-60	-162	-139	0
919	135	0	-339	-886	-547	612	104	-716	54	-48	-21	153	-64	34	0
920	135	0	-233	-799	-566	516	166	-682	-48	-159	-170	52	-182	-81	0
921	135	0	0	-756	-756	378	378	-756	50	-106	-50	85	-65	-5	0
922	135	0	-206	-735	-529	470	161	-632	-112	-87	-58	-65	-128	15	0
923	135	0	-436	-820	-384	628	-26	-602	0	-58	-46	-89	-25	-108	0
924	135	0	-747	-836	-89	791	-329	-462	-75	-106	-31	-85	-209	-114	0
925	135	0	-861	-739	122	800	-491	-308	-81	-98	-104	-60	-194	-178	0
926	135	0	-736	-558	178	647	-457	-190	40	-21	-83	-114	-56	-71	0
927	135	0	-581	-403	178	492	-379	-112	-48	-116	-46	-46	-205	-91	0
928	135	0	-272	-314	-42	293	-115	-178	3	-54	-91	-32	-106	-40	0
929	135	0	-155	-428	-273	291	59	-350	-9	-50	-54	3	-89	-44	0
930	135	0	-71	-682	-611	376	270	-646	-9	-118	-65	-40	-98	-36	0
931	135	0	-23	-752	-729	387	353	-740	-32	-48	-69	73	-69	3	0
932	135	0	-132	-729	-597	430	232	-663	25	-77	-93	7	-97	-19	0
933	135	0	-390	-731	-341	560	-24	-536	-15	-67	-19	-44	-131	-40	0
934	135	0	-631	-618	13	624	-322	-302	-19	-56	-100	-52	-201	-139	0
935	135	0	-627	-525	102	576	-364	-211	29	-44	-85	-17	-178	-166	0
936	135	0	-760	-469	291	614	-525	-89	-73	-95	-128	-102	-194	-168	0
937	135	0	-525	-465	60	495	-292	-202	21	-58	-52	-65	-149	-75	0
938	135	0	-404	-541	-137	472	-133	-339	100	-50	-42	0	-122	-17	0
939	135	0	-247	-613	-366	430	59	-489	-87	-73	-40	46	-178	-27	0
940	135	0	-53	-733	-680	393	313	-706	25	-40	-27	29	-44	-9	0
941	135	0	-113	-902	-789	507	338	-845	29	-108	-32	40	-15	36	0
942	135	0	-200	-1018	-818	609	309	-918	69	-34	-40	-7	-23	23	0
943	135	0	-615	-1065	-450	840	-82	-757	-21	-64	-54	-5	-133	-3	0
944	135	0	-848	-1094	-246	971	-301	-670	-7	-56	-27	-129	-203	-73	0
945	135	0	-1028	-1121	-93	1074	-467	-607	-50	-36	-5	-172	-141	-112	0
946	135	0	-1142	-1131	11	1136	-576	-560	-73	-106	-182	-87	-269	-126	0
947	135	0	-881	-1090	-209	985	-336	-649	48	-56	-56	15	-161	-81	0
948	135	0	-691	-970	-279	830	-206	-624	15	-91	-5	7	-87	-36	0
949	135	0	-439	-958	-519	698	40	-738	-32	-50	-29	-13	-79	-58	0
950	135	0	-310	-1018	-708	664	199	-863	23	-9	-71	9	-60	-38	0
951	135	0	-212	-1150	-938	681	363	-1044	15	-32	-32	95	-29	65	0
952	135	0	-402	-1288	-886	845	242	-1087	-32	-9	-25	-9	7	17	0
953	135	0	-695	-1418	-723	1056	14	-1070	0	-58	-104	97	-112	-98	0
954	135	0	-1121	-1468	-347	1294	-387	-907	-69	-40	-120	-110	-180	-166	0
955	135	0	-1209	-1482	-273	1345	-468	-877	-48	-77	-44	-62	-258	-116	0
956	135	0	-1253	-1544	-291	1398	-481	-917	-29	-67	15	-56	-213	-77	0
957	135	0	-1205	-1610	-405	1407	-400	-1007	11	-122	-42	-34	-159	-62	0
958	135	0	-908	-1614	-706	1261	-101	-1160	52	-67	-25	65	-110	-118	0
959	135	0	-681	-1598	-917	1139	118	-1257	29	-58	36	11	-29	-69	0
960	135	0	-505	-1507	-1002	1006	248	-1254	54	-40	31	7	-5	-58	0
961	135	0	-316	-1497	-1181	906	432	-1339	89	-50	-9	58	-31	34	0
962	135	0	-514	-1590	-1076	1052	281	-1333	-31	-11	-21	79	-67	-42	0
963	135	0	-842	-1689	-847	1265	2	-1268	-31	-122	31	-65	-97	-64	0
964	135	0	-1151	-1777	-626	1464	-262	-1201	-56	-7	-11	-21	-149	-159	0
965	135	0	-1373	-1753	-380	1563	-496	-1066	-58	-32	-23	-56	-252	-79	0
966	135	0	-1261	-1757	-496	1509	-382	-1126	52	-36	-60	-11	-186	-71	0
967	135	0	-1189	-1763	-574	1476	-307	-1168	34	-48	-64	-25	-155	0	0
968	135	0	-960	-1726	-766	1343	-97	-1246	13	-122	-60	-7	-155	-21	0
969	135	0	-790	-1732	-942	1261	76	-1337	-7	-25	11	54	-56	-1	0
970	135	0	-698	-1730	-1032	1214	167	-1381	13	-149	-54	85	-124	25	0
971	135	0	-437	-1672	-1235	1054	399	-1453	-44	-48	48	23	-38	77	0
972	135	0	-547	-1610	-1063	1078	258	-1336	56	-60	40	73	-25	17	0
973	135	0	-852	-1569	-717	1210	-67	-1143	-17	-124	9	36	-143	-79	0
974	135	0	-1110	-1573	-463	1341	-323	-1018	-40	-50	-9	-19	-192	-95	0
975	135	0	-1319	-1672	-353	1495	-483	-1012	67	48	-34	-23	-65	-83	0
976	135	0	-1451	-1716	-265	1583	-593	-990	-81	-17	-83	-89	-240	-168	0
977	135	0	-1282	-1792	-510	1537	-386	-1151	-19	5	-60	-34	-110	-83	0
978	135	0	-1112	-1825	-713	1468	-199	-1269	17	-77	9	-15	-81	-73	0
979	135	0	-937	-1815	-878	1376	-29	-1346	-42	-50	-73	-23	-114	-65	0
980	135	0	-580	-1711	-1131	1145	275	-1421	1	-25	-19	23	-75	1	0
981	135	0	-487	-1633	-1146	1060	329	-1389	64	-93	-54	48	-48	34	0
982	135	0	-584	-1495	-911	1039	163	-1203	-40	-52	-36	-40	-85	-67	0
983	135	0	-732	-1486	-754	1109	11	-1120	17	-54	-44	-13	-131	-91	0
984	135	0	-1179	-1565	-386	1372	-396	-975	7	-108	-65	-65	-205	-93	0
985	135	0	-1350	-1656	-306	1503	-522	-981	23	-79	-13	-133	-170	-100	0
986	135	0	-1337	-1759	-422	1548	-457	-1090	46	-54	-44	1	-240	-166	0
987	135	0	-1304	-1821	-517	1562	-393	-1169	-56	-104	-40	-106	-108	-85	0
988	135	0	-1075	-1895	-820	1485	-127	-1357	-75	-48	-38	-64	-170	-106	0
989	135	0	-834	-1899	-1065	1366	115	-1482	46	-36	-42	32	-87	-65	0
990	135	0	-726	-1862	-1136	1294	205	-1499	-73	-60	-38	31	-67	5	0
991	135	0	-501	-1860	-1359	1180	429	-1609	27	-110	3	67	-29	-48	0
992	135	0	-594	-1765	-1171	1179	288	-1468	34	-44	-5	9	-21	-38	0
993	135	0	-827	-1777	-950	1302	61	-1363	23	-52	15	-29	-64	-83	0
994	135	0	-1096	-1701	-605	1398	-245	-1153	-44	-15	-87	-17	-153	-114	0
995	135	0	-1363	-1654	-291	1508	-536	-972	-31	-98	-3	-21	-219	-122	0
996	135	0	-1292	-1586	-294	1439	-499	-940	-102	-25	50	-31	-159	-87	0
997	135	0	-1077	-1474	-397	1275	-340	-935	-56	-50	-102	-3	-168	-120	0
998	135	0	-733	-1402	-669	1067	-32	-1035	-19	52	-95	17	-98	-52	0
999	135	0	-493	-1406	-913	949	210	-1159	-25	-25	-71	38	-69	-114	0
1000	135	0	-347	-1505	-1158	926	405	-1331	-46	-83	-40	145	-71	-23	0
1001	135	0	-400	-1643	-1243	1021	421	-1443	7	46	-13	205	-21	-50	0
1002	135	0	-817	-1705	-888	1261	35	-1296	-38	-1	54	89	-89	42	0
1003	135	0	-1088	-1720	-632	1404	-228	-1176	-67	42	15	-23	-225	29	0
1004	135	0	-1389	-1707	-318	1548	-535	-1012	-62	56	-36	-95	-283	-95	0
1005	135	0	-1439	-1718	-279	1578	-580	-998	-106	-40	-77	-62	-203	-135	0
1006	135	0	-1192	-1746	-554	1469	-319	-1150	-197	-110	-29	-25	-108	-217	0
1007	135	0	-879	-1726	-847	1302	-16	-1286	-219	-62	-48	5	0	1	0
1008	135	0	-791	-1724	-933	1257	71	-1328	-135	-19	-52	42	62	17	0
1009	135	0	-801	-1714	-913	1257	56	-1313	-97	-23	-42	126	-60	-31	0
1010	135	0	-757	-1703	-946	1230	94	-1324	116	46	-15	269	-89	3	0
1011	135	0	-931	-1668	-737	1299	-97	-1202	44	-44	-21	240	-180	21	0
1012	135	0	-1040	-1579	-539	1309	-250	-1059	85	32	29	217	-211	58	0
1013	135	0	-1160	-1499	-339	1329	-410	-919	83	79	75	83	-110	65	0
1014	135	0	-1358	-1548	-190	1453	-584	-869	-64	54	-159	-126	-155	-126	0
1015	135	0	-1277	-1602	-325	1439	-476	-963	-108	73	-128	-291	-164	-71	0
1016	135	0	-1104	-1709	-605	1406	-249	-1157	-296	29	-98	-395	-184	-114	0
1017	135	0	-685	-1773	-1088	1229	201	-1430	-157	-3	-124	-199	-269	-42	0
1018	135	0	-425	-1773	-1348	1099	461	-1560	-139	-25	-102	-120	-65	0	0
1019	135	0	-330	-1796	-1466	1063	568	-1631	-234	-110	-157	-67	-77	9	0
1020	135	0	-172	-1780	-1608	976	718	-1694	-188	-95	-151	0	-97	114	0
1021	135	0	-173	-1728	-1555	950	691	-1641	-209	-60	-133	89	-73	93	0
1022	135	0	-375	-1668	-1293	1021	459	-1480	-168	-87	-52	62	-44	-1	0
1023	135	0	-495	-1575	-1080	1035	292	-1327	-85	-52	75	124	-67	17	0
1024	135	0	-958	-1586	-628	1272	-165	-1107	-71	-100	-7	104	0	-145	0
1025	135	0	-1199	-1724	-525	1461	-337	-1124	-73	-81	135	-5	-122	-40	0
1026	135	0	-1263	-1827	-564	1545	-349	-1195	-3	-93	197	-19	-21	-73	0
1027	135	0	-1116	-1827	-711	1471	-202	-1269	91	-17	221	25	-97	60	0
1028	135	0	-1042	-1835	-793	1438	-124	-1314	38	5	252	95	-197	23	0
1029	135	0	-840	-1813	-973	1326	66	-1393	-9	50	207	83	-118	-25	0
1030	135	0	-673	-1829	-1156	1251	241	-1492	-15	71	226	73	-44	40	0
1031	135	0	-575	-1804	-1229	1189	327	-1516	-69	71	219	15	-46	48	0
1032	135	0	-792	-1765	-973	1278	90	-1369	-197	85	147	11	-100	-27	0
1033	135	0	-1065	-1687	-622	1376	-221	-1154	-170	114	131	-25	-172	-31	0
1034	135	0	-1344	-1654	-310	1499	-517	-982	-244	75	139	-170	-190	-27	0
1035	135	0	-1527	-1563	-36	1545	-745	-799	-213	9	29	-263	-162	-77	0
1036	135	0	-1516	-1552	-36	1534	-740	-794	-190	-46	25	-226	-131	32	0
1037	135	0	-1411	-1608	-197	1509	-607	-902	-65	-60	-9	-221	-67	52	0
1038	135	0	-1251	-1681	-430	1466	-410	-1055	-124	-81	-58	-149	-81	143	0
1039	135	0	-1152	-1798	-646	1475	-253	-1222	-83	-56	-114	-166	-29	201	0
1040	135	0	-862	-1839	-977	1350	57	-1408	1	-100	-52	-87	-25	182	0
1041	135	0	-689	-1802	-1113	1245	212	-1457	-13	-27	-126	-38	5	207	0
1042	135	0	-867	-1829	-962	1348	47	-1395	-64	-85	-205	-131	-89	174	0
1043	135	0	-997	-1833	-836	1415	-80	-1334	-124	-67	-188	-174	-60	62	0
1044	135	0	-1306	-1794	-488	1550	-409	-1141	-137	-64	-120	-254	-93	-34	0
1045	135	0	-1501	-1714	-213	1607	-644	-963	-153	-21	-172	-232	-131	-54	0
1046	135	0	-1399	-1604	-205	1501	-597	-904	-135	-100	-205	-252	-168	-75	0
1047	135	0	-1273	-1552	-279	1412	-497	-915	-124	-15	-116	-271	-131	-19	0
1048	135	0	-1065	-1590	-525	1327	-270	-1057	-155	-9	-42	-192	-145	21	0
1049	135	0	-844	-1652	-808	1248	-18	-1230	-69	-3	-79	-104	-129	23	0
1050	135	0	-622	-1751	-1129	1186	253	-1440	-71	-52	-21	-73	-91	-25	0
1051	135	0	-582	-1796	-1214	1189	316	-1505	-91	52	-31	-34	32	-48	0
1052	135	0	-623	-1792	-1169	1207	273	-1480	-106	-91	-81	-104	-133	-106	0
1053	135	0	-860	-1746	-886	1303	13	-1316	-11	-32	60	-17	-44	-67	0
1054	135	0	-1100	-1699	-599	1399	-250	-1149	-21	-58	23	-122	-161	-221	0
1055	135	0	-1170	-1709	-539	1439	-315	-1124	9	-38	27	-116	-225	-149	0
1056	135	0	-1174	-1666	-492	1420	-341	-1079	67	-120	-5	-25	-190	-199	0
1057	135	0	-957	-1649	-692	1303	-132	-1170	60	-42	3	11	-143	-124	0
1058	135	0	-780	-1649	-869	1214	44	-1259	56	-120	5	-3	-89	-153	0
1059	135	0	-534	-1641	-1107	1087	286	-1374	64	-129	-19	73	-108	-112	0
1060	135	0	-351	-1662	-1311	1006	480	-1486	85	-60	-13	102	-54	-83	0
1061	135	0	-197	-1716	-1519	956	661	-1617	221	-3	-11	143	-3	-71	0
1062	135	0	-330	-1755	-1425	1042	547	-1590	108	-102	-60	62	-124	-106	0
1063	135	0	-689	-1796	-1107	1242	209	-1451	-38	42	-102	60	-126	-126	0
1064	135	0	-1105	-1813	-708	1459	-198	-1260	-44	-75	-176	-40	-273	-201	0
1065	135	0	-1286	-1780	-494	1533	-396	-1137	31	-50	-50	-9	-240	-151	0
1066	135	0	-1358	-1815	-457	1586	-450	-1136	-48	-116	-100	-56	-248	-168	0
1067	135	0	-1204	-1817	-613	1510	-295	-1215	9	-77	-162	-44	-155	-143	0
1068	135	0	-1014	-1784	-770	1399	-122	-1277	95	-23	-157	50	-34	-27	0
1069	135	0	-906	-1713	-807	1309	-49	-1260	38	-95	-133	95	-135	-87	0
1070	135	0	-745	-1711	-966	1228	110	-1338	-13	-46	-178	67	-91	-23	0
1071	135	0	-671	-1718	-1047	1194	188	-1382	29	-77	-139	58	-5	-11	0
1072	135	0	-801	-1650	-849	1225	24	-1249	-21	-116	-97	11	-75	42	0
1073	135	0	-1094	-1610	-516	1352	-289	-1063	-31	-110	-213	0	-166	-7	0
1074	135	0	-1391	-1592	-201	1491	-595	-896	-60	29	-203	-34	-118	32	0
1075	135	0	-1576	-1567	9	1571	-792	-779	-25	-38	-195	-104	-236	-85	0
1076	135	0	-1501	-1594	-93	1547	-704	-843	110	19	-31	-40	-195	52	0
1077	135	0	-1591	-1649	-58	1620	-766	-853	-128	-81	-184	-122	-176	-15	0
1078	135	0	-1278	-1695	-417	1486	-430	-1056	-64	-83	-213	-32	-192	-34	0
1079	135	0	-1075	-1821	-746	1448	-164	-1283	27	-5	-147	-34	-46	-15	0
1080	135	0	-958	-1883	-925	1420	-16	-1404	-79	-15	-161	-1	-42	34	0
1081	135	0	-741	-1872	-1131	1306	195	-1501	-44	-15	-131	0	-46	79	0
1082	135	0	-802	-1806	-1004	1304	101	-1405	-11	-38	-139	19	-77	7	0
1083	135	0	-980	-1757	-777	1368	-101	-1267	-135	25	-77	-54	-65	-19	0
1084	135	0	-1243	-1720	-477	1481	-383	-1098	-122	-34	-100	-122	-170	-116	0
1085	135	0	-1375	-1662	-287	1518	-544	-974	-62	-120	-32	-108	-265	-83	0
1086	135	0	-1373	-1683	-310	1528	-531	-996	-124	-40	-38	-48	-174	-129	0
1087	135	0	-1211	-1707	-496	1459	-357	-1101	-44	-9	-9	52	-131	-27	0
1088	135	0	-929	-1726	-797	1327	-66	-1261	29	-32	5	-27	-93	-56	0
1089	135	0	-658	-1738	-1080	1198	211	-1409	29	-19	79	40	-48	-91	0
1090	135	0	-491	-1709	-1218	1100	363	-1463	-21	19	44	104	-52	13	0
1091	135	0	-258	-1744	-1486	1001	614	-1615	9	-69	75	93	-65	-71	0
1092	135	0	-452	-1780	-1328	1116	438	-1554	-19	36	58	65	-7	-32	0
1093	135	0	-683	-1815	-1132	1249	224	-1473	-65	27	38	-25	-116	-176	0
1094	135	0	-958	-1852	-894	1405	-32	-1373	-23	17	135	-34	-164	-128	0
1095	135	0	-1187	-1850	-663	1518	-262	-1256	-69	1	98	-40	-174	-145	0
1096	135	0	-1195	-1821	-626	1508	-284	-1223	-17	-17	89	-141	-225	-81	0
1097	135	0	-1028	-1788	-760	1408	-134	-1274	-31	-52	145	-32	-141	-104	0
1098	135	0	-794	-1746	-952	1270	79	-1349	-27	15	159	-13	-106	-58	0
1099	135	0	-580	-1709	-1129	1144	274	-1419	32	-13	100	58	-120	-65	0
1100	135	0	-421	-1705	-1284	1063	431	-1494	64	5	98	27	17	38	0
1101	135	0	-299	-1757	-1458	1028	579	-1607	69	-46	129	25	-3	32	0
1102	135	0	-514	-1792	-1278	1153	382	-1535	-75	50	120	0	27	32	0
1103	135	0	-716	-1761	-1045	1238	164	-1403	-17	-27	116	-60	-161	-27	0
1104	135	0	-1112	-1738	-626	1425	-243	-1182	-91	5	73	-32	-104	-52	0
1105	135	0	-1318	-1738	-420	1528	-449	-1079	-89	25	36	-104	-207	-116	0
1106	135	0	-1404	-1720	-316	1562	-544	-1018	-60	-58	98	-52	-172	-19	0
1107	135	0	-1276	-1716	-440	1496	-418	-1078	-83	-3	58	-62	-137	-114	0
1108	135	0	-1127	-1695	-568	1411	-279	-1131	-128	-17	27	-67	-108	-29	0
1109	135	0	-852	-1635	-783	1243	-34	-1209	-17	1	25	100	-65	23	0
1110	135	0	-708	-1600	-892	1154	92	-1246	17	-128	64	73	-42	124	0
1111	135	0	-555	-1633	-1078	1094	261	-1355	-19	-75	31	77	-44	124	0
1112	135	0	-761	-1680	-919	1220	79	-1299	-71	-52	27	0	-23	-52	0
1113	135	0	-1036	-1757	-721	1396	-157	-1239	-155	52	15	-9	-89	40	0
1114	135	0	-1416	-1858	-442	1637	-487	-1150	-73	-62	-40	-40	-195	-56	0
1115	135	0	-1608	-1858	-250	1733	-679	-1054	-139	-27	-79	-91	-182	-91	0
1116	135	0	-1568	-1829	-261	1698	-653	-1045	-9	-54	-50	-36	-168	1	0
1117	135	0	-1461	-1823	-362	1642	-549	-1092	-46	-13	-137	-7	-143	-46	0
1118	135	0	-1178	-1796	-618	1487	-280	-1207	5	-19	-25	44	-73	79	0
1119	135	0	-1017	-1761	-744	1389	-136	-1252	-73	7	-129	-54	-69	-29	0
1120	135	0	-741	-1749	-1008	1245	133	-1378	-36	7	-97	50	-56	11	0
1121	135	0	-578	-1720	-1142	1149	282	-1431	-40	31	-108	54	-34	48	0
1122	135	0	-675	-1691	-1016	1183	170	-1353	-106	19	-42	-58	-1	40	0
1123	135	0	-887	-1701	-814	1294	-36	-1257	-91	5	-46	-65	-129	29	0
1124	135	0	-1203	-1693	-490	1448	-356	-1091	-48	-15	-58	-38	-221	-48	0
1125	135	0	-1376	-1709	-333	1542	-521	-1021	-56	17	-116	-93	-221	-85	0
1126	135	0	-1385	-1753	-368	1569	-508	-1060	-85	-27	7	-108	-166	-93	0
1127	135	0	-1246	-1771	-525	1508	-360	-1148	-36	-48	-48	-104	-161	-69	0
1128	135	0	-978	-1775	-797	1376	-90	-1286	-52	1	-5	-97	-104	-50	0
1129	135	0	-745	-1802	-1057	1273	156	-1429	34	-21	52	-9	1	-15	0
1130	135	0	-597	-1782	-1185	1189	294	-1483	-79	-23	-116	-73	-93	13	0
1131	135	0	-438	-1780	-1342	1109	452	-1561	-40	11	-32	-11	-27	44	0
1132	135	0	-499	-1746	-1247	1122	374	-1496	32	-5	-15	7	-27	7	0
1133	135	0	-675	-1645	-970	1160	147	-1307	-29	40	-50	-97	-54	-31	0
1134	135	0	-951	-1583	-632	1267	-159	-1107	-5	-65	7	-65	-149	-21	0
1135	135	0	-1166	-1612	-446	1389	-360	-1029	-56	-32	-73	-131	-170	-85	0
1136	135	0	-1178	-1676	-498	1427	-340	-1087	-5	-75	-48	-141	-176	-87	0
1137	135	0	-1122	-1769	-647	1445	-237	-1208	7	-50	-69	-34	-100	-81	0
1138	135	0	-980	-1843	-863	1411	-58	-1353	-38	-73	-67	-112	-108	-56	0
1139	135	0	-681	-1804	-1123	1242	221	-1463	34	-15	-32	0	-75	-60	0
1140	135	0	-558	-1811	-1253	1184	347	-1532	-15	0	50	25	46	42	0
1141	135	0	-418	-1777	-1359	1097	470	-1568	-5	-50	-116	-19	-71	7	0
1142	135	0	-520	-1796	-1276	1158	378	-1536	54	-48	38	52	-79	17	0
1143	135	0	-885	-1775	-890	1330	2	-1332	-34	-65	-91	-65	-145	-31	0
1144	135	0	-1089	-1713	-624	1401	-232	-1168	-32	-48	-34	-83	-176	-87	0
1145	135	0	-1317	-1699	-382	1508	-467	-1040	-65	-89	-46	-147	-182	-104	0
1146	135	0	-1265	-1614	-349	1439	-458	-981	1	-17	25	-42	-162	-38	0
1147	135	0	-1174	-1577	-403	1375	-385	-990	-7	-65	-104	-71	-188	-128	0
1148	135	0	-929	-1617	-688	1273	-120	-1152	50	-38	-11	-36	-11	-52	0
1149	135	0	-863	-1633	-770	1248	-46	-1201	-52	-118	-13	-36	-166	-11	0
1150	135	0	-541	-1732	-1191	1136	325	-1461	110	-60	81	46	-29	-11	0
1151	135	0	-507	-1736	-1229	1121	361	-1482	67	-50	21	46	23	48	0
1152	135	0	-543	-1701	-1158	1122	307	-1429	36	9	-3	97	-75	-11	0
1153	135	0	-912	-1713	-801	1312	-55	-1257	-23	-42	-3	-65	-128	-73	0
1154	135	0	-1130	-1713	-583	1421	-273	-1148	-5	-44	-19	-34	-180	-161	0
1155	135	0	-1416	-1747	-331	1581	-542	-1039	7	-38	-23	-3	-120	-108	0
1156	135	0	-1445	-1798	-353	1621	-546	-1075	1	-56	-36	-42	-180	-174	0
1157	135	0	-1257	-1829	-572	1543	-342	-1200	71	5	7	-13	-102	-87	0
1158	135	0	-1141	-1831	-690	1486	-225	-1260	5	-64	-34	27	-102	-100	0
1159	135	0	-826	-1784	-958	1305	66	-1371	89	-11	-7	-11	17	-34	0
1160	135	0	-657	-1782	-1125	1219	234	-1453	87	-27	-25	15	-48	-11	0
1161	135	0	-528	-1769	-1241	1148	356	-1505	81	-15	-36	104	3	31	0
1162	135	0	-655	-1780	-1125	1217	235	-1452	89	-188	-9	3	-120	-79	0
1163	135	0	-807	-1724	-917	1265	55	-1320	79	7	-27	13	-50	15	0
1164	135	0	-1231	-1683	-452	1457	-389	-1067	15	-98	-75	-54	-180	-170	0
1165	135	0	-1304	-1695	-391	1499	-456	-1043	-9	21	-102	-124	-157	-151	0
1166	135	0	-1428	-1680	-252	1554	-588	-966	-21	-50	-87	-67	-213	-162	0
1167	135	0	-1267	-1728	-461	1497	-403	-1094	-89	-54	-93	-87	-219	-71	0
1168	135	0	-1075	-1773	-698	1424	-188	-1235	3	27	-67	-64	-27	-137	0
1169	135	0	-890	-1784	-894	1337	2	-1339	-23	-44	-58	-17	-112	-11	0
1170	135	0	-570	-1763	-1193	1166	311	-1478	38	-40	-15	23	-87	-3	0
1171	135	0	-514	-1753	-1239	1133	362	-1496	-13	-1	-44	91	-3	5	0
1172	135	0	-604	-1777	-1173	1190	284	-1475	-1	-58	-50	-5	-95	-7	0
1173	135	0	-892	-1765	-873	1328	-9	-1319	-85	-32	-42	-56	-77	-40	0
1174	135	0	-1174	-1738	-564	1456	-305	-1151	-19	-104	-36	-46	-182	-73	0
1175	135	0	-1329	-1726	-397	1527	-466	-1061	-97	-21	-69	-102	-186	-106	0
1176	135	0	-1352	-1718	-366	1535	-493	-1042	-71	-79	-1	-81	-172	-67	0
1177	135	0	-1205	-1676	-471	1440	-367	-1073	-102	-56	-102	-110	-201	-79	0
1178	135	0	-961	-1680	-719	1320	-121	-1199	-54	-19	-38	3	-143	-13	0
1179	135	0	-823	-1676	-853	1249	15	-1264	-31	-93	-9	0	-126	25	0
1180	135	0	-549	-1687	-1138	1118	294	-1412	9	-29	-25	106	-38	48	0
1181	135	0	-471	-1749	-1278	1110	403	-1513	-83	-91	42	29	-108	62	0
1182	135	0	-526	-1777	-1251	1151	362	-1514	-54	50	15	104	-29	31	0
1183	135	0	-896	-1747	-851	1321	-22	-1299	-118	-40	-48	7	-114	-83	0
1184	135	0	-1137	-1732	-595	1434	-271	-1163	-36	-64	-38	-9	-178	-85	0
1185	135	0	-1283	-1709	-426	1496	-428	-1067	-98	-27	19	-50	-254	-135	0
1186	135	0	-1348	-1726	-378	1537	-485	-1052	-135	21	1	-67	-223	-71	0
1187	135	0	-1131	-1738	-607	1434	-262	-1172	-1	0	75	-44	-31	-54	0
1188	135	0	-968	-1747	-779	1357	-94	-1263	-31	0	34	65	-69	-27	0
1189	135	0	-749	-1753	-1004	1251	127	-1378	7	9	23	79	-83	67	0
1190	135	0	-518	-1761	-1243	1139	362	-1502	-25	-13	13	91	-58	-71	0
1191	135	0	-405	-1722	-1317	1063	456	-1519	-40	60	77	137	-58	91	0
1192	135	0	-465	-1625	-1160	1045	347	-1392	17	-81	25	79	-36	-44	0
1193	135	0	-643	-1550	-907	1096	132	-1228	23	50	64	7	-97	-62	0
1194	135	0	-1009	-1517	-508	1263	-250	-1012	-44	-42	64	-100	-164	-128	0
1195	135	0	-1259	-1559	-300	1409	-479	-929	-110	-27	-17	-89	-201	-164	0
1196	135	0	-1331	-1672	-341	1501	-495	-1006	-104	1	1	-62	-139	-54	0
1197	135	0	-1218	-1718	-500	1468	-359	-1109	-13	-56	-44	-71	-129	-29	0
1198	135	0	-945	-1711	-766	1328	-89	-1238	42	11	52	7	-104	7	0
1199	135	0	-824	-1685	-861	1254	18	-1273	-5	-62	34	29	-64	-3	0
1200	135	0	-636	-1650	-1014	1143	189	-1332	-32	-65	29	-48	-98	32	0
1201	135	0	-419	-1645	-1226	1032	403	-1435	106	11	-31	110	-40	15	0
1202	135	0	-679	-1650	-971	1164	146	-1310	-17	-64	-46	-29	-38	-27	0
1203	135	0	-836	-1705	-869	1270	16	-1287	3	-5	1	-52	-102	-64	0
1204	135	0	-1180	-1697	-517	1438	-331	-1107	-13	-23	15	-153	-159	-58	0
1205	135	0	-1447	-1695	-248	1571	-599	-971	25	-97	-62	-108	-172	-81	0
1206	135	0	-1369	-1689	-320	1529	-524	-1004	-3	-52	-97	-120	-106	-188	0
1207	135	0	-1306	-1680	-374	1493	-466	-1027	-38	-7	-100	-69	-38	-83	0
1208	135	0	-1081	-1676	-595	1378	-243	-1135	-11	-38	-67	-71	-81	-52	0
1209	135	0	-861	-1658	-797	1259	-32	-1227	0	5	-110	29	-85	-15	0
1210	135	0	-619	-1639	-1020	1129	200	-1329	21	1	-106	-5	-32	34	0
1211	135	0	-528	-1660	-1132	1094	302	-1396	48	-73	-40	-5	-52	40	0
1212	135	0	-644	-1652	-1008	1148	182	-1330	5	-89	-124	-32	-5	-9	0
1213	135	0	-852	-1633	-781	1242	-35	-1207	60	-21	-87	-23	-98	-79	0
1214	135	0	-1180	-1639	-459	1409	-360	-1049	-27	-46	-157	-110	-164	-149	0
1215	135	0	-1449	-1641	-192	1545	-628	-916	-36	-34	-195	-100	-176	-211	0
1216	135	0	-1354	-1621	-267	1487	-543	-944	-58	-85	-124	-114	-151	-170	0
1217	135	0	-1193	-1567	-374	1380	-409	-970	1	-60	-62	34	-192	-124	0
1218	135	0	-914	-1540	-626	1227	-144	-1083	79	-83	-42	7	-149	-54	0
1219	135	0	-716	-1495	-779	1105	31	-1137	32	1	-54	36	-31	0	0
1220	135	0	-487	-1517	-1030	1002	271	-1273	46	-110	-118	58	-100	-95	0
1221	135	0	-280	-1548	-1268	914	494	-1408	65	50	-93	143	-25	60	0
1222	135	0	-503	-1548	-1045	1025	271	-1296	23	-91	-36	58	38	-32	0
1223	135	0	-644	-1586	-942	1115	149	-1264	-31	-46	3	-93	-52	-73	0
1224	135	0	-1011	-1608	-597	1309	-207	-1102	-46	0	-102	-7	-124	-120	0
1225	135	0	-1199	-1612	-413	1405	-393	-1012	-65	-31	-50	-114	-178	-155	0
1226	135	0	-1191	-1617	-426	1404	-382	-1021	-7	-110	31	-36	-139	-114	0
1227	135	0	-1086	-1596	-510	1341	-288	-1053	5	-170	-52	-5	-226	-64	0
1228	135	0	-815	-1583	-768	1199	-23	-1175	56	-19	-108	73	-118	-50	0
1229	135	0	-660	-1604	-944	1132	142	-1274	17	-29	-67	42	-77	27	0
1230	135	0	-416	-1649	-1233	1032	408	-1441	-1	-91	23	87	-44	-83	0
1231	135	0	-355	-1660	-1305	1007	475	-1482	-21	-95	64	108	-75	95	0
1232	135	0	-446	-1621	-1175	1033	364	-1398	40	-46	-46	65	-87	17	0
1233	135	0	-653	-1584	-931	1118	139	-1257	21	-54	-11	-7	-85	-34	0
1234	135	0	-991	-1538	-547	1264	-222	-1042	-38	-93	-38	-21	-215	-141	0
1235	135	0	-1189	-1530	-341	1359	-424	-935	-46	-48	-25	-36	-232	-112	0
1236	135	0	-1232	-1507	-275	1369	-478	-891	-87	-87	-112	-91	-162	-168	0
1237	135	0	-1094	-1536	-442	1315	-326	-989	-13	-38	-29	-31	-124	-98	0
1238	135	0	-944	-1617	-673	1280	-135	-1145	-5	-21	-97	-3	-133	-128	0
1239	135	0	-787	-1722	-935	1254	74	-1328	85	50	11	75	-1	87	0
1240	135	0	-615	-1771	-1156	1193	270	-1463	-7	-17	-27	7	0	-13	0
1241	135	0	-478	-1777	-1299	1127	410	-1538	77	-29	46	34	48	21	0
1242	135	0	-644	-1778	-1134	1211	245	-1456	-25	-108	46	-3	-77	-11	0
1243	135	0	-867	-1753	-886	1310	9	-1319	27	-11	-44	-79	-93	-75	0
1244	135	0	-1226	-1736	-510	1481	-358	-1123	-44	19	-58	-95	-77	-100	0
1245	135	0	-1463	-1746	-283	1604	-590	-1014	-40	-9	-15	-207	-194	-143	0
1246	135	0	-1372	-1732	-360	1552	-506	-1046	36	-58	3	-128	-178	-95	0
1247	135	0	-1296	-1740	-444	1518	-426	-1092	34	-87	11	-104	-85	-108	0
1248	135	0	-1086	-1753	-667	1419	-209	-1210	48	48	-67	-11	-116	3	0
1249	135	0	-877	-1722	-845	1299	-16	-1283	-13	-11	-65	-27	-65	1	0
1250	135	0	-589	-1685	-1096	1137	253	-1390	79	-7	19	48	-44	25	0
1251	135	0	-570	-1668	-1098	1119	264	-1383	-9	-44	13	32	-75	48	0
1252	135	0	-650	-1668	-1018	1159	184	-1343	-75	-69	-50	-46	-112	-19	0
1253	135	0	-859	-1685	-826	1272	-16	-1255	-11	3	58	-44	-81	21	0
1254	135	0	-1274	-1718	-444	1496	-415	-1081	-29	-81	-102	-75	-120	-176	0
1255	135	0	-1360	-1724	-364	1542	-498	-1044	-34	15	-3	-83	-195	-58	0
1256	135	0	-1414	-1732	-318	1573	-548	-1025	-40	-5	-48	-60	-139	-87	0
1257	135	0	-1288	-1726	-438	1507	-425	-1082	-56	-73	-3	-93	-147	-79	0
1258	135	0	-1047	-1722	-675	1384	-186	-1198	48	-25	32	31	-91	32	0
1259	135	0	-790	-1680	-890	1235	50	-1285	-11	-29	42	1	-48	1	0
1260	135	0	-569	-1614	-1045	1091	238	-1329	29	-48	11	54	-15	81	0
1261	135	0	-428	-1619	-1191	1023	381	-1405	-62	-36	13	-36	-46	11	0
1262	135	0	-529	-1623	-1094	1076	282	-1358	-56	-36	64	46	11	77	0
1263	135	0	-782	-1660	-878	1221	48	-1269	-124	-9	-21	-60	-50	-48	0
1264	135	0	-1154	-1668	-514	1411	-320	-1091	-178	-98	-29	-73	-242	-116	0
1265	135	0	-1288	-1664	-376	1476	-456	-1020	-108	29	-34	-17	-170	-38	0
1266	135	0	-1347	-1649	-302	1498	-522	-975	-93	-42	-89	-50	-180	-110	0
1267	135	0	-1010	-1592	-582	1301	-214	-1087	-60	9	31	50	-131	-56	0
1268	135	0	-931	-1586	-655	1258	-138	-1120	-48	-67	-62	34	-178	23	0
1269	135	0	-655	-1584	-929	1119	137	-1256	-85	-29	-11	38	-7	-54	0
1270	135	0	-489	-1656	-1167	1072	339	-1411	-50	-34	0	81	-56	114	0
1271	135	0	-381	-1775	-1394	1078	506	-1584	-27	54	-48	135	-3	52	0
1272	135	0	-588	-1914	-1326	1251	369	-1620	-116	46	46	31	-95	95	0
1273	135	0	-894	-1982	-1088	1438	97	-1535	-77	-83	-15	42	-157	0	0
1274	135	0	-1162	-1990	-828	1576	-167	-1409	-58	-36	-17	-60	-219	50	0
1275	135	0	-1362	-1945	-583	1653	-389	-1264	-85	25	-34	-27	-192	11	0
1276	135	0	-1347	-1839	-492	1593	-427	-1165	-79	-83	-29	-52	-211	-21	0
1277	135	0	-1127	-1714	-587	1420	-270	-1150	-79	-60	-65	-69	-244	-56	0
1278	135	0	-852	-1507	-655	1179	-98	-1081	40	25	3	56	-50	91	0
1279	135	0	-524	-1313	-789	918	132	-1051	-34	-71	-71	-15	-192	-5	0
1280	135	0	-206	-991	-785	598	289	-888	-19	3	-13	-31	32	124	0
1281	135	0	35	-682	-717	323	376	-699	-52	-52	-93	31	-69	34	0
1282	135	0	152	-294	-446	71	299	-370	-38	-17	-1	25	-19	11	0
1283	135	0	127	114	-13	-120	70	50	7	23	-64	-25	-137	-44	0
1284	135	0	12	547	535	-279	-261	541	62	-25	-87	-120	-178	-118	0
1285	135	0	27	1070	1043	-548	-508	1056	-15	-21	-54	-44	-226	-64	0
1286	135	0	262	1608	1346	-935	-542	1477	-97	-29	-81	-141	-182	-186	0
1287	135	0	654	2097	1443	-1375	-394	1770	5	-36	-58	-81	-141	-83	0
1288	135	0	993	2434	1441	-1713	-224	1937	-31	31	-40	-122	-137	38	0
1289	135	0	1296	2617	1321	-1956	-12	1969	34	-137	13	-64	-120	-36	0
1290	135	0	1461	2500	1039	-1980	211	1769	48	-48	-27	-17	-48	5	0
1291	135	0	1599	2423	824	-2011	387	1623	13	27	-23	0	0	15	1
1292	135	0	1302	2258	956	-1780	173	1607	42	-104	19	-21	-40	11	0
1293	135	0	956	1941	985	-1448	-14	1463	-5	-65	-98	-52	-147	-108	0
1294	135	0	413	1456	1043	-934	-315	1249	83	0	-50	-42	-195	-100	0
1295	135	0	-108	933	1041	-412	-574	987	-15	-97	-1	-97	-197	-159	0
1296	135	0	-278	364	642	-43	-460	503	9	23	-60	-137	-244	-67	0
1297	117	0	-558	-184	374	371	-466	95	-42	-40	-50	-98	-129	-54	0
1298	117	0	-520	-679	-159	599	-180	-419	71	-71	-27	-3	-97	-23	0
1299	117	0	-516	-1096	-580	806	32	-838	29	-65	11	1	-65	-13	0
1300	117	0	-407	-1214	-807	810	200	-1010	-3	36	-75	-5	-38	-42	0
1301	117	0	-244	-1210	-966	727	361	-1088	38	-122	7	95	-58	-11	0
1302	117	0	-316	-1196	-880	756	282	-1038	17	-21	-29	-7	-11	-7	0
1303	117	0	-594	-1191	-597	892	1	-894	-13	-110	-67	-44	-65	-122	0
1304	117	0	-954	-1262	-308	1108	-323	-785	-52	-91	-85	-52	-145	-155	0
1305	117	0	-1100	-1280	-180	1190	-460	-730	-102	-98	-44	-77	-263	-83	0
1306	117	0	-1095	-1290	-195	1192	-450	-742	29	-5	11	-40	-104	-48	0
1307	117	0	-1020	-1307	-287	1163	-366	-797	-67	-118	-87	-65	-250	-131	0
1308	117	0	-802	-1385	-583	1093	-109	-984	-3	-58	-21	32	-126	-85	0
1309	117	0	-675	-1464	-789	1069	57	-1126	-11	-95	-137	25	-114	-91	0
1310	117	0	-350	-1455	-1105	902	377	-1280	128	3	25	110	13	31	0
1311	117	0	-312	-1458	-1146	885	417	-1302	42	-69	-67	60	50	1	0
1312	117	0	-355	-1458	-1103	906	374	-1280	13	-56	-69	79	-87	-50	0
1313	117	0	-634	-1495	-861	1064	113	-1178	-21	-3	-52	64	-60	-42	0
1314	117	0	-941	-1503	-562	1222	-189	-1032	-5	-44	-89	3	-238	-100	0
1315	117	0	-1139	-1509	-370	1324	-384	-939	-21	-110	-38	-52	-223	-118	0
1316	117	0	-1111	-1425	-314	1268	-398	-869	-31	-128	-64	-38	-147	-108	0
1317	117	0	-968	-1420	-452	1194	-258	-936	-42	-56	-62	7	-174	-89	0
1318	117	0	-821	-1404	-583	1112	-119	-993	-3	-60	-97	-23	-209	5	0
1319	117	0	-545	-1425	-880	985	167	-1152	29	-1	-34	13	-42	9	0
1320	117	0	-421	-1472	-1051	946	315	-1261	-89	-44	-9	31	-54	38	0
1321	117	0	-303	-1486	-1183	894	440	-1334	1	-100	-85	110	-3	3	0
1322	117	0	-359	-1561	-1202	960	421	-1381	40	-108	-50	79	-112	-1	0
1323	117	0	-742	-1583	-841	1162	49	-1212	-38	-67	-91	64	-168	-40	0
1324	117	0	-1038	-1596	-558	1317	-240	-1077	-31	-52	-83	-46	-141	-166	0
1325	117	0	-1183	-1561	-378	1372	-402	-969	-27	19	-62	-29	-133	-145	0
1326	117	0	-1247	-1584	-337	1415	-455	-960	-32	-31	-29	-91	-197	-5	0
1327	117	0	-1059	-1596	-537	1327	-261	-1066	25	9	-13	-19	-120	-54	0
1328	117	0	-962	-1553	-591	1257	-185	-1072	13	-54	9	-67	-122	-50	0
1329	117	0	-698	-1536	-838	1117	70	-1187	-9	-29	-81	-11	-65	-69	0
1330	117	0	-564	-1501	-937	1032	186	-1219	-7	-67	-25	-31	-79	65	0
1331	117	0	-307	-1503	-1196	905	444	-1349	71	9	27	69	-11	52	0
1332	117	0	-471	-1489	-1018	980	273	-1253	-44	-5	-31	-11	-71	60	0
1333	117	0	-683	-1499	-816	1091	66	-1157	-44	-9	-62	-9	-100	-108	0
1334	117	0	-1089	-1511	-422	1300	-333	-966	-50	-38	69	-58	-192	-7	0
1335	117	0	-1352	-1522	-170	1437	-591	-846	-75	-118	-97	-162	-217	-128	0
1336	117	0	-1261	-1530	-269	1395	-496	-899	-25	-5	-19	-106	-157	-95	0
1337	117	0	-1201	-1550	-349	1375	-426	-949	-62	-77	-58	-97	-162	-67	0
1338	117	0	-1011	-1519	-508	1265	-251	-1013	5	0	23	-54	-81	-69	0
1339	117	0	-716	-1468	-752	1092	18	-1110	-71	-23	-60	-44	-102	-25	0
1340	117	0	-487	-1427	-940	957	226	-1183	38	-5	-46	32	-25	1	0
1341	117	0	-349	-1398	-1049	873	350	-1223	-7	-87	27	65	-85	75	0
1342	117	0	-476	-1358	-882	917	203	-1120	-129	-34	7	-71	-110	-46	0
1343	117	0	-617	-1367	-750	992	66	-1058	-89	23	46	-98	-81	-7	0
1344	117	0	-993	-1375	-382	1184	-305	-878	-46	-17	19	-46	-155	-133	0
1345	117	0	-1261	-1478	-217	1369	-522	-847	-38	-112	34	-166	-166	-129	0
1346	117	0	-1259	-1553	-294	1406	-482	-923	36	-27	97	-42	-126	-60	0
1347	117	0	-1162	-1493	-331	1327	-415	-912	-60	-60	-19	-65	-174	-87	0
1348	117	0	-873	-1379	-506	1126	-183	-942	60	-15	11	7	-104	-7	0
1349	117	0	-576	-1303	-727	939	75	-1015	46	-60	69	0	-31	34	0
1350	117	0	-355	-1216	-861	785	253	-1038	7	-50	27	40	-64	48	0
1351	117	0	-250	-1276	-1026	763	388	-1151	-38	5	40	9	-23	46	0
1352	117	0	-392	-1379	-987	885	297	-1183	-56	-38	-13	40	40	29	0
1353	117	0	-687	-1464	-777	1075	45	-1120	-97	7	-104	-9	-178	-75	0
1354	117	0	-943	-1513	-570	1228	-186	-1041	15	25	-32	67	-151	-52	0
1355	117	0	-1252	-1544	-292	1398	-480	-918	-89	-32	-79	-95	-201	-85	0
1356	117	0	-1217	-1540	-323	1378	-447	-931	15	-67	1	-91	-120	-83	0
1357	117	0	-1050	-1519	-469	1284	-290	-994	-67	-93	7	-58	-151	-1	0
1358	117	0	-908	-1472	-564	1190	-172	-1018	-71	-71	-44	-5	-230	0	0
1359	117	0	-582	-1416	-834	999	126	-1125	-32	-83	-27	46	-64	-5	0
1360	117	0	-404	-1358	-954	881	275	-1156	-38	-36	-29	-15	9	25	0
1361	117	0	-124	-1295	-1171	709	523	-1233	-9	23	64	48	11	108	0
1362	117	0	-248	-1303	-1055	775	403	-1179	19	-9	-23	38	-21	46	0
1363	117	0	-434	-1229	-795	831	180	-1012	-36	-5	-1	52	-93	-5	0
1364	117	0	-846	-1210	-364	1028	-241	-787	-106	-48	-106	-73	-98	-64	0
1365	117	0	-1018	-1208	-190	1113	-414	-699	-58	-38	-124	-116	-151	-116	0
1366	117	0	-1045	-1140	-95	1092	-475	-617	-38	-67	-95	-110	-145	-31	0
1367	117	0	-819	-1051	-232	935	-293	-641	-58	-56	-67	-60	-164	-85	0
1368	117	0	-675	-1028	-353	851	-161	-690	-48	-64	-58	40	-149	-13	0
1369	117	0	-406	-1001	-595	703	94	-798	-17	-40	-38	36	-73	44	0
1370	117	0	-273	-1041	-768	657	247	-904	-48	-54	-106	-21	-102	-32	0
1371	117	0	-115	-1024	-909	569	397	-966	31	-75	-25	38	-67	67	0
1372	117	0	-258	-1068	-810	663	276	-939	-38	-40	-77	-15	-77	32	0
1373	117	0	-430	-1006	-576	718	73	-791	-60	-38	-114	-77	-149	-91	0
1374	117	0	-809	-1078	-269	943	-270	-673	21	-62	5	-32	-151	-71	0
1375	117	0	-1067	-1198	-131	1132	-468	-664	-67	-97	-104	-155	-242	-54	0
1376	117	0	-1059	-1264	-205	1161	-427	-734	0	-23	-95	-11	-194	-65	0
1377	117	0	-978	-1288	-310	1133	-334	-799	1	-65	-40	-48	-124	1	0
1378	117	0	-796	-1286	-490	1041	-153	-888	-62	-85	-62	-143	-79	-87	0
1379	117	0	-655	-1334	-679	994	12	-1006	-58	-58	-81	-65	-114	-71	0
1380	117	0	-475	-1377	-902	926	213	-1139	-50	-29	-114	-13	-40	-11	0
1381	117	0	-287	-1431	-1144	859	428	-1287	3	-29	-62	-5	-23	9	0
1382	117	0	-384	-1390	-1006	887	311	-1198	-15	-13	-58	-62	-71	36	0
1383	117	0	-648	-1389	-741	1018	46	-1065	-9	-31	-54	-50	-147	-58	0
1384	117	0	-989	-1309	-320	1149	-334	-814	-85	-81	-56	-114	-213	-102	0
1385	117	0	-1143	-1325	-182	1234	-480	-753	-13	-38	-42	-102	-147	-93	0
1386	117	0	-1113	-1305	-192	1209	-460	-748	29	-32	27	-73	-190	-31	0
1387	117	0	-1015	-1280	-265	1147	-375	-772	-19	-44	-5	-166	-114	-91	0
1388	117	0	-764	-1206	-442	985	-161	-824	31	-73	-44	-58	-97	-32	0
1389	117	0	-551	-1169	-618	860	33	-893	-19	-71	-3	-40	-69	-52	0
1390	117	0	-322	-1088	-766	705	222	-927	25	-62	-40	-7	-17	46	0
1391	117	0	-107	-1092	-985	599	439	-1038	97	-97	50	21	44	-3	0
1392	117	0	-343	-1080	-737	711	197	-908	-83	-176	25	-81	-83	38	0
1393	117	0	-425	-1092	-667	758	121	-879	21	-15	-42	-40	-102	-36	0
1394	117	0	-861	-1113	-252	987	-304	-682	-38	-60	-17	-29	-139	-25	0
1395	117	0	-992	-1094	-102	1043	-445	-598	-3	-128	-52	-87	-194	-120	0
1396	117	0	-1052	-1049	3	1050	-527	-523	-40	-40	-36	-48	-137	-118	0
1397	117	0	-807	-989	-182	898	-312	-585	-21	-71	-5	-75	-256	-52	0
1398	117	0	-661	-938	-277	799	-192	-607	-17	-139	-11	-9	-205	25	0
1399	117	0	-388	-921	-533	654	72	-727	-23	-34	-46	15	-40	-29	0
1400	117	0	-180	-919	-739	549	279	-829	-19	-81	-5	40	-102	11	0
1401	117	0	-53	-894	-841	473	394	-867	-27	17	-15	73	3	25	0
1402	117	0	-135	-843	-708	489	286	-775	-17	-102	-83	9	-69	-42	0
1403	117	0	-272	-828	-556	550	142	-692	-1	-65	-40	-9	-81	-38	0
1404	117	0	-706	-812	-106	759	-300	-459	-85	-48	-21	-69	-149	-73	0
1405	117	0	-892	-768	124	830	-508	-322	-93	-31	-85	-104	-209	-149	0
1406	117	0	-847	-766	81	806	-464	-342	-62	-87	-71	-62	-195	-118	0
1407	117	0	-790	-744	46	767	-418	-349	-85	-143	-120	-64	-184	-100	0
1408	117	0	-469	-682	-213	575	-128	-447	62	-77	-52	-21	-102	-58	0
1409	117	0	-258	-646	-388	452	65	-517	29	-38	-97	38	-106	-42	0
1410	117	0	-40	-618	-578	329	269	-598	13	-46	-91	65	-1	7	0
1411	117	0	146	-587	-733	220	439	-660	42	-97	-42	36	-29	48	0
1412	117	0	99	-560	-659	230	379	-609	17	-98	-27	62	-97	-34	0
1413	117	0	-99	-508	-409	303	155	-458	15	-114	-85	5	-168	-73	0
1414	117	0	-454	-483	-29	468	-212	-256	-40	-54	-42	-42	-95	-108	0
1415	117	0	-633	-438	195	535	-414	-121	-81	-62	-106	-58	-221	-128	0
1416	117	0	-690	-382	308	536	-499	-37	-126	-93	-168	-67	-223	-100	0
1417	117	0	-471	-386	85	428	-278	-150	19	0	-69	-5	-182	-17	0
1418	117	0	-390	-405	-15	397	-187	-210	-93	-116	-98	-52	-176	-81	0
1419	117	0	-161	-426	-265	293	52	-345	25	-112	-89	-75	-118	-25	0
1420	117	0	68	-424	-492	178	280	-458	-50	-42	-62	0	-102	-27	0
1421	117	0	233	-380	-613	73	423	-496	38	-27	-114	54	-46	48	0
1422	117	0	190	-267	-457	38	323	-362	27	-56	-62	67	-46	93	0
1423	117	0	8	-217	-225	104	116	-221	-31	-69	-100	27	-192	-42	0
1424	117	0	-360	-246	114	303	-237	-66	-7	-5	-104	25	-102	-79	0
1425	117	0	-664	-304	360	484	-512	28	-50	-31	-104	-62	-248	-147	0
1426	117	0	-674	-265	409	469	-541	72	-54	-29	-50	13	-133	-131	0
1427	117	0	-407	-23	384	215	-395	180	9	-71	-31	-67	-174	-89	0
1428	117	0	-187	-44	143	115	-165	49	-25	5	34	-48	-151	-11	0
1429	117	0	-23	58	81	-17	-52	69	-7	-38	7	-15	-139	-23	0
1430	117	0	233	-100	-333	-66	283	-216	3	31	1	58	-48	44	0
1431	117	0	396	-201	-597	-97	496	-399	11	-15	-95	159	-1	-102	0
1432	117	0	516	-100	-616	-208	566	-358	1	27	-29	34	-93	5	0
1433	117	0	260	-36	-296	-112	278	-166	-67	-58	-65	79	-67	-102	0
1434	117	0	-410	-85	325	247	-367	120	32	3	71	120	-155	-100	0
1435	117	0	-905	-149	756	527	-830	303	89	34	87	-100	-356	-3	0
1436	117	0	-763	-209	554	486	-658	172	13	29	52	-54	-172	-85	0
1437	117	0	-445	-316	129	380	-287	-93	-60	83	-294	17	-149	-153	0
1438	117	0	-99	-386	-287	242	94	-336	-153	-32	-225	-1	-289	-269	0
1439	117	0	77	-448	-525	185	301	-486	-5	-5	128	186	-73	-64	0
1440	117	0	0	-488	-488	244	244	-488	-97	141	263	124	42	161	0
1441	117	0	-223	-556	-333	389	55	-444	-67	186	190	46	19	139	0
1442	117	0	-705	-593	112	649	-408	-240	-13	50	44	129	-95	155	0
1443	117	0	-800	-597	203	698	-501	-197	149	48	3	190	-306	-11	0
1444	117	0	-863	-677	186	770	-524	-245	180	102	126	131	-281	-133	0
1445	117	0	-704	-727	-23	715	-340	-375	87	-31	73	31	-296	-128	0
1446	117	0	-363	-807	-444	585	40	-625	42	62	170	-46	-69	-95	0
1447	117	0	-66	-849	-783	457	358	-816	-116	7	62	-139	54	-133	0
1448	117	0	136	-874	-1010	369	573	-942	-207	149	-32	-161	25	-40	0
1449	117	0	111	-917	-1028	403	569	-972	-343	166	46	-5	-58	79	0
1450	117	0	64	-954	-1018	445	541	-986	-355	73	131	77	-232	91	0
1451	117	0	-41	-1028	-987	534	473	-1007	-289	91	292	312	-199	162	0
1452	117	0	-348	-1092	-744	720	198	-918	-236	-27	69	271	-215	137	0
1453	117	0	-716	-1129	-413	922	-151	-771	-135	25	93	265	-91	162	0
1454	117	0	-991	-1086	-95	1038	-448	-590	-159	-29	149	147	-159	85	0
1455	117	0	-1150	-1057	93	1103	-621	-482	-112	36	168	83	-81	116	0
1456	117	0	-1064	-1065	-1	1064	-531	-533	-71	-11	190	21	-73	153	0
1457	117	0	-961	-1061	-100	1011	-430	-580	-129	1	221	-21	75	52	0
1458	117	0	-768	-1072	-304	920	-232	-688	-64	7	147	62	89	81	0
1459	117	0	-731	-1117	-386	924	-172	-751	-38	-13	178	0	124	166	0
1460	117	0	-635	-1160	-525	897	-55	-842	3	-46	126	145	-31	201	0
1461	117	0	-658	-1292	-634	975	-12	-963	-83	-64	139	104	-79	98	0
1462	117	0	-756	-1390	-634	1073	-61	-1012	-141	-50	106	65	-34	135	0
1463	117	0	-1003	-1456	-453	1229	-275	-954	-207	-116	-40	-69	-58	21	0
1464	117	0	-1141	-1455	-314	1298	-413	-884	-277	-91	-110	-195	-128	-108	0
1465	117	0	-1267	-1441	-174	1354	-546	-807	-207	-91	50	-192	-40	-93	0
1466	117	0	-1315	-1439	-124	1377	-595	-781	-236	-157	-104	-327	-139	-67	0
1467	117	0	-1000	-1455	-455	1227	-272	-955	-73	-114	-141	-263	-129	-85	0
1468	117	0	-821	-1449	-628	1135	-96	-1038	-73	-126	-147	-219	-62	44	0
1469	117	0	-456	-1427	-971	941	257	-1199	-50	-102	-153	-164	-129	151	0
1470	117	0	-281	-1402	-1121	841	420	-1261	-112	-133	-174	-228	-38	54	0
1471	117	0	-51	-1383	-1332	717	640	-1357	-62	-102	-42	-147	13	188	1
1472	117	0	-225	-1389	-1164	807	469	-1276	-64	-126	-89	-199	-71	145	0
1473	117	0	-567	-1387	-820	977	126	-1103	-112	-199	-67	-277	-56	64	0
1474	117	0	-821	-1385	-564	1103	-128	-974	56	-145	-40	-291	-46	-40	0
1475	117	0	-1187	-1379	-192	1283	-497	-785	-131	-166	-168	-341	-215	-114	0
1476	117	0	-1113	-1396	-283	1254	-415	-839	-19	-79	-65	-323	-176	-69	0
1477	123	0	-1003	-1414	-411	1208	-296	-912	29	-85	-95	-366	-161	-100	0
1478	123	0	-791	-1404	-613	1097	-89	-1008	54	0	-7	-318	-122	-11	0
1479	123	0	-634	-1344	-710	989	38	-1027	-5	-81	-50	-289	-118	-46	0
1480	123	0	-380	-1284	-904	832	262	-1094	25	31	-108	-291	-67	-15	0
1481	123	0	-266	-1253	-987	759	360	-1120	48	5	-172	-298	-65	0	0
1482	123	0	-365	-1272	-907	818	271	-1089	27	32	-116	-240	-87	1	0
1483	123	0	-668	-1288	-620	978	-24	-954	52	-112	-223	-292	-182	-81	0
1484	123	0	-1024	-1359	-335	1191	-344	-847	32	-69	-207	-234	-256	-116	0
1485	123	0	-1325	-1389	-64	1357	-630	-726	-42	-69	-159	-300	-161	-129	0
1486	123	0	-1265	-1383	-118	1324	-573	-750	97	17	-205	-180	-162	-176	0
1487	123	0	-1202	-1361	-159	1281	-521	-760	98	-95	-207	-190	-120	-194	0
1488	123	0	-991	-1340	-349	1165	-321	-844	203	-56	-100	-44	-50	-79	0
1489	123	0	-733	-1303	-570	1018	-81	-936	122	11	-172	-81	-52	-118	0
1490	123	0	-463	-1295	-832	879	184	-1063	217	-9	-13	93	52	-52	0
1491	123	0	-339	-1303	-964	821	312	-1133	145	-139	-93	133	-71	-58	0
1492	123	0	-376	-1346	-970	861	297	-1158	244	-31	7	157	-23	-1	0
1493	123	0	-760	-1390	-630	1075	-65	-1010	31	-31	-50	116	-176	-34	0
1494	123	0	-1073	-1431	-358	1252	-357	-894	73	38	-31	97	-133	-64	0
1495	123	0	-1379	-1435	-56	1407	-661	-745	54	-9	-75	79	-149	-164	0
1496	123	0	-1298	-1369	-71	1333	-613	-720	126	17	-64	157	-155	-67	0
1497	123	0	-1273	-1344	-71	1308	-601	-707	-21	-31	-21	40	-124	-89	0
1498	123	0	-882	-1328	-446	1105	-218	-887	211	50	52	197	38	-29	0
1499	123	0	-831	-1348	-517	1089	-157	-932	126	-108	-17	147	-93	34	0
1500	123	0	-567	-1358	-791	962	112	-1074	73	-62	-124	166	7	-36	0
1501	123	0	-440	-1396	-956	918	258	-1176	139	-21	-56	287	73	81	0
1502	123	0	-553	-1389	-836	971	141	-1112	110	-62	-186	226	23	-32	0
1503	123	0	-739	-1363	-624	1051	-57	-993	129	-34	-147	166	15	36	0
1504	123	0	-1077	-1389	-312	1233	-382	-850	108	-36	-188	114	-73	-89	0
1505	123	0	-1366	-1400	-34	1383	-666	-717	32	-71	-188	17	-104	-102	0
1506	123	0	-1380	-1412	-32	1396	-674	-722	52	-122	-209	-34	-67	-147	0
1507	123	0	-1187	-1404	-217	1295	-485	-810	135	-112	-137	7	-69	-52	0
1508	123	0	-974	-1400	-426	1187	-274	-913	38	-50	-162	15	-58	-32	0
1509	123	0	-691	-1373	-682	1032	-4	-1027	44	-29	-186	21	-9	-102	0
1510	123	0	-429	-1356	-927	892	249	-1141	42	-56	-131	34	-44	-62	0
1511	123	0	-176	-1361	-1185	768	504	-1273	129	-129	-116	81	-17	-64	0
1512	123	0	-262	-1325	-1063	793	400	-1194	60	-178	-89	5	-104	-31	0
1513	123	0	-456	-1309	-853	882	198	-1081	-106	-40	-100	-36	-64	-64	0
1514	123	0	-807	-1328	-521	1067	-143	-924	-205	3	-157	-98	-259	-194	0
1515	123	0	-927	-1346	-419	1136	-254	-882	-50	-93	-38	-56	-151	-89	0
1516	123	0	-1030	-1313	-283	1171	-373	-798	-155	-85	-155	-137	-242	-151	0
1517	123	0	-760	-1245	-485	1002	-137	-865	-73	-133	15	-153	-195	-85	0
1518	123	0	-546	-1226	-680	886	67	-953	-98	-114	-32	-93	-149	-93	0
1519	123	0	-295	-1245	-950	770	327	-1097	-54	-97	36	-11	-145	11	0
1520	123	0	-86	-1286	-1200	686	557	-1243	-19	-52	-7	-56	-67	-15	0
1521	123	0	-29	-1334	-1305	681	638	-1319	-93	-120	-3	-15	-27	-44	0
1522	123	0	-76	-1342	-1266	709	595	-1304	-36	-122	9	-50	-71	-54	0
1523	123	0	-339	-1365	-1026	852	343	-1195	-56	-108	73	-71	-155	-131	0
1524	123	0	-710	-1379	-669	1044	-20	-1024	-131	-54	-5	-100	-215	-120	0
1525	123	0	-999	-1416	-417	1207	-291	-916	-110	-116	-48	-124	-221	-159	0
1526	123	0	-939	-1408	-469	1173	-235	-938	-83	-77	27	-153	-242	-73	0
1527	123	0	-861	-1400	-539	1130	-161	-969	-62	-13	-5	-58	-190	-69	0
1528	123	0	-706	-1344	-638	1025	-34	-991	-120	-50	-11	-77	-252	-71	0
1529	123	0	-386	-1319	-933	852	273	-1126	-97	-25	83	-79	-114	-23	0
1530	123	0	-248	-1313	-1065	780	408	-1189	-34	3	44	25	-32	-9	0
1531	123	0	-114	-1268	-1154	691	520	-1211	-83	9	62	-13	-44	0	0
1532	123	0	-229	-1309	-1080	769	425	-1194	-27	77	116	-17	-23	-29	0
1533	123	0	-557	-1334	-777	945	110	-1055	-27	27	180	42	-153	85	0
1534	123	0	-925	-1340	-415	1132	-255	-877	-34	106	129	-50	-128	-112	0
1535	123	0	-1168	-1348	-180	1258	-494	-764	3	93	194	27	-131	-52	0
1536	123	0	-1319	-1361	-42	1340	-638	-701	-71	62	203	50	-242	0	0
1537	123	0	-1223	-1385	-162	1304	-530	-773	-60	104	217	19	-155	-50	0
1538	123	0	-1044	-1383	-339	1213	-352	-861	25	106	217	38	-54	-36	0
1539	123	0	-892	-1342	-450	1117	-221	-896	-32	79	230	71	31	-38	0
1540	123	0	-667	-1326	-659	996	-4	-992	42	79	259	135	-15	71	0
1541	123	0	-617	-1334	-717	975	50	-1025	-64	71	248	69	-15	65	0
1542	123	0	-648	-1371	-723	1009	37	-1047	54	21	197	97	-65	52	0
1543	123	0	-972	-1381	-409	1176	-281	-895	-21	73	287	7	-5	21	0
1544	123	0	-1325	-1373	-48	1349	-638	-710	-58	-13	180	-44	-120	-87	0
1545	123	0	-1514	-1406	108	1460	-811	-649	-52	65	201	-34	-95	-34	0
1546	123	0	-1575	-1387	188	1481	-881	-599	-44	44	52	-46	-205	17	0
1547	123	0	-1409	-1375	34	1392	-721	-670	-64	-40	97	-50	-126	9	0
1548	123	0	-1102	-1319	-217	1210	-442	-768	5	13	104	-81	-129	34	0
1549	123	0	-887	-1323	-436	1105	-225	-879	44	-11	124	0	-17	93	0
1550	123	0	-549	-1299	-750	924	100	-1024	17	-31	56	-36	-52	79	0
1551	123	0	-416	-1292	-876	854	230	-1084	-42	-19	44	23	-7	36	0
1552	123	0	-502	-1301	-799	901	148	-1050	-31	-129	-3	-42	-64	25	0
1553	123	0	-666	-1313	-647	989	-9	-980	-42	7	21	-50	-89	40	0
1554	123	0	-1010	-1330	-320	1170	-345	-825	-81	-93	17	-131	-131	-67	0
1555	123	0	-1214	-1334	-120	1274	-547	-727	-79	-116	-27	-162	-153	-108	0
1556	123	0	-1230	-1383	-153	1306	-538	-768	-124	-46	-81	-124	-149	-52	0
1557	123	0	-1057	-1336	-279	1196	-389	-807	-58	-114	-31	-128	-188	-34	0
1558	123	0	-786	-1317	-531	1051	-127	-924	-19	-85	1	-56	-81	50	0
1559	123	0	-574	-1301	-727	937	76	-1014	-64	-139	-65	-87	-91	-67	0
1560	123	0	-289	-1307	-1018	798	364	-1162	-60	-46	-133	5	-110	34	0
1561	123	0	-176	-1371	-1195	773	509	-1283	-75	-131	-81	-40	-60	32	0
1562	123	0	-258	-1408	-1150	833	446	-1279	-116	-182	-79	-40	-118	85	0
1563	123	0	-386	-1398	-1012	892	313	-1205	-64	-95	-139	-1	-104	-31	0
1564	123	0	-736	-1385	-649	1060	-43	-1017	-141	-128	-129	-77	-209	-89	0
1565	123	0	-910	-1336	-426	1123	-242	-881	-65	-27	-102	-83	-188	3	0
1566	123	0	-881	-1317	-436	1099	-222	-876	-95	-118	-155	-168	-209	-106	0
1567	123	0	-778	-1338	-560	1058	-109	-949	-34	-124	-58	-87	-143	17	0
1568	123	0	-677	-1381	-704	1029	13	-1042	-62	-62	-145	-129	-118	-7	0
1569	123	0	-373	-1383	-1010	878	318	-1196	-7	-153	-164	-19	-95	-67	0
1570	123	0	-188	-1371	-1183	779	497	-1277	13	-34	-60	67	-56	65	0
1571	123	0	-56	-1338	-1282	697	613	-1310	-135	-118	-205	17	-155	38	0
1572	123	0	-38	-1359	-1321	698	641	-1340	110	38	-62	81	15	98	0
1573	123	0	-431	-1373	-942	902	255	-1157	-116	-108	-159	-29	-162	-60	0
1574	123	0	-714	-1400	-686	1057	-14	-1043	25	-13	-122	13	-192	-32	0
1575	123	0	-1091	-1420	-329	1255	-381	-874	-100	3	-199	-67	-137	-176	0
1576	123	0	-1097	-1420	-323	1258	-387	-871	7	-56	-129	-65	-195	-143	0
1577	123	0	-1007	-1406	-399	1206	-304	-902	-27	-64	-77	-25	-143	-62	0
1578	123	0	-789	-1396	-607	1092	-91	-1001	98	-21	-56	-17	-58	-36	0
1579	123	0	-576	-1348	-772	962	98	-1060	73	-9	-83	44	-69	21	0
1580	123	0	-415	-1344	-929	879	257	-1136	36	-1	-9	11	3	36	0
1581	123	0	-256	-1332	-1076	794	410	-1204	-3	67	-102	-13	44	-58	0
1582	123	0	-316	-1307	-991	811	337	-1149	56	31	-79	91	-32	19	0
1583	123	0	-576	-1278	-702	927	63	-990	168	-79	-104	-19	-83	-40	0
1584	123	0	-926	-1292	-366	1109	-280	-829	9	38	-100	-40	-95	-42	0
1585	123	0	-1286	-1313	-27	1299	-629	-670	-36	-62	-178	-166	-211	-170	0
1586	123	0	-1213	-1375	-162	1294	-525	-768	60	32	-38	-89	-129	-7	0
1587	123	0	-1225	-1451	-226	1338	-499	-838	73	-112	-15	-89	-168	-56	0
1588	123	0	-1054	-1443	-389	1248	-332	-916	34	-52	-89	-116	-172	-25	0
1589	123	0	-731	-1394	-663	1062	-34	-1028	149	32	21	-48	34	19	0
1590	123	0	-595	-1330	-735	962	70	-1032	32	-91	-95	-34	-52	25	0
1591	123	0	-300	-1334	-1034	817	367	-1184	67	-9	13	-17	17	3	0
1592	123	0	-452	-1346	-894	899	221	-1120	108	-3	5	60	40	21	0
1593	123	0	-696	-1398	-702	1047	3	-1050	36	-120	0	-95	-135	-62	0
1594	123	0	-1086	-1427	-341	1256	-372	-884	46	-60	-7	-108	-95	-110	0
1595	123	0	-1321	-1414	-93	1367	-614	-753	-9	-29	-7	-159	-108	-114	0
1596	123	0	-1292	-1406	-114	1349	-589	-760	112	-11	-44	-87	-133	-102	0
1597	123	0	-1201	-1377	-176	1289	-512	-776	-3	-56	-21	-62	-147	-87	0
1598	123	0	-962	-1406	-444	1184	-259	-925	52	-40	89	-118	-73	-118	0
1599	123	0	-745	-1433	-688	1089	-28	-1060	71	29	110	-91	-29	-19	0
1600	123	0	-562	-1398	-836	980	137	-1117	77	-48	62	-25	-17	3	0
1601	123	0	-285	-1396	-1111	840	413	-1253	108	-1	91	15	-25	17	0
1602	123	0	-411	-1392	-981	901	285	-1186	54	-31	25	25	-36	-7	0
1603	123	0	-600	-1389	-789	994	94	-1089	29	-36	17	19	-83	-19	0
1604	123	0	-962	-1379	-417	1170	-272	-898	-32	19	73	5	-141	-85	0
1605	123	0	-1179	-1361	-182	1270	-498	-771	21	-129	21	-110	-238	-161	0
1606	123	0	-1060	-1356	-296	1208	-382	-826	32	44	87	-42	-124	-108	0
1607	123	0	-1063	-1330	-267	1196	-398	-798	-31	-25	-42	-36	-133	-89	0
1608	123	0	-754	-1330	-576	1042	-89	-953	131	-69	52	77	-137	-3	0
1609	123	0	-540	-1325	-785	932	122	-1055	-32	58	-17	83	-42	69	0
1610	123	0	-365	-1340	-975	852	305	-1157	-1	-9	21	0	-73	54	0
1611	123	0	-130	-1375	-1245	752	557	-1310	100	1	116	100	-38	54	0
1612	123	0	-287	-1377	-1090	832	401	-1233	-5	3	-25	83	-31	36	0
1613	123	0	-492	-1361	-869	926	188	-1115	-9	-77	-23	27	-102	-64	0
1614	123	0	-861	-1371	-510	1116	-175	-940	-89	-15	-1	9	-118	-85	0
1615	123	0	-1103	-1390	-287	1246	-408	-838	-126	-67	-100	-62	-172	-180	0
1616	123	0	-1044	-1385	-341	1214	-351	-863	-85	29	-34	-1	-162	-73	0
1617	123	0	-958	-1371	-413	1164	-272	-892	-133	-62	-17	-17	-215	-58	0
1618	123	0	-741	-1346	-605	1043	-68	-975	-79	-48	0	-27	-143	-44	0
1619	123	0	-524	-1323	-799	923	137	-1061	-97	-31	-7	19	-153	50	0
1620	123	0	-328	-1299	-971	813	321	-1135	-71	0	-95	17	-83	23	0
1621	123	0	-142	-1321	-1179	731	518	-1250	-91	-17	-62	-3	-64	91	0
1622	123	0	-186	-1334	-1148	760	481	-1241	-67	-27	52	75	13	54	0
1623	123	0	-473	-1340	-867	906	197	-1103	-87	-27	-69	15	-112	-73	0
1624	123	0	-745	-1373	-628	1059	-58	-1000	-54	-7	-50	-65	-161	-9	0
1625	123	0	-1123	-1390	-267	1256	-428	-828	-112	-126	-201	-21	-273	-141	0
1626	123	0	-1100	-1375	-275	1237	-412	-825	-161	-23	-120	-126	-211	-85	0
1627	123	0	-996	-1352	-356	1174	-320	-854	-50	-65	-100	-106	-166	-40	0
1628	123	0	-813	-1332	-519	1072	-147	-925	-54	-65	-97	-29	-258	-32	0
1629	123	0	-555	-1317	-762	936	103	-1039	-56	-71	-93	-65	-71	-25	0
1630	123	0	-382	-1313	-931	847	274	-1122	-27	-48	-122	44	-56	-44	0
1631	123	0	-233	-1340	-1107	786	437	-1223	-87	-19	-69	81	-93	7	0
1632	123	0	-353	-1387	-1034	870	340	-1210	-104	-83	-31	-62	-23	21	0
1633	123	0	-580	-1410	-830	995	125	-1120	-46	-58	-108	-56	-116	-9	0
1634	123	0	-898	-1402	-504	1150	-197	-953	0	-17	-34	-67	-118	31	0
1635	123	0	-1188	-1385	-197	1286	-495	-791	-102	21	-108	-114	-217	-98	0
1636	123	0	-1245	-1373	-128	1309	-558	-750	-151	-19	-93	-161	-153	-81	0
1637	123	0	-1068	-1390	-322	1229	-373	-856	-52	-3	-23	-62	-194	-21	0
1638	123	0	-923	-1373	-450	1148	-236	-911	-81	-62	-31	-128	-151	21	0
1639	123	0	-685	-1385	-700	1035	7	-1042	3	-21	-3	23	-50	34	0
1640	123	0	-542	-1385	-843	963	150	-1114	-25	-48	-19	42	-7	48	0
1641	123	0	-396	-1404	-1008	900	306	-1206	-9	-34	15	-29	25	-50	0
1642	123	0	-452	-1396	-944	924	246	-1170	19	36	31	52	-25	9	0
1643	123	0	-710	-1363	-653	1036	-28	-1008	-93	-58	13	-79	-116	-19	0
1644	123	0	-1048	-1348	-300	1198	-374	-824	-36	-81	21	-87	-147	-126	0
1645	123	0	-1245	-1340	-95	1292	-575	-717	-13	100	7	-83	-139	-102	0
1646	123	0	-1315	-1344	-29	1329	-643	-686	-89	-34	40	-176	-131	-137	0
1647	123	0	-1153	-1348	-195	1250	-479	-771	-62	60	95	-89	-168	27	0
1648	123	0	-1010	-1361	-351	1185	-329	-856	-40	5	-23	-25	-69	-42	0
1649	123	0	-673	-1379	-706	1026	16	-1042	-27	-3	50	-31	-65	-54	0
1650	123	0	-559	-1373	-814	966	127	-1093	13	-11	1	11	58	25	0
1651	123	0	-339	-1400	-1061	869	361	-1230	34	15	54	50	25	44	0
1652	123	0	-408	-1383	-975	895	283	-1179	19	-42	85	56	-1	-17	0
1653	123	0	-545	-1361	-816	953	135	-1088	23	31	81	15	-21	-17	0
1654	123	0	-912	-1356	-444	1134	-234	-900	-1	-34	71	-77	-81	-122	0
1655	123	0	-1146	-1340	-194	1243	-476	-767	19	-13	40	-46	-176	-139	0
1656	123	0	-1150	-1307	-157	1228	-496	-732	-23	-64	-5	-145	-145	-75	0
1657	123	0	-956	-1299	-343	1127	-306	-821	69	-3	54	-31	-155	-15	0
1658	123	0	-881	-1323	-442	1102	-219	-882	-1	-73	-60	-44	-97	-58	0
1659	123	0	-481	-1342	-861	911	190	-1101	81	-75	1	15	-104	-17	0
1660	123	0	-390	-1319	-929	854	269	-1124	-17	-73	-67	11	29	-32	0
1661	123	0	-29	-1282	-1253	655	612	-1267	124	-38	-31	124	-81	-3	0
1662	123	0	-136	-1247	-1111	691	487	-1179	40	-64	9	5	23	50	0
1663	123	0	-392	-1261	-869	826	238	-1065	-36	-106	-21	-73	-120	-89	0
1664	123	0	-702	-1340	-638	1021	-32	-989	-11	-29	42	-71	-161	-29	0
1665	123	0	-1125	-1412	-287	1268	-419	-849	-11	-116	-166	-102	-203	-91	0
1666	123	0	-1054	-1418	-364	1236	-345	-891	5	-52	-145	-75	-141	-174	0
1667	123	0	-960	-1439	-479	1199	-240	-959	-9	-89	-48	-104	-166	11	0
1668	123	0	-770	-1400	-630	1085	-70	-1015	-23	-44	-98	-40	-143	-116	0
1669	123	0	-492	-1359	-867	925	187	-1113	34	-131	-110	48	-110	-58	0
1670	123	0	-312	-1328	-1016	820	352	-1172	-71	-29	-139	17	-44	-29	0
1671	123	0	-237	-1348	-1111	792	437	-1229	-21	-64	-197	75	-58	7	0
1672	123	0	-240	-1363	-1123	801	441	-1243	-9	-31	-112	15	-17	-11	0
1673	123	0	-464	-1338	-874	901	205	-1106	13	-85	-124	-56	-67	-32	0
1674	123	0	-813	-1350	-537	1081	-138	-943	-21	-62	-172	-93	-143	-50	0
1675	123	0	-1127	-1365	-238	1246	-444	-801	-38	-52	-100	-102	-180	-67	0
1676	123	0	-1213	-1381	-168	1297	-522	-774	-83	-114	-172	-97	-263	-114	0
1677	123	0	-995	-1371	-376	1183	-309	-873	54	-106	-83	-50	-166	-73	0
1678	123	0	-900	-1369	-469	1134	-215	-919	-69	-56	-143	-91	-71	-106	0
1679	123	0	-606	-1325	-719	965	56	-1022	-3	-21	-77	36	-97	-3	0
1680	123	0	-386	-1332	-946	859	280	-1139	23	-44	-54	44	-60	29	0
1681	123	0	-301	-1344	-1043	822	371	-1193	17	-17	-44	60	31	93	0
1682	123	0	-341	-1365	-1024	853	341	-1194	-44	-27	-93	-44	-34	-46	0
1683	123	0	-689	-1400	-711	1044	11	-1055	-98	9	-168	-13	-83	-46	0
1684	123	0	-962	-1396	-434	1179	-264	-915	-34	-1	-98	-29	-149	-52	0
1685	123	0	-1294	-1396	-102	1345	-596	-749	-85	-9	-106	-81	-120	-106	0
1686	123	0	-1233	-1359	-126	1296	-553	-742	-32	-48	-38	-93	-197	-112	0
1687	123	0	-1109	-1359	-250	1234	-429	-804	-27	-46	29	-93	-151	25	0
1688	123	0	-976	-1354	-378	1165	-299	-866	-1	-46	0	17	-104	-38	0
1689	123	0	-660	-1352	-692	1006	16	-1022	-3	34	54	-27	-5	-11	0
1690	123	0	-518	-1342	-824	930	153	-1083	36	17	-15	11	15	36	0
1691	123	0	-299	-1352	-1053	825	377	-1202	64	-73	-21	27	-54	60	0
1692	123	0	-417	-1367	-950	892	266	-1158	-27	-5	34	67	11	42	0
1693	123	0	-592	-1315	-723	953	65	-1019	-21	-11	-38	50	-89	-34	0
1694	123	0	-917	-1303	-386	1110	-265	-844	-9	-62	-7	-93	-230	-85	0
1695	123	0	-1123	-1266	-143	1194	-490	-704	-38	27	-21	9	-122	-126	0
1696	123	0	-1187	-1243	-56	1215	-565	-649	-137	-98	-31	-106	-244	-131	0
1697	123	0	-1057	-1299	-242	1178	-407	-770	-27	-48	64	0	-176	15	0
1698	123	0	-858	-1325	-467	1091	-195	-896	1	-56	56	-31	-124	-36	0
1699	123	0	-592	-1356	-764	974	86	-1060	-29	-3	40	44	-64	-31	0
1700	123	0	-479	-1373	-894	926	207	-1133	-104	-11	44	7	-52	48	0
1701	123	0	-242	-1363	-1121	802	439	-1242	-19	-23	83	17	-15	71	0
1702	123	0	-293	-1365	-1072	829	389	-1218	-32	-65	50	75	-58	36	0
1703	123	0	-479	-1344	-865	911	193	-1104	-52	19	106	75	-85	-23	0
1704	123	0	-871	-1299	-428	1085	-221	-863	-60	-71	89	-71	-128	-71	0
1705	123	0	-1057	-1251	-194	1154	-431	-722	-128	29	67	-93	-190	-114	0
1706	123	0	-1119	-1208	-89	1163	-515	-648	-141	-27	-3	-44	-192	-157	0
1707	123	0	-925	-1204	-279	1064	-323	-741	23	21	38	-5	-110	-19	0
1708	123	0	-803	-1239	-436	1021	-183	-837	-13	9	-3	-27	-126	-36	0
1709	123	0	-501	-1278	-777	889	138	-1027	102	-13	67	75	-60	9	0
1710	123	0	-374	-1342	-968	858	297	-1155	17	-31	13	9	-52	21	0
1711	123	0	-207	-1361	-1154	784	473	-1257	-27	-11	65	7	13	19	0
1712	123	0	-278	-1379	-1101	828	411	-1240	-7	-17	-27	104	-106	34	0
1713	123	0	-516	-1385	-869	950	176	-1127	-15	15	-27	-52	-5	-65	0
1714	123	0	-844	-1365	-521	1104	-161	-943	-97	-23	-40	-31	-172	-38	0
1715	123	0	-1125	-1342	-217	1233	-454	-779	-79	-32	-81	-112	-201	-95	0
1716	123	0	-1100	-1338	-238	1219	-431	-788	-98	-3	-81	-135	-170	-122	0
1717	123	0	-960	-1307	-347	1133	-306	-827	15	-34	-48	19	-141	-27	0
1718	123	0	-858	-1255	-397	1056	-230	-826	-46	-93	-128	15	-176	-36	0
1719	123	0	-543	-1245	-702	894	79	-973	23	-11	-71	-19	-64	-36	0
1720	123	0	-365	-1210	-845	787	240	-1027	1	-5	-21	23	-3	34	0
1721	123	0	-186	-1216	-1030	701	422	-1123	-15	-36	-64	23	0	-34	0
1722	123	0	-250	-1196	-946	723	348	-1071	1	7	-27	15	-31	-9	0
1723	123	0	-444	-1175	-731	809	143	-953	-21	-27	-46	75	-195	9	0
1724	123	0	-807	-1167	-360	987	-223	-763	-44	-23	-116	-44	-149	-95	0
1725	123	0	-1083	-1121	-38	1102	-522	-579	-58	-97	-104	-108	-232	-89	0
1726	123	0	-1052	-1098	-46	1075	-503	-572	-1	-29	-83	-129	-186	-93	0
1727	123	0	-1011	-1123	-112	1067	-449	-617	-19	-71	-116	-46	-166	-75	0
1728	123	0	-813	-1169	-356	991	-228	-762	19	-108	-91	-64	-139	-42	0
1729	123	0	-584	-1208	-624	896	20	-916	11	-21	-79	-79	11	-93	0
1730	123	0	-411	-1251	-840	831	214	-1045	17	-112	-3	73	-42	62	0
1731	123	0	-243	-1251	-1008	747	382	-1129	-36	-31	-65	34	0	-13	0
1732	123	0	-272	-1216	-944	744	336	-1080	29	-91	-36	-13	-64	-7	0
1733	123	0	-489	-1202	-713	845	112	-957	-15	5	-19	-29	-75	-15	0
1734	123	0	-892	-1208	-316	1050	-288	-762	-67	-91	-102	-114	-192	-164	0
1735	123	0	-1082	-1231	-149	1156	-466	-690	60	-60	-64	-50	-149	-89	0
1736	123	0	-1174	-1272	-98	1223	-538	-685	19	-129	-1	-116	-201	-95	0
1737	123	0	-1061	-1284	-223	1172	-419	-753	-44	-7	-34	-112	-174	-159	0
1738	123	0	-861	-1245	-384	1053	-238	-814	-15	1	13	-93	-98	-67	0
1739	123	0	-634	-1231	-597	932	-18	-914	-48	-97	7	-71	-120	-98	0
1740	123	0	-363	-1195	-832	779	234	-1013	40	48	-42	21	50	-56	0
1741	123	0	-240	-1204	-964	722	362	-1084	9	-97	-13	50	-34	-44	0
1742	123	0	-235	-1253	-1018	744	391	-1135	71	-85	69	40	-31	-42	0
1743	123	0	-565	-1315	-750	940	92	-1032	17	-67	44	25	-114	-36	0
1744	123	0	-838	-1375	-537	1106	-150	-956	46	-17	3	50	-164	-73	0
1745	123	0	-1105	-1392	-287	1248	-409	-839	3	-21	15	-108	-149	-122	0
1746	123	0	-1187	-1379	-192	1283	-497	-785	-56	31	27	-71	-95	-126	0
1747	123	0	-1088	-1375	-287	1231	-400	-831	69	-85	-25	-116	-164	-114	0
1748	123	0	-802	-1358	-556	1080	-123	-957	27	-44	100	-36	-85	-79	0
1749	123	0	-595	-1336	-741	965	73	-1038	75	-34	-13	23	-44	-128	0
1750	123	0	-427	-1334	-907	880	240	-1120	116	-75	27	52	-7	-29	0
1751	123	0	-271	-1334	-1063	802	396	-1198	3	-97	-83	75	-40	-38	0
1752	123	0	-257	-1325	-1068	791	405	-1196	40	-9	64	69	-15	0	0
1753	123	0	-561	-1321	-760	941	99	-1040	-56	-60	-1	-27	-69	-124	0
1754	123	0	-842	-1328	-486	1085	-178	-907	-44	-87	-7	-46	-114	-155	0
1755	123	0	-1178	-1356	-178	1267	-500	-767	-46	-79	5	-110	-151	-89	0
1756	123	0	-1158	-1361	-203	1259	-477	-782	-27	-85	-67	-118	-201	-118	0
1757	123	0	-1063	-1396	-333	1229	-365	-864	23	-38	-25	-54	-97	-100	0
1758	123	0	-941	-1373	-432	1157	-254	-902	-44	-60	-60	-108	-129	-89	0
1759	123	0	-613	-1377	-764	995	75	-1070	-7	17	23	52	-79	23	0
1760	123	0	-493	-1356	-863	924	185	-1109	-31	-87	9	23	-62	95	0
1761	123	0	-238	-1330	-1092	784	427	-1211	34	-54	-81	32	5	9	0
1762	123	0	-371	-1315	-944	843	286	-1129	19	-116	-81	3	-100	-29	0
1763	123	0	-514	-1284	-770	899	128	-1027	-44	-15	-46	-54	-58	7	0
1764	123	0	-896	-1297	-401	1096	-247	-849	-58	38	-81	-56	-108	-81	0
1765	123	0	-1102	-1286	-184	1194	-459	-735	-71	-77	-116	-81	-217	-131	0
1766	123	0	-1108	-1288	-180	1198	-464	-734	-21	17	-11	11	-95	-71	0
1767	123	0	-1088	-1293	-205	1190	-441	-749	-131	-44	-147	-139	-215	-166	0
1768	123	0	-811	-1297	-486	1054	-162	-891	-42	7	-52	-38	-91	-106	0
1769	123	0	-718	-1346	-628	1032	-45	-987	-44	-67	-95	25	-65	-3	0
1770	123	0	-388	-1356	-968	872	290	-1162	5	-83	-5	-1	-108	-13	0
1771	123	0	-302	-1369	-1067	835	382	-1218	-46	-19	-25	50	5	48	0
1772	123	0	-308	-1373	-1065	840	378	-1219	-1	-81	-65	-31	-104	-3	0
1773	123	0	-541	-1367	-826	954	142	-1096	-36	-46	-29	11	-139	0	0
1774	123	0	-873	-1346	-473	1109	-200	-909	-83	-106	-32	-31	-174	-77	0
1775	123	0	-1137	-1358	-221	1247	-458	-789	-29	0	-52	-149	-197	-38	0
1776	123	0	-1154	-1361	-207	1257	-473	-784	-75	-122	-25	-118	-184	-79	0
1777	123	0	-1067	-1379	-312	1223	-377	-845	-38	27	-89	-54	-149	-25	0
1778	123	0	-885	-1371	-486	1128	-199	-928	-60	-64	-48	0	-184	-38	0
1779	123	0	-613	-1431	-818	1022	102	-1124	34	-15	17	0	-65	11	0
1780	123	0	-519	-1487	-968	1003	224	-1227	-87	-87	31	46	-44	60	0
1781	123	0	-333	-1497	-1164	915	415	-1330	-58	-32	7	-21	-40	38	0
1782	123	0	-347	-1478	-1131	912	392	-1304	36	-100	149	83	-67	104	0
1783	123	0	-595	-1431	-836	1013	120	-1133	-73	11	-3	-29	-48	-34	0
1784	123	0	-786	-1340	-554	1063	-116	-947	-64	34	44	-87	-67	-73	0
1785	123	0	-1036	-1156	-120	1096	-458	-638	-40	3	-11	-77	-155	-40	0
1786	123	0	-971	-935	36	953	-503	-449	-93	-50	-38	-151	-139	-166	0
1787	123	0	-653	-595	58	624	-355	-268	9	56	34	-23	-116	-40	0
1788	123	0	-370	-188	182	279	-276	-3	-155	44	5	-34	-100	-21	0
1789	123	0	128	217	89	-172	19	153	-36	-9	21	-29	-17	-34	0
1790	123	0	491	642	151	-566	170	396	13	-13	42	-3	32	60	0
1791	123	0	908	985	77	-946	415	531	27	-56	0	50	-17	13	0
1792	123	0	1026	1406	380	-1216	323	893	-7	-46	102	-32	-31	69	0
1793	123	0	1007	1839	832	-1423	87	1335	-54	11	-3	-110	-102	17	0
1794	123	0	941	2333	1392	-1637	-225	1862	-54	-73	-17	-58	-182	-54	0
1795	123	0	879	2716	1837	-1797	-479	2276	-75	-149	40	-54	-225	-67	0
1796	123	0	935	2898	1963	-1916	-514	2430	-52	-79	-69	-110	-133	-83	0
1797	123	0	960	2766	1806	-1863	-423	2286	-98	-67	-77	-108	-217	-87	0
1798	123	0	1158	2721	1563	-1939	-202	2142	-73	-25	15	-52	-118	11	0
1799	123	0	1344	2595	1251	-1969	46	1923	-52	23	-19	-40	-71	-48	1
1800	123	0	1397	2378	981	-1887	208	1679	-65	-67	-21	-25	-44	29	0
1801	117	0	1375	1922	547	-1648	414	1234	-36	0	-17	19	-62	42	0
1802	117	0	1057	1392	335	-1224	361	863	-54	-58	7	-5	-133	36	0
1803	117	0	598	857	259	-727	169	558	-114	-9	27	-118	-58	-23	0
1804	117	0	-64	267	331	-101	-197	299	-135	-31	-32	-32	-201	-21	0
1805	117	0	-583	-281	302	432	-442	10	-110	-13	-81	-83	-172	-174	0
1806	117	0	-878	-684	194	781	-536	-245	-205	-40	-106	-145	-149	-135	0
1807	117	0	-780	-900	-120	840	-330	-510	-48	-1	-25	-50	-126	-67	0
1808	117	0	-648	-954	-306	801	-171	-630	-29	-75	-7	-27	-98	-52	0
1809	117	0	-378	-880	-502	629	62	-691	-11	-5	-97	29	-102	3	0
1810	117	0	-152	-869	-717	510	282	-793	3	-9	-11	40	-54	42	0
1811	117	0	-16	-896	-880	456	432	-888	-62	-36	-50	5	-7	17	0
1812	117	0	-119	-935	-816	527	348	-875	11	-56	-97	93	-17	-27	0
1813	117	0	-337	-950	-613	643	138	-781	-27	-89	-98	-27	-102	-50	0
1814	117	0	-663	-948	-285	805	-189	-616	-15	-64	-32	-69	-170	-34	0
1815	117	0	-907	-900	7	903	-457	-446	-21	-65	-69	-133	-190	-102	0
1816	117	0	-901	-812	89	856	-495	-361	-44	-34	-31	-44	-168	-97	0
1817	117	0	-794	-801	-7	797	-393	-404	-25	-104	-23	-58	-159	-58	0
1818	117	0	-551	-818	-267	684	-142	-542	-3	-52	-40	-54	-77	21	0
1819	117	0	-402	-867	-465	634	31	-666	11	-60	-38	-44	-67	-56	0
1820	117	0	-211	-946	-735	578	262	-840	62	-54	-31	69	-93	81	0
1821	117	0	-134	-1024	-890	579	378	-957	-40	-83	-69	21	3	-19	0
1822	117	0	-153	-1053	-900	603	373	-976	13	23	-62	-48	64	19	0
1823	117	0	-378	-1020	-642	699	132	-831	5	-42	-3	-104	-54	-29	0
1824	117	0	-694	-979	-285	836	-204	-632	-34	-73	-50	-42	-168	-60	0
1825	117	0	-904	-954	-50	929	-427	-502	21	-36	-85	-46	-149	-93	0
1826	117	0	-1010	-997	13	1003	-511	-492	-32	-102	-137	-118	-164	-172	0
1827	117	0	-863	-1037	-174	950	-344	-605	-13	-3	-64	-98	-79	-98	0
1828	117	0	-807	-1070	-263	938	-272	-666	-52	-29	-50	-29	-108	-85	0
1829	117	0	-512	-1076	-564	794	26	-820	9	-81	-83	-62	-95	-64	0
1830	117	0	-266	-1010	-744	638	239	-877	114	-81	-40	65	-25	-58	0
1831	117	0	-212	-1032	-820	622	304	-926	1	-190	-77	1	-135	-27	0
1832	117	0	-130	-1032	-902	581	386	-967	36	-19	-34	15	-9	38	0
1833	117	0	-412	-1028	-616	720	102	-822	-75	-13	-106	-75	-46	-91	0
1834	117	0	-784	-1065	-281	924	-251	-673	21	-23	-50	-118	-73	-81	0
1835	117	0	-1050	-1123	-73	1086	-488	-598	-48	-67	-157	-135	-199	-147	0
1836	117	0	-1080	-1237	-157	1158	-461	-697	34	46	13	-62	-116	-25	0
1837	117	0	-1118	-1292	-174	1205	-472	-733	-40	-128	-65	-71	-178	-137	0
1838	117	0	-803	-1303	-500	1053	-151	-901	-3	-27	-15	31	-128	36	0
1839	117	0	-564	-1274	-710	919	73	-992	48	-27	-17	-23	-52	1	0
1840	117	0	-326	-1105	-779	715	226	-942	-13	9	-29	-29	-15	52	0
1841	117	0	-65	-1002	-937	533	436	-969	52	-54	-19	67	-11	34	0
1842	117	0	5	-869	-874	432	439	-871	100	-44	56	98	40	38	0
1843	117	0	-250	-818	-568	534	159	-693	-11	-62	-54	7	-135	-27	0
1844	117	0	-667	-909	-242	788	-212	-575	-58	-38	25	-116	-118	-56	0
1845	117	0	-964	-1072	-108	1018	-428	-590	-44	-50	-40	-65	-122	-77	0
1846	117	0	-1069	-1160	-91	1114	-489	-625	-95	-106	-79	-155	-174	-199	0
1847	117	0	-1015	-1282	-267	1148	-374	-774	-48	1	-27	-69	-120	-46	0
1848	117	0	-993	-1361	-368	1177	-312	-864	-87	-79	-124	-48	-124	-23	0
1849	117	0	-572	-1348	-776	960	102	-1062	1	-25	11	17	-58	-9	0
1850	117	0	-506	-1363	-857	934	175	-1110	-58	-40	-25	-34	-3	36	0
1851	117	0	-271	-1336	-1065	803	397	-1200	32	-79	-32	0	-50	11	0
1852	117	0	-221	-1268	-1047	744	413	-1157	42	3	48	46	46	38	0
1853	117	0	-425	-1195	-770	810	172	-982	-15	-19	-56	-23	-23	-42	0
1854	117	0	-743	-1162	-419	952	-162	-790	-106	-32	-64	-77	-162	-67	0
1855	117	0	-987	-1140	-153	1063	-417	-646	-60	-31	13	-5	-143	-110	0
1856	117	0	-1057	-1152	-95	1104	-481	-623	-69	-75	-46	-153	-205	-116	0
1857	117	0	-983	-1171	-188	1077	-397	-679	-122	-73	-19	-65	-135	-126	0
1858	117	0	-752	-1169	-417	960	-167	-793	-7	-106	23	-52	-147	-34	0
1859	117	0	-578	-1173	-595	875	8	-884	29	-52	-73	19	-67	-21	0
1860	117	0	-283	-1154	-871	718	294	-1012	-17	-75	52	-69	-73	36	0
1861	117	0	-132	-1111	-979	621	423	-1045	50	-17	5	87	58	23	0
1862	117	0	-141	-1103	-962	622	410	-1032	-44	-19	-40	-17	-1	-58	0
1863	117	0	-417	-1063	-646	740	114	-854	-77	-75	13	1	-108	13	0
1864	117	0	-663	-1051	-388	857	-137	-719	-40	-69	-13	-60	-145	-83	0
1865	117	0	-1003	-1020	-17	1011	-493	-518	-106	-104	-36	-42	-155	-104	0
1866	117	0	-954	-1018	-64	986	-445	-541	-62	-77	-23	-157	-192	-120	0
1867	117	0	-914	-1016	-102	965	-406	-559	-151	-89	-25	-122	-106	-118	0
1868	117	0	-615	-995	-380	805	-117	-687	-38	11	34	-52	-83	-60	0
1869	117	0	-503	-989	-486	746	-8	-737	3	-52	-19	7	-19	-42	0
1870	117	0	-240	-975	-735	607	247	-855	-34	-81	91	-79	-19	-32	0
1871	117	0	-52	-987	-935	519	441	-961	21	-56	69	17	-5	5	0
1872	117	0	-109	-997	-888	553	389	-942	7	-83	34	40	-50	15	0
1873	117	0	-351	-989	-638	670	143	-813	5	-58	-15	5	-23	-19	0
1874	117	0	-668	-970	-302	819	-183	-636	23	-106	-19	-50	-205	-91	0
1875	117	0	-1000	-964	36	982	-518	-464	-56	-81	-1	-38	-182	-104	0
1876	117	0	-1008	-958	50	983	-529	-454	-52	-44	-3	-153	-149	-129	0
1877	117	0	-933	-987	-54	960	-439	-520	46	-77	-36	32	-106	-60	0
1878	117	0	-762	-981	-219	871	-271	-600	3	-31	-21	-19	-118	-87	0
1879	117	0	-450	-993	-543	721	46	-768	155	-32	15	42	11	31	0
1880	117	0	-245	-935	-690	590	222	-812	60	-11	36	64	-34	27	0
1881	117	0	-37	-880	-843	458	403	-861	110	-98	29	97	-3	-27	0
1882	117	0	-101	-869	-768	485	333	-818	42	-29	95	34	0	27	0
1883	117	0	-302	-938	-636	620	167	-787	3	9	5	-17	-93	-42	0
1884	117	0	-644	-940	-296	792	-174	-618	13	34	13	15	-118	-11	0
1885	117	0	-980	-876	104	928	-542	-386	-122	-54	-58	-102	-139	-186	0
1886	117	0	-927	-869	58	898	-492	-405	-48	9	-13	-97	-180	-131	0
1887	117	0	-839	-787	52	813	-445	-367	38	-97	89	-13	-147	-58	0
1888	117	0	-668	-797	-129	732	-269	-463	15	-87	-38	-54	-170	-97	0
1889	117	0	-266	-737	-471	501	102	-604	36	-3	-19	9	-81	-60	0
1890	117	0	-29	-772	-743	400	357	-757	-1	-91	-79	-29	-17	32	0
1891	117	0	144	-752	-896	304	520	-824	19	0	-48	5	58	32	0
1892	117	0	208	-721	-929	256	568	-825	-65	-98	-79	93	7	-23	0
1893	117	0	-103	-673	-570	388	233	-621	13	-77	-65	149	-40	-62	0
1894	117	0	-738	-655	83	696	-410	-286	38	-3	25	81	-250	54	0
1895	117	0	-1095	-657	438	876	-766	-109	5	15	32	-91	-283	-21	0
1896	117	0	-998	-684	314	841	-656	-185	25	52	-13	15	-203	-91	0
1897	117	0	-686	-686	0	686	-343	-343	-85	50	-258	-38	-267	-207	0
1898	117	0	-208	-644	-436	426	114	-540	21	17	-98	91	-135	-228	0
1899	117	0	-88	-642	-554	365	233	-598	-50	87	97	36	-81	11	0
1900	117	0	-31	-632	-601	331	285	-616	-40	203	211	-11	-85	141	0
1901	117	0	-117	-642	-525	379	204	-583	11	263	170	145	-31	230	0
1902	117	0	-324	-632	-308	478	-8	-470	50	83	11	73	-124	77	0
1903	117	0	-536	-601	-65	568	-235	-333	100	44	-3	195	-219	-52	0
1904	117	0	-789	-570	219	679	-504	-175	3	-62	58	77	-244	-170	0
1905	117	0	-803	-545	258	674	-530	-143	58	-32	147	31	-65	-114	0
1906	117	0	-655	-516	139	585	-397	-188	-36	27	114	0	27	13	0
1907	117	0	-293	-448	-155	370	-69	-301	-71	36	-38	-44	44	-9	0
1908	117	0	-4	-403	-399	203	197	-401	-153	89	-98	58	-32	5	0
1909	117	0	320	-409	-729	44	524	-569	-162	58	114	106	-124	3	0
1910	117	0	369	-393	-762	12	565	-577	-137	75	182	254	-52	23	0
1911	117	0	411	-405	-816	-3	613	-610	-102	188	265	345	-42	194	0
1912	117	0	130	-351	-481	110	305	-416	-126	106	228	219	-67	143	0
1913	117	0	-109	-345	-236	227	63	-290	-128	102	223	102	-110	71	0
1914	117	0	-494	-341	153	417	-323	-94	-153	71	190	5	-166	17	0
1915	117	0	-651	-374	277	512	-464	-48	-273	91	228	-83	-178	56	0
1916	117	0	-483	-386	97	434	-290	-144	-271	19	172	-157	-114	79	0
1917	117	0	-412	-391	21	401	-216	-185	-289	-9	93	-151	-182	62	0
1918	117	0	-266	-376	-110	321	-78	-243	-331	-36	-46	-168	-161	190	0
1919	117	0	-68	-351	-283	209	107	-317	-316	-50	36	-126	-89	166	0
1920	117	0	118	-285	-403	83	260	-344	-287	-77	1	-120	-31	259	0
1921	117	0	256	-230	-486	-13	371	-358	-178	-147	54	-29	75	203	0
1922	117	0	107	-211	-318	52	212	-264	-279	-131	-98	-95	-87	176	0
1923	117	0	-95	-190	-95	142	0	-142	-225	-98	-131	-83	-40	143	0
1924	117	0	-468	-137	331	302	-399	97	-199	-60	-122	-188	-87	73	0
1925	117	0	-808	-114	694	461	-751	290	-207	-120	-108	-223	-131	0	0
1926	117	0	-734	-81	653	407	-693	286	-87	-85	-64	-213	-85	0	0
1927	117	0	-627	-71	556	349	-591	242	-122	-34	-46	-172	-38	62	0
1928	117	0	-428	-54	374	241	-401	160	-62	-97	-67	-232	-67	0	0
1929	117	0	-39	-36	3	37	-21	-16	-3	-17	-5	-114	17	100	0
1930	117	0	136	1	-135	-68	135	-67	-69	-52	17	-178	-42	95	0
1931	117	0	298	15	-283	-156	290	-134	-120	-100	34	-157	-58	75	0
1932	117	0	261	3	-258	-132	259	-127	-131	-75	38	-221	-67	21	0
1933	117	0	168	17	-151	-92	159	-67	-149	-95	-27	-289	-81	-48	0
1934	117	0	-149	27	176	61	-162	101	-174	-15	-98	-252	-168	-93	0
1935	117	0	-446	13	459	216	-452	236	-246	-97	-108	-467	-128	-164	0
1936	117	0	-431	15	446	208	-438	230	-225	-211	-108	-450	-287	-81	0
1937	117	0	-365	-3	362	184	-363	179	-110	-168	-100	-388	-161	32	0
1938	117	0	-212	-38	174	125	-193	68	-170	-114	-221	-411	-106	-25	0
1939	117	0	39	-77	-116	19	77	-96	-13	-230	-195	-327	-149	65	0
1940	117	0	241	-110	-351	-65	296	-230	87	-217	-174	-207	-13	52	0
1941	117	0	344	-141	-485	-101	414	-313	48	-110	-226	-250	-5	93	0
1942	117	0	339	-178	-517	-80	428	-347	201	-217	-195	-139	-13	1	0
1943	117	0	-12	-209	-197	110	92	-203	62	-192	-182	-236	-50	-27	0
1944	117	0	-345	-258	87	301	-216	-85	31	-168	-298	-296	-217	-209	0
1945	117	0	-486	-285	201	385	-343	-42	71	-91	-296	-201	-213	-230	0
1946	117	0	-622	-314	308	468	-465	-3	71	-19	-213	-194	-182	-269	0
1947	117	0	-606	-362	244	484	-425	-59	19	-56	-217	-194	-261	-281	0
1948	117	0	-412	-415	-3	413	-204	-209	85	50	7	-128	-116	-65	0
1949	117	0	-398	-471	-73	434	-162	-272	95	7	9	-62	-87	-129	0
1950	117	0	-198	-506	-308	352	55	-407	108	40	-81	-38	-110	-67	0
1951	117	0	-18	-549	-531	283	256	-540	201	56	9	75	-5	-17	0
1952	117	0	-183	-607	-424	395	120	-515	-29	-79	-230	32	-135	-151	0
1953	117	0	-265	-649	-384	457	59	-516	139	-29	-27	-17	-141	-85	0
1954	117	0	-736	-671	65	703	-400	-303	85	9	-38	15	-129	-75	0
1955	117	0	-1051	-702	349	876	-700	-176	50	13	-153	-36	-118	-157	0
1956	117	0	-1076	-758	318	917	-697	-220	91	75	-58	-67	15	-100	0
1957	117	0	-1074	-807	267	940	-670	-270	120	40	-1	7	-46	-5	0
1958	117	0	-924	-849	75	886	-499	-387	38	-11	-159	56	-174	-122	0
1959	117	0	-732	-900	-168	816	-282	-534	50	54	-143	126	-36	36	0
1960	117	0	-471	-948	-477	709	3	-712	11	-19	-133	83	-64	-62	0
1961	117	0	-201	-940	-739	570	269	-839	79	-3	-102	180	-34	87	0
1962	117	0	-227	-950	-723	588	248	-836	-9	-40	-135	126	31	48	0
1963	117	0	-396	-966	-570	681	87	-768	-40	-11	-164	46	-77	3	0
1964	117	0	-690	-981	-291	835	-199	-636	23	-29	-50	67	-73	-32	0
1965	117	0	-1014	-987	27	1000	-520	-480	-23	-69	-122	-42	-108	-75	0
1966	117	0	-1032	-1035	-3	1033	-514	-519	-3	-38	-116	15	-114	-32	0
1967	117	0	-979	-1039	-60	1009	-459	-549	-17	-170	-155	-62	-83	-110	0
1968	117	0	-749	-1026	-277	887	-236	-651	17	-106	-159	58	3	-40	0
1969	117	0	-502	-1045	-543	773	20	-794	62	-110	-139	106	40	-5	0
1970	117	0	-270	-1055	-785	662	257	-920	32	-153	-100	93	21	54	0
1971	117	0	-78	-1059	-981	568	451	-1020	52	-50	-56	128	97	7	0
1972	117	0	-93	-1078	-985	585	446	-1031	38	-122	-27	106	32	46	0
1973	117	0	-249	-1094	-845	671	298	-969	-65	-52	29	48	-67	-44	0
1974	117	0	-658	-1092	-434	875	-112	-763	-38	-135	-19	50	-159	-58	0
1975	117	0	-900	-1109	-209	1004	-345	-659	-95	-60	36	-31	-205	-110	0
1976	117	0	-904	-1094	-190	999	-357	-642	-44	-85	93	-25	-170	-52	0
1977	117	0	-827	-1088	-261	957	-283	-674	-153	-67	75	-48	-162	-89	0
1978	117	0	-647	-1099	-452	873	-97	-775	-79	-120	0	-40	-265	-110	0
1979	117	0	-361	-1098	-737	729	188	-917	-126	-19	170	-60	-77	-56	0
1980	117	0	-221	-1123	-902	672	340	-1012	-97	-62	114	-32	-124	9	0
1981	117	0	-15	-1138	-1123	576	554	-1130	-38	-166	60	9	-52	-104	0
1982	117	0	-101	-1121	-1020	611	459	-1070	-118	-129	25	21	-48	36	0
1983	117	0	-195	-1099	-904	647	354	-1001	-71	-46	29	-46	-128	-42	0
1984	117	0	-586	-1129	-543	857	-21	-836	-89	-77	36	-129	-147	-75	0
1985	117	0	-900	-1123	-223	1011	-338	-673	-323	-73	1	-271	-217	-81	0
1986	117	0	-811	-1111	-300	961	-255	-705	-244	-58	60	-281	-197	-95	0
1987	117	0	-840	-1132	-292	986	-274	-712	-203	-50	-48	-225	-157	-27	0
1988	117	0	-609	-1167	-558	888	-25	-862	-155	1	-25	-225	-182	13	0
1989	117	0	-487	-1162	-675	824	94	-918	-201	-27	-48	-168	-118	17	0
1990	117	0	-270	-1150	-880	710	305	-1015	-137	0	75	-172	-54	77	0
1991	117	0	-132	-1152	-1020	642	444	-1086	-89	-19	31	-34	-102	157	0
1992	117	0	-262	-1177	-915	719	326	-1046	-143	27	60	-42	-108	73	0
1993	117	0	-469	-1140	-671	804	101	-905	-77	13	112	-56	-159	95	0
1994	117	0	-842	-1148	-306	995	-268	-727	-170	77	162	-79	-67	-29	0
1995	117	0	-1196	-1181	15	1188	-605	-583	-147	54	102	-116	-180	-32	0
1996	117	0	-1217	-1177	40	1197	-628	-568	-87	102	157	-36	-100	-42	0
1997	117	0	-1171	-1131	40	1151	-605	-545	-75	81	201	-93	-106	19	0
1998	117	0	-1092	-1115	-23	1103	-534	-569	-114	75	190	-73	-149	87	0
1999	117	0	-857	-1103	-246	980	-305	-674	-27	73	277	77	-25	93	0
[truncated: 31,025 more rows]
