# Supplementary material for: A Robust and Real-Time Capable Envelope-Based Algorithm for Heart Sound Classification: Validation under Different Physiological Conditions
Source: Sensors (Basel). 2020 Feb 11;20(4):972. doi: 10.3390/s20040972 (PMC7070375; doi:10.3390/s20040972)
Supplement: Supplementary file 1 [file sensors-20-00972-s001.zip › Messungen/ys/ys05_unfiltered.csv]

Dataset No.	Pulse (bpm)	Pacer Bit	leadI (�V)	leadII (�V)	leadIII (�V)	lead_avR (�V)	lead_avL (�V)	lead_avF (�V)	V1 (�V)	V2 (�V)	V3 (�V)	V4 (�V)	V5 (�V)	V6 (�V)	R-Wave
1	0	0	-1536	419	1955	558	-1745	1187	7383	13727	2894	18365	12815	9019	0
2	0	0	-2172	-671	1501	1421	-1836	415	7210	13519	2735	17941	12608	8892	0
3	0	0	-2333	-667	1666	1500	-1999	499	7009	13372	2636	17778	12386	8565	0
4	0	0	-2477	-667	1810	1572	-2143	571	6873	13418	2704	17555	12171	8514	0
5	0	0	-2399	-659	1740	1529	-2069	540	6867	13405	2766	17533	12105	8413	0
6	0	0	-2232	-663	1569	1447	-1900	453	6949	13576	2849	17708	12264	8766	0
7	0	0	-2061	-653	1408	1357	-1734	377	7172	13638	2956	17879	12540	9135	0
8	0	0	-1833	-642	1191	1237	-1512	274	7395	13750	3123	17840	12505	9298	0
9	0	0	-1899	-642	1257	1270	-1578	307	7356	13719	3177	17654	12319	9185	1
10	0	0	-2065	-642	1423	1353	-1744	390	7234	13597	2939	17345	12045	8861	0
11	0	0	-2106	-653	1453	1379	-1779	400	6725	13283	2824	17186	11880	8565	0
12	0	0	-2303	-651	1652	1477	-1977	500	6477	12941	2683	16918	11709	8382	0
13	0	0	-2502	-640	1862	1571	-2182	611	6256	12852	2586	16588	11422	8208	0
14	0	0	-2699	-630	2069	1664	-2384	719	6120	12743	2527	16383	11269	8111	0
15	0	0	-2791	-638	2153	1714	-2472	757	6165	12687	2630	16379	11273	8177	0
16	0	0	-2752	-624	2128	1688	-2440	752	6303	12685	2648	16490	11494	8559	0
17	0	0	-2653	-628	2025	1640	-2339	698	6508	12757	2721	16614	11754	8924	0
18	0	0	-2670	-618	2052	1644	-2361	717	6654	12926	2795	16587	11870	9038	0
19	0	0	-2800	-614	2186	1707	-2493	786	6762	12854	2865	16447	11733	9022	0
20	0	0	-3019	-614	2405	1816	-2712	895	6388	12679	2696	16096	11440	8642	0
21	0	0	-3281	-616	2665	1948	-2973	1024	6116	12369	2636	15931	11385	8347	0
22	0	0	-3596	-609	2987	2102	-3291	1189	5827	12080	2331	15523	11222	8091	0
23	0	0	-3724	-605	3119	2164	-3421	1257	5544	11711	2217	15399	11294	7938	0
24	0	0	-4092	-587	3505	2339	-3798	1459	5463	11684	2186	15362	11178	7789	0
25	0	0	-4169	-582	3587	2375	-3878	1502	5732	11849	2236	15238	11036	7760	0
26	0	0	-4047	-587	3460	2317	-3753	1436	5981	11884	2351	15434	11191	8138	0
27	0	0	-3866	-582	3284	2224	-3575	1351	6039	11865	2390	15694	11597	8481	0
28	0	0	-3574	-564	3010	2069	-3292	1223	6124	11785	2411	16024	11901	8619	0
29	0	0	-3619	-566	3053	2092	-3336	1243	6341	11936	2487	16043	11874	8471	0
30	0	0	-3746	-549	3197	2147	-3471	1324	6464	11818	2304	15733	11620	8299	0
31	0	0	-3803	-554	3249	2178	-3526	1347	6064	11535	2209	15485	11457	8004	0
32	0	0	-3654	-543	3111	2098	-3382	1284	6006	11449	2009	15331	11461	7758	0
33	0	0	-3702	-531	3171	2116	-3436	1320	5872	11341	2116	15320	11219	7469	0
34	0	0	-3673	-531	3142	2102	-3407	1305	5940	11397	2077	15190	11067	7395	0
35	0	0	-3342	-529	2813	1935	-3077	1142	6045	11531	2157	15401	11028	7389	0
36	0	0	-3173	-527	2646	1850	-2909	1059	6254	11647	2347	15694	11269	7624	0
37	0	0	-2774	-516	2258	1645	-2516	871	6632	11828	2436	16049	11407	7911	0
38	0	0	-2558	-504	2054	1531	-2306	775	6925	12028	2665	16107	11564	7998	0
39	0	0	-2304	-496	1808	1400	-2056	656	7079	12253	2661	16111	11430	7909	0
40	0	0	-2303	-490	1813	1396	-2058	661	6989	12154	2642	15987	11133	7538	0
41	0	0	-2370	-496	1874	1433	-2122	689	6805	11958	2506	15811	11007	7265	0
42	0	0	-2411	-471	1940	1441	-2175	734	6669	11795	2397	15714	10832	6947	0
43	0	0	-2460	-455	2005	1457	-2232	775	6559	11888	2359	15492	10576	6848	0
44	0	0	-2480	-455	2025	1467	-2252	785	6421	11901	2574	15574	10444	6642	0
45	0	0	-2406	-457	1949	1431	-2177	746	6576	12113	2570	15475	10305	6799	0
46	0	0	-2250	-440	1810	1345	-2030	685	6836	12126	2747	15634	10367	7073	0
47	0	0	-1883	-428	1455	1155	-1669	513	7197	12437	2937	15983	10625	7472	0
48	0	0	-1827	-417	1410	1122	-1618	496	7209	12674	2997	15894	10547	7602	0
49	0	0	-1563	-405	1158	984	-1360	376	7511	12869	3191	15913	10458	7597	0
50	0	0	-1716	-395	1321	1055	-1518	463	7193	12693	3133	15750	10027	7259	0
51	0	0	-1817	-388	1429	1102	-1623	520	6970	12419	2975	15446	9820	6867	0
52	0	0	-1912	-382	1530	1147	-1721	574	6716	12311	2871	15391	9723	6671	0
53	0	0	-2191	-364	1827	1277	-2009	731	6543	12125	2781	15036	9368	6460	0
54	0	0	-2198	-355	1843	1276	-2020	744	6500	12280	2873	14893	9273	6450	0
55	0	0	-2408	-339	2069	1373	-2238	865	6450	12175	2826	14842	9092	6384	0
56	0	0	-2232	-333	1899	1282	-2065	783	6615	12375	2981	15031	9265	6694	0
57	0	0	-2127	-323	1804	1225	-1965	740	6824	12538	3047	15194	9529	7067	0
58	0	0	-2267	-316	1951	1291	-2109	817	6908	12509	3041	15240	9523	7015	0
59	0	0	-2261	-292	1969	1276	-2115	838	6931	12598	3072	15093	9385	6945	0
60	0	0	-2620	-296	2324	1458	-2472	1014	6555	12276	2956	14794	9005	6638	0
61	0	0	-2864	-302	2562	1583	-2713	1130	6070	11977	2716	14586	8836	6262	0
62	0	0	-3082	-285	2797	1683	-2939	1256	5707	11643	2525	14317	8714	5981	0
63	0	0	-3431	-263	3168	1847	-3299	1452	5523	11438	2370	14043	8574	5816	0
64	0	0	-3693	-256	3437	1974	-3565	1590	5354	11366	2246	13797	8349	5598	0
65	0	0	-3796	-244	3552	2020	-3674	1654	5251	11321	2260	13855	8349	5647	0
66	0	0	-3813	-236	3577	2024	-3695	1670	5333	11244	2287	14014	8584	6012	0
67	0	0	-3738	-221	3517	1979	-3627	1648	5494	11230	2291	14280	8815	6322	0
68	0	0	-3731	-201	3530	1966	-3630	1664	5695	11356	2337	14288	9005	6481	0
69	0	0	-3760	-197	3563	1978	-3661	1683	5484	11248	2265	14291	8966	6252	0
70	0	0	-4040	-172	3868	2106	-3954	1848	5352	11176	2180	13797	8704	5969	0
71	0	0	-4211	-180	4031	2195	-4121	1925	5026	10854	1819	13471	8332	5713	0
72	0	0	-4308	-190	4118	2249	-4213	1964	4712	10448	1705	13415	8392	5596	0
73	0	0	-4486	-168	4318	2327	-4402	2075	4250	10086	1342	13240	8316	5340	0
74	0	0	-4444	-149	4295	2296	-4369	2073	4390	10105	1532	13242	8309	5274	0
75	0	0	-4688	-141	4547	2414	-4617	2203	4481	10206	1526	13048	8186	5315	0
76	0	0	-4432	-157	4275	2294	-4353	2059	4679	10177	1567	13118	8157	5587	0
77	0	0	-4135	-164	3971	2149	-4053	1903	4776	10225	1718	13407	8572	6019	0
78	0	0	-4042	-147	3895	2094	-3968	1874	4966	10285	1738	13465	8710	6204	0
79	0	0	-3953	-170	3783	2061	-3868	1806	4979	10159	1716	13399	8592	6147	0
80	0	0	-3958	-174	3784	2066	-3871	1805	4824	9940	1584	13234	8516	5903	0
81	0	0	-4182	-194	3988	2188	-4085	1897	4654	9762	1394	12697	8039	5618	0
82	0	0	-4122	-217	3905	2169	-4013	1844	4343	9473	1218	12443	7998	5486	0
83	0	0	-4271	-244	4027	2257	-4149	1891	3938	9176	1107	12297	7651	5088	0
84	0	0	-4356	-259	4097	2307	-4226	1919	3895	8929	1039	12175	7678	5016	0
85	0	0	-4191	-277	3914	2234	-4052	1818	4037	9046	1088	12041	7655	5094	0
86	0	0	-4098	-302	3796	2200	-3947	1747	4349	9090	954	11913	7682	5538	0
87	0	0	-3627	-331	3296	1979	-3461	1482	4399	9032	1142	12206	7872	5771	0
88	0	0	-3318	-333	2985	1825	-3151	1326	4448	9034	1361	12489	8010	5783	0
89	0	0	-3256	-356	2900	1806	-3078	1272	4502	8962	1177	12148	7783	5655	0
90	0	0	-3218	-380	2838	1799	-3028	1229	4522	8751	1010	11855	7624	5400	0
91	0	0	-3336	-405	2931	1870	-3133	1263	4052	8365	832	11608	7385	5059	0
92	0	0	-3322	-422	2900	1872	-3111	1239	3916	8012	605	11414	7271	4826	0
93	0	0	-3386	-440	2946	1913	-3166	1253	3695	7905	459	11137	7115	4673	0
94	0	0	-3419	-463	2956	1941	-3187	1246	3649	7779	302	10972	6910	4477	0
95	0	0	-3256	-500	2756	1878	-3006	1128	3728	7709	409	11021	6883	4518	0
96	0	0	-3041	-519	2522	1780	-2781	1001	3883	7769	430	11296	7092	4892	0
97	0	0	-2686	-521	2165	1603	-2425	822	4244	7707	479	11502	7358	5183	0
98	0	0	-2467	-535	1932	1501	-2199	698	4436	7783	583	11477	7490	5300	0
99	0	0	-2325	-552	1773	1438	-2049	610	4452	7829	486	11475	7311	5300	0
100	0	0	-2347	-574	1773	1460	-2060	599	4332	7527	302	11302	7069	4935	0
101	0	0	-2438	-597	1841	1517	-2139	622	3953	7205	184	11083	6921	4656	0
102	0	0	-2393	-605	1788	1499	-2090	591	3779	6852	-48	10906	6822	4409	0
103	0	0	-2744	-614	2130	1679	-2437	758	3542	6611	-254	10594	6627	4217	0
104	0	0	-2700	-613	2087	1656	-2393	737	3583	6578	-318	10569	6520	4192	0
105	0	0	-2622	-620	2002	1621	-2312	691	3614	6605	-259	10508	6663	4207	0
106	0	0	-2618	-640	1978	1629	-2298	669	3668	6537	-207	10780	6805	4543	0
107	0	0	-2372	-636	1736	1504	-2054	550	4101	6586	-184	10916	7067	5012	0
108	0	0	-2255	-630	1625	1442	-1940	497	4266	6757	81	11023	7238	5276	0
109	0	0	-2253	-647	1606	1450	-1929	479	4337	6753	81	10902	7191	5201	0
110	0	0	-2344	-649	1695	1496	-2019	523	4155	6522	-77	10650	6933	4921	0
111	0	0	-2574	-673	1901	1623	-2237	614	3843	6260	-147	10468	6939	4859	0
112	0	0	-2694	-663	2031	1678	-2362	684	3658	5887	-318	10217	6797	4716	0
113	0	0	-2823	-657	2166	1740	-2494	754	3623	5785	-407	10022	6803	4545	0
114	0	0	-2866	-659	2207	1762	-2536	774	3542	5688	-306	10041	6755	4429	0
115	0	0	-2803	-673	2130	1738	-2466	728	3825	5858	-287	9870	6797	4785	0
116	0	0	-2715	-680	2035	1697	-2375	677	3990	5866	-219	10173	7009	5106	0
117	0	0	-2320	-677	1643	1498	-1981	483	4477	6101	36	10510	7350	5583	0
118	0	0	-2244	-669	1575	1456	-1909	453	4780	6169	228	10609	7484	5820	0
119	0	0	-2131	-669	1462	1400	-1796	396	4956	6281	275	10476	7404	5752	0
120	0	0	-2119	-682	1437	1400	-1778	377	4795	6239	296	10283	7187	5459	0
121	0	0	-2209	-692	1517	1450	-1863	412	4543	6091	203	10064	7112	5331	0
122	0	0	-2210	-688	1522	1449	-1866	417	4396	5752	159	10002	6982	5045	0
123	0	0	-2239	-682	1557	1460	-1898	437	4436	5849	168	9824	6921	4941	0
124	0	0	-2245	-690	1555	1467	-1900	432	4483	5882	223	9742	6716	4914	0
125	0	0	-2090	-690	1400	1390	-1745	355	4615	5986	347	9833	6741	4995	0
126	0	0	-1827	-696	1131	1261	-1479	217	5051	6136	651	10262	7034	5346	0
127	0	0	-1474	-698	776	1086	-1125	39	5367	6376	810	10545	7327	5746	0
128	0	0	-1184	-698	486	941	-835	-106	5624	6454	810	10819	7598	5905	0
129	0	0	-1092	-679	413	885	-752	-133	5862	6644	1154	10832	7501	5917	0
130	0	0	-1204	-679	525	941	-864	-77	5953	6863	1101	10596	7146	5676	0
131	0	0	-1276	-698	578	987	-927	-60	5750	6673	954	10252	6854	5336	0
132	0	0	-1237	-696	541	966	-889	-77	5567	6388	993	10264	6867	5230	0
133	0	0	-1270	-692	578	981	-924	-57	5261	6237	810	10169	6778	5018	0
134	0	0	-1340	-677	663	1008	-1001	-7	5371	6322	1043	10212	6644	4857	0
135	0	0	-1237	-677	560	957	-898	-58	5548	6597	1152	10115	6497	4952	0
136	0	0	-1169	-688	481	928	-825	-103	5951	6931	1425	10264	6788	5265	0
137	0	0	-919	-677	242	798	-580	-217	6112	7079	1575	10677	6838	5670	0
138	0	0	-689	-682	7	685	-348	-337	6363	7366	1881	10819	7125	5787	0
139	0	0	-777	-688	89	732	-433	-299	6370	7358	1920	10920	7071	5703	0
140	0	0	-988	-682	306	835	-647	-188	6182	7443	1940	10561	6793	5358	0
141	0	0	-1163	-688	475	925	-819	-106	6072	7261	1823	10165	6353	5234	0
142	0	0	-1235	-694	541	964	-888	-76	5709	7214	1755	10053	6336	4991	0
143	0	0	-1423	-688	735	1055	-1079	23	5257	7007	1757	10070	6145	4652	0
144	0	0	-1557	-684	873	1120	-1215	94	5367	7119	1841	9967	6209	4626	0
145	0	0	-1520	-698	822	1109	-1171	62	5329	7203	1930	9758	6194	4729	0
146	0	0	-1375	-702	673	1038	-1024	-14	5470	7391	1978	9958	6308	5073	0
147	0	0	-1002	-696	306	849	-654	-195	5769	7587	2260	10175	6596	5474	0
148	0	0	-798	-690	108	744	-453	-291	5878	7814	2337	10033	6588	5641	0
149	0	0	-679	-686	-7	682	-336	-346	5862	7886	2489	9981	6531	5624	0
150	0	0	-761	-690	71	725	-416	-309	5482	7756	2331	9692	6208	5222	0
151	0	0	-825	-692	133	758	-479	-279	5123	7595	2211	9500	6097	5080	0
152	0	0	-909	-688	221	798	-565	-233	4749	7276	2013	9189	6041	4718	0
153	0	0	-1039	-686	353	862	-696	-166	4403	7199	1951	8931	5773	4539	0
154	0	0	-1170	-684	486	927	-828	-99	4219	7191	1901	8747	5651	4574	0
155	0	0	-1151	-682	469	916	-810	-106	4068	7212	1980	8685	5647	4555	0
156	0	0	-1049	-694	355	871	-702	-169	4118	7393	2040	8982	5928	4943	0
157	0	0	-978	-684	294	831	-636	-195	4213	7383	2097	9123	6240	5203	0
158	0	0	-759	-688	71	723	-415	-308	4128	7533	2360	9284	6256	5395	0
159	0	0	-994	-684	310	839	-652	-187	4248	7641	2168	9052	6273	5464	0
160	0	0	-1073	-684	389	878	-731	-147	3788	7457	2029	8776	6004	5076	0
161	0	0	-1477	-698	779	1087	-1128	40	3420	7197	1868	8683	5946	4910	0
162	0	0	-1683	-686	997	1184	-1340	155	3090	6875	1588	8473	5775	4607	0
163	0	0	-2076	-686	1390	1381	-1733	352	2743	6803	1474	8252	5691	4444	0
164	0	0	-2234	-675	1559	1454	-1896	442	2560	6828	1466	8134	5554	4417	0
165	0	0	-2364	-671	1693	1517	-2028	511	2531	6925	1528	8171	5569	4442	0
166	0	0	-2490	-682	1808	1586	-2149	563	2601	6951	1507	8429	5763	4754	0
167	0	0	-2331	-669	1662	1500	-1996	496	2828	7166	1736	8687	6151	5090	0
168	0	0	-2430	-667	1763	1548	-2096	548	3010	7311	1810	8815	6200	5333	0
169	0	0	-2552	-675	1877	1613	-2214	601	2933	7472	1930	8638	6130	5327	0
170	0	0	-2717	-680	2037	1698	-2377	678	2690	7286	1846	8514	5763	4983	0
171	0	0	-2989	-694	2295	1841	-2642	800	2436	7069	1775	8301	5794	4851	0
172	0	0	-3172	-680	2492	1926	-2832	906	2211	6919	1559	8023	5591	4636	0
173	0	0	-3328	-688	2640	2008	-2984	976	1738	6601	1519	7975	5544	4504	0
174	0	0	-3439	-671	2768	2055	-3103	1048	1984	6679	1524	7808	5430	4372	0
175	0	0	-3454	-669	2785	2061	-3119	1058	2106	6991	1775	7666	5360	4590	0
176	0	0	-3205	-680	2525	1942	-2865	922	2357	7073	1850	7802	5488	4850	0
177	0	0	-2942	-696	2246	1819	-2594	775	2452	7077	1984	8087	5792	5395	0
178	0	0	-2560	-688	1872	1624	-2216	592	2721	7205	2122	8245	6142	5705	0
179	0	0	-2531	-669	1862	1600	-2196	596	2880	7307	2126	8221	6002	5488	0
180	0	0	-2675	-671	2004	1673	-2339	666	2884	7368	2192	7771	5695	5344	0
181	0	0	-2524	-680	1844	1602	-2184	582	2562	6999	2044	7616	5527	5173	0
182	0	0	-2799	-677	2122	1738	-2460	722	2446	6815	1951	7327	5356	4842	0
183	0	0	-2598	-686	1912	1642	-2255	613	2227	6475	1844	7197	5117	4524	0
184	0	0	-2647	-675	1972	1661	-2309	648	2221	6528	1881	7061	5150	4624	0
185	0	0	-2575	-665	1910	1620	-2242	622	2450	6512	1850	7226	5362	4725	0
186	0	0	-2335	-671	1664	1503	-1999	496	2911	6828	1990	7265	5352	5016	0
187	0	0	-1868	-675	1193	1271	-1530	259	3152	6855	2161	7437	5622	5482	0
188	0	0	-1579	-679	900	1129	-1239	110	3259	6811	2446	7847	5827	5420	0
189	0	0	-1468	-677	791	1072	-1129	57	3338	6951	2359	7818	5794	5270	0
190	0	0	-1388	-677	711	1032	-1049	17	3387	6803	2168	7546	5657	4981	0
191	0	0	-1445	-675	770	1060	-1107	47	3123	6460	2023	7284	5464	4677	0
192	0	0	-1289	-673	616	981	-952	-28	3129	6254	1796	7189	5377	4518	0
193	0	0	-1355	-673	682	1014	-1018	4	2921	6070	1728	7034	5201	4105	0
194	0	0	-1233	-679	554	956	-893	-62	2944	5971	1728	7022	5172	3959	0
195	0	0	-1090	-679	411	884	-750	-134	3115	5984	1695	7135	5179	4025	0
196	0	0	-797	-677	120	737	-458	-278	3451	6076	1810	7507	5499	4365	0
197	0	0	-433	-667	-234	550	-99	-450	3788	6136	1910	7746	5771	4560	0
198	0	0	-192	-665	-473	428	140	-569	4124	6328	2015	7911	5880	4708	0
199	0	0	-45	-665	-620	355	287	-642	4271	6403	2013	7798	5870	4549	0
200	0	0	2	-663	-665	330	333	-664	4180	6239	1833	7668	5594	4122	0
201	0	0	-90	-677	-587	383	248	-632	3955	5934	1724	7546	5494	3899	0
202	0	0	-150	-671	-521	410	185	-596	3740	5688	1519	7383	5387	3505	0
203	0	0	-157	-671	-514	414	178	-592	3474	5373	1482	7352	5205	3230	0
204	0	0	-264	-667	-403	465	69	-535	3699	5505	1422	7137	5133	3268	0
205	0	0	-294	-680	-386	487	46	-533	3680	5519	1497	7187	5146	3183	0
206	0	0	-165	-696	-531	430	183	-613	3841	5596	1528	7397	5379	3538	0
207	0	0	102	-675	-777	286	439	-726	4203	5810	1639	7608	5783	4058	0
208	0	0	128	-677	-805	274	466	-741	4436	5854	1829	7761	5761	4196	0
209	0	0	174	-671	-845	248	509	-758	4444	5907	1806	7740	5726	4165	0
210	0	0	-12	-675	-663	343	325	-669	4176	5723	1724	7467	5486	3907	0
211	0	0	-238	-680	-442	459	102	-561	3821	5391	1511	7197	5393	3569	0
212	0	0	-468	-669	-201	568	-133	-435	3590	5181	1326	6879	5313	3532	0
213	0	0	-549	-661	-112	605	-218	-386	3385	5049	1243	6677	5067	3321	0
214	0	0	-629	-665	-36	647	-296	-350	3189	4952	1326	6621	4945	3286	0
215	0	0	-642	-671	-29	656	-306	-350	3377	4939	1427	6599	5030	3398	0
216	0	0	-441	-671	-230	556	-105	-450	3538	5086	1478	6644	5179	3866	0
217	0	0	-182	-661	-479	421	148	-570	3784	5096	1660	6840	5525	4295	0
218	0	0	-82	-667	-585	374	251	-626	3883	5364	1744	6877	5538	4460	0
219	0	0	52	-663	-715	305	383	-689	3967	5358	1934	6758	5468	4491	0
220	0	0	19	-667	-686	324	352	-676	3668	5274	1844	6456	5170	4277	0
221	0	0	-171	-675	-504	423	166	-589	3296	5034	1676	6246	5030	4037	0
222	0	0	-287	-665	-378	476	45	-521	3076	4723	1486	5961	4904	3815	0
223	0	0	-477	-663	-186	570	-145	-424	2816	4539	1394	5744	4743	3639	0
224	0	0	-479	-659	-180	569	-149	-419	2801	4659	1400	5598	4553	3585	0
225	0	0	-442	-661	-219	551	-111	-440	2770	4611	1553	5635	4595	3722	0
226	0	0	-324	-665	-341	494	8	-503	2927	4718	1639	5944	4807	4120	0
227	0	0	37	-669	-706	316	371	-687	3344	4923	1815	6157	5193	4613	0
228	0	0	148	-657	-805	254	476	-731	3523	5117	2000	6270	5251	4760	0
229	0	0	190	-669	-859	239	524	-764	3371	5193	2035	6268	5129	4632	0
230	0	0	0	-667	-667	333	333	-667	3237	5042	1872	6076	4964	4339	0
231	0	0	-194	-675	-481	434	143	-578	3028	4842	1681	5798	4966	4178	0
232	0	0	-214	-675	-461	444	123	-568	2651	4657	1596	5581	4572	3930	0
233	0	0	-413	-669	-256	541	-78	-462	2401	4368	1455	5651	4687	3717	0
234	0	0	-576	-661	-85	618	-245	-373	2446	4475	1552	5556	4570	3567	0
235	0	0	-638	-657	-19	647	-309	-338	2562	4807	1623	5484	4448	3643	0
236	0	0	-512	-669	-157	590	-177	-413	2844	4867	1685	5695	4524	3885	0
237	0	0	-324	-675	-351	499	13	-513	3018	4974	1786	6112	4853	4330	0
238	0	0	-182	-661	-479	421	148	-570	3135	4974	1862	6388	5224	4496	0
239	0	0	-174	-653	-479	413	152	-566	3305	5187	1930	6448	5042	4324	0
240	0	0	-382	-655	-273	518	-54	-464	3154	5144	1804	6041	4749	4048	0
241	0	0	-644	-669	-25	656	-309	-347	3028	4991	1619	5856	4551	3734	0
242	0	0	-690	-665	25	677	-357	-320	2712	4729	1505	5724	4423	3565	0
243	0	0	-890	-665	225	777	-557	-220	2543	4611	1449	5620	4328	3323	0
244	0	0	-967	-667	300	817	-633	-183	2434	4504	1354	5723	4351	3150	0
245	0	0	-891	-659	232	775	-561	-213	2636	4595	1466	5701	4262	3282	0
246	0	0	-783	-663	120	723	-451	-271	2877	4766	1594	5812	4526	3713	0
247	0	0	-454	-663	-209	558	-122	-436	3342	5082	1808	6045	4683	4031	0
248	0	0	-80	-669	-589	374	254	-629	3453	5067	1759	6175	4900	4314	0
249	0	0	-103	-663	-560	383	228	-611	3596	5088	1976	6312	4803	3928	0
250	0	0	-75	-653	-578	364	251	-615	3674	5075	1753	5949	4605	3819	0
251	0	0	-37	-657	-620	347	291	-638	3369	4822	1687	5759	4473	3674	0
252	0	0	78	-653	-731	287	404	-692	3104	4615	1583	5579	4337	3334	0
253	0	0	88	-647	-735	279	411	-691	3014	4588	1571	5397	4221	3199	0
254	0	0	66	-644	-710	289	388	-677	2948	4572	1476	5278	4093	3041	0
255	0	0	371	-651	-1022	140	696	-836	3158	4626	1678	5371	4072	3123	0
256	0	0	518	-651	-1169	66	843	-910	3362	4731	1738	5705	4401	3459	0
257	0	0	916	-655	-1571	-130	1243	-1113	3565	4830	1922	5837	4623	3666	0
258	0	0	1283	-649	-1932	-317	1607	-1290	3944	5088	2069	6142	4729	3897	0
259	0	0	1318	-649	-1967	-334	1642	-1308	3883	5142	2044	6052	4603	3759	0
260	0	0	1397	-649	-2046	-374	1721	-1347	3730	4914	2040	5849	4320	3408	0
261	0	0	1315	-661	-1976	-327	1645	-1318	3393	4710	1792	5798	4293	3138	0
262	0	0	1197	-653	-1850	-272	1523	-1251	3148	4491	1608	5567	4110	2917	0
263	0	0	999	-655	-1654	-172	1326	-1154	2981	4353	1447	5430	4042	2547	0
264	0	0	1022	-663	-1685	-179	1353	-1174	2822	4324	1517	5560	3866	2434	0
265	0	0	947	-655	-1602	-146	1274	-1128	2989	4322	1447	5455	3755	2551	0
266	0	0	989	-663	-1652	-163	1320	-1157	3131	4450	1592	5783	3967	2960	0
267	0	0	1089	-651	-1740	-219	1414	-1195	3268	4584	1672	5957	4186	3162	0
268	0	0	1015	-649	-1664	-183	1339	-1156	3585	4741	1796	6116	4353	3348	0
269	0	0	897	-651	-1548	-123	1222	-1099	3556	4834	1726	6006	4169	3323	0
270	0	0	714	-653	-1367	-30	1040	-1010	3381	4619	1598	5787	3808	2921	0
271	0	0	233	-665	-898	216	565	-781	2908	4312	1414	5614	3645	2748	0
272	0	0	-64	-661	-597	362	266	-629	2708	4006	1171	5426	3521	2360	0
273	0	0	-428	-653	-225	540	-101	-439	2487	3977	1022	5152	3259	2157	0
274	0	0	-732	-659	73	695	-402	-293	2417	3784	1107	4904	3032	2114	0
275	0	0	-790	-653	137	721	-463	-258	2436	3922	1123	4929	2999	2145	0
276	0	0	-926	-655	271	790	-598	-192	2522	3916	1278	5059	3158	2448	0
277	0	0	-825	-663	162	744	-493	-250	2620	4116	1379	5199	3296	2822	0
278	0	0	-923	-646	277	784	-600	-184	2941	4291	1534	5315	3393	3249	0
279	0	0	-1077	-649	428	863	-752	-110	3022	4242	1482	5168	3393	3197	0
280	0	0	-1290	-646	644	968	-967	-1	2683	4041	1559	4966	3105	3067	0
281	0	0	-1653	-649	1004	1151	-1328	177	2326	3604	1264	4694	3032	2783	0
282	0	0	-1805	-655	1150	1230	-1477	247	1998	3441	1152	4467	2904	2549	0
283	0	0	-2111	-653	1458	1382	-1784	402	1685	3317	968	4157	2698	2423	0
284	0	0	-2160	-657	1503	1408	-1831	423	1604	3398	979	4074	2506	2407	0
285	0	0	-2174	-657	1517	1415	-1845	430	1555	3462	1212	4048	2572	2459	0
286	0	0	-2081	-667	1414	1374	-1747	373	1722	3561	1321	4339	2780	2787	0
287	0	0	-1820	-655	1165	1237	-1492	255	1918	3686	1579	4588	3082	3160	0
288	0	0	-1760	-649	1111	1204	-1435	231	2095	3940	1730	4714	3150	3575	0
289	0	0	-1737	-653	1084	1195	-1410	215	2029	3850	1755	4688	3152	3472	0
290	0	0	-2014	-649	1365	1331	-1689	358	1988	3930	1697	4273	2906	3270	0
291	0	0	-2362	-649	1713	1505	-2037	532	1695	3662	1410	3932	2659	2970	0
292	0	0	-2504	-671	1833	1587	-2168	581	1255	3406	1336	3887	2634	2929	0
293	0	0	-2715	-661	2054	1688	-2384	696	1043	3010	1229	3831	2671	2780	0
294	0	0	-3020	-646	2374	1833	-2697	864	1074	3121	1307	3711	2560	2710	0
295	0	0	-3138	-657	2481	1897	-2809	912	1338	3363	1284	3569	2436	2849	0
296	0	0	-3016	-675	2341	1845	-2678	833	1614	3416	1470	3814	2591	3144	0
297	0	0	-2812	-675	2137	1743	-2474	731	1736	3408	1647	4176	2857	3433	0
298	0	0	-2488	-663	1825	1575	-2156	581	2085	3589	1815	4535	3034	3571	0
299	0	0	-2492	-661	1831	1576	-2161	585	2199	3645	1905	4591	3131	3447	0
300	0	0	-2509	-657	1852	1583	-2180	597	2143	3633	1815	4203	2842	3142	0
301	0	0	-2663	-659	2004	1661	-2333	672	2025	3449	1662	3823	2644	2863	0
302	0	0	-2566	-667	1899	1616	-2232	616	1914	3082	1553	3742	2492	2725	0
303	0	0	-2628	-657	1971	1642	-2299	657	1784	2952	1390	3610	2426	2477	0
304	0	0	-2638	-671	1967	1654	-2302	648	1806	2878	1431	3569	2444	2333	0
305	0	0	-2462	-647	1815	1554	-2138	584	2007	2942	1340	3759	2655	2456	0
306	0	0	-2116	-661	1455	1388	-1785	397	2556	3218	1565	3713	2570	2564	0
307	0	0	-1524	-667	857	1095	-1190	95	2750	3410	1790	4143	3100	3185	0
308	0	0	-1157	-653	504	905	-830	-74	2845	3402	2033	4483	3202	3072	0
309	0	0	-992	-651	341	821	-666	-155	3131	3488	1924	4407	3142	3078	0
310	0	0	-829	-661	168	745	-498	-246	3010	3404	1860	4155	2913	2729	0
311	0	0	-823	-661	162	742	-492	-249	2688	3123	1680	3978	2890	2392	0
312	0	0	-722	-649	73	685	-397	-288	2533	2904	1439	3953	2818	2048	0
313	0	0	-647	-642	5	644	-326	-318	2384	2929	1427	3769	2650	1877	0
314	0	0	-688	-642	46	665	-367	-298	2374	2923	1313	3732	2640	1746	0
315	0	0	-551	-640	-89	595	-231	-364	2397	2929	1350	3775	2632	1821	0
316	0	0	-341	-653	-312	497	-14	-482	2574	3158	1532	4141	3007	2137	0
317	0	0	-147	-651	-504	399	178	-577	2855	3179	1534	4419	3334	2357	0
318	0	0	62	-644	-706	291	384	-675	2999	3387	1619	4601	3468	2492	0
319	0	0	92	-647	-739	277	415	-693	3177	3383	1639	4603	3400	2547	0
320	0	0	-29	-649	-620	339	295	-634	2877	3212	1429	4427	3150	2137	0
321	0	0	-97	-659	-562	378	232	-610	2520	3133	1367	4300	3127	1934	0
322	0	0	-372	-653	-281	512	-45	-467	2203	2774	1068	4041	2871	1635	0
323	0	0	-524	-642	-118	583	-203	-380	1986	2748	958	3963	2813	1387	0
324	0	0	-564	-647	-83	605	-240	-365	1858	2677	970	3837	2688	1425	0
325	0	0	-531	-653	-122	592	-204	-387	1829	2677	989	3874	2714	1284	0
326	0	0	-427	-661	-234	544	-96	-447	1940	2832	1195	4083	2954	1934	0
327	0	0	-254	-647	-393	450	69	-520	2163	2878	1253	4225	3169	2211	0
328	0	0	-47	-646	-599	346	276	-622	2393	3218	1447	4376	3292	2640	0
329	0	0	-108	-647	-539	377	215	-593	2293	3241	1352	4124	3117	2395	0
330	0	0	-128	-647	-519	387	195	-583	2079	3166	1377	3905	2888	2250	0
331	0	0	-460	-661	-201	560	-129	-431	1569	2849	1165	3645	2712	2071	0
332	0	0	-549	-651	-102	600	-223	-376	1299	2539	1061	3385	2603	1885	0
333	0	0	-798	-649	149	723	-473	-250	1092	2426	971	3125	2411	1798	0
334	0	0	-835	-649	186	742	-510	-231	1059	2434	1006	2834	2277	1841	0
335	0	0	-1095	-649	446	872	-770	-101	1134	2444	1070	2772	2360	1953	0
336	0	0	-837	-659	178	748	-507	-240	1119	2580	1373	2989	2518	2395	0
337	0	0	-600	-646	-46	623	-277	-346	1462	2842	1511	3298	2913	2865	0
338	0	0	-609	-634	-25	621	-292	-329	1617	2929	1598	3199	2859	3063	0
339	0	0	-602	-636	-34	619	-284	-335	1819	3082	1780	3179	2853	3166	0
340	0	0	-833	-649	184	741	-508	-232	1511	2919	1602	2908	2518	2877	0
341	0	0	-1041	-663	378	852	-709	-142	1358	2710	1608	2743	2523	2760	0
342	0	0	-1322	-655	667	988	-994	6	1160	2399	1410	2601	2355	2502	0
343	0	0	-1551	-647	904	1099	-1227	128	1096	2376	1474	2407	2349	2306	0
344	0	0	-1833	-644	1189	1238	-1511	272	1107	2353	1408	2267	2246	2246	0
345	0	0	-1933	-640	1293	1286	-1613	326	1195	2397	1464	2461	2182	2306	0
346	0	0	-1861	-655	1206	1258	-1533	275	1486	2582	1714	2778	2549	2607	0
347	0	0	-1737	-659	1078	1198	-1407	209	1957	2669	1821	3010	2741	3022	0
348	0	0	-1568	-663	905	1115	-1236	121	2075	2712	1972	3453	3022	3146	0
349	0	0	-1836	-655	1181	1245	-1508	263	2184	2768	1959	3356	2960	2807	0
350	0	0	-1900	-634	1266	1267	-1583	316	2360	2896	1980	3187	2696	2679	0
351	0	0	-2191	-653	1538	1422	-1864	442	2087	2651	1588	2828	2438	2232	0
352	0	0	-2158	-663	1495	1410	-1826	416	1790	2430	1505	2890	2483	1986	0
353	0	0	-2249	-651	1598	1450	-1923	473	1621	2151	1334	2987	2603	1858	0
354	0	0	-2403	-611	1792	1507	-2097	590	1596	2291	1369	2977	2428	1614	0
355	0	0	-2325	-568	1757	1446	-2041	594	2007	2547	1474	3014	2457	1619	0
356	0	0	-2170	-554	1616	1362	-1893	531	1984	2456	1559	3367	2686	1823	0
357	0	0	-1811	-531	1280	1171	-1545	374	2347	2873	1784	3718	2780	2163	0
358	0	0	-1577	-512	1065	1044	-1321	276	2543	2859	1718	3905	2983	2326	0
359	0	0	-1471	-531	940	1001	-1205	204	2547	2828	1728	4015	2927	2122	0
360	0	0	-1475	-504	971	989	-1223	233	2388	2586	1536	3825	2888	1866	0
361	0	0	-1465	-527	938	996	-1201	205	2101	2630	1387	3633	2620	1480	0
362	0	0	-1495	-527	968	1011	-1231	220	1893	2320	1196	3350	2310	1231	0
363	0	0	-1487	-535	952	1011	-1219	208	1744	2244	1196	3251	2260	1132	0
364	0	0	-1516	-545	971	1030	-1243	213	1524	2132	1063	3162	2209	999	0
365	0	0	-1328	-525	803	926	-1065	139	1612	2407	1241	3204	2068	1051	0
366	0	0	-1041	-537	504	789	-772	-16	1943	2430	1144	3109	2260	1583	0
367	0	0	-610	-552	58	581	-334	-247	2017	2620	1400	3513	2545	1881	0
368	0	0	-381	-545	-164	463	-108	-354	2203	2772	1534	3590	2620	1974	0
369	0	0	-341	-552	-211	446	-65	-381	2205	2776	1604	3431	2541	2017	0
370	0	0	-291	-558	-267	424	-12	-412	1953	2620	1472	3150	2176	1619	0
371	0	0	-328	-578	-250	453	-39	-414	1608	2450	1371	3041	2095	1455	0
372	0	0	-429	-582	-153	505	-138	-367	1315	2122	1233	2684	1967	1146	0
373	0	0	-485	-576	-91	530	-197	-333	1131	2054	1202	2479	1757	1074	0
374	0	0	-504	-589	-85	546	-209	-337	1063	2077	1140	2254	1608	1090	0
375	0	0	-454	-597	-143	525	-155	-370	1119	2143	1266	2316	1501	1210	0
376	0	0	-340	-611	-271	475	-34	-441	1261	2236	1470	2587	1806	1658	0
377	0	0	-83	-599	-516	341	216	-557	1493	2388	1526	2911	2075	1969	0
378	0	0	56	-597	-653	270	354	-625	1757	2541	1687	2989	2134	2184	0
379	0	0	-56	-603	-547	329	245	-575	1825	2646	1730	2902	2005	2229	0
380	0	0	-235	-613	-378	424	71	-495	1563	2463	1610	2558	1769	1839	0
381	0	0	-541	-620	-79	580	-231	-349	1402	2308	1326	2295	1522	1796	0
382	0	0	-748	-628	120	688	-434	-254	1024	2087	1325	2409	1462	1425	0
383	0	0	-1132	-628	504	880	-818	-62	884	1918	1311	2101	1268	1162	0
384	0	0	-1407	-630	777	1018	-1092	73	810	1980	1262	2048	1235	1061	0
385	0	0	-1634	-628	1006	1131	-1320	189	756	1986	1259	2118	1134	1105	0
386	0	0	-1630	-647	983	1138	-1306	168	1018	2081	1422	2485	1439	1418	0
387	0	0	-1738	-640	1098	1189	-1418	229	1328	2194	1536	2845	1674	1761	0
388	0	0	-1743	-636	1107	1189	-1425	235	1575	2448	1633	2939	1800	1978	0
389	0	0	-1953	-636	1317	1294	-1635	340	1592	2481	1600	2989	1693	1885	0
390	0	0	-2207	-636	1571	1421	-1889	467	1288	2415	1583	2764	1482	1552	0
391	0	0	-2594	-647	1947	1620	-2270	650	1028	2163	1377	2609	1528	1257	0
392	0	0	-2921	-640	2281	1780	-2601	820	758	1835	1204	2547	1326	993	0
393	0	0	-3266	-638	2628	1952	-2947	995	630	1821	1067	2434	1189	892	0
394	0	0	-3613	-638	2975	2125	-3294	1168	644	1810	954	2296	1134	863	0
395	0	0	-3567	-646	2921	2106	-3244	1137	688	1844	1086	2397	1204	818	0
396	0	0	-3673	-655	3018	2164	-3345	1181	803	1974	1210	2613	1412	1249	0
397	0	0	-3474	-646	2828	2060	-3151	1091	1024	2087	1344	2906	1681	1565	0
398	0	0	-3404	-642	2762	2023	-3083	1060	1268	2289	1559	3010	1819	1827	0
399	0	0	-3392	-638	2754	2015	-3073	1058	1200	2386	1538	2855	1728	1780	0
400	0	0	-3444	-647	2797	2045	-3120	1075	1008	2314	1495	2747	1464	1629	0
401	0	0	-3679	-663	3016	2171	-3347	1176	514	2042	1344	2489	1367	1336	0
402	0	0	-3636	-651	2985	2143	-3310	1167	444	1773	1191	2227	1282	1140	0
403	0	0	-3811	-647	3164	2229	-3487	1258	248	1732	1105	2079	1208	954	0
404	0	0	-3800	-640	3160	2220	-3480	1260	110	1732	927	1920	1080	964	0
405	0	0	-3607	-647	2960	2127	-3283	1156	195	1810	1096	2000	1125	1070	0
406	0	0	-3445	-646	2799	2045	-3122	1076	516	1972	1198	1916	1249	1557	0
407	0	0	-2981	-690	2291	1835	-2636	800	576	2087	1439	2405	1526	1862	0
408	0	0	-2765	-754	2011	1759	-2388	628	700	2037	1520	2566	1850	2106	0
409	0	0	-2653	-826	1827	1739	-2240	500	900	2213	1552	2510	1755	2031	0
410	0	0	-2757	-911	1846	1834	-2301	467	830	2306	1462	2180	1466	1749	0
411	0	0	-2794	-1004	1790	1899	-2292	393	500	2093	1336	1940	1121	1497	0
412	0	0	-2725	-1051	1674	1888	-2199	311	234	1740	1136	1744	1059	1340	0
413	0	0	-2700	-1086	1614	1893	-2157	264	-48	1548	1072	1765	1158	1206	0
414	0	0	-2653	-1067	1586	1860	-2119	259	81	1647	1167	1643	1117	1034	0
415	0	0	-2402	-1012	1390	1707	-1896	189	395	1757	1354	1738	927	1222	0
416	0	0	-2193	-944	1249	1568	-1721	152	450	1856	1441	1984	1226	1456	0
417	0	0	-1699	-807	892	1253	-1295	42	937	2192	1517	2328	1563	1864	0
418	0	0	-1411	-601	810	1006	-1110	104	1123	2273	1707	2500	1466	1844	0
419	0	0	-1179	-351	828	765	-1003	238	1206	2291	1720	2651	1555	1728	0
420	0	0	-1225	-141	1084	683	-1154	471	1200	2283	1714	2446	1418	1540	0
421	0	0	-1179	17	1196	581	-1187	606	952	2079	1392	2163	1148	1198	0
422	0	0	-1186	323	1509	431	-1347	916	880	2134	1400	2056	1094	948	0
423	0	0	-990	785	1775	102	-1382	1280	578	1637	1210	1858	874	580	0
424	0	0	-733	1350	2083	-308	-1408	1716	711	1635	1257	2110	1024	601	0
425	0	0	-603	1955	2558	-676	-1580	2256	890	1763	1134	2019	987	597	0
426	0	0	-70	2415	2485	-1172	-1277	2450	1212	1982	1245	2064	1123	1164	0
427	0	0	361	2580	2219	-1470	-929	2399	1317	2029	1406	2537	1462	1299	0
428	0	0	513	2489	1976	-1501	-731	2232	1616	2296	1577	2613	1674	1433	0
429	0	0	378	2279	1901	-1328	-761	2090	1757	2296	1621	2651	1612	1406	0
430	0	0	138	1953	1815	-1045	-838	1884	1536	2132	1456	2380	1358	1067	0
431	0	0	-118	1517	1635	-699	-876	1576	1350	1945	1379	2285	1367	810	1
432	0	0	-526	1107	1633	-290	-1079	1370	1096	1629	1171	2137	1293	473	0
433	0	0	-793	737	1530	28	-1161	1133	1022	1555	1103	1895	1129	428	0
434	0	0	-976	401	1377	287	-1176	889	983	1548	1125	1866	1121	333	0
435	0	0	-1057	62	1119	497	-1088	590	1063	1538	1218	1885	1164	419	0
436	0	0	-1010	-186	824	598	-917	319	1274	1722	1317	2318	1437	828	0
437	0	0	-814	-378	436	596	-625	29	1538	1870	1425	2605	1742	1121	0
438	0	0	-733	-545	188	639	-460	-178	1874	2147	1497	2745	1905	1326	0
439	0	0	-653	-634	19	643	-336	-307	1908	2207	1619	2615	1887	1381	0
440	0	0	-667	-723	-56	695	-305	-389	1714	2083	1600	2440	1705	999	0
441	0	0	-704	-746	-42	725	-331	-394	1385	1932	1466	2364	1656	880	0
442	0	0	-767	-719	48	743	-407	-335	1323	1592	1181	2069	1513	723	0
443	0	0	-855	-704	151	779	-503	-276	1103	1456	1204	1938	1410	477	0
444	0	0	-951	-680	271	815	-611	-204	952	1493	1098	1870	1288	450	0
445	0	0	-847	-667	180	757	-513	-243	1030	1513	1255	1934	1202	603	0
446	0	0	-734	-657	77	695	-405	-290	1212	1699	1369	2190	1592	888	0
447	0	0	-489	-642	-153	565	-168	-397	1439	1846	1520	2407	1875	1282	0
448	0	0	-409	-634	-225	521	-92	-429	1662	2130	1666	2531	1959	1540	0
449	0	0	-450	-630	-180	540	-135	-405	1602	2095	1561	2448	1792	1491	0
450	0	0	-439	-640	-201	539	-119	-420	1336	2019	1617	2250	1590	1162	0
451	0	0	-784	-647	137	715	-460	-255	985	1716	1363	2087	1474	968	0
452	0	0	-858	-655	203	756	-530	-226	713	1441	1245	1850	1334	682	0
453	0	0	-1037	-667	370	852	-703	-148	374	1328	1280	1782	1237	490	0
454	0	0	-1334	-657	677	995	-1005	10	403	1299	1068	1468	1037	537	0
455	0	0	-1185	-669	516	927	-850	-76	614	1433	1210	1612	1078	725	0
456	0	0	-1175	-679	496	927	-835	-91	630	1466	1326	1794	1332	1119	0
457	0	0	-962	-675	287	818	-624	-194	843	1583	1464	1969	1563	1462	0
458	0	0	-764	-667	97	715	-430	-285	1173	1833	1633	2122	1697	1726	0
459	0	0	-785	-669	116	727	-450	-276	1061	1893	1588	1938	1538	1647	0
460	0	0	-849	-677	172	763	-510	-252	807	1771	1501	1726	1307	1486	0
461	0	0	-983	-696	287	839	-635	-204	486	1493	1311	1590	1195	1150	0
462	0	0	-1014	-679	335	846	-674	-172	267	1336	1282	1361	1191	919	0
463	0	0	-1200	-671	529	935	-864	-71	141	1177	1154	1282	970	803	0
464	0	0	-1173	-663	510	918	-841	-76	100	1193	1101	1101	873	665	0
465	0	0	-1136	-665	471	900	-803	-97	170	1247	1249	1245	950	808	0
466	0	0	-950	-669	281	809	-615	-194	554	1546	1270	1367	1001	1115	0
467	0	0	-623	-671	-48	647	-287	-359	593	1676	1522	1794	1489	1569	0
468	0	0	-448	-669	-221	558	-113	-445	692	1553	1542	2025	1689	1635	0
469	0	0	-368	-651	-283	509	-42	-467	987	1761	1608	2023	1683	1614	0
470	0	0	-566	-659	-93	612	-236	-376	793	1765	1571	1687	1307	1352	0
471	0	0	-628	-657	-29	642	-299	-343	686	1513	1272	1373	1152	1037	0
472	0	0	-656	-665	-9	660	-323	-337	232	1210	1233	1352	1074	1010	0
473	0	0	-686	-657	29	671	-357	-314	-31	948	1129	1344	1193	690	0
474	0	0	-917	-646	271	781	-594	-187	164	1096	1016	1103	1002	642	0
475	0	0	-736	-638	98	687	-417	-270	234	950	1006	1332	1117	828	0
476	0	0	-602	-646	-44	624	-279	-345	638	1330	1266	1381	1290	1034	0
477	0	0	-196	-640	-444	418	124	-542	896	1385	1408	1771	1623	1433	0
478	0	0	11	-642	-653	315	332	-647	1094	1627	1462	1986	1753	1526	0
479	0	0	194	-634	-828	220	511	-731	1266	1699	1569	2019	1806	1495	0
480	0	0	78	-632	-710	277	394	-671	1076	1511	1387	1778	1522	1140	0
481	0	0	153	-634	-787	240	470	-710	900	1336	1427	1773	1404	1045	0
482	0	0	-14	-632	-618	323	302	-625	599	1109	1183	1594	1319	644	0
483	0	0	-58	-620	-562	339	252	-591	496	1065	1051	1400	1138	386	0
484	0	0	16	-622	-638	303	327	-630	651	1167	1144	1427	1165	424	0
485	0	0	70	-626	-696	278	383	-661	649	1121	1154	1466	999	434	0
486	0	0	361	-624	-985	131	673	-804	917	1251	1338	1844	1323	750	0
487	0	0	623	-622	-1245	0	934	-933	1323	1392	1515	2271	1548	1099	0
488	0	0	778	-611	-1389	-83	1083	-1000	1480	1705	1550	2306	1654	1187	0
489	0	0	877	-605	-1482	-136	1179	-1043	1641	1784	1602	2364	1552	1204	0
490	0	0	694	-601	-1295	-46	994	-948	1373	1625	1528	2069	1167	861	0
491	0	0	648	-613	-1261	-17	954	-937	1195	1472	1420	2031	1109	667	0
492	0	0	399	-607	-1006	104	702	-806	942	1183	1239	1786	999	362	0
493	0	0	207	-605	-812	199	509	-708	822	1094	1177	1633	795	188	0
494	0	0	188	-595	-783	203	485	-689	888	1187	1204	1553	766	277	0
495	0	0	136	-595	-731	229	433	-663	841	1169	1249	1520	589	353	0
496	0	0	316	-603	-919	143	617	-761	1086	1297	1503	1726	841	715	0
497	0	0	511	-585	-1096	37	803	-840	1412	1462	1573	2099	1200	1074	0
498	0	0	603	-576	-1179	-13	891	-877	1612	1606	1742	2077	1189	1226	0
499	0	0	665	-572	-1237	-46	951	-904	1610	1784	1780	1899	1115	1243	0
500	0	0	475	-582	-1057	53	766	-819	1328	1614	1619	1699	946	935	0
501	0	0	349	-566	-915	108	632	-740	1131	1315	1532	1433	698	818	0
502	0	0	112	-572	-684	230	398	-628	946	1292	1453	1129	688	582	0
503	0	0	-10	-576	-566	293	278	-571	428	896	1282	993	329	395	0
504	0	0	-159	-562	-403	360	122	-482	477	882	1284	1076	589	438	0
505	0	0	-395	-552	-157	473	-119	-354	698	1030	1307	913	568	618	0
506	0	0	-186	-556	-370	371	92	-463	904	1132	1326	958	744	1125	0
507	0	0	62	-562	-624	250	343	-593	1096	1307	1627	1408	1092	1517	0
508	0	0	50	-549	-599	249	324	-574	1222	1489	1693	1526	1171	1542	0
509	0	0	33	-549	-582	258	307	-565	1313	1435	1736	1470	1249	1567	0
510	0	0	-126	-543	-417	334	145	-480	1086	1253	1662	1181	1034	1261	0
511	0	0	-404	-549	-145	476	-129	-347	706	977	1410	1030	913	1006	0
512	0	0	-487	-537	-50	512	-218	-293	587	776	1284	1090	857	855	0
513	0	0	-758	-516	242	637	-500	-137	389	682	1109	795	779	519	0
514	0	0	-870	-521	349	695	-609	-86	428	706	1115	758	785	506	0
515	0	0	-930	-519	411	724	-670	-54	434	644	1146	830	781	510	0
516	0	0	-737	-516	221	626	-479	-147	673	791	1319	1103	1204	812	0
517	0	0	-621	-517	104	569	-362	-206	952	871	1402	1435	1507	1146	0
518	0	0	-521	-498	23	509	-272	-237	1228	1076	1451	1487	1685	1270	0
519	0	0	-440	-500	-60	470	-190	-280	1437	1165	1509	1505	1678	1183	0
520	0	0	-624	-496	128	560	-376	-184	1109	921	1348	1336	1410	871	0
521	0	0	-736	-492	244	614	-490	-124	1022	841	1136	1004	1239	591	0
522	0	0	-769	-498	271	633	-520	-113	640	504	1002	966	1245	267	0
523	0	0	-808	-488	320	648	-564	-84	399	217	838	1063	1315	44	0
524	0	0	-878	-465	413	671	-645	-26	403	265	876	989	1154	-95	0
525	0	0	-728	-461	267	594	-497	-97	647	644	958	960	1150	-65	0
526	0	0	-488	-459	29	473	-258	-215	1035	807	1061	1247	1233	275	0
527	0	0	-103	-467	-364	285	130	-415	1103	867	1121	1522	1625	543	0
528	0	0	213	-448	-661	117	437	-554	1218	898	1198	1982	1792	717	0
529	0	0	163	-442	-605	139	384	-523	1507	1226	1226	1759	1680	710	0
530	0	0	262	-434	-696	86	479	-565	1187	960	1117	1633	1614	403	0
531	0	0	295	-430	-725	67	510	-577	1121	1068	1047	1387	1216	-1	0
532	0	0	161	-424	-585	131	373	-504	677	830	902	1212	1057	-201	0
533	0	0	155	-419	-574	132	364	-496	517	812	921	1226	863	-391	0
534	0	0	50	-403	-453	176	251	-428	446	774	942	1309	849	-576	0
535	0	0	5	-388	-393	191	199	-390	828	911	938	1233	814	-403	0
536	0	0	316	-380	-696	32	506	-538	1082	1171	1057	1305	836	46	0
537	0	0	648	-380	-1028	-134	838	-704	1259	1375	1340	1744	1206	405	0
538	0	0	823	-362	-1185	-230	1004	-773	1262	1596	1610	2027	1202	370	0
539	0	0	811	-351	-1162	-230	986	-756	1501	1652	1668	1963	1035	382	0
540	0	0	667	-345	-1012	-161	839	-678	1445	1633	1497	1765	822	135	0
541	0	0	407	-343	-750	-32	578	-546	1076	1385	1414	1621	620	-95	0
542	0	0	221	-331	-552	55	386	-441	913	1039	1220	1536	413	-422	0
543	0	0	37	-310	-347	136	192	-328	830	1090	1255	1330	312	-364	0
544	0	0	-260	-300	-40	280	-110	-170	702	1067	1103	1228	75	-568	0
545	0	0	-280	-287	-7	283	-136	-147	772	1098	1284	1352	21	-378	0
546	0	0	-480	-283	197	381	-338	-43	892	1179	1295	1584	265	-7	0
547	0	0	-342	-265	77	303	-209	-94	1057	1332	1470	1821	485	304	0
548	0	0	-428	-256	172	342	-300	-42	1212	1538	1577	1938	545	585	0
549	0	0	-579	-236	343	407	-461	53	1212	1515	1546	1821	446	531	0
550	0	0	-811	-228	583	519	-697	177	853	1295	1437	1612	170	209	0
551	0	0	-1180	-230	950	705	-1065	360	450	999	1164	1323	13	7	0
552	0	0	-1352	-221	1131	786	-1241	455	65	679	1043	1187	-48	-153	0
553	0	0	-1770	-197	1573	983	-1671	688	-124	465	836	779	-203	-370	0
554	0	0	-2011	-182	1829	1096	-1920	823	-353	481	808	706	-306	-250	0
555	0	0	-2104	-176	1928	1140	-2016	876	-438	463	774	706	-296	-145	0
556	0	0	-2150	-174	1976	1162	-2063	901	-378	516	890	884	-79	289	0
557	0	0	-2116	-159	1957	1137	-2036	899	-250	605	935	1125	205	686	0
558	0	0	-2166	-139	2027	1152	-2096	944	-201	760	1055	1047	335	1032	0
559	0	0	-2373	-133	2240	1253	-2306	1053	-310	682	997	909	345	1018	0
560	0	0	-2626	-126	2500	1376	-2563	1187	-686	376	911	638	81	711	0
561	0	0	-2961	-129	2832	1545	-2896	1351	-1132	126	646	455	-15	541	0
562	0	0	-3241	-116	3125	1678	-3183	1504	-1420	-201	358	201	-114	320	0
563	0	0	-3660	-104	3556	1882	-3608	1726	-1738	-374	261	-71	-259	209	0
564	0	0	-3830	-106	3724	1968	-3777	1809	-1976	-461	254	-38	-277	-15	0
565	0	0	-3933	-110	3823	2021	-3878	1856	-1751	-420	166	-281	-259	386	0
566	0	0	-3994	-128	3866	2061	-3930	1869	-1730	-415	296	-65	-64	729	0
567	0	0	-3921	-131	3790	2026	-3855	1829	-1524	-281	285	248	289	1002	0
568	0	0	-3925	-129	3796	2027	-3860	1833	-1319	-126	384	258	407	1164	0
569	0	0	-4087	-149	3938	2118	-4012	1894	-1371	-112	343	159	281	1068	0
570	0	0	-4263	-164	4099	2213	-4181	1967	-1616	-271	215	-73	58	708	0
571	0	0	-4519	-180	4339	2349	-4429	2079	-1823	-452	73	-143	98	568	0
572	0	0	-4585	-217	4368	2401	-4476	2075	-2031	-677	0	-149	-54	302	0
573	0	0	-4793	-225	4568	2509	-4680	2171	-2091	-721	-97	-411	-188	124	0
574	0	0	-4867	-244	4623	2555	-4745	2189	-1976	-636	-178	-430	-265	42	0
575	0	0	-4829	-263	4566	2546	-4697	2151	-1868	-624	9	-323	-238	54	0
576	0	0	-4548	-294	4254	2421	-4401	1980	-1509	-316	219	13	151	450	0
577	0	0	-4178	-312	3866	2245	-4022	1777	-1152	-145	384	327	372	785	0
578	0	0	-3842	-339	3503	2090	-3672	1582	-907	-29	504	574	632	923	0
579	0	0	-3633	-339	3294	1986	-3463	1477	-556	252	698	680	578	882	0
580	0	0	-3599	-360	3239	1979	-3419	1439	-364	339	787	318	291	599	0
581	0	0	-3387	-384	3003	1885	-3195	1309	-302	306	616	153	133	296	0
582	0	0	-3084	-415	2669	1749	-2876	1127	-558	95	541	155	-3	141	0
583	0	0	-2907	-432	2475	1669	-2691	1021	-552	-131	682	192	190	-15	0
584	0	0	-2600	-426	2174	1513	-2387	874	-261	178	739	244	31	-201	0
585	0	0	-2300	-442	1858	1371	-2079	708	221	327	904	267	40	-25	0
586	0	0	-1759	-467	1292	1113	-1525	412	779	731	1179	626	240	329	0
587	0	0	-1270	-485	785	877	-1027	150	1148	940	1336	995	547	659	0
588	0	0	-765	-494	271	629	-518	-111	1515	1214	1623	1288	772	832	0
589	0	0	-466	-504	-38	485	-214	-271	1718	1268	1736	1528	795	651	0
590	0	0	-408	-512	-104	460	-152	-308	1767	1173	1606	1307	473	310	0
591	0	0	-378	-525	-147	451	-115	-336	1625	1127	1495	1218	401	85	0
592	0	0	-429	-537	-108	483	-160	-322	1468	859	1344	1049	287	-110	0
593	0	0	-297	-547	-250	422	-23	-398	1146	828	1375	1212	155	-560	0
594	0	0	-438	-550	-112	494	-163	-331	1340	776	1346	1224	114	-700	0
595	0	0	-306	-558	-252	432	-27	-405	1586	896	1307	1280	211	-531	0
596	0	0	6	-570	-576	282	291	-573	1827	1018	1505	1588	376	-122	0
597	0	0	229	-570	-799	170	514	-684	2102	1129	1561	1856	762	126	0
598	0	0	417	-564	-981	73	699	-772	2322	1429	1709	1988	874	281	0
599	0	0	487	-568	-1055	40	771	-811	2461	1373	1720	1951	750	298	0
600	0	0	582	-574	-1156	-4	869	-865	2192	1270	1548	1753	510	-13	0
601	0	0	382	-578	-960	98	671	-769	1784	1006	1476	1590	523	-287	0
602	0	0	433	-587	-1020	77	726	-803	1460	758	1214	1422	417	-560	0
603	0	0	154	-585	-739	215	446	-662	1282	665	1173	1247	364	-688	0
604	0	0	11	-578	-589	283	300	-583	1222	609	1148	1032	250	-618	0
605	0	0	122	-589	-711	233	416	-650	1131	752	1284	971	329	-409	0
606	0	0	291	-591	-882	150	586	-736	1204	711	1344	1177	667	-164	0
607	0	0	666	-585	-1251	-40	958	-918	1455	886	1511	1476	1037	397	0
608	0	0	999	-585	-1584	-207	1291	-1084	1342	952	1726	1633	1136	560	0
609	0	0	1039	-578	-1617	-230	1328	-1097	1414	1039	1577	1280	1129	700	0
610	0	0	1029	-585	-1614	-222	1321	-1099	1101	785	1509	1039	836	556	0
611	0	0	850	-601	-1451	-124	1150	-1026	607	496	1278	810	748	356	0
612	0	0	770	-593	-1363	-88	1066	-978	234	234	1086	465	737	182	0
613	0	0	574	-593	-1167	9	870	-880	52	228	966	182	632	236	0
614	0	0	386	-585	-971	99	678	-778	-209	62	1004	52	521	194	0
615	0	0	271	-582	-853	155	562	-717	-238	221	1002	118	512	401	0
616	0	0	13	-607	-620	297	316	-613	-176	310	1231	316	894	874	0
617	0	0	-78	-595	-517	336	219	-556	87	310	1253	558	1092	1262	0
618	0	0	-419	-589	-170	504	-124	-379	242	568	1365	605	1288	1602	0
619	0	0	-878	-589	289	733	-583	-150	176	587	1400	465	1198	1563	0
620	0	0	-1167	-591	576	879	-871	-7	-1	322	1385	294	1035	1313	0
621	0	0	-1664	-607	1057	1135	-1360	225	-345	240	1224	143	880	1109	0
622	0	0	-2005	-605	1400	1305	-1702	397	-618	-124	929	-42	698	830	0
623	0	0	-2245	-593	1652	1419	-1948	529	-640	-112	942	-258	595	729	0
624	0	0	-2544	-597	1947	1570	-2245	675	-673	-178	938	-401	457	756	0
625	0	0	-2482	-607	1875	1544	-2178	634	-537	-199	898	-351	380	667	0
626	0	0	-2380	-611	1769	1495	-2074	579	-223	13	1098	79	777	1148	0
627	0	0	-2164	-603	1561	1383	-1862	479	46	69	1086	147	940	1420	0
628	0	0	-1900	-605	1295	1252	-1597	345	331	335	1336	483	1041	1501	0
629	0	0	-1828	-614	1214	1221	-1521	300	281	388	1387	428	933	1299	0
630	0	0	-1924	-611	1313	1267	-1618	351	174	197	1295	254	772	940	0
631	0	0	-2118	-607	1511	1362	-1814	452	-58	-126	993	75	611	750	0
632	0	0	-2085	-609	1476	1347	-1780	433	-236	-192	843	-188	603	543	0
633	0	0	-2162	-599	1563	1380	-1862	482	-343	-300	758	-149	448	277	0
634	0	0	-2046	-609	1437	1327	-1741	414	-380	-258	750	-19	252	195	0
635	0	0	-2038	-593	1445	1315	-1741	426	-15	-199	789	-11	356	335	0
636	0	0	-1444	-601	843	1022	-1143	121	232	108	1006	131	372	531	0
637	0	0	-903	-620	283	761	-593	-168	486	131	1179	638	805	923	0
638	0	0	-351	-609	-258	480	-46	-433	566	273	1233	977	942	1053	0
639	0	0	157	-595	-752	219	454	-673	975	578	1423	1191	1049	838	0
640	0	0	260	-589	-849	164	554	-719	921	711	1222	890	545	597	0
641	0	0	483	-603	-1086	60	784	-844	785	527	1292	616	302	215	0
642	0	0	654	-618	-1272	-18	963	-945	488	269	1105	550	219	-52	0
643	0	0	877	-603	-1480	-137	1178	-1041	422	339	1233	582	221	-254	0
644	0	0	815	-593	-1408	-111	1111	-1000	523	310	1158	597	203	-395	0
645	0	0	949	-599	-1548	-175	1248	-1073	902	572	1292	737	164	-289	0
646	0	0	1019	-593	-1612	-213	1315	-1102	1191	680	1464	960	306	205	0
647	0	0	1298	-597	-1895	-350	1596	-1246	1695	923	1625	1224	688	533	0
648	0	0	1297	-582	-1879	-357	1588	-1230	1895	1237	1806	1489	760	791	0
649	0	0	1318	-583	-1901	-367	1609	-1242	2015	1359	1943	1497	622	601	0
650	0	0	1028	-593	-1621	-217	1324	-1107	2015	1276	1943	1305	506	415	0
651	0	0	708	-599	-1307	-54	1007	-953	1674	1119	1714	1181	403	133	0
652	0	0	510	-593	-1103	41	806	-848	1542	985	1594	1014	246	9	0
653	0	0	225	-595	-820	185	522	-707	1313	1016	1616	898	116	-308	0
654	0	0	0	-609	-609	304	304	-609	1173	1037	1747	979	89	-195	0
655	0	0	-189	-582	-393	385	102	-487	1231	919	1616	1045	176	-153	0
656	0	0	-149	-591	-442	370	146	-516	1652	1392	1969	1218	256	209	0
657	0	0	-172	-585	-413	378	120	-499	1711	1423	2015	1526	452	622	0
658	0	0	-29	-585	-556	307	263	-570	1730	1561	2273	1922	601	692	0
659	0	0	-434	-589	-155	511	-139	-372	1732	1798	2223	1885	776	663	0
660	0	0	-889	-585	304	737	-596	-140	1693	1550	1798	1447	483	351	0
661	0	0	-1161	-595	566	878	-863	-14	1261	1293	1786	1348	438	314	0
662	0	0	-1506	-593	913	1049	-1209	160	768	919	1553	1086	162	-48	0
663	0	0	-1844	-593	1251	1218	-1547	329	677	915	1487	970	87	-143	0
664	0	0	-2216	-597	1619	1406	-1917	511	585	729	1398	760	-81	-201	0
665	0	0	-2195	-595	1600	1395	-1897	502	525	822	1427	814	-21	-203	0
666	0	0	-2267	-595	1672	1431	-1969	538	655	898	1505	1020	217	265	0
667	0	0	-1999	-597	1402	1298	-1700	402	845	977	1581	1154	481	677	0
668	0	0	-2022	-589	1433	1305	-1727	422	917	1152	1654	1241	556	785	0
669	0	0	-2075	-593	1482	1334	-1778	444	766	1125	1592	1072	452	752	0
670	0	0	-2129	-589	1540	1359	-1834	475	519	909	1480	785	112	527	0
671	0	0	-2432	-607	1825	1519	-2128	609	-7	620	1292	560	-1	223	0
672	0	0	-2612	-599	2013	1605	-2312	707	-323	349	1105	343	-83	15	0
673	0	0	-2771	-585	2186	1678	-2478	800	-516	314	1018	36	-122	-93	0
674	0	0	-2856	-591	2265	1723	-2560	837	-764	345	977	17	-294	-102	0
675	0	0	-2950	-591	2359	1770	-2654	884	-698	407	1053	-29	-190	-29	0
676	0	0	-2740	-595	2145	1667	-2442	775	-424	647	1249	219	133	510	0
677	0	0	-2455	-597	1858	1526	-2156	630	-228	913	1352	380	374	954	0
678	0	0	-2343	-580	1763	1461	-2053	591	1	1171	1586	533	510	1146	0
679	0	0	-2210	-583	1627	1396	-1918	522	137	1266	1670	463	477	1107	0
680	0	0	-2211	-595	1616	1403	-1913	510	-56	1293	1674	355	209	1008	0
681	0	0	-2203	-593	1610	1398	-1906	508	-302	1239	1724	219	192	820	0
682	0	0	-2205	-593	1612	1399	-1908	509	-419	1115	1612	65	139	618	0
683	0	0	-2236	-595	1641	1415	-1938	523	-422	1212	1746	42	23	554	0
684	0	0	-2071	-582	1489	1326	-1780	453	-180	1487	1949	31	104	665	0
685	0	0	-1807	-585	1222	1196	-1514	318	31	1732	2104	341	67	772	0
686	0	0	-1534	-597	937	1065	-1235	170	308	2033	2384	644	459	1229	0
687	0	0	-1111	-595	516	853	-813	-39	777	2275	2683	1099	857	1583	0
688	0	0	-749	-583	166	666	-457	-208	1255	2727	3014	1319	1001	1856	0
689	0	0	-509	-580	-71	544	-219	-325	1346	2861	3107	1616	1006	1670	0
690	0	0	-485	-580	-95	532	-195	-337	1528	3047	3154	1245	760	1565	0
691	0	0	-423	-587	-164	505	-129	-375	1400	2842	3067	1090	599	1286	0
692	0	0	-266	-605	-339	435	36	-472	1006	2694	3043	1115	679	1096	0
693	0	0	-83	-597	-514	340	215	-555	828	2463	2894	1290	762	853	0
694	0	0	17	-578	-595	280	306	-586	1072	2727	3008	1321	684	857	0
695	0	0	-29	-587	-558	308	264	-572	1183	2919	3010	1233	556	840	0
696	0	0	460	-593	-1053	66	756	-823	1515	3169	3115	1499	865	1101	0
697	0	0	789	-601	-1390	-94	1089	-995	1592	3201	3280	1813	1129	1588	0
698	0	0	1047	-576	-1623	-235	1335	-1099	1901	3464	3457	2104	1383	1699	0
699	0	0	1094	-587	-1681	-253	1387	-1134	1718	3445	3488	2005	1359	1635	0
700	0	0	1163	-583	-1746	-290	1454	-1164	1689	3360	3391	1914	1150	1224	0
701	0	0	954	-578	-1532	-188	1243	-1055	1338	3140	3181	1713	1008	1059	0
702	0	0	811	-587	-1398	-112	1104	-992	1191	3082	3125	1484	898	733	0
703	0	0	799	-591	-1390	-104	1094	-990	865	2700	2917	1555	952	580	0
704	0	0	545	-591	-1136	23	840	-863	843	2828	3094	1489	818	452	0
705	0	0	446	-580	-1026	67	736	-803	1132	3012	3173	1404	915	735	0
706	0	0	646	-591	-1237	-27	941	-914	1307	3152	3332	1670	1158	1162	0
707	0	0	922	-585	-1507	-168	1214	-1046	1660	3319	3569	2060	1422	1524	0
708	0	0	910	-589	-1499	-160	1204	-1044	1932	3530	3872	2081	1583	1802	0
709	0	0	852	-583	-1435	-134	1143	-1009	2035	3670	3833	1969	1534	1761	0
710	0	0	807	-582	-1389	-112	1098	-985	2005	3513	3862	1808	1309	1544	0
711	0	0	419	-595	-1014	88	716	-804	1687	3298	3703	1691	1131	1412	0
712	0	0	274	-591	-865	158	569	-728	1486	2991	3633	1352	1098	1249	0
713	0	0	-15	-583	-568	299	276	-575	1460	2991	3575	1330	970	1111	0
714	0	0	-271	-583	-312	427	20	-447	1321	2880	3587	1187	824	1072	0
715	0	0	-209	-589	-380	399	85	-484	1408	2875	3687	1216	812	1212	0
716	0	0	-235	-597	-362	416	63	-479	1538	2956	3765	1480	1098	1631	0
717	0	0	-114	-583	-469	348	177	-526	1674	2863	3784	1730	1305	1856	0
718	0	0	-99	-582	-483	340	192	-532	1841	2900	3825	1639	1441	2046	0
719	0	0	-56	-585	-529	320	236	-557	1641	2797	3881	1604	1375	1798	0
720	0	0	-262	-582	-320	422	29	-451	1328	2498	3486	1138	971	1590	0
721	0	0	-452	-601	-149	526	-151	-375	873	2118	3284	847	900	1404	0
722	0	0	-536	-601	-65	568	-235	-333	426	1778	3059	591	764	1049	0
723	0	0	-810	-595	215	702	-512	-190	159	1579	2795	440	607	938	0
724	0	0	-786	-589	197	687	-491	-196	-13	1501	2626	256	370	808	0
725	0	0	-740	-595	145	667	-442	-225	77	1489	2807	452	560	938	0
726	0	0	-656	-585	71	620	-363	-257	161	1470	2809	636	764	1326	0
727	0	0	-279	-593	-314	436	17	-453	407	1730	2979	836	1082	1794	0
728	0	0	-169	-582	-413	375	122	-497	523	1889	3129	1065	1173	2005	0
729	0	0	-97	-589	-492	343	197	-540	632	1800	3121	1065	1068	1949	0
730	0	0	-87	-587	-500	337	206	-543	356	1720	3061	921	894	1656	0
731	0	0	-287	-599	-312	443	12	-455	128	1526	2937	764	845	1495	0
732	0	0	-211	-595	-384	403	86	-489	-98	1247	2805	663	688	1167	0
733	0	0	-423	-595	-172	509	-125	-383	-102	1350	2873	502	597	1305	0
734	0	0	-403	-585	-182	494	-110	-383	-87	1406	2847	444	459	1262	0
735	0	0	-153	-591	-438	372	142	-514	174	1526	3063	679	506	1443	0
736	0	0	-19	-591	-572	305	276	-581	502	1732	3204	1002	816	1848	0
737	0	0	444	-582	-1026	69	735	-804	946	1889	3515	1375	1090	2240	0
738	0	0	570	-582	-1152	6	861	-867	1293	2170	3740	1437	1121	2533	0
739	0	0	770	-574	-1344	-98	1057	-959	1513	2304	3783	1375	1047	2413	0
740	0	0	848	-587	-1435	-130	1141	-1011	1505	2349	3889	1352	890	2244	0
741	0	0	615	-587	-1202	-14	908	-894	1270	2101	3775	1146	719	2000	0
742	0	0	747	-585	-1332	-81	1039	-958	1202	2062	3800	1094	626	1827	0
743	0	0	639	-585	-1224	-27	931	-904	1206	2163	3806	1057	554	1747	0
744	0	0	604	-585	-1189	-9	896	-887	1206	2112	3988	1115	570	1660	0
745	0	0	646	-574	-1220	-36	933	-897	1563	2490	4101	1065	475	1813	0
746	0	0	883	-572	-1455	-155	1169	-1013	1992	2642	4256	1336	700	2172	0
747	0	0	1180	-589	-1769	-295	1474	-1179	2182	2642	4430	1656	991	2576	0
748	0	0	1433	-580	-2013	-426	1723	-1296	2378	2677	4506	2052	1278	2723	0
749	0	0	1439	-568	-2007	-435	1723	-1287	2620	2913	4603	2015	1284	2603	0
750	0	0	1172	-572	-1744	-300	1458	-1158	2599	2842	4458	1600	878	2291	0
751	0	0	1179	-578	-1757	-300	1468	-1167	2459	2619	4357	1295	679	2040	0
752	0	0	1119	-595	-1714	-262	1416	-1154	2116	2291	4184	1173	737	1850	0
753	0	0	944	-576	-1520	-184	1232	-1048	2031	2135	4029	1148	601	1513	0
754	0	0	749	-601	-1350	-74	1049	-975	1835	1856	3975	973	599	1352	0
755	0	0	869	-587	-1456	-141	1162	-1021	2102	2056	3959	1142	710	1369	0
756	0	0	913	-582	-1495	-165	1204	-1038	2262	2038	3912	1259	896	1666	0
757	0	0	1023	-591	-1614	-216	1318	-1102	2564	2231	4050	1447	1127	1835	0
758	0	0	1217	-589	-1806	-314	1511	-1197	2609	2027	4070	1606	1226	1813	0
759	0	0	1187	-576	-1763	-305	1475	-1169	2613	1924	4006	1691	1410	1614	0
760	0	0	1065	-580	-1645	-242	1355	-1112	2415	1821	3808	1422	1196	1334	0
761	0	0	857	-576	-1433	-140	1145	-1004	2295	1581	3387	983	956	1144	0
762	0	0	891	-587	-1478	-152	1184	-1032	1780	1292	3224	1057	905	824	0
763	0	0	855	-576	-1431	-139	1143	-1003	1455	989	3290	1074	855	401	0
764	0	0	840	-574	-1414	-133	1127	-994	1505	1014	3090	970	892	308	0
765	0	0	904	-580	-1484	-162	1194	-1032	1588	911	2956	1055	828	374	0
766	0	0	1184	-583	-1767	-300	1475	-1175	1736	1030	3065	1387	1212	746	0
767	0	0	1502	-585	-2087	-458	1794	-1336	1994	1129	2979	1647	1530	1109	0
768	0	0	1734	-582	-2316	-576	2025	-1449	2174	1218	3045	1889	1586	1131	0
769	0	0	1845	-566	-2411	-639	2128	-1488	2091	1270	2985	1765	1476	1024	0
770	0	0	1837	-580	-2417	-628	2127	-1498	1732	1129	2871	1519	1200	688	0
771	0	0	1694	-591	-2285	-551	1989	-1438	1389	808	2716	1381	1002	356	0
772	0	0	1570	-585	-2155	-492	1862	-1370	1068	506	2459	1249	816	108	0
773	0	0	1369	-574	-1943	-397	1656	-1258	818	395	2300	1043	632	-124	0
774	0	0	1243	-574	-1817	-334	1530	-1195	677	426	2215	1002	506	-98	0
775	0	0	1220	-572	-1792	-324	1506	-1182	653	428	2298	979	417	-7	0
776	0	0	1289	-585	-1874	-352	1581	-1229	752	582	2388	1276	611	409	0
777	0	0	1493	-576	-2069	-458	1781	-1322	810	661	2582	1451	779	746	0
778	0	0	1249	-576	-1825	-336	1537	-1200	997	787	2523	1557	836	954	0
779	0	0	1092	-578	-1670	-257	1381	-1124	795	743	2512	1241	673	894	0
780	0	0	910	-583	-1493	-163	1201	-1038	523	655	2442	1076	428	628	0
781	0	0	466	-589	-1055	61	760	-822	58	316	2271	818	114	580	0
782	0	0	198	-585	-783	193	490	-684	-353	69	2027	426	1	320	0
783	0	0	-241	-582	-341	411	50	-461	-622	-67	1965	182	-201	355	0
784	0	0	-507	-582	-75	544	-216	-328	-729	-174	1887	-147	-355	362	0
785	0	0	-488	-583	-95	535	-196	-339	-702	-108	2011	-112	-366	624	0
786	0	0	-595	-576	19	585	-307	-278	-684	-170	2068	-52	-83	1045	0
787	0	0	-479	-589	-110	534	-184	-349	-531	-56	2137	159	-21	1435	0
788	0	0	-396	-574	-178	485	-109	-376	-401	114	2353	52	108	1681	0
789	0	0	-465	-583	-118	524	-173	-350	-570	44	2333	-5	13	1433	0
790	0	0	-621	-587	34	604	-327	-276	-781	-151	2184	-409	-236	1288	0
791	0	0	-831	-583	248	707	-539	-167	-1022	-407	2007	-702	-275	1212	0
792	0	0	-929	-582	347	755	-638	-117	-1299	-739	1685	-1001	-473	1088	0
793	0	0	-1049	-576	473	812	-761	-51	-1532	-776	1681	-1231	-490	762	0
794	0	0	-1133	-583	550	858	-841	-16	-1649	-907	1707	-1208	-636	630	0
795	0	0	-1174	-585	589	879	-881	2	-1511	-888	1635	-1210	-395	816	0
796	0	0	-994	-591	403	792	-698	-94	-1293	-847	1707	-919	-157	1099	0
797	0	0	-825	-593	232	709	-528	-180	-989	-702	1751	-547	215	1451	0
798	0	0	-739	-582	157	660	-448	-212	-830	-554	1815	-523	395	1573	0
799	0	0	-583	-572	11	577	-297	-280	-576	-455	1714	-397	389	1491	0
800	0	0	-744	-580	164	662	-454	-208	-867	-599	1658	-550	250	1101	0
801	0	0	-790	-587	203	688	-496	-192	-1037	-935	1375	-558	149	690	0
802	0	0	-841	-591	250	716	-545	-170	-1142	-1105	1317	-512	190	432	0
803	0	0	-1055	-580	475	817	-765	-52	-1226	-1251	1080	-609	69	120	0
804	0	0	-901	-572	329	736	-615	-121	-1014	-1049	1057	-531	131	1	0
805	0	0	-822	-574	248	698	-535	-163	-917	-987	1158	-287	91	-56	0
806	0	0	-560	-589	-29	574	-265	-309	-576	-892	1307	166	426	205	0
807	0	0	-256	-583	-327	419	35	-455	-269	-692	1383	628	744	353	0
808	0	0	42	-578	-620	268	331	-599	151	-378	1497	861	892	424	0
809	0	0	149	-578	-727	214	438	-652	308	-211	1501	960	803	308	0
810	0	0	279	-578	-857	149	568	-717	221	-281	1429	849	543	-120	0
811	0	0	241	-585	-826	172	533	-705	19	-364	1328	793	471	-459	0
812	0	0	370	-582	-952	106	661	-767	-48	-533	1216	684	298	-626	0
813	0	0	304	-578	-882	137	593	-730	-242	-727	1109	812	258	-838	0
814	0	0	386	-560	-946	87	666	-753	-38	-502	1210	680	199	-977	0
815	0	0	485	-576	-1061	45	773	-818	252	-320	1342	739	184	-772	0
816	0	0	671	-576	-1247	-47	959	-911	535	-157	1412	647	157	-512	0
817	0	0	1157	-585	-1742	-286	1449	-1163	754	98	1631	1198	531	-23	0
818	0	0	1416	-574	-1990	-421	1703	-1282	871	62	1689	1326	713	166	0
819	0	0	1554	-562	-2116	-496	1835	-1339	1051	339	1885	1313	647	153	0
820	0	0	1440	-562	-2002	-439	1721	-1282	1006	413	1810	748	236	19	0
821	0	0	1498	-583	-2081	-457	1789	-1332	523	73	1691	609	100	-308	0
822	0	0	1544	-574	-2118	-485	1831	-1346	296	-60	1621	479	-23	-395	0
823	0	0	1370	-570	-1940	-400	1655	-1255	141	-182	1522	149	-188	-539	0
824	0	0	1471	-564	-2035	-453	1753	-1299	246	-133	1511	34	-263	-566	0
825	0	0	1571	-566	-2137	-502	1854	-1351	203	34	1674	67	-203	-333	0
826	0	0	1707	-582	-2289	-562	1998	-1435	372	97	1839	300	19	0	0
827	0	0	1883	-574	-2457	-654	2170	-1515	700	399	1912	483	149	465	0
828	0	0	2144	-560	-2704	-792	2424	-1632	818	362	1947	605	382	601	0
829	0	0	2159	-568	-2727	-795	2443	-1647	708	411	2087	554	238	587	0
830	0	0	1944	-568	-2512	-688	2228	-1540	510	242	1879	347	27	182	0
831	0	0	1658	-574	-2232	-542	1945	-1403	209	-116	1650	147	-79	23	0
832	0	0	1519	-572	-2091	-473	1805	-1331	-69	-318	1456	-153	-294	-238	0
833	0	0	1354	-582	-1936	-386	1645	-1259	-442	-455	1412	-279	-351	-525	0
834	0	0	995	-566	-1561	-214	1278	-1063	-599	-580	1377	-226	-261	-512	0
835	0	0	908	-574	-1482	-167	1195	-1028	-374	-420	1346	-166	-234	-409	0
836	0	0	858	-558	-1416	-150	1137	-987	-261	-292	1402	1	54	0	0
837	0	0	782	-558	-1340	-112	1061	-949	-13	-137	1602	244	221	320	0
838	0	0	929	-574	-1503	-177	1216	-1038	-31	-182	1480	391	527	582	0
839	0	0	586	-558	-1144	-14	865	-851	-69	-186	1507	535	533	459	0
840	0	0	279	-562	-841	141	560	-701	-87	-291	1352	211	386	170	0
841	0	0	-117	-572	-455	344	169	-513	-492	-539	1035	-188	217	102	0
842	0	0	-199	-583	-384	391	92	-483	-873	-793	942	-159	50	-209	0
843	0	0	-572	-572	0	572	-286	-286	-1028	-779	940	-269	91	-419	0
844	0	0	-849	-580	269	714	-559	-155	-1235	-828	814	-285	-11	-541	0
845	0	0	-861	-578	283	719	-572	-147	-1016	-719	884	-176	36	-283	0
846	0	0	-947	-583	364	765	-655	-109	-929	-646	946	32	339	9	0
847	0	0	-719	-576	143	647	-431	-216	-611	-562	1160	386	665	327	0
848	0	0	-740	-574	166	657	-453	-204	-380	-327	1270	523	810	607	0
849	0	0	-818	-574	244	696	-531	-165	-388	-310	1187	304	595	442	0
850	0	0	-837	-578	259	707	-548	-159	-541	-337	1154	164	467	244	0
851	0	0	-1062	-585	477	823	-769	-54	-931	-580	960	-65	285	-93	0
852	0	0	-1037	-576	461	806	-749	-57	-1055	-828	942	-122	190	-271	0
853	0	0	-1223	-574	649	898	-936	37	-1090	-830	797	-331	60	-430	0
854	0	0	-1256	-572	684	914	-970	56	-1111	-865	818	-576	-42	-420	0
855	0	0	-1025	-570	455	797	-740	-57	-1004	-597	911	-459	-52	-337	0
856	0	0	-878	-568	310	723	-594	-129	-667	-545	942	-463	100	188	0
857	0	0	-435	-574	-139	504	-148	-356	-356	-442	1156	-38	469	430	0
858	0	0	-169	-562	-393	365	112	-477	-102	-162	1326	147	533	552	0
859	0	0	-2	-572	-570	287	284	-571	-155	-75	1410	27	339	481	0
860	0	0	52	-576	-628	262	340	-602	-298	-151	1315	-93	209	118	0
861	0	0	132	-572	-704	220	418	-638	-432	-329	1274	-254	77	-38	0
862	0	0	178	-566	-744	194	461	-655	-659	-673	1084	-428	-46	-331	0
863	0	0	282	-556	-838	137	560	-697	-613	-560	1080	-494	-147	-525	0
864	0	0	268	-566	-834	149	551	-700	-673	-574	1014	-605	-265	-591	0
865	0	0	594	-568	-1162	-13	878	-865	-455	-368	1105	-512	-292	-467	0
866	0	0	828	-572	-1400	-128	1114	-986	-151	-294	1361	-71	56	-211	0
867	0	0	1131	-564	-1695	-283	1413	-1129	149	-207	1414	226	304	38	0
868	0	0	1436	-550	-1986	-443	1711	-1268	436	120	1522	432	413	259	0
869	0	0	1581	-566	-2147	-507	1864	-1356	446	174	1501	614	395	25	0
870	0	0	1414	-570	-1984	-422	1699	-1277	543	259	1367	312	100	-261	0
871	0	0	1365	-582	-1947	-391	1656	-1264	296	-46	1251	120	-265	-725	0
872	0	0	1329	-591	-1920	-369	1624	-1255	38	-277	1131	166	-162	-849	0
873	0	0	1149	-562	-1711	-293	1430	-1136	-46	-351	970	100	-331	-1113	0
874	0	0	1085	-558	-1643	-263	1364	-1100	-64	-283	971	69	-356	-1290	0
875	0	0	1166	-558	-1724	-304	1445	-1141	106	-161	1105	261	-275	-1117	0
876	0	0	1230	-556	-1786	-337	1508	-1171	292	-79	1210	525	56	-853	0
877	0	0	1440	-523	-1963	-458	1701	-1243	554	34	1257	890	211	-647	0
878	0	0	1566	-490	-2056	-538	1811	-1273	694	97	1301	1088	517	-349	0
879	0	0	1383	-444	-1827	-469	1605	-1135	725	209	1305	1008	436	-525	0
880	0	0	997	-444	-1441	-276	1219	-942	580	246	1208	632	52	-834	0
881	0	0	818	-444	-1262	-187	1040	-853	182	-104	1014	380	-23	-995	0
882	0	0	630	-446	-1076	-92	853	-761	-46	-345	836	242	-126	-1177	0
883	0	0	291	-442	-733	75	512	-587	-306	-572	843	52	-320	-1431	0
884	0	0	133	-450	-583	158	358	-516	-446	-504	878	-40	-358	-1385	0
885	0	0	-13	-453	-440	233	213	-446	-356	-494	826	-69	-380	-1208	0
886	0	0	-108	-461	-353	284	122	-407	-195	-450	867	248	-79	-878	0
887	0	0	64	-455	-519	195	291	-487	62	-283	966	291	226	-467	0
888	0	0	40	-452	-492	206	266	-472	129	-104	1152	322	358	-230	0
889	0	0	-85	-461	-376	273	145	-418	97	-223	1084	225	83	-306	0
890	0	0	-301	-467	-166	384	-67	-316	-205	-287	1039	19	77	-593	0
891	0	0	-597	-479	118	538	-357	-180	-531	-545	799	-201	-164	-713	0
892	0	0	-706	-481	225	593	-465	-128	-764	-791	616	-550	-432	-911	0
893	0	0	-948	-496	452	722	-700	-22	-1181	-1123	603	-490	-279	-1113	0
894	0	0	-1315	-485	830	900	-1072	172	-1111	-1016	434	-935	-539	-1156	0
895	0	0	-1357	-500	857	928	-1107	178	-1233	-1068	424	-688	-374	-997	0
896	0	0	-1270	-508	762	889	-1016	127	-843	-686	545	-727	-287	-642	0
897	0	0	-1147	-517	630	832	-888	56	-756	-715	710	-391	-110	-298	0
898	0	0	-1022	-537	485	779	-753	-26	-690	-706	791	-250	170	5	0
899	0	0	-1023	-517	506	770	-764	-5	-649	-498	968	-131	-5	-322	0
900	0	0	-1524	-523	1001	1023	-1262	239	-785	-758	682	-566	-230	-485	0
901	0	0	-1539	-517	1022	1028	-1280	252	-1086	-834	401	-836	-496	-556	0
902	0	0	-1683	-529	1154	1106	-1418	312	-1350	-1034	320	-917	-593	-836	0
903	0	0	-1854	-529	1325	1191	-1589	398	-1548	-1229	289	-995	-692	-1142	0
904	0	0	-1945	-541	1404	1243	-1674	431	-1650	-1148	331	-970	-770	-1262	0
905	0	0	-2015	-547	1468	1281	-1741	460	-1497	-1129	323	-863	-754	-1195	0
906	0	0	-1924	-549	1375	1236	-1649	413	-1257	-1053	397	-583	-529	-818	0
907	0	0	-1637	-547	1090	1092	-1363	271	-904	-900	597	-304	-279	-457	0
908	0	0	-1532	-541	991	1036	-1261	225	-741	-642	696	-143	-223	-289	0
909	0	0	-1528	-547	981	1037	-1254	217	-682	-622	669	-269	-341	-444	0
910	0	0	-1432	-556	876	994	-1154	160	-758	-713	582	-455	-549	-746	0
911	0	0	-1592	-560	1032	1076	-1312	236	-1020	-985	485	-578	-690	-1041	0
912	0	0	-1570	-558	1012	1064	-1291	227	-1175	-1129	296	-710	-739	-1274	0
913	0	0	-1714	-560	1154	1137	-1434	297	-1274	-1175	188	-946	-964	-1499	0
914	0	0	-1715	-550	1165	1132	-1440	307	-1150	-1121	273	-966	-999	-1505	0
915	0	0	-1831	-549	1282	1190	-1556	366	-917	-1074	192	-843	-1022	-1532	0
916	0	0	-1425	-558	867	991	-1146	154	-735	-816	405	-669	-927	-1204	0
917	0	0	-1076	-574	502	825	-789	-36	-523	-696	618	-252	-430	-706	0
918	0	0	-833	-566	267	699	-550	-149	-452	-748	638	-133	-159	-601	0
919	0	0	-775	-550	225	662	-500	-162	-261	-570	783	9	-186	-766	0
920	0	0	-893	-550	343	721	-618	-103	-405	-578	723	-308	-560	-1067	0
921	0	0	-1068	-562	506	815	-787	-28	-550	-789	446	-572	-721	-1334	0
922	0	0	-1062	-560	502	811	-782	-29	-836	-1134	312	-655	-744	-1336	0
923	0	0	-1031	-570	461	800	-746	-54	-1117	-1152	188	-669	-880	-1695	0
924	0	0	-1194	-552	642	873	-918	45	-1016	-1024	128	-711	-859	-1606	0
925	0	0	-1037	-560	477	798	-757	-41	-896	-966	242	-523	-679	-1474	0
926	0	0	-961	-558	403	759	-682	-77	-772	-865	250	-223	-523	-1117	0
927	0	0	-748	-568	180	658	-464	-194	-440	-785	415	65	-269	-735	0
928	0	0	-641	-556	85	598	-363	-235	-323	-533	572	228	-126	-583	0
929	0	0	-585	-560	25	572	-305	-267	-368	-539	607	186	-170	-737	0
930	0	0	-802	-593	209	697	-505	-192	-611	-642	389	-3	-393	-1131	0
931	0	0	-1111	-665	446	888	-778	-109	-733	-764	289	-312	-430	-1212	0
932	0	0	-1246	-748	498	997	-872	-125	-1171	-1045	128	-452	-605	-1456	0
933	0	0	-1538	-834	704	1186	-1121	-65	-1328	-1229	50	-614	-647	-1563	0
934	0	0	-1812	-907	905	1359	-1358	-1	-1487	-1226	44	-512	-634	-1623	0
935	0	0	-2030	-956	1074	1493	-1552	59	-1255	-1123	-44	-675	-578	-1462	0
936	0	0	-1868	-999	869	1433	-1368	-65	-1129	-1014	1	-704	-368	-810	0
937	0	0	-1621	-1020	601	1320	-1111	-209	-1018	-845	141	-316	-139	-490	0
938	0	0	-1502	-983	519	1242	-1010	-232	-857	-708	395	-172	104	-341	0
939	0	0	-1487	-909	578	1198	-1032	-165	-855	-673	339	-252	-40	-306	0
940	0	0	-1471	-812	659	1141	-1065	-76	-1099	-938	294	-585	-273	-593	0
941	0	0	-1370	-618	752	994	-1061	67	-1367	-1063	164	-706	-331	-845	0
942	0	0	-1425	-380	1045	902	-1235	332	-1678	-1387	-75	-816	-341	-1053	0
943	0	0	-1326	-149	1177	737	-1251	514	-1769	-1423	-168	-1134	-638	-1136	0
944	0	0	-1242	38	1280	602	-1261	659	-1668	-1377	-89	-1121	-595	-1016	0
945	0	0	-968	331	1299	318	-1133	815	-1581	-1356	-73	-1111	-655	-975	0
946	0	0	-399	803	1202	-202	-800	1002	-1354	-1127	124	-715	-302	-646	0
947	0	0	24	1385	1361	-704	-668	1373	-1123	-1012	199	-506	-11	-327	0
948	0	0	592	1996	1404	-1294	-406	1700	-725	-832	329	-351	15	-184	0
949	0	0	921	2473	1552	-1697	-315	2012	-640	-704	339	-419	-129	-248	0
950	0	0	787	2723	1936	-1755	-574	2329	-727	-801	199	-547	-238	-494	0
951	0	0	807	2677	1870	-1742	-531	2273	-1154	-1041	131	-762	-512	-857	0
952	0	0	757	2545	1788	-1651	-515	2166	-1226	-1261	-54	-812	-582	-1220	0
953	0	0	370	2275	1905	-1322	-767	2090	-1323	-1317	-178	-865	-766	-1373	0
954	0	0	83	1827	1744	-955	-830	1785	-1301	-1385	-211	-1006	-886	-1474	1
955	0	0	-11	1422	1433	-705	-722	1427	-1278	-1208	-89	-845	-824	-1455	0
956	0	0	-167	1026	1193	-429	-680	1109	-1030	-1187	9	-502	-636	-1032	0
957	0	0	-81	671	752	-295	-416	711	-698	-1084	25	-267	-275	-795	0
958	0	0	-216	294	510	-39	-363	402	-471	-898	85	-116	-89	-531	0
959	0	0	-395	27	422	184	-408	224	-463	-989	-54	-248	-275	-700	0
960	0	0	-556	-205	351	380	-453	73	-733	-1022	-143	-465	-444	-1039	0
961	0	0	-892	-411	481	651	-686	35	-1006	-1307	-322	-591	-494	-1350	0
962	0	0	-975	-483	492	729	-733	4	-1148	-1635	-568	-744	-688	-1528	0
963	0	0	-1221	-560	661	890	-941	50	-1670	-1951	-741	-855	-644	-1763	0
964	0	0	-1263	-550	713	906	-988	81	-1513	-1825	-686	-799	-739	-1932	0
965	0	0	-1365	-535	830	950	-1097	147	-1443	-1722	-684	-954	-859	-1798	0
966	0	0	-1165	-545	620	855	-892	37	-1212	-1617	-725	-832	-682	-1610	0
967	0	0	-858	-560	298	709	-578	-131	-1043	-1716	-646	-539	-230	-1140	0
968	0	0	-612	-550	62	581	-337	-244	-1189	-1786	-556	-207	-36	-1004	0
969	0	0	-506	-533	-27	519	-239	-280	-1183	-1695	-624	-374	-137	-1162	0
970	0	0	-727	-541	186	634	-456	-177	-1449	-1796	-808	-682	-442	-1451	0
971	0	0	-647	-549	98	598	-372	-225	-1716	-2135	-1098	-851	-541	-1480	0
972	0	0	-843	-554	289	698	-566	-132	-2106	-2378	-1352	-1239	-692	-1874	0
973	0	0	-817	-554	263	685	-540	-145	-2380	-2731	-1552	-1307	-801	-1955	0
974	0	0	-806	-568	238	687	-522	-165	-2640	-2776	-1619	-1396	-905	-2002	0
975	0	0	-731	-572	159	651	-445	-206	-2638	-2803	-1728	-1418	-803	-1959	0
976	0	0	-596	-583	13	589	-304	-285	-2413	-2900	-1697	-1160	-587	-1433	0
977	0	0	-131	-583	-452	357	160	-517	-2296	-2719	-1614	-995	-279	-1179	0
978	0	0	58	-582	-640	262	349	-611	-2159	-2564	-1617	-902	-203	-919	0
979	0	0	115	-595	-710	240	412	-652	-2277	-2663	-1577	-1111	-254	-1002	0
980	0	0	-12	-601	-589	306	288	-595	-2512	-2974	-1773	-1293	-599	-1361	0
981	0	0	-130	-597	-467	363	168	-532	-2797	-3158	-1955	-1499	-591	-1394	0
982	0	0	-313	-605	-292	459	-10	-448	-3008	-3393	-2128	-1862	-793	-1559	0
983	0	0	-442	-597	-155	519	-143	-376	-3164	-3367	-2114	-1885	-884	-1765	0
984	0	0	-746	-622	124	684	-435	-249	-3311	-3406	-2083	-1947	-902	-1792	0
985	0	0	-787	-599	188	693	-487	-205	-3041	-3402	-2064	-1685	-902	-1519	0
986	0	0	-783	-609	174	696	-478	-217	-2580	-2847	-1796	-1726	-847	-1088	0
987	0	0	-628	-609	19	618	-323	-295	-2364	-2768	-1530	-1361	-386	-613	0
988	0	0	-604	-605	-1	604	-301	-303	-2165	-2527	-1132	-1034	-267	-395	0
989	0	0	-898	-611	287	754	-592	-162	-1778	-2376	-1057	-1088	-279	-283	0
990	0	0	-1039	-599	440	819	-739	-79	-1683	-2302	-1101	-1214	-405	-488	0
991	0	0	-1309	-611	698	960	-1003	43	-1728	-2283	-1061	-1210	-397	-469	0
992	0	0	-1491	-599	892	1045	-1191	146	-1627	-2271	-1096	-1321	-450	-535	0
993	0	0	-1656	-597	1059	1126	-1357	231	-1530	-2089	-828	-1282	-545	-589	0
994	0	0	-1723	-591	1132	1157	-1427	270	-1311	-1794	-605	-1107	-537	-463	0
995	0	0	-1714	-601	1113	1157	-1413	256	-826	-1544	-360	-847	-364	-312	0
996	0	0	-1572	-599	973	1085	-1272	187	-347	-1200	9	-415	-23	254	0
997	0	0	-1258	-599	659	928	-958	30	389	-818	320	91	337	772	0
998	0	0	-1023	-585	438	804	-730	-73	855	-370	690	434	490	923	0
999	0	0	-886	-582	304	734	-595	-139	1092	-89	979	659	514	933	0
1000	0	0	-928	-587	341	757	-634	-123	1105	-7	940	636	316	647	0
1001	0	0	-886	-582	304	734	-595	-139	1200	-11	1012	574	403	498	0
1002	0	0	-867	-576	291	721	-579	-142	1109	-67	1006	473	316	409	0
1003	0	0	-711	-558	153	634	-432	-202	1121	184	1028	657	221	137	0
1004	0	0	-697	-568	129	632	-413	-219	1334	195	1078	764	211	56	0
1005	0	0	-433	-574	-141	503	-146	-357	1528	306	1292	960	81	271	0
1006	0	0	-95	-570	-475	332	190	-522	1829	688	1437	1400	570	566	0
1007	0	0	240	-570	-810	165	525	-690	2166	779	1598	1771	849	853	0
1008	0	0	597	-578	-1175	-9	886	-876	2529	1129	1844	2046	921	1123	0
1009	0	0	663	-568	-1231	-47	947	-899	2535	1249	1852	1881	783	944	0
1010	0	0	830	-572	-1402	-129	1116	-987	2360	1187	1843	1813	640	657	0
1011	0	0	648	-574	-1222	-37	935	-898	2081	991	1689	1749	461	459	0
1012	0	0	714	-552	-1266	-81	990	-909	1903	756	1526	1610	413	178	0
1013	0	0	499	-554	-1053	27	776	-803	1697	713	1491	1400	209	65	0
1014	0	0	479	-539	-1018	30	748	-778	1728	748	1451	1330	108	11	0
1015	0	0	479	-535	-1014	28	746	-774	1984	983	1598	1422	292	234	0
1016	0	0	613	-539	-1152	-37	882	-845	2017	1080	1631	1487	258	411	0
1017	0	0	1105	-547	-1652	-279	1378	-1099	2122	1189	2023	1831	574	1012	0
1018	0	0	1218	-543	-1761	-337	1489	-1152	2101	1257	2058	2040	929	1216	0
1019	0	0	1333	-523	-1856	-405	1594	-1189	2184	1420	2116	1846	700	1063	0
1020	0	0	1160	-521	-1681	-319	1420	-1101	2163	1474	2120	1383	327	1026	0
1021	0	0	962	-537	-1499	-212	1230	-1018	1765	1222	1875	960	31	634	0
1022	0	0	1098	-539	-1637	-279	1367	-1088	1447	933	1823	810	19	640	0
1023	0	0	949	-537	-1486	-206	1217	-1011	1076	836	1778	675	-31	455	0
1024	0	0	838	-527	-1365	-155	1101	-946	956	706	1678	574	-97	254	0
1025	0	0	935	-525	-1460	-205	1197	-992	1181	865	1862	494	-145	549	0
1026	0	0	982	-521	-1503	-230	1242	-1012	1268	958	2009	582	161	958	0
1027	0	0	1309	-510	-1819	-399	1564	-1164	1522	1125	2075	900	448	1336	0
1028	0	0	1405	-496	-1901	-454	1653	-1198	1742	1305	2244	900	521	1583	0
1029	0	0	1253	-498	-1751	-377	1502	-1124	1553	1292	2165	688	388	1305	0
1030	0	0	1214	-500	-1714	-357	1464	-1107	1418	1132	2056	554	122	1063	0
1031	0	0	945	-504	-1449	-220	1197	-976	1067	808	1839	341	64	793	0
1032	0	0	792	-492	-1284	-150	1038	-888	808	488	1610	155	-42	490	0
1033	0	0	645	-486	-1131	-79	888	-808	708	533	1584	44	-184	370	0
1034	0	0	545	-481	-1026	-32	785	-753	630	500	1540	19	-174	174	0
1035	0	0	499	-490	-989	-4	744	-739	766	572	1503	162	-79	207	0
1036	0	0	518	-475	-993	-21	755	-734	1037	739	1625	351	213	609	0
1037	0	0	541	-479	-1020	-31	780	-749	1383	1035	1788	613	401	783	0
1038	0	0	679	-477	-1156	-101	917	-816	1435	1067	1827	838	673	859	0
1039	0	0	524	-475	-999	-24	761	-737	1584	983	1813	1065	717	632	0
1040	0	0	343	-481	-824	69	583	-652	1520	1123	1746	832	560	407	0
1041	0	0	-119	-475	-356	297	118	-415	1348	766	1400	401	281	195	0
1042	0	0	6	-473	-479	233	242	-476	1057	764	1352	539	422	-112	0
1043	0	0	-324	-463	-139	393	-92	-301	733	486	1431	547	258	-624	0
1044	0	0	-463	-452	11	457	-237	-220	859	614	1321	572	308	-603	0
1045	0	0	-436	-459	-23	447	-206	-241	1004	686	1387	688	339	-545	0
1046	0	0	-353	-448	-95	400	-129	-271	1229	836	1449	987	770	-114	0
1047	0	0	-4	-434	-430	219	213	-432	1534	1001	1482	1253	1020	100	0
1048	0	0	245	-426	-671	90	458	-548	1676	1266	1647	1505	1181	291	0
1049	0	0	338	-428	-766	45	552	-597	1676	1239	1701	1389	1076	153	0
1050	0	0	415	-409	-824	-3	619	-616	1482	1185	1468	1326	958	-192	0
1051	0	0	304	-417	-721	56	512	-569	1063	785	1369	1072	727	-386	0
1052	0	0	392	-415	-807	11	599	-611	836	653	1045	774	659	-616	0
1053	0	0	413	-388	-801	-12	607	-594	673	611	991	743	424	-737	0
1054	0	0	485	-399	-884	-43	684	-641	471	603	1039	568	323	-801	0
1055	0	0	825	-391	-1216	-217	1020	-803	622	686	1047	694	461	-795	0
1056	0	0	1007	-393	-1400	-307	1203	-896	789	733	1156	861	618	-277	0
1057	0	0	1699	-388	-2087	-655	1893	-1237	1057	981	1334	1088	871	129	0
1058	0	0	1835	-370	-2205	-732	2020	-1287	1111	1144	1493	1109	913	304	0
1059	0	0	2094	-360	-2454	-867	2274	-1407	1035	1134	1528	985	756	149	0
1060	0	0	2152	-362	-2514	-895	2333	-1438	849	1020	1437	772	543	-120	0
1061	0	0	2033	-349	-2382	-842	2207	-1365	448	733	1266	485	407	-236	0
1062	0	0	2136	-335	-2471	-900	2303	-1403	258	582	1103	161	219	-378	0
1063	0	0	2011	-322	-2333	-844	2172	-1327	25	459	1080	71	83	-566	0
1064	0	0	1967	-308	-2275	-829	2121	-1291	-178	490	1105	-58	-89	-613	0
1065	0	0	1938	-306	-2244	-816	2091	-1275	-50	564	1136	114	-25	-463	0
1066	0	0	1807	-294	-2101	-756	1954	-1197	15	634	1068	263	79	-79	0
1067	0	0	2011	-291	-2302	-860	2156	-1296	339	797	1431	504	389	374	0
1068	0	0	1847	-279	-2126	-784	1986	-1202	407	1006	1466	461	413	595	0
1069	0	0	1729	-267	-1996	-731	1862	-1131	351	1136	1579	566	314	403	0
1070	0	0	1271	-259	-1530	-506	1400	-894	85	900	1295	211	-1	180	0
1071	0	0	804	-259	-1063	-272	933	-661	-395	698	1129	-15	-170	-85	0
1072	0	0	293	-242	-535	-25	414	-388	-721	448	907	-93	-244	-391	0
1073	0	0	-255	-228	27	241	-141	-100	-863	432	768	-269	-370	-508	0
1074	0	0	-713	-215	498	464	-605	141	-1018	420	727	-322	-576	-543	0
1075	0	0	-924	-211	713	567	-818	251	-971	516	810	-221	-568	-496	0
1076	0	0	-1151	-201	950	676	-1050	374	-743	541	983	172	-252	-91	0
1077	0	0	-1204	-188	1016	696	-1110	414	-624	735	1072	364	-21	201	0
1078	0	0	-1382	-172	1210	777	-1296	519	-434	977	1078	535	114	436	0
1079	0	0	-1530	-159	1371	844	-1450	606	-434	1032	1125	488	-11	298	0
1080	0	0	-1928	-159	1769	1043	-1848	805	-630	772	1049	312	-234	64	0
1081	0	0	-2203	-147	2056	1175	-2129	954	-847	566	886	52	-267	-102	0
1082	0	0	-2453	-137	2316	1295	-2384	1089	-1109	265	677	-73	-413	-444	0
1083	0	0	-2653	-116	2537	1384	-2595	1210	-1173	281	560	-327	-510	-502	0
1084	0	0	-2740	-114	2626	1427	-2683	1256	-1253	312	661	-306	-605	-525	0
1085	0	0	-2693	-100	2593	1396	-2643	1246	-1041	285	715	-275	-475	-436	0
1086	0	0	-2543	-97	2446	1320	-2494	1174	-754	461	783	29	-201	40	0
1087	0	0	-2253	-85	2168	1169	-2210	1041	-448	570	886	129	69	426	0
1088	0	0	-1899	-91	1808	995	-1853	858	-386	741	1185	517	325	545	0
1089	0	0	-1968	-79	1889	1023	-1928	905	-188	772	1164	475	269	407	0
1090	0	0	-2028	-87	1941	1057	-1984	927	-141	816	1092	-36	-9	254	0
1091	0	0	-2047	-100	1947	1073	-1997	923	-368	620	886	-230	-287	-73	0
1092	0	0	-2052	-118	1934	1085	-1993	908	-810	267	826	-230	-291	-133	0
1093	0	0	-1980	-124	1856	1052	-1918	866	-937	65	655	-261	-174	-372	0
1094	0	0	-2062	-122	1940	1092	-2001	909	-801	178	818	-162	-246	-450	0
1095	0	0	-2059	-135	1924	1097	-1991	894	-504	380	847	-174	-292	-306	0
1096	0	0	-1679	-162	1517	920	-1598	677	-139	628	968	120	17	147	0
1097	0	0	-1316	-176	1140	746	-1228	482	29	599	1086	506	318	479	0
1098	0	0	-1118	-178	940	648	-1029	381	277	871	1229	731	473	589	0
1099	0	0	-996	-205	791	600	-893	293	351	820	1259	760	302	327	0
1100	0	0	-972	-226	746	599	-859	260	302	746	1144	690	79	34	0
1101	0	0	-1223	-250	973	736	-1098	361	27	461	896	368	0	-230	0
1102	0	0	-1130	-281	849	705	-989	284	-48	244	851	256	-188	-463	0
1103	0	0	-1245	-291	954	768	-1099	331	-116	186	752	145	-415	-739	0
1104	0	0	-1247	-316	931	781	-1089	307	-172	199	717	143	-550	-948	0
1105	0	0	-1119	-320	799	719	-959	239	-42	213	824	250	-545	-900	0
1106	0	0	-1000	-349	651	674	-825	151	318	376	905	552	-151	-529	0
1107	0	0	-624	-366	258	495	-441	-54	651	463	1057	741	17	-147	0
1108	0	0	-436	-374	62	405	-249	-156	845	739	1268	840	95	34	0
1109	0	0	-314	-393	-79	353	-117	-236	737	673	1295	865	-1	-135	0
1110	0	0	-428	-397	31	412	-229	-183	624	609	1268	510	-149	-388	0
1111	0	0	-434	-411	23	422	-228	-194	477	327	1072	312	-341	-574	0
1112	0	0	-596	-430	166	513	-381	-132	240	442	1012	9	-556	-717	0
1113	0	0	-575	-453	122	514	-348	-165	-40	21	832	-170	-793	-975	0
1114	0	0	-609	-448	161	528	-385	-143	-38	9	950	-40	-550	-909	0
1115	0	0	-515	-463	52	489	-283	-205	114	273	946	-69	-585	-719	0
1116	0	0	-322	-479	-157	400	-82	-318	382	405	1191	211	-271	-244	0
1117	0	0	-63	-485	-422	274	179	-453	688	547	1375	374	-139	184	0
1118	0	0	226	-485	-711	129	468	-598	708	776	1674	814	3	226	0
1119	0	0	5	-485	-490	240	247	-487	948	861	1495	471	-34	250	0
1120	0	0	-42	-494	-452	268	205	-473	717	779	1478	306	-294	-71	0
1121	0	0	-270	-502	-232	386	-19	-367	384	595	1295	114	-374	-306	0
1122	0	0	-446	-498	-52	472	-197	-275	104	380	1257	1	-415	-461	0
1123	0	0	-740	-494	246	617	-493	-124	-54	325	1045	-194	-628	-634	0
1124	0	0	-957	-502	455	729	-706	-23	-65	364	1121	-261	-614	-533	0
1125	0	0	-963	-502	461	732	-712	-20	-38	360	1123	-129	-688	-558	0
1126	0	0	-974	-521	453	747	-713	-34	100	556	1313	153	-223	-40	0
1127	0	0	-874	-519	355	696	-614	-82	254	605	1414	389	60	203	0
1128	0	0	-835	-504	331	669	-583	-86	516	867	1526	599	186	549	0
1129	0	0	-977	-508	469	742	-723	-19	488	907	1439	494	221	537	0
1130	0	0	-1103	-514	589	808	-846	37	174	702	1280	246	-19	155	0
1131	0	0	-1417	-517	900	967	-1158	191	-201	455	1185	135	-108	-17	0
1132	0	0	-1473	-521	952	997	-1212	215	-391	263	907	-141	-182	-118	0
1133	0	0	-1752	-521	1231	1136	-1491	355	-942	-3	1037	-102	-310	-461	0
1134	0	0	-1877	-514	1363	1195	-1620	424	-818	116	878	-223	-287	-389	0
1135	0	0	-1840	-517	1323	1178	-1581	403	-692	182	876	-192	-211	-166	0
1136	0	0	-1702	-521	1181	1111	-1441	330	-613	374	925	38	118	238	0
1137	0	0	-1442	-519	923	980	-1182	202	-356	419	1026	343	333	580	0
1138	0	0	-1268	-510	758	889	-1013	124	-143	653	1105	453	514	758	0
1139	0	0	-1191	-514	677	852	-934	81	-149	597	1113	287	388	665	0
1140	0	0	-1097	-504	593	800	-845	44	-372	545	1001	188	174	419	0
1141	0	0	-1297	-527	770	912	-1033	121	-688	195	867	-104	122	194	0
1142	0	0	-1176	-527	649	851	-912	61	-929	-56	642	-314	36	-56	0
1143	0	0	-1286	-512	774	899	-1030	131	-1004	-147	646	-419	-83	-205	0
1144	0	0	-1258	-512	746	885	-1002	117	-1160	-89	653	-500	-310	-242	0
1145	0	0	-1081	-523	558	802	-819	17	-954	-29	704	-391	-79	-188	0
1146	0	0	-833	-519	314	676	-573	-102	-622	116	830	-120	93	323	0
1147	0	0	-475	-521	-46	498	-214	-283	-213	230	904	7	378	721	0
1148	0	0	-237	-508	-271	372	17	-389	5	490	1098	139	450	873	0
1149	0	0	-198	-514	-316	356	59	-415	-62	415	1113	201	467	585	0
1150	0	0	-311	-506	-195	408	-58	-350	48	519	1049	-139	126	438	0
1151	0	0	-395	-523	-128	459	-133	-325	-230	195	801	-516	-174	42	0
1152	0	0	-322	-529	-207	425	-57	-368	-558	-81	805	-496	-186	-56	0
1153	0	0	-433	-535	-102	484	-165	-318	-805	-362	624	-552	-31	-360	0
1154	0	0	-487	-516	-29	501	-229	-272	-494	-310	731	-589	-186	-488	0
1155	0	0	-436	-533	-97	484	-169	-315	-240	19	791	-601	-273	-386	0
1156	0	0	-137	-523	-386	330	124	-454	234	289	892	-391	-46	27	0
1157	0	0	175	-519	-694	172	434	-606	310	180	1049	77	322	329	0
1158	0	0	470	-523	-993	26	731	-758	504	422	1204	97	269	405	0
1159	0	0	610	-521	-1131	-44	870	-826	640	426	1293	335	448	285	0
1160	0	0	526	-529	-1055	1	790	-792	601	436	1109	31	135	-77	0
1161	0	0	510	-525	-1035	7	772	-780	461	137	979	-104	25	-349	0
1162	0	0	445	-525	-970	40	707	-747	223	-75	787	-263	-164	-659	0
1163	0	0	518	-525	-1043	3	780	-784	75	-73	818	-296	-194	-824	0
1164	0	0	638	-510	-1148	-64	893	-829	34	-5	892	-87	-244	-1024	0
1165	0	0	582	-508	-1090	-37	836	-799	422	13	675	-25	-194	-808	0
1166	0	0	1076	-512	-1588	-282	1332	-1050	756	277	783	205	54	-283	0
1167	0	0	1478	-512	-1990	-483	1734	-1251	909	477	983	657	318	-95	0
1168	0	0	1682	-502	-2184	-590	1933	-1343	1101	578	1165	888	490	-31	0
1169	0	0	1785	-502	-2287	-641	2036	-1394	1138	750	1162	787	292	-58	0
1170	0	0	1804	-506	-2310	-649	2057	-1408	952	649	1208	727	100	-327	0
1171	0	0	1696	-527	-2223	-584	1959	-1375	642	475	1028	580	-48	-646	0
1172	0	0	1581	-506	-2087	-537	1834	-1296	422	236	933	535	-126	-807	0
1173	0	0	1331	-498	-1829	-416	1580	-1163	312	246	805	347	-186	-937	0
1174	0	0	1199	-514	-1713	-342	1456	-1113	135	201	841	232	-417	-1004	0
1175	0	0	1155	-521	-1676	-317	1415	-1098	242	304	979	426	-244	-840	0
1176	0	0	1104	-525	-1629	-289	1366	-1077	428	473	1051	603	-42	-242	0
1177	0	0	1296	-519	-1815	-388	1555	-1167	706	653	1148	719	254	137	0
1178	0	0	1113	-514	-1627	-299	1370	-1070	694	890	1325	892	455	353	0
1179	0	0	962	-516	-1478	-223	1220	-997	564	878	1427	665	114	335	0
1180	0	0	613	-523	-1136	-45	874	-829	314	752	1381	488	11	192	0
1181	0	0	148	-521	-669	186	408	-595	62	545	1006	-141	-54	199	0
1182	0	0	-101	-516	-415	308	157	-465	-424	283	1067	-87	-139	-95	0
1183	0	0	-579	-514	65	546	-322	-224	-725	188	841	-325	-304	-195	0
1184	0	0	-797	-512	285	654	-541	-113	-677	285	973	-455	-300	15	0
1185	0	0	-957	-523	434	740	-695	-44	-710	228	973	-533	-376	188	0
1186	0	0	-994	-519	475	756	-734	-22	-512	343	1218	-168	-19	657	0
1187	0	0	-1002	-519	483	760	-742	-18	-399	438	1292	-54	211	954	0
1188	0	0	-1024	-514	510	769	-767	-2	-201	661	1408	15	401	1330	0
1189	0	0	-1225	-514	711	869	-968	98	-308	640	1363	-194	314	1241	0
1190	0	0	-1304	-517	787	910	-1045	135	-521	494	1356	-467	25	1010	0
1191	0	0	-1687	-525	1162	1106	-1424	318	-878	180	1152	-640	-67	770	0
1192	0	0	-1824	-525	1299	1174	-1561	387	-1148	-50	1032	-892	-50	632	0
1193	0	0	-2003	-504	1499	1253	-1751	497	-1171	-124	905	-1045	-201	512	0
1194	0	0	-2032	-510	1522	1271	-1777	506	-1235	-108	968	-1107	-209	411	0
1195	0	0	-2019	-508	1511	1263	-1765	501	-1047	-106	921	-946	-81	574	0
1196	0	0	-1846	-512	1334	1179	-1590	411	-768	32	1049	-675	219	958	0
1197	0	0	-1531	-517	1014	1024	-1272	248	-335	213	1105	-401	475	1270	0
1198	0	0	-1297	-504	793	900	-1045	144	-91	409	1365	-168	634	1449	0
1199	0	0	-1167	-521	646	844	-906	62	-73	485	1367	-230	512	1212	0
1200	0	0	-1173	-516	657	844	-915	70	-126	353	1340	-252	366	907	0
1201	0	0	-1260	-525	735	892	-997	105	-213	184	1156	-463	337	673	0
1202	0	0	-1105	-525	580	815	-842	27	-351	32	878	-558	194	335	0
1203	0	0	-1101	-523	578	812	-839	27	-320	203	973	-438	139	155	0
1204	0	0	-1031	-527	504	779	-767	-11	-283	147	1043	-440	135	-32	0
1205	0	0	-868	-523	345	695	-606	-89	232	370	1094	-195	203	143	0
1206	0	0	-506	-533	-27	519	-239	-280	597	626	1231	116	197	353	0
1207	0	0	-31	-547	-516	289	242	-531	818	711	1451	599	611	725	0
1208	0	0	357	-535	-892	89	624	-713	1179	832	1579	958	1008	808	0
1209	0	0	520	-502	-1022	-9	771	-762	1367	1047	1689	1096	853	541	0
1210	0	0	488	-516	-1004	14	746	-760	1390	1245	1680	711	574	308	0
1211	0	0	567	-519	-1086	-24	826	-802	1305	1107	1522	485	281	21	0
1212	0	0	714	-525	-1239	-94	976	-882	1022	814	1359	550	273	-147	0
1213	0	0	687	-525	-1212	-81	949	-868	911	725	1367	611	217	-576	0
1214	0	0	795	-514	-1309	-140	1052	-911	999	822	1402	653	322	-572	0
1215	0	0	949	-523	-1472	-213	1210	-997	1198	1070	1567	789	316	-356	0
1216	0	0	1183	-508	-1691	-337	1437	-1099	1456	1261	1581	991	549	46	0
1217	0	0	1671	-517	-2188	-577	1929	-1352	1753	1528	1841	1241	915	417	0
1218	0	0	1853	-504	-2357	-674	2105	-1430	1945	1763	2007	1503	940	589	0
1219	0	0	2051	-500	-2551	-775	2301	-1525	1976	1751	2085	1447	830	469	0
1220	0	0	1864	-510	-2374	-677	2119	-1442	1744	1652	2019	1330	680	192	0
1221	0	0	1721	-506	-2227	-607	1974	-1366	1431	1332	1804	1043	644	34	0
1222	0	0	1622	-506	-2128	-558	1875	-1317	1196	1340	1656	803	308	-153	0
1223	0	0	1647	-514	-2161	-566	1904	-1337	812	1061	1629	921	506	-236	0
1224	0	0	1509	-510	-2019	-499	1764	-1264	905	1167	1713	818	314	-345	0
1225	0	0	1277	-498	-1775	-389	1526	-1136	975	1214	1579	710	275	32	0
1226	0	0	1459	-506	-1965	-476	1712	-1235	1041	1361	1740	923	547	453	0
1227	0	0	1608	-510	-2118	-549	1863	-1314	1202	1486	1891	1177	783	760	0
1228	0	0	1521	-510	-2031	-505	1776	-1270	1251	1689	2027	1138	863	1035	0
1229	0	0	1352	-508	-1860	-422	1606	-1184	1191	1755	1992	999	768	1098	0
1230	0	0	1168	-508	-1676	-330	1422	-1092	886	1526	1945	603	533	824	0
1231	0	0	757	-521	-1278	-118	1017	-899	422	1358	1813	541	415	729	0
1232	0	0	366	-512	-878	73	622	-695	65	975	1588	285	234	475	0
1233	0	0	-31	-516	-485	273	227	-500	-97	960	1557	62	219	422	0
1234	0	0	-353	-504	-151	428	-101	-327	-386	985	1519	-151	67	461	0
1235	0	0	-611	-514	97	562	-354	-208	-188	971	1647	-36	149	568	0
1236	0	0	-808	-506	302	657	-555	-102	-97	993	1720	184	411	1035	0
1237	0	0	-699	-504	195	601	-447	-154	289	1231	1839	358	694	1474	0
1238	0	0	-998	-508	490	753	-744	-9	254	1437	1895	444	727	1680	0
1239	0	0	-1049	-502	547	775	-798	22	250	1408	2149	475	700	1487	0
1240	0	0	-1462	-510	952	986	-1207	221	147	1266	1823	69	349	1375	0
1241	0	0	-1830	-523	1307	1176	-1568	392	-151	1018	1707	-32	269	1045	0
1242	0	0	-2079	-514	1565	1296	-1822	525	-351	717	1544	-248	153	873	0
1243	0	0	-2459	-514	1945	1486	-2202	715	-432	713	1486	-399	-19	795	0
1244	0	0	-2653	-516	2137	1584	-2395	810	-420	684	1476	-568	-102	706	0
1245	0	0	-2688	-516	2172	1602	-2430	828	-240	797	1501	-374	-98	735	0
1246	0	0	-2575	-517	2058	1546	-2316	770	-129	1111	1784	-161	244	1113	0
1247	0	0	-2365	-519	1846	1442	-2105	663	277	1132	1837	238	486	1319	0
1248	0	0	-2267	-516	1751	1391	-2009	617	562	1412	1980	329	646	1602	0
1249	0	0	-2213	-516	1697	1364	-1955	590	614	1522	1990	240	494	1321	0
1250	0	0	-2226	-521	1705	1373	-1965	592	471	1309	1928	151	155	1039	0
1251	0	0	-2255	-529	1726	1392	-1990	598	277	1028	1792	54	228	772	0
1252	0	0	-2195	-535	1660	1365	-1927	562	-32	849	1571	-87	-13	440	0
1253	0	0	-2125	-519	1606	1322	-1865	543	-122	715	1439	-29	137	323	0
1254	0	0	-2116	-504	1612	1310	-1864	554	-11	754	1389	67	-50	170	0
1255	0	0	-1926	-504	1422	1215	-1674	459	329	1107	1517	19	-38	323	0
1256	0	0	-1542	-514	1028	1028	-1285	257	659	1136	1571	230	139	655	0
1257	0	0	-926	-523	403	724	-664	-60	927	1276	1788	684	607	977	0
1258	0	0	-596	-517	79	556	-337	-219	973	1239	1866	1030	826	1090	0
1259	0	0	-307	-504	-197	405	-55	-350	1183	1394	1908	948	777	882	0
1260	0	0	-274	-504	-230	389	-22	-367	1010	1261	1738	710	673	694	0
1261	0	0	-218	-510	-292	364	37	-401	977	1297	1617	349	391	370	0
1262	0	0	93	-506	-599	206	346	-552	733	1043	1548	256	308	161	0
1263	0	0	132	-502	-634	185	383	-568	601	987	1462	261	259	-98	0
1264	0	0	272	-500	-772	114	522	-636	523	834	1478	339	238	-302	0
1265	0	0	531	-504	-1035	-13	783	-769	723	1103	1616	331	355	-69	0
1266	0	0	751	-508	-1259	-121	1005	-883	878	1162	1625	613	504	267	0
1267	0	0	1414	-506	-1920	-454	1667	-1213	1311	1408	1862	913	847	708	0
1268	0	0	1608	-502	-2110	-553	1859	-1306	1307	1540	2079	1319	1024	628	0
1269	0	0	1631	-504	-2135	-563	1883	-1319	1449	1623	1951	1063	966	607	0
1270	0	0	1715	-506	-2221	-604	1968	-1363	1288	1460	1846	874	725	407	0
1271	0	0	1605	-525	-2130	-540	1867	-1327	1047	1251	1755	766	649	188	0
1272	0	0	1572	-523	-2095	-524	1833	-1309	787	1008	1410	702	585	-195	0
1273	0	0	1451	-500	-1951	-475	1701	-1225	721	909	1356	498	420	-275	0
1274	0	0	1314	-494	-1808	-410	1561	-1151	743	871	1278	382	306	-325	0
1275	0	0	1366	-504	-1870	-431	1618	-1187	830	911	1361	411	370	-161	0
1276	0	0	1513	-512	-2025	-500	1769	-1268	938	1026	1511	735	620	226	0
1277	0	0	1591	-508	-2099	-541	1845	-1303	1185	1173	1565	857	830	529	0
1278	0	0	1659	-502	-2161	-578	1910	-1331	1344	1346	1703	1041	952	684	0
1279	0	0	1571	-498	-2069	-536	1820	-1283	1167	1422	1718	812	746	442	0
1280	0	0	1263	-500	-1763	-381	1513	-1131	1047	1212	1672	601	552	308	0
1281	0	0	881	-504	-1385	-188	1133	-944	725	876	1484	372	436	23	0
1282	0	0	524	-500	-1024	-12	774	-762	384	721	1193	81	312	-23	0
1283	0	0	167	-502	-669	167	418	-585	213	708	1245	25	190	-186	0
1284	0	0	-258	-496	-238	377	-10	-367	118	550	1173	-199	71	-170	0
1285	0	0	-295	-500	-205	397	-45	-352	197	692	1286	-143	137	-3	0
1286	0	0	-452	-510	-58	481	-197	-284	364	741	1425	182	327	420	0
1287	0	0	-402	-508	-106	455	-148	-307	599	838	1548	446	661	766	0
1288	0	0	-495	-504	-9	499	-243	-256	752	1065	1713	419	725	1117	0
1289	0	0	-655	-498	157	576	-406	-170	743	1094	1557	325	644	1035	0
1290	0	0	-847	-510	337	678	-592	-86	419	1002	1544	52	382	807	0
1291	0	0	-1121	-512	609	816	-865	48	203	754	1517	-73	304	659	0
1292	0	0	-1328	-512	816	920	-1072	152	-106	545	1261	-393	207	521	0
1293	0	0	-1642	-502	1140	1072	-1391	319	-304	467	1255	-488	21	273	0
1294	0	0	-1761	-502	1259	1131	-1510	378	-292	475	1249	-550	-23	279	0
1295	0	0	-1970	-500	1470	1235	-1720	485	-122	547	1290	-481	118	465	0
1296	0	0	-1659	-519	1140	1089	-1399	310	-79	737	1501	-327	337	766	0
1297	0	0	-1384	-510	874	947	-1129	182	248	869	1693	69	680	1140	0
1298	0	0	-1338	-506	832	922	-1085	163	409	1121	1759	192	746	1257	0
1299	0	0	-1304	-496	808	900	-1056	156	469	1134	1800	143	554	1173	0
1300	0	0	-1207	-496	711	851	-959	107	252	979	1763	-40	438	944	0
1301	0	0	-1278	-504	774	891	-1026	135	-13	820	1635	-195	388	667	0
1302	0	0	-1285	-496	789	890	-1037	146	-248	399	1431	-242	242	320	0
1303	0	0	-1301	-506	795	903	-1048	144	-223	411	1284	-353	151	203	0
1304	0	0	-1273	-494	779	883	-1026	142	-258	465	1173	-444	184	135	0
1305	0	0	-915	-504	411	709	-663	-46	-102	516	1326	-265	128	294	0
1306	0	0	-639	-523	116	581	-377	-203	240	669	1472	141	527	700	0
1307	0	0	-157	-512	-355	334	99	-433	543	816	1528	226	657	979	0
1308	0	0	182	-514	-696	166	439	-605	605	892	1664	756	1034	971	0
1309	0	0	287	-502	-789	107	538	-645	793	1041	1749	655	894	873	0
1310	0	0	181	-492	-673	155	427	-582	803	1063	1524	300	640	504	0
1311	0	0	211	-506	-717	147	464	-611	568	845	1346	79	213	182	0
1312	0	0	206	-519	-725	156	465	-622	194	481	1229	118	166	-9	0
1313	0	0	275	-510	-785	117	530	-647	93	358	1164	279	320	-205	0
1314	0	0	99	-494	-593	197	346	-543	38	469	1144	221	129	-407	0
1315	0	0	157	-494	-651	168	404	-572	481	723	1284	186	56	-258	0
1316	0	0	409	-512	-921	51	665	-716	585	812	1497	653	428	93	0
1317	0	0	504	-516	-1020	6	762	-768	973	1152	1559	776	504	471	0
1318	0	0	807	-500	-1307	-153	1057	-903	1142	1293	1695	1047	715	632	0
1319	0	0	692	-510	-1202	-91	947	-856	1008	1328	1738	938	601	539	0
1320	0	0	539	-512	-1051	-13	795	-781	843	1068	1668	758	337	194	0
1321	0	0	279	-514	-793	117	536	-653	649	900	1472	680	254	77	0
1322	0	0	50	-510	-560	230	305	-535	419	694	1266	438	1	-95	0
1323	0	0	-188	-504	-316	346	64	-410	209	677	1218	356	-93	-232	0
1324	0	0	-466	-514	-48	490	-209	-281	137	663	1228	223	-81	-221	0
1325	0	0	-591	-496	95	543	-343	-200	131	613	1241	316	56	-69	0
1326	0	0	-537	-508	29	522	-283	-239	510	989	1377	384	32	366	0
1327	0	0	-359	-512	-153	435	-103	-332	669	1200	1557	620	302	774	0
1328	0	0	-268	-502	-234	385	-17	-368	591	1171	1854	880	428	822	0
1329	0	0	-523	-504	19	513	-271	-242	684	1231	1827	719	403	741	0
1330	0	0	-860	-504	356	682	-608	-74	566	1057	1447	265	131	529	0
1331	0	0	-1023	-506	517	764	-770	5	120	865	1456	141	36	510	0
1332	0	0	-1126	-502	624	814	-875	61	-256	580	1344	-129	-153	199	0
1333	0	0	-1318	-502	816	910	-1067	157	-389	543	1297	-285	-170	203	0
1334	0	0	-1433	-502	931	967	-1182	214	-591	597	1379	-473	-372	213	0
1335	0	0	-1407	-498	909	952	-1158	205	-411	525	1352	-496	-261	364	0
1336	0	0	-1285	-508	777	896	-1031	134	-283	816	1466	-135	126	822	0
1337	0	0	-1123	-516	607	819	-865	45	-112	878	1577	162	380	1138	0
1338	0	0	-1025	-508	517	766	-771	4	157	952	1662	228	477	1299	0
1339	0	0	-1022	-510	512	766	-767	1	188	1035	1645	139	459	1398	0
1340	0	0	-1157	-504	653	830	-905	74	-65	882	1511	-141	194	1020	0
1341	0	0	-1297	-510	787	903	-1042	138	-395	628	1410	-192	100	818	0
1342	0	0	-1410	-506	904	958	-1157	199	-568	374	1179	-283	42	517	0
1343	0	0	-1615	-502	1113	1058	-1364	305	-673	314	1086	-434	-93	399	0
1344	0	0	-1634	-494	1140	1064	-1387	323	-543	419	1132	-415	-15	391	0
1345	0	0	-1555	-500	1055	1027	-1305	277	-438	347	1162	-436	-151	382	0
1346	0	0	-1388	-504	884	946	-1136	190	-149	550	1377	-25	320	766	0
1347	0	0	-1167	-500	667	833	-917	83	36	659	1412	236	448	927	0
1348	0	0	-984	-494	490	739	-737	-2	384	950	1586	469	708	1099	0
1349	0	0	-856	-492	364	674	-610	-64	469	882	1569	419	463	983	0
1350	0	0	-870	-508	362	689	-616	-73	325	855	1491	207	372	591	0
1351	0	0	-928	-504	424	716	-676	-40	139	636	1301	174	271	314	0
1352	0	0	-938	-502	436	720	-687	-33	-60	422	1160	110	246	93	0
1353	0	0	-1004	-492	512	748	-758	10	-153	322	1092	-102	83	-85	0
1354	0	0	-992	-492	500	742	-746	4	-56	368	950	-87	48	-147	0
1355	0	0	-680	-492	188	586	-434	-152	112	512	1103	71	15	-29	0
1356	0	0	-473	-502	-29	487	-222	-265	510	719	1047	273	300	475	0
1357	0	0	-97	-500	-403	298	153	-451	609	814	1410	737	636	614	0
1358	0	0	221	-492	-713	135	467	-602	915	1026	1563	849	679	756	0
1359	0	0	357	-500	-857	71	607	-678	898	1150	1575	820	655	543	0
1360	0	0	427	-490	-917	31	672	-703	816	927	1425	614	223	263	0
1361	0	0	497	-492	-989	-2	743	-740	616	853	1410	609	302	60	0
1362	0	0	340	-494	-834	77	587	-664	378	481	1101	426	65	-230	0
1363	0	0	388	-490	-878	51	633	-684	283	543	1111	314	25	-424	0
1364	0	0	369	-486	-855	58	612	-670	351	636	1014	195	-56	-335	0
1365	0	0	516	-496	-1012	-10	764	-754	300	667	1076	263	-112	-401	0
1366	0	0	663	-506	-1169	-78	916	-837	628	789	1439	616	223	133	0
1367	0	0	927	-500	-1427	-213	1177	-963	789	968	1468	923	552	420	0
1368	0	0	902	-494	-1396	-204	1149	-945	956	1165	1552	898	605	634	0
1369	0	0	1005	-486	-1491	-259	1248	-988	979	1115	1617	981	533	550	0
1370	0	0	745	-473	-1218	-136	981	-845	869	1193	1522	562	302	455	0
1371	0	0	571	-492	-1063	-39	817	-777	529	731	1274	112	-122	182	0
1372	0	0	547	-496	-1043	-25	795	-769	195	560	1196	225	87	85	0
1373	0	0	404	-498	-902	47	653	-700	-230	302	952	34	21	-34	0
1374	0	0	199	-485	-684	143	441	-584	-238	378	1094	0	40	-120	0
1375	0	0	188	-485	-673	148	430	-579	87	572	1131	-225	15	131	0
1376	0	0	339	-483	-822	72	580	-652	211	700	1237	-104	81	502	0
1377	0	0	651	-483	-1134	-84	892	-808	240	622	1383	481	506	803	0
1378	0	0	823	-498	-1321	-162	1072	-909	362	729	1489	353	467	1001	0
1379	0	0	752	-481	-1233	-135	992	-857	403	781	1466	323	471	938	0
1380	0	0	608	-486	-1094	-61	851	-790	180	628	1369	126	372	702	0
1381	0	0	317	-486	-803	84	560	-644	-203	310	1090	-226	254	494	0
1382	0	0	230	-485	-715	127	472	-600	-341	116	907	-393	120	380	0
1383	0	0	-35	-485	-450	260	207	-467	-583	-73	841	-614	58	60	0
1384	0	0	-152	-485	-333	318	90	-409	-754	-155	807	-444	77	50	0
1385	0	0	-285	-492	-207	388	-39	-349	-603	-93	808	-508	5	143	0
1386	0	0	-194	-498	-304	346	55	-401	-411	31	838	-213	337	519	0
1387	0	0	-56	-500	-444	278	194	-472	-166	225	919	122	713	855	0
1388	0	0	-163	-488	-325	325	81	-406	-48	314	911	97	731	896	0
1389	0	0	-111	-485	-374	298	131	-429	135	386	975	203	671	950	0
1390	0	0	-481	-486	-5	483	-238	-245	-345	17	774	3	543	545	0
1391	0	0	-674	-488	186	581	-430	-151	-248	58	599	-273	345	298	0
1392	0	0	-817	-490	327	653	-572	-81	-671	-244	508	-411	184	106	0
1393	0	0	-985	-481	504	733	-744	11	-783	-341	366	-486	129	-194	0
1394	0	0	-1064	-467	597	765	-830	65	-770	-291	558	-345	201	-374	0
1395	0	0	-1173	-463	710	818	-941	123	-481	-360	380	-376	252	-120	0
1396	0	0	-847	-492	355	669	-601	-68	-333	-44	659	-46	407	244	0
1397	0	0	-573	-490	83	531	-328	-203	-83	102	754	143	692	611	0
1398	0	0	-271	-463	-192	367	-39	-327	263	388	979	358	698	752	0
1399	0	0	-353	-475	-122	414	-115	-298	304	432	911	362	620	675	0
1400	0	0	-248	-486	-238	367	-5	-362	147	325	859	145	422	308	0
1401	0	0	-273	-498	-225	385	-24	-361	-102	166	826	36	401	71	0
1402	0	0	-258	-502	-244	380	-7	-373	-236	-112	677	-34	294	-240	0
1403	0	0	-345	-496	-151	420	-97	-323	-308	-64	566	-162	205	-300	0
1404	0	0	-189	-483	-294	336	52	-388	-225	-50	585	-261	32	-349	0
1405	0	0	108	-479	-587	185	347	-533	-67	137	710	-114	129	-137	0
1406	0	0	334	-490	-824	78	579	-657	122	358	900	114	401	281	0
1407	0	0	785	-477	-1262	-154	1023	-869	457	605	1169	554	692	605	0
1408	0	0	1013	-461	-1474	-276	1243	-967	651	795	1228	580	743	744	0
1409	0	0	1193	-436	-1629	-378	1411	-1032	744	886	1280	589	626	735	0
1410	0	0	1318	-391	-1709	-463	1513	-1050	616	756	1169	471	417	356	0
1411	0	0	1276	-376	-1652	-450	1464	-1014	320	562	1051	283	325	205	0
1412	0	0	1279	-364	-1643	-457	1461	-1003	81	323	999	194	155	-79	0
1413	0	0	1180	-356	-1536	-412	1358	-946	-50	331	867	89	106	-168	0
1414	0	0	1228	-337	-1565	-445	1396	-951	-36	285	768	-52	-95	-230	0
1415	0	0	1325	-351	-1676	-487	1500	-1013	46	355	968	7	31	-1	0
1416	0	0	1477	-364	-1841	-556	1659	-1102	226	543	1061	347	265	314	0
1417	0	0	1740	-364	-2104	-688	1922	-1234	558	688	1222	605	595	746	0
1418	0	0	1727	-356	-2083	-685	1905	-1219	646	915	1268	684	613	968	0
1419	0	0	1721	-358	-2079	-681	1900	-1218	744	1010	1307	583	585	847	0
1420	0	0	1544	-368	-1912	-588	1728	-1140	502	834	1239	384	339	659	0
1421	0	0	1278	-376	-1654	-451	1466	-1015	207	517	1072	259	294	372	0
1422	0	0	1053	-384	-1437	-334	1245	-910	-44	228	851	-58	186	242	0
1423	0	0	809	-378	-1187	-215	998	-782	-298	300	756	-159	67	-27	0
1424	0	0	630	-388	-1018	-121	824	-703	-374	273	752	-271	21	-17	0
1425	0	0	540	-395	-935	-72	737	-665	-256	279	884	-93	104	155	0
1426	0	0	545	-397	-942	-74	743	-669	65	603	923	-147	258	541	0
1427	0	0	710	-417	-1127	-146	918	-772	102	616	1053	310	630	867	0
1428	0	0	779	-419	-1198	-180	988	-808	112	556	1107	661	888	1006	0
1429	0	0	646	-411	-1057	-117	851	-734	238	651	1224	483	898	884	0
1430	0	0	392	-420	-812	14	602	-616	129	766	1094	265	506	591	0
1431	0	0	115	-424	-539	154	327	-481	-95	417	723	-34	194	391	0
1432	0	0	10	-440	-450	215	230	-445	-595	182	628	-79	267	112	0
1433	0	0	-242	-432	-190	337	-26	-311	-851	-77	467	5	316	-56	0
1434	0	0	-600	-436	164	518	-382	-136	-638	69	442	-259	108	-62	0
1435	0	0	-525	-442	83	483	-304	-179	-638	40	547	11	341	147	0
1436	0	0	-498	-446	52	472	-275	-197	-182	446	694	194	417	413	0
1437	0	0	-285	-461	-176	373	-54	-318	-89	469	744	500	601	729	0
1438	0	0	-126	-471	-345	298	109	-408	-23	634	968	686	585	805	0
1439	0	0	-461	-461	0	461	-230	-230	29	655	838	566	626	766	0
1440	0	0	-438	-465	-27	451	-205	-246	-116	624	797	333	358	483	0
1441	0	0	-694	-481	213	587	-453	-134	-407	388	659	294	277	279	0
1442	0	0	-847	-467	380	657	-613	-43	-684	13	471	7	97	-56	0
1443	0	0	-1081	-467	614	774	-847	73	-795	25	448	-118	-36	-168	0
1444	0	0	-1177	-467	710	822	-943	121	-783	48	337	-176	-147	-133	0
1445	0	0	-915	-475	440	695	-677	-17	-651	221	527	-83	-122	-29	0
1446	0	0	-851	-485	366	668	-608	-59	-411	265	675	147	155	345	0
1447	0	0	-458	-477	-19	467	-219	-248	-234	498	770	409	432	682	0
1448	0	0	-353	-473	-120	413	-116	-296	77	614	958	521	603	902	0
1449	0	0	-328	-463	-135	395	-96	-299	67	595	880	271	440	874	0
1450	0	0	-272	-471	-199	371	-36	-335	-153	463	752	15	120	533	0
1451	0	0	-326	-481	-155	403	-85	-318	-521	298	702	-38	102	349	0
1452	0	0	-272	-467	-195	369	-38	-331	-776	9	471	-312	-40	62	0
1453	0	0	-367	-475	-108	421	-129	-291	-861	-118	424	-461	-157	-145	0
1454	0	0	-235	-469	-234	352	0	-351	-785	-29	374	-582	-209	-62	0
1455	0	0	58	-469	-527	205	292	-498	-680	128	545	-436	-93	89	0
1456	0	0	244	-477	-721	116	482	-599	-316	320	502	-240	159	302	0
1457	0	0	744	-485	-1229	-129	986	-857	-83	446	746	110	370	727	0
1458	0	0	896	-481	-1377	-207	1136	-929	95	609	886	304	607	770	0
1459	0	0	1184	-457	-1641	-363	1412	-1049	188	611	950	500	453	467	0
1460	0	0	929	-469	-1398	-230	1163	-933	205	485	807	215	393	440	0
1461	0	0	954	-475	-1429	-239	1191	-952	-27	236	419	-108	58	151	0
1462	0	0	995	-502	-1497	-246	1246	-999	-318	79	450	-81	73	-124	0
1463	0	0	669	-566	-1235	-51	952	-900	-434	-157	399	-137	-36	-452	0
1464	0	0	750	-642	-1392	-54	1071	-1017	-415	0	490	-73	-95	-419	0
1465	0	0	797	-725	-1522	-36	1159	-1123	-250	129	446	153	-29	-335	0
1466	0	0	871	-826	-1697	-22	1284	-1261	36	244	609	481	351	-21	0
1467	0	0	999	-880	-1879	-59	1439	-1379	244	366	805	803	616	248	0
1468	0	0	1038	-909	-1947	-64	1492	-1428	593	665	841	1001	746	554	0
1469	0	0	1020	-937	-1957	-41	1488	-1447	644	642	814	915	653	504	0
1470	0	0	877	-890	-1767	6	1322	-1328	432	614	793	801	409	246	0
1471	0	0	659	-832	-1491	86	1075	-1161	95	356	547	655	358	-64	0
1472	0	0	496	-700	-1196	102	846	-948	-153	116	537	574	267	-240	0
1473	0	0	351	-502	-853	75	602	-677	-283	153	364	349	223	-337	0
1474	0	0	269	-256	-525	-6	397	-390	-364	225	356	248	110	-329	0
1475	0	0	233	-34	-267	-99	250	-150	-174	308	442	283	122	-168	0
1476	0	0	407	93	-314	-250	360	-110	-349	517	690	514	353	263	0
1477	0	0	821	364	-457	-592	639	-46	139	659	818	777	688	737	0
1478	0	0	948	776	-172	-862	560	302	118	1002	952	799	704	818	0
1479	0	0	1117	1328	211	-1222	453	769	34	960	1090	682	525	783	0
1480	0	0	1175	1877	702	-1526	236	1289	-141	849	894	543	349	494	0
1481	0	0	1199	2370	1171	-1784	14	1770	-450	657	731	281	230	436	0
1482	0	0	1069	2683	1614	-1876	-272	2148	-865	417	618	52	98	209	0
1483	0	0	787	2620	1833	-1703	-523	2226	-999	322	531	-145	-64	81	0
1484	0	0	582	2421	1839	-1501	-628	2130	-1067	415	597	-331	-25	98	0
1485	0	0	330	2124	1794	-1227	-732	1959	-1059	397	603	-370	-110	378	0
1486	0	0	264	1734	1470	-999	-603	1602	-874	583	867	-168	225	787	0
1487	0	0	179	1286	1107	-732	-464	1196	-614	698	1028	-71	448	1183	1
1488	0	0	99	923	824	-511	-362	873	-582	671	1216	314	682	1325	0
1489	0	0	-233	597	830	-182	-531	713	-388	812	1299	79	611	1191	0
1490	0	0	-617	281	898	168	-757	589	-374	838	1218	-314	279	1061	0
1491	0	0	-988	-1	987	494	-987	493	-764	711	979	-702	52	869	0
1492	0	0	-1145	-238	907	691	-1026	334	-1138	345	960	-741	29	684	0
1493	0	0	-1290	-388	902	839	-1096	257	-1365	176	892	-582	98	494	0
1494	0	0	-1564	-486	1078	1025	-1321	296	-1204	244	925	-694	46	419	0
1495	0	0	-1572	-583	989	1077	-1280	203	-919	517	1035	-708	17	516	0
1496	0	0	-1338	-659	679	998	-1008	10	-636	368	1055	-308	263	874	0
1497	0	0	-1020	-632	388	826	-704	-122	-250	605	1103	-60	531	1171	0
1498	0	0	-876	-603	273	739	-574	-165	-34	599	1233	129	649	1257	0
1499	0	0	-759	-587	172	673	-465	-207	-15	508	1198	106	605	1063	0
1500	0	0	-888	-543	345	715	-616	-99	-112	267	966	46	463	735	0
1501	0	0	-901	-529	372	715	-636	-78	-5	259	789	-378	184	333	0
1502	0	0	-830	-512	318	671	-574	-97	-316	58	614	-329	62	11	0
1503	0	0	-783	-510	273	646	-528	-118	-527	-149	669	-188	-5	-337	0
1504	0	0	-884	-502	382	693	-633	-60	-389	-19	634	-314	25	-620	0
1505	0	0	-861	-483	378	672	-619	-52	81	-3	556	-199	7	-446	0
1506	0	0	-497	-486	11	491	-254	-237	289	194	696	250	232	-77	0
1507	0	0	-83	-492	-409	287	163	-450	655	320	968	550	541	87	0
1508	0	0	132	-502	-634	185	383	-568	1024	607	1117	750	595	190	0
1509	0	0	291	-508	-799	108	545	-653	1072	770	1218	779	444	56	0
1510	0	0	250	-514	-764	132	507	-639	1026	675	1055	564	188	-230	0
1511	0	0	233	-529	-762	148	497	-645	832	467	968	508	221	-494	0
1512	0	0	200	-529	-729	164	464	-629	556	393	1006	426	149	-647	0
1513	0	0	78	-529	-607	225	342	-568	558	434	739	292	-100	-737	0
1514	0	0	93	-527	-620	217	356	-573	593	549	830	281	-56	-799	0
1515	0	0	194	-531	-725	168	459	-628	746	723	981	355	-42	-558	0
1516	0	0	364	-543	-907	89	635	-725	1041	1053	1315	797	386	-174	0
1517	0	0	624	-547	-1171	-38	897	-859	1422	1210	1674	1115	440	215	0
1518	0	0	648	-541	-1189	-53	918	-865	1681	1652	1897	1175	711	446	0
1519	0	0	589	-545	-1134	-22	861	-839	1742	1903	2062	1101	529	424	0
1520	0	0	477	-543	-1020	33	748	-781	1586	1951	2201	843	349	244	0
1521	0	0	245	-560	-805	157	525	-682	1326	1982	2260	723	242	23	0
1522	0	0	-14	-568	-554	291	270	-561	1098	1899	2223	508	147	85	0
1523	0	0	-283	-566	-283	424	0	-424	970	2062	2370	263	-36	-15	0
1524	0	0	-341	-583	-242	462	-49	-412	1002	2347	2599	291	-40	180	0
1525	0	0	-483	-603	-120	543	-181	-361	1043	2543	2867	358	29	360	0
1526	0	0	-322	-630	-308	476	-7	-469	1255	2995	3173	690	374	888	0
1527	0	0	-266	-675	-409	470	71	-542	1553	3125	3412	741	636	1484	0
1528	0	0	-252	-735	-483	493	115	-609	1652	3457	3676	717	733	1616	0
1529	0	0	-511	-970	-459	740	-26	-714	1429	3511	3705	430	550	1524	0
1530	0	0	-1664	-2498	-834	2081	-415	-1666	599	2981	3317	-271	-104	430	0
1531	0	0	-1523	-2291	-768	1907	-377	-1529	-624	2004	2471	-6085	-14288	-17840	0
1532	0	0	-23142	840	23982	11151	-23562	12411	-31784	-27419	-19968	-31784	-27315	-31784	0
1533	0	0	-27032	197	27229	13417	-27130	13713	-31784	-24180	-16951	-29129	-24407	-31784	0
1534	0	0	-28954	-184	28770	14569	-28862	14293	-26628	-19413	-13372	-23576	-20344	-28700	0
1535	0	0	-27260	-343	26917	13801	-27088	13287	-20542	-14833	-9926	-18594	-16588	-22519	0
1536	0	0	-22315	-438	21877	11376	-22096	10719	-15937	-11079	-6958	-14196	-13141	-17172	0
1537	0	0	-15211	-510	14701	7860	-14956	7095	-12390	-8536	-4948	-11038	-10695	-13436	0
1538	0	0	-9099	-554	8545	4826	-8822	3995	-8844	-6012	-2941	-8326	-8446	-9868	0
1539	0	0	-6038	-601	5437	3319	-5737	2418	-6239	-4217	-1627	-6109	-6768	-7527	0
1540	0	0	-5163	-649	4514	2906	-4838	1932	-4361	-2873	-157	-4753	-5614	-5744	0
1541	0	0	-7082	-727	6355	3904	-6718	2814	-2795	-1988	741	-3761	-4582	-4300	0
1542	0	0	-11387	-756	10631	6071	-11009	4937	-1992	-1610	292	-3288	-4124	-3466	0
1543	0	0	-16289	-797	15492	8543	-15890	7347	-1631	-1249	-426	-2865	-4169	-2636	0
1544	0	0	-19915	-838	19077	10376	-19496	9119	-1396	-1400	-250	-2165	-4281	-1885	0
1545	0	0	-21956	-876	21080	11416	-21518	10102	-686	-1761	962	-1288	-3881	-1278	0
1546	0	0	-22148	-913	21235	11530	-21691	10161	919	-1924	2471	-562	-2886	-271	0
1547	0	0	-20660	-927	19733	10793	-20196	9403	2669	-1402	3257	-341	-1259	855	0
1548	0	0	-17929	-931	16998	9430	-17463	8033	3786	-574	3016	-808	106	1800	0
1549	0	0	-13769	-931	12838	7350	-13303	5953	3961	-446	2035	-1342	558	2192	0
1550	0	0	-8551	-927	7624	4739	-8087	3348	3150	-948	797	-1885	226	1994	0
1551	0	0	-2886	-915	1971	1900	-2428	528	1877	-1557	-46	-1765	-349	1685	0
1552	0	0	2642	-919	-3561	-861	3101	-2240	1146	-1868	-194	-970	-948	940	0
1553	0	0	7106	-915	-8021	-3095	7563	-4468	917	-1639	585	349	-1189	-335	0
1554	0	0	10854	-927	-11781	-4963	11317	-6354	1239	-1321	1976	1321	-1451	-1301	0
1555	0	0	13556	-937	-14493	-6309	14024	-7715	1532	-1183	2878	1843	-1579	-2108	0
1556	0	0	14991	-944	-15935	-7023	15463	-8439	1127	-1094	2504	1542	-1528	-2302	0
1557	0	0	15256	-958	-16214	-7149	15735	-8586	692	-977	1526	896	-1255	-1998	0
1558	0	0	14639	-966	-15605	-6836	15122	-8285	261	-1295	516	308	-1006	-1839	0
1559	0	0	13475	-966	-14441	-6254	13958	-7703	595	-1575	-558	-223	-808	-1520	0
1560	0	0	12074	-956	-13030	-5559	12552	-6993	892	-1487	-1431	-630	-756	-1039	0
1561	0	0	10773	-975	-11748	-4899	11260	-6361	706	-1398	-1780	-993	-855	-845	0
1562	0	0	9497	-1008	-10505	-4244	10001	-5756	258	-1276	-1513	-997	-999	-682	0
1563	0	0	7936	-1001	-8937	-3467	8436	-4969	-172	-1359	-1270	-921	-1094	-898	0
1564	0	0	6558	-975	-7533	-2791	7045	-4254	-157	-985	-830	-628	-1204	-1072	0
1565	0	0	5300	-975	-6275	-2162	5787	-3625	-89	-516	-622	-411	-1226	-1117	0
1566	0	0	4553	-991	-5544	-1781	5048	-3267	106	-349	-587	62	-1045	-1047	0
1567	0	0	4041	-997	-5038	-1522	4539	-3017	157	-62	-287	517	-673	-805	0
1568	0	0	3742	-991	-4733	-1375	4237	-2862	194	486	234	719	-316	-686	0
1569	0	0	3803	-975	-4778	-1414	4290	-2876	298	826	572	723	-157	-841	0
1570	0	0	3707	-925	-4632	-1391	4169	-2778	205	913	393	512	-197	-977	0
1571	0	0	3745	-907	-4652	-1419	4198	-2779	164	1208	419	104	-391	-1156	0
1572	0	0	3853	-884	-4737	-1484	4295	-2810	-232	931	368	-149	-312	-1187	0
1573	0	0	3849	-869	-4718	-1490	4283	-2793	-331	861	527	-397	-192	-1134	0
1574	0	0	3950	-853	-4803	-1548	4376	-2828	-192	907	671	-320	-5	-840	0
1575	0	0	4369	-843	-5212	-1763	4790	-3027	-7	696	874	-13	351	-531	0
1576	0	0	4947	-832	-5779	-2057	5363	-3305	564	552	960	614	979	223	0
1577	0	0	5638	-818	-6456	-2410	6047	-3637	1090	225	863	1004	1656	896	0
1578	0	0	6118	-801	-6919	-2658	6518	-3860	1245	-21	840	1398	2015	1326	0
1579	0	0	5995	-791	-6786	-2602	6390	-3788	944	-492	564	1398	1926	1491	0
1580	0	0	5418	-795	-6213	-2311	5815	-3504	395	-907	87	1251	1864	1377	0
1581	0	0	4763	-766	-5529	-1998	5146	-3147	-170	-1365	-244	937	1765	1340	0
1582	0	0	4453	-748	-5201	-1852	4827	-2974	-840	-1877	-702	706	1689	1142	0
1583	0	0	4792	-744	-5536	-2024	5164	-3140	-1299	-2205	-1004	362	1548	1010	0
1584	0	0	4708	-733	-5441	-1987	5074	-3087	-1524	-2508	-1098	393	1602	876	0
1585	0	0	4292	-719	-5011	-1786	4651	-2865	-1451	-2516	-1206	178	1464	917	0
1586	0	0	3364	-711	-4075	-1326	3719	-2393	-1226	-2622	-1443	9	1699	1445	0
1587	0	0	2148	-723	-2871	-712	2509	-1797	-1317	-2642	-1524	25	1841	1435	0
1588	0	0	726	-717	-1443	-4	1084	-1080	-1408	-2512	-1239	114	1590	1193	0
1589	0	0	-905	-704	201	804	-553	-251	-1361	-2487	-1375	-343	1067	869	0
1590	0	0	-2257	-696	1561	1476	-1909	432	-1361	-2525	-1206	-711	399	543	0
1591	0	0	-3431	-702	2729	2066	-3080	1013	-1480	-2430	-863	-979	93	240	0
1592	0	0	-4364	-686	3678	2525	-4021	1496	-1472	-2442	-810	-1319	-186	-166	0
1593	0	0	-4834	-663	4171	2748	-4502	1754	-1136	-2143	-715	-1458	-477	-145	0
1594	0	0	-4934	-651	4283	2792	-4608	1816	-952	-2095	-675	-1707	-894	-184	0
1595	0	0	-4663	-642	4021	2652	-4342	1689	-620	-1938	-583	-1654	-1043	-135	0
1596	0	0	-4119	-624	3495	2371	-3807	1435	-159	-1709	-242	-1363	-1034	360	0
1597	0	0	-3334	-613	2721	1973	-3027	1054	372	-1247	75	-1210	-1002	680	0
1598	0	0	-2459	-591	1868	1525	-2163	638	1022	-514	679	-892	-977	847	0
1599	0	0	-1912	-576	1336	1244	-1624	380	1323	-95	1016	-1063	-1346	599	0
1600	0	0	-1443	-580	863	1011	-1153	141	1468	283	1354	-1179	-1749	353	0
1601	0	0	-1293	-580	713	936	-1003	66	1365	302	1474	-1369	-2114	-25	0
1602	0	0	-1051	-566	485	808	-768	-40	1453	446	1550	-1224	-2198	-209	0
1603	0	0	-1334	-541	793	937	-1063	126	1654	529	1513	-1241	-2221	-261	0
1604	0	0	-1398	-529	869	963	-1133	170	2004	789	1499	-1072	-2114	-195	0
1605	0	0	-1636	-519	1117	1077	-1376	299	2120	1051	1499	-710	-2050	-52	0
1606	0	0	-1801	-525	1276	1163	-1538	375	2411	1276	1685	-217	-1635	267	0
1607	0	0	-1991	-504	1487	1247	-1739	491	2547	1443	1777	333	-1389	343	0
1608	0	0	-2414	-488	1926	1451	-2170	719	2477	1784	1796	595	-1307	405	0
1609	0	0	-2707	-471	2236	1589	-2471	882	2498	1800	1747	801	-1305	135	0
1610	0	0	-2901	-457	2444	1679	-2672	993	2102	1693	1701	950	-1396	-197	0
1611	0	0	-3019	-457	2562	1738	-2790	1052	1848	1325	1387	1189	-1181	-537	0
1612	0	0	-2756	-434	2322	1595	-2539	944	1509	933	1063	1255	-1121	-779	0
1613	0	0	-2229	-419	1810	1324	-2019	695	1358	966	962	1553	-909	-764	0
1614	0	0	-1712	-409	1303	1060	-1507	447	1162	690	618	1612	-783	-808	0
1615	0	0	-655	-407	248	531	-451	-79	1189	622	533	1940	-407	-673	0
1616	0	0	233	-395	-628	81	430	-511	1266	496	452	2479	184	-139	0
1617	0	0	1335	-393	-1728	-471	1531	-1060	1101	329	217	2580	504	32	0
1618	0	0	2427	-374	-2801	-1026	2614	-1587	1086	292	329	2733	748	238	0
1619	0	0	3085	-370	-3455	-1357	3270	-1912	719	87	291	2648	814	155	0
1620	0	0	3847	-370	-4217	-1738	4032	-2293	605	-209	145	2490	845	-15	0
1621	0	0	4241	-370	-4611	-1935	4426	-2490	275	-663	114	2252	1037	141	0
1622	0	0	4831	-370	-5201	-2230	5016	-2785	29	-865	71	1924	1032	77	0
1623	0	0	5081	-370	-5451	-2355	5266	-2910	-277	-1016	9	1794	1204	155	0
1624	0	0	5064	-364	-5428	-2350	5246	-2896	-263	-1082	254	1548	1018	91	0
1625	0	0	5044	-374	-5418	-2335	5231	-2896	-75	-892	275	1212	832	417	0
1626	0	0	4800	-395	-5195	-2202	4997	-2795	-124	-935	219	911	702	715	0
1627	0	0	4567	-428	-4995	-2069	4781	-2711	-279	-925	277	952	723	1092	0
1628	0	0	4006	-428	-4434	-1789	4220	-2431	-498	-952	180	760	733	1049	0
1629	0	0	3162	-438	-3600	-1362	3381	-2019	-461	-743	252	300	339	1165	0
1630	0	0	2128	-467	-2595	-830	2361	-1531	-562	-781	21	-291	-182	1076	0
1631	0	0	1087	-492	-1579	-297	1333	-1035	-483	-758	-153	-576	-407	1002	0
1632	0	0	51	-519	-570	234	310	-544	-770	-890	-87	-847	-713	1037	0
1633	0	0	-1066	-537	529	801	-797	-4	-626	-727	-42	-828	-956	927	0
1634	0	0	-2348	-568	1780	1458	-2064	606	-508	-578	151	-970	-1150	874	0
1635	0	0	-3491	-576	2915	2033	-3203	1169	-267	-283	355	-1006	-1466	944	0
1636	0	0	-4680	-605	4075	2642	-4377	1735	-36	-13	620	-874	-1332	1037	0
1637	0	0	-5731	-620	5111	3175	-5421	2245	232	256	686	-838	-1433	1032	0
1638	0	0	-6859	-634	6225	3746	-6542	2795	420	502	1129	-746	-1534	1002	0
1639	0	0	-7883	-663	7220	4273	-7551	3278	358	704	1278	-859	-1695	892	0
1640	0	0	-8861	-686	8175	4773	-8518	3744	539	644	1315	-750	-1846	589	0
1641	0	0	-9680	-706	8974	5193	-9327	4134	710	640	1272	-690	-1811	620	0
1642	0	0	-10211	-729	9482	5470	-9846	4376	700	277	1226	-514	-1815	510	0
1643	0	0	-10615	-739	9876	5677	-10245	4568	735	294	1220	-285	-1687	292	0
1644	0	0	-10599	-737	9862	5668	-10230	4562	768	347	1309	-1	-1713	95	0
1645	0	0	-10580	-756	9824	5668	-10202	4534	1020	349	1105	-3	-1577	209	0
1646	0	0	-9962	-777	9185	5369	-9573	4204	1144	502	1034	69	-1371	595	0
1647	0	0	-9109	-791	8318	4950	-8713	3763	1111	488	1039	372	-1165	552	0
1648	0	0	-8445	-777	7668	4611	-8056	3445	1282	389	1063	539	-946	549	0
1649	0	0	-7559	-779	6780	4169	-7169	3000	1369	304	820	537	-772	405	0
1650	0	0	-6607	-795	5812	3701	-6209	2508	1245	91	622	582	-766	230	0
1651	0	0	-5712	-810	4902	3261	-5307	2046	1047	-73	300	510	-636	120	0
1652	0	0	-4608	-812	3796	2710	-4202	1492	950	-242	244	613	-430	-40	0
1653	0	0	-3696	-810	2886	2253	-3291	1038	818	-129	31	587	-372	-124	0
1654	0	0	-2660	-810	1850	1735	-2255	520	744	-11	323	807	-215	19	0
1655	0	0	-1533	-810	723	1171	-1128	-43	810	-48	388	973	-3	-32	0
1656	0	0	-351	-814	-463	582	56	-638	818	-32	535	1420	291	157	0
1657	0	0	740	-810	-1550	35	1145	-1180	754	31	457	1561	562	364	0
1658	0	0	2013	-803	-2816	-605	2414	-1809	754	211	690	1697	580	323	0
1659	0	0	2901	-810	-3711	-1045	3306	-2260	568	228	750	1604	492	246	0
1660	0	0	3618	-818	-4436	-1400	4027	-2627	322	75	686	1371	322	-11	0
1661	0	0	4403	-805	-5208	-1799	4805	-3006	366	21	516	1115	395	225	0
1662	0	0	5002	-808	-5810	-2097	5406	-3309	58	-221	500	1055	277	-71	0
1663	0	0	5562	-805	-6367	-2378	5964	-3586	230	-67	622	871	382	116	0
1664	0	0	5896	-791	-6687	-2552	6291	-3739	386	-75	647	616	302	279	0
1665	0	0	6256	-807	-7063	-2724	6659	-3935	539	42	741	525	302	570	0
1666	0	0	6406	-820	-7226	-2793	6816	-4023	822	223	894	667	422	942	0
1667	0	0	6418	-810	-7228	-2804	6823	-4019	1065	203	993	789	516	1175	0
1668	0	0	6296	-810	-7106	-2743	6701	-3958	1396	502	1169	723	556	1317	0
1669	0	0	5747	-814	-6561	-2466	6154	-3687	1431	525	1119	531	259	1119	0
1670	0	0	5354	-824	-6178	-2265	5766	-3501	1402	494	1350	360	-44	981	0
1671	0	0	4728	-828	-5556	-1950	5142	-3192	1311	461	1406	347	-69	723	0
1672	0	0	3965	-824	-4789	-1570	4377	-2806	1204	279	1286	304	-267	514	0
1673	0	0	3397	-808	-4205	-1294	3801	-2506	1361	434	1381	306	-403	453	0
1674	0	0	2685	-812	-3497	-936	3091	-2154	1476	576	1608	411	-438	364	0
1675	0	0	2185	-816	-3001	-684	2593	-1908	1600	630	1606	512	-517	238	0
1676	0	0	1506	-818	-2324	-344	1915	-1571	1775	779	1761	719	-242	539	0
1677	0	0	1048	-824	-1872	-112	1460	-1348	1777	905	1650	754	-269	591	0
1678	0	0	520	-818	-1338	149	929	-1078	1941	1094	1747	882	-192	535	0
1679	0	0	-136	-816	-680	476	272	-748	1709	938	1681	942	-281	291	0
1680	0	0	-868	-808	60	838	-464	-374	1850	931	1387	677	-461	184	0
1681	0	0	-1380	-822	558	1101	-969	-132	1614	713	1070	535	-609	34	0
1682	0	0	-1885	-840	1045	1362	-1465	102	1078	386	803	568	-539	-161	0
1683	0	0	-2292	-834	1458	1563	-1875	312	938	34	616	618	-450	-306	0
1684	0	0	-2921	-822	2099	1871	-2510	638	882	58	651	704	-438	-347	0
1685	0	0	-3308	-816	2492	2062	-2900	838	1006	347	613	521	-506	-65	0
1686	0	0	-3415	-818	2597	2116	-3006	889	1146	496	708	694	-161	240	0
1687	0	0	-3497	-830	2667	2163	-3082	918	1193	498	898	1146	194	807	0
1688	0	0	-3749	-814	2935	2281	-3342	1060	1317	679	907	1288	529	1049	0
1689	0	0	-4096	-830	3266	2463	-3681	1218	1028	630	997	1212	566	1121	0
1690	0	0	-4461	-810	3651	2635	-4056	1420	750	331	741	1101	601	855	0
1691	0	0	-4808	-812	3996	2810	-4402	1592	453	318	655	675	347	694	0
1692	0	0	-4959	-812	4147	2885	-4553	1667	-110	-13	471	682	267	434	0
1693	0	0	-5099	-820	4279	2959	-4689	1729	-415	-7	452	486	271	452	0
1694	0	0	-4948	-816	4132	2882	-4540	1658	-570	-71	401	343	89	545	0
1695	0	0	-4556	-822	3734	2689	-4145	1456	-744	157	576	302	184	799	0
1696	0	0	-4013	-820	3193	2416	-3603	1186	-682	172	634	523	477	1206	0
1697	0	0	-3103	-812	2291	1957	-2697	739	-432	426	830	661	715	1763	0
1698	0	0	-2389	-791	1598	1590	-1993	403	-432	568	898	580	793	1963	0
1699	0	0	-1734	-807	927	1270	-1330	60	-591	727	962	382	766	2093	0
1700	0	0	-1154	-805	349	979	-751	-228	-754	461	937	87	568	1971	0
1701	0	0	-702	-808	-106	755	-298	-457	-960	335	746	-355	467	1971	0
1702	0	0	27	-801	-828	387	427	-814	-1191	36	620	-599	393	1972	0
1703	0	0	503	-781	-1284	139	893	-1032	-1509	34	496	-653	401	1885	0
1704	0	0	1251	-772	-2023	-239	1637	-1397	-1410	67	776	-550	277	1829	0
1705	0	0	1762	-781	-2543	-490	2152	-1662	-1084	102	694	-560	384	2097	0
1706	0	0	2731	-776	-3507	-977	3119	-2141	-810	355	861	-436	521	2512	0
1707	0	0	3700	-779	-4479	-1460	4089	-2629	-711	599	1187	54	797	2692	0
1708	0	0	4384	-766	-5150	-1809	4767	-2958	-353	907	1497	312	847	2758	0
1709	0	0	4832	-762	-5594	-2035	5213	-3178	-287	919	1398	327	671	2397	0
1710	0	0	5261	-770	-6031	-2245	5646	-3400	-358	882	1507	120	438	2087	0
1711	0	0	5373	-776	-6149	-2298	5761	-3462	-568	694	1416	161	277	1680	0
1712	0	0	5474	-772	-6246	-2351	5860	-3509	-595	560	1160	131	151	1348	0
1713	0	0	5556	-752	-6308	-2402	5932	-3530	-448	605	1189	93	230	1150	0
1714	0	0	5469	-760	-6229	-2354	5849	-3494	-337	659	1107	261	42	1008	0
1715	0	0	5451	-766	-6217	-2342	5834	-3491	0	731	1070	483	89	861	0
1716	0	0	5335	-754	-6089	-2290	5712	-3421	459	909	1164	956	411	1319	0
1717	0	0	5349	-752	-6101	-2298	5725	-3426	942	1072	1278	1284	550	1497	0
1718	0	0	5164	-754	-5918	-2205	5541	-3336	1396	1449	1433	1616	750	1429	0
1719	0	0	4732	-764	-5496	-1984	5114	-3130	1447	1449	1532	1744	531	1193	0
1720	0	0	4091	-764	-4855	-1663	4473	-2809	1548	1311	1352	1660	335	690	0
1721	0	0	3466	-772	-4238	-1347	3852	-2505	1443	1119	1216	1705	205	337	0
1722	0	0	2821	-766	-3587	-1027	3204	-2176	1268	812	1082	1612	44	-114	0
1723	0	0	2095	-768	-2863	-663	2479	-1815	1274	838	935	1526	-60	-337	0
1724	0	0	1397	-762	-2159	-317	1778	-1460	1359	832	888	1557	-209	-469	0
1725	0	0	1018	-762	-1780	-128	1399	-1271	1509	1041	1094	1511	-104	-417	0
1726	0	0	530	-777	-1307	123	918	-1042	1683	1237	1226	1829	120	-211	0
1727	0	0	322	-770	-1092	224	707	-931	2095	1212	1429	2089	306	118	0
1728	0	0	-185	-770	-585	477	200	-677	2221	1491	1515	2203	442	285	0
1729	0	0	-576	-766	-190	671	-193	-478	2248	1590	1530	1815	312	277	0
1730	0	0	-1068	-777	291	922	-679	-243	1858	1387	1367	1404	91	-48	0
1731	0	0	-1502	-787	715	1144	-1108	-36	1532	1049	1293	1326	50	-112	0
1732	0	0	-1906	-766	1140	1336	-1523	187	1191	706	1012	1026	-56	-316	0
1733	0	0	-2172	-760	1412	1466	-1792	326	1002	614	954	715	-236	-252	0
1734	0	0	-2308	-762	1546	1535	-1927	392	787	589	923	537	-195	-174	0
1735	0	0	-2162	-764	1398	1463	-1780	317	898	616	956	564	-161	133	0
1736	0	0	-2129	-760	1369	1444	-1749	304	921	692	1049	653	141	708	0
1737	0	0	-1730	-766	964	1248	-1347	99	993	812	1084	661	364	1072	0
1738	0	0	-1483	-750	733	1116	-1108	-8	1115	985	1328	737	514	1352	0
1739	0	0	-1285	-746	539	1015	-912	-103	970	1024	1396	583	360	1270	0
1740	0	0	-1231	-756	475	993	-853	-140	603	892	1094	389	106	927	0
1741	0	0	-1256	-754	502	1005	-879	-126	502	605	948	-73	-40	999	0
1742	0	0	-1183	-770	413	976	-798	-178	-207	230	892	-147	-122	719	0
1743	0	0	-1055	-764	291	909	-673	-236	-554	64	826	-9	-75	529	0
1744	0	0	-1134	-754	380	944	-757	-187	-525	106	807	-73	-149	531	0
1745	0	0	-1072	-750	322	911	-697	-214	-422	349	946	-139	-248	708	0
1746	0	0	-671	-750	-79	710	-296	-414	-155	558	971	9	7	1156	0
1747	0	0	-347	-760	-413	553	33	-586	-108	549	1121	529	496	1456	0
1748	0	0	-153	-756	-603	454	225	-679	93	694	1224	591	506	1738	0
1749	0	0	-58	-748	-690	403	316	-719	-1	715	1321	642	583	1588	0
1750	0	0	-186	-754	-568	470	191	-661	-149	737	1134	273	232	1309	0
1751	0	0	-260	-756	-496	508	118	-626	-393	512	861	110	64	1231	0
1752	0	0	-238	-750	-512	494	137	-631	-696	180	721	-91	-13	979	0
1753	0	0	-360	-744	-384	552	12	-564	-834	176	725	-104	40	808	0
1754	0	0	-468	-733	-265	600	-101	-499	-830	149	589	-161	-81	805	0
1755	0	0	-196	-746	-550	471	177	-648	-698	347	795	46	-15	861	0
1756	0	0	-193	-743	-550	468	178	-646	-510	475	845	422	225	1152	0
1757	0	0	218	-744	-962	263	590	-853	-81	735	1010	599	512	1412	0
1758	0	0	326	-727	-1053	200	689	-890	153	968	1251	834	605	1598	0
1759	0	0	305	-729	-1034	212	669	-881	209	975	1131	760	494	1334	0
1760	0	0	273	-735	-1008	231	640	-871	147	880	1171	620	168	1037	0
1761	0	0	29	-748	-777	359	403	-762	-170	692	1020	521	97	774	0
1762	0	0	48	-739	-787	345	417	-763	-226	467	937	500	5	452	0
1763	0	0	-224	-741	-517	482	146	-629	-211	409	774	403	-157	263	0
1764	0	0	-270	-731	-461	500	95	-596	1	545	770	424	-186	258	0
1765	0	0	-163	-737	-574	450	205	-655	151	657	886	376	-294	296	0
1766	0	0	-21	-744	-723	382	351	-733	578	917	1198	863	104	706	0
1767	0	0	97	-746	-843	324	470	-794	834	997	1228	1140	168	904	0
1768	0	0	245	-746	-991	250	618	-868	1270	1160	1414	1262	308	1078	0
1769	0	0	262	-735	-997	236	629	-866	1460	1313	1435	1245	252	981	0
1770	0	0	87	-737	-824	325	455	-780	1214	1226	1264	902	-50	591	0
1771	0	0	-52	-746	-694	399	321	-720	964	999	1198	814	-131	320	0
1772	0	0	-365	-727	-362	546	-1	-544	774	898	1125	618	-323	114	0
1773	0	0	-367	-735	-368	551	0	-551	543	607	1035	434	-512	-143	0
1774	0	0	-501	-735	-234	618	-133	-484	628	636	1132	653	-261	-126	0
1775	0	0	-574	-735	-161	654	-206	-448	785	774	1107	527	-353	194	0
1776	0	0	-464	-735	-271	599	-96	-503	989	890	1270	797	23	535	0
1777	0	0	-198	-733	-535	465	168	-634	1220	1065	1288	1039	223	907	0
1778	0	0	-192	-725	-533	458	170	-629	1332	1195	1361	1210	488	1045	0
1779	0	0	-120	-725	-605	422	242	-665	1206	1222	1408	979	318	923	0
1780	0	0	-221	-733	-512	477	145	-622	995	1094	1274	807	205	599	0
1781	0	0	-349	-729	-380	539	15	-554	649	735	1078	587	174	525	0
1782	0	0	-479	-729	-250	604	-114	-489	271	353	797	296	34	325	0
1783	0	0	-334	-731	-397	532	31	-564	-9	323	688	265	58	250	0
1784	0	0	-492	-711	-219	601	-136	-465	-128	289	874	195	95	139	0
1785	0	0	-506	-717	-211	611	-147	-464	64	368	679	223	34	281	0
1786	0	0	-201	-717	-516	459	157	-616	182	558	715	349	345	997	0
1787	0	0	293	-719	-1012	213	652	-865	261	692	952	618	583	1154	0
1788	0	0	428	-708	-1136	140	782	-922	508	909	1162	929	824	1301	0
1789	0	0	232	-710	-942	239	587	-826	339	795	1041	677	686	1173	0
1790	0	0	412	-713	-1125	150	768	-919	73	692	1018	494	521	950	0
1791	0	0	225	-719	-944	247	584	-831	-261	327	820	384	471	791	0
1792	0	0	163	-710	-873	273	518	-791	-566	21	733	186	353	543	0
1793	0	0	87	-710	-797	311	442	-753	-638	-52	611	-44	289	419	0
1794	0	0	25	-702	-727	338	376	-714	-593	13	461	-184	223	455	0
1795	0	0	97	-715	-812	309	454	-763	-618	-11	655	-106	213	593	0
1796	0	0	198	-721	-919	261	558	-820	-308	197	758	141	556	1010	0
1797	0	0	625	-715	-1340	45	982	-1027	34	382	878	300	812	1307	0
1798	0	0	628	-702	-1330	37	979	-1016	306	562	1123	393	896	1557	0
1799	0	0	714	-706	-1420	-4	1067	-1063	244	562	1173	277	721	1350	0
1800	0	0	605	-700	-1305	47	955	-1002	42	473	1041	44	550	985	0
1801	0	0	326	-711	-1037	192	681	-874	7	256	671	-252	399	902	0
1802	0	0	241	-727	-968	243	604	-847	-483	11	599	-279	269	514	0
1803	0	0	179	-725	-904	273	541	-814	-552	-296	653	-91	327	339	0
1804	0	0	-82	-706	-624	394	271	-665	-552	-162	580	-131	128	188	0
1805	0	0	-111	-708	-597	409	243	-652	-287	104	589	-114	64	314	0
1806	0	0	51	-717	-768	333	409	-742	65	219	630	-13	178	552	0
1807	0	0	252	-725	-977	236	614	-851	192	294	785	471	523	991	0
1808	0	0	342	-721	-1063	189	702	-892	201	244	764	731	609	890	0
1809	0	0	316	-708	-1024	196	670	-866	471	419	832	853	614	682	0
1810	0	0	122	-708	-830	293	476	-769	308	285	558	554	174	287	0
1811	0	0	-21	-696	-675	358	327	-685	190	34	380	434	34	40	0
1812	0	0	-294	-713	-419	503	62	-566	-19	-64	228	234	-164	-230	0
1813	0	0	-367	-692	-325	529	-21	-508	-139	-259	141	219	-291	-428	0
1814	0	0	-427	-700	-273	563	-77	-486	-252	-166	209	162	-372	-552	0
1815	0	0	-464	-700	-236	582	-114	-468	65	-126	217	378	-318	-446	0
1816	0	0	-308	-719	-411	513	51	-565	273	188	549	647	-46	81	0
1817	0	0	-84	-708	-624	396	270	-666	704	347	644	927	244	504	0
1818	0	0	50	-696	-746	323	398	-721	985	611	950	1022	384	756	0
1819	0	0	4	-704	-708	350	356	-706	890	776	1012	942	226	589	0
1820	0	0	-66	-713	-647	389	290	-680	867	717	946	787	120	417	0
1821	0	0	-198	-698	-500	448	151	-599	708	529	913	570	106	397	0
1822	0	0	-386	-704	-318	545	-34	-511	603	564	927	261	-11	211	0
1823	0	0	-329	-715	-386	522	28	-550	316	389	1051	155	-139	182	0
1824	0	0	-361	-704	-343	532	-9	-523	337	496	1255	228	27	242	0
1825	0	0	-409	-698	-289	553	-60	-493	781	845	1367	143	143	614	0
1826	0	0	-64	-704	-640	384	288	-672	1096	1138	1553	228	339	1292	0
1827	0	0	295	-713	-1008	209	651	-860	1224	1553	2004	549	667	1650	0
1828	0	0	357	-708	-1065	175	711	-886	1553	1875	2393	768	807	1885	0
1829	0	0	284	-713	-997	214	640	-855	1594	2165	2475	502	776	1823	0
1830	0	0	221	-723	-944	251	582	-833	1455	2316	2750	409	622	1722	0
1831	0	0	-70	-735	-665	402	297	-700	1164	2281	2739	327	578	1519	0
1832	0	0	-326	-741	-415	533	44	-578	1076	2225	2700	269	531	1425	0
1833	0	0	-602	-743	-141	672	-230	-442	1092	2533	2991	141	488	1321	0
1834	0	0	-768	-768	0	768	-384	-384	1206	2754	3268	225	574	1387	0
1835	0	0	-837	-869	-32	853	-402	-450	1309	3051	3393	417	498	1280	0
1836	0	0	-59	-935	-876	497	408	-905	1616	3272	3629	744	812	1788	0
1837	0	0	177	-680	-857	251	517	-768	1908	3420	3643	892	1067	1992	0
1838	0	0	-2432	-888	1544	1660	-1988	328	2248	4011	4277	1379	1299	2351	0
1839	0	0	-6104	-1039	5065	3571	-5584	2013	2448	4184	4378	1387	1253	2331	0
1840	0	0	-8613	-1181	7432	4897	-8022	3125	2382	4108	4349	1402	1035	2015	0
1841	0	0	-7965	-1247	6718	4606	-7341	2735	2079	3817	4048	1175	680	1600	0
1842	0	0	-5068	-1332	3736	3200	-4402	1202	1821	3536	4091	1307	516	1229	0
1843	0	0	-2123	-1404	719	1763	-1421	-342	2277	3319	4002	1045	638	1348	0
1844	0	0	-90	-1480	-1390	785	650	-1435	2673	3486	3922	1350	741	1224	0
1845	0	0	-55	-1581	-1526	818	735	-1553	2386	3724	4248	1590	603	1183	0
1846	0	0	-1527	-1711	-184	1619	-671	-947	3061	3443	4801	1798	603	1552	0
1847	0	0	-4569	-1819	2750	3194	-3659	465	3470	3146	4582	1693	580	1557	0
1848	0	0	-8199	-1893	6306	5046	-7252	2206	3280	3784	3604	1387	729	1912	0
1849	0	0	-11484	-1965	9519	6724	-10501	3777	2632	3682	2756	1132	370	2242	0
1850	0	0	-13936	-2046	11890	7991	-12913	4922	2454	2376	3206	1691	-38	2151	0
1851	0	0	-15038	-2114	12924	8576	-13981	5405	3115	987	4339	2248	155	2324	1
1852	0	0	-14573	-2165	12408	8369	-13490	5121	4037	750	5284	2002	1010	2871	0
1853	0	0	-13242	-2225	11017	7733	-12129	4396	4749	1681	5109	1121	1903	3625	0
1854	0	0	-10512	-2287	8225	6399	-9368	2969	4772	2382	4322	7	2490	4031	0
1855	0	0	-6700	-2349	4351	4524	-5525	1001	4068	2219	3342	-1004	2498	4427	0
1856	0	0	-1833	-2399	-566	2116	-633	-1482	3327	1577	2873	-995	2434	4859	0
1857	0	0	3591	-2440	-6031	-575	4811	-4235	2789	989	2574	-195	2157	4657	0
1858	0	0	8505	-2465	-10970	-3020	9737	-6717	2504	647	2597	981	2364	4023	0
1859	0	0	12243	-2473	-14716	-4885	13479	-8594	2388	483	3063	1600	2079	2968	0
1860	0	0	14963	-2483	-17446	-6240	16204	-9964	2153	366	3396	1286	1478	1885	0
1861	65	0	16899	-2510	-19409	-7194	18154	-10959	1136	60	2989	510	938	682	0
1862	65	0	18021	-2525	-20546	-7748	19283	-11535	-34	-215	1992	-135	739	0	0
1863	65	0	18209	-2533	-20742	-7838	19475	-11637	-888	-764	874	-566	580	-614	0
1864	65	0	17908	-2531	-20439	-7688	19173	-11485	-776	-1167	32	-843	506	-884	0
1865	65	0	17442	-2553	-19995	-7444	18718	-11274	-465	-1408	-865	-971	287	-847	0
1866	65	0	16890	-2572	-19462	-7159	18176	-11017	-174	-1297	-1328	-820	370	-787	0
1867	65	0	16170	-2587	-18757	-6791	17463	-10672	-172	-1326	-1435	-651	339	-785	0
1868	65	0	14926	-2568	-17494	-6179	16210	-10031	-182	-1150	-1249	-455	327	-1028	0
1869	65	0	13207	-2539	-15746	-5334	14476	-9142	-225	-1063	-1352	-207	-77	-1515	0
1870	65	0	11209	-2516	-13725	-4346	12467	-8120	-345	-1072	-1216	-48	-580	-2196	0
1871	65	0	9238	-2477	-11715	-3380	10476	-7096	-386	-946	-1055	405	-729	-2714	0
1872	65	0	7525	-2440	-9965	-2542	8745	-6202	-477	-692	-861	492	-1041	-3480	0
1873	65	0	5900	-2401	-8301	-1749	7100	-5351	-469	21	-417	461	-1187	-3701	0
1874	65	0	4443	-2378	-6821	-1032	5632	-4599	-446	750	-19	287	-1216	-3812	0
1875	65	0	3104	-2362	-5466	-371	4285	-3914	-116	1507	283	386	-1111	-3693	0
1876	65	0	1793	-2345	-4138	276	2965	-3241	378	2184	783	647	-647	-3140	0
1877	65	0	520	-2335	-2855	907	1687	-2595	669	2908	1233	741	-343	-2572	0
1878	65	0	-1001	-2289	-1288	1645	143	-1788	849	3348	1798	750	-114	-2102	0
1879	65	0	-2769	-2271	498	2520	-1633	-886	826	3583	2122	826	149	-1827	0
1880	65	0	-4507	-2201	2306	3354	-3406	52	723	3410	2157	822	289	-1788	0
1881	65	0	-6045	-2165	3880	4105	-4962	857	896	3329	2071	688	236	-1575	0
1882	65	0	-7319	-2116	5203	4717	-6261	1543	562	2681	1808	880	605	-1332	0
1883	65	0	-8595	-2073	6522	5334	-7558	2224	287	2035	1829	1293	776	-1154	0
1884	65	0	-9569	-2033	7536	5801	-8552	2751	176	1363	1396	1472	890	-807	0
1885	65	0	-9318	-2011	7307	5664	-8312	2648	186	840	1090	1864	1340	-225	0
1886	65	0	-8597	-2009	6588	5303	-7592	2289	34	327	764	2302	1858	533	0
1887	65	0	-7604	-1984	5620	4794	-6612	1818	-73	56	448	2756	2399	1041	0
1888	65	0	-7295	-1959	5336	4627	-6315	1688	-510	-213	110	2624	2531	1431	0
1889	65	0	-7055	-1920	5135	4487	-6095	1607	-1016	-508	-250	2343	2308	1478	0
1890	65	0	-6742	-1887	4855	4314	-5798	1484	-1716	-1177	-779	1883	1992	1119	0
1891	65	0	-6099	-1864	4235	3981	-5167	1185	-2407	-1695	-1216	1449	1858	927	0
1892	65	0	-5151	-1844	3307	3497	-4229	731	-2737	-2419	-1761	925	1660	706	0
1893	65	0	-4121	-1813	2308	2967	-3214	247	-3119	-2838	-1841	292	1338	362	0
1894	65	0	-3194	-1800	1394	2497	-2294	-203	-3224	-3164	-1850	-256	989	192	0
1895	65	0	-2612	-1786	826	2199	-1719	-480	-3346	-3290	-2007	-921	741	186	0
1896	65	0	-2356	-1780	576	2068	-1466	-602	-3338	-3317	-1949	-1115	521	459	0
1897	65	0	-2420	-1761	659	2090	-1539	-551	-3402	-3272	-1984	-1464	333	746	0
1898	65	0	-2797	-1742	1055	2269	-1926	-343	-3565	-3251	-1699	-1643	-147	669	0
1899	65	0	-3182	-1726	1456	2454	-2319	-135	-3441	-3148	-1425	-2054	-601	774	0
1900	65	0	-3856	-1724	2132	2790	-2994	204	-3720	-3282	-1239	-2663	-1177	529	0
1901	65	0	-4271	-1722	2549	2996	-3410	413	-3746	-3136	-1068	-3136	-1548	422	0
1902	65	0	-4657	-1707	2950	3182	-3803	621	-3825	-3162	-1072	-3812	-1914	450	0
1903	65	0	-4812	-1683	3129	3247	-3970	723	-3589	-3061	-1034	-4411	-2242	580	0
1904	65	0	-4756	-1668	3088	3212	-3922	710	-3296	-2781	-905	-4844	-2508	729	0
1905	65	0	-4663	-1678	2985	3170	-3824	653	-2915	-2428	-452	-4834	-2739	1035	0
1906	65	0	-4561	-1681	2880	3121	-3720	599	-2246	-2015	69	-4518	-2665	1390	0
1907	65	0	-4647	-1672	2975	3159	-3811	651	-1470	-1404	537	-4194	-2448	1742	0
1908	65	0	-5144	-1670	3474	3407	-4309	902	-987	-719	1146	-3969	-2587	1765	0
1909	65	0	-5960	-1660	4300	3810	-5130	1320	-702	-190	1548	-4050	-2913	1513	0
1910	65	0	-6766	-1662	5104	4214	-5935	1721	-640	188	1945	-3876	-3094	896	0
1911	65	0	-7832	-1654	6178	4743	-7005	2262	-481	261	1984	-3666	-3142	562	0
1912	65	0	-8778	-1645	7133	5211	-7955	2744	-362	296	1924	-3363	-3266	164	0
1913	65	0	-9396	-1629	7767	5512	-8581	3069	-161	560	2002	-2929	-3148	-186	0
1914	65	0	-9920	-1635	8285	5777	-9102	3325	139	671	1940	-2343	-3088	-479	0
1915	65	0	-10006	-1635	8371	5820	-9188	3368	582	927	1938	-1623	-2756	-595	0
1916	65	0	-9959	-1623	8336	5791	-9147	3356	894	1076	1856	-822	-2252	-355	0
1917	65	0	-9448	-1619	7829	5533	-8638	3105	1427	1363	1843	-93	-1594	-139	0
1918	65	0	-8850	-1614	7236	5232	-8043	2811	1614	1418	1862	764	-1107	-323	0
1919	65	0	-8178	-1600	6578	4889	-7378	2489	2075	1470	1639	1259	-640	-543	0
1920	65	0	-7521	-1606	5915	4563	-6718	2154	2234	1156	1132	1400	-556	-921	0
1921	65	0	-6465	-1627	4838	4046	-5651	1605	2151	777	626	1600	-446	-1202	0
1922	65	0	-5252	-1623	3629	3437	-4440	1003	1891	190	217	2017	46	-1441	0
1923	65	0	-3983	-1621	2362	2802	-3172	370	1540	-215	-225	2320	576	-1777	0
1924	65	0	-2762	-1581	1181	2171	-1971	-200	1614	-306	-287	2692	836	-1969	0
1925	65	0	-1387	-1567	-180	1477	-603	-873	1821	-294	-341	2849	1189	-1713	0
1926	65	0	240	-1571	-1811	665	1025	-1691	1982	-279	-240	3410	1813	-1392	0
1927	65	0	1995	-1555	-3550	-220	2772	-2552	1992	-289	-190	3750	2423	-1121	0
1928	65	0	3613	-1520	-5133	-1046	4373	-3326	2009	-174	42	4037	2898	-1026	0
1929	65	0	4999	-1486	-6485	-1756	5742	-3985	1693	-391	40	3866	2908	-1078	0
1930	65	0	6369	-1449	-7818	-2460	7093	-4633	1303	-420	-71	3336	2675	-1389	0
1931	65	0	7383	-1445	-8828	-2969	8105	-5136	752	-651	-143	3121	2681	-1557	0
1932	65	0	8377	-1427	-9804	-3475	9090	-5615	430	-962	-407	2650	2525	-1608	0
1933	65	0	9201	-1406	-10607	-3897	9904	-6006	176	-933	-422	2430	2273	-1616	0
1934	65	0	9618	-1416	-11034	-4101	10326	-6225	65	-847	-370	2056	2002	-1342	0
1935	65	0	9880	-1416	-11296	-4232	10588	-6356	-36	-789	-473	1815	1755	-1138	0
1936	65	0	10033	-1422	-11455	-4305	10744	-6438	360	-376	-314	1569	1746	-417	0
1937	65	0	10037	-1420	-11457	-4308	10747	-6438	389	-223	-199	1404	1621	98	0
1938	65	0	9603	-1420	-11023	-4091	10313	-6221	578	48	-17	1297	1455	401	0
1939	65	0	8845	-1433	-10278	-3706	9561	-5855	582	64	176	867	869	230	0
1940	65	0	7484	-1422	-8906	-3031	8195	-5164	616	40	83	314	380	-34	0
1941	65	0	6222	-1429	-7651	-2396	6936	-4540	351	-15	42	-294	-306	44	0
1942	65	0	4693	-1445	-6138	-1624	5415	-3791	75	-114	161	-710	-840	-211	0
1943	65	0	2937	-1437	-4374	-750	3655	-2905	60	-64	386	-1127	-1383	-461	0
1944	65	0	1201	-1441	-2642	120	1921	-2041	-17	143	521	-1423	-1872	-405	0
1945	65	0	-442	-1468	-1026	955	292	-1247	52	370	869	-1674	-2324	-333	0
1946	65	0	-1982	-1480	502	1731	-1242	-489	382	702	1422	-1583	-2298	60	0
1947	65	0	-3519	-1482	2037	2500	-2778	277	576	968	1819	-1544	-2345	331	0
1948	65	0	-4962	-1486	3476	3224	-4219	995	861	1228	2163	-1670	-2312	543	0
1949	65	0	-6434	-1497	4937	3965	-5685	1720	919	1330	2518	-1742	-2425	626	0
1950	65	0	-7996	-1505	6491	4750	-7243	2493	710	987	2374	-1926	-2669	236	0
1951	65	0	-9288	-1509	7779	5398	-8533	3135	430	626	2355	-2068	-2549	277	0
1952	65	0	-10407	-1511	8896	5959	-9651	3692	147	207	1982	-2199	-2698	93	0
1953	65	0	-11460	-1499	9961	6479	-10710	4231	-192	-27	1782	-2378	-2642	-161	0
1954	65	0	-11901	-1511	10390	6706	-11145	4439	-283	-106	1681	-2347	-2710	-50	0
1955	65	0	-12179	-1519	10660	6849	-11419	4570	-358	-145	1503	-2124	-2306	-75	0
1956	65	0	-12029	-1524	10505	6776	-11267	4490	-246	-89	1243	-1934	-1811	535	0
1957	65	0	-11431	-1522	9909	6476	-10670	4193	-256	-170	1245	-1295	-1255	560	0
1958	65	0	-11009	-1517	9492	6263	-10250	3987	-217	-242	1008	-1086	-820	667	0
1959	65	0	-10221	-1509	8712	5865	-9466	3601	-248	-312	642	-1045	-622	492	0
1960	65	0	-9627	-1509	8118	5568	-8872	3304	-731	-704	184	-1061	-673	93	0
1961	65	0	-8871	-1517	7354	5194	-8112	2918	-1158	-1008	-27	-921	-242	-234	0
1962	65	0	-8178	-1509	6669	4843	-7423	2580	-1681	-1458	-479	-828	-172	-626	0
1963	65	0	-7454	-1499	5955	4476	-6704	2228	-1804	-1619	-696	-624	9	-838	0
1964	65	0	-6738	-1491	5247	4114	-5992	1878	-1806	-1802	-942	-485	172	-999	0
1965	65	0	-5642	-1493	4149	3567	-4895	1328	-1705	-1806	-810	-155	483	-948	0
1966	65	0	-4711	-1501	3210	3106	-3960	854	-1649	-1753	-791	407	979	-601	0
1967	65	0	-3403	-1489	1914	2446	-2658	212	-1420	-1629	-704	838	1468	-349	0
1968	65	0	-2385	-1470	915	1927	-1650	-277	-1239	-1425	-593	907	1790	-120	0
1969	65	0	-1321	-1468	-147	1394	-587	-807	-1193	-1396	-585	855	1633	-228	0
1970	65	0	-320	-1478	-1158	899	419	-1318	-1270	-1480	-727	686	1557	-417	0
1971	65	0	613	-1480	-2093	433	1353	-1786	-1484	-1658	-841	320	1501	-541	0
1972	65	0	1631	-1476	-3107	-77	2369	-2291	-1505	-1769	-904	81	1443	-492	0
1973	65	0	2715	-1456	-4171	-629	3443	-2813	-1462	-1594	-783	-137	1257	-661	0
1974	65	0	3783	-1456	-5239	-1163	4511	-3347	-1356	-1400	-566	-244	1123	-502	0
1975	65	0	4600	-1443	-6043	-1578	5321	-3743	-847	-1239	-399	-271	1193	-356	0
1976	65	0	5756	-1458	-7214	-2149	6485	-4336	-378	-919	-122	-190	1012	85	0
1977	65	0	6835	-1468	-8303	-2683	7569	-4885	-95	-601	269	58	1148	560	0
1978	65	0	7627	-1456	-9083	-3085	8355	-5269	170	-337	609	405	1167	713	0
1979	65	0	7972	-1435	-9407	-3268	8689	-5421	477	-27	857	106	779	492	0
1980	65	0	8045	-1443	-9488	-3301	8766	-5465	659	217	962	-320	254	298	0
1981	65	0	8037	-1472	-9509	-3282	8773	-5490	669	197	820	-582	-215	40	0
1982	65	0	7935	-1563	-9498	-3186	8716	-5530	508	-19	832	-582	-486	-304	0
1983	65	0	7632	-1631	-9263	-3000	8447	-5447	597	93	993	-614	-649	-583	0
1984	65	0	6966	-1711	-8677	-2627	7821	-5194	779	178	1045	-632	-818	-822	0
1985	65	0	6412	-1794	-8206	-2309	7309	-5000	1183	545	1249	-605	-948	-562	0
1986	65	0	5820	-1821	-7641	-1999	6730	-4731	1722	832	1453	-240	-737	-261	0
1987	65	0	5137	-1883	-7020	-1627	6078	-4451	2007	1061	1639	149	-512	-168	0
1988	65	0	4264	-1874	-6138	-1195	5201	-4006	2306	1379	1786	368	-467	-1	0
1989	65	0	3304	-1825	-5129	-739	4216	-3477	2390	1462	1825	302	-582	-159	0
1990	65	0	2089	-1738	-3827	-175	2958	-2782	2155	1280	1637	360	-690	-545	0
1991	65	0	822	-1604	-2426	391	1624	-2015	1765	964	1406	314	-834	-840	0
1992	65	0	-138	-1387	-1249	762	555	-1318	1540	801	1127	341	-810	-993	0
1993	65	0	-1151	-1144	7	1147	-579	-568	1210	642	923	322	-853	-1193	0
1994	65	0	-2063	-921	1142	1492	-1602	110	1243	700	1045	671	-774	-1561	0
1995	65	0	-2917	-776	2141	1846	-2529	682	1299	593	876	698	-653	-1282	0
1996	65	0	-3161	-453	2708	1807	-2934	1127	1387	723	1024	1140	-405	-869	0
1997	65	0	-3265	7	3272	1629	-3268	1639	1375	865	1160	1520	13	-568	0
1998	65	0	-3386	558	3944	1414	-3665	2251	1429	954	1074	1532	133	-415	0
1999	65	0	-3459	1142	4601	1158	-4030	2871	1272	1032	993	1443	292	-407	0
[truncated: 32,273 more rows]
