# Supplementary material for: A Robust and Real-Time Capable Envelope-Based Algorithm for Heart Sound Classification: Validation under Different Physiological Conditions
Source: Sensors (Basel). 2020 Feb 11;20(4):972. doi: 10.3390/s20040972 (PMC7070375; doi:10.3390/s20040972)
Supplement: Supplementary file 1 [file sensors-20-00972-s001.zip › Messungen/ys/ys06_unfiltered.csv]

Dataset No.	Pulse (bpm)	Pacer Bit	leadI (�V)	leadII (�V)	leadIII (�V)	lead_avR (�V)	lead_avL (�V)	lead_avF (�V)	V1 (�V)	V2 (�V)	V3 (�V)	V4 (�V)	V5 (�V)	V6 (�V)	R-Wave
1	0	0	922	2196	1274	-1559	-176	1735	-535	-3945	-1501	-271	-721	-638	0
2	0	0	675	2174	1499	-1424	-412	1836	-535	-4275	-1517	-415	-698	-727	0
3	0	0	520	2165	1645	-1342	-562	1905	-566	-4667	-1509	-527	-896	-710	0
4	0	0	473	2135	1662	-1304	-594	1898	-517	-5067	-1464	-651	-867	-801	0
5	0	0	402	2128	1726	-1265	-662	1927	-541	-5422	-1336	-494	-880	-675	0
6	0	0	539	2147	1608	-1343	-534	1877	-486	-5728	-1390	-409	-925	-671	0
7	0	0	538	2132	1594	-1335	-528	1863	-419	-5820	-1332	-285	-855	-560	0
8	0	0	586	2128	1542	-1357	-478	1835	-368	-6006	-1511	-463	-808	-597	0
9	0	0	532	2124	1592	-1328	-530	1858	-436	-6157	-1552	-537	-867	-580	1
10	0	0	594	2126	1532	-1360	-469	1829	-471	-6268	-1726	-618	-861	-498	0
11	0	0	464	2101	1637	-1282	-586	1869	-657	-6262	-1660	-593	-892	-671	0
12	0	0	183	2099	1916	-1141	-866	2007	-810	-6273	-1802	-733	-973	-882	0
13	0	0	181	2095	1914	-1138	-866	2004	-694	-5984	-1804	-797	-952	-762	0
14	0	0	141	2073	1932	-1107	-895	2002	-733	-5740	-1695	-896	-1006	-770	0
15	0	0	146	2054	1908	-1100	-881	1981	-729	-5468	-1616	-853	-1024	-743	0
16	0	0	208	2056	1848	-1132	-820	1952	-710	-4947	-1420	-741	-937	-692	0
17	0	0	210	2062	1852	-1136	-821	1957	-562	-4477	-1348	-717	-886	-609	0
18	0	0	196	2066	1870	-1131	-837	1968	-560	-4025	-1319	-787	-1014	-597	0
19	0	0	219	2050	1831	-1134	-806	1940	-527	-3703	-1202	-1006	-1041	-620	0
20	0	0	181	2037	1856	-1109	-837	1946	-620	-3363	-1169	-995	-1092	-684	0
21	0	0	44	2048	2004	-1046	-980	2026	-677	-3102	-1070	-1057	-1237	-793	0
22	0	0	-150	2042	2192	-946	-1171	2117	-719	-2795	-1068	-1224	-1321	-795	0
23	0	0	-344	2046	2390	-851	-1367	2218	-836	-2502	-1078	-1338	-1495	-1014	0
24	0	0	-485	2038	2523	-776	-1504	2280	-752	-2116	-1026	-1487	-1493	-929	0
25	0	0	-366	2037	2403	-835	-1384	2220	-708	-1811	-973	-1540	-1668	-805	0
26	0	0	-140	2021	2161	-940	-1150	2091	-744	-1571	-770	-1398	-1491	-783	0
27	0	0	-136	2027	2163	-945	-1149	2095	-855	-1526	-659	-1253	-1464	-843	0
28	0	0	-94	2040	2134	-973	-1114	2087	-729	-1261	-583	-1226	-1616	-832	0
29	0	0	-275	2029	2304	-877	-1289	2166	-663	-1389	-795	-1511	-1778	-781	0
30	0	0	-142	2015	2157	-936	-1149	2086	-777	-1524	-915	-1672	-1635	-741	0
31	0	0	-256	2009	2265	-876	-1260	2137	-1045	-1643	-886	-1658	-1714	-758	0
32	0	0	-404	2007	2411	-801	-1407	2209	-1001	-1817	-956	-1734	-1747	-973	0
33	0	0	-595	2004	2599	-704	-1597	2301	-1094	-1839	-1010	-1790	-1782	-938	0
34	0	0	-604	2011	2615	-703	-1609	2313	-1193	-1821	-1144	-1858	-1891	-997	0
35	0	0	-576	1998	2574	-711	-1575	2286	-1123	-1532	-1107	-1608	-1759	-795	0
36	0	0	-529	2004	2533	-737	-1531	2268	-1189	-1270	-1002	-1553	-1742	-807	0
37	0	0	-392	1998	2390	-803	-1391	2194	-1041	-713	-999	-1493	-1606	-682	0
38	0	0	-392	1994	2386	-801	-1389	2190	-1084	-329	-979	-1540	-1534	-700	0
39	0	0	-341	1990	2331	-824	-1336	2160	-1076	104	-987	-1637	-1590	-661	0
40	0	0	-329	1967	2296	-819	-1312	2131	-1173	486	-948	-1606	-1546	-762	0
41	0	0	-441	1974	2415	-766	-1428	2194	-1268	578	-923	-1600	-1614	-807	0
42	0	0	-560	2002	2562	-721	-1561	2282	-1257	746	-1053	-1800	-1538	-900	0
43	0	0	-640	2002	2642	-681	-1641	2322	-1249	781	-1103	-1763	-1606	-892	0
44	0	0	-673	1998	2671	-662	-1672	2334	-1280	578	-1216	-1823	-1707	-933	0
45	0	0	-694	1994	2688	-650	-1691	2341	-1255	335	-1208	-1645	-1660	-884	0
46	0	0	-557	1980	2537	-711	-1547	2258	-1150	129	-1148	-1451	-1598	-739	0
47	0	0	-592	1926	2518	-667	-1555	2222	-1109	-118	-1228	-1497	-1495	-682	0
48	0	0	-492	1870	2362	-689	-1427	2116	-973	-362	-1280	-1423	-1400	-655	0
49	0	0	-462	1796	2258	-667	-1360	2027	-911	-607	-1270	-1507	-1359	-649	0
50	0	0	-547	1720	2267	-586	-1407	1993	-1121	-799	-1257	-1536	-1390	-710	0
51	0	0	-626	1709	2335	-541	-1480	2022	-1216	-1026	-1253	-1573	-1313	-816	0
52	0	0	-766	1691	2457	-462	-1611	2074	-1200	-962	-1187	-1604	-1196	-764	0
53	0	0	-904	1713	2617	-404	-1760	2165	-1183	-938	-1072	-1621	-1346	-944	0
54	0	0	-865	1802	2667	-468	-1766	2234	-1210	-795	-1067	-1658	-1169	-795	0
55	0	0	-773	1910	2683	-568	-1728	2296	-1202	-748	-1028	-1522	-1045	-828	0
56	0	0	-539	2048	2587	-754	-1563	2317	-1070	-746	-851	-1332	-958	-642	0
57	0	0	-423	2279	2702	-928	-1562	2490	-971	-855	-911	-1280	-849	-614	0
58	0	0	-221	2586	2807	-1182	-1514	2696	-865	-977	-1034	-1175	-859	-556	0
59	0	0	0	2863	2863	-1431	-1431	2863	-776	-1460	-1078	-1187	-849	-587	0
60	0	0	54	3059	3005	-1556	-1475	3032	-818	-1992	-1251	-1098	-820	-667	0
61	0	0	248	3431	3183	-1839	-1467	3307	-869	-2430	-1336	-1063	-801	-682	0
62	0	0	295	3942	3647	-2118	-1676	3794	-857	-2892	-1536	-1018	-888	-719	0
63	0	0	493	4539	4046	-2516	-1776	4292	-812	-3298	-1654	-975	-950	-706	0
64	0	0	694	5082	4388	-2888	-1847	4735	-789	-3674	-1633	-931	-971	-764	0
65	0	0	879	5509	4630	-3194	-1875	5069	-744	-3914	-1736	-750	-886	-624	0
66	0	0	1038	5664	4626	-3351	-1794	5145	-729	-4172	-1813	-574	-968	-562	0
67	0	0	1015	5548	4533	-3281	-1759	5040	-647	-4328	-1757	-137	-791	-568	0
68	0	0	712	5282	4570	-2997	-1929	4926	-630	-4562	-1893	-110	-1103	-593	0
69	0	0	450	4832	4382	-2641	-1966	4607	-442	-4644	-2069	-114	-1084	-558	0
70	0	0	81	4273	4192	-2177	-2055	4232	-576	-5040	-2366	-203	-1264	-576	0
71	0	0	-115	3817	3932	-1851	-2023	3874	-669	-5410	-2380	17	-1282	-653	0
72	0	0	-538	3363	3901	-1412	-2219	3632	-776	-5693	-2537	54	-1328	-762	0
73	0	0	-900	3026	3926	-1063	-2413	3476	-754	-5763	-2570	79	-1474	-820	0
74	0	0	-1193	2659	3852	-733	-2522	3255	-605	-5554	-2780	118	-1608	-721	0
75	0	0	-1288	2421	3709	-566	-2498	3065	-572	-5375	-2770	215	-1681	-682	0
76	0	0	-1249	2219	3468	-485	-2358	2843	-550	-4879	-2714	419	-1649	-432	0
77	0	0	-1255	2064	3319	-404	-2287	2691	-459	-4312	-2496	486	-1633	-358	0
78	0	0	-1195	1959	3154	-382	-2174	2556	-440	-3781	-2525	632	-1736	-512	0
79	0	0	-1286	1897	3183	-305	-2234	2540	-417	-3204	-2456	601	-1844	-490	0
80	0	0	-1404	1870	3274	-233	-2339	2572	-568	-2673	-2463	547	-1943	-446	0
81	0	0	-1426	1877	3303	-225	-2364	2590	-665	-2060	-2467	490	-2066	-419	0
82	0	0	-1548	1905	3453	-178	-2500	2679	-838	-1369	-2413	467	-2143	-655	0
83	0	0	-1835	1926	3761	-45	-2798	2843	-824	-847	-2399	434	-2281	-758	0
84	0	0	-2105	1988	4093	58	-3099	3040	-793	-508	-2613	382	-2296	-696	0
85	0	0	-2165	2011	4176	77	-3170	3093	-781	67	-2508	568	-1949	-436	0
86	0	0	-2184	2019	4203	82	-3193	3111	-706	543	-2428	710	-1553	-374	0
87	0	0	-2273	2033	4306	120	-3289	3169	-545	1032	-2415	694	-1293	-279	0
88	0	0	-2478	2040	4518	219	-3498	3279	-516	1422	-2518	692	-1117	-302	0
89	0	0	-2962	2027	4989	467	-3975	3508	-711	1647	-2578	545	-1270	-256	0
90	0	0	-3469	2021	5490	724	-4479	3755	-626	1870	-2582	673	-1282	-411	0
91	0	0	-4095	2023	6118	1036	-5106	4070	-783	1959	-2673	504	-1542	-527	0
92	0	0	-4457	2007	6464	1225	-5460	4235	-816	2393	-2609	469	-1546	-508	0
93	0	0	-4893	2011	6904	1441	-5898	4457	-797	2617	-2766	312	-1604	-550	0
94	0	0	-4663	1998	6661	1332	-5662	4329	-768	3199	-2683	292	-1590	-572	0
95	0	0	-4563	1998	6561	1282	-5562	4279	-840	3587	-2523	322	-1519	-488	0
96	0	0	-4369	1998	6367	1185	-5368	4182	-814	3998	-2368	455	-1683	-374	0
97	0	0	-4467	2000	6467	1233	-5467	4233	-667	4531	-2205	576	-1540	-230	0
98	0	0	-4623	2004	6627	1309	-5625	4315	-690	4784	-2108	432	-1621	-168	0
99	0	0	-4464	2002	6466	1231	-5465	4234	-646	5129	-1899	469	-1616	-69	0
100	0	0	-4503	2007	6510	1248	-5506	4258	-816	5234	-1881	349	-1633	-85	0
101	0	0	-4403	2002	6405	1200	-5404	4203	-816	5257	-1639	358	-1416	-131	0
102	0	0	-4445	2007	6452	1219	-5448	4229	-867	5183	-1614	296	-1495	-126	0
103	0	0	-4427	2015	6442	1206	-5434	4228	-758	5075	-1577	178	-1474	-151	0
104	0	0	-4285	2000	6285	1142	-5285	4142	-770	4900	-1474	170	-1478	-79	0
105	0	0	-4187	2005	6192	1091	-5189	4098	-776	4787	-1414	349	-1315	-56	0
106	0	0	-3884	2005	5889	939	-4886	3947	-659	4537	-1476	545	-1274	-3	0
107	0	0	-3721	1990	5711	865	-4716	3850	-492	4384	-1509	686	-1142	98	0
108	0	0	-3490	1998	5488	746	-4489	3743	-420	3965	-1773	593	-1138	79	0
109	0	0	-3248	2007	5255	620	-4251	3631	-467	3616	-1846	461	-1078	89	0
110	0	0	-3314	2007	5321	653	-4317	3664	-453	3220	-2085	325	-1012	5	0
111	0	0	-3200	2005	5205	597	-4202	3605	-657	2911	-2116	281	-915	-77	0
112	0	0	-3122	2005	5127	558	-4124	3566	-764	2752	-2124	314	-849	-261	0
113	0	0	-3226	2015	5241	605	-4233	3628	-787	2770	-2058	155	-723	-391	0
114	0	0	-3187	2023	5210	582	-4198	3616	-679	2865	-1988	-110	-884	-341	0
115	0	0	-3121	2027	5148	547	-4134	3587	-708	3059	-1893	-65	-779	-209	0
116	0	0	-2794	2015	4809	389	-3801	3412	-845	3212	-1559	-194	-713	-155	0
117	0	0	-2522	2009	4531	256	-3526	3270	-799	3334	-1336	-89	-535	-170	0
118	0	0	-2408	2042	4450	183	-3429	3246	-900	3348	-983	-281	-824	-376	0
119	0	0	-2151	2029	4180	61	-3165	3104	-803	3133	-979	-393	-931	-420	0
120	0	0	-2090	2042	4132	24	-3111	3087	-929	2735	-888	-554	-971	-426	0
121	0	0	-2000	2062	4062	-31	-3031	3062	-1034	2265	-799	-865	-1140	-531	0
122	0	0	-1862	2056	3918	-97	-2890	2987	-1129	1703	-857	-987	-1181	-702	0
123	0	0	-1965	2052	4017	-43	-2991	3034	-1094	1169	-927	-1146	-1241	-770	0
124	0	0	-1899	2056	3955	-78	-2927	3005	-1142	583	-890	-1158	-1340	-896	0
125	0	0	-1641	2062	3703	-210	-2672	2882	-1113	345	-979	-1220	-1218	-680	0
126	0	0	-1433	2062	3495	-314	-2464	2778	-1158	137	-971	-1152	-1229	-799	0
127	0	0	-1213	2073	3286	-430	-2249	2679	-1053	199	-828	-1057	-1164	-682	0
128	0	0	-1186	2079	3265	-446	-2225	2672	-1125	172	-933	-1247	-1185	-680	0
129	0	0	-1009	2083	3092	-537	-2050	2587	-1156	405	-869	-1284	-1268	-737	0
130	0	0	-1009	2081	3090	-536	-2049	2585	-1280	574	-869	-1431	-1109	-814	0
131	0	0	-999	2075	3074	-538	-2036	2574	-1429	727	-867	-1493	-1109	-958	0
132	0	0	-1003	2083	3086	-540	-2044	2584	-1412	985	-843	-1530	-1125	-1057	0
133	0	0	-1117	2097	3214	-490	-2165	2655	-1394	1117	-905	-1643	-1140	-1094	0
134	0	0	-1094	2095	3189	-500	-2141	2642	-1396	1187	-942	-1672	-1249	-1158	0
135	0	0	-946	2095	3041	-574	-1993	2568	-1299	1181	-838	-1598	-1022	-1010	0
136	0	0	-801	2097	2898	-648	-1849	2497	-1299	942	-849	-1451	-960	-983	0
137	0	0	-706	2110	2816	-702	-1761	2463	-1191	888	-933	-1336	-865	-876	0
138	0	0	-664	2116	2780	-726	-1722	2448	-1053	486	-1006	-1385	-921	-820	0
139	0	0	-586	2122	2708	-768	-1647	2415	-1101	197	-1109	-1363	-940	-1030	0
140	0	0	-454	2128	2582	-837	-1518	2355	-1096	-325	-1270	-1299	-927	-970	0
141	0	0	-577	2135	2712	-779	-1644	2423	-1224	-818	-1363	-1309	-841	-1070	0
142	0	0	-760	2132	2892	-686	-1826	2512	-1220	-1272	-1501	-1482	-739	-1072	0
143	0	0	-844	2147	2991	-651	-1917	2569	-1208	-1778	-1538	-1410	-845	-1020	0
144	0	0	-800	2141	2941	-670	-1870	2541	-1131	-2132	-1683	-1425	-760	-956	0
145	0	0	-832	2143	2975	-655	-1903	2559	-1140	-2543	-1664	-1239	-719	-940	0
146	0	0	-704	2145	2849	-720	-1776	2497	-1070	-2801	-1604	-1127	-488	-836	0
147	0	0	-698	2163	2861	-732	-1779	2512	-902	-3111	-1650	-973	-323	-764	0
148	0	0	-697	2166	2863	-734	-1780	2514	-873	-3422	-1798	-938	-380	-779	0
149	0	0	-654	2170	2824	-758	-1739	2497	-861	-3686	-1755	-929	-329	-713	0
150	0	0	-699	2178	2877	-739	-1788	2527	-958	-4013	-1879	-944	-157	-803	0
151	0	0	-689	2182	2871	-746	-1780	2526	-966	-4306	-1961	-822	-170	-828	0
152	0	0	-863	2184	3047	-660	-1955	2615	-1092	-4388	-1872	-892	-194	-929	0
153	0	0	-1028	2198	3226	-585	-2127	2712	-892	-4673	-2037	-878	-124	-902	0
154	0	0	-1038	2203	3241	-582	-2139	2722	-948	-4679	-2013	-878	-188	-882	0
155	0	0	-982	2201	3183	-609	-2082	2692	-873	-4745	-1883	-595	-46	-814	0
156	0	0	-906	2215	3121	-654	-2013	2668	-725	-4811	-1932	-302	-44	-789	0
157	0	0	-848	2223	3071	-687	-1959	2647	-609	-4925	-1965	-139	67	-758	0
158	0	0	-798	2234	3032	-718	-1915	2633	-599	-5141	-2054	-114	-58	-735	0
159	0	0	-638	2244	2882	-803	-1760	2563	-512	-5447	-2176	-11	-25	-816	0
160	0	0	-627	2242	2869	-807	-1748	2555	-556	-6015	-2331	5	-29	-789	0
161	0	0	-642	2229	2871	-793	-1756	2550	-628	-6499	-2382	75	-77	-847	0
162	0	0	-745	2248	2993	-751	-1869	2620	-574	-7117	-2535	151	-102	-923	0
163	0	0	-792	2271	3063	-739	-1927	2667	-490	-7604	-2683	91	-186	-940	0
164	0	0	-799	2258	3057	-729	-1928	2657	-576	-8031	-2729	104	-269	-1098	0
165	0	0	-720	2271	2991	-775	-1855	2631	-360	-8227	-2710	186	-335	-843	0
166	0	0	-529	2287	2816	-879	-1672	2551	-356	-8355	-2591	388	-221	-710	0
167	0	0	-390	2293	2683	-951	-1536	2488	-419	-8252	-2376	521	-226	-795	0
168	0	0	-396	2320	2716	-962	-1556	2518	-304	-7913	-2326	512	-159	-799	0
169	0	0	-357	2324	2681	-983	-1519	2502	-186	-7474	-2190	246	-267	-673	0
170	0	0	-248	2341	2589	-1046	-1418	2465	-238	-6898	-2066	120	-219	-700	0
171	0	0	-232	2324	2556	-1046	-1394	2440	-442	-6359	-1844	3	-248	-760	0
172	0	0	-316	2326	2642	-1005	-1479	2484	-657	-5627	-1532	89	-256	-871	0
173	0	0	-466	2341	2807	-937	-1636	2574	-523	-4785	-1501	-230	-358	-847	0
174	0	0	-159	2345	2504	-1093	-1331	2424	-417	-3940	-1165	-161	-298	-776	0
175	0	0	-243	2362	2605	-1059	-1424	2483	-628	-3270	-1146	-100	-325	-807	0
176	0	0	134	2388	2254	-1261	-1060	2321	-578	-2727	-942	91	-329	-659	0
177	0	0	161	2399	2238	-1280	-1038	2318	-347	-2333	-921	215	-203	-589	0
178	0	0	309	2425	2116	-1367	-903	2270	-459	-2168	-1024	261	-236	-595	0
179	0	0	435	2450	2015	-1442	-790	2232	-347	-2475	-1061	314	-215	-525	0
180	0	0	431	2452	2021	-1441	-795	2236	-263	-2698	-1342	335	-250	-539	0
181	0	0	461	2465	2004	-1463	-771	2234	-463	-3197	-1532	283	-244	-547	0
182	0	0	409	2471	2062	-1440	-826	2266	-403	-3621	-1685	415	-234	-605	0
183	0	0	328	2467	2139	-1397	-905	2303	-417	-4141	-1833	469	-228	-609	0
184	0	0	326	2483	2157	-1404	-915	2320	-397	-4574	-1943	671	-120	-572	0
185	0	0	421	2496	2075	-1458	-827	2285	-128	-4815	-2052	657	-50	-496	0
186	0	0	632	2502	1870	-1567	-619	2186	-161	-5034	-2023	869	242	-285	0
187	0	0	755	2520	1765	-1637	-505	2142	-48	-5205	-1897	1146	271	-263	0
188	0	0	762	2539	1777	-1650	-507	2158	73	-5459	-1920	1099	380	-238	0
189	0	0	943	2543	1600	-1743	-328	2071	211	-5806	-2002	1208	459	-261	0
190	0	0	957	2545	1588	-1751	-315	2066	110	-6198	-1955	1247	488	-240	0
191	0	0	968	2562	1594	-1765	-313	2078	34	-6627	-1963	1204	539	-337	0
192	0	0	857	2587	1730	-1722	-436	2158	131	-7059	-1965	1229	585	-424	0
193	0	0	848	2605	1757	-1726	-454	2181	139	-7515	-2052	1146	644	-395	0
194	0	0	915	2624	1709	-1769	-397	2166	126	-7800	-2093	1146	614	-399	0
195	0	0	968	2624	1656	-1796	-344	2140	87	-8113	-1984	1276	609	-393	0
196	0	0	1151	2648	1497	-1899	-173	2072	186	-8309	-1852	1453	673	-254	0
197	0	0	1180	2646	1466	-1913	-143	2056	234	-8466	-1957	1423	644	-215	0
198	0	0	1313	2655	1342	-1984	-14	1998	368	-8421	-1922	1427	766	-161	0
199	0	0	1317	2657	1340	-1987	-11	1998	298	-8386	-1926	1307	647	-102	0
200	0	0	1159	2650	1491	-1904	-166	2070	112	-8307	-1974	1189	587	-271	0
201	0	0	1044	2673	1629	-1858	-292	2151	9	-7973	-2021	1154	508	-149	0
202	0	0	774	2675	1901	-1724	-563	2288	-161	-7515	-2035	960	327	-399	0
203	0	0	695	2677	1982	-1686	-643	2329	-215	-6797	-1990	799	199	-360	0
204	0	0	541	2671	2130	-1606	-794	2400	-308	-6118	-1969	636	93	-291	0
205	0	0	605	2684	2079	-1644	-737	2381	-331	-5141	-1782	830	79	-252	0
206	0	0	615	2679	2064	-1647	-724	2371	-234	-4256	-1443	776	118	-143	0
207	0	0	600	2675	2075	-1637	-737	2375	-269	-3222	-1348	760	65	-44	0
208	0	0	611	2667	2056	-1639	-722	2361	-228	-2345	-1220	593	25	-48	0
209	0	0	652	2644	1992	-1648	-670	2318	-225	-1515	-1067	471	19	-40	0
210	0	0	557	2628	2071	-1592	-757	2349	-337	-902	-987	351	-114	38	0
211	0	0	546	2615	2069	-1580	-761	2342	-391	-281	-904	337	-81	-98	0
212	0	0	305	2586	2281	-1445	-988	2433	-467	102	-925	190	-162	-184	0
213	0	0	200	2551	2351	-1375	-1075	2451	-467	442	-911	17	-234	-75	0
214	0	0	106	2525	2419	-1315	-1156	2472	-552	675	-902	-85	-223	-23	0
215	0	0	263	2492	2229	-1377	-983	2360	-471	874	-878	44	-242	-36	0
216	0	0	388	2490	2102	-1439	-857	2296	-434	925	-688	126	-67	42	0
217	0	0	456	2473	2017	-1464	-780	2245	-403	843	-816	108	-137	124	0
218	0	0	568	2438	1870	-1503	-651	2154	-252	663	-824	174	-36	265	0
219	0	0	648	2405	1757	-1526	-554	2081	-395	306	-927	-32	-124	188	0
220	0	0	627	2384	1757	-1505	-565	2070	-388	-124	-948	17	-159	168	0
221	0	0	454	2341	1887	-1397	-716	2114	-618	-644	-1072	-32	-162	106	0
222	0	0	348	2324	1976	-1336	-814	2150	-583	-1057	-1146	-126	-205	23	0
223	0	0	188	2304	2116	-1246	-964	2210	-644	-1396	-1222	-207	-269	7	0
224	0	0	124	2263	2139	-1193	-1007	2201	-657	-1744	-1280	-265	-341	131	0
225	0	0	147	2236	2089	-1191	-971	2162	-533	-1967	-1185	-93	-269	46	0
226	0	0	182	2219	2037	-1200	-927	2128	-523	-2165	-1146	-58	-217	234	0
227	0	0	293	2178	1885	-1235	-796	2031	-469	-2399	-1028	170	-192	100	0
228	0	0	200	2159	1959	-1179	-879	2059	-411	-2417	-1014	172	-155	58	0
229	0	0	85	2147	2062	-1116	-988	2104	-323	-2578	-1068	1	-287	145	0
230	0	0	264	2124	1860	-1194	-798	1992	-374	-2710	-1220	-21	-356	98	0
231	0	0	113	2093	1980	-1103	-933	2036	-552	-2780	-1111	-38	-279	58	0
232	0	0	3	2071	2068	-1037	-1032	2069	-647	-2826	-1127	-9	-364	-83	0
233	0	0	-241	2069	2310	-914	-1275	2189	-554	-2727	-999	-56	-320	-168	0
234	0	0	-518	2048	2566	-765	-1542	2307	-463	-2593	-1109	-320	-440	-143	0
235	0	0	-258	2031	2289	-886	-1273	2160	-583	-2343	-876	-263	-355	-85	0
236	0	0	-343	2029	2372	-843	-1357	2200	-370	-1957	-735	-97	-335	46	0
237	0	0	-291	2013	2304	-861	-1297	2158	-446	-1784	-609	-133	-310	-46	0
238	0	0	-281	1984	2265	-851	-1273	2124	-426	-1406	-378	-129	-388	11	0
239	0	0	-400	1974	2374	-787	-1387	2174	-572	-1220	-420	-145	-349	-118	0
240	0	0	-371	1972	2343	-800	-1357	2157	-446	-954	-337	-391	-549	-135	0
241	0	0	-477	1961	2438	-742	-1457	2199	-607	-801	-244	-378	-554	-139	0
242	0	0	-535	1957	2492	-711	-1513	2224	-725	-710	-100	-457	-785	-351	0
243	0	0	-698	1963	2661	-632	-1679	2312	-677	-624	-98	-461	-855	-504	0
244	0	0	-850	1957	2807	-553	-1828	2382	-655	-680	-141	-405	-886	-434	0
245	0	0	-759	1941	2700	-591	-1729	2320	-715	-692	-141	-417	-923	-341	0
246	0	0	-642	1934	2576	-646	-1609	2255	-669	-566	54	-225	-890	-248	0
247	0	0	-588	1947	2535	-679	-1561	2241	-531	-710	-46	-174	-971	-294	0
248	0	0	-479	1959	2438	-740	-1458	2198	-419	-764	-100	-228	-1016	-211	0
249	0	0	-456	1955	2411	-749	-1433	2183	-498	-871	-46	-192	-1107	-244	0
250	0	0	-478	1943	2421	-732	-1449	2182	-533	-952	-77	-310	-1142	-335	0
251	0	0	-521	1940	2461	-709	-1491	2200	-665	-999	-141	-258	-1220	-397	0
252	0	0	-737	1947	2684	-605	-1710	2315	-710	-960	-141	-438	-1278	-517	0
253	0	0	-803	1947	2750	-572	-1776	2348	-653	-849	-108	-541	-1342	-483	0
254	0	0	-817	1918	2735	-550	-1776	2326	-679	-465	23	-558	-1295	-413	0
255	0	0	-796	1918	2714	-561	-1755	2316	-702	-48	207	-527	-1305	-488	0
256	0	0	-693	1920	2613	-613	-1653	2266	-677	422	401	-436	-1282	-316	0
257	0	0	-655	1901	2556	-623	-1605	2228	-490	929	583	-345	-1216	-238	0
258	0	0	-706	1907	2613	-600	-1659	2260	-537	1328	725	-440	-1276	-254	0
259	0	0	-589	1901	2490	-656	-1539	2195	-587	1825	741	-620	-1326	-306	0
260	0	0	-603	1907	2510	-652	-1556	2208	-587	2054	816	-531	-1336	-393	0
261	0	0	-594	1912	2506	-659	-1550	2209	-764	2302	836	-649	-1445	-453	0
262	0	0	-781	1907	2688	-563	-1734	2297	-748	2376	874	-638	-1507	-496	0
263	0	0	-912	1914	2826	-501	-1869	2370	-808	2180	783	-805	-1652	-605	0
264	0	0	-757	1912	2669	-577	-1713	2290	-752	2114	696	-723	-1697	-502	0
265	0	0	-810	1907	2717	-548	-1763	2312	-781	1860	715	-717	-1616	-380	0
266	0	0	-677	1912	2589	-617	-1633	2250	-677	1522	506	-409	-1678	-455	0
267	0	0	-576	1907	2483	-665	-1529	2195	-655	1293	397	-353	-1641	-370	0
268	0	0	-656	1912	2568	-628	-1612	2240	-587	702	124	-364	-1773	-254	0
269	0	0	-407	1932	2339	-762	-1373	2135	-490	296	-73	-291	-1724	-261	0
270	0	0	-506	1926	2432	-710	-1469	2179	-611	-184	-393	-411	-1681	-287	0
271	0	0	-425	1926	2351	-750	-1388	2138	-735	-316	-370	-236	-1695	-467	0
272	0	0	-605	1922	2527	-658	-1566	2224	-741	-605	-550	-306	-1837	-492	0
273	0	0	-632	1924	2556	-646	-1594	2240	-725	-609	-486	-341	-1736	-448	0
274	0	0	-662	1910	2572	-624	-1617	2241	-706	-539	-483	-407	-1773	-510	0
275	0	0	-460	1912	2372	-726	-1416	2142	-673	-246	-440	-325	-1699	-372	0
276	0	0	-370	1907	2277	-768	-1323	2092	-657	-50	-374	-95	-1606	-382	0
277	0	0	-318	1895	2213	-788	-1265	2054	-500	215	-250	-100	-1540	-221	0
278	0	0	-114	1903	2017	-894	-1065	1960	-426	399	-129	-170	-1519	-151	0
279	0	0	-112	1893	2005	-890	-1058	1949	-442	434	-335	-207	-1542	-168	0
280	0	0	-15	1903	1918	-944	-966	1910	-523	364	-277	-223	-1577	-322	0
281	0	0	-105	1899	2004	-897	-1054	1951	-731	87	-149	-316	-1557	-393	0
282	0	0	-217	1895	2112	-839	-1164	2003	-665	-178	-265	-401	-1635	-417	0
283	0	0	-281	1895	2176	-807	-1228	2035	-690	-318	-258	-341	-1617	-494	0
284	0	0	-415	1895	2310	-740	-1362	2102	-589	-570	-457	-494	-1652	-459	0
285	0	0	-184	1891	2075	-853	-1129	1983	-483	-746	-457	-446	-1676	-323	0
286	0	0	-151	1872	2023	-860	-1087	1947	-659	-898	-281	-308	-1583	-234	0
287	0	0	-57	1875	1932	-909	-994	1903	-733	-1012	-285	-180	-1493	-281	0
288	0	0	-132	1885	2017	-876	-1074	1951	-589	-981	-223	-250	-1462	-411	0
289	0	0	-248	1895	2143	-823	-1195	2019	-537	-1018	-310	-492	-1561	-246	0
290	0	0	-159	1905	2064	-873	-1111	1984	-504	-1109	-395	-498	-1608	-292	0
291	0	0	-400	1887	2287	-743	-1343	2087	-746	-964	-322	-488	-1610	-399	0
292	0	0	-469	1895	2364	-713	-1416	2129	-696	-843	-382	-539	-1782	-514	0
293	0	0	-642	1883	2525	-620	-1583	2204	-845	-539	-232	-704	-1800	-560	0
294	0	0	-784	1889	2673	-552	-1728	2281	-952	-246	-238	-657	-1922	-727	0
295	0	0	-768	1889	2657	-560	-1712	2273	-696	93	-162	-679	-2037	-694	0
296	0	0	-636	1889	2525	-626	-1580	2207	-838	496	-21	-624	-2099	-504	0
297	0	0	-708	1879	2587	-585	-1647	2233	-774	754	223	-552	-2225	-576	0
298	0	0	-708	1870	2578	-581	-1643	2224	-793	1035	213	-632	-2362	-622	0
299	0	0	-790	1879	2669	-544	-1729	2274	-799	1030	126	-774	-2506	-595	0
300	0	0	-758	1870	2628	-556	-1693	2249	-917	1096	170	-855	-2490	-646	0
301	0	0	-964	1872	2836	-454	-1900	2354	-1107	1107	139	-989	-2677	-820	0
302	0	0	-1191	1870	3061	-339	-2126	2465	-1212	1191	89	-1164	-2820	-865	0
303	0	0	-1327	1858	3185	-265	-2256	2521	-1158	1398	155	-1290	-2933	-820	0
304	0	0	-1420	1856	3276	-218	-2348	2566	-1297	1835	213	-1418	-2991	-935	0
305	0	0	-1405	1860	3265	-227	-2335	2562	-1387	2372	405	-1400	-3059	-787	0
306	0	0	-1393	1864	3257	-235	-2325	2560	-1317	2966	620	-1389	-3041	-706	0
307	0	0	-1365	1872	3237	-253	-2301	2554	-1297	3730	793	-1369	-3041	-686	0
308	0	0	-1362	1877	3239	-257	-2300	2558	-1262	4351	843	-1509	-3047	-680	0
309	0	0	-1267	1875	3142	-304	-2204	2508	-1274	5042	987	-1681	-3136	-680	0
310	0	0	-1366	1848	3214	-241	-2290	2531	-1356	5668	1055	-1652	-3292	-704	0
311	0	0	-1393	1850	3243	-228	-2318	2546	-1495	6147	1169	-1778	-3212	-805	0
312	0	0	-1550	1852	3402	-151	-2476	2627	-1472	6727	1156	-1897	-3241	-896	0
313	0	0	-1660	1841	3501	-90	-2580	2671	-1530	7245	1196	-1907	-3290	-1001	0
314	0	0	-1637	1833	3470	-98	-2553	2651	-1472	7573	1181	-2050	-3214	-894	0
315	0	0	-1501	1843	3344	-171	-2422	2593	-1332	7880	1334	-1833	-3127	-743	0
316	0	0	-1478	1839	3317	-180	-2397	2578	-1377	8120	1350	-1782	-2956	-704	0
317	0	0	-1244	1860	3104	-308	-2174	2482	-1222	8235	1451	-1726	-2845	-603	0
318	0	0	-1088	1860	2948	-386	-2018	2404	-1092	8258	1396	-1722	-2729	-481	0
319	0	0	-920	1856	2776	-468	-1848	2316	-1165	8097	1371	-1788	-2793	-574	0
320	0	0	-853	1831	2684	-489	-1768	2257	-1195	7862	1392	-1707	-2551	-508	0
321	0	0	-844	1829	2673	-492	-1758	2251	-1323	7459	1315	-1802	-2562	-576	0
322	0	0	-855	1833	2688	-489	-1771	2260	-1290	7212	1342	-1972	-2401	-696	0
323	0	0	-968	1831	2799	-431	-1883	2315	-1354	6855	1299	-2064	-2347	-680	0
324	0	0	-812	1839	2651	-513	-1731	2245	-1358	6630	1336	-2139	-2425	-601	0
325	0	0	-710	1835	2545	-562	-1627	2190	-1229	6438	1437	-1951	-2209	-558	0
326	0	0	-529	1808	2337	-639	-1433	2072	-1315	6295	1453	-1901	-2184	-471	0
327	0	0	-413	1804	2217	-695	-1315	2010	-1121	6105	1649	-1808	-1988	-448	0
328	0	0	-399	1804	2203	-702	-1301	2003	-1113	5806	1614	-1947	-2027	-481	0
329	0	0	-214	1811	2025	-798	-1119	1918	-1037	5505	1666	-2009	-2031	-486	0
330	0	0	-219	1823	2042	-802	-1130	1932	-1099	5284	1697	-2037	-1860	-463	0
331	0	0	-280	1813	2093	-766	-1186	1953	-1321	4935	1703	-2097	-1916	-688	0
332	0	0	-214	1821	2035	-803	-1124	1928	-1295	4611	1891	-2069	-1778	-708	0
333	0	0	-499	1813	2312	-657	-1405	2062	-1266	4345	1811	-2199	-1778	-824	0
334	0	0	-520	1817	2337	-648	-1428	2077	-1196	4215	1757	-2318	-1839	-785	0
335	0	0	-526	1815	2341	-644	-1433	2078	-1125	3880	1623	-2296	-1796	-622	0
336	0	0	-291	1811	2102	-760	-1196	1956	-1067	3845	1784	-2112	-1553	-519	0
337	0	0	-288	1813	2101	-762	-1194	1957	-1131	3631	1765	-1899	-1445	-589	0
338	0	0	-290	1811	2101	-760	-1195	1956	-971	3546	1817	-1897	-1495	-657	0
339	0	0	-262	1827	2089	-782	-1175	1958	-1034	3490	1639	-2023	-1447	-533	0
340	0	0	-239	1825	2064	-793	-1151	1944	-968	3169	1676	-1883	-1422	-587	0
341	0	0	-396	1825	2221	-714	-1308	2023	-1140	2873	1458	-1951	-1480	-711	0
342	0	0	-477	1825	2302	-674	-1389	2063	-1092	2607	1470	-1912	-1532	-737	0
343	0	0	-687	1813	2500	-563	-1593	2156	-1080	2258	1402	-1984	-1489	-764	0
344	0	0	-582	1804	2386	-611	-1484	2095	-1008	1833	1309	-1907	-1509	-946	0
345	0	0	-629	1796	2425	-583	-1527	2110	-952	1400	1330	-1742	-1445	-752	0
346	0	0	-724	1790	2514	-533	-1619	2152	-900	1065	1179	-1672	-1478	-682	0
347	0	0	-522	1778	2300	-628	-1411	2039	-882	622	1152	-1633	-1608	-628	0
348	0	0	-576	1794	2370	-609	-1473	2082	-818	240	1183	-1511	-1451	-706	0
349	0	0	-615	1794	2409	-589	-1512	2101	-900	-62	933	-1577	-1614	-686	0
350	0	0	-594	1792	2386	-599	-1490	2089	-797	-304	758	-1567	-1532	-494	0
351	0	0	-714	1802	2516	-544	-1615	2159	-985	-320	667	-1553	-1680	-675	0
352	0	0	-799	1794	2593	-497	-1696	2193	-931	-21	744	-1581	-1647	-688	0
353	0	0	-1077	1790	2867	-356	-1972	2328	-995	242	756	-1652	-1709	-667	0
354	0	0	-1057	1794	2851	-368	-1954	2322	-946	688	818	-1596	-1792	-570	0
355	0	0	-998	1782	2780	-392	-1889	2281	-973	1251	950	-1410	-1714	-651	0
356	0	0	-997	1784	2781	-393	-1889	2282	-911	1664	1030	-1255	-1616	-496	0
357	0	0	-983	1808	2791	-412	-1887	2299	-776	2062	1055	-1156	-1664	-533	0
358	0	0	-915	1802	2717	-443	-1816	2259	-711	2384	1090	-1144	-1660	-388	0
359	0	0	-916	1784	2700	-434	-1808	2242	-677	2362	935	-1072	-1788	-494	0
360	0	0	-1078	1767	2845	-344	-1961	2306	-807	2172	803	-1024	-1862	-422	0
361	0	0	-1014	1773	2787	-379	-1900	2280	-719	2066	601	-960	-1870	-556	0
362	0	0	-1324	1778	3102	-227	-2213	2440	-760	1874	368	-1045	-1922	-583	0
363	0	0	-1420	1777	3197	-178	-2308	2487	-766	1792	195	-1030	-1963	-508	0
364	0	0	-1415	1780	3195	-182	-2305	2487	-793	1806	38	-907	-2025	-481	0
365	0	0	-1308	1788	3096	-240	-2202	2442	-616	2009	139	-616	-1839	-343	0
366	0	0	-1290	1786	3076	-248	-2183	2431	-772	2209	112	-473	-1951	-318	0
367	0	0	-1114	1782	2896	-334	-2005	2339	-452	2533	234	-248	-1683	-184	0
368	0	0	-1149	1782	2931	-316	-2040	2356	-483	2667	149	-343	-1726	-178	0
369	0	0	-942	1777	2719	-417	-1830	2248	-461	2921	135	-339	-1843	-93	0
370	0	0	-921	1771	2692	-425	-1806	2231	-523	3100	178	-337	-1681	-201	0
371	0	0	-1073	1771	2844	-349	-1958	2307	-671	2977	106	-314	-1821	-312	0
372	0	0	-1084	1763	2847	-339	-1965	2305	-568	2941	25	-291	-1718	-314	0
373	0	0	-1211	1786	2997	-287	-2104	2391	-525	2811	-40	-355	-1639	-265	0
374	0	0	-1188	1786	2974	-299	-2081	2380	-424	2619	-73	-343	-1664	-351	0
375	0	0	-927	1777	2704	-425	-1815	2240	-300	2580	-118	-176	-1458	-197	0
376	0	0	-784	1782	2566	-499	-1675	2174	-407	2227	-7	-50	-1431	-110	0
377	0	0	-555	1784	2339	-614	-1447	2061	-327	2147	81	205	-1229	-108	0
378	0	0	-557	1778	2335	-610	-1446	2056	-137	1922	40	151	-1150	108	0
379	0	0	-318	1767	2085	-724	-1201	1926	-135	1647	23	54	-1026	0	0
380	0	0	-345	1771	2116	-713	-1230	1943	-180	1439	-62	124	-768	-19	0
381	0	0	-276	1759	2035	-741	-1155	1897	-201	1101	42	201	-686	-120	0
382	0	0	-444	1740	2184	-648	-1314	1962	-298	814	0	46	-488	-174	0
383	0	0	-437	1753	2190	-658	-1313	1971	-188	475	-133	108	-531	-149	0
384	0	0	-489	1767	2256	-639	-1372	2011	-133	143	-21	36	-393	-151	0
385	0	0	-324	1761	2085	-718	-1204	1923	-9	-188	-170	201	-213	-159	0
386	0	0	-122	1759	1881	-818	-1001	1820	-40	-669	-162	366	-46	36	0
387	0	0	175	1765	1590	-970	-707	1677	62	-1103	-23	634	197	11	0
388	0	0	175	1773	1598	-974	-711	1685	174	-1579	-178	694	182	7	0
389	0	0	256	1761	1505	-1008	-624	1633	314	-2203	-207	746	221	-11	0
390	0	0	320	1751	1431	-1035	-555	1591	337	-2894	-457	698	256	-23	0
391	0	0	362	1751	1389	-1056	-513	1570	217	-3730	-463	743	382	-44	0
392	0	0	318	1755	1437	-1036	-559	1596	133	-4279	-450	713	411	-137	0
393	0	0	132	1751	1619	-941	-743	1685	131	-5078	-537	735	376	-296	0
394	0	0	179	1767	1588	-973	-704	1677	291	-5854	-614	820	444	-263	0
395	0	0	205	1751	1546	-978	-670	1648	223	-6446	-711	975	595	-215	0
396	0	0	355	1751	1396	-1053	-520	1573	351	-7112	-671	987	766	-52	0
397	0	0	405	1751	1346	-1078	-470	1548	386	-7694	-649	1119	715	-155	0
398	0	0	436	1753	1317	-1094	-440	1535	498	-8250	-762	1098	723	-44	0
399	0	0	481	1751	1270	-1116	-394	1510	459	-8722	-940	979	529	-192	0
400	0	0	368	1751	1383	-1059	-507	1567	440	-9112	-911	977	576	-126	0
401	0	0	314	1751	1437	-1032	-561	1594	256	-9434	-880	952	529	-269	0
402	0	0	167	1744	1577	-955	-705	1660	258	-9306	-890	838	510	-304	0
403	0	0	-31	1747	1778	-858	-904	1762	275	-9137	-917	715	382	-388	0
404	0	0	4	1742	1738	-873	-867	1740	248	-8728	-878	661	275	-310	0
405	0	0	-42	1738	1780	-848	-911	1759	226	-8252	-651	801	195	-320	0
406	0	0	82	1740	1658	-911	-788	1699	256	-7496	-539	913	254	-246	0
407	0	0	22	1744	1722	-883	-850	1733	250	-6871	-405	828	287	-300	0
408	0	0	87	1757	1670	-922	-791	1713	291	-6279	-304	826	48	-318	0
409	0	0	99	1742	1643	-920	-772	1692	221	-5880	-376	717	-67	-151	0
410	0	0	97	1734	1637	-915	-770	1685	195	-5655	-457	675	-194	-234	0
411	0	0	-135	1744	1879	-804	-1007	1811	9	-5435	-459	624	-283	-401	0
412	0	0	-301	1736	2037	-717	-1169	1886	-34	-5356	-564	399	-502	-461	0
413	0	0	-445	1747	2192	-651	-1318	1969	36	-5100	-702	358	-570	-386	0
414	0	0	-576	1742	2318	-583	-1447	2030	-97	-4789	-808	213	-663	-419	0
415	0	0	-473	1732	2205	-629	-1339	1968	-91	-4368	-731	378	-917	-283	0
416	0	0	-384	1728	2112	-672	-1248	1920	-17	-3738	-550	550	-851	-170	0
417	0	0	-472	1724	2196	-626	-1334	1960	-126	-3005	-521	353	-937	-234	0
418	0	0	-402	1726	2128	-662	-1265	1927	-36	-2273	-430	349	-989	-151	0
419	0	0	-431	1724	2155	-646	-1293	1939	-100	-1482	-345	203	-1094	-195	0
420	0	0	-408	1722	2130	-657	-1269	1926	-244	-630	-252	131	-1224	-230	0
421	0	0	-495	1726	2221	-615	-1358	1973	-401	203	-102	-44	-1237	-285	0
422	0	0	-737	1736	2473	-499	-1605	2104	-490	892	34	-291	-1410	-366	0
423	0	0	-834	1740	2574	-453	-1704	2157	-574	1685	91	-550	-1534	-380	0
424	0	0	-881	1736	2617	-427	-1749	2176	-578	2209	166	-543	-1596	-370	0
425	0	0	-861	1738	2599	-438	-1730	2168	-646	2735	322	-550	-1681	-298	0
426	0	0	-708	1742	2450	-517	-1579	2096	-649	3233	504	-490	-1666	-300	0
427	0	0	-617	1726	2343	-554	-1480	2034	-533	3847	576	-490	-1643	-100	0
428	0	0	-679	1726	2405	-523	-1542	2065	-603	4099	554	-700	-1664	-151	0
429	0	0	-516	1718	2234	-601	-1375	1976	-562	4494	613	-838	-1769	-219	0
430	0	0	-590	1718	2308	-564	-1449	2013	-725	4836	704	-843	-1730	-184	0
431	0	0	-648	1711	2359	-531	-1503	2035	-892	4978	836	-1032	-1833	-417	0
432	0	0	-831	1718	2549	-443	-1690	2133	-946	5356	878	-1171	-1784	-374	0
433	0	0	-834	1736	2570	-451	-1702	2153	-997	5676	1016	-1193	-1953	-539	0
434	0	0	-978	1732	2710	-377	-1844	2221	-892	5905	958	-1336	-1864	-446	0
435	0	0	-881	1722	2603	-420	-1742	2162	-952	6068	956	-1326	-1934	-273	0
436	0	0	-669	1709	2378	-520	-1523	2043	-935	6219	1057	-1195	-1825	-308	0
437	0	0	-619	1734	2353	-557	-1486	2043	-981	6157	1158	-1010	-1780	-254	0
438	0	0	-685	1738	2423	-526	-1554	2080	-884	5909	1107	-1076	-1907	-389	0
439	0	0	-577	1751	2328	-587	-1452	2039	-750	5653	958	-1210	-1905	-341	0
440	0	0	-695	1726	2421	-515	-1558	2073	-822	5063	873	-1371	-1963	-267	0
441	0	0	-703	1718	2421	-507	-1562	2069	-1049	4545	680	-1317	-1936	-461	0
442	0	0	-821	1732	2553	-455	-1687	2142	-1016	4056	727	-1229	-1839	-459	0
443	0	0	-938	1713	2651	-387	-1794	2182	-1022	3404	642	-1288	-1982	-537	0
444	0	0	-1026	1713	2739	-343	-1882	2226	-1016	2950	620	-1140	-1860	-566	0
445	0	0	-939	1707	2646	-384	-1792	2176	-859	2626	651	-1206	-1788	-506	0
446	0	0	-846	1703	2549	-428	-1697	2126	-859	2234	725	-979	-1683	-316	0
447	0	0	-646	1709	2355	-531	-1500	2032	-797	2114	721	-964	-1687	-322	0
448	0	0	-687	1697	2384	-505	-1535	2040	-756	1879	754	-704	-1621	-430	0
449	0	0	-654	1703	2357	-524	-1505	2030	-737	1451	622	-865	-1738	-362	0
450	0	0	-630	1703	2333	-536	-1481	2018	-589	1028	554	-907	-1553	-322	0
451	0	0	-636	1713	2349	-538	-1492	2031	-764	789	564	-890	-1623	-386	0
452	0	0	-780	1720	2500	-470	-1640	2110	-766	450	607	-970	-1699	-570	0
453	0	0	-923	1728	2651	-402	-1787	2189	-774	188	564	-1063	-1728	-552	0
454	0	0	-919	1713	2632	-397	-1775	2172	-744	36	614	-1043	-1780	-488	0
455	0	0	-863	1701	2564	-419	-1713	2132	-680	-85	721	-917	-1757	-533	0
456	0	0	-945	1697	2642	-376	-1793	2169	-698	-54	826	-892	-1790	-432	0
457	0	0	-867	1707	2574	-420	-1720	2140	-620	135	880	-840	-1662	-475	0
458	0	0	-876	1713	2589	-418	-1732	2151	-595	339	871	-824	-1759	-353	0
459	0	0	-832	1711	2543	-439	-1687	2127	-496	690	966	-917	-1771	-349	0
460	0	0	-1001	1699	2700	-349	-1850	2199	-690	1094	1041	-944	-1841	-450	0
461	0	0	-1178	1693	2871	-257	-2024	2282	-816	1495	1051	-954	-1941	-552	0
462	0	0	-1378	1718	3096	-170	-2237	2407	-828	1959	1164	-1022	-1963	-599	0
463	0	0	-1608	1732	3340	-62	-2474	2536	-841	2463	1156	-1105	-2091	-591	0
464	0	0	-1684	1709	3393	-12	-2538	2551	-867	2919	1156	-1127	-2132	-593	0
465	0	0	-1829	1705	3534	62	-2681	2619	-859	3177	1144	-1026	-2110	-434	0
466	0	0	-1777	1707	3484	35	-2630	2595	-805	3476	1334	-853	-2281	-502	0
467	0	0	-1730	1705	3435	12	-2582	2570	-667	3666	1299	-679	-2248	-461	0
468	0	0	-1801	1720	3521	40	-2661	2620	-541	3658	1103	-704	-2314	-335	0
469	0	0	-1861	1724	3585	68	-2723	2654	-593	3490	923	-801	-2475	-419	0
470	0	0	-1971	1722	3693	124	-2832	2707	-692	3437	913	-810	-2525	-485	0
471	0	0	-2018	1724	3742	147	-2880	2733	-824	3414	754	-838	-2508	-539	0
472	0	0	-2264	1709	3973	277	-3118	2841	-776	3561	735	-907	-2553	-517	0
473	0	0	-2491	1718	4209	386	-3350	2963	-886	3802	630	-1012	-2578	-444	0
474	0	0	-2448	1738	4186	355	-3317	2962	-777	4202	649	-1010	-2551	-415	0
475	0	0	-2475	1732	4207	371	-3341	2969	-894	4863	863	-857	-2438	-283	0
476	0	0	-2332	1753	4085	289	-3208	2919	-900	5492	1065	-838	-2372	-277	0
477	0	0	-2340	1757	4097	291	-3218	2927	-684	6149	1198	-651	-2263	-67	0
478	0	0	-2280	1792	4072	244	-3176	2932	-636	6555	1222	-758	-2186	-87	0
479	0	0	-2229	1810	4039	209	-3134	2924	-655	6751	1288	-828	-2161	-112	0
480	0	0	-2255	1819	4074	218	-3164	2946	-626	6867	1229	-739	-2159	-124	0
481	0	0	-2370	1837	4207	266	-3288	3022	-764	6691	1132	-803	-2147	-205	0
482	0	0	-2449	1848	4297	300	-3373	3072	-700	6446	970	-777	-2201	-345	0
483	0	0	-2549	1837	4386	356	-3467	3111	-669	5920	857	-822	-2196	-273	0
484	0	0	-2550	1815	4365	367	-3457	3090	-696	5497	636	-828	-2324	-347	0
485	0	0	-2382	1792	4174	295	-3278	2983	-640	5069	624	-616	-2159	-159	0
486	0	0	-2344	1782	4126	281	-3235	2954	-589	4376	517	-434	-2040	-9	0
487	0	0	-2090	1782	3872	154	-2981	2827	-389	4031	368	-304	-2037	1	0
488	0	0	-1999	1784	3783	107	-2891	2783	-329	3561	172	-176	-1986	40	0
489	0	0	-1870	1773	3643	48	-2756	2708	-302	3065	23	-246	-2056	32	0
490	0	0	-1921	1763	3684	79	-2802	2723	-323	2595	-110	-277	-1893	168	0
491	0	0	-1799	1747	3546	26	-2672	2646	-477	2413	-194	-223	-1926	-21	0
492	0	0	-1894	1747	3641	73	-2767	2694	-651	2172	-164	-141	-1825	-73	0
493	0	0	-2010	1740	3750	135	-2880	2745	-545	2037	-250	-112	-1879	-182	0
494	0	0	-2039	1740	3779	149	-2909	2759	-403	1974	-407	-197	-1891	-139	0
495	0	0	-1834	1722	3556	56	-2695	2639	-430	1947	-386	-135	-1755	34	0
496	0	0	-1608	1703	3311	-47	-2459	2507	-442	2029	-207	147	-1608	104	0
497	0	0	-1471	1697	3168	-113	-2319	2432	-349	1846	-157	386	-1513	65	0
498	0	0	-1354	1701	3055	-173	-2204	2378	-131	1810	58	337	-1447	131	0
499	0	0	-1164	1697	2861	-266	-2012	2279	-29	1740	-176	323	-1385	135	0
500	0	0	-1129	1693	2822	-282	-1975	2257	-83	1445	-232	341	-1317	194	0
501	0	0	-1129	1703	2832	-287	-1980	2267	-40	1080	-318	356	-1311	128	0
502	0	0	-1011	1714	2725	-351	-1868	2219	-79	698	-296	403	-1154	110	0
503	0	0	-1040	1705	2745	-332	-1892	2225	-124	395	-473	329	-1136	1	0
504	0	0	-848	1685	2533	-418	-1690	2109	67	-25	-467	432	-1014	126	0
505	0	0	-716	1676	2392	-480	-1554	2034	56	-558	-397	673	-869	186	0
506	0	0	-425	1668	2093	-621	-1259	1880	155	-973	-471	805	-653	322	0
507	0	0	-153	1666	1819	-756	-986	1742	300	-1422	-455	979	-446	448	0
508	0	0	23	1668	1645	-845	-811	1656	380	-2046	-475	1034	-294	477	0
509	0	0	192	1660	1468	-926	-638	1564	393	-2690	-490	1140	-97	422	0
510	0	0	386	1666	1280	-1026	-447	1473	467	-3218	-723	1113	-124	455	0
511	0	0	444	1656	1212	-1050	-384	1434	393	-3773	-849	1109	137	388	0
512	0	0	543	1650	1107	-1096	-282	1378	473	-4087	-642	1191	215	382	0
513	0	0	399	1654	1255	-1026	-428	1454	448	-4624	-727	1117	252	533	0
514	0	0	702	1656	954	-1179	-126	1305	601	-4908	-781	1208	393	442	0
515	0	0	788	1643	855	-1215	-33	1249	578	-5057	-570	1412	663	655	0
516	0	0	998	1649	651	-1323	173	1150	715	-5292	-566	1530	772	554	0
517	0	0	1209	1641	432	-1425	388	1036	894	-5338	-477	1804	975	797	0
518	0	0	1347	1647	300	-1497	523	973	979	-5715	-514	1738	1109	748	0
519	0	0	1478	1650	172	-1564	653	911	937	-5986	-663	1763	1239	708	0
520	0	0	1624	1643	19	-1633	802	831	1055	-6394	-618	1850	1491	797	0
521	0	0	1585	1654	69	-1619	758	861	948	-6898	-768	1901	1513	677	0
522	0	0	1497	1654	157	-1575	670	905	1059	-7236	-876	1903	1732	679	0
523	0	0	1519	1647	128	-1583	695	887	1171	-7626	-954	1924	1813	752	0
524	0	0	1645	1650	5	-1647	820	827	1187	-8016	-1162	2058	1914	743	0
525	0	0	1727	1652	-75	-1689	901	788	1315	-8299	-1098	2281	2155	968	0
526	0	0	1962	1660	-302	-1811	1132	679	1369	-8619	-1165	2459	2489	1136	0
527	0	0	2203	1658	-545	-1930	1374	556	1491	-8823	-1107	2611	2603	1072	0
528	0	0	2129	1650	-479	-1889	1304	585	1600	-9335	-1282	2686	2733	1115	0
529	0	0	2217	1606	-611	-1911	1414	497	1571	-9816	-1435	2547	2814	1138	0
530	0	0	2209	1544	-665	-1876	1437	439	1592	-10229	-1462	2714	2958	1068	0
531	0	0	2079	1468	-611	-1773	1345	428	1423	-10732	-1517	2653	2987	989	0
532	0	0	1949	1400	-549	-1674	1249	425	1588	-11187	-1616	2686	3102	915	0
533	0	0	1765	1377	-388	-1571	1076	494	1662	-11531	-1616	2653	3265	935	0
534	0	0	1809	1361	-448	-1585	1128	456	1652	-11686	-1633	2531	3233	979	0
535	0	0	1832	1336	-496	-1584	1164	420	1668	-11754	-1579	2665	3457	1008	0
536	0	0	1923	1400	-523	-1661	1223	438	1726	-11698	-1371	2789	3517	1070	0
537	0	0	1863	1489	-374	-1676	1118	557	1736	-11463	-1387	2772	3662	1080	0
538	0	0	1999	1627	-372	-1813	1185	627	1819	-11127	-1299	2731	3521	1127	0
539	0	0	1997	1796	-201	-1896	1099	797	1726	-10865	-1094	2496	3614	1020	0
540	0	0	1965	2046	81	-2005	942	1063	1563	-10604	-1024	2362	3618	904	0
541	0	0	1934	2339	405	-2136	764	1372	1437	-10204	-973	2263	3552	882	0
542	0	0	1711	2580	869	-2145	421	1724	1105	-9828	-900	2087	3247	663	0
543	0	0	1533	2869	1336	-2201	98	2102	1132	-9410	-853	1978	3123	448	0
544	0	0	1474	3301	1827	-2387	-176	2564	1237	-8927	-954	1804	2991	647	0
545	0	0	1682	3864	2182	-2773	-250	3023	1152	-8582	-1016	1831	2770	630	0
546	0	0	1872	4436	2564	-3154	-346	3500	995	-8039	-1008	1951	2867	651	0
547	0	0	2096	4947	2851	-3521	-377	3899	985	-7661	-1001	2165	2667	684	0
548	0	0	1994	5278	3284	-3636	-645	4281	989	-7294	-1028	2075	2374	502	0
549	0	0	1764	5288	3524	-3526	-880	4406	975	-7046	-1224	1967	2104	496	0
550	0	0	1626	5158	3532	-3392	-953	4345	909	-6826	-1354	1887	2009	481	0
551	0	0	1182	4838	3656	-3010	-1237	4247	647	-6799	-1487	1831	1759	403	0
552	0	0	675	4351	3676	-2513	-1500	4013	613	-6654	-1517	1769	1598	197	1
553	0	0	-62	3786	3848	-1862	-1955	3817	452	-6739	-1650	1608	1346	114	0
554	0	0	-330	3309	3639	-1489	-1984	3474	510	-6702	-1685	1689	1226	85	0
555	0	0	-708	2795	3503	-1043	-2105	3149	490	-6879	-1563	1777	1189	234	0
556	0	0	-937	2426	3363	-744	-2150	2894	562	-7049	-1660	1862	1086	157	0
557	0	0	-1187	2085	3272	-449	-2229	2678	655	-7168	-1553	1831	1074	182	0
558	0	0	-1294	1866	3160	-286	-2227	2513	711	-7337	-1542	1841	917	180	0
559	0	0	-1438	1693	3131	-127	-2284	2412	700	-7595	-1583	1757	649	157	0
560	0	0	-1397	1557	2954	-80	-2175	2255	640	-7909	-1577	1594	671	207	0
561	0	0	-1474	1486	2960	-6	-2217	2223	533	-7897	-1367	1575	556	168	0
562	0	0	-1700	1458	3158	121	-2429	2308	455	-7820	-1385	1410	331	-153	0
563	0	0	-1855	1470	3325	192	-2590	2397	432	-7447	-1266	1276	201	-38	0
564	0	0	-1842	1487	3329	177	-2585	2408	327	-6921	-1078	1160	75	-36	0
565	0	0	-1738	1515	3253	111	-2495	2384	372	-6262	-896	1247	75	-81	0
566	0	0	-1558	1557	3115	0	-2336	2336	308	-5527	-684	1307	-46	-79	0
567	0	0	-1478	1612	3090	-67	-2284	2351	382	-4803	-560	1330	-124	40	0
568	0	0	-1408	1637	3045	-114	-2226	2341	382	-4163	-578	1286	-104	-52	0
569	0	0	-1271	1664	2935	-196	-2103	2299	279	-3567	-543	1123	-312	-42	0
570	0	0	-1307	1678	2985	-185	-2146	2331	194	-2948	-320	1152	-289	-91	0
571	0	0	-1305	1680	2985	-187	-2145	2332	100	-2446	-258	1092	-473	-209	0
572	0	0	-1447	1680	3127	-116	-2287	2403	73	-1771	-129	896	-481	-275	0
573	0	0	-1649	1676	3325	-13	-2487	2500	-3	-1266	-131	748	-587	-337	0
574	0	0	-1632	1660	3292	-14	-2462	2476	-188	-384	-81	613	-700	-372	0
575	0	0	-1594	1647	3241	-26	-2417	2444	-67	409	56	663	-539	-147	0
576	0	0	-1465	1650	3115	-92	-2290	2382	-85	1336	409	818	-776	-240	0
577	0	0	-1340	1647	2987	-153	-2163	2317	-15	2101	485	820	-791	-201	0
578	0	0	-1309	1647	2956	-169	-2132	2301	-15	2739	502	711	-894	-118	0
579	0	0	-1157	1654	2811	-248	-1984	2232	-71	3189	502	512	-1034	-195	0
580	0	0	-1224	1660	2884	-218	-2054	2272	-184	3587	481	570	-1063	-250	0
581	0	0	-1282	1662	2944	-190	-2113	2303	-333	3552	564	409	-1179	-368	0
582	0	0	-1325	1664	2989	-169	-2157	2326	-360	3592	459	349	-1084	-428	0
583	0	0	-1458	1649	3107	-95	-2282	2378	-339	3424	475	269	-1160	-296	0
584	0	0	-1337	1662	2999	-162	-2168	2330	-360	3026	428	226	-1220	-362	0
585	0	0	-1156	1649	2805	-246	-1980	2227	-306	2783	500	362	-1140	-226	0
586	0	0	-972	1641	2613	-334	-1792	2127	-271	2425	539	504	-985	-203	0
587	0	0	-870	1650	2520	-390	-1695	2085	-205	1895	481	529	-1053	-166	0
588	0	0	-549	1656	2205	-553	-1377	1930	-73	1493	492	554	-944	-48	0
589	0	0	-400	1656	2056	-628	-1228	1856	-151	929	341	337	-950	-145	0
590	0	0	-215	1649	1864	-717	-1039	1756	-213	446	287	459	-983	-151	0
591	0	0	-272	1662	1934	-695	-1103	1798	-304	-195	161	388	-1032	-323	0
592	0	0	-229	1652	1881	-711	-1055	1766	-304	-690	64	294	-1068	-353	0
593	0	0	-303	1652	1955	-674	-1129	1803	-300	-1152	-62	275	-1049	-201	0
594	0	0	-113	1650	1763	-768	-938	1706	-238	-1427	-137	174	-1084	-252	0
595	0	0	70	1664	1594	-867	-762	1629	-232	-1478	-87	329	-935	-124	0
596	0	0	249	1676	1427	-962	-589	1551	-267	-1505	-48	457	-876	-226	0
597	0	0	430	1681	1251	-1055	-410	1466	-184	-1418	-23	479	-805	-93	0
598	0	0	638	1689	1051	-1163	-206	1370	-62	-1293	81	399	-702	-27	0
599	0	0	779	1683	904	-1231	-62	1293	-197	-1055	-9	275	-774	-128	0
600	0	0	816	1687	871	-1251	-27	1279	-162	-985	46	104	-748	-50	0
601	0	0	919	1691	772	-1305	73	1231	-306	-644	246	197	-737	-126	0
602	0	0	780	1697	917	-1238	-68	1307	-504	-399	267	1	-841	-424	0
603	0	0	712	1691	979	-1201	-133	1335	-368	176	500	-83	-781	-426	0
604	0	0	597	1714	1117	-1155	-260	1415	-411	591	320	-246	-942	-386	0
605	0	0	817	1709	892	-1263	-37	1300	-407	1107	341	-279	-960	-213	0
606	0	0	997	1705	708	-1351	144	1206	-374	1573	774	-122	-869	-164	0
607	0	0	1104	1703	599	-1403	252	1151	-440	1810	841	21	-937	-234	0
608	0	0	1153	1709	556	-1431	298	1132	-316	2205	869	32	-1035	-306	0
609	0	0	1223	1713	490	-1468	366	1101	-438	2219	834	-192	-1233	-327	0
610	0	0	1222	1726	504	-1474	359	1115	-502	2046	741	-118	-1293	-356	0
611	0	0	1059	1726	667	-1392	196	1196	-537	1833	715	-273	-1552	-391	0
612	0	0	964	1707	743	-1335	110	1225	-620	1398	597	-211	-1621	-632	0
613	0	0	857	1695	838	-1276	9	1266	-721	1074	502	-356	-1792	-624	0
614	0	0	937	1720	783	-1328	77	1251	-647	634	399	-221	-1912	-657	0
615	0	0	884	1724	840	-1304	22	1282	-620	176	343	-95	-1986	-582	0
616	0	0	972	1744	772	-1358	100	1258	-597	-56	269	27	-1990	-500	0
617	0	0	1096	1761	665	-1428	215	1213	-537	-211	409	172	-2104	-519	0
618	0	0	1083	1765	682	-1424	200	1223	-597	-360	225	42	-2201	-677	0
619	0	0	1009	1771	762	-1390	123	1266	-552	-376	364	3	-2415	-741	0
620	0	0	994	1771	777	-1382	108	1274	-700	-304	166	-42	-2407	-673	0
621	0	0	997	1767	770	-1382	113	1268	-706	75	341	-190	-2595	-777	0
622	0	0	683	1757	1074	-1220	-195	1415	-892	583	473	-322	-2750	-923	0
623	0	0	475	1761	1286	-1118	-405	1523	-938	1189	593	-434	-2942	-983	0
624	0	0	390	1749	1359	-1069	-484	1554	-1057	2031	764	-657	-3090	-940	0
625	0	0	440	1747	1307	-1093	-433	1527	-970	2975	1113	-510	-3057	-935	0
626	0	0	369	1771	1402	-1070	-516	1586	-1061	3911	1288	-519	-3175	-954	0
627	0	0	448	1786	1338	-1117	-445	1562	-991	4793	1540	-547	-3270	-801	0
628	0	0	374	1794	1420	-1084	-523	1607	-1028	5647	1680	-692	-3315	-840	0
629	0	0	364	1813	1449	-1088	-542	1631	-1070	6268	1680	-878	-3422	-882	0
630	0	0	203	1817	1614	-1010	-705	1715	-1121	6782	1761	-911	-3501	-861	0
631	0	0	106	1819	1713	-962	-803	1766	-1317	7176	1856	-993	-3695	-1004	0
632	0	0	-132	1823	1955	-845	-1043	1889	-1340	7575	1833	-970	-3695	-1026	0
633	0	0	-339	1837	2176	-749	-1257	2006	-1387	7752	1732	-1297	-3856	-1053	0
634	0	0	-303	1829	2132	-763	-1217	1980	-1315	8136	1905	-1264	-3783	-970	0
635	0	0	-493	1833	2326	-670	-1409	2079	-1429	8196	1726	-1264	-3689	-886	0
636	0	0	-244	1835	2079	-795	-1161	1957	-1325	8489	2064	-1115	-3792	-921	0
637	0	0	-373	1846	2219	-736	-1296	2032	-1193	8615	2087	-985	-3761	-857	0
638	0	0	-433	1856	2289	-711	-1361	2072	-1195	8563	1994	-1136	-3761	-814	0
639	0	0	-342	1875	2217	-766	-1279	2046	-1154	8545	1967	-1251	-3783	-847	0
640	0	0	-502	1872	2374	-685	-1438	2123	-1164	8367	1959	-1175	-3757	-752	0
641	0	0	-745	1870	2615	-562	-1680	2242	-1392	8004	1897	-1344	-3866	-989	0
642	0	0	-960	1893	2853	-466	-1906	2373	-1297	7695	1864	-1332	-3730	-1018	0
643	0	0	-1226	1905	3131	-339	-2178	2518	-1321	7276	1695	-1515	-3779	-1063	0
644	0	0	-1271	1908	3179	-318	-2225	2543	-1330	6937	1645	-1499	-3763	-1002	0
645	0	0	-1251	1899	3150	-324	-2200	2524	-1177	6499	1819	-1311	-3682	-944	0
646	0	0	-1123	1899	3022	-388	-2072	2460	-1198	6151	1848	-1233	-3606	-966	0
647	0	0	-1100	1897	2997	-398	-2048	2447	-1004	5614	1910	-1111	-3556	-902	0
648	0	0	-1105	1907	3012	-401	-2058	2459	-981	5090	1872	-1169	-3526	-989	0
649	0	0	-1077	1922	2999	-422	-2038	2460	-950	4510	1819	-1309	-3548	-869	0
650	0	0	-1049	1938	2987	-444	-2018	2462	-1026	4013	1852	-1282	-3556	-979	0
651	0	0	-1121	1959	3080	-419	-2100	2519	-1144	3433	1747	-1356	-3532	-1154	0
652	0	0	-1172	1974	3146	-401	-2159	2560	-1032	3107	1819	-1458	-3517	-1179	0
653	0	0	-1270	2002	3272	-366	-2271	2637	-1152	2921	1656	-1586	-3608	-1167	0
654	0	0	-1209	2011	3220	-401	-2214	2615	-1177	2898	1808	-1619	-3629	-1131	0
655	0	0	-1114	2013	3127	-449	-2120	2570	-1111	3078	1856	-1565	-3530	-1142	0
656	0	0	-983	2031	3014	-524	-1998	2522	-1144	3418	1936	-1507	-3466	-1049	0
657	0	0	-873	2027	2900	-577	-1886	2463	-1092	3868	2066	-1443	-3414	-1103	0
658	0	0	-751	2025	2776	-637	-1763	2400	-1053	4370	2124	-1542	-3439	-1076	0
659	0	0	-545	2058	2603	-756	-1574	2330	-1065	4785	2240	-1581	-3459	-1022	0
660	0	0	-605	2066	2671	-730	-1638	2368	-1228	4972	2271	-1761	-3542	-1146	0
661	0	0	-467	2091	2558	-812	-1512	2324	-1156	5265	2345	-1806	-3476	-1117	0
662	0	0	-609	2081	2690	-736	-1649	2385	-1390	5515	2432	-1808	-3594	-1377	0
663	0	0	-745	2095	2840	-675	-1792	2467	-1334	5606	2518	-1994	-3722	-1472	0
664	0	0	-706	2112	2818	-703	-1762	2465	-1127	5711	2481	-2013	-3554	-1354	0
665	0	0	-598	2118	2716	-760	-1657	2417	-1239	5678	2419	-2044	-3590	-1206	0
666	0	0	-287	2132	2419	-922	-1353	2275	-1125	5835	2597	-1806	-3548	-1158	0
667	0	0	-177	2151	2328	-987	-1252	2239	-1144	5876	2684	-1604	-3488	-1140	0
668	0	0	-146	2166	2312	-1010	-1229	2239	-1006	5880	2710	-1627	-3542	-1165	0
669	0	0	-97	2174	2271	-1038	-1184	2222	-958	5742	2539	-1759	-3548	-1136	0
670	0	0	39	2188	2149	-1113	-1055	2168	-1107	5643	2518	-1763	-3503	-1167	0
671	0	0	-43	2207	2250	-1082	-1146	2228	-1067	5561	2359	-1742	-3459	-1169	0
672	0	0	81	2215	2134	-1148	-1026	2174	-1239	5389	2236	-1895	-3583	-1297	0
673	0	0	-46	2225	2271	-1089	-1158	2248	-1169	5391	2225	-1813	-3476	-1185	0
674	0	0	38	2234	2196	-1136	-1079	2215	-1198	5387	2064	-1746	-3532	-1286	0
675	0	0	159	2240	2081	-1199	-961	2160	-1080	5367	2141	-1484	-3340	-1111	0
676	0	0	320	2260	1940	-1290	-810	2100	-989	5232	2056	-1307	-3226	-999	0
677	0	0	462	2283	1821	-1372	-679	2052	-824	5364	2083	-1181	-3104	-1001	0
678	0	0	560	2296	1736	-1428	-588	2016	-907	5276	1971	-1096	-3090	-907	0
679	0	0	676	2293	1617	-1484	-470	1955	-902	5183	1992	-1030	-2972	-904	0
680	0	0	533	2300	1767	-1416	-617	2033	-797	4925	1817	-1107	-2878	-869	0
681	0	0	537	2302	1765	-1419	-614	2033	-797	4811	1681	-1028	-2814	-810	0
682	0	0	549	2314	1765	-1431	-608	2039	-737	4679	1771	-929	-2787	-880	0
683	0	0	456	2324	1868	-1390	-706	2096	-776	4549	1555	-942	-2655	-859	0
684	0	0	580	2343	1763	-1461	-591	2053	-618	4566	1559	-888	-2584	-717	0
685	0	0	737	2345	1608	-1541	-435	1976	-611	4607	1584	-700	-2392	-675	0
686	0	0	825	2349	1524	-1587	-349	1936	-504	4543	1575	-386	-2269	-570	0
687	0	0	910	2335	1425	-1622	-257	1880	-420	4436	1460	-306	-2128	-504	0
688	0	0	1001	2337	1336	-1669	-167	1836	-256	4289	1427	-203	-2050	-323	0
689	0	0	1011	2320	1309	-1665	-149	1814	-259	3994	1303	-273	-2038	-283	0
690	0	0	956	2296	1340	-1626	-192	1818	-353	3614	1185	-254	-1947	-374	0
691	0	0	828	2275	1447	-1551	-309	1861	-401	3084	1098	-145	-1936	-481	0
692	0	0	646	2262	1616	-1454	-485	1939	-362	2607	886	-112	-1905	-556	0
693	0	0	547	2258	1711	-1402	-582	1984	-355	2075	694	-52	-1994	-420	0
694	0	0	502	2238	1736	-1370	-617	1987	-368	1699	675	-15	-1974	-444	0
695	0	0	457	2201	1744	-1329	-643	1972	-265	1325	508	201	-1848	-364	0
696	0	0	673	2199	1526	-1436	-426	1862	-126	1028	591	436	-1713	-261	0
697	0	0	594	2153	1559	-1373	-482	1856	-201	649	440	593	-1701	-248	0
698	0	0	590	2128	1538	-1359	-474	1833	-13	364	351	609	-1730	-207	0
699	0	0	590	2101	1511	-1345	-460	1806	0	-71	159	679	-1538	-54	0
700	0	0	550	2069	1519	-1309	-484	1794	-50	-417	-25	741	-1522	-75	0
701	0	0	518	2037	1519	-1277	-500	1778	25	-774	-112	807	-1356	-104	0
702	0	0	339	2007	1668	-1173	-664	1837	-32	-1164	-399	849	-1313	-228	0
703	0	0	307	1990	1683	-1148	-688	1836	64	-1410	-424	950	-1319	-9	0
704	0	0	262	1957	1695	-1109	-716	1826	97	-1660	-554	892	-1224	-32	0
705	0	0	384	1930	1546	-1157	-581	1738	213	-1815	-562	1193	-1078	87	0
706	0	0	553	1893	1340	-1223	-393	1616	411	-1936	-504	1522	-791	153	0
707	0	0	700	1864	1164	-1282	-232	1514	618	-2093	-516	1612	-679	259	0
708	0	0	921	1852	931	-1386	-5	1391	688	-2405	-558	1724	-597	358	0
709	0	0	1016	1815	799	-1415	108	1307	768	-2760	-603	1788	-519	335	0
710	0	0	1028	1796	768	-1412	130	1282	640	-3199	-704	1844	-320	320	0
711	0	0	1157	1771	614	-1464	271	1192	812	-3691	-719	1972	-256	287	0
712	0	0	970	1755	785	-1362	92	1270	723	-4275	-808	1879	-164	211	0
713	0	0	995	1734	739	-1364	128	1236	871	-4718	-752	1996	-116	106	0
714	0	0	964	1722	758	-1343	103	1240	981	-5162	-843	2017	58	329	0
715	0	0	1224	1701	477	-1462	373	1089	1239	-5534	-834	2161	184	508	0
716	0	0	1408	1689	281	-1548	563	985	1274	-6031	-768	2496	360	477	0
717	0	0	1525	1654	129	-1589	698	891	1303	-6421	-580	2665	419	465	0
718	0	0	1578	1647	69	-1612	754	858	1555	-6805	-545	2787	395	405	0
719	0	0	1609	1616	7	-1612	801	811	1716	-7290	-647	2677	356	463	0
720	0	0	1674	1614	-60	-1644	867	777	1844	-7917	-694	2620	312	409	0
721	0	0	1716	1621	-95	-1668	905	763	1757	-8396	-680	2739	331	256	0
722	0	0	1542	1606	64	-1574	739	835	1852	-8999	-789	2830	207	32	0
723	0	0	1439	1600	161	-1519	639	880	1804	-9575	-845	2818	58	-3	0
724	0	0	1453	1600	147	-1526	653	873	1980	-10066	-927	2896	-56	-122	0
725	0	0	1537	1608	71	-1572	733	839	2159	-10468	-888	3078	100	75	0
726	0	0	1496	1608	112	-1552	692	860	2250	-10838	-942	3086	79	95	0
727	0	0	1650	1590	-60	-1620	855	765	2172	-11213	-917	3286	-75	102	0
728	0	0	1652	1573	-79	-1612	865	747	2273	-11579	-937	3369	-7	50	0
729	0	0	1608	1583	-25	-1595	816	779	2064	-12107	-1041	3232	15	145	0
730	0	0	1645	1583	-62	-1614	853	760	2046	-12383	-1039	3299	42	250	0
731	0	0	1488	1592	104	-1540	692	848	1887	-12726	-1065	3183	29	100	0
732	0	0	1267	1573	306	-1420	480	939	1905	-12873	-1158	3105	-25	-31	0
733	0	0	1094	1584	490	-1339	302	1037	1858	-12968	-1202	2935	-114	-58	0
734	0	0	1077	1565	488	-1321	294	1026	1903	-12800	-1214	2851	-128	-40	0
735	0	0	1063	1565	502	-1314	280	1033	1971	-12732	-1142	2962	-314	-34	0
736	0	0	1146	1561	415	-1353	365	988	1998	-12472	-1022	2993	-362	9	0
737	0	0	1032	1555	523	-1293	254	1039	2042	-11973	-962	2979	-444	-29	0
738	0	0	1065	1571	506	-1318	279	1038	2106	-11478	-929	2851	-539	-108	0
739	0	0	1054	1573	519	-1313	267	1046	2192	-10844	-948	2760	-702	40	0
740	0	0	997	1567	570	-1282	213	1068	2056	-10105	-970	2582	-830	-62	0
741	0	0	878	1555	677	-1216	100	1116	1969	-9331	-861	2500	-966	-211	0
742	0	0	741	1557	816	-1149	-37	1186	1914	-8371	-929	2401	-1016	-133	0
743	0	0	536	1540	1004	-1038	-234	1272	1877	-7567	-997	2231	-1200	-265	0
744	0	0	638	1538	900	-1088	-131	1219	1823	-6485	-909	2159	-1293	-159	0
745	0	0	609	1546	937	-1077	-164	1241	1819	-5585	-783	2217	-1259	-58	0
746	0	0	750	1557	807	-1153	-28	1182	1823	-4917	-810	2182	-1420	-98	0
747	0	0	759	1546	787	-1152	-14	1166	1980	-4240	-727	2217	-1338	-48	0
748	0	0	782	1544	762	-1163	10	1153	1819	-4006	-840	2000	-1515	-42	0
749	0	0	891	1542	651	-1216	120	1096	1775	-3631	-940	1932	-1567	56	0
750	0	0	859	1538	679	-1198	90	1108	1647	-3453	-979	1908	-1447	58	0
751	0	0	801	1536	735	-1168	33	1135	1408	-3356	-1068	1647	-1486	-159	0
752	0	0	687	1548	861	-1117	-87	1204	1293	-3152	-1129	1621	-1460	-168	0
753	0	0	538	1548	1010	-1043	-236	1279	1039	-2941	-1210	1356	-1427	-114	0
754	0	0	547	1538	991	-1042	-222	1264	923	-2502	-1218	1284	-1301	-17	0
755	0	0	563	1542	979	-1052	-208	1260	834	-2132	-1202	1293	-1057	106	0
756	0	0	701	1548	847	-1124	-73	1197	628	-1460	-898	1323	-1111	95	0
757	0	0	650	1548	898	-1099	-124	1223	572	-983	-822	1251	-869	162	0
758	0	0	723	1559	836	-1141	-56	1197	492	-653	-762	1165	-832	170	0
759	0	0	730	1550	820	-1140	-45	1185	393	-450	-791	1008	-818	159	0
760	0	0	625	1532	907	-1078	-141	1219	252	-382	-857	904	-836	52	0
761	0	0	611	1540	929	-1075	-159	1234	87	-419	-845	820	-888	15	0
762	0	0	276	1546	1270	-911	-497	1408	-42	-459	-783	659	-977	-118	0
763	0	0	184	1555	1371	-869	-593	1463	-58	-463	-865	444	-1171	-217	0
764	0	0	211	1559	1348	-885	-568	1453	19	-448	-684	413	-1160	-223	0
765	0	0	138	1565	1427	-851	-644	1496	-46	-440	-599	444	-1255	-236	0
766	0	0	326	1573	1247	-949	-460	1410	87	-333	-438	537	-1181	-131	0
767	0	0	275	1559	1284	-917	-504	1421	-13	-153	-228	446	-1268	-197	0
768	0	0	413	1557	1144	-985	-365	1350	155	124	-118	415	-1224	-151	0
769	0	0	324	1546	1222	-935	-449	1384	-38	244	-98	197	-1354	-292	0
770	0	0	318	1524	1206	-921	-444	1365	-153	250	166	1	-1309	-283	0
771	0	0	108	1522	1414	-815	-653	1468	-300	420	114	-31	-1313	-364	0
772	0	0	105	1501	1396	-803	-645	1448	-477	407	271	-223	-1344	-543	0
773	0	0	-89	1517	1606	-714	-847	1561	-510	409	333	-254	-1431	-593	0
774	0	0	-264	1532	1796	-634	-1030	1664	-403	292	265	-477	-1416	-461	0
775	0	0	-109	1522	1631	-706	-870	1576	-403	258	343	-469	-1352	-393	0
776	0	0	-51	1520	1571	-734	-811	1545	-440	195	471	-258	-1255	-283	0
777	0	0	35	1542	1507	-788	-736	1524	-525	176	655	-209	-1266	-453	0
778	0	0	23	1561	1538	-792	-757	1549	-356	118	779	-225	-1251	-510	0
779	0	0	-105	1542	1647	-718	-876	1594	-292	-23	589	-327	-1257	-440	0
780	0	0	-23	1532	1555	-754	-789	1543	-382	-221	647	-434	-1266	-570	0
781	0	0	-16	1532	1548	-758	-782	1540	-426	-250	744	-428	-1189	-453	0
782	0	0	-190	1538	1728	-674	-959	1633	-556	-360	723	-552	-1408	-713	0
783	0	0	-153	1544	1697	-695	-925	1620	-442	-228	733	-593	-1389	-739	0
784	0	0	-192	1542	1734	-675	-963	1638	-457	-296	758	-620	-1567	-725	0
785	0	0	-137	1515	1652	-689	-894	1583	-444	-147	834	-504	-1361	-628	0
786	0	0	-41	1526	1567	-742	-804	1546	-417	-44	896	-455	-1307	-564	0
787	0	0	116	1530	1414	-823	-649	1472	-271	178	1014	-360	-1158	-523	0
788	0	0	128	1522	1394	-825	-633	1458	-374	153	869	-403	-1359	-510	0
789	0	0	318	1513	1195	-915	-438	1354	-428	242	983	-384	-1224	-537	0
790	0	0	148	1513	1365	-830	-608	1439	-399	44	843	-554	-1200	-556	0
791	0	0	304	1530	1226	-917	-461	1378	-475	137	799	-706	-1218	-550	0
792	0	0	122	1520	1398	-821	-638	1459	-568	180	791	-754	-1212	-659	0
793	0	0	39	1519	1480	-779	-720	1499	-655	259	902	-779	-1396	-882	0
794	0	0	99	1503	1404	-801	-652	1453	-605	223	824	-789	-1344	-725	0
795	0	0	138	1501	1363	-819	-612	1432	-547	296	770	-663	-1195	-457	0
796	0	0	232	1520	1288	-876	-528	1404	-607	535	781	-644	-1245	-496	0
797	0	0	396	1503	1107	-949	-355	1305	-388	880	927	-426	-1229	-420	0
798	0	0	423	1511	1088	-967	-332	1299	-426	913	878	-558	-1338	-312	0
799	0	0	584	1491	907	-1037	-161	1199	-432	1090	818	-583	-1414	-434	0
800	0	0	557	1503	946	-1030	-194	1224	-562	993	743	-688	-1416	-450	0
801	0	0	531	1497	966	-1014	-217	1231	-618	935	696	-723	-1427	-591	0
802	0	0	327	1489	1162	-908	-417	1325	-723	950	636	-929	-1458	-647	0
803	0	0	359	1486	1127	-922	-384	1306	-698	1012	665	-1014	-1470	-599	0
804	0	0	400	1484	1084	-942	-342	1284	-651	1065	764	-1074	-1402	-595	0
805	0	0	458	1480	1022	-969	-282	1251	-669	1179	871	-950	-1361	-446	0
806	0	0	668	1484	816	-1076	-74	1150	-564	1336	892	-772	-1218	-428	0
807	0	0	753	1484	731	-1118	11	1107	-541	1623	1047	-735	-1195	-267	0
808	0	0	830	1468	638	-1149	96	1053	-508	1825	981	-797	-1206	-323	0
809	0	0	819	1466	647	-1142	86	1056	-523	2000	1049	-836	-1152	-271	0
810	0	0	871	1466	595	-1168	138	1030	-665	2013	1043	-766	-1274	-252	0
811	0	0	961	1484	523	-1222	219	1003	-659	2137	1001	-818	-1144	-386	0
812	0	0	807	1478	671	-1142	68	1074	-717	2178	929	-880	-1280	-455	0
813	0	0	830	1470	640	-1150	95	1055	-669	2180	942	-911	-1336	-486	0
814	0	0	916	1478	562	-1197	177	1020	-632	2087	896	-927	-1410	-516	0
815	0	0	941	1472	531	-1206	205	1001	-679	1912	890	-655	-1396	-391	0
816	0	0	1125	1470	345	-1297	390	907	-582	1757	797	-535	-1365	-424	0
817	0	0	1228	1464	236	-1346	496	850	-440	1629	878	-455	-1394	-292	0
818	0	0	1271	1472	201	-1371	535	836	-461	1268	706	-566	-1532	-355	0
819	0	0	1308	1484	176	-1396	566	830	-424	1090	746	-521	-1668	-380	0
820	0	0	1303	1487	184	-1395	559	835	-564	805	644	-605	-1751	-422	0
821	0	0	1210	1489	279	-1349	465	884	-647	750	679	-597	-1691	-362	0
822	0	0	1117	1489	372	-1303	372	930	-915	779	721	-737	-1740	-659	0
823	0	0	932	1486	554	-1209	189	1020	-667	983	725	-741	-1920	-665	0
824	0	0	835	1486	651	-1160	92	1068	-644	1282	711	-834	-1891	-510	0
825	0	0	970	1484	514	-1227	228	999	-692	1678	721	-851	-1907	-287	0
826	0	0	1093	1451	358	-1272	367	904	-739	2184	896	-690	-1841	-238	0
827	0	0	1122	1447	325	-1284	398	886	-758	2624	981	-585	-1839	-271	0
828	0	0	1117	1456	339	-1286	389	897	-614	3247	1020	-465	-1856	-250	0
829	0	0	1032	1476	444	-1254	294	960	-576	3429	824	-686	-1928	-292	0
830	0	0	1150	1462	312	-1306	419	887	-702	3802	888	-614	-1881	-242	0
831	0	0	1042	1455	413	-1248	314	934	-793	3887	731	-694	-1965	-351	0
832	0	0	902	1456	554	-1179	174	1005	-752	4019	715	-690	-2048	-430	0
833	0	0	795	1462	667	-1128	64	1064	-793	4147	591	-743	-2112	-407	0
834	0	0	884	1466	582	-1175	151	1024	-642	4147	475	-646	-2190	-356	0
835	0	0	817	1468	651	-1142	83	1059	-690	3959	485	-488	-2132	-333	0
836	0	0	929	1462	533	-1195	198	997	-638	3843	380	-300	-1992	-283	0
837	0	0	937	1460	523	-1198	207	991	-461	3532	442	-176	-2031	-192	0
838	0	0	1040	1470	430	-1255	305	950	-457	3282	300	-306	-1986	-217	0
839	0	0	1069	1480	411	-1274	329	945	-514	2948	176	-323	-1819	-67	0
840	0	0	958	1462	504	-1210	227	983	-457	2434	174	-310	-1817	-279	0
841	0	0	923	1464	541	-1193	191	1002	-578	2097	184	-399	-1742	-124	0
842	0	0	807	1462	655	-1134	76	1058	-601	1998	304	-420	-1699	-296	0
843	0	0	599	1429	830	-1014	-115	1129	-675	1825	205	-442	-1664	-269	0
844	0	0	597	1437	840	-1017	-121	1138	-725	1767	374	-384	-1600	-426	0
845	0	0	661	1427	766	-1044	-52	1096	-453	1990	366	-395	-1455	-128	0
846	0	0	826	1433	607	-1129	109	1020	-517	2097	516	-259	-1288	-62	0
847	0	0	913	1429	516	-1171	198	972	-275	2368	700	-58	-1344	-153	0
848	0	0	858	1445	587	-1151	135	1016	-300	2240	632	-77	-1264	-52	0
849	0	0	1007	1439	432	-1223	287	935	-250	2201	613	-110	-1439	-178	0
850	0	0	853	1433	580	-1143	136	1006	-411	1920	550	-83	-1247	-195	0
851	0	0	835	1451	616	-1143	109	1033	-428	1575	508	-112	-1383	-364	0
852	0	0	736	1447	711	-1091	12	1079	-310	1278	440	-118	-1193	-399	0
853	0	0	526	1439	913	-982	-193	1176	-376	909	393	-151	-1309	-362	0
854	0	0	604	1447	843	-1025	-119	1145	-234	597	314	-83	-1268	-353	0
855	0	0	629	1445	816	-1037	-93	1130	-267	475	465	120	-1111	-232	0
856	0	0	712	1443	731	-1077	-9	1087	-292	228	490	195	-1039	-248	0
857	0	0	716	1449	733	-1082	-8	1091	-40	273	597	374	-808	-137	0
858	0	0	882	1462	580	-1172	151	1021	-23	230	502	335	-808	-110	0
859	0	0	846	1464	618	-1155	114	1041	-58	170	523	201	-717	-131	0
860	0	0	921	1456	535	-1188	193	995	-81	62	628	242	-665	-190	0
861	0	0	796	1449	653	-1122	71	1051	-159	-112	568	306	-589	-254	0
862	0	0	757	1447	690	-1102	33	1068	-205	-124	552	192	-642	-358	0
863	0	0	584	1453	869	-1018	-142	1161	-230	-320	471	211	-624	-318	0
864	0	0	642	1429	787	-1035	-72	1108	-98	-488	294	225	-599	-304	0
865	0	0	809	1429	620	-1119	94	1024	81	-593	405	430	-436	-287	0
866	0	0	949	1437	488	-1193	230	962	34	-659	593	527	-440	-186	0
867	0	0	1036	1445	409	-1240	313	927	108	-851	498	671	-409	-182	0
868	0	0	1078	1431	353	-1254	362	892	223	-1090	240	576	-349	-98	0
869	0	0	1224	1418	194	-1321	515	806	281	-1239	329	560	-308	-194	0
870	0	0	1155	1420	265	-1287	445	842	151	-1367	174	516	-283	-232	0
871	0	0	1096	1437	341	-1266	377	889	36	-1647	168	457	-252	-248	0
872	0	0	1059	1429	370	-1244	344	899	56	-1571	77	430	-349	-291	0
873	0	0	963	1422	459	-1192	252	940	42	-1480	145	304	-298	-291	0
874	0	0	968	1433	465	-1200	251	949	-32	-1484	62	203	-382	-366	0
875	0	0	1064	1420	356	-1242	354	888	65	-1226	221	426	-289	-149	0
876	0	0	1038	1406	368	-1222	335	887	0	-1092	180	541	-261	-192	0
877	0	0	1283	1414	131	-1348	576	772	42	-774	452	527	-242	-174	0
878	0	0	1280	1423	143	-1351	568	783	168	-599	368	597	-242	-221	0
879	0	0	1184	1414	230	-1299	477	822	97	-661	219	372	-356	-149	0
880	0	0	1224	1412	188	-1318	518	800	69	-729	137	192	-331	-64	0
881	0	0	1285	1420	135	-1352	575	777	-50	-766	267	166	-318	-164	0
882	0	0	1168	1422	254	-1295	457	838	-248	-768	314	128	-337	-289	0
883	0	0	1017	1422	405	-1219	306	913	-178	-700	318	102	-471	-366	0
884	0	0	923	1435	512	-1179	205	973	-93	-818	128	0	-508	-356	0
885	0	0	1032	1425	393	-1228	319	909	-62	-777	207	-48	-448	-219	0
886	0	0	1084	1433	349	-1258	367	891	-93	-677	250	108	-508	-42	0
887	0	0	1200	1425	225	-1312	487	825	-64	-463	407	56	-533	-120	0
888	0	0	1213	1420	207	-1316	503	813	-73	-366	432	-19	-644	-32	0
889	0	0	1201	1414	213	-1307	494	813	-133	-370	494	-48	-686	-104	0
890	0	0	1168	1404	236	-1286	466	820	-250	-166	440	-230	-595	-104	0
891	0	0	1090	1410	320	-1250	385	865	-347	-213	465	-279	-801	-261	0
892	0	0	959	1412	453	-1185	253	932	-372	-36	409	-384	-993	-318	0
893	0	0	778	1410	632	-1094	73	1021	-378	133	339	-543	-1002	-279	0
894	0	0	765	1418	653	-1091	56	1035	-417	275	378	-543	-1162	-271	0
895	0	0	771	1422	651	-1096	60	1036	-475	455	477	-411	-1086	-226	0
896	0	0	855	1427	572	-1141	141	999	-393	525	364	-347	-1150	-207	0
897	0	0	919	1429	510	-1174	204	969	-351	698	446	-223	-1158	-159	0
898	0	0	992	1416	424	-1204	284	920	-405	750	465	-360	-1301	-178	0
899	0	0	916	1422	506	-1169	205	964	-485	688	388	-351	-1406	-267	0
900	0	0	860	1416	556	-1138	152	986	-475	521	110	-589	-1491	-141	0
901	0	0	782	1412	630	-1097	76	1021	-607	463	69	-502	-1656	-302	0
902	0	0	633	1418	785	-1025	-76	1101	-669	535	87	-682	-1850	-529	0
903	0	0	433	1410	977	-921	-272	1193	-704	539	-1	-762	-1839	-469	0
904	0	0	405	1406	1001	-905	-298	1203	-708	533	-58	-869	-1887	-417	0
905	0	0	499	1422	923	-960	-212	1172	-636	706	69	-684	-1844	-356	0
906	0	0	512	1404	892	-958	-190	1148	-706	917	58	-521	-1910	-320	0
907	0	0	574	1396	822	-985	-124	1109	-640	1167	13	-516	-1841	-327	0
908	0	0	609	1410	801	-1009	-96	1105	-585	1299	-104	-560	-1802	-240	0
909	0	0	613	1390	777	-1001	-82	1083	-628	1472	-149	-646	-1829	-339	0
910	0	0	587	1390	803	-988	-108	1096	-760	1555	-192	-704	-1749	-345	0
911	0	0	489	1383	894	-936	-202	1138	-830	1484	-153	-733	-1689	-399	0
912	0	0	316	1398	1082	-857	-383	1240	-890	1499	-129	-933	-1841	-535	0
913	0	0	293	1408	1115	-850	-411	1261	-865	1530	-164	-911	-1829	-426	0
914	0	0	279	1400	1121	-839	-421	1260	-754	1563	-112	-867	-1732	-335	0
915	0	0	419	1406	987	-912	-284	1196	-787	1623	-52	-894	-1668	-420	0
916	0	0	595	1402	807	-998	-106	1104	-731	1625	52	-727	-1553	-388	0
917	0	0	630	1398	768	-1014	-69	1083	-675	1586	161	-659	-1412	-271	0
918	0	0	786	1408	622	-1097	82	1015	-587	1435	182	-810	-1408	-219	0
919	0	0	937	1416	479	-1176	229	947	-574	1408	180	-818	-1307	-277	0
920	0	0	845	1425	580	-1135	132	1002	-667	1092	197	-884	-1266	-316	0
921	0	0	918	1418	500	-1168	209	959	-667	968	322	-900	-1241	-415	0
922	0	0	693	1408	715	-1050	-11	1061	-752	849	254	-898	-1224	-438	0
923	0	0	623	1412	789	-1017	-83	1100	-777	657	285	-1142	-1132	-566	0
924	0	0	708	1406	698	-1057	5	1052	-688	793	335	-1074	-1086	-333	0
925	0	0	783	1396	613	-1089	85	1004	-733	820	517	-929	-1053	-343	0
926	0	0	809	1400	591	-1104	109	995	-711	962	603	-743	-907	-314	0
927	0	0	864	1381	517	-1122	173	949	-514	840	531	-729	-808	-341	0
928	0	0	995	1379	384	-1187	305	881	-378	948	477	-611	-692	-168	0
929	0	0	978	1381	403	-1179	287	892	-393	673	388	-657	-768	-192	0
930	0	0	1015	1371	356	-1193	329	863	-442	597	339	-622	-741	-285	0
931	0	0	886	1390	504	-1138	191	947	-529	374	279	-585	-776	-360	0
932	0	0	755	1381	626	-1068	64	1003	-453	248	83	-531	-762	-339	0
933	0	0	652	1400	748	-1026	-48	1074	-370	1	25	-605	-723	-372	0
934	0	0	660	1408	748	-1034	-44	1078	-399	-91	-52	-504	-777	-302	0
935	0	0	760	1406	646	-1083	57	1026	-306	-112	67	-228	-624	-166	0
936	0	0	826	1398	572	-1112	127	985	-289	-93	-112	-50	-603	-199	0
937	0	0	958	1404	446	-1181	256	925	-133	3	-40	15	-517	-85	0
938	0	0	913	1394	481	-1153	216	937	-133	69	-195	42	-446	-73	0
939	0	0	1133	1408	275	-1270	429	841	-64	32	-219	85	-504	-95	0
940	0	0	1119	1398	279	-1258	420	838	25	-56	-376	155	-355	40	0
941	0	0	1065	1404	339	-1234	363	871	-254	-108	-248	108	-485	-250	0
942	0	0	923	1396	473	-1159	225	934	-219	-184	-298	21	-455	-287	0
943	0	0	915	1398	483	-1156	216	940	-145	-199	-388	116	-446	-190	0
944	0	0	861	1406	545	-1133	158	975	-166	-201	-463	116	-442	-184	0
945	0	0	1054	1410	356	-1232	349	883	-108	-135	-356	271	-426	-190	0
946	0	0	1189	1400	211	-1294	489	805	3	-120	-182	422	-259	54	0
947	0	0	1303	1398	95	-1350	604	746	-65	-225	-87	535	-267	-174	0
948	0	0	1267	1383	116	-1325	575	749	40	-203	23	529	-333	-195	0
949	0	0	1168	1406	238	-1287	465	822	155	-351	-192	459	-296	-114	0
950	0	0	1313	1425	112	-1369	600	768	89	-601	-164	397	-395	-147	0
951	0	0	1346	1443	97	-1394	624	770	-17	-694	-79	407	-316	-135	0
952	0	0	1121	1425	304	-1273	408	864	-246	-876	-36	360	-477	-428	0
953	0	0	1045	1429	384	-1237	330	906	-128	-898	-65	277	-420	-419	0
954	0	0	947	1422	475	-1184	236	948	-129	-1018	-62	192	-541	-426	0
955	0	0	1031	1422	391	-1226	320	906	-9	-1032	116	380	-455	-318	0
956	0	0	1020	1404	384	-1212	318	894	-67	-1099	151	475	-477	-333	0
957	0	0	1096	1408	312	-1252	392	860	34	-1099	244	417	-498	-318	0
958	0	0	1093	1416	323	-1254	385	869	141	-1140	242	415	-611	-331	0
959	0	0	1056	1445	389	-1250	333	917	0	-1241	289	256	-805	-378	0
960	0	0	993	1460	467	-1226	263	963	0	-1427	129	230	-840	-320	0
961	0	0	896	1491	595	-1193	150	1043	-188	-1577	246	197	-977	-570	0
962	0	0	855	1493	638	-1174	108	1065	-192	-1579	238	7	-1078	-613	0
963	0	0	675	1520	845	-1097	-85	1182	-308	-1575	209	27	-1092	-690	0
964	0	0	657	1530	873	-1093	-108	1201	-291	-1600	87	-40	-1189	-680	0
965	0	0	656	1517	861	-1086	-102	1189	-217	-1573	172	-13	-1175	-450	0
966	0	0	790	1501	711	-1145	39	1106	-83	-1317	172	128	-1088	-347	0
967	0	0	941	1486	545	-1213	198	1015	-145	-1274	145	42	-1045	-298	0
968	0	0	937	1466	529	-1201	204	997	-106	-1171	213	135	-1164	-388	0
969	0	0	1036	1462	426	-1249	305	944	-44	-1131	234	-38	-1144	-261	0
970	0	0	1044	1484	440	-1264	302	962	-155	-1305	-75	-25	-1082	-209	0
971	0	0	1034	1474	440	-1254	297	957	-248	-1270	0	-128	-1078	-234	0
972	0	0	943	1476	533	-1209	205	1004	-285	-1235	13	-265	-1235	-364	0
973	0	0	900	1472	572	-1186	164	1022	-219	-993	0	-248	-1243	-263	0
974	0	0	865	1474	609	-1169	128	1041	-306	-871	-89	-446	-1338	-329	0
975	0	0	990	1447	457	-1218	266	952	-192	-426	38	-168	-1200	-135	0
976	0	0	1055	1427	372	-1241	341	899	-263	-228	21	-168	-1165	-166	0
977	0	0	1131	1412	281	-1271	425	846	-93	188	62	-124	-1148	-67	0
978	0	0	1189	1398	209	-1293	490	803	-159	378	91	-265	-1144	-83	0
979	0	0	1270	1392	122	-1331	574	757	-60	486	3	-201	-1132	-32	0
980	0	0	1369	1390	21	-1379	674	705	-201	552	97	-316	-1109	-79	0
981	0	0	1197	1385	188	-1291	504	786	-329	475	46	-289	-1204	-166	0
982	0	0	1102	1365	263	-1233	419	814	-323	386	50	-370	-1187	-269	0
983	0	0	923	1375	452	-1149	235	913	-477	287	-114	-539	-1272	-285	0
984	0	0	1026	1377	351	-1201	337	864	-393	314	-116	-595	-1305	-240	0
985	0	0	931	1365	434	-1148	248	899	-424	389	-27	-459	-1290	-186	0
986	0	0	1062	1356	294	-1209	384	825	-391	539	87	-389	-1311	-246	0
987	0	0	976	1346	370	-1161	303	858	-384	779	166	-300	-1235	-102	0
988	0	0	941	1358	417	-1149	262	887	-438	748	67	-490	-1282	-190	0
989	0	0	988	1348	360	-1168	314	854	-388	1001	159	-574	-1299	-89	0
990	0	0	826	1367	541	-1096	142	954	-564	1004	114	-595	-1305	-162	0
991	0	0	735	1371	636	-1053	49	1003	-634	824	197	-700	-1290	-263	0
992	0	0	456	1356	900	-906	-222	1128	-614	915	223	-750	-1325	-345	0
993	0	0	334	1348	1014	-841	-340	1181	-684	913	180	-925	-1375	-413	0
994	0	0	272	1356	1084	-814	-406	1220	-603	991	252	-989	-1228	-256	0
995	0	0	274	1352	1078	-813	-402	1215	-679	1167	362	-890	-1299	-259	0
996	0	0	329	1330	1001	-829	-336	1165	-514	1328	549	-673	-1162	-225	0
997	0	0	337	1328	991	-832	-327	1159	-504	1462	417	-601	-1150	-197	0
998	0	0	400	1323	923	-861	-261	1123	-488	1482	397	-651	-1076	-190	0
999	0	0	369	1348	979	-858	-305	1163	-389	1414	329	-787	-1076	-192	0
1000	0	0	347	1340	993	-843	-323	1166	-543	1336	304	-700	-1202	-259	0
1001	0	0	214	1325	1111	-769	-448	1218	-677	1237	256	-744	-1158	-325	0
1002	0	0	55	1325	1270	-690	-607	1297	-673	1101	188	-873	-1175	-527	0
1003	0	0	-92	1326	1418	-617	-755	1372	-661	1020	118	-841	-1127	-415	0
1004	0	0	-82	1336	1418	-627	-750	1377	-688	861	-1	-869	-1243	-409	0
1005	0	0	-12	1346	1358	-667	-685	1352	-504	929	85	-605	-1098	-327	0
1006	0	0	-15	1344	1359	-664	-687	1351	-593	768	48	-434	-1111	-448	0
1007	0	0	101	1348	1247	-724	-573	1297	-446	816	120	-391	-1028	-320	0
1008	0	0	48	1340	1292	-694	-622	1316	-376	690	-13	-351	-1028	-265	0
1009	0	0	74	1342	1268	-708	-597	1305	-393	587	-157	-467	-1047	-360	0
1010	0	0	82	1313	1231	-697	-574	1272	-372	582	-106	-407	-1001	-339	0
1011	0	0	-108	1257	1365	-574	-736	1311	-529	475	-108	-471	-1119	-420	0
1012	0	0	-297	1189	1486	-446	-891	1337	-506	428	-211	-539	-1067	-568	0
1013	0	0	-411	1146	1557	-367	-984	1351	-490	479	-219	-529	-1086	-545	0
1014	0	0	-447	1103	1550	-328	-998	1326	-510	603	-108	-580	-1092	-514	0
1015	0	0	-415	1076	1491	-330	-953	1283	-488	601	38	-533	-1101	-467	0
1016	0	0	-240	1067	1307	-413	-773	1187	-407	783	118	-393	-867	-304	0
1017	0	0	-324	1076	1400	-376	-862	1238	-397	892	219	-349	-944	-327	0
1018	0	0	-112	1156	1268	-522	-690	1212	-273	970	221	-349	-905	-341	0
1019	0	0	25	1270	1245	-647	-610	1257	-318	921	285	-378	-909	-368	0
1020	0	0	64	1418	1354	-741	-645	1386	-358	739	52	-465	-855	-374	0
1021	0	0	227	1629	1402	-928	-587	1515	-432	774	263	-436	-863	-366	0
1022	0	0	328	1926	1598	-1127	-635	1762	-572	618	304	-407	-845	-603	0
1023	0	0	298	2199	1901	-1248	-801	2050	-543	605	339	-415	-966	-620	0
1024	0	0	393	2426	2033	-1409	-820	2229	-411	595	300	-506	-874	-506	0
1025	0	0	704	2758	2054	-1731	-675	2406	-360	477	322	-500	-847	-374	0
1026	0	0	1197	3243	2046	-2220	-424	2644	-318	593	475	-246	-661	-351	0
1027	0	0	1610	3825	2215	-2717	-302	3020	-347	710	576	-44	-580	-370	0
1028	0	0	1909	4396	2487	-3152	-289	3441	-230	640	671	-95	-684	-432	0
1029	0	0	2243	4838	2595	-3540	-176	3716	-174	582	504	-141	-634	-327	0
1030	0	0	2396	5065	2669	-3730	-136	3867	-213	485	516	-139	-525	-368	0
1031	0	0	2227	5030	2803	-3628	-288	3916	-250	279	453	-273	-463	-446	0
1032	0	0	2132	4826	2694	-3479	-281	3760	-333	73	403	-228	-477	-562	0
1033	0	0	1860	4411	2551	-3135	-345	3481	-298	-13	333	-327	-516	-562	1
1034	0	0	1754	3860	2106	-2807	-176	2983	-238	-114	378	-368	-318	-452	0
1035	0	0	1494	3327	1833	-2410	-169	2580	-265	-180	403	-211	-294	-370	0
1036	0	0	1410	2830	1420	-2120	-5	2125	-192	-376	446	-137	-230	-250	0
1037	0	0	1272	2360	1088	-1816	92	1724	-13	-374	514	-46	-120	-197	0
1038	0	0	1135	1976	841	-1555	147	1408	3	-356	453	-116	-81	-157	0
1039	0	0	1087	1707	620	-1397	233	1163	-64	-378	397	-174	-77	-209	0
1040	0	0	940	1489	549	-1214	195	1019	-157	-422	306	-178	-67	-246	0
1041	0	0	819	1317	498	-1068	160	907	-277	-407	256	-203	-100	-316	0
1042	0	0	640	1239	599	-939	20	919	-248	-446	159	-316	-219	-378	0
1043	0	0	531	1196	665	-863	-67	930	-345	-341	252	-322	-275	-442	0
1044	0	0	487	1210	723	-848	-118	966	-386	-339	-1	-417	-329	-291	0
1045	0	0	653	1231	578	-942	37	904	-228	-164	48	-242	-291	-269	0
1046	0	0	619	1253	634	-936	-7	943	-329	-44	-15	-114	-364	-238	0
1047	0	0	737	1295	558	-1016	89	926	-161	-1	-108	15	-355	-205	0
1048	0	0	789	1330	541	-1059	124	935	-126	-141	-184	-29	-360	-157	0
1049	0	0	741	1367	626	-1054	57	996	-308	-182	-277	44	-512	-178	0
1050	0	0	732	1387	655	-1059	38	1021	-226	-444	-461	-149	-556	-320	0
1051	0	0	650	1377	727	-1013	-38	1052	-327	-558	-496	-83	-659	-194	0
1052	0	0	483	1373	890	-928	-203	1131	-331	-661	-488	-217	-737	-380	0
1053	0	0	365	1375	1010	-870	-322	1192	-417	-647	-504	-302	-931	-527	0
1054	0	0	291	1379	1088	-835	-398	1233	-409	-789	-467	-244	-876	-343	0
1055	0	0	375	1383	1008	-879	-316	1195	-358	-644	-343	-168	-859	-221	0
1056	0	0	448	1381	933	-914	-242	1157	-314	-391	-386	-13	-824	-194	0
1057	0	0	514	1365	851	-939	-168	1108	-296	-85	-337	-34	-808	-128	0
1058	0	0	482	1358	876	-920	-197	1117	-269	128	-312	-108	-871	-236	0
1059	0	0	656	1358	702	-1007	-23	1030	-298	378	-244	-34	-962	-209	0
1060	0	0	580	1344	764	-962	-92	1054	-430	327	-335	-184	-904	-225	0
1061	0	0	483	1348	865	-915	-191	1106	-461	337	-194	-240	-1002	-292	0
1062	0	0	378	1338	960	-858	-291	1149	-488	353	-190	-236	-1156	-407	0
1063	0	0	281	1342	1061	-811	-390	1201	-479	246	-265	-277	-1222	-483	0
1064	0	0	258	1340	1082	-799	-412	1211	-494	69	-275	-242	-1288	-438	0
1065	0	0	415	1346	931	-880	-258	1138	-444	93	-178	-65	-1262	-362	0
1066	0	0	503	1352	849	-927	-173	1100	-467	42	-147	29	-1286	-310	0
1067	0	0	660	1346	686	-1003	-13	1016	-269	48	-31	182	-1167	-277	0
1068	0	0	689	1369	680	-1029	4	1024	-236	0	-188	178	-1251	-294	0
1069	0	0	840	1385	545	-1112	147	965	-194	-15	-252	-5	-1185	-263	0
1070	0	0	829	1387	558	-1108	135	972	-298	-50	-236	34	-1297	-356	0
1071	0	0	832	1381	549	-1106	141	965	-386	-240	-197	44	-1185	-436	0
1072	0	0	716	1385	669	-1050	23	1027	-312	-225	-153	-32	-1235	-490	0
1073	0	0	598	1383	785	-990	-93	1084	-405	-128	-207	-151	-1134	-455	0
1074	0	0	757	1377	620	-1067	68	998	-360	-36	-32	-77	-1200	-420	0
1075	0	0	673	1365	692	-1019	-9	1028	-407	27	-31	54	-1035	-331	0
1076	0	0	1019	1375	356	-1197	331	865	-273	192	95	81	-884	-205	0
1077	0	0	1032	1379	347	-1205	342	863	-281	236	333	226	-828	-263	0
1078	0	0	1034	1394	360	-1214	337	877	-174	366	238	174	-900	-351	0
1079	0	0	1086	1406	320	-1246	383	863	-54	389	199	7	-752	-254	0
1080	0	0	1164	1412	248	-1288	458	830	-170	401	46	21	-812	-145	0
1081	0	0	1245	1390	145	-1317	550	767	-358	261	104	5	-762	-244	0
1082	0	0	1167	1390	223	-1278	472	806	-384	232	221	38	-677	-358	0
1083	0	0	1075	1398	323	-1236	376	860	-351	73	108	-29	-776	-539	0
1084	0	0	1100	1387	287	-1243	406	837	-296	3	3	-104	-517	-271	0
1085	0	0	1245	1390	145	-1317	550	767	-263	-48	85	-89	-490	-360	0
1086	0	0	1485	1402	-83	-1443	784	659	-95	-52	168	102	-318	-112	0
1087	0	0	1516	1414	-102	-1465	809	656	-95	-112	228	137	-337	-159	0
1088	0	0	1636	1402	-234	-1519	935	584	-23	-106	325	141	-292	-236	0
1089	0	0	1675	1404	-271	-1539	973	566	27	-153	118	58	-48	-114	0
1090	0	0	1718	1404	-314	-1561	1016	545	-77	-225	110	-23	-48	-133	0
1091	0	0	1619	1402	-217	-1510	918	592	-211	-335	1	34	25	-97	0
1092	0	0	1522	1420	-102	-1471	812	659	-246	-240	62	-184	-106	-263	0
1093	0	0	1458	1427	-31	-1442	744	698	-124	-263	3	-108	-129	-386	0
1094	0	0	1501	1443	-58	-1472	779	692	-201	-316	-69	-215	-23	-230	0
1095	0	0	1611	1437	-174	-1524	892	631	-221	-360	-48	-120	34	-149	0
1096	0	0	1707	1455	-252	-1581	979	601	-190	-380	-17	93	-13	-81	0
1097	0	0	1698	1460	-238	-1579	968	611	-104	-774	-29	93	15	-71	0
1098	0	0	1791	1468	-323	-1629	1057	572	-62	-958	-250	124	-50	-36	0
1099	0	0	1749	1478	-271	-1613	1010	603	-40	-1390	-426	-7	-219	42	0
1100	0	0	1677	1470	-207	-1573	942	631	-192	-1749	-525	-23	-316	-73	0
1101	0	0	1605	1472	-133	-1538	869	669	-320	-2128	-719	-149	-337	-228	0
1102	0	0	1473	1482	9	-1477	732	745	-302	-2415	-743	-129	-444	-197	0
1103	0	0	1251	1497	246	-1374	502	871	-403	-2523	-931	-323	-583	-188	0
1104	0	0	1317	1493	176	-1405	570	834	-391	-2520	-869	-248	-591	-211	0
1105	0	0	1340	1501	161	-1420	589	831	-341	-2260	-758	-180	-574	-48	0
1106	0	0	1367	1493	126	-1430	620	809	-356	-1891	-713	-60	-578	-126	0
1107	0	0	1391	1503	112	-1447	639	807	-223	-1326	-576	-60	-564	-11	0
1108	0	0	1290	1511	221	-1400	534	866	-325	-1035	-725	-87	-585	97	0
1109	0	0	1379	1505	126	-1442	626	815	-312	-744	-702	-164	-582	95	0
1110	0	0	1246	1507	261	-1376	492	884	-380	-506	-657	-190	-653	9	0
1111	0	0	1087	1515	428	-1301	329	971	-479	-438	-576	-225	-607	-143	0
1112	0	0	929	1522	593	-1225	168	1057	-508	-386	-605	-351	-731	-145	0
1113	0	0	793	1530	737	-1161	28	1133	-481	-378	-535	-403	-708	-100	0
1114	0	0	671	1538	867	-1104	-98	1202	-591	-432	-607	-459	-760	-91	0
1115	0	0	853	1555	702	-1204	75	1128	-475	-304	-436	-248	-756	-69	0
1116	0	0	863	1542	679	-1202	92	1110	-378	-285	-244	-180	-675	3	0
1117	0	0	893	1550	657	-1221	118	1103	-370	-164	-174	-168	-733	-139	0
1118	0	0	927	1565	638	-1246	144	1101	-380	108	-89	-195	-702	17	0
1119	0	0	933	1565	632	-1249	150	1098	-318	153	-38	-289	-766	-194	0
1120	0	0	955	1579	624	-1267	165	1101	-438	312	23	-356	-710	-194	0
1121	0	0	753	1579	826	-1166	-36	1202	-572	164	129	-370	-933	-275	0
1122	0	0	646	1608	962	-1127	-158	1285	-490	184	254	-413	-801	-434	0
1123	0	0	485	1610	1125	-1047	-320	1367	-558	67	108	-510	-979	-426	0
1124	0	0	506	1598	1092	-1052	-293	1345	-545	13	267	-585	-973	-343	0
1125	0	0	547	1604	1057	-1075	-255	1330	-502	38	446	-401	-874	-312	0
1126	0	0	584	1612	1028	-1098	-222	1320	-479	3	537	-355	-983	-337	0
1127	0	0	624	1619	995	-1121	-185	1307	-366	-85	589	-283	-886	-370	0
1128	0	0	600	1635	1035	-1117	-217	1335	-314	-292	574	-320	-898	-308	0
1129	0	0	681	1643	962	-1162	-140	1302	-300	-471	535	-446	-923	-310	0
1130	0	0	620	1650	1030	-1135	-205	1340	-450	-593	535	-409	-968	-397	0
1131	0	0	464	1670	1206	-1067	-371	1438	-477	-834	552	-504	-1002	-560	0
1132	0	0	485	1685	1200	-1085	-357	1442	-531	-830	587	-463	-1119	-642	0
1133	0	0	145	1693	1548	-919	-701	1620	-516	-855	483	-486	-1115	-752	0
1134	0	0	91	1705	1614	-898	-761	1659	-477	-781	322	-539	-1123	-583	0
1135	0	0	328	1713	1385	-1020	-528	1549	-391	-679	374	-535	-981	-411	0
1136	0	0	510	1720	1210	-1115	-350	1465	-327	-422	475	-289	-865	-308	0
1137	0	0	615	1726	1111	-1170	-248	1418	-333	-209	533	-242	-816	-403	0
1138	0	0	689	1734	1045	-1211	-178	1389	-168	-71	543	-296	-772	-467	0
1139	0	0	749	1751	1002	-1250	-126	1376	-133	5	263	-312	-752	-323	0
1140	0	0	807	1767	960	-1287	-76	1363	-302	-108	58	-353	-733	-436	0
1141	0	0	898	1788	890	-1343	4	1339	-254	-161	5	-318	-694	-298	0
1142	0	0	809	1798	989	-1303	-90	1393	-271	-250	15	-378	-735	-450	0
1143	0	0	865	1819	954	-1342	-44	1386	-397	-215	-3	-337	-787	-537	0
1144	0	0	954	1819	865	-1386	44	1342	-283	-217	-149	-374	-807	-506	0
1145	0	0	1003	1844	841	-1423	81	1342	-283	-126	-29	-273	-661	-296	0
1146	0	0	1345	1870	525	-1607	410	1197	-228	-13	85	-232	-508	-85	0
1147	0	0	1496	1868	372	-1682	562	1120	-85	205	176	-143	-595	-234	0
1148	0	0	1530	1879	349	-1704	590	1114	-114	246	93	-242	-533	-106	0
1149	0	0	1727	1901	174	-1814	776	1037	-166	240	118	-304	-442	-114	0
1150	0	0	1717	1907	190	-1812	763	1048	-281	203	81	-343	-481	-256	0
1151	0	0	1777	1908	131	-1842	823	1019	-277	147	145	-386	-492	-226	0
1152	0	0	1604	1924	320	-1764	642	1122	-411	97	197	-471	-440	-388	0
1153	0	0	1573	1955	382	-1764	595	1168	-481	81	192	-642	-490	-378	0
1154	0	0	1678	1961	283	-1819	697	1122	-415	180	226	-651	-424	-230	0
1155	0	0	1669	1967	298	-1818	685	1132	-411	225	374	-510	-446	-277	0
1156	0	0	1909	1982	73	-1945	918	1027	-335	316	494	-409	-362	-207	0
1157	0	0	1890	1988	98	-1939	896	1043	-329	388	582	-417	-457	-215	0
1158	0	0	2014	2009	-5	-2011	1009	1002	-217	403	572	-486	-471	-188	0
1159	0	0	2073	2021	-52	-2047	1062	984	-289	388	510	-519	-516	-219	0
1160	0	0	2131	2021	-110	-2076	1120	955	-327	213	525	-574	-578	-291	0
1161	0	0	2061	2021	-40	-2041	1050	990	-502	-9	514	-607	-556	-261	0
1162	0	0	1934	2040	106	-1987	914	1073	-560	-217	490	-680	-754	-506	0
1163	0	0	1878	2054	176	-1966	851	1115	-494	-498	432	-768	-789	-389	0
1164	0	0	1899	2060	161	-1979	869	1110	-494	-679	273	-822	-801	-407	0
1165	0	0	2074	2077	3	-2075	1035	1040	-347	-684	337	-597	-845	-300	0
1166	0	0	2074	2081	7	-2077	1033	1044	-434	-805	430	-589	-896	-314	0
1167	0	0	2222	2083	-139	-2152	1180	972	-374	-725	296	-477	-884	-333	0
1168	0	0	2217	2093	-124	-2155	1170	984	-320	-814	283	-504	-894	-240	0
1169	0	0	2300	2093	-207	-2196	1253	943	-335	-682	147	-659	-911	-172	0
1170	0	0	2276	2079	-197	-2177	1236	941	-395	-611	174	-686	-948	-261	0
1171	0	0	2139	2058	-81	-2098	1110	988	-508	-432	52	-583	-1006	-267	0
1172	0	0	1990	2044	54	-2017	968	1049	-663	-149	-36	-731	-1022	-384	0
1173	0	0	1918	2038	120	-1978	899	1079	-614	-116	-129	-785	-1014	-364	0
1174	0	0	1812	1996	184	-1904	814	1090	-570	52	-273	-601	-1004	-164	0
1175	0	0	1902	2000	98	-1951	902	1049	-549	273	-314	-574	-946	-87	0
1176	0	0	2069	1969	-100	-2019	1084	934	-422	279	-310	-351	-964	-100	0
1177	0	0	1986	1924	-62	-1955	1024	931	-325	273	-440	-180	-843	-21	0
1178	0	0	1991	1916	-75	-1953	1033	920	-360	192	-587	-259	-832	25	0
1179	0	0	2123	1887	-236	-2005	1179	825	-228	197	-739	-178	-737	110	0
1180	0	0	1995	1862	-133	-1928	1064	864	-335	139	-799	-192	-748	46	0
1181	0	0	1846	1819	-27	-1832	936	896	-351	54	-952	-149	-772	-79	0
1182	0	0	1688	1771	83	-1729	802	927	-368	79	-979	-126	-613	-137	0
1183	0	0	1567	1759	192	-1663	687	975	-374	21	-1098	-137	-570	-100	0
1184	0	0	1548	1730	182	-1639	683	956	-213	108	-1053	-141	-467	38	0
1185	0	0	1564	1695	131	-1629	716	913	-258	269	-1016	46	-341	114	0
1186	0	0	1669	1658	-11	-1663	840	823	-34	263	-853	236	-71	302	0
1187	0	0	1665	1633	-32	-1649	848	800	-19	261	-675	283	-31	162	0
1188	0	0	1710	1606	-104	-1658	907	751	153	258	-616	401	60	126	0
1189	0	0	1619	1598	-21	-1608	820	788	230	199	-640	275	139	263	0
1190	0	0	1637	1577	-60	-1607	848	758	190	-118	-682	174	164	184	0
1191	0	0	1577	1550	-27	-1563	802	761	46	-178	-494	246	302	143	0
1192	0	0	1397	1515	118	-1456	639	816	-5	-192	-310	308	256	-98	0
1193	0	0	1172	1486	314	-1329	429	900	34	-281	-306	271	219	-135	0
1194	0	0	1108	1476	368	-1292	370	922	226	-378	-314	339	320	-3	0
1195	0	0	1236	1453	217	-1344	509	835	225	-494	-271	403	430	-1	0
1196	0	0	1366	1437	71	-1401	647	754	355	-556	-71	684	455	87	0
1197	0	0	1447	1420	-27	-1433	737	696	463	-841	-56	611	475	186	0
1198	0	0	1329	1402	73	-1365	628	737	448	-1175	15	657	382	-110	0
1199	0	0	1431	1385	-46	-1408	738	669	492	-1650	-116	690	409	-75	0
1200	0	0	1305	1390	85	-1347	610	737	463	-2388	-116	653	393	-106	0
1201	0	0	1203	1375	172	-1289	515	773	506	-3028	-164	632	306	-147	0
1202	0	0	1113	1361	248	-1237	432	804	434	-3653	-300	463	246	-221	0
1203	0	0	970	1365	395	-1167	287	880	333	-3994	-308	634	131	-450	0
1204	0	0	879	1354	475	-1116	202	914	401	-4330	-356	646	56	-203	0
1205	0	0	976	1358	382	-1167	297	870	446	-4409	-510	793	362	-141	0
1206	0	0	1110	1356	246	-1233	432	801	420	-4110	-341	820	271	-17	0
1207	0	0	1079	1358	279	-1218	400	818	519	-3800	-292	894	234	-31	0
1208	0	0	1129	1354	225	-1241	452	789	508	-3519	-422	865	188	-23	0
1209	0	0	1191	1342	151	-1266	520	746	420	-3123	-453	828	124	-5	0
1210	0	0	1117	1309	192	-1213	462	750	244	-2795	-570	791	34	-106	0
1211	0	0	1084	1305	221	-1194	431	763	194	-2407	-572	894	81	-100	0
1212	0	0	924	1323	399	-1123	262	861	159	-2172	-710	721	-19	-209	0
1213	0	0	881	1323	442	-1102	219	882	219	-1846	-810	698	-29	-143	0
1214	0	0	881	1307	426	-1094	227	866	129	-1689	-950	706	-64	-81	0
1215	0	0	1011	1313	302	-1162	354	807	217	-1464	-849	851	-13	-52	0
1216	0	0	1005	1305	300	-1155	352	802	184	-1305	-878	946	-141	-46	0
1217	0	0	1081	1319	238	-1200	421	778	325	-1158	-892	1109	-104	-19	0
1218	0	0	1069	1328	259	-1198	405	793	351	-1154	-1099	993	-15	110	0
1219	0	0	1083	1319	236	-1201	423	777	279	-989	-1218	849	54	-5	0
1220	0	0	1044	1325	281	-1184	381	803	281	-919	-1325	882	118	5	0
1221	0	0	752	1301	549	-1026	101	925	71	-900	-1363	886	120	-25	0
1222	0	0	613	1290	677	-951	-32	983	93	-836	-1567	927	261	-122	0
1223	0	0	657	1293	636	-975	10	964	71	-696	-1567	805	426	0	0
1224	0	0	639	1290	651	-964	-6	970	3	-519	-1658	776	428	106	0
1225	0	0	762	1295	533	-1028	114	914	54	-360	-1515	964	547	139	0
1226	0	0	884	1299	415	-1091	234	857	52	-261	-1359	1142	552	170	0
1227	0	0	935	1301	366	-1118	284	833	118	-141	-1420	1235	523	205	0
1228	0	0	1013	1309	296	-1161	358	802	157	-157	-1443	1255	479	207	0
1229	0	0	1041	1293	252	-1167	394	772	162	-75	-1445	1165	558	219	0
1230	0	0	1021	1292	271	-1156	375	781	135	-168	-1489	1127	374	153	0
1231	0	0	914	1292	378	-1103	268	835	-50	-323	-1451	1088	226	15	0
1232	0	0	885	1305	420	-1095	232	862	34	-298	-1383	1004	190	-124	0
1233	0	0	724	1307	583	-1015	70	945	-60	-490	-1513	983	226	-95	0
1234	0	0	710	1311	601	-1010	54	956	-64	-372	-1553	940	238	13	0
1235	0	0	673	1315	642	-994	15	978	31	-382	-1293	1059	296	52	0
1236	0	0	627	1288	661	-957	-17	974	3	-333	-1193	1070	261	-3	0
1237	0	0	722	1284	562	-1003	80	923	108	-178	-1084	1169	240	-64	0
1238	0	0	617	1290	673	-953	-28	981	83	-186	-966	983	126	-29	0
1239	0	0	580	1284	704	-932	-62	994	9	-223	-1105	776	11	-77	0
1240	0	0	539	1297	758	-918	-109	1027	-87	-85	-1014	851	-114	-56	0
1241	0	0	347	1282	935	-814	-294	1108	-370	-263	-958	688	-356	-283	0
1242	0	0	266	1274	1008	-770	-371	1141	-329	-238	-979	644	-378	-389	0
1243	0	0	21	1278	1257	-649	-618	1267	-366	-333	-1080	450	-395	-358	0
1244	0	0	165	1278	1113	-721	-474	1195	-308	-170	-1057	514	-485	-391	0
1245	0	0	158	1292	1134	-725	-488	1213	-228	-164	-1070	531	-455	-133	0
1246	0	0	190	1288	1098	-739	-454	1193	-349	-79	-995	636	-465	-199	0
1247	0	0	331	1293	962	-812	-315	1127	-296	199	-791	770	-486	-226	0
1248	0	0	237	1315	1078	-776	-420	1196	-178	161	-832	647	-500	-135	0
1249	0	0	281	1303	1022	-792	-370	1162	-83	211	-873	576	-517	-42	0
1250	0	0	208	1307	1099	-757	-445	1203	-263	234	-845	351	-587	-98	0
1251	0	0	211	1307	1096	-759	-442	1201	-310	333	-706	475	-599	-151	0
1252	0	0	-126	1307	1433	-590	-779	1370	-564	232	-688	349	-684	-372	0
1253	0	0	-128	1307	1435	-589	-781	1371	-413	312	-632	244	-807	-446	0
1254	0	0	-328	1303	1631	-487	-979	1467	-331	211	-758	194	-682	-190	0
1255	0	0	-150	1264	1414	-557	-782	1339	-329	219	-680	360	-675	-133	0
1256	0	0	21	1272	1251	-646	-615	1261	-306	327	-694	436	-549	-126	0
1257	0	0	87	1270	1183	-678	-548	1226	-209	428	-622	490	-531	13	0
1258	0	0	184	1297	1113	-740	-464	1205	-89	417	-603	411	-422	112	0
1259	0	0	136	1276	1140	-706	-502	1208	-273	240	-626	184	-407	67	0
1260	0	0	186	1266	1080	-726	-447	1173	-147	174	-632	236	-452	-110	0
1261	0	0	130	1280	1150	-705	-510	1215	-333	195	-578	159	-325	-13	0
1262	0	0	-50	1284	1334	-617	-692	1309	-399	161	-444	118	-401	-174	0
1263	0	0	-118	1280	1398	-581	-758	1339	-304	195	-316	38	-424	-285	0
1264	0	0	-260	1284	1544	-512	-902	1414	-424	34	-341	93	-283	-197	0
1265	0	0	-130	1280	1410	-575	-770	1345	-236	213	-366	19	-176	13	0
1266	0	0	-4	1288	1292	-642	-648	1290	-217	298	-102	207	-180	3	0
1267	0	0	53	1282	1229	-667	-588	1255	-161	514	64	129	-194	-67	0
1268	0	0	8	1288	1280	-648	-636	1284	-176	560	-27	128	-143	7	0
1269	0	0	159	1297	1138	-728	-489	1217	-178	475	-91	75	-221	-60	0
1270	0	0	112	1295	1183	-703	-535	1239	-180	504	0	23	-267	-155	0
1271	0	0	20	1284	1264	-652	-622	1274	-372	516	75	9	-256	-261	0
1272	0	0	-78	1280	1358	-601	-718	1319	-298	345	98	-141	-300	-407	0
1273	0	0	-225	1272	1497	-523	-861	1384	-325	180	44	-232	-393	-405	0
1274	0	0	-203	1253	1456	-525	-829	1354	-413	232	71	-265	-349	-294	0
1275	0	0	-198	1249	1447	-525	-822	1348	-345	151	188	-195	-444	-254	0
1276	0	0	-33	1259	1292	-613	-662	1275	-349	207	312	-133	-386	-292	0
1277	0	0	27	1268	1241	-647	-607	1254	-244	161	370	-97	-355	-265	0
1278	0	0	118	1268	1150	-693	-516	1209	-258	95	283	-236	-372	-248	0
1279	0	0	149	1266	1117	-707	-484	1191	-291	-65	232	-281	-426	-166	0
1280	0	0	202	1280	1078	-741	-438	1179	-413	-7	219	-322	-475	-213	0
1281	0	0	169	1261	1092	-715	-461	1176	-471	-141	184	-386	-351	-341	0
1282	0	0	82	1257	1175	-669	-546	1216	-576	-87	46	-419	-539	-448	0
1283	0	0	93	1276	1183	-684	-545	1229	-450	-60	15	-523	-570	-426	0
1284	0	0	161	1255	1094	-708	-466	1174	-490	17	-11	-510	-486	-289	0
1285	0	0	282	1255	973	-768	-345	1114	-516	240	-32	-430	-582	-254	0
1286	0	0	437	1249	812	-843	-187	1030	-488	347	71	-314	-545	-174	0
1287	0	0	446	1249	803	-847	-178	1026	-411	428	29	-289	-481	-166	0
1288	0	0	602	1249	647	-925	-22	948	-327	455	-151	-209	-494	-174	0
1289	0	0	766	1262	496	-1014	135	879	-329	436	-162	-283	-384	-36	0
1290	0	0	679	1262	583	-970	48	922	-496	419	-281	-409	-508	-151	0
1291	0	0	821	1259	438	-1040	191	848	-422	440	-188	-302	-529	-195	0
1292	0	0	502	1266	764	-884	-131	1015	-622	302	-368	-477	-576	-312	0
1293	0	0	554	1262	708	-908	-77	985	-545	228	-393	-475	-552	-291	0
1294	0	0	613	1249	636	-931	-11	942	-457	322	-461	-343	-508	-128	0
1295	0	0	710	1249	539	-979	85	894	-479	446	-300	-362	-502	-64	0
1296	0	0	803	1243	440	-1023	181	841	-452	388	-240	-314	-450	-149	0
1297	0	0	888	1229	341	-1058	273	785	-407	616	-95	-261	-374	-73	0
1298	0	0	929	1220	291	-1074	319	755	-329	554	-75	-343	-316	48	0
1299	0	0	964	1233	269	-1098	347	751	-453	455	-250	-455	-440	-77	0
1300	0	0	1116	1224	108	-1170	504	666	-453	743	25	-403	-337	0	0
1301	0	0	793	1229	436	-1011	178	832	-675	428	-48	-570	-556	-271	0
1302	0	0	875	1222	347	-1048	264	784	-552	512	102	-417	-469	-221	0
1303	0	0	617	1224	607	-920	5	915	-642	525	-13	-570	-512	-292	0
1304	0	0	763	1226	463	-994	150	844	-585	549	97	-616	-525	-211	0
1305	0	0	837	1228	391	-1032	223	809	-516	696	267	-496	-490	-157	0
1306	0	0	834	1239	405	-1036	214	822	-574	717	304	-481	-461	-166	0
1307	0	0	1014	1239	225	-1126	394	732	-475	979	626	-312	-514	-120	0
1308	0	0	921	1235	314	-1078	303	774	-413	779	583	-368	-539	-275	0
1309	0	0	881	1226	345	-1053	268	785	-339	717	510	-510	-502	-199	0
1310	0	0	904	1226	322	-1065	291	774	-384	438	355	-543	-485	-153	0
1311	0	0	854	1220	366	-1037	244	793	-461	302	409	-469	-550	-219	0
1312	0	0	708	1218	510	-963	99	864	-661	254	494	-471	-556	-436	0
1313	0	0	541	1231	690	-886	-74	960	-554	151	529	-556	-603	-477	0
1314	0	0	463	1229	766	-846	-151	997	-469	73	314	-549	-508	-386	0
1315	0	0	636	1235	599	-935	18	917	-457	188	469	-341	-463	-230	0
1316	0	0	760	1229	469	-994	145	849	-442	186	552	-203	-378	-166	0
1317	0	0	753	1224	471	-988	141	847	-232	223	504	-32	-314	-155	0
1318	0	0	869	1224	355	-1046	257	789	-178	281	461	-79	-302	-64	0
1319	0	0	925	1233	308	-1079	308	770	-137	199	422	-104	-292	-34	0
1320	0	0	937	1233	296	-1085	320	764	-170	-13	236	-87	-292	-244	0
1321	0	0	882	1233	351	-1057	265	792	-228	-186	110	-124	-242	-139	0
1322	0	0	731	1237	506	-984	112	871	-312	-444	98	-172	-277	-345	0
1323	0	0	634	1229	595	-931	19	912	-335	-731	-97	-143	-331	-226	0
1324	0	0	732	1220	488	-976	122	854	-236	-777	-87	-15	-201	-137	0
1325	0	0	660	1220	560	-940	50	890	-184	-830	-199	19	-201	-95	0
1326	0	0	1021	1224	203	-1122	409	713	-89	-622	-79	331	-118	-52	0
1327	0	0	910	1226	316	-1068	297	771	-11	-585	-118	419	1	-48	0
1328	0	0	1040	1237	197	-1138	421	717	77	-494	-242	436	-48	75	0
1329	0	0	1117	1235	118	-1176	499	676	129	-405	-283	465	108	93	0
1330	0	0	1053	1233	180	-1143	436	706	0	-366	-316	389	95	104	0
1331	0	0	1030	1220	190	-1125	420	705	-19	-452	-289	362	60	-11	0
1332	0	0	919	1210	291	-1064	314	750	27	-450	-250	403	267	-5	0
1333	0	0	819	1214	395	-1016	212	804	-89	-498	-370	341	236	-9	0
1334	0	0	902	1189	287	-1045	307	738	52	-498	-397	312	401	54	0
1335	0	0	976	1193	217	-1084	379	705	46	-434	-209	554	343	190	0
1336	0	0	1098	1198	100	-1148	499	649	64	-403	-77	516	558	194	0
1337	0	0	1206	1185	-21	-1195	613	582	184	-230	-129	710	618	242	0
1338	0	0	1211	1198	-13	-1204	612	592	259	-263	5	669	640	205	0
1339	0	0	1246	1210	-36	-1228	641	587	273	-254	-190	630	649	256	0
1340	0	0	1198	1198	0	-1198	599	599	161	-355	-161	634	692	203	0
1341	0	0	1069	1204	135	-1136	467	669	188	-430	-291	568	717	91	0
1342	0	0	1019	1214	195	-1116	412	704	-13	-502	-277	582	690	65	0
1343	0	0	912	1218	306	-1065	303	762	133	-591	-209	585	516	-69	0
1344	0	0	890	1206	316	-1048	287	761	110	-810	-277	649	583	7	0
1345	0	0	980	1218	238	-1099	371	728	157	-1034	-322	843	758	232	0
1346	0	0	1127	1214	87	-1170	520	650	234	-1131	-279	880	638	180	0
1347	0	0	1162	1218	56	-1190	553	637	368	-1317	-194	1051	618	271	0
1348	0	0	1207	1220	13	-1213	597	616	345	-1495	-436	1065	638	159	0
1349	0	0	1241	1212	-29	-1226	635	591	320	-1782	-517	1002	510	275	0
1350	0	0	1252	1218	-34	-1235	643	592	300	-1804	-455	913	587	184	0
1351	0	0	1121	1214	93	-1167	514	653	120	-1980	-558	909	490	50	0
1352	0	0	983	1206	223	-1094	380	714	100	-1990	-700	950	430	-85	0
1353	0	0	912	1206	294	-1059	309	750	159	-2112	-700	787	438	-34	0
1354	0	0	867	1196	329	-1031	269	762	226	-1967	-841	843	517	34	0
1355	0	0	989	1208	219	-1098	385	713	228	-1951	-655	981	564	172	0
1356	0	0	1139	1216	77	-1177	531	646	209	-1792	-568	1111	568	176	0
1357	0	0	1170	1210	40	-1190	565	625	345	-1870	-525	1237	626	164	0
1358	0	0	1235	1222	-13	-1228	624	604	310	-1870	-651	1198	715	261	0
1359	0	0	1211	1208	-3	-1209	607	602	298	-1936	-696	1193	646	230	0
1360	0	0	1287	1216	-71	-1251	679	572	294	-1877	-810	1051	871	289	0
1361	0	0	1100	1202	102	-1151	499	652	62	-1874	-715	1030	971	240	0
1362	0	0	957	1195	238	-1076	359	716	5	-1798	-777	1039	1034	-81	0
1363	0	0	651	1196	545	-923	53	870	77	-1497	-684	894	1035	-34	0
1364	0	0	380	1206	826	-793	-223	1016	114	-1414	-869	904	1200	137	0
1365	0	0	477	1206	729	-841	-126	967	-21	-1255	-869	791	1065	114	0
1366	0	0	532	1195	663	-863	-65	929	89	-1065	-748	983	1072	246	0
1367	0	0	773	1195	422	-984	175	808	29	-1014	-876	925	741	203	0
1368	0	0	862	1195	333	-1028	264	764	166	-991	-871	954	626	199	0
1369	0	0	889	1193	304	-1041	292	748	58	-1361	-956	781	252	83	0
1370	0	0	861	1196	335	-1028	263	765	-67	-1470	-968	774	207	106	0
1371	0	0	748	1198	450	-973	149	824	-291	-1720	-1020	613	64	-64	0
1372	0	0	630	1198	568	-914	31	883	-209	-1687	-859	529	3	-89	0
1373	0	0	530	1210	680	-870	-75	945	-347	-1583	-832	298	-174	-64	0
1374	0	0	267	1202	935	-734	-334	1068	-448	-1359	-690	337	-226	-110	0
1375	0	0	202	1214	1012	-708	-405	1113	-434	-1185	-715	153	-228	112	0
1376	0	0	450	1198	748	-824	-149	973	-384	-808	-366	246	-318	161	0
1377	0	0	307	1191	884	-749	-288	1037	-389	-463	-327	197	-529	85	0
1378	0	0	269	1167	898	-718	-314	1032	-407	-426	-467	102	-649	31	0
1379	0	0	413	1181	768	-797	-177	974	-469	-333	-438	-9	-770	46	0
1380	0	0	194	1196	1002	-695	-404	1099	-574	-271	-560	-131	-952	5	0
1381	0	0	147	1196	1049	-671	-451	1122	-640	-405	-556	-197	-1115	-153	0
1382	0	0	-16	1202	1218	-593	-617	1210	-723	-302	-558	-322	-1162	-244	0
1383	0	0	-171	1210	1381	-519	-776	1295	-841	-271	-647	-440	-1173	-209	0
1384	0	0	-54	1214	1268	-580	-661	1241	-711	-29	-680	-432	-1293	-228	0
1385	0	0	-50	1222	1272	-586	-661	1247	-746	131	-459	-413	-1125	-114	0
1386	0	0	70	1210	1140	-640	-535	1175	-770	306	-378	-283	-1206	-69	0
1387	0	0	42	1196	1154	-619	-556	1175	-624	296	-300	-347	-1132	-31	0
1388	0	0	78	1195	1117	-636	-519	1156	-599	333	-368	-370	-1144	21	0
1389	0	0	84	1193	1109	-638	-512	1151	-644	228	-455	-517	-1084	27	0
1390	0	0	119	1195	1076	-657	-478	1135	-644	194	-502	-448	-1160	-52	0
1391	0	0	0	1187	1187	-593	-593	1187	-774	-67	-521	-506	-999	-97	0
1392	0	0	-97	1185	1282	-544	-689	1233	-783	-114	-647	-519	-1096	-273	0
1393	0	0	39	1183	1144	-611	-552	1163	-741	-95	-568	-521	-958	-126	0
1394	0	0	8	1179	1171	-593	-581	1175	-787	-131	-628	-593	-983	-91	0
1395	0	0	314	1196	882	-755	-284	1039	-688	67	-434	-486	-880	-60	0
1396	0	0	485	1181	696	-833	-105	938	-585	209	-240	-358	-737	-83	0
1397	0	0	512	1171	659	-841	-73	915	-506	217	-203	-291	-787	-129	0
1398	0	0	697	1185	488	-941	104	836	-535	337	-100	-351	-743	-81	0
1399	0	0	782	1189	407	-985	187	798	-517	364	-199	-415	-752	-104	0
1400	0	0	788	1187	399	-987	194	793	-550	378	-85	-485	-826	-176	0
1401	0	0	822	1202	380	-1012	221	791	-607	267	112	-502	-832	-269	0
1402	0	0	654	1185	531	-919	61	858	-646	64	108	-607	-863	-461	0
1403	0	0	619	1195	576	-907	21	885	-677	23	48	-613	-915	-485	0
1404	0	0	646	1175	529	-910	58	852	-647	34	230	-603	-849	-339	0
1405	0	0	723	1200	477	-961	123	838	-543	-17	405	-550	-900	-312	0
1406	0	0	955	1195	240	-1075	357	717	-574	178	580	-419	-841	-351	0
1407	0	0	834	1187	353	-1010	240	770	-517	155	628	-463	-692	-337	0
1408	0	0	932	1193	261	-1062	335	727	-463	157	698	-450	-843	-263	0
1409	0	0	912	1191	279	-1051	316	735	-471	209	690	-485	-841	-386	0
1410	0	0	749	1175	426	-962	161	800	-700	98	836	-566	-952	-426	0
1411	0	0	745	1183	438	-964	153	810	-746	102	855	-626	-925	-673	0
1412	0	0	495	1181	686	-838	-95	933	-731	85	900	-661	-913	-649	0
1413	0	0	382	1181	799	-781	-208	990	-684	81	824	-851	-962	-655	0
1414	0	0	394	1181	787	-787	-196	984	-715	137	977	-737	-991	-607	0
1415	0	0	445	1191	746	-818	-150	968	-634	129	968	-642	-962	-585	0
1416	0	0	500	1171	671	-835	-85	921	-634	201	958	-453	-834	-401	0
1417	0	0	597	1175	578	-886	9	876	-601	261	1037	-337	-917	-562	0
1418	0	0	605	1169	564	-887	20	866	-415	221	1099	-391	-942	-611	0
1419	0	0	557	1175	618	-866	-30	896	-417	89	810	-521	-917	-527	0
1420	0	0	667	1167	500	-917	83	833	-479	-11	741	-585	-997	-516	0
1421	0	0	609	1181	572	-895	18	876	-599	27	783	-529	-968	-537	0
1422	0	0	520	1183	663	-851	-71	923	-663	-44	810	-589	-1115	-692	0
1423	0	0	481	1185	704	-833	-111	944	-595	139	729	-636	-1101	-777	0
1424	0	0	291	1196	905	-743	-307	1050	-552	11	558	-688	-1140	-634	0
1425	0	0	595	1202	607	-898	-6	904	-620	223	580	-558	-1059	-481	0
1426	0	0	621	1193	572	-907	24	882	-455	277	537	-444	-1035	-356	0
1427	0	0	803	1181	378	-992	212	779	-521	271	453	-531	-1041	-289	0
1428	0	0	778	1187	409	-982	184	798	-498	180	331	-562	-1047	-374	0
1429	0	0	869	1169	300	-1019	284	734	-549	118	230	-644	-1146	-294	0
1430	0	0	861	1173	312	-1017	274	742	-644	-36	157	-636	-1191	-329	0
1431	0	0	639	1160	521	-899	59	840	-744	-246	108	-696	-1257	-341	0
1432	0	0	577	1160	583	-868	-3	871	-717	-419	-27	-711	-1297	-419	0
1433	0	0	473	1165	692	-819	-109	928	-657	-364	-176	-832	-1268	-358	0
1434	0	0	467	1175	708	-821	-120	941	-723	-486	-199	-832	-1348	-378	0
1435	0	0	558	1169	611	-863	-26	890	-632	-289	-97	-653	-1193	-226	0
1436	0	0	445	1195	750	-820	-152	972	-713	-128	-248	-634	-1204	-244	0
1437	0	0	702	1204	502	-953	100	853	-630	-1	-116	-616	-1208	-104	0
1438	0	0	658	1185	527	-921	65	856	-603	162	-124	-562	-1164	-281	0
1439	0	0	671	1169	498	-920	86	833	-613	129	-203	-713	-1160	-213	0
1440	0	0	659	1175	516	-917	71	845	-727	7	-298	-698	-1022	-192	0
1441	0	0	559	1183	624	-871	-32	903	-772	-17	-254	-774	-1107	-294	0
1442	0	0	411	1179	768	-795	-178	973	-816	135	-192	-855	-1152	-496	0
1443	0	0	320	1183	863	-751	-271	1023	-845	-60	-164	-1022	-1202	-401	0
1444	0	0	494	1173	679	-833	-92	926	-671	13	-228	-890	-1074	-355	0
1445	0	0	403	1167	764	-785	-180	965	-710	122	-65	-847	-1012	-265	0
1446	0	0	652	1156	504	-904	74	830	-613	203	48	-713	-1053	-283	0
1447	0	0	691	1162	471	-926	110	816	-583	341	139	-622	-810	-246	0
1448	0	0	752	1167	415	-959	168	791	-550	256	38	-717	-799	-296	0
1449	0	0	898	1148	250	-1023	324	699	-465	409	97	-692	-698	-157	0
1450	0	0	749	1148	399	-948	175	773	-659	254	112	-774	-727	-232	0
1451	0	0	774	1179	405	-976	184	792	-743	267	73	-721	-591	-391	0
1452	0	0	636	1181	545	-908	45	863	-682	318	112	-808	-572	-366	0
1453	0	0	609	1185	576	-897	16	880	-603	382	17	-820	-432	-339	0
1454	0	0	708	1183	475	-945	116	829	-614	469	122	-764	-419	-269	0
1455	0	0	792	1185	393	-988	199	789	-488	634	133	-607	-265	-217	0
1456	0	0	858	1183	325	-1020	266	754	-384	808	263	-510	-106	-271	0
1457	0	0	910	1183	273	-1046	318	728	-316	642	225	-405	-145	-271	0
1458	0	0	986	1181	195	-1083	395	688	-221	704	267	-337	93	-104	0
1459	0	0	981	1173	192	-1077	394	682	-162	500	42	-415	27	-166	0
1460	0	0	953	1183	230	-1068	361	706	-213	500	27	-364	50	-133	0
1461	0	0	853	1175	322	-1014	265	748	-302	308	38	-438	38	-281	0
1462	0	0	632	1165	533	-898	49	849	-318	258	-95	-362	-31	-325	0
1463	0	0	636	1167	531	-901	52	849	-323	197	-108	-384	44	-351	0
1464	0	0	631	1164	533	-897	49	848	-296	182	-139	-339	62	-244	0
1465	0	0	763	1158	395	-960	184	776	-170	279	-83	-190	69	-157	0
1466	0	0	830	1165	335	-997	247	750	-271	353	89	-73	67	-129	0
1467	0	0	918	1181	263	-1049	327	722	-135	322	89	-40	67	-178	0
1468	0	0	935	1179	244	-1057	345	711	-67	250	-3	-44	87	-126	0
1469	0	0	964	1165	201	-1064	381	683	-137	87	-67	-151	65	-133	0
1470	0	0	881	1173	292	-1027	294	732	-258	-159	-137	-162	-64	-201	0
1471	0	0	844	1175	331	-1009	256	753	-323	-407	-211	-199	-141	-294	0
1472	0	0	602	1189	587	-895	7	888	-384	-556	-331	-273	-203	-271	0
1473	0	0	528	1185	657	-856	-64	921	-250	-721	-502	-267	-197	-211	0
1474	0	0	574	1208	634	-891	-30	921	-252	-739	-434	-207	-164	-271	0
1475	0	0	716	1195	479	-955	118	837	-164	-554	-370	-7	-108	-40	0
1476	0	0	881	1208	327	-1044	277	767	-147	-405	-420	110	25	1	0
1477	0	0	921	1202	281	-1061	320	741	-147	-308	-263	151	62	-145	0
1478	0	0	937	1200	263	-1068	337	731	34	-124	-236	112	31	-71	0
1479	0	0	922	1195	273	-1058	324	734	0	-118	-512	108	147	5	0
1480	0	0	1054	1193	139	-1123	457	666	-29	-128	-626	-9	225	95	0
1481	0	0	1007	1202	195	-1104	406	698	-188	-143	-500	77	98	-17	0
1482	0	0	968	1235	267	-1101	350	751	-207	-122	-463	170	54	-116	0
1483	0	0	829	1255	426	-1042	201	840	-190	-182	-519	15	-77	-287	0
1484	0	0	893	1292	399	-1092	247	845	-137	-261	-651	48	29	50	0
1485	0	0	1061	1307	246	-1184	407	776	-108	-292	-640	159	34	-50	0
1486	0	0	1332	1311	-21	-1321	676	645	-17	-192	-646	289	139	79	0
1487	0	0	1340	1317	-23	-1328	681	647	36	-203	-585	364	174	135	0
1488	0	0	1467	1303	-164	-1385	815	569	104	-374	-663	294	155	182	0
1489	0	0	1615	1282	-333	-1448	974	474	116	-281	-750	271	199	122	0
1490	0	0	1570	1266	-304	-1418	937	481	-32	-304	-698	256	180	153	0
1491	0	0	1567	1257	-310	-1412	938	473	-58	-432	-679	209	226	116	0
1492	0	0	1421	1243	-178	-1332	799	532	-159	-446	-710	145	186	1	0
1493	0	0	1376	1243	-133	-1309	754	555	-116	-411	-779	87	153	98	0
1494	0	0	1401	1229	-172	-1315	786	528	-151	-343	-634	269	238	110	0
1495	0	0	1485	1229	-256	-1357	870	486	-83	-226	-694	182	322	147	0
1496	0	0	1640	1218	-422	-1429	1031	398	11	-81	-632	285	417	388	0
1497	0	0	1677	1216	-461	-1446	1069	377	48	50	-686	347	401	331	0
1498	0	0	1743	1210	-533	-1476	1138	338	157	23	-597	285	308	285	0
1499	0	0	1788	1189	-599	-1488	1193	295	87	-184	-667	254	362	366	0
1500	0	0	1817	1189	-628	-1503	1222	280	21	-236	-741	250	405	393	0
1501	0	0	1694	1175	-519	-1434	1106	328	-93	-294	-777	131	353	308	0
1502	0	0	1503	1158	-345	-1330	924	406	-120	-457	-907	83	308	143	0
1503	0	0	1417	1152	-265	-1284	841	443	-85	-442	-907	56	325	228	0
1504	0	0	1439	1150	-289	-1294	864	430	-27	-347	-989	44	353	230	0
1505	0	0	1476	1123	-353	-1299	914	385	-29	-314	-843	112	419	302	0
1506	0	0	1479	1051	-428	-1265	953	311	-98	-364	-807	19	333	296	0
1507	0	0	1284	865	-419	-1074	851	223	-145	-634	-857	-17	281	192	0
1508	0	0	1388	1148	-240	-1268	814	454	-285	-822	-1010	-252	228	226	0
1509	0	0	1982	900	-1082	-1441	1532	-91	-116	-1008	-968	-159	570	448	0
1510	0	0	2502	826	-1676	-1664	2089	-425	-787	-2444	-1868	-1315	694	-323	0
1511	0	0	2335	710	-1625	-1522	1980	-457	-1292	-3689	-2293	-1811	1037	-351	0
1512	0	0	3128	498	-2630	-1813	2879	-1066	-950	-3466	-1819	-1472	1131	-67	0
1513	0	0	1256	407	-849	-831	1052	-221	-816	-2989	-1753	-1282	203	-358	0
1514	0	0	-1938	333	2271	802	-2104	1302	-1359	-3362	-1650	-1177	-601	-616	0
1515	0	0	-1900	294	2194	803	-2047	1244	-1949	-4176	-2295	-1053	-630	-549	0
1516	0	0	530	261	-269	-395	399	-4	-2161	-4070	-3119	-760	1720	-680	0
1517	0	0	3134	219	-2915	-1676	3024	-1348	-1293	-3542	-3841	-729	5251	-426	0
1518	0	0	4907	170	-4737	-2538	4822	-2283	-1051	-4318	-5059	-405	2927	-205	0
1519	0	0	-157	81	238	38	-197	159	-878	-4912	-6355	-161	1650	1617	0
1520	0	0	-2801	54	2855	1373	-2828	1454	131	-4888	-5711	343	3687	2605	1
1521	0	0	-4531	29	4560	2251	-4545	2294	300	-5463	-4330	62	6398	704	0
1522	0	0	-8999	-25	8974	4512	-8986	4474	180	-6586	-2849	-337	7548	-1581	0
1523	0	0	-13056	-58	12998	6557	-13027	6470	-48	-6120	-1637	-411	7026	-3039	0
1524	0	0	-14222	-93	14129	7157	-14175	7018	-832	-4442	-1278	131	4933	-3480	0
1525	0	0	-11131	-124	11007	5627	-11069	5441	-1303	-5412	-2009	1202	1123	-1984	0
1526	0	0	-5353	-137	5216	2745	-5284	2539	-2165	-7659	-3426	1825	-2855	-822	0
1527	0	0	1418	-137	-1555	-640	1486	-846	-3391	-7486	-4254	1709	-4322	-1228	0
1528	0	0	3477	-164	-3641	-1656	3559	-1902	-4011	-6440	-3916	386	-6390	-2890	0
1529	0	0	-1575	-225	1350	900	-1462	562	-4475	-6351	-4320	-1162	-5653	-4258	0
1530	0	0	-4272	-263	4009	2267	-4140	1873	-4574	-7905	-4875	-2145	-2857	-4300	0
1531	0	0	-2725	-275	2450	1500	-2587	1087	-3895	-9570	-5344	-2582	-2159	-2735	0
1532	0	0	-2146	-298	1848	1222	-1997	775	-3717	-10850	-6310	-2859	-1571	-1431	0
1533	0	0	-1984	-308	1676	1146	-1830	684	-3336	-11228	-6731	-2490	-438	-502	0
1534	0	0	-845	-333	512	589	-678	89	-2991	-11358	-6714	-2215	-640	-203	0
1535	0	0	11	-384	-395	186	203	-389	-2696	-10895	-5988	-1817	-419	-108	0
1536	0	0	-429	-450	-21	439	-204	-235	-2120	-9882	-4626	-1359	869	256	0
1537	0	0	-979	-508	471	743	-725	-18	-1090	-8640	-3377	-987	2483	655	0
1538	0	0	-1518	-576	942	1047	-1230	183	0	-7150	-2514	-599	3490	1220	0
1539	0	0	-2296	-599	1697	1447	-1996	549	915	-5787	-1972	5	3874	1649	0
1540	0	0	-2214	-624	1590	1419	-1902	483	1786	-4347	-1598	820	3707	1501	0
1541	0	0	-1832	-630	1202	1231	-1517	286	2335	-3600	-1080	1293	2388	1113	0
1542	0	0	-2652	-550	2102	1601	-2377	776	2737	-3396	-595	1621	630	428	0
1543	0	0	-4034	-438	3596	2236	-3815	1579	2896	-2983	-166	1592	-261	-133	0
1544	0	0	-4587	-296	4291	2441	-4439	1997	3259	-2196	424	1614	226	-593	0
1545	0	0	-4337	-97	4240	2217	-4288	2071	3121	-995	1119	1392	1191	-1028	0
1546	0	0	-3874	201	4075	1836	-3974	2138	2946	209	1687	1536	2054	-995	0
1547	0	0	-3962	521	4483	1720	-4222	2502	2572	1082	1835	1449	2518	-587	0
1548	0	0	-4089	772	4861	1658	-4475	2816	2147	1528	1767	1449	2091	77	0
1549	0	0	-4088	1109	5197	1489	-4642	3153	1354	1464	1484	1138	1113	391	0
1550	0	0	-3725	1619	5344	1053	-4534	3481	640	948	1251	690	424	335	0
1551	0	0	-3233	2231	5464	501	-4348	3847	-164	69	1049	370	81	-298	0
1552	0	0	-2947	2865	5812	41	-4379	4338	-818	-721	896	-60	-58	-962	0
1553	0	0	-3250	3301	6551	-25	-4900	4926	-1200	-1951	550	-159	197	-1266	0
1554	0	0	-3605	3534	7139	35	-5372	5336	-1431	-3340	58	-250	11	-1387	0
1555	0	0	-4244	3517	7761	363	-6002	5639	-1253	-4444	-85	48	-271	-1200	0
1556	0	0	-5161	3336	8497	912	-6829	5916	-1385	-5664	-302	34	-1359	-1251	0
1557	0	0	-5771	2968	8739	1401	-7255	5853	-1109	-6343	-422	110	-2194	-1371	0
1558	0	0	-6565	2473	9038	2046	-7801	5755	-1016	-6656	-616	147	-2904	-1484	0
1559	0	0	-7056	1982	9038	2537	-8047	5510	-873	-6353	-744	174	-3422	-1819	0
1560	0	0	-7553	1522	9075	3015	-8314	5298	-607	-5554	-758	391	-3707	-1897	0
1561	0	0	-7791	1103	8894	3344	-8342	4998	-603	-4586	-828	397	-3602	-2002	0
1562	0	0	-7366	766	8132	3300	-7749	4449	-401	-3868	-1092	630	-3672	-2114	0
1563	0	0	-6627	533	7160	3047	-6893	3846	-104	-3470	-1389	911	-3961	-2023	0
1564	0	0	-6113	353	6466	2880	-6289	3409	-38	-3717	-1866	1206	-3786	-2182	0
1565	0	0	-5174	219	5393	2477	-5283	2806	226	-3982	-2246	1757	-4169	-1792	0
1566	0	0	-4324	180	4504	2072	-4414	2342	238	-4075	-2972	2475	-4619	-1546	0
1567	0	0	-2795	182	2977	1306	-2886	1579	300	-3899	-3544	2770	-3967	-1313	0
1568	0	0	-1673	195	1868	739	-1770	1031	273	-3301	-3994	3024	-3045	-1330	0
1569	0	0	-1472	223	1695	624	-1583	959	139	-2260	-4219	3169	-2153	-1553	0
1570	0	0	-1488	230	1718	629	-1603	974	386	-964	-4172	3499	-743	-1136	0
1571	0	0	-1255	273	1528	491	-1391	900	746	-98	-4081	3858	-277	-671	0
1572	0	0	-540	323	863	108	-701	593	1293	496	-3804	4227	-731	-48	0
1573	0	0	164	358	194	-261	-15	276	1678	512	-3621	4811	-841	75	0
1574	0	0	1551	395	-1156	-973	1353	-380	1969	378	-3243	5034	-428	-601	0
1575	0	0	2744	411	-2333	-1577	2538	-961	2279	306	-2630	5474	168	-1501	0
1576	0	0	3311	405	-2906	-1858	3108	-1250	2436	79	-2316	5678	1633	-2256	0
1577	0	0	4100	409	-3691	-2254	3895	-1641	2739	25	-2279	5783	3119	-2401	0
1578	0	0	4620	428	-4192	-2524	4406	-1882	2970	-83	-2438	5662	3889	-1854	0
1579	0	0	4727	407	-4320	-2567	4523	-1956	3080	-48	-2863	5218	4044	-1012	0
1580	0	0	4964	419	-4545	-2691	4754	-2063	2898	252	-3290	5267	4217	-190	0
1581	0	0	5860	417	-5443	-3138	5651	-2513	2481	578	-3804	5336	4295	349	0
1582	0	0	6492	407	-6085	-3449	6288	-2839	2099	1119	-4145	5197	4685	589	0
1583	0	0	6643	403	-6240	-3523	6441	-2918	1771	1709	-4248	5086	5594	979	0
1584	0	0	6382	403	-5979	-3392	6180	-2788	1744	2580	-4233	4855	6557	1358	0
1585	0	0	5914	389	-5525	-3151	5719	-2568	1722	3317	-3883	4753	7484	1629	0
1586	0	0	5338	391	-4947	-2864	5142	-2278	1693	3559	-3554	4429	7965	1581	0
1587	0	0	4787	388	-4399	-2587	4593	-2005	1872	3540	-2733	4122	8388	1586	0
1588	0	0	4114	413	-3701	-2263	3907	-1644	1924	2968	-2161	3604	8640	1245	0
1589	0	0	3221	407	-2814	-1814	3017	-1203	1817	2229	-1553	3138	8450	1032	0
1590	0	0	1974	388	-1586	-1181	1780	-599	1819	1144	-1179	2622	8458	1101	0
1591	0	0	881	391	-490	-636	685	-49	1664	417	-867	2225	8353	1099	0
1592	0	0	-70	393	463	-161	-266	428	1584	-147	-688	1918	8208	1261	0
1593	0	0	-1088	388	1476	350	-1282	932	1625	-488	-876	1600	8318	1410	0
1594	0	0	-2299	393	2692	953	-2495	1542	1784	-905	-1235	1515	8440	1941	0
1595	0	0	-3283	397	3680	1443	-3481	2038	1583	-1259	-1443	1383	8473	2260	0
1596	0	0	-4043	403	4446	1820	-4244	2424	1544	-1666	-1460	1507	8454	2314	0
1597	0	0	-5042	403	5445	2319	-5243	2924	1261	-2463	-1501	1387	8229	1940	0
1598	0	0	-5812	397	6209	2707	-6010	3303	1092	-3332	-1701	1156	7975	1586	0
1599	0	0	-6278	401	6679	2938	-6478	3540	849	-4473	-1905	841	7792	1348	0
1600	0	0	-6773	403	7176	3185	-6974	3789	508	-5835	-2044	514	7294	1053	0
1601	0	0	-7183	417	7600	3383	-7391	4008	310	-6989	-2238	225	6708	853	0
1602	0	0	-7610	415	8025	3597	-7817	4220	65	-8113	-2386	-104	5948	582	0
1603	0	0	-7706	430	8136	3638	-7921	4283	48	-8735	-2382	-261	5247	772	0
1604	0	0	-7632	426	8058	3603	-7845	4242	0	-8830	-2386	-438	4559	843	0
1605	0	0	-7531	419	7950	3556	-7740	4184	15	-8277	-2362	-358	4072	919	0
1606	0	0	-7271	426	7697	3422	-7484	4061	-139	-7179	-2335	-226	3482	855	0
1607	0	0	-6843	426	7269	3208	-7056	3847	-135	-5754	-2388	-112	2898	766	0
1608	0	0	-6268	428	6696	2920	-6482	3562	-194	-4588	-2341	38	2269	671	0
1609	0	0	-5579	448	6027	2565	-5803	3237	-275	-3689	-2351	-42	1425	448	0
1610	0	0	-4744	459	5203	2142	-4973	2831	-341	-3208	-2161	56	483	71	0
1611	0	0	-4088	461	4549	1813	-4318	2505	-585	-3105	-2172	-95	-512	-201	0
1612	0	0	-3453	461	3914	1496	-3683	2187	-659	-3377	-2116	-223	-1546	-543	0
1613	0	0	-2725	479	3204	1123	-2964	1841	-770	-3666	-1947	-226	-2450	-748	0
1614	0	0	-2083	485	2568	799	-2325	1526	-938	-4188	-2071	-254	-3303	-867	0
1615	0	0	-1537	492	2029	522	-1783	1260	-1004	-4659	-1957	-147	-3911	-768	0
1616	0	0	-1032	512	1544	260	-1288	1028	-1154	-5119	-1940	-124	-4591	-818	0
1617	0	0	-407	512	919	-52	-663	715	-1420	-5348	-1730	-122	-5061	-861	0
1618	0	0	-37	510	547	-236	-292	528	-1573	-5478	-1668	-384	-5552	-1024	0
1619	0	0	148	506	358	-327	-105	432	-1819	-5433	-1755	-642	-6128	-1286	0
1620	0	0	620	506	-114	-563	367	196	-2134	-5319	-1693	-667	-6357	-1311	0
1621	0	0	872	525	-347	-698	609	89	-2475	-4933	-1472	-1016	-6817	-1534	0
1622	0	0	928	523	-405	-725	666	59	-2638	-4380	-1371	-1196	-7342	-1905	0
1623	0	0	924	525	-399	-724	661	63	-2820	-4116	-1307	-1352	-7707	-1868	0
1624	0	0	1284	541	-743	-912	1013	-101	-2842	-3926	-1103	-1476	-7963	-1889	0
1625	0	0	1406	545	-861	-975	1133	-158	-2628	-3755	-760	-1453	-8021	-1872	0
1626	0	0	1698	550	-1148	-1124	1423	-299	-2665	-3746	-560	-1464	-7959	-1953	0
1627	0	0	1804	549	-1255	-1176	1529	-353	-2401	-3783	-261	-1451	-7878	-1936	0
1628	0	0	2067	562	-1505	-1314	1786	-471	-2213	-3736	69	-1728	-7583	-1916	0
1629	0	0	2337	560	-1777	-1448	2057	-608	-1943	-3699	304	-1827	-7162	-1821	0
1630	0	0	2407	570	-1837	-1488	2122	-633	-1895	-3608	679	-2025	-6722	-1825	0
1631	0	0	2543	580	-1963	-1561	2253	-691	-1811	-3284	1072	-2143	-6202	-1792	0
1632	0	0	2532	585	-1947	-1558	2239	-681	-1794	-2882	1379	-2240	-5662	-1722	0
1633	0	0	2649	601	-2048	-1625	2348	-723	-1718	-2374	1660	-2326	-4908	-1420	0
1634	0	0	2655	611	-2044	-1633	2349	-716	-1670	-1780	1534	-2353	-4110	-1204	0
1635	0	0	2944	618	-2326	-1781	2635	-854	-1511	-1096	1713	-2254	-3160	-867	0
1636	0	0	3084	609	-2475	-1846	2779	-933	-1423	-490	1645	-1982	-2267	-479	0
1637	0	0	3084	601	-2483	-1842	2783	-941	-1342	-143	1352	-1856	-1325	-285	0
1638	0	0	3202	613	-2589	-1907	2895	-988	-1231	184	1016	-1740	-424	87	0
1639	0	0	3070	618	-2452	-1844	2761	-917	-1092	331	750	-1672	490	333	0
1640	0	0	3068	642	-2426	-1855	2747	-892	-997	386	609	-1588	1330	533	0
1641	0	0	2862	651	-2211	-1756	2536	-780	-882	141	514	-1489	2000	580	0
1642	0	0	2676	659	-2017	-1667	2346	-679	-638	-149	448	-1379	2613	677	0
1643	0	0	2362	667	-1695	-1514	2028	-514	-432	-583	300	-1255	3222	845	0
1644	0	0	2276	682	-1594	-1479	1935	-456	-64	-960	168	-1065	3614	1030	0
1645	0	0	2119	690	-1429	-1404	1774	-369	141	-1096	141	-867	4081	1076	0
1646	0	0	1984	702	-1282	-1343	1633	-290	289	-1406	-17	-719	4256	1177	0
1647	0	0	1830	719	-1111	-1274	1470	-196	547	-1579	-217	-389	4493	1259	0
1648	0	0	1566	715	-851	-1140	1208	-68	570	-1887	-453	-486	4555	1262	0
1649	0	0	1388	708	-680	-1048	1034	14	642	-1949	-628	-469	4609	1264	0
1650	0	0	1037	727	-310	-882	673	208	521	-2128	-756	-550	4508	1160	0
1651	0	0	740	731	-9	-735	374	361	374	-2081	-777	-609	4299	1127	0
1652	0	0	300	744	444	-522	-72	594	308	-2062	-838	-622	4120	1010	0
1653	0	0	58	762	704	-410	-323	733	147	-1870	-824	-752	3969	964	0
1654	0	0	-110	768	878	-329	-494	823	124	-1557	-675	-836	3771	783	0
1655	0	0	-199	776	975	-288	-587	875	-15	-1334	-558	-779	3540	962	0
1656	0	0	-132	785	917	-326	-524	851	-17	-1076	-211	-711	3272	882	0
1657	0	0	-124	791	915	-333	-519	853	-131	-636	164	-622	2826	708	0
1658	0	0	-281	803	1084	-261	-682	943	-100	-692	137	-766	2392	587	0
1659	0	0	-148	812	960	-332	-554	886	-155	-582	223	-810	1846	432	0
1660	0	0	-153	824	977	-335	-565	900	-188	-380	475	-789	1363	184	0
1661	0	0	-209	834	1043	-312	-626	938	-355	-399	626	-836	750	-145	0
1662	0	0	-256	861	1117	-302	-686	989	-411	-457	843	-898	279	-444	0
1663	0	0	-396	876	1272	-240	-834	1074	-461	-463	985	-905	-269	-512	0
1664	0	0	-262	888	1150	-313	-706	1019	-455	-514	1098	-836	-737	-737	0
1665	0	0	-167	907	1074	-370	-620	990	-360	-541	1259	-671	-1177	-756	0
1666	0	0	-27	919	946	-446	-486	932	-345	-591	1486	-500	-1583	-894	0
1667	0	0	-33	931	964	-449	-498	947	-302	-657	1662	-469	-1897	-1053	0
1668	0	0	-8	952	960	-472	-484	956	-382	-711	1767	-463	-2250	-1156	0
1669	0	0	72	950	878	-511	-403	914	-422	-659	1796	-547	-2587	-1231	0
1670	0	0	-145	958	1103	-406	-624	1030	-614	-735	1918	-616	-2911	-1381	0
1671	0	0	-276	971	1247	-347	-761	1109	-789	-822	1990	-644	-3094	-1544	0
1672	0	0	-459	999	1458	-270	-958	1228	-944	-779	2293	-791	-3524	-1738	0
1673	0	0	-842	1006	1848	-82	-1345	1427	-1068	-843	2128	-907	-3944	-1957	0
1674	0	0	-958	1018	1976	-30	-1467	1497	-1001	-754	2087	-909	-4112	-1693	0
1675	0	0	-903	1037	1940	-67	-1421	1488	-1061	-711	2002	-952	-4271	-1641	0
1676	0	0	-978	1045	2023	-33	-1500	1534	-1080	-628	2269	-799	-4448	-1623	0
1677	0	0	-958	1065	2023	-53	-1490	1544	-1119	-723	1984	-847	-4574	-1610	0
1678	0	0	-902	1076	1978	-87	-1440	1527	-979	-593	2172	-789	-4743	-1600	0
1679	0	0	-1040	1078	2118	-19	-1579	1598	-1084	-822	1961	-1053	-4795	-1623	0
1680	0	0	-996	1099	2095	-51	-1545	1597	-1117	-977	1782	-1204	-4937	-1586	0
1681	0	0	-1172	1115	2287	28	-1729	1701	-1257	-1080	1916	-1206	-4906	-1553	0
1682	0	0	-1226	1123	2349	51	-1787	1736	-1288	-1202	1656	-1288	-5014	-1513	0
1683	0	0	-1206	1129	2335	38	-1770	1732	-1286	-1307	1455	-1321	-4950	-1361	0
1684	0	0	-1090	1142	2232	-26	-1661	1687	-1228	-1414	1247	-1361	-4749	-1189	0
1685	0	0	-845	1162	2007	-158	-1426	1584	-1187	-1356	1068	-1072	-4458	-929	0
1686	0	0	-640	1175	1815	-267	-1227	1495	-1107	-1358	880	-851	-4240	-711	0
1687	0	0	-367	1177	1544	-405	-955	1360	-979	-1295	539	-884	-4048	-483	0
1688	0	0	-186	1177	1363	-495	-774	1270	-948	-1144	384	-711	-3703	-370	0
1689	0	0	10	1181	1171	-595	-580	1176	-933	-1111	-102	-628	-3437	-205	0
1690	0	0	229	1189	960	-709	-365	1074	-1004	-1162	-448	-566	-2937	-31	0
1691	0	0	396	1226	830	-811	-217	1028	-968	-1049	-640	-436	-2824	46	0
1692	0	0	522	1228	706	-875	-92	967	-861	-690	-768	-401	-2564	73	0
1693	0	0	638	1231	593	-934	22	912	-849	-777	-1099	-327	-2489	56	0
1694	0	0	1026	1233	207	-1129	409	720	-690	-550	-1270	-124	-2159	322	0
1695	0	0	1347	1245	-102	-1296	724	571	-595	-389	-1235	97	-1912	380	0
1696	0	0	1724	1226	-498	-1475	1111	364	-488	-248	-1196	197	-1854	422	0
1697	0	0	2067	1212	-855	-1639	1461	178	-271	-155	-1387	403	-1617	500	0
1698	0	0	2257	1204	-1053	-1730	1655	75	-244	-211	-1470	325	-1423	426	0
1699	0	0	2678	1177	-1501	-1927	2089	-162	-131	-242	-1456	261	-1344	393	0
1700	0	0	2898	1152	-1746	-2025	2322	-297	-226	-143	-1319	225	-1214	411	0
1701	0	0	2932	1148	-1784	-2040	2358	-318	-318	-304	-1257	118	-1111	219	0
1702	0	0	3047	1127	-1920	-2087	2483	-396	-318	-246	-1068	-13	-1014	77	0
1703	0	0	3262	1121	-2141	-2191	2701	-510	-250	-91	-774	-149	-777	168	0
1704	0	0	3497	1084	-2413	-2290	2955	-664	-279	71	-455	-217	-667	225	0
1705	0	0	3689	1049	-2640	-2369	3164	-795	-329	174	-73	-186	-356	155	0
1706	0	0	3968	1014	-2954	-2491	3461	-970	-292	323	310	-194	-164	164	0
1707	0	0	4143	987	-3156	-2565	3649	-1084	-228	640	719	-306	-17	87	0
1708	0	0	4269	962	-3307	-2615	3788	-1172	-289	585	979	-475	91	135	0
1709	0	0	4327	911	-3416	-2619	3871	-1252	-291	776	1239	-516	254	0	0
1710	0	0	4453	888	-3565	-2670	4009	-1338	-269	894	1716	-750	355	-65	0
1711	0	0	4317	880	-3437	-2598	3877	-1278	-316	933	2021	-791	411	-244	0
1712	0	0	4131	853	-3278	-2492	3704	-1212	-318	1080	2157	-937	459	-527	0
1713	0	0	4036	832	-3204	-2434	3620	-1186	-225	1125	2489	-1010	589	-543	0
1714	0	0	3986	793	-3193	-2389	3589	-1200	-217	1253	2523	-989	644	-554	0
1715	0	0	3960	787	-3173	-2373	3566	-1193	-100	1480	2892	-944	766	-506	0
1716	0	0	3916	758	-3158	-2337	3537	-1200	75	1507	3053	-814	733	-564	0
1717	0	0	3722	731	-2991	-2226	3356	-1130	46	1447	3104	-772	772	-669	0
1718	0	0	3611	721	-2890	-2166	3250	-1084	91	1342	3094	-808	812	-467	0
1719	0	0	3330	694	-2636	-2012	2983	-971	100	1218	3022	-869	655	-492	0
1720	0	0	3140	669	-2471	-1904	2805	-901	-29	1251	3032	-927	572	-708	0
1721	0	0	2703	659	-2044	-1681	2373	-692	-184	944	2952	-904	459	-727	0
1722	0	0	2176	644	-1532	-1410	1854	-444	-242	820	2717	-970	285	-828	0
1723	0	0	1857	618	-1239	-1237	1548	-310	-180	822	2688	-1026	190	-723	0
1724	0	0	1496	589	-907	-1042	1201	-159	-269	758	2568	-1057	-40	-626	0
1725	0	0	1112	583	-529	-847	820	27	-415	490	2221	-1022	-91	-533	0
1726	0	0	1013	593	-420	-803	716	86	-271	618	2308	-781	-254	-405	0
1727	0	0	464	595	131	-529	166	363	-488	440	2000	-762	-523	-547	0
1728	0	0	223	589	366	-406	-71	477	-351	263	1767	-739	-886	-549	0
1729	0	0	-188	572	760	-192	-474	666	-457	-17	1412	-820	-968	-395	0
1730	0	0	-475	564	1039	-44	-757	801	-591	-422	1002	-995	-1264	-320	0
1731	0	0	-799	578	1377	110	-1088	977	-688	-564	905	-929	-1472	-368	0
1732	0	0	-1296	572	1868	362	-1582	1220	-921	-805	640	-938	-1854	-601	0
1733	0	0	-1579	570	2149	504	-1864	1359	-836	-981	465	-940	-2157	-517	0
1734	0	0	-1776	550	2326	613	-2051	1438	-805	-1131	77	-861	-2316	-444	0
1735	0	0	-1925	527	2452	699	-2188	1489	-853	-1261	-116	-774	-2372	-370	0
1736	0	0	-1920	537	2457	691	-2188	1497	-762	-1303	-287	-686	-2500	-240	0
1737	0	0	-1895	541	2436	677	-2165	1488	-828	-1340	-523	-568	-2702	-265	0
1738	0	0	-1861	552	2413	654	-2137	1482	-805	-1319	-686	-601	-2780	-192	0
1739	0	0	-1934	529	2463	702	-2198	1496	-977	-1482	-970	-719	-3010	-129	0
1740	0	0	-1814	519	2333	647	-2073	1426	-1022	-1550	-968	-671	-3010	-188	0
1741	0	0	-1812	523	2335	644	-2073	1429	-1037	-1635	-1152	-628	-3065	-232	0
1742	0	0	-1913	519	2432	697	-2172	1475	-1156	-1617	-1392	-776	-3094	-428	0
1743	0	0	-1721	523	2244	599	-1982	1383	-1099	-1414	-1319	-737	-3140	-419	0
1744	0	0	-1573	537	2110	518	-1841	1323	-1035	-1414	-1414	-715	-3109	-287	0
1745	0	0	-1288	525	1813	381	-1550	1169	-952	-1259	-1371	-638	-3005	-176	0
1746	0	0	-989	541	1530	224	-1259	1035	-857	-993	-1237	-543	-2836	-108	0
1747	0	0	-593	545	1138	24	-865	841	-975	-814	-1032	-531	-2679	-201	0
1748	0	0	-291	535	826	-122	-558	680	-752	-622	-1063	-653	-2754	-213	0
1749	0	0	-16	531	547	-257	-281	539	-814	-644	-1068	-653	-2510	-230	0
1750	0	0	208	537	329	-372	-60	433	-766	-603	-1001	-746	-2279	-250	0
1751	0	0	374	519	145	-446	114	332	-915	-616	-882	-929	-2190	-341	0
1752	0	0	530	521	-9	-525	269	256	-816	-500	-754	-927	-2031	-463	0
1753	0	0	746	529	-217	-637	481	156	-867	-438	-646	-1006	-1802	-409	0
1754	0	0	996	535	-461	-765	728	37	-774	-275	-502	-1030	-1557	-304	0
1755	0	0	1268	545	-723	-906	995	-89	-696	25	-308	-878	-1305	-281	0
1756	0	0	1668	539	-1129	-1103	1398	-295	-684	215	-73	-822	-1035	-279	0
1757	0	0	1922	535	-1387	-1228	1654	-426	-494	448	-69	-713	-840	-211	0
1758	0	0	2094	550	-1544	-1322	1819	-497	-409	618	31	-830	-564	-139	0
1759	0	0	2323	545	-1778	-1434	2050	-616	-438	694	-89	-834	-411	-256	0
1760	0	0	2457	547	-1910	-1502	2183	-681	-438	762	-21	-830	-215	-201	0
1761	0	0	2539	541	-1998	-1540	2268	-728	-409	822	50	-869	7	-259	0
1762	0	0	2444	545	-1899	-1494	2171	-677	-436	851	-67	-888	201	-366	0
1763	0	0	2504	564	-1940	-1534	2222	-688	-343	830	-36	-894	325	-283	0
1764	0	0	2542	556	-1986	-1549	2264	-715	-292	935	-87	-836	521	-213	0
1765	0	0	2612	552	-2060	-1582	2336	-754	-155	1103	-1	-727	797	-79	0
1766	0	0	2787	562	-2225	-1674	2506	-831	-21	1278	151	-514	1041	52	0
1767	0	0	2781	566	-2215	-1673	2498	-824	42	1278	58	-450	1154	36	0
1768	0	0	2763	550	-2213	-1656	2488	-831	32	1212	-83	-481	1375	149	0
1769	0	0	2730	550	-2180	-1640	2455	-815	11	1146	-259	-508	1449	242	0
1770	0	0	2580	547	-2033	-1563	2306	-743	124	1049	-397	-364	1495	258	0
1771	0	0	2451	531	-1920	-1491	2185	-694	91	793	-459	-294	1466	223	0
1772	0	0	2174	531	-1643	-1352	1908	-556	7	816	-632	-294	1534	116	0
1773	0	0	1999	539	-1460	-1269	1729	-460	65	636	-805	-217	1577	176	0
1774	0	0	1869	537	-1332	-1203	1600	-397	102	727	-904	-213	1637	312	0
1775	0	0	1791	558	-1233	-1174	1512	-337	201	807	-840	93	1592	438	0
1776	0	0	1718	566	-1152	-1142	1435	-293	112	1109	-855	234	1468	535	0
1777	0	0	1609	562	-1047	-1085	1328	-242	234	1297	-838	314	1493	430	0
1778	0	0	1434	554	-880	-994	1157	-163	145	1185	-997	281	1433	473	0
1779	0	0	1372	554	-818	-963	1095	-132	211	1305	-1026	393	1336	572	0
1780	0	0	990	550	-440	-770	715	55	29	1154	-1090	287	1158	370	0
1781	0	0	787	545	-242	-666	514	151	64	1047	-1123	341	1051	304	0
1782	0	0	454	539	85	-496	184	312	36	999	-1191	277	983	252	0
1783	0	0	260	549	289	-404	-14	419	44	892	-1191	223	824	199	0
1784	0	0	169	558	389	-363	-110	473	95	783	-1090	306	766	329	0
1785	0	0	103	549	446	-326	-171	497	168	801	-975	374	717	322	0
1786	0	0	204	562	358	-383	-77	460	217	960	-729	527	636	320	0
1787	0	0	56	564	508	-310	-226	536	271	814	-694	496	651	256	0
1788	0	0	47	566	519	-306	-236	542	248	700	-609	419	521	256	0
1789	0	0	53	572	519	-312	-233	545	205	677	-545	415	391	112	0
1790	0	0	23	560	537	-291	-257	548	155	626	-459	228	325	201	0
1791	0	0	-129	550	679	-210	-404	614	1	727	-378	234	234	108	0
1792	0	0	-291	547	838	-128	-564	692	-180	785	-178	256	19	-211	0
1793	0	0	-394	531	925	-68	-659	728	17	952	31	250	-7	-250	0
1794	0	0	-435	527	962	-46	-698	744	-46	989	-11	23	-176	-225	0
1795	0	0	-109	535	644	-213	-376	589	93	1229	19	168	71	-104	0
1796	0	0	-5	545	550	-270	-277	547	9	1348	238	195	-15	-141	0
1797	0	0	260	547	287	-403	-13	417	32	1561	570	250	-108	-211	0
1798	0	0	135	550	415	-342	-140	482	44	1317	527	131	-238	-133	0
1799	0	0	318	554	236	-436	41	395	34	1284	382	-9	-325	-263	0
1800	0	0	401	550	149	-475	126	349	19	1169	502	-54	-417	-325	0
1801	0	0	283	552	269	-417	7	410	-221	958	485	-226	-494	-434	0
1802	0	0	211	558	347	-384	-68	452	-168	851	426	-256	-609	-506	0
1803	0	0	130	556	426	-343	-148	491	-211	752	380	-333	-644	-413	0
1804	0	0	273	552	279	-412	-3	415	-151	776	279	-372	-677	-436	0
1805	0	0	305	549	244	-427	30	396	-147	777	450	-358	-589	-329	0
1806	0	0	505	549	44	-527	230	296	-118	828	415	-240	-541	-135	0
1807	0	0	629	554	-75	-591	352	239	-118	898	467	-265	-510	-219	0
1808	0	0	760	549	-211	-654	485	169	-75	948	388	-292	-516	-32	0
1809	0	0	725	543	-182	-634	453	180	-310	812	209	-374	-603	-211	0
1810	0	0	855	541	-314	-698	584	113	-341	657	93	-438	-570	-207	0
1811	0	0	772	547	-225	-659	498	161	-393	580	-155	-477	-560	-58	0
1812	0	0	785	539	-246	-662	515	146	-405	603	-194	-519	-628	-83	0
1813	0	0	791	543	-248	-667	519	147	-413	580	-362	-560	-601	-83	0
1814	0	0	846	523	-323	-684	584	100	-446	457	-483	-611	-663	-52	0
1815	0	0	991	516	-475	-753	733	20	-351	473	-525	-335	-420	195	0
1816	0	0	1126	517	-609	-821	867	-46	-356	647	-556	-306	-494	221	0
1817	0	0	1281	502	-779	-891	1030	-138	-205	653	-504	-281	-473	168	0
1818	0	0	1237	498	-739	-867	988	-120	-261	574	-692	-409	-393	285	0
1819	0	0	1320	428	-892	-874	1106	-232	-325	399	-760	-514	-492	279	0
1820	0	0	1827	803	-1024	-1315	1425	-110	-459	265	-1012	-647	-226	98	0
1821	0	0	2149	580	-1569	-1364	1859	-494	-572	60	-997	-719	106	242	0
1822	0	0	3784	166	-3618	-1975	3701	-1726	-446	-112	-886	-675	1022	649	0
1823	0	0	5238	-40	-5278	-2599	5258	-2659	-203	168	-737	-523	2114	1196	0
1824	0	0	7171	-135	-7306	-3518	7238	-3720	-62	133	-411	-219	2842	1598	0
1825	0	0	6970	-219	-7189	-3375	7079	-3704	157	54	-151	17	2964	1751	0
1826	0	0	3998	-209	-4207	-1894	4102	-2208	-1	-339	-50	149	2772	1035	0
1827	0	0	1791	-211	-2002	-790	1896	-1106	-713	-1396	-459	-108	2281	488	0
1828	0	0	3321	-172	-3493	-1574	3407	-1832	-1127	-1645	-1740	1	1953	566	0
1829	0	0	5584	-236	-5820	-2674	5702	-3028	-1445	-316	-3098	351	4679	219	0
1830	0	0	10646	-219	-10865	-5213	10755	-5542	-1482	-40	-4093	271	5278	277	0
1831	0	0	11347	-258	-11605	-5544	11476	-5931	-1131	-69	-5785	426	3418	1546	1
1832	0	0	8369	-289	-8658	-4040	8513	-4473	582	861	-6768	1425	5170	4654	0
1833	0	0	3410	-310	-3720	-1550	3565	-2015	1478	1107	-6138	1693	6956	5144	0
1834	0	0	-3205	-356	2849	1780	-3027	1246	1429	-64	-5065	1740	7224	3486	0
1835	0	0	-11857	-388	11469	6122	-11663	5540	851	-1414	-3369	1916	5767	395	0
1836	0	0	-18718	-391	18327	9554	-18522	8968	-192	-2037	-2337	1798	5426	-2849	0
1837	65	0	-19287	-382	18905	9834	-19096	9261	-710	-4300	-2170	2004	3893	-4139	0
1838	65	0	-17187	-374	16813	8780	-17000	8219	-1280	-3443	-2752	2229	1738	-3895	0
1839	65	0	-13542	-380	13162	6961	-13352	6391	-1802	-1119	-2797	2322	1037	-2430	0
1840	65	0	-7930	-310	7620	4120	-7775	3655	-2393	1035	-2617	1435	-3717	-2353	0
1841	65	0	-7097	-329	6768	3713	-6932	3219	-3426	3395	-2229	-611	-8489	-2944	0
1842	65	0	-8019	-337	7682	4178	-7850	3672	-4194	2861	-1608	-1778	-10873	-4203	0
1843	65	0	-9198	-339	8859	4768	-9028	4260	-4966	-1707	-1359	-2964	-10444	-5703	0
1844	65	0	-7714	-331	7383	4022	-7548	3526	-4700	-6890	-2556	-3381	-7044	-5645	0
1845	65	0	-6582	-316	6266	3449	-6424	2975	-4062	-9987	-3206	-3152	-3771	-4225	0
1846	65	0	-6267	-292	5975	3279	-6121	2841	-3457	-11267	-3557	-2727	-1617	-2345	0
1847	65	0	-4807	-281	4526	2544	-4666	2122	-2250	-10827	-3235	-2508	29	-810	0
1848	65	0	-2422	-273	2149	1347	-2285	938	-1255	-8456	-2316	-2981	248	5	0
1849	65	0	-2078	-265	1813	1171	-1945	774	-626	-4743	-940	-3290	-17	867	0
1850	65	0	-3541	-267	3274	1904	-3407	1503	87	-1105	801	-3181	743	1699	0
1851	65	0	-4499	-263	4236	2381	-4367	1986	665	1383	2562	-2708	2265	2166	0
1852	65	0	-4909	-250	4659	2579	-4784	2204	1259	2968	4023	-2143	2830	1974	0
1853	65	0	-5868	-225	5643	3046	-5755	2709	1831	4048	4983	-1344	2892	1606	0
1854	65	0	-7022	-219	6803	3620	-6912	3292	2091	4070	4910	-636	2781	968	0
1855	65	0	-7425	-195	7230	3810	-7327	3517	2333	3290	4500	38	1778	376	0
1856	65	0	-8042	-180	7862	4111	-7952	3841	2457	2149	3653	452	-182	-486	0
1857	65	0	-8202	-161	8041	4181	-8121	3940	2496	1261	2198	653	-1581	-911	0
1858	65	0	-7662	-159	7503	3910	-7582	3672	2357	213	977	1012	-2502	-1629	0
1859	65	0	-6696	-153	6543	3424	-6619	3195	2040	-1082	67	1059	-2382	-2035	0
1860	65	0	-6009	-133	5876	3071	-5942	2871	1536	-2188	-475	1068	-1885	-2415	0
1861	65	0	-5663	-131	5532	2897	-5597	2700	1148	-2508	-199	793	-1592	-2304	0
1862	65	0	-5945	-120	5825	3032	-5885	2852	673	-2246	457	434	-1544	-2056	0
1863	65	0	-5654	-104	5550	2879	-5602	2723	374	-1573	1563	-128	-2021	-1530	0
1864	65	0	-4892	-85	4807	2488	-4849	2361	-58	-644	2725	-651	-2845	-1218	0
1865	65	0	-3984	-83	3901	2033	-3942	1909	-401	-58	3878	-810	-3460	-1226	0
1866	65	0	-3530	-71	3459	1800	-3494	1694	-896	-273	4349	-851	-3965	-1637	0
1867	65	0	-3510	-44	3466	1777	-3488	1711	-1117	-822	4337	-690	-4316	-2060	0
1868	65	0	-3869	-7	3862	1938	-3865	1927	-1200	-1792	3742	-725	-4776	-2390	0
1869	65	0	-4101	0	4101	2050	-4101	2050	-1383	-2331	2962	-545	-5476	-2634	0
1870	65	0	-4641	-15	4626	2328	-4633	2305	-1513	-2679	2083	-424	-6060	-2772	0
1871	65	0	-5305	-5	5300	2655	-5302	2647	-1623	-2847	1292	-226	-7005	-3030	0
1872	65	0	-6001	5	6006	2998	-6003	3005	-1674	-2952	723	114	-8091	-3288	0
1873	65	0	-6742	11	6753	3365	-6747	3382	-1689	-2770	192	95	-9005	-3565	0
1874	65	0	-6489	21	6510	3234	-6499	3265	-1610	-2601	-159	389	-9544	-3631	0
1875	65	0	-5873	34	5907	2919	-5890	2970	-1489	-2058	-510	744	-9678	-3765	0
1876	65	0	-4879	23	4902	2428	-4890	2462	-1486	-1511	-917	830	-9178	-3947	0
1877	65	0	-3560	29	3589	1765	-3574	1809	-1305	-566	-1400	1218	-8530	-3856	0
1878	65	0	-2074	52	2126	1011	-2100	1089	-1037	432	-1621	1464	-7699	-3468	0
1879	65	0	-630	54	684	288	-657	369	-663	1389	-1864	1621	-7315	-2939	0
1880	65	0	498	58	-440	-278	469	-191	-258	2099	-1707	1693	-7271	-2444	0
1881	65	0	1231	56	-1175	-643	1203	-559	-230	2372	-1761	1887	-7154	-2341	0
1882	65	0	2164	62	-2102	-1113	2133	-1020	-110	2824	-2060	2238	-6130	-2417	0
1883	65	0	3680	62	-3618	-1871	3649	-1778	77	3078	-2293	2456	-4310	-2477	0
1884	65	0	5041	79	-4962	-2560	5001	-2441	333	3627	-2533	2380	-2203	-2310	0
1885	65	0	5410	62	-5348	-2736	5379	-2643	644	4089	-2783	2545	-523	-1769	0
1886	65	0	5305	67	-5238	-2686	5271	-2585	904	4487	-3117	2673	690	-1047	0
1887	65	0	5093	67	-5026	-2580	5059	-2479	1098	4706	-3327	2894	1550	-420	0
1888	65	0	5211	65	-5146	-2638	5178	-2540	1284	4842	-3480	2970	2318	-13	0
1889	65	0	5406	77	-5329	-2741	5367	-2626	1365	4547	-3468	3010	3443	519	0
1890	65	0	5487	65	-5422	-2776	5454	-2678	1487	4471	-3317	3078	4506	785	0
1891	65	0	5357	69	-5288	-2713	5322	-2609	1687	4463	-2877	2811	5657	1092	0
1892	65	0	5126	73	-5053	-2599	5089	-2490	2033	4529	-2508	2704	6599	1356	0
1893	65	0	4824	71	-4753	-2447	4788	-2341	2419	4698	-2038	2636	7379	1670	0
1894	65	0	4643	73	-4570	-2358	4606	-2248	2708	4685	-1532	2667	7921	1718	0
1895	65	0	4698	77	-4621	-2387	4659	-2272	3036	4564	-931	2735	8343	1652	0
1896	65	0	4715	79	-4636	-2397	4675	-2278	3121	4337	-461	2646	8557	1559	0
1897	65	0	4639	79	-4560	-2359	4599	-2240	3195	3949	-322	2564	8633	1344	0
1898	65	0	4294	83	-4211	-2188	4252	-2064	3138	3517	-378	2287	8650	1423	0
1899	65	0	3819	83	-3736	-1951	3777	-1826	2925	3259	-760	1872	8506	1272	0
1900	65	0	3218	91	-3127	-1654	3172	-1518	2702	2927	-1181	1722	8268	1286	0
1901	65	0	2436	87	-2349	-1261	2392	-1131	2240	2490	-1887	1623	7938	1249	0
1902	65	0	1681	91	-1590	-886	1635	-749	1837	1881	-2403	1458	7734	1142	0
1903	65	0	744	89	-655	-416	699	-283	1668	1206	-2799	1414	7573	1342	0
1904	65	0	-130	79	209	25	-169	144	1416	663	-3082	1216	7360	1443	0
1905	65	0	-1028	64	1092	482	-1060	578	1295	329	-2952	1313	7383	1594	0
1906	65	0	-1864	56	1920	904	-1892	988	1146	91	-2795	1292	7100	1499	0
1907	65	0	-2541	52	2593	1244	-2567	1322	1150	349	-2388	1208	6912	1365	0
1908	65	0	-3377	58	3435	1659	-3406	1746	1053	710	-1940	902	6438	1206	0
1909	65	0	-3932	60	3992	1936	-3962	2026	1014	828	-1579	756	5827	1057	0
1910	65	0	-4501	58	4559	2221	-4530	2308	1099	892	-1057	568	5399	1107	0
1911	65	0	-5175	64	5239	2555	-5207	2651	911	937	-651	469	4491	851	0
1912	65	0	-5617	69	5686	2774	-5651	2877	931	1037	-157	490	3736	508	0
1913	65	0	-6117	81	6198	3018	-6157	3139	884	830	40	386	2894	318	0
1914	65	0	-6090	77	6167	3006	-6128	3122	1051	570	104	393	2306	269	0
1915	65	0	-5849	79	5928	2885	-5888	3003	1002	289	120	364	1695	339	0
1916	65	0	-5343	79	5422	2632	-5382	2750	904	188	413	498	1098	31	0
1917	65	0	-4802	71	4873	2365	-4837	2472	876	-296	234	353	500	34	0
1918	65	0	-4258	75	4333	2091	-4295	2204	690	-647	217	500	97	-159	0
1919	65	0	-3671	77	3748	1797	-3709	1912	459	-1008	135	312	-510	-300	0
1920	65	0	-3087	77	3164	1505	-3125	1620	147	-1195	122	333	-1020	-411	0
1921	65	0	-2695	81	2776	1307	-2735	1428	-228	-1392	-44	263	-1664	-651	0
1922	65	0	-2330	91	2421	1119	-2375	1256	-512	-1315	-230	259	-1976	-708	0
1923	65	0	-2037	98	2135	969	-2086	1116	-789	-1262	-547	161	-2473	-731	0
1924	65	0	-1643	93	1736	775	-1689	914	-1084	-1012	-698	199	-2863	-756	0
1925	65	0	-1443	93	1536	675	-1489	814	-1286	-1006	-810	292	-3298	-779	0
1926	65	0	-1288	97	1385	595	-1336	741	-1261	-785	-892	395	-3505	-777	0
1927	65	0	-1228	93	1321	567	-1274	707	-1435	-801	-1002	232	-3971	-894	0
1928	65	0	-1063	83	1146	490	-1104	614	-1375	-797	-838	265	-4399	-1115	0
1929	65	0	-1075	75	1150	500	-1112	612	-1425	-940	-995	147	-4797	-1206	0
1930	65	0	-1067	73	1140	497	-1103	606	-1491	-1233	-1041	38	-4991	-1251	0
1931	65	0	-1191	91	1282	550	-1236	686	-1507	-1526	-973	-256	-5307	-1356	0
1932	65	0	-1210	85	1295	562	-1252	690	-1317	-1614	-828	-448	-5662	-1464	0
1933	65	0	-1247	79	1326	584	-1286	702	-1336	-1941	-828	-595	-5812	-1340	0
1934	65	0	-1024	85	1109	469	-1066	597	-1218	-2081	-814	-810	-5796	-1175	0
1935	65	0	-752	95	847	328	-799	471	-1198	-1949	-663	-700	-5604	-1041	0
1936	65	0	-367	98	465	134	-416	281	-1148	-1798	-537	-739	-5298	-985	0
1937	65	0	37	91	54	-64	-8	72	-1167	-1534	-405	-781	-4785	-816	0
1938	65	0	257	91	-166	-174	211	-37	-1309	-1365	-477	-1032	-4345	-549	0
1939	65	0	701	102	-599	-401	650	-248	-1377	-1061	-680	-1144	-3889	-393	0
1940	65	0	907	108	-799	-507	853	-345	-1478	-760	-549	-1193	-3183	-178	0
1941	65	0	1132	110	-1022	-621	1077	-456	-1744	-698	-702	-1245	-2710	-139	0
1942	65	0	1338	110	-1228	-724	1283	-559	-1662	-407	-900	-1222	-2054	-15	0
1943	65	0	1580	122	-1458	-851	1519	-668	-1637	-217	-1113	-1346	-1455	244	0
1944	65	0	2034	108	-1926	-1071	1980	-909	-1443	116	-1169	-1164	-748	599	0
1945	65	0	2424	112	-2312	-1268	2368	-1100	-1231	397	-1272	-938	-118	756	0
1946	65	0	2826	110	-2716	-1468	2771	-1303	-1082	746	-1375	-624	517	983	0
1947	65	0	3107	106	-3001	-1606	3054	-1447	-669	1059	-1340	-494	1028	993	0
1948	65	0	3512	114	-3398	-1813	3455	-1642	-488	1282	-1280	-438	1598	1125	0
1949	65	0	3877	106	-3771	-1991	3824	-1832	-93	1583	-1317	-254	2019	1261	0
1950	65	0	3900	110	-3790	-2005	3845	-1840	13	1786	-1276	-333	2461	1208	0
1951	65	0	4050	108	-3942	-2079	3996	-1917	135	1920	-1094	-355	2686	1152	0
1952	65	0	4009	126	-3883	-2067	3946	-1878	322	2050	-1067	-246	3086	1103	0
1953	65	0	3959	122	-3837	-2040	3898	-1857	430	2027	-1138	-188	3367	1127	0
1954	65	0	4091	128	-3963	-2109	4027	-1917	587	2079	-1140	-151	3608	1218	0
1955	65	0	4036	131	-3905	-2083	3970	-1887	690	2168	-1014	-9	3990	1447	0
1956	65	0	4108	133	-3975	-2120	4041	-1921	717	2231	-853	77	4250	1396	0
1957	65	0	3938	126	-3812	-2032	3875	-1843	861	2229	-725	141	4440	1507	0
1958	65	0	3763	128	-3635	-1945	3699	-1753	727	2196	-777	1	4601	1468	0
1959	65	0	3604	122	-3482	-1863	3543	-1680	696	2174	-719	-13	4696	1478	0
1960	65	0	3222	126	-3096	-1674	3159	-1485	465	1969	-533	-62	4642	1326	0
1961	65	0	2913	124	-2789	-1518	2851	-1332	386	1794	-403	-120	4716	1165	0
1962	65	0	2383	131	-2252	-1257	2317	-1060	308	1676	-341	-188	4487	1028	0
1963	65	0	1987	139	-1848	-1063	1917	-854	195	1507	-126	-248	4429	944	0
1964	65	0	1601	133	-1468	-867	1534	-667	225	1550	-23	-223	4194	886	0
1965	65	0	1366	133	-1233	-749	1299	-550	314	1594	325	-64	4021	873	0
1966	65	0	1058	120	-938	-589	998	-409	341	1621	599	75	3627	807	0
1967	65	0	754	118	-636	-436	695	-259	492	1627	785	180	3232	483	0
1968	65	0	492	126	-366	-309	429	-120	444	1732	1026	110	2975	413	0
1969	65	0	305	133	-172	-219	238	-19	490	1742	1270	87	2671	289	0
1970	65	0	-66	141	207	-37	-136	174	358	1792	1387	5	2186	36	0
1971	65	0	-343	116	459	113	-401	287	391	1711	1658	31	1714	-232	0
1972	65	0	-813	98	911	357	-862	504	277	1515	1674	-17	1235	-535	0
1973	65	0	-1059	116	1175	471	-1117	645	337	1336	1837	-17	902	-585	0
1974	65	0	-1304	108	1412	598	-1358	760	226	1369	1821	52	593	-605	0
1975	65	0	-1431	128	1559	651	-1495	843	244	1226	2013	60	207	-655	0
1976	65	0	-1528	128	1656	700	-1592	892	265	1216	2048	281	-46	-568	0
1977	65	0	-1663	131	1794	766	-1728	962	176	1086	1998	302	-291	-739	0
1978	65	0	-1870	145	2015	862	-1942	1080	106	836	1868	195	-626	-723	0
1979	65	0	-2080	149	2229	965	-2154	1189	-1	702	1709	192	-886	-733	0
1980	65	0	-2225	147	2372	1039	-2298	1259	-172	459	1662	97	-1162	-845	0
1981	65	0	-2524	147	2671	1188	-2597	1409	-343	259	1614	174	-1455	-841	0
1982	65	0	-2790	133	2923	1328	-2856	1528	-475	151	1474	7	-1755	-1090	0
1983	65	0	-2997	124	3121	1436	-3059	1622	-547	91	1243	19	-1922	-1053	0
1984	65	0	-3152	122	3274	1515	-3213	1698	-574	5	1115	9	-2184	-964	0
1985	65	0	-2948	128	3076	1410	-3012	1602	-502	0	968	87	-2186	-768	0
1986	65	0	-2908	143	3051	1382	-2979	1597	-504	-32	919	176	-2380	-688	0
1987	65	0	-2811	155	2966	1328	-2888	1560	-616	-13	892	275	-2628	-743	0
1988	65	0	-2773	131	2904	1321	-2838	1517	-446	-128	587	176	-2813	-787	0
1989	65	0	-2710	139	2849	1285	-2779	1494	-471	-384	236	221	-2774	-634	0
1990	65	0	-2530	139	2669	1195	-2599	1404	-550	-552	-48	-27	-2764	-543	0
1991	65	0	-2412	129	2541	1141	-2476	1335	-632	-580	-122	29	-2867	-533	0
1992	65	0	-2383	135	2518	1124	-2450	1326	-719	-622	-355	-54	-2927	-713	0
1993	65	0	-2177	147	2324	1015	-2250	1235	-688	-502	-386	-98	-2906	-585	0
1994	65	0	-1783	139	1922	822	-1852	1030	-547	-378	-517	-58	-2624	-300	0
1995	65	0	-1496	131	1627	682	-1561	879	-640	-281	-626	-9	-2539	-157	0
1996	65	0	-968	133	1101	417	-1034	617	-465	25	-496	161	-2277	-17	0
1997	65	0	-709	129	838	290	-773	483	-541	23	-642	128	-2097	17	0
1998	65	0	-243	145	388	49	-315	266	-475	64	-746	205	-1916	118	0
1999	65	0	178	151	-27	-164	102	62	-496	209	-797	104	-1825	219	0
[truncated: 31,781 more rows]
