# Supplementary material for: A Robust and Real-Time Capable Envelope-Based Algorithm for Heart Sound Classification: Validation under Different Physiological Conditions
Source: Sensors (Basel). 2020 Feb 11;20(4):972. doi: 10.3390/s20040972 (PMC7070375; doi:10.3390/s20040972)
Supplement: Supplementary file 1 [file sensors-20-00972-s001.zip › Messungen/ys/ys07_unfiltered.csv]

Dataset No.	Pulse (bpm)	Pacer Bit	leadI (�V)	leadII (�V)	leadIII (�V)	lead_avR (�V)	lead_avL (�V)	lead_avF (�V)	V1 (�V)	V2 (�V)	V3 (�V)	V4 (�V)	V5 (�V)	V6 (�V)	R-Wave
1	0	0	-31776	7	31783	15884	-31779	15895	54	81	19	1	110	25	0
2	0	0	3246	-438	-3684	-1404	3465	-2061	25	-1	0	64	60	40	0
3	0	0	3246	-438	-3684	-1404	3465	-2061	-38	7	1	-32	69	-25	0
4	0	0	3168	-432	-3600	-1368	3384	-2016	-91	52	-17	-36	87	58	0
5	0	0	3222	-440	-3662	-1391	3442	-2051	-25	-64	-79	-64	-25	19	0
6	0	0	3195	-438	-3633	-1378	3414	-2035	100	-56	-9	19	79	67	0
7	0	0	3199	-436	-3635	-1381	3417	-2035	-64	7	-91	-36	65	-65	0
8	0	0	3230	-434	-3664	-1398	3447	-2049	25	21	-27	32	25	13	0
9	0	0	3128	-453	-3581	-1337	3354	-2017	-5	7	-19	-54	85	77	0
10	0	0	3108	-475	-3583	-1316	3345	-2029	27	-23	-44	-38	11	17	1
11	0	0	3100	-459	-3559	-1320	3329	-2009	58	0	3	13	65	23	0
12	0	0	3093	-457	-3550	-1318	3321	-2003	-11	-34	21	-32	3	36	0
13	0	0	3104	-463	-3567	-1320	3335	-2015	32	27	17	-3	42	56	0
14	0	0	3042	-450	-3492	-1296	3267	-1971	5	9	-89	-112	75	0	0
15	0	0	3028	-448	-3476	-1290	3252	-1962	17	11	-19	-54	56	42	0
16	0	0	2985	-444	-3429	-1270	3207	-1936	-62	32	-114	-64	81	-44	0
17	0	0	3038	-436	-3474	-1301	3256	-1955	3	75	-89	36	104	32	0
18	0	0	3034	-442	-3476	-1296	3255	-1959	-9	-36	-44	7	15	-32	0
19	0	0	2972	-442	-3414	-1265	3193	-1928	-17	-54	44	-60	31	19	0
20	0	0	2956	-452	-3408	-1252	3182	-1930	81	-36	0	3	89	-7	0
21	0	0	2932	-457	-3389	-1237	3160	-1923	-29	-50	50	-71	23	44	0
22	0	0	2914	-461	-3375	-1226	3144	-1918	36	38	40	48	97	17	0
23	0	0	2900	-475	-3375	-1212	3137	-1925	11	-97	-7	-48	19	-81	0
24	0	0	2807	-481	-3288	-1163	3047	-1884	-62	-75	34	-38	50	1	0
25	0	0	2877	-471	-3348	-1203	3112	-1909	31	-64	-73	-32	46	-44	0
26	0	0	2817	-467	-3284	-1175	3050	-1875	-64	-3	-89	7	19	27	0
27	0	0	2857	-473	-3330	-1192	3093	-1901	-23	0	-46	-3	-1	3	0
28	0	0	2817	-473	-3290	-1172	3053	-1881	19	-73	-67	19	-34	48	0
29	0	0	2801	-477	-3278	-1162	3039	-1877	50	-27	29	-87	36	1	0
30	0	0	2725	-479	-3204	-1123	2964	-1841	48	-42	-32	19	31	58	0
31	0	0	2825	-463	-3288	-1181	3056	-1875	40	-38	79	-42	145	-98	0
32	0	0	2716	-467	-3183	-1124	2949	-1825	-89	-27	-5	-54	64	32	0
33	0	0	2770	-465	-3235	-1152	3002	-1850	34	-25	-3	-27	122	11	0
34	0	0	2673	-479	-3152	-1097	2912	-1815	23	-81	-100	-17	73	0	0
35	0	0	2760	-477	-3237	-1141	2998	-1857	64	23	-85	48	58	-25	0
36	0	0	2611	-477	-3088	-1067	2849	-1782	-13	-93	-174	-67	40	-89	0
37	0	0	2739	-483	-3222	-1128	2980	-1852	-7	60	-91	60	21	71	0
38	0	0	2608	-494	-3102	-1057	2855	-1798	-25	-81	-56	0	19	-36	0
39	0	0	2631	-494	-3125	-1068	2878	-1809	-48	-60	-25	-87	50	-5	0
40	0	0	2679	-504	-3183	-1087	2931	-1843	56	11	65	60	97	95	0
41	0	0	2557	-496	-3053	-1030	2805	-1774	-34	-31	9	-19	0	91	0
42	0	0	2762	-485	-3247	-1138	3004	-1866	79	-32	65	23	50	-34	0
43	0	0	2545	-473	-3018	-1036	2781	-1745	36	-19	0	17	95	34	0
44	0	0	2625	-465	-3090	-1080	2857	-1777	15	-133	-62	-5	-48	-46	0
45	0	0	2607	-475	-3082	-1066	2844	-1778	7	-54	25	25	81	40	0
46	0	0	2489	-481	-2970	-1004	2729	-1725	-110	-75	-128	-79	44	-58	0
47	0	0	2611	-475	-3086	-1068	2848	-1780	-15	-21	-29	-13	29	-9	0
48	0	0	2513	-490	-3003	-1011	2758	-1746	11	-69	-15	-56	31	-11	0
49	0	0	2598	-488	-3086	-1055	2842	-1787	17	1	-3	-15	52	-13	0
50	0	0	2485	-485	-2970	-1000	2727	-1727	-17	-38	-83	-29	77	44	0
51	0	0	2547	-485	-3032	-1031	2789	-1758	21	-106	46	-31	11	25	0
52	0	0	2499	-475	-2974	-1012	2736	-1724	-19	21	19	-29	100	34	0
53	0	0	2466	-486	-2952	-990	2709	-1719	-85	-21	-11	-40	56	-5	0
54	0	0	2412	-490	-2902	-961	2657	-1696	-46	-73	-54	-120	15	-64	0
55	0	0	2431	-498	-2929	-966	2680	-1713	-1	-77	15	19	-5	40	0
56	0	0	2353	-492	-2845	-930	2599	-1668	-77	-102	-65	-114	46	-69	0
57	0	0	2491	-498	-2989	-996	2740	-1743	-5	19	-54	50	31	-34	0
58	0	0	2376	-475	-2851	-950	2613	-1663	-34	-60	-112	50	40	-38	0
59	0	0	2423	-483	-2906	-970	2664	-1694	11	-83	7	-58	7	69	0
60	0	0	2377	-488	-2865	-944	2621	-1676	-69	31	-31	-65	77	0	0
61	0	0	2344	-496	-2840	-924	2592	-1668	-31	-23	-1	-95	141	36	0
62	0	0	2350	-488	-2838	-931	2594	-1663	-27	-36	-25	-64	62	32	0
63	0	0	2334	-486	-2820	-924	2577	-1653	-40	-23	-17	-31	64	15	0
64	0	0	2305	-500	-2805	-902	2555	-1652	-1	-85	-46	-50	42	-40	0
65	0	0	2306	-483	-2789	-911	2547	-1636	-38	-83	-112	-58	3	58	0
66	0	0	2274	-486	-2760	-894	2517	-1623	31	-27	-106	-64	71	23	0
67	0	0	2274	-492	-2766	-891	2520	-1629	-31	-73	-116	9	-87	25	0
68	0	0	2310	-485	-2795	-912	2552	-1640	-34	-11	-48	25	67	1	0
69	0	0	2260	-500	-2760	-880	2510	-1630	-13	-7	-95	-54	71	-32	0
70	0	0	2219	-500	-2719	-859	2469	-1609	65	-83	34	-44	54	-3	0
71	0	0	2215	-502	-2717	-856	2466	-1609	0	-40	-1	-42	-15	0	0
72	0	0	2212	-486	-2698	-863	2455	-1592	44	-52	48	25	1	15	0
73	0	0	2138	-486	-2624	-826	2381	-1555	7	-32	-56	-56	54	-23	0
74	0	0	2146	-502	-2648	-822	2397	-1575	50	-32	-21	-50	34	32	0
75	0	0	2151	-510	-2661	-820	2406	-1585	46	-102	-77	-11	32	-23	0
76	0	0	2136	-514	-2650	-811	2393	-1582	3	29	-81	-13	25	-15	0
77	0	0	2157	-496	-2653	-830	2405	-1574	23	-11	-69	-19	9	40	0
78	0	0	2134	-490	-2624	-822	2379	-1557	-17	-50	-13	-29	9	-58	0
79	0	0	2104	-485	-2589	-809	2346	-1537	-3	-52	42	-75	36	95	0
80	0	0	2052	-481	-2533	-785	2292	-1507	-46	-69	44	-102	19	32	0
81	0	0	2109	-492	-2601	-808	2355	-1546	36	1	31	5	98	52	0
82	0	0	2043	-504	-2547	-769	2295	-1525	36	-15	-11	29	38	48	0
83	0	0	2020	-521	-2541	-749	2280	-1531	11	-48	13	-25	-67	13	0
84	0	0	1994	-504	-2498	-745	2246	-1501	-7	-56	-9	-27	29	56	0
85	0	0	2021	-502	-2523	-759	2272	-1512	-13	-46	-79	-71	9	-13	0
86	0	0	2037	-500	-2537	-768	2287	-1518	60	-40	-83	13	32	9	0
87	0	0	2025	-502	-2527	-761	2276	-1514	52	-65	-110	79	42	-21	0
88	0	0	1996	-504	-2500	-746	2248	-1502	-21	-52	-98	-83	-23	-19	0
89	0	0	2012	-506	-2518	-753	2265	-1512	79	-25	87	-1	54	97	0
90	0	0	1915	-498	-2413	-708	2164	-1455	-71	-64	-79	-95	-21	-29	0
91	0	0	2105	-496	-2601	-804	2353	-1548	106	73	98	-23	73	114	0
92	0	0	1874	-504	-2378	-685	2126	-1441	-46	-13	-31	-95	60	104	0
93	0	0	2092	-492	-2584	-800	2338	-1538	34	48	19	-27	7	-23	0
94	0	0	1899	-514	-2413	-692	2156	-1463	-32	-9	-31	36	97	50	0
95	0	0	1969	-512	-2481	-728	2225	-1496	3	15	-124	-38	-3	-19	0
96	0	0	1932	-502	-2434	-715	2183	-1468	48	0	-48	-25	102	29	0
97	0	0	1932	-502	-2434	-715	2183	-1468	-7	-7	-106	-11	48	3	0
98	0	0	1986	-504	-2490	-741	2238	-1497	11	31	11	-42	34	-42	0
99	0	0	1829	-504	-2333	-662	2081	-1418	-36	-21	5	-36	69	-19	0
100	0	0	1887	-510	-2397	-688	2142	-1453	-17	-69	-1	-83	5	-7	0
101	0	0	1880	-506	-2386	-687	2133	-1446	87	-56	52	-31	137	46	0
102	0	0	1888	-502	-2390	-693	2139	-1446	29	27	29	-124	-17	-36	0
103	0	0	1835	-502	-2337	-666	2086	-1419	38	-5	73	-19	46	0	0
104	0	0	1814	-504	-2318	-655	2066	-1411	5	-97	-38	-75	0	-7	0
105	0	0	1825	-504	-2329	-660	2077	-1416	15	31	-79	-32	114	62	0
106	0	0	1820	-504	-2324	-658	2072	-1414	-19	-122	-81	-95	-19	-48	0
107	0	0	1816	-510	-2326	-653	2071	-1418	3	29	-58	-13	48	23	0
108	0	0	1774	-519	-2293	-627	2033	-1406	-25	-91	-60	-38	-23	-31	0
109	0	0	1829	-516	-2345	-656	2087	-1430	75	-13	-36	-25	17	-17	0
110	0	0	1734	-516	-2250	-609	1992	-1383	-81	13	0	-50	-5	116	0
111	0	0	1772	-517	-2289	-627	2030	-1403	-48	-5	31	-93	-36	17	0
112	0	0	1783	-510	-2293	-636	2038	-1401	46	1	64	-19	71	91	0
113	0	0	1787	-502	-2289	-642	2038	-1395	17	-23	-54	-58	0	-3	0
114	0	0	1798	-510	-2308	-644	2053	-1409	23	50	-71	11	15	54	0
115	0	0	1707	-502	-2209	-602	1958	-1355	21	-34	-31	-65	122	-52	0
116	0	0	1713	-502	-2215	-605	1964	-1358	40	-93	-67	-19	-23	-32	0
117	0	0	1769	-502	-2271	-633	2020	-1386	11	-17	-100	40	40	-23	0
118	0	0	1680	-521	-2201	-579	1940	-1361	-13	-102	-21	-46	-54	-25	0
119	0	0	1706	-517	-2223	-594	1964	-1370	25	-87	5	29	44	60	0
120	0	0	1680	-521	-2201	-579	1940	-1361	31	-3	-27	-7	32	-3	0
121	0	0	1692	-519	-2211	-586	1951	-1365	40	11	77	-36	129	31	0
122	0	0	1680	-508	-2188	-586	1934	-1348	-9	-71	102	-60	42	5	0
123	0	0	1668	-502	-2170	-583	1919	-1336	58	-65	97	-34	46	83	0
124	0	0	1612	-506	-2118	-553	1865	-1312	58	-97	-60	-38	52	-54	0
125	0	0	1643	-506	-2149	-568	1896	-1327	-11	-29	7	-21	34	48	0
126	0	0	1587	-517	-2104	-535	1845	-1310	-5	-71	-164	48	-19	-34	0
127	0	0	1651	-506	-2157	-572	1904	-1331	0	-29	-48	25	67	5	0
128	0	0	1618	-502	-2120	-558	1869	-1311	31	-77	19	3	-13	32	0
129	0	0	1620	-490	-2110	-565	1865	-1300	17	-60	-40	5	13	-5	0
130	0	0	1595	-496	-2091	-549	1843	-1293	21	-7	5	9	-9	19	0
131	0	0	1604	-506	-2110	-549	1857	-1308	23	-1	-23	48	19	-42	0
132	0	0	1577	-508	-2085	-534	1831	-1296	-36	60	-32	46	48	17	0
133	0	0	1599	-519	-2118	-540	1858	-1318	40	-97	25	-31	0	-34	0
134	0	0	1583	-500	-2083	-541	1833	-1291	46	23	-13	7	98	-71	0
135	0	0	1494	-506	-2000	-494	1747	-1253	29	-139	-75	-60	-58	-7	0
136	0	0	1540	-504	-2044	-518	1792	-1274	27	-73	-100	-7	31	27	0
137	0	0	1571	-508	-2079	-531	1825	-1293	-13	-64	-48	-34	81	7	0
138	0	0	1490	-502	-1992	-494	1741	-1247	15	-64	-69	-73	-42	-71	0
139	0	0	1560	-490	-2050	-535	1805	-1270	75	13	36	21	93	40	0
140	0	0	1505	-506	-2011	-499	1758	-1258	-21	-87	-25	-44	31	3	0
141	0	0	1587	-508	-2095	-539	1841	-1301	62	50	64	23	118	77	0
142	0	0	1493	-516	-2009	-488	1751	-1262	-27	-42	34	-85	34	9	0
143	0	0	1525	-512	-2037	-506	1781	-1274	122	-52	36	9	13	48	0
144	0	0	1457	-506	-1963	-475	1710	-1234	21	-89	34	-5	3	-11	0
145	0	0	1507	-506	-2013	-500	1760	-1259	15	23	-27	-3	36	15	0
146	0	0	1414	-514	-1928	-450	1671	-1221	-71	-31	-17	-54	21	42	0
147	0	0	1486	-504	-1990	-491	1738	-1247	48	-54	-52	-93	13	15	0
148	0	0	1476	-510	-1986	-483	1731	-1248	36	-11	44	-34	58	93	0
149	0	0	1444	-517	-1961	-463	1702	-1239	-27	-36	5	-75	81	65	0
150	0	0	1490	-517	-2007	-486	1748	-1262	-15	31	7	-56	67	31	0
151	0	0	1426	-529	-1955	-448	1690	-1242	-1	-91	0	-67	79	15	0
152	0	0	1443	-510	-1953	-466	1698	-1231	1	-52	-5	-13	58	0	0
153	0	0	1387	-516	-1903	-435	1645	-1209	-50	-9	-13	-81	64	36	0
154	0	0	1400	-508	-1908	-446	1654	-1208	13	-46	-87	-9	29	-77	0
155	0	0	1400	-516	-1916	-442	1658	-1216	34	-32	-131	5	23	-44	0
156	0	0	1360	-508	-1868	-426	1614	-1188	3	-83	-77	-46	58	-54	0
157	0	0	1401	-488	-1889	-456	1645	-1188	-5	-23	-69	-54	19	11	0
158	0	0	1419	-488	-1907	-465	1663	-1197	79	-17	7	-21	93	73	0
159	0	0	1337	-500	-1837	-418	1587	-1168	-5	-71	-19	-42	32	38	0
160	0	0	1455	-485	-1940	-485	1697	-1212	40	-67	-7	-58	15	-1	0
161	0	0	1405	-492	-1897	-456	1651	-1194	36	-44	98	48	-34	124	0
162	0	0	1385	-504	-1889	-440	1637	-1196	79	-180	62	-7	0	13	0
163	0	0	1409	-496	-1905	-456	1657	-1200	-19	-54	-11	11	-3	-56	0
164	0	0	1310	-494	-1804	-408	1557	-1149	-73	-81	27	-67	-15	-13	0
165	0	0	1378	-496	-1874	-441	1626	-1185	62	-23	-71	-17	23	-3	0
166	0	0	1353	-490	-1843	-431	1598	-1166	34	-36	-98	-7	73	-79	0
167	0	0	1367	-477	-1844	-445	1605	-1160	11	-85	-15	-112	34	-46	0
168	0	0	1321	-467	-1788	-427	1554	-1127	-44	-116	32	-87	48	-29	0
169	0	0	1303	-444	-1747	-429	1525	-1095	32	-58	19	-13	32	50	0
170	0	0	1354	-438	-1792	-458	1573	-1115	-13	-58	44	-83	60	11	0
171	0	0	1352	-452	-1804	-450	1578	-1128	69	-36	62	-7	97	-11	0
172	0	0	1350	-438	-1788	-456	1569	-1113	-48	-46	48	-65	36	-7	0
173	0	0	1321	-448	-1769	-436	1545	-1108	23	-64	-1	5	17	77	0
174	0	0	1313	-452	-1765	-430	1539	-1108	-42	-67	-29	-56	15	50	0
175	0	0	1290	-463	-1753	-413	1521	-1108	15	-104	3	-36	102	1	0
176	0	0	1261	-463	-1724	-399	1492	-1093	7	-135	-56	-9	-31	-5	0
177	0	0	1303	-452	-1755	-425	1529	-1103	-17	-34	-52	13	27	23	0
178	0	0	1238	-453	-1691	-392	1464	-1072	21	-85	-85	38	21	-31	0
179	0	0	1298	-446	-1744	-426	1521	-1095	40	-155	21	1	36	3	0
180	0	0	1232	-444	-1676	-394	1454	-1060	17	-75	25	-56	17	81	0
181	0	0	1277	-430	-1707	-423	1492	-1068	11	-73	23	-71	58	-21	0
182	0	0	1295	-419	-1714	-438	1504	-1066	77	-56	85	34	128	25	0
183	0	0	1220	-409	-1629	-405	1424	-1019	-34	-87	-54	-23	0	-46	0
184	0	0	1314	-399	-1713	-457	1513	-1056	60	-62	-3	-5	40	1	0
185	0	0	1240	-389	-1629	-425	1434	-1009	-1	-104	-108	-15	-13	-13	0
186	0	0	1290	-391	-1681	-449	1485	-1036	52	-62	-27	-29	34	-9	0
187	0	0	1164	-411	-1575	-376	1369	-993	60	-168	-48	-97	-27	-75	0
188	0	0	1251	-415	-1666	-418	1458	-1040	21	-17	0	17	32	9	0
189	0	0	1181	-405	-1586	-388	1383	-995	-83	-48	-83	-3	5	-25	0
190	0	0	1215	-399	-1614	-408	1414	-1006	-31	-13	-21	17	50	-5	0
191	0	0	1184	-389	-1573	-397	1378	-981	-7	-114	-7	-65	-40	9	0
192	0	0	1234	-399	-1633	-417	1433	-1016	100	-11	25	13	7	93	0
193	0	0	1162	-403	-1565	-379	1363	-984	7	-118	44	-98	17	-5	0
194	0	0	1211	-401	-1612	-405	1411	-1006	17	-48	19	5	13	25	0
195	0	0	1172	-395	-1567	-388	1369	-981	-19	-32	-29	-13	31	13	0
196	0	0	1216	-378	-1594	-419	1405	-986	-44	-69	-143	-67	-21	-106	0
197	0	0	1195	-374	-1569	-410	1382	-971	50	-27	-32	25	108	9	0
198	0	0	1108	-393	-1501	-357	1304	-947	-64	-19	-13	-98	-3	-67	0
199	0	0	1155	-391	-1546	-382	1350	-968	46	-21	65	-34	21	-27	0
200	0	0	1104	-397	-1501	-353	1302	-949	52	-106	36	-73	79	46	0
201	0	0	1135	-405	-1540	-365	1337	-972	-32	-65	0	-58	85	67	0
202	0	0	1213	-393	-1606	-410	1409	-999	7	-11	79	-36	143	38	0
203	0	0	1069	-397	-1466	-336	1267	-931	13	-25	17	3	40	40	0
204	0	0	1083	-399	-1482	-342	1282	-940	7	-34	-122	-58	-54	-58	0
205	0	0	1135	-403	-1538	-366	1336	-970	120	-15	-17	50	29	67	0
206	0	0	1158	-407	-1565	-375	1361	-986	13	-48	-75	-29	-29	-58	0
207	0	0	1130	-422	-1552	-354	1341	-987	56	-48	-69	-1	73	-21	0
208	0	0	1079	-440	-1519	-319	1299	-979	-40	-81	-62	-40	-17	-40	0
209	0	0	1028	-434	-1462	-297	1245	-948	17	-100	-27	-60	56	-25	0
210	0	0	1021	-422	-1443	-299	1232	-932	-5	-54	-73	-71	-17	-50	0
211	0	0	1094	-419	-1513	-337	1303	-966	15	-40	77	19	-44	60	0
212	0	0	1011	-430	-1441	-290	1226	-935	-1	-135	-44	-77	-60	23	0
213	0	0	1040	-463	-1503	-288	1271	-983	-1	13	34	1	15	11	0
214	0	0	911	-483	-1394	-214	1152	-938	-85	-145	-147	-56	3	-87	0
215	0	0	1092	-494	-1586	-299	1339	-1040	9	13	-42	-1	13	-64	0
216	0	0	943	-502	-1445	-220	1194	-973	9	-73	-71	-71	31	-1	0
217	0	0	999	-500	-1499	-249	1249	-999	1	-91	-114	-50	48	-91	0
218	0	0	960	-516	-1476	-222	1218	-996	-34	9	-67	-62	-5	-31	0
219	0	0	941	-519	-1460	-211	1200	-989	-27	3	-54	-95	13	-9	0
220	0	0	956	-516	-1472	-220	1214	-994	-17	-19	-56	-81	32	-25	0
221	0	0	978	-525	-1503	-226	1240	-1014	-19	-13	29	-56	71	60	0
222	0	0	883	-535	-1418	-174	1150	-976	116	-102	-29	-21	3	27	0
223	0	0	914	-527	-1441	-193	1177	-984	-7	-95	-50	-42	-32	-97	0
224	0	0	937	-535	-1472	-201	1204	-1003	13	-81	-46	-7	67	-52	0
225	0	0	922	-529	-1451	-196	1186	-990	-31	-52	-93	-83	-3	13	0
226	0	0	951	-531	-1482	-210	1216	-1006	19	-104	-58	7	-27	-64	0
227	0	0	875	-533	-1408	-171	1141	-970	42	-110	-7	-36	5	-23	0
228	0	0	906	-547	-1453	-179	1179	-1000	-71	-85	-124	23	-36	0	0
229	0	0	877	-535	-1412	-171	1144	-973	27	17	-15	50	31	62	0
230	0	0	904	-543	-1447	-180	1175	-995	31	-149	19	-85	-25	19	0
231	0	0	923	-533	-1456	-195	1189	-994	100	-17	44	-13	62	38	0
232	0	0	894	-541	-1435	-176	1164	-988	21	-93	-23	-77	42	-9	0
233	0	0	869	-521	-1390	-174	1129	-955	17	-143	23	-97	23	-71	0
234	0	0	866	-519	-1385	-173	1125	-952	60	-95	-58	-11	0	-52	0
235	0	0	879	-533	-1412	-173	1145	-972	-38	-108	0	-97	13	-40	0
236	0	0	879	-535	-1414	-172	1146	-974	71	-116	-145	-9	-64	-25	0
237	0	0	807	-523	-1330	-142	1068	-926	-31	-48	-137	34	-54	-13	0
238	0	0	929	-531	-1460	-199	1194	-995	42	-56	-44	-87	29	-87	0
239	0	0	815	-539	-1354	-138	1084	-946	46	-95	-15	0	50	50	0
240	0	0	875	-545	-1420	-165	1147	-982	17	-25	-46	-71	65	-44	0
241	0	0	865	-537	-1402	-164	1133	-969	36	-36	3	-11	40	5	0
242	0	0	875	-527	-1402	-174	1138	-964	77	-95	75	-56	29	54	0
243	0	0	754	-539	-1293	-107	1023	-916	-32	-27	-56	-48	50	-23	0
244	0	0	861	-547	-1408	-157	1134	-977	-31	-25	-58	-31	9	-19	0
245	0	0	804	-550	-1354	-127	1079	-952	40	-40	-40	-79	67	34	0
246	0	0	747	-568	-1315	-89	1031	-941	-48	-143	-83	-89	-83	-17	0
247	0	0	815	-585	-1400	-115	1107	-992	17	-42	-89	-23	133	-34	0
248	0	0	756	-611	-1367	-72	1061	-989	-31	-89	-46	-5	17	-50	0
249	0	0	796	-653	-1449	-71	1122	-1051	100	-79	1	25	-27	46	0
250	0	0	737	-671	-1408	-33	1072	-1039	-13	3	-29	-32	-9	44	0
251	0	0	779	-679	-1458	-50	1118	-1068	62	15	44	46	3	116	0
252	0	0	797	-679	-1476	-59	1136	-1077	50	-60	-31	-69	65	-34	0
253	0	0	729	-696	-1425	-16	1077	-1060	-21	23	13	44	-31	67	0
254	0	0	630	-700	-1330	35	980	-1015	-11	-98	-56	-104	-9	-75	0
255	0	0	685	-731	-1416	23	1050	-1073	-31	-27	-15	-29	23	-23	0
256	0	0	646	-781	-1427	67	1036	-1104	23	-73	-73	-67	3	-29	0
257	0	0	654	-711	-1365	28	1009	-1038	11	-118	-36	-17	-77	-3	0
258	0	0	781	-547	-1328	-117	1054	-937	46	-17	5	-54	40	-46	0
259	0	0	846	-329	-1175	-258	1010	-752	87	-112	-23	29	-36	64	0
260	0	0	1016	23	-993	-519	1004	-485	34	-56	-21	-38	3	-31	0
261	0	0	1216	450	-766	-833	991	-158	58	-69	65	-42	21	-65	0
262	0	0	1353	911	-442	-1132	897	234	-27	-73	-3	-89	32	-65	0
263	0	0	1685	1301	-384	-1493	1034	458	129	-1	17	1	29	-11	0
264	0	0	1632	1528	-104	-1580	868	712	-21	-46	-58	-89	-110	-19	0
265	0	0	1754	1654	-100	-1704	927	777	15	-95	-58	-56	-38	-56	0
266	0	0	1716	1652	-64	-1684	890	794	-89	-128	-77	-87	27	9	0
267	0	0	1776	1489	-287	-1632	1031	601	-5	-69	-58	-3	-75	-32	0
268	0	0	1538	1088	-450	-1313	994	319	50	-29	-9	0	21	-3	0
269	0	0	1187	607	-580	-897	883	13	-21	-89	-65	-27	-64	-46	0
270	0	0	1090	186	-904	-638	997	-359	1	-3	23	-21	65	31	1
271	0	0	846	-147	-993	-349	919	-570	-3	-21	38	-31	0	58	0
272	0	0	751	-413	-1164	-169	957	-788	36	-32	98	25	13	50	0
273	0	0	603	-504	-1107	-49	855	-805	-67	-73	-42	-77	-85	-25	0
274	0	0	660	-529	-1189	-65	924	-859	34	-75	-7	48	3	-40	0
275	0	0	681	-519	-1200	-81	940	-859	-17	11	-73	-3	-5	17	0
276	0	0	660	-504	-1164	-78	912	-834	7	-98	-100	-15	-46	-15	0
277	0	0	735	-508	-1243	-113	989	-875	21	5	-15	81	-40	29	0
278	0	0	638	-504	-1142	-67	890	-823	-23	-91	-52	0	27	-83	0
279	0	0	701	-527	-1228	-87	964	-877	5	-5	-77	15	-13	-38	0
280	0	0	606	-523	-1129	-41	867	-826	11	-34	60	-11	-23	-1	0
281	0	0	623	-527	-1150	-48	886	-838	11	-17	17	-50	-114	75	0
282	0	0	646	-519	-1165	-63	905	-842	-11	-31	65	-31	-17	32	0
283	0	0	621	-521	-1142	-50	881	-831	34	-42	-42	-1	-31	44	0
284	0	0	570	-535	-1105	-17	837	-820	23	-139	-3	-79	-58	-44	0
285	0	0	648	-527	-1175	-60	911	-851	0	1	15	-42	9	-29	0
286	0	0	574	-549	-1123	-12	848	-836	-44	-97	-131	-139	-60	-65	0
287	0	0	610	-552	-1162	-29	886	-857	-42	5	-56	-81	29	-67	0
288	0	0	563	-564	-1127	0	845	-845	-17	-65	-67	-62	17	-38	0
289	0	0	603	-568	-1171	-17	887	-869	7	19	-64	-7	-17	36	0
290	0	0	597	-572	-1169	-12	883	-870	-7	27	-29	-32	-19	27	0
291	0	0	545	-562	-1107	8	826	-834	-31	-135	36	-40	-52	60	0
292	0	0	617	-562	-1179	-27	898	-870	31	-54	44	-42	23	-11	0
293	0	0	547	-560	-1107	6	827	-833	-32	-21	-29	15	1	-21	0
294	0	0	611	-560	-1171	-25	891	-865	79	-93	-36	-34	13	19	0
295	0	0	582	-560	-1142	-11	862	-851	81	-71	-3	-3	-23	58	0
296	0	0	522	-568	-1090	23	806	-829	-60	-118	-137	-97	-87	-75	0
297	0	0	540	-589	-1129	24	834	-859	19	-48	-1	-64	11	7	0
298	0	0	553	-574	-1127	10	840	-850	21	-48	-19	-46	65	-17	0
299	0	0	516	-583	-1099	33	807	-841	-71	-27	-23	-54	-38	29	0
300	0	0	596	-585	-1181	-5	888	-883	71	-120	77	-32	17	42	0
301	0	0	504	-595	-1099	45	801	-847	32	9	9	-17	-9	3	0
302	0	0	510	-599	-1109	44	809	-854	-21	3	17	-85	5	-29	0
303	0	0	555	-570	-1125	7	840	-847	56	-48	36	-11	-34	23	0
304	0	0	526	-568	-1094	21	810	-831	-81	-95	-36	-17	5	-31	0
305	0	0	547	-560	-1107	6	827	-833	-48	-48	-89	-32	-21	-17	0
306	0	0	474	-550	-1024	38	749	-787	38	-122	-11	-56	34	1	0
307	0	0	518	-568	-1086	25	802	-827	-64	-56	-65	-93	-60	-23	0
308	0	0	489	-560	-1049	35	769	-804	1	7	5	-19	17	-5	0
309	0	0	416	-550	-966	67	691	-758	-102	-98	-46	-145	-71	-71	0
310	0	0	567	-558	-1125	-4	846	-841	153	-31	46	-13	58	52	0
311	0	0	427	-560	-987	66	707	-773	-19	-13	-56	-19	-42	-38	0
312	0	0	510	-568	-1078	29	794	-823	-15	-50	3	-46	-58	-15	0
313	0	0	438	-570	-1008	66	723	-789	-52	-36	19	-67	13	-21	0
314	0	0	468	-566	-1034	49	751	-800	25	-13	-46	-17	48	19	0
315	0	0	464	-552	-1016	44	740	-784	3	-58	-23	-73	-29	9	0
316	0	0	435	-558	-993	61	714	-775	-31	-15	-85	1	-44	-11	0
317	0	0	472	-558	-1030	43	751	-794	23	-126	-34	9	-62	13	0
318	0	0	363	-558	-921	97	642	-739	-36	-19	-67	-21	-79	-31	0
319	0	0	400	-564	-964	82	682	-764	-44	-5	19	-65	7	5	0
320	0	0	372	-574	-946	101	659	-760	-31	-128	42	-52	-46	19	0
321	0	0	454	-562	-1016	54	735	-789	-1	-46	67	5	40	34	0
322	0	0	460	-566	-1026	53	743	-796	27	-69	46	34	21	-5	0
323	0	0	489	-545	-1034	28	761	-789	44	-46	23	50	-46	-23	0
324	0	0	433	-556	-989	61	711	-772	-19	5	5	-73	52	-23	0
325	0	0	421	-560	-981	69	701	-770	-104	-23	-126	-102	-48	-52	0
326	0	0	487	-558	-1045	35	766	-801	7	-62	-67	-9	-69	60	0
327	0	0	410	-554	-964	72	687	-759	-3	0	-50	19	36	36	0
328	0	0	415	-560	-975	72	695	-767	-3	-23	-143	-50	-131	-71	0
329	0	0	506	-549	-1055	21	780	-802	36	75	-1	75	11	122	0
330	0	0	397	-549	-946	76	671	-747	-31	-25	19	-42	-54	104	0
331	0	0	454	-552	-1006	49	730	-779	-21	-21	17	-25	-32	-23	0
332	0	0	475	-549	-1024	37	749	-786	-27	62	52	21	44	60	0
333	0	0	376	-564	-940	94	658	-752	-106	-7	-9	-126	-56	71	0
334	0	0	468	-564	-1032	48	750	-798	52	-21	34	-25	-15	54	0
335	0	0	448	-566	-1014	59	731	-790	-48	-17	-71	-83	-42	38	0
336	0	0	402	-558	-960	78	681	-759	48	-36	-114	58	-44	23	0
337	0	0	426	-545	-971	59	698	-758	-27	-48	-1	-97	32	58	0
338	0	0	428	-549	-977	60	702	-763	15	-25	-46	-7	-58	32	0
339	0	0	489	-531	-1020	21	754	-775	46	-42	38	19	-11	58	0
340	0	0	411	-533	-944	61	677	-738	-13	-48	54	-17	11	91	0
341	0	0	437	-519	-956	41	696	-737	-52	-36	36	-98	7	0	0
342	0	0	493	-521	-1014	14	753	-767	-29	60	77	11	75	50	0
343	0	0	433	-535	-968	51	700	-751	3	15	-42	-31	42	-54	0
344	0	0	475	-541	-1016	33	745	-778	-17	9	27	-27	31	120	0
345	0	0	407	-543	-950	68	678	-746	-52	-98	-77	-85	-62	-29	0
346	0	0	448	-537	-985	44	716	-761	-77	-21	-42	-54	73	-3	0
347	0	0	404	-529	-933	62	668	-731	-73	-93	-56	-91	-1	-44	0
348	0	0	472	-517	-989	22	730	-753	-9	7	-31	-60	52	77	0
349	0	0	404	-519	-923	57	663	-721	31	-11	-50	36	-15	122	0
350	0	0	444	-510	-954	33	699	-732	-32	-60	5	-81	-42	21	0
351	0	0	427	-508	-935	40	681	-721	34	-31	149	-89	104	112	0
352	0	0	414	-519	-933	52	673	-726	-48	3	-54	-79	-19	87	0
353	0	0	493	-525	-1018	16	755	-771	19	29	40	-29	81	31	0
354	0	0	412	-523	-935	55	673	-729	-83	-25	-38	-85	21	9	0
355	0	0	382	-506	-888	62	635	-697	-62	-83	-98	-98	0	-46	0
356	0	0	495	-475	-970	-10	732	-722	5	-25	-62	-7	62	81	0
357	0	0	388	-469	-857	40	622	-663	-91	-79	-83	-97	25	-21	0
358	0	0	394	-473	-867	39	630	-670	-19	0	-139	-7	58	-5	0
359	0	0	448	-479	-927	15	687	-703	-23	-65	17	-60	93	31	0
360	0	0	419	-483	-902	32	660	-692	-56	15	0	-56	71	54	0
361	0	0	485	-475	-960	-5	722	-717	46	5	-48	-67	81	-23	0
362	0	0	409	-477	-886	34	647	-681	13	54	-25	-42	120	-19	0
363	0	0	413	-471	-884	29	648	-677	3	15	40	-36	89	62	0
364	0	0	464	-471	-935	3	699	-703	27	13	-15	-9	44	31	0
365	0	0	440	-467	-907	13	673	-687	-27	-27	-46	25	60	38	0
366	0	0	352	-453	-805	50	578	-629	-11	-83	-54	-102	58	-9	0
367	0	0	465	-444	-909	-10	687	-676	32	31	-65	1	91	-1	0
368	0	0	349	-440	-789	45	569	-614	-9	13	-31	-29	71	75	0
369	0	0	412	-424	-836	6	624	-630	11	-46	-3	-87	106	-23	0
370	0	0	414	-420	-834	3	624	-627	3	40	1	0	71	31	0
371	0	0	427	-399	-826	-14	626	-612	29	-71	124	7	89	34	0
372	0	0	390	-411	-801	10	595	-606	56	11	21	-21	67	-13	0
373	0	0	415	-388	-803	-13	609	-595	-34	64	-40	-42	106	-19	0
374	0	0	405	-378	-783	-13	594	-580	54	-48	-11	-17	44	44	0
375	0	0	392	-378	-770	-7	581	-574	79	5	5	-38	102	9	0
376	0	0	365	-376	-741	5	553	-558	-19	-25	-52	-65	32	-34	0
377	0	0	421	-356	-777	-32	599	-566	1	-81	-17	-13	56	-23	0
378	0	0	370	-347	-717	-11	543	-532	42	15	9	0	71	17	0
379	0	0	452	-343	-795	-54	623	-569	54	19	-9	-3	36	77	0
380	0	0	332	-325	-657	-3	494	-491	-62	-64	25	-95	64	7	0
381	0	0	502	-308	-810	-97	656	-559	97	-1	100	50	95	56	0
382	0	0	415	-310	-725	-52	570	-517	44	56	77	-34	118	-7	0
383	0	0	431	-277	-708	-77	569	-492	31	-60	17	-50	11	-9	0
384	0	0	413	-273	-686	-70	549	-479	95	-38	36	-21	75	-36	0
385	0	0	397	-258	-655	-69	526	-456	-44	-126	19	-40	-50	-1	0
386	0	0	438	-256	-694	-91	566	-475	-36	-62	-56	7	-40	27	0
387	0	0	442	-252	-694	-95	568	-473	36	0	-50	29	-3	112	0
388	0	0	433	-244	-677	-94	555	-460	-29	-15	5	23	25	-15	0
389	0	0	455	-225	-680	-115	567	-452	23	21	62	-17	34	71	0
390	0	0	451	-228	-679	-111	565	-453	19	-15	116	-13	42	62	0
391	0	0	431	-226	-657	-102	544	-441	17	-38	1	-17	0	71	0
392	0	0	437	-209	-646	-114	541	-427	34	-48	62	11	-17	58	0
393	0	0	411	-194	-605	-108	508	-399	38	-85	-1	-31	7	-44	0
394	0	0	449	-195	-644	-127	546	-419	85	-50	17	-32	73	69	0
395	0	0	418	-195	-613	-111	515	-404	-21	-91	-23	-75	-42	-54	0
396	0	0	472	-197	-669	-137	570	-433	-3	-50	-64	-11	-7	42	0
397	0	0	390	-178	-568	-106	479	-373	-15	-145	-40	-34	-52	-42	0
398	0	0	393	-161	-554	-116	473	-357	31	-100	-42	-95	-11	-15	0
399	0	0	462	-170	-632	-146	547	-401	65	-34	17	-44	21	85	0
400	0	0	500	-159	-659	-170	579	-409	54	-15	0	-11	13	27	0
401	0	0	444	-141	-585	-151	514	-363	46	-67	-44	-25	40	32	0
402	0	0	487	-135	-622	-176	554	-378	60	-5	23	-34	62	-31	0
403	0	0	480	-133	-613	-173	546	-373	50	-36	-23	0	9	-40	0
404	0	0	502	-124	-626	-189	564	-375	31	-85	-5	-31	-13	58	0
405	0	0	544	-133	-677	-205	610	-405	69	-83	-32	-9	42	-25	0
406	0	0	403	-147	-550	-128	476	-348	-73	-75	-77	-65	-29	-21	0
407	0	0	522	-153	-675	-184	598	-414	25	-60	-58	-44	-38	50	0
408	0	0	434	-180	-614	-127	524	-397	-36	-50	-44	-62	73	-38	0
409	0	0	454	-184	-638	-135	546	-411	50	-100	-32	-64	-25	-50	0
410	0	0	474	-201	-675	-136	574	-438	114	-102	131	-60	67	42	0
411	0	0	361	-221	-582	-70	471	-401	-5	-122	25	-83	23	38	0
412	0	0	514	-246	-760	-134	637	-503	85	-25	87	-27	38	40	0
413	0	0	353	-277	-630	-38	491	-453	58	-46	-25	1	17	-9	0
414	0	0	364	-287	-651	-38	507	-469	-7	-73	-15	-73	0	-42	0
415	0	0	384	-285	-669	-49	526	-477	40	1	-19	23	46	5	0
416	0	0	332	-310	-642	-11	487	-476	17	-83	-98	-73	1	-58	0
417	0	0	340	-327	-667	-6	503	-497	-7	-69	-32	-60	-7	-58	0
418	0	0	386	-339	-725	-23	555	-532	95	-25	-44	60	36	-3	0
419	0	0	235	-356	-591	60	413	-473	-23	-1	-87	-17	54	7	0
420	0	0	380	-351	-731	-14	555	-541	56	-21	73	-36	-25	29	0
421	0	0	280	-389	-669	54	474	-529	31	-5	137	-67	69	32	0
422	0	0	293	-407	-700	57	496	-553	29	-34	-3	-7	46	-52	0
423	0	0	278	-428	-706	75	492	-567	-23	15	77	-75	7	75	0
424	0	0	161	-448	-609	143	385	-528	-52	-62	-52	-38	60	-62	0
425	0	0	316	-430	-746	57	531	-588	31	-58	-71	13	40	-60	0
426	0	0	272	-434	-706	81	489	-570	-1	-71	-21	-62	97	-48	0
427	0	0	301	-469	-770	84	535	-619	-5	-27	-32	-38	-52	29	0
428	0	0	293	-475	-768	91	530	-621	108	-50	62	-19	38	110	0
429	0	0	281	-481	-762	100	521	-621	-17	-23	-15	-75	13	-3	0
430	0	0	243	-490	-733	123	488	-611	48	-25	69	9	126	77	0
431	0	0	285	-467	-752	91	518	-609	27	-58	42	-36	23	54	0
432	0	0	268	-471	-739	101	503	-605	65	-75	91	-19	46	19	0
433	0	0	258	-481	-739	111	498	-610	27	-73	48	15	31	-44	0
434	0	0	227	-481	-708	127	467	-594	52	-9	-19	-23	-27	19	0
435	0	0	287	-502	-789	107	538	-645	-7	-38	-60	-34	17	25	0
436	0	0	215	-514	-729	149	472	-621	23	-69	-114	-69	-3	-81	0
437	0	0	223	-498	-721	137	472	-609	0	-32	-73	-71	81	1	0
438	0	0	252	-510	-762	129	507	-636	71	-60	25	-32	-52	32	0
439	0	0	173	-506	-679	166	426	-592	0	-60	56	11	32	32	0
440	0	0	192	-510	-702	159	447	-606	-27	-102	56	-62	-11	-1	0
441	0	0	291	-510	-801	109	546	-655	25	23	79	-19	91	-21	0
442	0	0	145	-508	-653	181	399	-580	-54	-67	3	-17	13	27	0
443	0	0	253	-521	-774	134	513	-647	46	-29	56	-9	-31	-11	0
444	0	0	161	-525	-686	182	423	-605	46	-91	-15	-40	-31	-3	0
445	0	0	200	-527	-727	163	463	-627	34	-27	-112	-13	-81	-13	0
446	0	0	171	-521	-692	175	431	-606	3	-11	-58	27	40	-27	0
447	0	0	225	-525	-750	150	487	-637	42	23	-81	1	-50	9	0
448	0	0	260	-529	-789	134	524	-659	93	-64	-7	-1	65	-38	0
449	0	0	128	-533	-661	202	394	-597	11	-110	54	0	-40	77	0
450	0	0	179	-523	-702	172	440	-612	-27	-62	15	-79	-15	0	0
451	0	0	223	-541	-764	159	493	-652	56	44	100	65	56	110	0
452	0	0	161	-539	-700	189	430	-619	-44	-118	0	-112	-67	-5	0
453	0	0	241	-521	-762	140	501	-641	46	3	122	-11	71	36	0
454	0	0	119	-523	-642	202	380	-582	-50	-81	-52	-81	-1	-27	0
455	0	0	229	-525	-754	148	491	-639	77	-38	-60	52	38	-13	0
456	0	0	136	-525	-661	194	398	-593	-65	-58	-69	-23	-17	-23	0
457	0	0	245	-531	-776	143	510	-653	52	3	-19	0	153	-25	0
458	0	0	188	-533	-721	172	454	-627	27	-52	-93	17	46	-29	0
459	0	0	150	-525	-675	187	412	-600	40	-85	42	-60	11	-13	0
460	0	0	150	-527	-677	188	413	-602	-17	-17	5	-52	98	11	0
461	0	0	202	-541	-743	169	472	-642	104	32	40	-11	52	87	0
462	0	0	118	-543	-661	212	389	-602	-15	19	-48	-36	93	5	0
463	0	0	192	-537	-729	172	460	-633	50	-13	56	-15	23	13	0
464	0	0	176	-539	-715	181	445	-627	79	-15	42	15	23	-31	0
465	0	0	109	-533	-642	212	375	-587	-5	-29	-128	-36	29	-50	0
466	0	0	184	-531	-715	173	449	-623	32	-31	-56	-7	77	46	0
467	0	0	179	-519	-698	170	438	-608	25	-106	-38	-97	23	17	0
468	0	0	118	-549	-667	215	392	-608	36	17	21	-54	-5	110	0
469	0	0	77	-547	-624	235	350	-585	-36	-93	-65	-120	-44	-67	0
470	0	0	132	-547	-679	207	405	-613	9	44	83	7	71	69	0
471	0	0	157	-549	-706	196	431	-627	-5	31	25	3	25	31	0
472	0	0	159	-521	-680	181	419	-600	9	-67	23	-29	32	9	0
473	0	0	158	-519	-677	180	417	-598	-3	-3	50	-29	-58	7	0
474	0	0	150	-523	-673	186	411	-598	-29	-25	7	-71	-31	19	0
475	0	0	141	-541	-682	200	411	-611	50	-34	-46	38	42	29	0
476	0	0	199	-545	-744	173	471	-644	-27	-11	-46	-21	-29	23	0
477	0	0	140	-550	-690	205	415	-620	-5	-23	-15	21	0	81	0
478	0	0	109	-556	-665	223	387	-610	-7	-42	-108	-25	-65	-56	0
479	0	0	91	-562	-653	235	372	-607	3	-137	-36	-56	-25	-44	0
480	0	0	112	-545	-657	216	384	-601	-25	-13	64	-1	65	44	0
481	0	0	155	-527	-682	186	418	-604	-5	-21	17	-71	27	11	0
482	0	0	68	-541	-609	236	338	-575	-50	-54	-3	-40	-19	-9	0
483	0	0	165	-535	-700	185	432	-617	32	-23	32	-23	15	38	0
484	0	0	159	-537	-696	189	427	-616	75	-77	29	-25	3	23	0
485	0	0	138	-531	-669	196	403	-600	-7	-19	-54	-69	56	-29	0
486	0	0	180	-535	-715	177	447	-625	-32	19	-32	5	15	32	0
487	0	0	146	-554	-700	204	423	-627	-19	-67	-17	-32	-40	-19	0
488	0	0	120	-547	-667	213	393	-607	-58	-81	-5	-89	27	-27	0
489	0	0	206	-531	-737	162	471	-634	64	-42	36	19	50	97	0
490	0	0	135	-547	-682	206	408	-614	-15	-56	1	9	56	23	0
491	0	0	124	-543	-667	209	395	-605	-31	11	31	-58	110	-11	0
492	0	0	219	-541	-760	161	489	-650	1	-15	87	-9	126	1	0
493	0	0	54	-539	-593	242	323	-566	1	-110	36	-106	50	-40	0
494	0	0	137	-543	-680	203	408	-611	44	-112	-38	-75	52	-19	0
495	0	0	134	-545	-679	205	406	-612	52	-124	-7	9	36	31	0
496	0	0	145	-539	-684	197	414	-611	-11	23	-58	-69	100	-36	0
497	0	0	128	-535	-663	203	395	-599	-17	5	-71	29	81	-42	0
498	0	0	134	-539	-673	202	403	-606	13	-50	-15	-3	71	3	0
499	0	0	99	-541	-640	221	369	-590	21	-65	9	-48	95	25	0
500	0	0	103	-541	-644	219	373	-592	5	-52	46	-67	32	85	0
501	0	0	146	-558	-704	206	425	-631	85	-50	69	-23	83	65	0
502	0	0	91	-549	-640	229	365	-594	9	-77	104	17	15	129	0
503	0	0	76	-554	-630	239	353	-592	-11	-98	17	-25	-25	-54	0
504	0	0	82	-550	-632	234	357	-591	-13	-17	56	-1	31	79	0
505	0	0	106	-547	-653	220	379	-600	-27	-112	0	-75	62	-56	0
506	0	0	130	-547	-677	208	403	-612	23	-126	-25	-79	-58	-34	0
507	0	0	91	-570	-661	239	376	-615	60	-9	69	42	128	124	0
508	0	0	31	-549	-580	259	305	-564	-21	-116	-15	-83	-62	-31	0
509	0	0	143	-545	-688	201	415	-616	124	-5	25	34	32	60	0
510	0	0	-27	-543	-516	285	244	-529	-62	-143	-3	-133	83	-25	0
511	0	0	157	-525	-682	184	419	-603	100	-19	83	46	54	-1	0
512	0	0	85	-545	-630	230	357	-587	3	-34	87	-32	67	50	0
513	0	0	82	-529	-611	223	346	-570	32	-95	7	-58	44	13	0
514	0	0	92	-552	-644	230	368	-598	5	29	-13	-50	-23	-21	0
515	0	0	101	-554	-655	226	378	-604	-42	-11	-34	-79	23	-32	0
516	0	0	107	-539	-646	216	376	-592	93	56	-69	58	42	-7	0
517	0	0	62	-547	-609	242	335	-578	-38	-40	-27	-97	1	15	0
518	0	0	89	-535	-624	223	356	-579	58	-124	36	-15	-31	-85	0
519	0	0	35	-552	-587	258	311	-569	11	-25	-36	-17	40	31	0
520	0	0	62	-566	-628	252	345	-597	87	-40	145	-69	44	112	0
521	0	0	35	-560	-595	262	315	-577	17	-21	31	-131	85	21	0
522	0	0	70	-556	-626	243	348	-591	-1	-40	85	-40	38	25	0
523	0	0	64	-558	-622	247	343	-590	83	11	34	-9	38	19	0
524	0	0	10	-564	-574	277	292	-569	25	-83	0	-58	5	-13	0
525	0	0	114	-547	-661	216	387	-604	56	-110	46	-52	116	-9	0
526	0	0	43	-556	-599	256	321	-577	-3	-46	-23	0	-48	71	0
527	0	0	87	-547	-634	230	360	-590	15	-106	-31	-97	-52	-7	0
528	0	0	66	-550	-616	242	341	-583	81	-29	21	-25	110	3	0
529	0	0	51	-562	-613	255	332	-587	15	7	15	-54	19	-13	0
530	0	0	82	-560	-642	239	362	-601	25	-58	85	9	11	44	0
531	0	0	70	-558	-628	244	349	-593	54	-79	71	-62	17	15	0
532	0	0	109	-558	-667	224	388	-612	40	44	85	21	116	67	0
533	0	0	24	-558	-582	267	303	-570	-54	-29	65	-19	36	58	0
534	0	0	83	-572	-655	244	369	-613	-17	-36	21	-93	19	32	0
535	0	0	-26	-576	-550	301	262	-563	56	-83	-104	-25	27	-40	0
536	0	0	88	-554	-642	233	365	-598	5	-25	-65	34	-7	11	0
537	0	0	31	-556	-587	262	309	-571	-50	-54	-9	-50	112	3	0
538	0	0	41	-552	-593	255	317	-572	27	-46	-85	-27	-3	-62	0
539	0	0	93	-549	-642	228	367	-595	21	25	73	15	67	34	0
540	0	0	-4	-549	-545	276	270	-547	-34	-58	40	-83	-1	36	0
541	0	0	95	-547	-642	226	368	-594	48	48	85	7	50	85	0
542	0	0	0	-558	-558	279	279	-558	-69	1	-5	-89	38	5	0
543	0	0	122	-547	-669	212	395	-608	133	21	44	15	9	3	0
544	0	0	7	-549	-556	271	281	-552	19	-58	-46	-73	0	1	0
545	0	0	14	-558	-572	272	293	-565	-34	-13	-79	-50	-32	23	0
546	0	0	24	-558	-582	267	303	-570	7	-44	1	-67	0	52	0
547	0	0	39	-560	-599	260	319	-579	-36	-13	-19	-77	15	21	0
548	0	0	51	-558	-609	253	330	-583	58	0	-13	0	15	5	0
549	0	0	-89	-574	-485	331	198	-529	-64	-79	-1	-64	-36	56	0
550	0	0	111	-564	-675	226	393	-619	-3	-36	89	-69	56	62	0
551	0	0	-4	-560	-556	282	276	-558	21	-65	75	-23	71	-38	0
552	0	0	-17	-564	-547	290	265	-555	36	1	56	-21	25	-5	0
553	0	0	23	-560	-583	268	303	-571	31	-40	42	-65	58	-13	0
554	0	0	-4	-562	-558	283	277	-560	-31	-114	9	-19	0	-58	0
555	0	0	-76	-562	-486	319	205	-524	23	-131	-44	-98	3	-19	0
556	0	0	76	-558	-634	241	355	-596	40	-9	-36	-40	27	23	0
557	0	0	-10	-537	-527	273	258	-532	23	-65	-21	-83	9	54	0
558	0	0	58	-547	-605	244	331	-576	-69	-40	-29	-21	-93	-69	0
559	0	0	64	-552	-616	244	340	-584	97	-31	21	-15	-50	83	0
560	0	0	29	-549	-578	260	303	-563	40	-64	151	-60	1	137	0
561	0	0	78	-550	-628	236	353	-589	58	-44	-62	-44	54	-79	0
562	0	0	33	-558	-591	262	312	-574	89	-21	65	17	19	87	0
563	0	0	49	-558	-607	254	328	-582	75	42	32	-32	62	97	0
564	0	0	-41	-572	-531	306	245	-551	-36	-29	-38	-58	-31	-9	0
565	0	0	56	-566	-622	255	339	-594	46	27	-9	15	23	83	0
566	0	0	-2	-558	-556	280	277	-557	-1	-87	21	-71	11	-9	0
567	0	0	-12	-547	-535	279	261	-541	-25	5	-91	-102	-77	-32	0
568	0	0	10	-552	-562	271	286	-557	9	-25	-23	-44	44	-44	0
569	0	0	23	-574	-597	275	310	-585	27	46	-11	-9	21	108	0
570	0	0	2	-576	-578	287	290	-577	48	0	-7	-48	1	40	0
571	0	0	85	-578	-663	246	374	-620	85	9	93	-42	29	56	0
572	0	0	-52	-562	-510	307	229	-536	-50	-52	91	-54	-65	-31	0
573	0	0	43	-558	-601	257	322	-579	25	-23	31	-11	-48	-3	0
574	0	0	0	-580	-580	290	290	-580	52	-67	27	27	-34	40	0
575	0	0	4	-576	-580	286	292	-578	-40	-31	-32	-73	19	-56	0
576	0	0	62	-558	-620	248	341	-589	15	-7	-75	0	-5	-9	0
577	0	0	-5	-554	-549	279	272	-551	1	-23	-124	15	-93	-13	0
578	0	0	50	-543	-593	246	321	-568	23	-19	3	-38	-32	-21	0
579	0	0	-56	-550	-494	303	219	-522	-23	-27	-19	-73	-23	29	0
580	0	0	27	-568	-595	270	311	-581	-62	21	17	-83	17	5	0
581	0	0	12	-562	-574	275	293	-568	-42	67	104	-81	-9	153	0
582	0	0	-33	-556	-523	294	245	-539	-52	-40	13	-129	-27	-38	0
583	0	0	-4	-572	-568	288	282	-570	46	3	52	-21	-13	67	0
584	0	0	-97	-552	-455	324	179	-503	-27	-91	-36	-75	-69	-48	0
585	0	0	64	-560	-624	248	344	-592	91	17	-13	7	-81	54	0
586	0	0	-58	-568	-510	313	226	-539	0	-71	-69	29	-95	29	0
587	0	0	31	-562	-593	265	312	-577	48	17	-89	-5	-54	-36	0
588	0	0	-72	-558	-486	315	207	-522	5	-32	-17	-56	-73	75	0
589	0	0	-2	-556	-554	279	276	-555	-36	-1	27	-60	5	-67	0
590	0	0	-50	-554	-504	302	227	-529	44	-116	58	-31	-27	1	0
591	0	0	-33	-547	-514	290	240	-530	58	-54	100	31	32	106	0
592	0	0	20	-529	-549	254	284	-539	1	-3	27	-50	-21	50	0
593	0	0	-12	-537	-525	274	256	-531	36	-27	108	-3	64	21	0
594	0	0	37	-545	-582	254	309	-563	56	-9	91	-44	-64	9	0
595	0	0	-41	-535	-494	288	226	-514	15	-85	1	-17	-25	36	0
596	0	0	-47	-533	-486	290	219	-509	-52	-65	-64	-23	-60	46	0
597	0	0	-38	-517	-479	277	220	-498	-58	-13	32	-98	40	38	0
598	0	0	40	-514	-554	237	297	-534	9	9	42	-71	58	25	0
599	0	0	-31	-516	-485	273	227	-500	13	-1	60	-62	-17	135	0
600	0	0	94	-517	-611	211	352	-564	36	25	141	-73	7	62	0
601	0	0	-83	-517	-434	300	175	-475	5	-15	13	-67	-1	36	0
602	0	0	99	-514	-613	207	356	-563	81	-38	79	29	48	50	0
603	0	0	-31	-519	-488	275	228	-503	44	-81	-34	15	-36	7	0
604	0	0	64	-514	-578	225	321	-546	129	11	27	23	25	83	0
605	0	0	-39	-502	-463	270	212	-482	-29	-52	-73	-32	62	-64	0
606	0	0	-2	-490	-488	246	243	-489	-32	-21	-91	-62	-13	-29	0
607	0	0	-35	-496	-461	265	213	-478	11	-52	-60	-40	-9	-40	0
608	0	0	17	-502	-519	242	268	-510	71	7	1	106	-40	60	0
609	0	0	-29	-488	-459	258	215	-473	-44	-62	-36	-71	-52	25	0
610	0	0	66	-475	-541	204	303	-508	58	-11	77	7	19	65	0
611	0	0	-37	-461	-424	249	193	-442	-11	0	19	-40	15	29	0
612	0	0	50	-446	-496	198	273	-471	25	1	-9	-56	-19	36	0
613	0	0	5	-450	-455	222	230	-452	9	0	46	21	40	17	0
614	0	0	-2	-467	-465	234	231	-466	-17	-23	-73	-56	-40	-42	0
615	0	0	60	-475	-535	207	297	-505	-34	65	-102	-11	48	38	0
616	0	0	-72	-471	-399	271	163	-435	-69	-58	-102	-112	-40	-64	0
617	0	0	18	-459	-477	220	247	-468	-40	-29	-50	-21	58	-58	0
618	0	0	3	-450	-453	223	228	-451	-17	-23	-52	17	-17	15	0
619	0	0	-10	-446	-436	228	213	-441	-38	-50	-1	-56	-64	44	0
620	0	0	-9	-461	-452	235	221	-456	-42	31	1	-42	81	-29	0
621	0	0	50	-469	-519	209	284	-494	38	-1	23	29	67	-9	0
622	0	0	22	-457	-479	217	250	-468	-5	73	36	-50	48	52	0
623	0	0	-4	-448	-444	226	220	-446	-17	3	-19	-60	-3	-3	0
624	0	0	6	-446	-452	220	229	-449	5	23	-62	-32	15	29	0
625	0	0	35	-442	-477	203	256	-459	65	-21	-64	-11	34	65	0
626	0	0	13	-442	-455	214	234	-448	42	-97	-77	-62	19	-91	0
627	0	0	78	-453	-531	187	304	-492	3	48	-48	-11	44	-27	0
628	0	0	-39	-465	-426	252	193	-445	-23	-1	-11	-11	93	-27	0
629	0	0	33	-463	-496	215	264	-479	17	-34	-3	-87	62	-31	0
630	0	0	-52	-465	-413	258	180	-439	15	25	7	-38	162	65	0
631	0	0	47	-469	-516	211	281	-492	44	-17	58	-73	17	27	0
632	0	0	22	-494	-516	236	269	-505	-15	11	192	0	-9	95	0
633	0	0	-70	-469	-399	269	164	-434	5	-65	11	-69	-9	7	0
634	0	0	4	-490	-494	243	249	-492	32	-21	-34	11	64	54	0
635	0	0	-50	-492	-442	271	196	-467	-7	-75	-87	-19	44	-27	0
636	0	0	16	-492	-508	238	262	-500	-5	-1	58	-73	48	85	0
637	0	0	-111	-483	-372	297	130	-427	25	-34	-128	-85	-44	-29	0
638	0	0	0	-500	-500	250	250	-500	34	1	-31	3	71	46	0
639	0	0	-12	-506	-494	259	241	-500	21	25	11	-9	36	62	0
640	0	0	14	-529	-543	257	278	-536	48	52	13	-25	42	79	0
641	0	0	-88	-547	-459	317	185	-503	-5	-65	54	-118	-54	3	0
642	0	0	-57	-576	-519	316	231	-547	48	75	85	-31	81	135	0
643	0	0	-73	-585	-512	329	219	-548	-40	-48	-13	-89	-108	36	0
644	0	0	-38	-587	-549	312	255	-568	97	42	52	64	13	98	0
645	0	0	-97	-593	-496	345	199	-544	-13	-54	-100	-87	-9	11	0
646	0	0	-105	-582	-477	343	186	-529	-31	-75	-75	-7	1	-50	0
647	0	0	-97	-593	-496	345	199	-544	52	-104	-17	11	-69	3	0
648	0	0	-46	-589	-543	317	248	-566	52	38	-89	-5	65	31	0
649	0	0	-136	-597	-461	366	162	-529	-29	-13	-25	25	21	7	0
650	0	0	-128	-599	-471	363	171	-535	27	-65	-93	-3	-50	71	0
651	0	0	-130	-618	-488	374	179	-553	-27	3	83	-31	64	44	0
652	0	0	-76	-609	-533	342	228	-571	9	0	71	-42	-29	81	0
653	0	0	-87	-603	-516	345	214	-559	29	-7	9	31	31	29	0
654	0	0	-66	-589	-523	327	228	-556	1	-58	-5	-60	-15	9	0
655	0	0	-64	-597	-533	330	234	-565	-58	27	-50	-13	83	42	0
656	0	0	-115	-605	-490	360	187	-547	-23	-112	-67	-135	-31	-62	0
657	0	0	-57	-611	-554	334	248	-582	60	38	-56	9	65	48	0
658	0	0	-161	-614	-453	387	146	-533	-54	-58	-56	-21	-1	-112	0
659	0	0	-68	-609	-541	338	236	-575	31	-44	-48	-7	17	-25	0
660	0	0	-66	-605	-539	335	236	-572	64	27	19	23	77	77	0
661	0	0	-47	-601	-554	324	253	-577	21	-11	27	-75	44	-5	0
662	0	0	-122	-624	-502	373	190	-563	-48	69	31	-31	83	58	0
663	0	0	-51	-611	-560	331	254	-585	-1	36	-13	-44	0	19	0
664	0	0	-95	-609	-514	352	209	-561	21	-25	83	-58	69	93	0
665	0	0	-121	-613	-492	367	185	-552	-34	-36	-52	-102	1	-42	0
666	0	0	-105	-613	-508	359	201	-560	29	-32	-36	-50	17	-3	0
667	0	0	-150	-609	-459	379	154	-534	-131	-106	-89	-95	-36	-1	0
668	0	0	-32	-614	-582	323	275	-598	17	89	73	32	36	98	0
669	0	0	-120	-620	-500	370	190	-560	5	11	-3	-19	34	19	0
670	0	0	-38	-616	-578	327	270	-597	17	60	58	-73	62	52	0
671	0	0	-80	-609	-529	344	224	-569	27	-34	89	-40	46	91	0
672	0	0	-63	-613	-550	338	243	-581	-7	7	-21	-36	48	-13	0
673	0	0	-72	-634	-562	353	245	-598	5	15	58	-21	75	77	0
674	0	0	-174	-649	-475	411	150	-562	-50	13	-23	-1	42	17	0
675	0	0	-133	-680	-547	406	207	-613	-25	-56	-52	-50	25	-7	0
676	0	0	-124	-696	-572	410	224	-634	-3	-13	-147	-5	58	15	0
677	0	0	-132	-704	-572	418	220	-638	19	44	-91	46	46	21	0
678	0	0	-147	-717	-570	432	211	-643	7	71	-58	-67	58	13	0
679	0	0	-186	-731	-545	458	179	-638	38	-7	-7	-3	91	52	0
680	0	0	-206	-727	-521	466	157	-624	-15	23	36	-75	65	52	0
681	0	0	-124	-754	-630	439	253	-692	29	69	83	83	85	71	0
682	0	0	-194	-814	-620	504	213	-717	17	-1	-11	13	56	71	0
683	0	0	-248	-847	-599	547	175	-723	-85	40	-31	-19	75	5	0
684	0	0	-139	-746	-607	442	234	-676	46	29	-1	-1	67	23	0
685	0	0	-157	-587	-430	372	136	-508	-3	-23	-73	-50	128	27	0
686	0	0	54	-351	-405	148	229	-378	-9	-23	-44	-73	46	44	0
687	0	0	167	-9	-176	-79	171	-92	-38	0	-46	-58	93	0	0
688	0	0	338	407	69	-372	134	238	46	-11	-40	-67	62	-13	0
689	0	0	656	830	174	-743	241	502	27	48	29	-65	36	60	0
690	0	0	770	1169	399	-969	185	784	65	42	-7	-9	17	69	0
691	0	0	863	1340	477	-1101	193	908	11	19	50	-141	126	38	0
692	0	0	854	1455	601	-1154	126	1028	34	5	-17	-25	56	60	0
693	0	0	943	1420	477	-1181	233	948	27	-13	3	-89	100	-9	0
694	0	0	813	1173	360	-993	226	766	-13	36	-29	-85	87	-11	0
695	0	0	510	746	236	-628	137	491	-81	-15	-40	-118	32	29	0
696	0	0	313	312	-1	-312	157	155	-42	-9	-71	-56	-13	34	0
697	0	0	163	-87	-250	-38	206	-168	-15	32	-31	44	25	58	1
698	0	0	41	-409	-450	184	245	-429	-3	38	21	-97	87	52	0
699	0	0	-184	-665	-481	424	148	-573	-32	-21	-32	27	67	36	0
700	0	0	-150	-739	-589	444	219	-664	-31	100	15	-36	128	52	0
701	0	0	-182	-729	-547	455	182	-638	-54	13	50	-77	73	71	0
702	0	0	-212	-729	-517	470	152	-623	5	-7	85	-27	34	65	0
703	0	0	-242	-711	-469	476	113	-590	-67	29	1	-11	52	17	0
704	0	0	-144	-706	-562	425	209	-634	5	17	23	-48	135	34	0
705	0	0	-119	-706	-587	412	234	-646	-81	-19	27	-38	60	40	0
706	0	0	-196	-692	-496	444	150	-594	-27	-9	-58	-11	48	32	0
707	0	0	-120	-690	-570	405	225	-630	11	116	-46	17	77	58	0
708	0	0	-150	-671	-521	410	185	-596	-46	-17	-27	-79	0	42	0
709	0	0	-118	-661	-543	389	212	-602	44	36	-9	19	122	25	0
710	0	0	-182	-665	-483	423	150	-574	0	-7	-79	-89	34	1	0
711	0	0	-126	-661	-535	393	204	-598	19	21	17	34	116	52	0
712	0	0	-149	-663	-514	406	182	-588	-21	27	21	-81	77	71	0
713	0	0	-108	-651	-543	379	217	-597	48	93	62	19	135	31	0
714	0	0	-204	-642	-438	423	117	-540	-67	-100	1	-65	0	1	0
715	0	0	-97	-642	-545	369	224	-593	9	0	31	23	54	60	0
716	0	0	-189	-642	-453	415	132	-547	-60	-73	-23	-137	29	15	0
717	0	0	-57	-646	-589	351	266	-617	81	83	-67	15	128	9	0
718	0	0	-101	-653	-552	377	225	-602	36	65	-60	17	112	64	0
719	0	0	-159	-661	-502	410	171	-581	-27	48	-81	-11	104	52	0
720	0	0	-80	-669	-589	374	254	-629	42	34	58	-54	77	77	0
721	0	0	-174	-653	-479	413	152	-566	9	3	54	17	48	95	0
722	0	0	-186	-653	-467	419	140	-560	-48	-44	25	-89	75	-21	0
723	0	0	-85	-653	-568	369	241	-610	50	46	81	50	128	97	0
724	0	0	-185	-671	-486	428	150	-578	-38	-29	-23	-31	44	52	0
725	0	0	-99	-659	-560	379	230	-609	-62	-15	-21	5	-46	31	0
726	0	0	-227	-665	-438	446	105	-551	-62	1	-71	-79	23	5	0
727	0	0	-180	-659	-479	419	149	-569	-34	-9	-1	-83	0	52	0
728	0	0	-196	-659	-463	427	133	-561	-34	3	9	-32	36	44	0
729	0	0	-204	-665	-461	434	128	-563	29	46	11	-44	-32	65	0
730	0	0	-198	-661	-463	429	132	-562	5	50	-36	-38	62	67	0
731	0	0	-150	-667	-517	408	183	-592	13	126	52	-5	106	104	0
732	0	0	-194	-663	-469	428	137	-566	-38	54	34	-116	133	91	0
733	0	0	-116	-661	-545	388	214	-603	-3	52	21	-32	83	1	0
734	0	0	-221	-659	-438	440	108	-548	-110	65	-50	-54	40	38	0
735	0	0	-161	-651	-490	406	164	-570	15	97	-42	-13	54	56	0
736	0	0	-273	-657	-384	465	55	-520	-54	1	-89	-64	-34	40	0
737	0	0	-180	-653	-473	416	146	-563	-98	54	-27	-34	-11	42	0
738	0	0	-184	-667	-483	425	149	-575	-44	15	-15	19	34	102	0
739	0	0	-291	-669	-378	480	43	-523	-75	19	-87	-75	11	-36	0
740	0	0	-147	-649	-502	398	177	-575	-79	104	-5	-36	60	79	0
741	0	0	-222	-642	-420	432	99	-531	5	52	21	34	42	98	0
742	0	0	-198	-653	-455	425	128	-554	-29	104	-1	-64	64	7	0
743	0	0	-246	-651	-405	448	79	-528	-3	36	-31	13	5	-1	0
744	0	0	-155	-665	-510	410	177	-587	62	-5	3	56	-7	-17	0
745	0	0	-291	-655	-364	473	36	-509	-21	-97	-50	-1	-15	60	0
746	0	0	-141	-655	-514	398	186	-584	-31	-32	-23	-93	-5	21	0
747	0	0	-200	-659	-459	429	129	-559	-36	25	5	-31	38	97	0
748	0	0	-215	-659	-444	437	114	-551	-50	38	-77	-50	48	-44	0
749	0	0	-188	-653	-465	420	138	-559	-15	42	36	-5	54	0	0
750	0	0	-170	-649	-479	409	154	-564	34	17	23	44	85	110	0
751	0	0	-200	-642	-442	421	121	-542	-52	-5	112	-31	81	21	0
752	0	0	-141	-651	-510	396	184	-580	29	-42	56	-38	79	52	0
753	0	0	-217	-647	-430	432	106	-538	9	19	40	-7	52	46	0
754	0	0	-159	-647	-488	403	164	-567	-81	11	-1	-46	-3	38	0
755	0	0	-174	-647	-473	410	149	-560	-31	50	5	-75	85	67	0
756	0	0	-161	-647	-486	404	162	-566	-65	91	-131	-15	36	5	0
757	0	0	-185	-646	-461	415	138	-553	-48	48	-11	1	71	64	0
758	0	0	-169	-644	-475	406	153	-559	5	91	-3	-40	83	64	0
759	0	0	-144	-638	-494	391	175	-566	17	27	21	-48	25	58	0
760	0	0	-176	-653	-477	414	150	-565	-17	0	7	-44	5	89	0
761	0	0	-194	-642	-448	418	127	-545	-69	67	77	-85	65	87	0
762	0	0	-200	-640	-440	420	120	-540	-112	75	-46	-52	34	31	0
763	0	0	-117	-634	-517	375	200	-575	-15	141	3	13	91	13	0
764	0	0	-264	-638	-374	451	55	-506	-65	-31	-71	-108	11	-13	0
765	0	0	-100	-649	-549	374	224	-599	-44	42	-3	-29	65	23	0
766	0	0	-198	-651	-453	424	127	-552	-114	-1	-31	-62	-31	79	0
767	0	0	-158	-646	-488	402	165	-567	-100	95	-19	-38	11	67	0
768	0	0	-113	-644	-531	378	209	-587	-13	54	13	46	64	62	0
769	0	0	-105	-636	-531	370	213	-583	27	50	-29	3	64	73	0
770	0	0	-306	-525	-219	415	-43	-372	-145	-48	-114	-25	128	275	0
771	0	0	-1276	-1627	-351	1451	-462	-989	-81	291	44	-199	-126	630	0
772	0	0	-1755	-2725	-970	2240	-392	-1847	-135	426	56	-159	-151	275	0
773	0	0	-2153	-3410	-1257	2781	-448	-2333	-238	378	36	-225	-161	283	0
774	0	0	-2628	-3918	-1290	3273	-669	-2604	-368	271	-223	-182	-104	345	0
775	0	0	-2896	-4300	-1404	3598	-746	-2852	-419	325	-203	-221	-54	234	0
776	0	0	-2970	-4527	-1557	3748	-706	-3042	-232	112	-137	-91	-65	275	0
777	0	0	-2881	-4679	-1798	3780	-541	-3238	-180	31	-188	-44	48	69	0
778	0	0	-2800	-4811	-2011	3805	-394	-3411	-131	-89	-1	114	89	50	0
779	0	0	-2669	-4915	-2246	3792	-211	-3580	-106	-62	27	192	21	5	0
780	0	0	-2323	-5007	-2684	3665	180	-3845	-29	-151	254	291	108	-40	0
781	0	0	-2260	-5102	-2842	3681	291	-3972	-73	-226	256	310	81	-122	0
782	0	0	-1983	-5164	-3181	3573	599	-4172	0	-190	424	432	207	-170	0
783	0	0	-1866	-5208	-3342	3537	738	-4275	-31	-182	413	444	95	-124	0
784	0	0	-1630	-5232	-3602	3431	986	-4417	1	-95	413	397	71	-161	0
785	0	0	-1623	-5241	-3618	3432	997	-4429	9	-133	325	300	31	-147	0
786	0	0	-1634	-5265	-3631	3449	998	-4448	-31	-77	252	236	5	-186	0
787	0	0	-1762	-5261	-3499	3511	868	-4380	-128	-1	195	116	-79	-89	0
788	0	0	-1917	-5269	-3352	3593	717	-4310	-145	-178	139	36	-159	-89	0
789	0	0	-2010	-5278	-3268	3644	629	-4273	-81	-289	73	91	-265	83	0
790	0	0	-2155	-5270	-3115	3712	480	-4192	-172	-333	-5	-118	-351	64	0
791	0	0	-2271	-5272	-3001	3771	365	-4136	-221	-58	-172	-192	-345	108	0
792	0	0	-2312	-5272	-2960	3792	324	-4116	-271	42	-176	-271	-368	126	0
793	0	0	-2419	-5261	-2842	3840	211	-4051	-362	116	-203	-397	-353	108	0
794	0	0	-2452	-5216	-2764	3834	156	-3990	-397	122	-294	-409	-327	114	0
795	0	0	-2464	-5181	-2717	3822	126	-3949	-428	112	-504	-389	-403	40	0
796	0	0	-2373	-5137	-2764	3755	195	-3950	-279	168	-368	-393	-327	75	0
797	0	0	-2326	-5082	-2756	3704	215	-3919	-384	205	-514	-372	-446	56	0
798	0	0	-2240	-5020	-2780	3630	270	-3900	-349	318	-333	-370	-422	32	0
799	0	0	-2172	-4950	-2778	3561	303	-3864	-323	209	-289	-310	-436	-38	0
800	0	0	-2138	-4873	-2735	3505	298	-3804	-269	85	-263	-285	-393	-60	0
801	0	0	-1986	-4793	-2807	3389	410	-3800	-275	147	-192	-213	-434	38	0
802	0	0	-2000	-4704	-2704	3352	352	-3704	-287	36	-145	-194	-413	7	0
803	0	0	-1997	-4621	-2624	3309	313	-3622	-149	118	-124	17	-360	-54	0
804	0	0	-1973	-4526	-2553	3249	290	-3539	-128	62	-151	-23	-283	-91	0
805	0	0	-1874	-4423	-2549	3148	337	-3486	-34	-17	19	23	-226	5	0
806	0	0	-1946	-4318	-2372	3132	213	-3345	-211	-32	-71	124	-221	-71	0
807	0	0	-1962	-4231	-2269	3096	153	-3250	-128	-93	-23	149	-157	29	0
808	0	0	-1969	-4145	-2176	3057	103	-3160	-69	-15	73	211	-149	11	0
809	0	0	-1864	-4029	-2165	2946	150	-3097	-69	-83	108	259	-95	-32	0
810	0	0	-1810	-3891	-2081	2850	135	-2986	-75	-124	133	203	5	17	0
811	0	0	-1778	-3783	-2005	2780	113	-2894	-93	-128	205	188	17	38	0
812	0	0	-1693	-3689	-1996	2691	151	-2842	-23	-81	221	337	32	1	0
813	0	0	-1738	-3600	-1862	2669	62	-2731	-110	-155	186	205	-15	-116	0
814	0	0	-1568	-3519	-1951	2543	191	-2735	-11	23	248	302	124	-34	0
815	0	0	-1552	-3460	-1908	2506	178	-2684	-25	-131	110	232	23	-133	0
816	0	0	-1502	-3381	-1879	2441	188	-2630	-27	-106	97	211	13	-44	0
817	0	0	-1344	-3309	-1965	2326	310	-2637	-36	-54	129	213	48	32	1
818	0	0	-1311	-3249	-1938	2280	313	-2593	-58	-40	91	192	44	-15	0
819	0	0	-1269	-3201	-1932	2235	331	-2566	36	32	3	151	126	-34	0
820	0	0	-1259	-3166	-1907	2212	324	-2536	-104	-21	64	-36	65	44	0
821	0	0	-1137	-3131	-1994	2134	428	-2562	-91	71	32	29	27	69	0
822	0	0	-1316	-3096	-1780	2206	232	-2438	-199	-40	-114	-153	-46	-21	0
823	0	0	-1088	-3039	-1951	2063	431	-2495	-36	83	-83	-110	-62	65	0
824	0	0	-1246	-3024	-1778	2135	266	-2401	-170	44	-174	-195	-112	83	0
825	0	0	-1104	-2983	-1879	2043	387	-2431	-166	31	-232	-221	-168	71	0
826	0	0	-1081	-2939	-1858	2010	388	-2398	-114	79	-215	-285	-100	131	0
827	0	0	-1114	-2898	-1784	2006	335	-2341	-219	64	-230	-304	-129	85	0
828	0	0	-989	-2863	-1874	1926	442	-2368	-108	85	-207	-186	-213	139	0
829	0	0	-1057	-2845	-1788	1951	365	-2316	-277	79	-184	-386	-254	54	0
830	0	0	-972	-2824	-1852	1898	440	-2338	-166	133	-145	-273	-190	124	0
831	0	0	-924	-2807	-1883	1865	479	-2345	-190	157	-118	-242	-157	91	0
832	0	0	-983	-2789	-1806	1886	411	-2297	-211	1	-135	-263	-195	1	0
833	0	0	-916	-2780	-1864	1848	474	-2322	-157	71	-93	-226	-211	7	0
834	0	0	-980	-2768	-1788	1874	404	-2278	-178	13	-188	-106	-223	-69	0
835	0	0	-947	-2774	-1827	1860	440	-2300	-201	-23	-166	-149	-151	-69	0
836	0	0	-926	-2770	-1844	1848	459	-2307	-100	-56	-108	-56	-145	-1	0
837	0	0	-947	-2762	-1815	1854	434	-2288	-161	-110	-164	-5	-194	-87	0
838	0	0	-879	-2762	-1883	1820	502	-2322	-23	-42	-31	40	-79	-83	0
839	0	0	-904	-2783	-1879	1843	487	-2331	-52	-93	19	89	-32	-13	0
840	0	0	-881	-2797	-1916	1839	517	-2356	-54	-93	-1	81	3	-91	0
841	0	0	-939	-2813	-1874	1876	467	-2343	-62	-93	62	67	25	17	0
842	0	0	-934	-2813	-1879	1873	472	-2346	-1	-106	44	126	52	-133	0
843	0	0	-931	-2820	-1889	1875	479	-2354	-31	-161	97	162	34	-129	0
844	0	0	-995	-2818	-1823	1906	414	-2320	-95	-69	7	141	81	-25	0
845	0	0	-929	-2826	-1897	1877	484	-2361	-1	-93	-85	162	141	-56	0
846	0	0	-946	-2820	-1874	1883	464	-2347	-38	-58	-3	157	161	-21	0
847	0	0	-959	-2834	-1875	1896	458	-2354	-62	-48	-69	135	62	-60	0
848	0	0	-982	-2832	-1850	1907	434	-2341	-48	44	11	116	126	11	0
849	0	0	-1011	-2844	-1833	1927	411	-2338	-69	-65	1	-1	104	25	0
850	0	0	-954	-2849	-1895	1901	470	-2372	7	73	-3	102	201	42	0
851	0	0	-1067	-2857	-1790	1962	361	-2323	-85	71	60	-34	79	46	0
852	0	0	-1067	-2859	-1792	1963	362	-2325	-58	5	34	-23	23	60	0
853	0	0	-1106	-2871	-1765	1988	329	-2318	-15	-38	-79	-110	-75	48	0
854	0	0	-1079	-2871	-1792	1975	356	-2331	-73	29	-54	-108	-40	85	0
855	0	0	-1119	-2849	-1730	1984	305	-2289	-67	15	-77	-143	-3	40	0
856	0	0	-1139	-2861	-1722	2000	291	-2291	-120	-17	-159	-161	-188	0	0
857	0	0	-1079	-2857	-1778	1968	349	-2317	-11	95	-46	-73	5	54	0
858	0	0	-1164	-2844	-1680	2004	258	-2262	-153	21	-97	-122	-143	-9	0
859	0	0	-1104	-2838	-1734	1971	315	-2286	58	67	0	-133	-71	38	0
860	0	0	-1145	-2836	-1691	1990	273	-2263	-93	3	-32	-141	-133	102	0
861	0	0	-1094	-2834	-1740	1964	323	-2287	-89	9	34	-176	-64	67	0
862	0	0	-1059	-2828	-1769	1943	355	-2298	27	64	93	-31	-44	52	0
863	0	0	-1142	-2814	-1672	1978	265	-2243	-54	50	-31	-124	-106	44	0
864	0	0	-1107	-2816	-1709	1961	301	-2262	-15	-40	65	-93	-120	-44	0
865	0	0	-1121	-2816	-1695	1968	287	-2255	-1	-58	-36	-23	-25	38	0
866	0	0	-1105	-2814	-1709	1959	302	-2261	46	-65	-120	-60	-79	-87	0
867	0	0	-1001	-2805	-1804	1903	401	-2304	31	38	-52	17	15	0	0
868	0	0	-1065	-2799	-1734	1932	334	-2266	15	-54	-34	-23	-1	5	0
869	0	0	-1010	-2781	-1771	1895	380	-2276	-17	-46	9	-87	48	-1	0
870	0	0	-1054	-2778	-1724	1916	335	-2251	17	-9	9	7	64	7	0
871	0	0	-988	-2770	-1782	1879	397	-2276	-9	-31	56	38	-48	38	0
872	0	0	-897	-2774	-1877	1835	490	-2325	69	-25	120	120	31	75	0
873	0	0	-960	-2760	-1800	1860	420	-2280	65	-73	56	15	108	-56	0
874	0	0	-944	-2754	-1810	1849	433	-2282	0	-17	-31	58	60	-3	0
875	0	0	-947	-2739	-1792	1843	422	-2265	-5	-32	-81	-17	62	-69	0
876	0	0	-957	-2747	-1790	1852	416	-2268	-48	-52	-71	-3	56	-31	0
877	0	0	-896	-2721	-1825	1808	464	-2273	64	-58	-69	54	44	-69	0
878	0	0	-957	-2716	-1759	1836	401	-2237	-3	13	-52	23	-9	38	0
879	0	0	-921	-2723	-1802	1822	440	-2262	-15	-7	-13	0	44	-48	0
880	0	0	-947	-2716	-1769	1831	411	-2242	-67	27	-40	-81	54	-48	0
881	0	0	-904	-2704	-1800	1804	448	-2252	-7	60	21	-23	15	-15	0
882	0	0	-1001	-2710	-1709	1855	354	-2209	-77	-31	0	-137	58	-87	0
883	0	0	-936	-2716	-1780	1826	422	-2248	46	65	-15	-106	11	-1	0
884	0	0	-987	-2688	-1701	1837	357	-2194	-9	-21	-97	-95	-17	-65	0
885	0	0	-949	-2673	-1724	1811	387	-2198	-79	46	-50	-110	27	-11	0
886	0	0	-968	-2669	-1701	1818	366	-2185	-7	13	-87	-141	-11	19	0
887	0	0	-949	-2646	-1697	1797	374	-2171	23	0	-112	-97	-11	-38	0
888	0	0	-954	-2657	-1703	1805	374	-2180	-15	-5	-67	-95	-87	-44	0
889	0	0	-962	-2642	-1680	1802	359	-2161	32	7	-23	-52	29	44	0
890	0	0	-976	-2638	-1662	1807	343	-2150	-9	36	3	-124	106	89	0
891	0	0	-900	-2642	-1742	1771	421	-2192	29	21	97	-174	87	-5	0
892	0	0	-935	-2638	-1703	1786	384	-2170	102	102	-23	3	100	27	0
893	0	0	-968	-2640	-1672	1804	352	-2156	-17	1	17	-118	40	-1	0
894	0	0	-908	-2638	-1730	1773	411	-2184	-15	58	-23	-42	67	-13	0
895	0	0	-953	-2638	-1685	1795	366	-2161	23	46	-56	-73	31	1	0
896	0	0	-966	-2636	-1670	1801	352	-2153	-11	-7	-77	-60	79	-60	0
897	0	0	-915	-2624	-1709	1769	397	-2166	-13	-48	-15	-128	46	-44	0
898	0	0	-968	-2593	-1625	1780	328	-2109	29	-25	-36	-54	85	9	0
899	0	0	-915	-2587	-1672	1751	378	-2129	7	-106	1	-21	13	-7	0
900	0	0	-902	-2587	-1685	1744	391	-2136	5	-32	54	-15	137	67	0
901	0	0	-916	-2582	-1666	1749	375	-2124	-3	9	13	-31	60	-25	0
902	0	0	-896	-2591	-1695	1743	399	-2143	44	58	13	9	71	-11	0
903	0	0	-962	-2599	-1637	1780	337	-2118	58	17	3	15	7	3	0
904	0	0	-939	-2582	-1643	1760	352	-2112	77	-60	-64	23	42	-29	0
905	0	0	-871	-2564	-1693	1717	411	-2128	15	-60	-77	-7	-50	7	0
906	0	0	-873	-2558	-1685	1715	406	-2121	-25	-54	-21	11	64	-40	0
907	0	0	-956	-2554	-1598	1755	321	-2076	-5	-69	-52	-25	-31	-44	0
908	0	0	-848	-2547	-1699	1697	425	-2123	34	-50	64	-95	42	-38	0
909	0	0	-906	-2553	-1647	1729	370	-2100	-46	44	-25	-83	120	-21	0
910	0	0	-904	-2543	-1639	1723	367	-2091	-19	-58	-46	-100	-17	-1	0
911	0	0	-877	-2541	-1664	1709	393	-2102	-3	17	19	-79	98	13	0
912	0	0	-857	-2533	-1676	1695	409	-2104	19	1	-36	11	7	1	0
913	0	0	-834	-2523	-1689	1678	427	-2106	11	-23	79	-3	46	93	0
914	0	0	-862	-2520	-1658	1691	398	-2089	-104	48	-91	-73	42	-9	0
915	0	0	-796	-2510	-1714	1653	459	-2112	-9	48	-120	-62	75	-50	0
916	0	0	-918	-2516	-1598	1717	340	-2057	-15	29	-108	7	32	-34	0
917	0	0	-844	-2508	-1664	1676	410	-2086	-64	27	-153	-89	-34	-81	0
918	0	0	-757	-2504	-1747	1630	495	-2125	31	73	11	19	100	100	0
919	0	0	-829	-2487	-1658	1658	414	-2072	-73	19	-100	-114	-1	0	0
920	0	0	-721	-2492	-1771	1606	525	-2131	0	69	95	-27	97	81	0
921	0	0	-846	-2512	-1666	1679	410	-2089	-95	25	1	-65	7	-23	0
922	0	0	-767	-2514	-1747	1640	490	-2130	-52	58	-7	-60	64	-19	0
923	0	0	-871	-2498	-1627	1684	378	-2062	-40	-19	-38	-19	-32	-19	0
924	0	0	-718	-2485	-1767	1601	524	-2126	-7	64	-25	-1	17	29	0
925	0	0	-800	-2483	-1683	1641	441	-2083	-38	-23	-19	-54	9	13	0
926	0	0	-799	-2477	-1678	1638	439	-2077	-50	-81	-73	-79	38	-79	0
927	0	0	-731	-2459	-1728	1595	498	-2093	9	25	-3	36	67	-1	0
928	0	0	-836	-2469	-1633	1652	398	-2051	-106	32	-110	-7	-27	-52	0
929	0	0	-809	-2473	-1664	1641	427	-2068	-58	60	50	3	-27	5	0
930	0	0	-813	-2469	-1656	1641	421	-2062	-77	50	-46	0	36	21	0
931	0	0	-784	-2467	-1683	1625	449	-2075	-5	15	19	27	-19	38	0
932	0	0	-748	-2461	-1713	1604	482	-2087	31	108	27	9	38	71	0
933	0	0	-828	-2459	-1631	1643	401	-2045	-83	-31	-25	-85	-108	-5	0
934	0	0	-751	-2452	-1701	1601	475	-2076	5	75	-38	38	-27	-48	0
935	0	0	-763	-2450	-1687	1606	462	-2068	-44	-19	-65	-21	-58	79	0
936	0	0	-801	-2450	-1649	1625	424	-2049	-122	58	-143	-46	-5	-31	0
937	0	0	-759	-2442	-1683	1600	462	-2062	-32	38	-89	-15	-141	7	0
938	0	0	-770	-2457	-1687	1613	458	-2072	-50	11	-77	-3	-38	-17	0
939	0	0	-836	-2440	-1604	1638	384	-2022	-100	-52	-44	-46	-170	31	0
940	0	0	-745	-2432	-1687	1588	471	-2059	-38	73	79	0	-44	133	0
941	0	0	-805	-2426	-1621	1615	408	-2023	-98	38	-32	-60	-58	81	0
942	0	0	-684	-2426	-1742	1555	529	-2084	-7	124	71	-11	-23	15	0
943	0	0	-822	-2428	-1606	1625	392	-2017	-104	-5	-32	-56	-100	3	0
944	0	0	-860	-2423	-1563	1641	351	-1993	-93	-31	-11	-50	-223	31	0
945	0	0	-733	-2432	-1699	1582	483	-2065	-83	25	0	-34	-176	-34	0
946	0	0	-811	-2401	-1590	1606	389	-1995	-77	-36	-60	-27	-65	50	0
947	0	0	-753	-2413	-1660	1583	453	-2036	-108	58	-98	-29	-145	25	0
948	0	0	-782	-2403	-1621	1592	419	-2012	-131	62	-38	-17	-118	-60	0
949	0	0	-745	-2405	-1660	1575	457	-2032	-9	31	17	42	-110	67	0
950	0	0	-811	-2405	-1594	1608	391	-1999	-126	116	-15	-42	-85	40	0
951	0	0	-761	-2419	-1658	1590	448	-2038	-31	25	25	-44	-38	19	0
952	0	0	-687	-2411	-1724	1549	518	-2067	-15	71	95	-1	-31	40	0
953	0	0	-804	-2392	-1588	1598	392	-1990	-178	65	69	-64	-106	40	0
954	0	0	-747	-2374	-1627	1560	440	-2000	-106	-1	-58	-104	-104	-17	0
955	0	0	-757	-2384	-1627	1570	435	-2005	-19	5	-56	42	-34	27	0
956	0	0	-776	-2366	-1590	1571	407	-1978	-133	-65	-114	-42	-102	-25	0
957	0	0	-745	-2353	-1608	1549	431	-1980	-58	3	-46	-73	-87	-19	0
958	0	0	-778	-2364	-1586	1571	404	-1975	-11	-29	-11	36	-62	-65	0
959	0	0	-754	-2366	-1612	1560	429	-1989	-162	67	-81	27	-106	21	0
960	0	0	-770	-2370	-1600	1570	415	-1985	-67	44	32	-13	11	5	0
961	0	0	-762	-2366	-1604	1564	421	-1985	-71	5	-13	-1	-48	17	0
962	0	0	-732	-2359	-1627	1545	447	-1993	-25	62	3	-25	-36	32	0
963	0	0	-758	-2366	-1608	1562	425	-1987	3	0	52	-13	-60	50	0
964	0	0	-790	-2353	-1563	1571	386	-1958	-97	23	-1	-17	-112	42	0
965	0	0	-788	-2359	-1571	1573	391	-1965	-73	29	-46	67	-87	13	0
966	0	0	-730	-2357	-1627	1543	448	-1992	-87	-19	-104	-56	-104	-40	0
967	0	0	-718	-2347	-1629	1532	455	-1988	-11	73	0	44	0	56	0
968	0	0	-803	-2347	-1544	1575	370	-1945	-54	-31	-5	-56	-75	-46	0
969	0	0	-673	-2349	-1676	1511	501	-2012	-21	21	0	23	-44	44	0
970	0	0	-846	-2347	-1501	1596	327	-1924	-98	-31	-11	-81	-29	-52	0
971	0	0	-694	-2335	-1641	1514	473	-1988	-29	67	112	-50	38	-23	0
972	0	0	-784	-2316	-1532	1550	374	-1924	-120	44	-40	-44	-23	-36	0
973	0	0	-774	-2320	-1546	1547	386	-1933	-46	11	-1	-29	-64	-34	0
974	0	0	-772	-2314	-1542	1543	385	-1928	-56	-62	3	-21	-98	-5	0
975	0	0	-732	-2320	-1588	1526	428	-1954	-27	9	-89	32	-60	-1	0
976	0	0	-776	-2324	-1548	1550	386	-1936	-52	21	-52	-11	-21	17	0
977	0	0	-712	-2324	-1612	1518	450	-1968	9	42	-58	23	-9	-23	0
978	0	0	-778	-2316	-1538	1547	380	-1927	-31	-34	-38	-50	-42	-44	0
979	0	0	-777	-2296	-1519	1536	371	-1907	-44	21	-17	52	-31	-36	0
980	0	0	-772	-2291	-1519	1531	373	-1905	-50	19	-15	-21	-46	50	0
981	0	0	-790	-2289	-1499	1539	354	-1894	1	-29	48	-64	17	-27	0
982	0	0	-691	-2283	-1592	1487	450	-1937	11	-38	19	5	-27	0	0
983	0	0	-753	-2287	-1534	1520	390	-1910	-21	65	31	13	44	27	0
984	0	0	-755	-2295	-1540	1525	392	-1917	-19	71	-31	-62	-27	5	0
985	0	0	-734	-2295	-1561	1514	413	-1928	25	-42	-46	-38	-50	17	0
986	0	0	-734	-2289	-1555	1511	410	-1922	25	13	-81	71	9	-7	0
987	0	0	-770	-2289	-1519	1529	374	-1904	-81	-89	-40	11	-75	-27	0
988	0	0	-683	-2279	-1596	1481	456	-1937	38	36	13	-11	27	40	0
989	0	0	-783	-2267	-1484	1525	350	-1875	-34	13	25	-52	-87	44	0
990	0	0	-770	-2267	-1497	1518	363	-1882	0	-31	21	-32	11	-71	0
991	0	0	-644	-2267	-1623	1455	489	-1945	44	50	104	1	108	64	0
992	0	0	-712	-2265	-1553	1488	420	-1909	-31	58	52	54	-32	19	0
993	0	0	-727	-2265	-1538	1496	405	-1901	-56	-25	56	-27	-77	13	0
994	0	0	-679	-2254	-1575	1466	448	-1914	-17	42	7	27	64	36	0
995	0	0	-739	-2246	-1507	1492	384	-1876	23	-1	-62	-67	34	56	0
996	0	0	-634	-2244	-1610	1439	488	-1927	69	50	-11	50	21	50	0
997	0	0	-695	-2258	-1563	1476	434	-1910	36	32	-1	0	-17	62	0
998	0	0	-698	-2250	-1552	1474	427	-1901	48	-44	-31	-67	7	-100	0
999	0	0	-757	-2252	-1495	1504	369	-1873	-65	-25	-15	-58	46	13	0
1000	0	0	-726	-2250	-1524	1488	399	-1887	-15	0	-19	-31	-60	31	0
1001	0	0	-652	-2256	-1604	1454	476	-1930	-1	32	116	7	64	34	0
1002	0	0	-733	-2238	-1505	1485	386	-1871	-7	-32	1	-56	-5	21	0
1003	0	0	-650	-2231	-1581	1440	465	-1906	-34	0	129	-15	-19	1	0
1004	0	0	-688	-2234	-1546	1461	429	-1890	-21	-17	-46	-7	-29	-5	0
1005	0	0	-705	-2227	-1522	1466	408	-1874	-67	-19	-122	-31	19	-52	0
1006	0	0	-718	-2217	-1499	1467	390	-1858	-116	-69	-73	-36	-21	-40	0
1007	0	0	-658	-2225	-1567	1441	454	-1896	-11	17	-32	1	64	11	0
1008	0	0	-691	-2225	-1534	1458	421	-1879	-17	-29	-32	-17	-9	-9	0
1009	0	0	-644	-2217	-1573	1430	464	-1895	3	13	42	-64	89	-50	0
1010	0	0	-667	-2215	-1548	1441	440	-1881	-11	11	7	-69	89	-13	0
1011	0	0	-694	-2213	-1519	1453	412	-1866	-5	-44	23	-29	-56	36	0
1012	0	0	-648	-2207	-1559	1427	455	-1883	-23	34	38	-5	13	-1	0
1013	0	0	-674	-2194	-1520	1434	423	-1857	-3	13	3	3	9	75	0
1014	0	0	-657	-2209	-1552	1433	447	-1880	23	-93	-1	-9	-21	-19	0
1015	0	0	-669	-2199	-1530	1434	430	-1864	-15	-93	-95	-46	11	19	0
1016	0	0	-636	-2201	-1565	1418	464	-1883	64	-44	-5	-34	75	-7	0
1017	0	0	-656	-2186	-1530	1421	437	-1858	-34	-34	-91	-36	13	17	0
1018	0	0	-650	-2170	-1520	1410	435	-1845	-34	-104	-1	-25	-65	-32	0
1019	0	0	-666	-2163	-1497	1414	415	-1830	38	-34	34	-34	9	11	0
1020	0	0	-679	-2161	-1482	1420	401	-1821	-3	-1	44	-25	9	54	0
1021	0	0	-574	-2145	-1571	1359	498	-1858	-15	48	83	-17	21	73	0
1022	0	0	-582	-2137	-1555	1359	486	-1846	-7	3	67	3	40	-7	0
1023	0	0	-656	-2134	-1478	1395	411	-1806	-38	-9	-38	-7	-42	-5	0
1024	0	0	-629	-2126	-1497	1377	434	-1811	15	-46	-69	54	52	-27	0
1025	0	0	-596	-2124	-1528	1360	466	-1826	25	-17	-120	9	38	-23	0
1026	0	0	-665	-2116	-1451	1390	393	-1783	-27	-118	-67	-13	-75	42	0
1027	0	0	-667	-2110	-1443	1388	388	-1776	-128	27	-114	-32	-54	-34	0
1028	0	0	-613	-2108	-1495	1360	441	-1801	-31	9	-15	38	15	38	0
1029	0	0	-572	-2106	-1534	1339	481	-1820	-36	54	-9	-54	21	48	0
1030	0	0	-613	-2116	-1503	1364	445	-1809	-21	42	13	-36	50	25	0
1031	0	0	-539	-2114	-1575	1326	518	-1844	17	56	137	-40	62	85	0
1032	0	0	-622	-2108	-1486	1365	432	-1797	-83	0	85	-112	-23	60	0
1033	0	0	-530	-2095	-1565	1312	517	-1830	46	54	62	31	13	69	0
1034	0	0	-601	-2085	-1484	1343	441	-1784	-73	-54	-44	-44	-73	-3	0
1035	0	0	-630	-2081	-1451	1355	410	-1766	-69	-56	-27	-3	-62	-7	0
1036	0	0	-623	-2081	-1458	1352	417	-1769	-106	-19	-56	-29	-79	-44	0
1037	0	0	-570	-2071	-1501	1320	465	-1786	-38	15	-36	-19	-38	-32	0
1038	0	0	-659	-2044	-1385	1351	363	-1714	-69	40	-48	-1	-54	-7	0
1039	0	0	-590	-2033	-1443	1311	426	-1738	-58	0	-32	-46	-36	13	0
1040	0	0	-580	-2013	-1433	1296	426	-1723	-38	1	81	0	-60	21	0
1041	0	0	-514	-2007	-1493	1260	489	-1750	-31	21	-1	-17	15	-19	0
1042	0	0	-627	-2023	-1396	1325	384	-1709	-87	-9	83	9	-21	-15	0
1043	0	0	-530	-2025	-1495	1277	482	-1760	-7	-42	77	-108	-34	-44	0
1044	0	0	-644	-2031	-1387	1337	371	-1709	-34	-27	34	56	-50	52	0
1045	0	0	-551	-2044	-1493	1297	471	-1768	34	-56	-139	-42	-50	-17	0
1046	0	0	-597	-2046	-1449	1321	426	-1747	-44	56	-71	19	0	-29	0
1047	0	0	-599	-2040	-1441	1319	421	-1740	-58	-40	1	-95	-100	15	0
1048	0	0	-545	-2017	-1472	1281	463	-1744	11	69	34	23	13	60	0
1049	0	0	-530	-2027	-1497	1278	483	-1762	-44	79	36	-29	-44	52	0
1050	0	0	-565	-2027	-1462	1296	448	-1744	-13	-1	75	-38	3	98	0
1051	0	0	-580	-2015	-1435	1297	427	-1725	-23	-31	-65	-21	-48	5	0
1052	0	0	-513	-2004	-1491	1258	489	-1747	25	23	67	21	23	64	0
1053	0	0	-601	-2007	-1406	1304	402	-1706	-75	-36	42	-38	-65	7	0
1054	0	0	-563	-1996	-1433	1279	435	-1714	-40	-44	-48	-54	-75	-15	0
1055	0	0	-621	-2000	-1379	1310	379	-1689	-85	34	-21	-1	13	5	0
1056	0	0	-590	-1992	-1402	1291	406	-1697	-73	-25	-71	-118	-58	3	0
1057	0	0	-600	-1992	-1392	1296	396	-1692	42	-27	-29	62	-23	-34	0
1058	0	0	-526	-1996	-1470	1261	472	-1733	40	-11	-38	-48	-31	25	0
1059	0	0	-559	-1996	-1437	1277	439	-1716	23	15	40	1	85	65	0
1060	0	0	-564	-2005	-1441	1284	438	-1723	11	0	-25	7	11	-71	0
1061	0	0	-524	-1994	-1470	1259	473	-1732	25	11	69	7	108	77	0
1062	0	0	-576	-1994	-1418	1285	421	-1706	-56	71	1	-56	40	31	0
1063	0	0	-552	-2007	-1455	1279	451	-1731	-42	29	25	-25	69	-1	0
1064	0	0	-545	-2015	-1470	1280	462	-1742	-42	11	-11	-79	3	34	0
1065	0	0	-544	-2004	-1460	1274	458	-1732	-25	-38	-25	7	7	1	0
1066	0	0	-539	-1992	-1453	1265	457	-1722	-15	11	-31	-60	23	-54	0
1067	0	0	-613	-2005	-1392	1309	389	-1698	-32	-23	-36	-67	-3	-50	0
1068	0	0	-602	-2029	-1427	1315	412	-1728	-23	-46	32	-3	-40	21	0
1069	0	0	-592	-2060	-1468	1326	438	-1764	46	-40	29	21	-40	40	0
1070	0	0	-600	-2058	-1458	1329	429	-1758	11	-27	36	-42	-13	36	0
1071	0	0	-567	-2064	-1497	1315	465	-1780	5	-15	64	-21	19	38	0
1072	0	0	-572	-2069	-1497	1320	462	-1783	-17	54	65	25	-17	44	0
1073	0	0	-597	-2071	-1474	1334	438	-1772	-81	32	-19	-21	-7	-40	0
1074	0	0	-615	-2087	-1472	1351	428	-1779	19	-5	58	-15	0	21	0
1075	0	0	-518	-2083	-1565	1300	523	-1824	46	5	-31	21	62	97	0
1076	0	0	-640	-2081	-1441	1360	400	-1761	-69	-114	-40	-93	-85	-46	0
1077	0	0	-522	-2095	-1573	1308	525	-1834	-9	3	25	42	-25	46	0
1078	0	0	-670	-2093	-1423	1381	376	-1758	-31	-79	-27	13	-67	1	0
1079	0	0	-551	-2099	-1548	1325	498	-1823	23	-23	71	-13	-56	31	0
1080	0	0	-605	-2087	-1482	1346	438	-1784	-29	11	112	-34	17	62	0
1081	0	0	-579	-2101	-1522	1340	471	-1811	-34	-54	65	-110	-25	-17	0
1082	0	0	-624	-2104	-1480	1364	428	-1792	-21	9	23	-21	-34	13	0
1083	0	0	-580	-2108	-1528	1344	474	-1818	15	17	32	-62	52	7	0
1084	0	0	-575	-2097	-1522	1336	473	-1809	-21	46	13	-54	0	95	0
1085	0	0	-622	-2075	-1453	1348	415	-1764	-44	-56	11	-48	73	-36	0
1086	0	0	-580	-2066	-1486	1323	453	-1776	5	-62	-54	-65	-77	-7	0
1087	0	0	-595	-2071	-1476	1333	440	-1773	-73	-17	-69	-7	-21	-19	0
1088	0	0	-593	-2077	-1484	1335	445	-1780	-9	71	-25	-81	-60	-9	0
1089	0	0	-640	-2079	-1439	1359	399	-1759	-75	3	-5	-97	-31	11	0
1090	0	0	-560	-2069	-1509	1314	474	-1789	7	9	60	-44	-36	38	0
1091	0	0	-596	-2064	-1468	1330	436	-1766	36	-9	120	-56	13	114	0
1092	0	0	-510	-2069	-1559	1289	524	-1814	-36	-17	60	-1	-17	-17	0
1093	0	0	-565	-2064	-1499	1314	467	-1781	-27	23	54	-58	13	31	0
1094	0	0	-617	-2085	-1468	1351	425	-1776	-91	-29	3	-89	11	56	0
1095	0	0	-578	-2075	-1497	1326	459	-1786	-108	36	-40	-112	0	-21	0
1096	0	0	-549	-2062	-1513	1305	482	-1787	-19	81	-9	0	73	56	0
1097	0	0	-605	-2056	-1451	1330	423	-1753	-81	1	-83	-91	-42	-93	0
1098	0	0	-541	-2056	-1515	1298	487	-1785	52	11	46	-42	69	-9	0
1099	0	0	-592	-2064	-1472	1328	440	-1768	-54	19	-9	-93	5	-32	0
1100	0	0	-562	-2073	-1511	1317	474	-1792	-42	38	69	-40	83	13	0
1101	0	0	-554	-2073	-1519	1313	482	-1796	-9	9	95	-62	42	71	0
1102	0	0	-561	-2089	-1528	1325	483	-1808	38	-21	83	-65	48	48	0
1103	0	0	-640	-2118	-1478	1379	419	-1798	-23	52	50	-77	36	-11	0
1104	0	0	-648	-2139	-1491	1393	421	-1815	-85	-100	11	-36	-29	11	0
1105	0	0	-572	-2170	-1598	1371	513	-1884	-25	69	1	-5	83	34	0
1106	0	0	-664	-2190	-1526	1427	431	-1858	-48	-42	1	-9	15	11	0
1107	0	0	-609	-2213	-1604	1411	497	-1908	17	0	64	-62	32	19	0
1108	0	0	-642	-2213	-1571	1427	464	-1892	-9	31	40	-13	106	15	0
1109	0	0	-673	-2238	-1565	1455	446	-1901	9	-23	50	-17	21	31	0
1110	0	0	-662	-2254	-1592	1458	465	-1923	-73	36	56	5	-13	64	0
1111	0	0	-714	-2289	-1575	1501	430	-1932	-9	-3	17	-42	27	3	0
1112	0	0	-702	-2337	-1635	1519	466	-1986	-25	-3	143	-9	71	97	0
1113	0	0	-664	-2231	-1567	1447	451	-1899	-46	-5	40	-69	17	34	0
1114	0	0	-640	-2054	-1414	1347	387	-1734	-50	-46	-1	-91	-46	-31	0
1115	0	0	-505	-1802	-1297	1153	396	-1549	-71	27	-42	-65	32	-64	0
1116	0	0	-281	-1441	-1160	861	439	-1300	-60	31	34	-9	9	-15	0
1117	0	0	-122	-1004	-882	563	380	-943	-42	-65	-11	-79	-5	-36	0
1118	0	0	167	-543	-710	188	438	-626	77	-9	44	-34	-52	-15	0
1119	0	0	322	-207	-529	-57	425	-368	-15	44	56	-40	17	1	0
1120	0	0	375	5	-370	-190	372	-182	-23	-23	46	-73	-3	19	0
1121	0	0	460	104	-356	-282	408	-126	-9	-5	15	-65	-31	44	0
1122	0	0	515	83	-432	-299	473	-174	71	7	116	-17	0	89	0
1123	0	0	314	-108	-422	-103	368	-265	19	-108	-27	-46	-77	-64	0
1124	0	0	244	-508	-752	132	498	-630	67	7	97	-29	50	31	0
1125	0	0	-95	-983	-888	539	396	-935	-71	-42	-64	-71	9	5	0
1126	0	0	-222	-1387	-1165	804	471	-1276	7	-34	-1	-31	15	-40	1
1127	0	0	-456	-1691	-1235	1073	389	-1463	-91	-21	-27	-17	-7	1	0
1128	0	0	-549	-1916	-1367	1232	409	-1641	-95	-17	1	-54	-36	0	0
1129	107	0	-559	-1988	-1429	1273	435	-1708	-79	-21	-17	-25	-15	31	0
1130	107	0	-588	-2011	-1423	1299	417	-1717	-56	21	50	-112	65	0	0
1131	107	0	-542	-1998	-1456	1270	457	-1727	-5	-1	-9	-7	-23	44	0
1132	107	0	-611	-1982	-1371	1296	380	-1676	-71	19	27	-23	-79	25	0
1133	107	0	-571	-1961	-1390	1266	409	-1675	-108	44	42	-1	-42	-17	0
1134	107	0	-532	-1959	-1427	1245	447	-1693	9	-7	-40	21	-19	81	0
1135	107	0	-613	-1969	-1356	1291	371	-1662	-102	-50	-73	-54	-102	17	0
1136	107	0	-595	-1976	-1381	1285	393	-1678	-65	-38	-73	-25	3	17	0
1137	107	0	-590	-1982	-1392	1286	401	-1687	-48	-36	-71	-3	-69	-38	0
1138	107	0	-549	-1982	-1433	1265	442	-1707	-100	29	-42	-31	-81	27	0
1139	107	0	-549	-1990	-1441	1269	446	-1715	44	23	29	-48	-1	83	0
1140	107	0	-538	-2002	-1464	1270	463	-1733	-54	-19	-19	-65	-1	52	0
1141	107	0	-582	-2023	-1441	1302	429	-1732	-27	19	73	-32	-25	81	0
1142	107	0	-606	-2031	-1425	1318	409	-1728	-56	-19	0	-44	1	-5	0
1143	107	0	-615	-2033	-1418	1324	401	-1725	-9	3	38	-93	-31	38	0
1144	107	0	-576	-2017	-1441	1296	432	-1729	1	-13	-29	-11	-11	-77	0
1145	107	0	-625	-2021	-1396	1323	385	-1708	-25	-104	-32	-77	13	-32	0
1146	107	0	-526	-2017	-1491	1271	482	-1754	-62	-36	-75	-60	-27	-15	0
1147	107	0	-613	-2023	-1410	1318	398	-1716	-69	-38	-23	5	7	11	0
1148	107	0	-562	-2017	-1455	1289	446	-1736	-1	-3	-7	-75	-50	-34	0
1149	107	0	-633	-2025	-1392	1329	379	-1708	13	13	1	-3	-42	-34	0
1150	107	0	-574	-2023	-1449	1298	437	-1736	-83	-19	11	-79	-11	-13	0
1151	107	0	-555	-2015	-1460	1285	452	-1737	-54	13	50	-71	-46	64	0
1152	107	0	-565	-2021	-1456	1293	445	-1738	36	0	31	-17	-19	42	0
1153	107	0	-628	-2013	-1385	1320	378	-1699	-65	-34	15	-143	-34	42	0
1154	107	0	-590	-2013	-1423	1301	416	-1718	-73	48	-38	-69	-21	48	0
1155	107	0	-591	-2009	-1418	1300	413	-1713	-56	-147	-36	-135	-50	-46	0
1156	107	0	-576	-2007	-1431	1291	427	-1719	-64	-15	-95	-79	46	-73	0
1157	107	0	-603	-2013	-1410	1308	403	-1711	-164	-25	-151	-58	-65	-112	0
1158	107	0	-570	-2015	-1445	1292	437	-1730	-1	52	-52	-23	19	48	0
1159	107	0	-657	-2015	-1358	1336	350	-1686	-42	-102	-31	-100	-11	-38	0
1160	107	0	-522	-2017	-1495	1269	486	-1756	-19	-15	40	-46	65	73	0
1161	107	0	-584	-2027	-1443	1305	429	-1735	-106	-23	34	-62	-27	-44	0
1162	107	0	-561	-2017	-1456	1289	447	-1736	1	-27	54	-23	62	-58	0
1163	107	0	-700	-2013	-1313	1356	306	-1663	-42	-46	-46	-62	48	-31	0
1164	107	0	-592	-1992	-1400	1292	404	-1696	-23	-67	-48	-64	-106	-38	0
1165	107	0	-530	-1994	-1464	1262	467	-1729	64	50	13	-38	42	-27	0
1166	107	0	-689	-2000	-1311	1344	311	-1655	-83	-29	-157	-93	15	-71	0
1167	107	0	-537	-2011	-1474	1274	468	-1742	11	1	-114	-9	27	-97	0
1168	107	0	-646	-2002	-1356	1324	355	-1679	-9	-13	-102	-50	21	3	0
1169	107	0	-611	-1994	-1383	1302	386	-1688	-27	-21	-65	-89	0	-31	0
1170	107	0	-565	-2004	-1439	1284	437	-1721	7	23	-5	5	116	31	0
1171	107	0	-671	-2007	-1336	1339	332	-1671	-19	-65	-73	-93	29	-64	0
1172	107	0	-541	-1992	-1451	1266	455	-1721	-27	13	-3	-60	34	-11	0
1173	107	0	-724	-2000	-1276	1362	276	-1638	-62	-73	-56	-36	-58	9	0
1174	107	0	-609	-1990	-1381	1299	386	-1685	-31	-31	-102	-71	-85	-29	0
1175	107	0	-666	-1996	-1330	1331	332	-1663	-62	-21	-129	-62	15	1	0
1176	107	0	-669	-1992	-1323	1330	327	-1657	-52	-69	-135	-112	-21	-91	0
1177	107	0	-638	-1994	-1356	1316	359	-1675	0	-9	-54	-95	42	-19	0
1178	107	0	-718	-1990	-1272	1354	277	-1631	-38	-91	-135	-46	17	-81	0
1179	107	0	-570	-1984	-1414	1277	422	-1699	21	-38	-58	-77	25	-34	0
1180	107	0	-665	-1980	-1315	1322	325	-1647	0	-25	-52	-93	95	1	0
1181	107	0	-623	-1967	-1344	1295	360	-1655	3	-95	-116	-91	-1	-36	0
1182	107	0	-542	-1967	-1425	1254	441	-1696	91	-36	-3	13	62	71	0
1183	107	0	-672	-1969	-1297	1320	312	-1633	-54	-46	-133	-67	11	-83	0
1184	107	0	-534	-1971	-1437	1252	451	-1704	42	-9	-108	-17	71	0	0
1185	107	0	-635	-1971	-1336	1303	350	-1653	-56	-23	-162	-27	5	17	0
1186	107	0	-549	-1969	-1420	1259	435	-1694	-11	-38	-124	-32	11	-19	0
1187	107	0	-632	-1976	-1344	1304	356	-1660	-17	-93	-129	-64	-40	17	0
1188	107	0	-565	-1988	-1423	1276	429	-1705	3	-83	-44	-48	-38	3	0
1189	107	0	-555	-2000	-1445	1277	445	-1722	-36	-7	-89	25	9	1	0
1190	107	0	-607	-2007	-1400	1307	396	-1703	-46	-7	-29	-114	5	25	0
1191	107	0	-518	-1969	-1451	1243	466	-1710	-15	-7	11	-9	75	36	0
1192	107	0	-535	-1951	-1416	1243	440	-1683	-11	-38	-44	13	-15	-1	0
1193	107	0	-566	-1951	-1385	1258	409	-1668	-9	-29	-29	-36	64	-3	0
1194	107	0	-547	-1941	-1394	1244	423	-1667	-64	-83	-77	-50	-1	-46	0
1195	107	0	-516	-1943	-1427	1229	455	-1685	48	-11	-83	-36	29	-5	0
1196	107	0	-571	-1940	-1369	1255	399	-1654	-120	-64	-162	-100	15	-71	0
1197	107	0	-481	-1953	-1472	1217	495	-1712	-40	-83	-50	17	-52	0	0
1198	107	0	-574	-1941	-1367	1257	396	-1654	-75	-54	-48	-44	-3	-52	0
1199	107	0	-456	-1934	-1478	1195	511	-1706	1	-91	-15	-34	0	13	0
1200	107	0	-582	-1943	-1361	1262	389	-1652	-7	-65	-67	-85	9	27	0
1201	107	0	-502	-1957	-1455	1229	476	-1706	-7	-21	44	-60	-9	95	0
1202	107	0	-547	-1957	-1410	1252	431	-1683	-54	50	-48	-9	-58	-13	0
1203	107	0	-495	-1936	-1441	1215	473	-1688	-32	-21	-44	-50	-1	-48	0
1204	107	0	-472	-1932	-1460	1202	494	-1696	-83	5	-143	-58	-29	31	0
1205	107	0	-421	-1932	-1511	1176	545	-1721	-54	19	-64	-38	-106	17	0
1206	107	0	-538	-1934	-1396	1236	429	-1665	-145	-25	-44	-118	-73	7	0
1207	107	0	-462	-1926	-1464	1194	501	-1695	-85	23	-65	-102	-106	-34	0
1208	107	0	-477	-1920	-1443	1198	483	-1681	-62	-23	-116	3	-67	-7	0
1209	107	0	-484	-1907	-1423	1195	469	-1665	-58	-17	-56	-31	-29	-31	0
1210	107	0	-516	-1897	-1381	1206	432	-1639	-69	-97	13	-188	-112	29	0
1211	107	0	-456	-1891	-1435	1173	489	-1663	-52	48	17	-3	-25	27	0
1212	107	0	-462	-1893	-1431	1177	484	-1662	-85	15	-29	-73	-62	-69	0
1213	107	0	-434	-1889	-1455	1161	510	-1672	-95	87	-27	48	-69	5	0
1214	107	0	-512	-1879	-1367	1195	427	-1623	-106	-15	-64	-106	-91	44	0
1215	107	0	-427	-1883	-1456	1155	514	-1669	-42	-38	-44	-31	-95	23	0
1216	107	0	-529	-1881	-1352	1205	411	-1616	-102	-89	-81	-62	-133	-29	0
1217	107	0	-471	-1879	-1408	1175	468	-1643	-184	71	-106	-118	-48	-46	0
1218	107	0	-443	-1874	-1431	1158	494	-1652	-48	1	-21	-32	-120	54	0
1219	107	0	-520	-1881	-1361	1200	420	-1621	-129	11	-27	-50	-38	40	0
1220	107	0	-468	-1866	-1398	1167	465	-1632	-162	46	-5	-31	-87	15	0
1221	107	0	-417	-1856	-1439	1136	511	-1647	-120	11	19	13	-64	46	0
1222	107	0	-477	-1827	-1350	1152	436	-1588	-157	13	-17	-60	-32	0	0
1223	107	0	-411	-1815	-1404	1113	496	-1609	-87	7	81	-81	-69	-15	0
1224	107	0	-488	-1813	-1325	1150	418	-1569	-71	-27	-58	-40	-118	19	0
1225	107	0	-409	-1815	-1406	1112	498	-1610	-71	-13	-25	-40	-139	23	0
1226	107	0	-468	-1804	-1336	1136	434	-1570	-116	9	-128	-32	-64	-73	0
1227	107	0	-361	-1794	-1433	1077	536	-1613	-60	-71	-21	1	-62	-21	0
1228	107	0	-468	-1796	-1328	1132	430	-1562	-133	38	-5	0	-91	52	0
1229	107	0	-394	-1802	-1408	1098	507	-1605	-50	-7	25	-34	-102	-36	0
1230	107	0	-368	-1784	-1416	1076	524	-1600	-75	34	27	1	-42	21	0
1231	107	0	-460	-1769	-1309	1114	424	-1539	-42	29	58	-38	7	104	0
1232	107	0	-314	-1749	-1435	1031	560	-1592	-77	-5	75	-69	-52	67	0
1233	107	0	-419	-1726	-1307	1072	444	-1516	-58	-42	98	-64	-23	27	0
1234	107	0	-374	-1726	-1352	1050	489	-1539	-89	0	-21	-19	-46	52	0
1235	107	0	-331	-1718	-1387	1024	528	-1552	-29	-9	-32	-56	-83	36	0
1236	107	0	-443	-1713	-1270	1078	413	-1491	-145	-19	-89	-97	-48	-32	0
1237	107	0	-378	-1695	-1317	1036	469	-1506	-89	19	-102	21	-56	-32	0
1238	107	0	-382	-1687	-1305	1034	461	-1496	-56	-27	-69	-5	-32	48	0
1239	107	0	-397	-1683	-1286	1040	444	-1484	-81	-36	19	-19	-58	-69	0
1240	107	0	-318	-1670	-1352	994	517	-1511	-42	21	-27	21	-106	38	0
1241	107	0	-407	-1652	-1245	1029	419	-1448	-73	-7	60	19	-5	56	0
1242	107	0	-309	-1641	-1332	975	511	-1486	-79	-23	34	-38	11	17	0
1243	107	0	-376	-1631	-1255	1003	439	-1443	-32	-77	83	-52	21	0	0
1244	107	0	-306	-1629	-1323	967	508	-1476	-34	40	-5	31	-93	-5	0
1245	107	0	-350	-1614	-1264	982	457	-1439	-11	-60	-32	-31	-83	38	0
1246	107	0	-348	-1610	-1262	979	457	-1436	-11	-15	-58	-7	-38	40	0
1247	107	0	-289	-1596	-1307	942	509	-1451	-36	-17	-50	-54	-65	-17	0
1248	107	0	-337	-1592	-1255	964	459	-1423	-27	-19	-60	31	-32	15	0
1249	107	0	-368	-1588	-1220	978	426	-1404	-102	-40	-36	-64	-19	7	0
1250	107	0	-258	-1581	-1323	919	532	-1452	-9	52	54	-3	7	27	0
1251	107	0	-297	-1573	-1276	935	489	-1424	-44	1	151	-40	7	64	0
1252	107	0	-299	-1565	-1266	932	483	-1415	-27	-29	-9	-62	-104	-13	0
1253	107	0	-305	-1550	-1245	927	470	-1397	-58	40	29	-23	-50	19	0
1254	107	0	-388	-1550	-1162	969	387	-1356	-58	-81	-54	-91	-97	7	0
1255	107	0	-318	-1534	-1216	926	449	-1375	-11	1	-71	-100	19	-46	0
1256	107	0	-291	-1528	-1237	909	473	-1382	-71	67	-141	-15	-3	-19	0
1257	107	0	-252	-1536	-1284	894	516	-1410	-58	46	-25	-62	38	-42	0
1258	107	0	-347	-1534	-1187	940	420	-1360	-3	13	-27	-87	-42	-11	0
1259	107	0	-293	-1546	-1253	919	480	-1399	5	-48	-110	36	-69	-87	0
1260	107	0	-347	-1538	-1191	942	422	-1364	-64	15	-27	-64	21	3	0
1261	107	0	-295	-1550	-1255	922	480	-1402	-5	-93	32	-91	-21	1	0
1262	107	0	-331	-1553	-1222	942	445	-1387	54	-73	89	-65	15	44	0
1263	107	0	-283	-1559	-1276	921	496	-1417	-38	-23	-25	-60	-65	-3	0
1264	107	0	-316	-1553	-1237	934	460	-1395	-27	5	-36	-62	23	21	0
1265	107	0	-388	-1555	-1167	971	389	-1361	-106	-46	-192	-85	-34	-162	0
1266	107	0	-334	-1571	-1237	952	451	-1404	-54	1	-129	15	-5	-85	0
1267	107	0	-419	-1596	-1177	1007	379	-1386	-118	3	-159	-139	65	-118	0
1268	107	0	-316	-1608	-1292	962	488	-1450	-17	-34	-44	-36	3	7	0
1269	107	0	-462	-1635	-1173	1048	355	-1404	-73	-34	-48	-54	-11	-23	0
1270	107	0	-343	-1650	-1307	996	482	-1478	-3	46	-65	-3	48	-46	0
1271	107	0	-409	-1658	-1249	1033	420	-1453	-93	1	-23	-135	21	27	0
1272	107	0	-350	-1676	-1326	1013	488	-1501	1	17	-34	-62	77	-60	0
1273	107	0	-460	-1689	-1229	1074	384	-1459	-3	-122	-40	-29	27	-19	0
1274	107	0	-380	-1701	-1321	1040	470	-1511	-7	-87	-128	-102	-1	-89	0
1275	107	0	-440	-1716	-1276	1078	418	-1496	60	-64	11	-38	31	48	0
1276	107	0	-439	-1744	-1305	1091	433	-1524	1	-116	-188	-73	-67	-137	0
1277	107	0	-434	-1751	-1317	1092	441	-1534	-5	7	-114	-44	54	-44	0
1278	107	0	-479	-1751	-1272	1115	396	-1511	-23	-64	-58	-133	-19	-25	0
1279	107	0	-440	-1757	-1317	1098	438	-1537	13	-5	-40	-91	29	13	0
1280	107	0	-456	-1759	-1303	1107	423	-1531	-21	19	-32	-42	44	27	0
1281	107	0	-441	-1773	-1332	1107	445	-1552	38	-54	17	-58	75	31	0
1282	107	0	-479	-1780	-1301	1129	411	-1540	15	-52	11	-114	-23	0	0
1283	107	0	-433	-1792	-1359	1112	463	-1575	-31	36	48	-54	7	-7	0
1284	107	0	-516	-1794	-1278	1155	381	-1536	-25	-71	-102	-42	0	-60	0
1285	107	0	-460	-1802	-1342	1131	441	-1572	13	-15	-147	-23	-54	-1	0
1286	107	0	-505	-1802	-1297	1153	396	-1549	-5	-62	-60	-93	-21	17	0
1287	107	0	-489	-1806	-1317	1147	414	-1561	-71	-7	-81	-44	-11	-36	0
1288	107	0	-450	-1804	-1354	1127	452	-1579	25	-23	-32	-52	23	-23	0
1289	107	0	-457	-1815	-1358	1136	450	-1586	34	-31	-27	-104	81	-58	0
1290	107	0	-467	-1821	-1354	1144	443	-1587	62	-19	-11	-38	32	1	0
1291	107	0	-541	-1833	-1292	1187	375	-1562	-31	7	-3	-83	11	-31	0
1292	107	0	-448	-1837	-1389	1142	470	-1613	-31	56	23	-120	27	-11	0
1293	107	0	-485	-1839	-1354	1162	434	-1596	13	-38	-48	-67	-15	-27	0
1294	107	0	-535	-1850	-1315	1192	390	-1582	13	42	-31	-79	46	-15	0
1295	107	0	-514	-1833	-1319	1173	402	-1576	-69	-38	-95	-7	31	3	0
1296	107	0	-524	-1829	-1305	1176	390	-1567	-29	-71	-104	-164	31	-69	0
1297	107	0	-505	-1841	-1336	1173	415	-1588	-73	62	-100	-77	34	-3	0
1298	107	0	-449	-1839	-1390	1144	470	-1614	0	38	-65	-56	9	-34	0
1299	107	0	-504	-1848	-1344	1176	420	-1596	3	-38	9	-36	83	-25	0
1300	107	0	-504	-1844	-1340	1174	418	-1592	32	-38	-34	-131	71	-75	0
1301	107	0	-518	-1835	-1317	1176	399	-1576	-3	-23	95	-75	46	9	0
1302	107	0	-485	-1819	-1334	1152	424	-1576	-52	32	5	-104	46	3	0
1303	107	0	-510	-1827	-1317	1168	403	-1572	89	-89	31	-83	40	-60	0
1304	107	0	-520	-1831	-1311	1175	395	-1571	-19	23	-9	-67	29	-27	0
1305	107	0	-476	-1837	-1361	1156	442	-1599	79	34	-108	-15	62	-9	0
1306	107	0	-538	-1839	-1301	1188	381	-1570	34	-62	-100	-50	69	-1	0
1307	107	0	-526	-1843	-1317	1184	395	-1580	-44	-11	-87	-64	-27	-15	0
1308	107	0	-551	-1844	-1293	1197	371	-1568	19	0	-95	0	-17	-21	0
1309	107	0	-590	-1843	-1253	1216	331	-1548	48	-79	-81	-100	21	46	0
1310	107	0	-516	-1823	-1307	1169	395	-1565	48	7	0	-50	-19	15	0
1311	107	0	-483	-1823	-1340	1153	428	-1581	118	19	46	-1	56	-29	0
1312	107	0	-580	-1835	-1255	1207	337	-1545	-23	-40	-3	-98	27	-73	0
1313	107	0	-509	-1835	-1326	1172	408	-1580	58	48	3	-95	149	-25	0
1314	107	0	-561	-1843	-1282	1202	360	-1562	48	-21	11	-38	112	60	0
1315	107	0	-473	-1846	-1373	1159	450	-1609	11	5	-85	-71	-62	-71	0
1316	107	0	-545	-1835	-1290	1190	372	-1562	38	1	-21	-131	81	-27	0
1317	107	0	-544	-1839	-1295	1191	375	-1567	-9	-73	-95	-62	48	-36	0
1318	107	0	-534	-1837	-1303	1185	384	-1570	11	-58	-58	-67	-7	-27	0
1319	107	0	-574	-1833	-1259	1203	342	-1546	87	-1	-5	-46	38	21	0
1320	107	0	-529	-1854	-1325	1191	398	-1589	23	9	42	-73	75	-34	0
1321	107	0	-603	-1850	-1247	1226	322	-1548	40	-17	-5	32	9	58	0
1322	107	0	-506	-1848	-1342	1177	418	-1595	11	3	13	-116	62	-32	0
1323	107	0	-500	-1844	-1344	1172	422	-1594	62	17	118	-58	81	89	0
1324	107	0	-555	-1843	-1288	1199	366	-1565	36	-40	3	-58	-27	-46	0
1325	107	0	-555	-1835	-1280	1195	362	-1557	-23	-31	-50	-50	-17	9	0
1326	107	0	-512	-1815	-1303	1163	395	-1559	-21	-15	-77	-50	91	-34	0
1327	107	0	-518	-1827	-1309	1172	395	-1568	108	-95	-104	21	-25	-44	0
1328	107	0	-534	-1831	-1297	1182	381	-1564	42	-56	-25	-44	27	-42	0
1329	107	0	-483	-1837	-1354	1160	435	-1595	23	-11	-17	-100	17	19	0
1330	107	0	-551	-1839	-1288	1195	368	-1563	-38	65	-3	-75	32	60	0
1331	107	0	-489	-1843	-1354	1166	432	-1598	25	38	15	-32	-31	21	0
1332	107	0	-526	-1839	-1313	1182	393	-1576	40	-5	83	-46	5	60	0
1333	107	0	-536	-1837	-1301	1186	382	-1569	11	5	21	-77	69	9	0
1334	107	0	-510	-1852	-1342	1181	416	-1597	46	-5	-42	-54	-23	-104	0
1335	107	0	-564	-1856	-1292	1210	364	-1574	17	-40	-64	-36	9	-38	0
1336	107	0	-518	-1866	-1348	1192	415	-1607	81	-32	-106	-40	64	-64	0
1337	107	0	-528	-1835	-1307	1181	389	-1571	48	-112	-85	-147	38	-75	0
1338	107	0	-573	-1835	-1262	1204	344	-1548	-15	13	-73	-46	81	-40	0
1339	107	0	-547	-1829	-1282	1188	367	-1555	-19	-36	21	-157	81	-97	0
1340	107	0	-464	-1829	-1365	1146	450	-1597	97	-3	60	-58	32	-27	0
1341	107	0	-551	-1833	-1282	1192	365	-1557	-69	-19	81	-85	48	50	0
1342	107	0	-532	-1827	-1295	1179	381	-1561	38	-25	-25	-46	93	-46	0
1343	107	0	-528	-1833	-1305	1180	388	-1569	-31	17	58	-64	17	-15	0
1344	107	0	-549	-1835	-1286	1192	368	-1560	7	0	-40	-69	9	32	0
1345	107	0	-529	-1817	-1288	1173	379	-1552	7	-87	-118	-54	5	-23	0
1346	107	0	-504	-1825	-1321	1164	408	-1573	50	-34	-31	-98	129	40	0
1347	107	0	-486	-1811	-1325	1148	419	-1568	-5	-15	-29	-36	52	-40	0
1348	107	0	-510	-1817	-1307	1163	398	-1562	5	-3	-67	-108	124	-79	0
1349	107	0	-506	-1813	-1307	1159	400	-1560	27	-81	42	-69	17	9	0
1350	107	0	-516	-1813	-1297	1164	390	-1555	71	-34	29	-108	98	71	0
1351	107	0	-485	-1823	-1338	1154	426	-1580	38	-3	56	-110	7	-13	0
1352	107	0	-505	-1841	-1336	1173	415	-1588	42	31	36	-31	85	60	0
1353	107	0	-540	-1841	-1301	1190	380	-1571	9	19	-17	-71	71	-25	0
1354	107	0	-503	-1839	-1336	1171	416	-1587	67	-13	5	-52	38	17	0
1355	107	0	-433	-1831	-1398	1132	482	-1614	-25	5	-5	-9	75	13	0
1356	107	0	-540	-1835	-1295	1187	377	-1565	-21	-64	-161	-15	-1	-83	0
1357	107	0	-518	-1829	-1311	1173	396	-1570	21	-13	-62	-29	5	-23	0
1358	107	0	-487	-1827	-1340	1157	426	-1583	23	-56	-7	-46	9	-3	0
1359	107	0	-491	-1810	-1319	1150	414	-1564	83	-29	-34	-42	56	-32	0
1360	107	0	-545	-1815	-1270	1180	362	-1542	-11	-83	5	-95	65	-34	0
1361	107	0	-440	-1821	-1381	1130	470	-1601	50	58	32	-46	97	-19	0
1362	107	0	-510	-1829	-1319	1169	404	-1574	9	21	34	-91	106	-48	0
1363	107	0	-532	-1829	-1297	1180	382	-1563	36	-34	-69	38	5	21	0
1364	107	0	-458	-1823	-1365	1140	453	-1594	67	11	-23	-21	19	-27	0
1365	107	0	-500	-1823	-1323	1161	411	-1573	34	-54	-1	-11	108	-11	0
1366	107	0	-500	-1817	-1317	1158	408	-1567	-32	-85	-162	-93	32	-93	0
1367	107	0	-423	-1829	-1406	1126	491	-1617	81	87	5	3	58	36	0
1368	107	0	-553	-1831	-1278	1192	362	-1554	-7	-85	-110	-126	-7	-122	0
1369	107	0	-429	-1839	-1410	1134	490	-1624	118	73	79	-3	143	95	0
1370	107	0	-506	-1829	-1323	1167	408	-1576	102	-131	-54	-56	11	-46	0
1371	107	0	-392	-1823	-1431	1107	519	-1627	118	-31	89	-31	69	40	0
1372	107	0	-565	-1841	-1276	1203	355	-1558	83	-83	54	-25	13	27	0
1373	107	0	-493	-1837	-1344	1165	425	-1590	13	-50	13	-56	62	-64	0
1374	107	0	-431	-1829	-1398	1130	483	-1613	104	31	69	0	54	52	0
1375	107	0	-524	-1823	-1299	1173	387	-1561	-31	-85	-40	-71	9	-42	0
1376	107	0	-462	-1798	-1336	1130	437	-1567	11	-104	-98	-19	-27	-42	0
1377	107	0	-459	-1811	-1352	1135	446	-1581	21	21	5	17	13	21	0
1378	107	0	-479	-1811	-1332	1145	426	-1571	50	-19	-98	-65	-65	-60	0
1379	107	0	-454	-1804	-1350	1129	448	-1577	64	-64	32	27	62	-1	0
1380	107	0	-472	-1808	-1336	1140	432	-1572	-36	-56	11	-79	-19	19	0
1381	107	0	-452	-1810	-1358	1131	453	-1584	75	27	145	0	44	52	0
1382	107	0	-506	-1819	-1313	1162	403	-1566	15	-87	40	-50	-36	5	0
1383	107	0	-386	-1827	-1441	1106	527	-1634	118	-17	100	-56	85	-1	0
1384	107	0	-518	-1813	-1295	1165	388	-1554	-19	-36	34	5	32	-21	0
1385	107	0	-438	-1811	-1373	1124	467	-1592	-15	-52	-93	-91	15	-149	0
1386	107	0	-475	-1829	-1354	1152	439	-1591	40	-7	-40	-34	75	19	0
1387	107	0	-500	-1817	-1317	1158	408	-1567	1	-93	-1	-56	-25	-34	0
1388	107	0	-403	-1821	-1418	1112	507	-1619	83	-71	-56	-7	11	-9	0
1389	107	0	-475	-1827	-1352	1151	438	-1589	129	-27	-13	23	100	-29	0
1390	107	0	-576	-1829	-1253	1202	338	-1541	-71	-75	-73	-133	-42	-25	0
1391	107	0	-315	-1802	-1487	1058	586	-1644	159	-5	182	15	56	58	0
1392	107	0	-510	-1798	-1288	1154	389	-1543	-7	-62	19	-75	65	0	0
1393	107	0	-431	-1808	-1377	1119	473	-1592	15	-11	29	-32	-5	-81	0
1394	107	0	-481	-1815	-1334	1148	426	-1574	81	-3	-17	-62	54	-7	0
1395	107	0	-530	-1810	-1280	1170	375	-1545	-38	-56	-124	-98	-97	-126	0
1396	107	0	-454	-1815	-1361	1134	453	-1588	64	-87	7	-64	11	-5	0
1397	107	0	-545	-1811	-1266	1178	360	-1538	-34	-137	-112	-112	-77	-21	0
1398	107	0	-470	-1810	-1340	1140	435	-1575	-7	-95	-60	-133	-98	-56	0
1399	107	0	-502	-1815	-1313	1158	405	-1564	15	-36	46	-79	-3	-44	0
1400	107	0	-469	-1823	-1354	1146	442	-1588	9	-56	62	-65	-58	0	0
1401	107	0	-458	-1823	-1365	1140	453	-1594	-9	-69	40	-34	17	-79	0
1402	107	0	-450	-1813	-1363	1131	456	-1588	73	-42	36	-9	-48	36	0
1403	107	0	-475	-1798	-1323	1136	424	-1560	89	-75	-25	-25	56	-32	0
1404	107	0	-489	-1796	-1307	1142	409	-1551	-1	-79	-29	-112	-36	-128	0
1405	107	0	-503	-1802	-1299	1152	398	-1550	-5	-60	-62	-58	56	-65	0
1406	107	0	-456	-1792	-1336	1124	440	-1564	15	-42	-83	-108	-46	-102	0
1407	107	0	-468	-1804	-1336	1136	434	-1570	122	-50	-21	-54	60	-40	0
1408	107	0	-520	-1800	-1280	1160	380	-1540	-34	-131	-65	-126	1	-135	0
1409	107	0	-408	-1798	-1390	1103	491	-1594	77	-9	25	-31	50	-56	0
1410	107	0	-504	-1794	-1290	1149	393	-1542	-13	-64	44	-50	-34	40	0
1411	107	0	-456	-1792	-1336	1124	440	-1564	65	-23	0	-91	-31	13	0
1412	107	0	-450	-1794	-1344	1122	447	-1569	98	-27	-5	-5	-27	-23	0
1413	107	0	-439	-1802	-1363	1120	462	-1582	34	34	1	-31	62	-25	0
1414	107	0	-532	-1798	-1266	1165	367	-1532	-17	-60	-60	-36	-54	-54	0
1415	107	0	-468	-1806	-1338	1137	435	-1572	-60	-7	-85	-40	-5	-54	0
1416	107	0	-482	-1810	-1328	1146	423	-1569	34	-15	-83	-64	-60	5	0
1417	107	0	-491	-1802	-1311	1146	410	-1556	-15	-69	-114	31	-79	-65	0
1418	107	0	-481	-1792	-1311	1136	415	-1551	89	-40	-64	-9	-62	-23	0
1419	107	0	-491	-1806	-1315	1148	412	-1560	-38	1	0	-83	-25	52	0
1420	107	0	-446	-1794	-1348	1120	451	-1571	62	-15	0	40	-19	13	0
1421	107	0	-446	-1786	-1340	1116	447	-1563	11	-60	56	-56	32	-5	0
1422	107	0	-481	-1792	-1311	1136	415	-1551	-9	27	-31	9	-29	38	0
1423	107	0	-456	-1786	-1330	1121	437	-1558	38	-31	34	-19	-19	19	0
1424	107	0	-493	-1773	-1280	1133	393	-1526	-3	-11	-100	-48	-21	-60	0
1425	107	0	-459	-1780	-1321	1119	431	-1550	42	-36	-42	-75	-3	-48	0
1426	107	0	-505	-1775	-1270	1140	382	-1522	62	-141	-65	-95	-29	-69	0
1427	107	0	-522	-1786	-1264	1154	371	-1525	34	-98	-46	-60	-38	-50	0
1428	107	0	-477	-1802	-1325	1139	424	-1563	56	-122	-52	-31	-44	-67	0
1429	107	0	-476	-1806	-1330	1141	427	-1568	21	-131	-19	-79	-40	-58	0
1430	107	0	-551	-1794	-1243	1172	346	-1518	3	-38	40	-75	21	58	0
1431	107	0	-468	-1804	-1336	1136	434	-1570	71	-139	13	-65	7	-89	0
1432	107	0	-491	-1786	-1295	1138	402	-1540	27	5	-25	-71	13	-42	0
1433	107	0	-516	-1751	-1235	1133	359	-1493	-17	-56	-50	-50	-21	1	0
1434	107	0	-475	-1757	-1282	1116	403	-1519	15	-69	-19	-9	-3	-44	0
1435	107	0	-531	-1780	-1249	1155	359	-1514	-7	-137	-73	-73	17	5	0
1436	107	0	-522	-1794	-1272	1158	375	-1533	-17	-29	-207	0	-93	-122	0
1437	107	0	-520	-1796	-1276	1158	378	-1536	1	-89	-108	-52	-83	-69	0
1438	107	0	-510	-1786	-1276	1148	383	-1531	44	-42	-54	1	0	-34	0
1439	107	0	-543	-1788	-1245	1165	351	-1516	-56	-40	-129	-81	-67	-38	0
1440	107	0	-479	-1802	-1323	1140	422	-1562	52	-7	17	-13	27	3	0
1441	107	0	-476	-1773	-1297	1124	410	-1535	34	-1	-67	9	-69	-50	0
1442	107	0	-529	-1757	-1228	1143	349	-1492	44	-25	7	-9	34	36	0
1443	107	0	-460	-1740	-1280	1100	410	-1510	25	-102	-31	-141	15	-73	0
1444	107	0	-545	-1736	-1191	1140	323	-1463	21	-13	-91	1	-31	11	0
1445	107	0	-435	-1742	-1307	1088	436	-1524	25	-23	-174	-31	-27	-56	0
1446	107	0	-442	-1755	-1313	1098	435	-1534	65	13	-95	-64	5	-15	0
1447	107	0	-516	-1744	-1228	1130	356	-1486	-98	-122	-95	-133	-54	-91	0
1448	107	0	-454	-1744	-1290	1099	418	-1517	46	-50	-19	-46	-9	-32	0
1449	107	0	-528	-1726	-1198	1127	335	-1462	0	-73	-50	-67	5	-44	0
1450	107	0	-475	-1730	-1255	1102	390	-1492	-1	-112	-7	-69	7	-23	0
1451	107	0	-452	-1724	-1272	1088	410	-1498	7	-25	-9	-46	5	15	0
1452	107	0	-522	-1722	-1200	1122	339	-1461	-19	-65	58	-97	19	-15	0
1453	107	0	-479	-1728	-1249	1103	385	-1488	-29	-38	-73	-58	-50	-52	0
1454	107	0	-498	-1718	-1220	1108	361	-1469	-1	-64	-91	-104	-9	-58	0
1455	107	0	-503	-1707	-1204	1105	350	-1455	-34	-102	-128	-62	-5	-97	0
1456	107	0	-475	-1714	-1239	1094	382	-1476	-25	-15	-161	-40	-13	-17	0
1457	107	0	-493	-1697	-1204	1095	355	-1450	-1	-122	-46	-95	-58	-38	0
1458	107	0	-438	-1691	-1253	1064	407	-1472	32	-21	-97	-54	-29	1	0
1459	107	0	-580	-1695	-1115	1137	267	-1405	-95	-67	-69	-126	-116	-15	0
1460	107	0	-411	-1703	-1292	1057	440	-1497	13	-87	-3	-87	15	19	0
1461	107	0	-421	-1693	-1272	1057	425	-1482	60	15	19	-75	31	69	0
1462	107	0	-481	-1681	-1200	1081	359	-1440	-46	-23	-65	-106	40	-81	0
1463	107	0	-359	-1676	-1317	1017	479	-1496	46	9	-11	-44	-9	7	0
1464	107	0	-483	-1666	-1183	1074	350	-1424	-40	-46	-104	-62	-17	-32	0
1465	107	0	-485	-1656	-1171	1070	343	-1413	-36	-143	-108	-60	-97	-71	0
1466	107	0	-388	-1652	-1264	1020	438	-1458	64	-73	-40	-56	32	58	0
1467	107	0	-384	-1652	-1268	1018	442	-1460	67	-38	-54	-93	87	-97	0
1468	107	0	-459	-1652	-1193	1055	367	-1422	-64	-15	-172	-124	-13	-128	0
1469	107	0	-444	-1662	-1218	1053	387	-1440	44	-15	-7	-91	73	-25	0
1470	107	0	-460	-1668	-1208	1064	374	-1438	-19	-118	-60	-71	-27	-75	0
1471	107	0	-388	-1680	-1292	1034	452	-1486	97	11	85	-56	133	27	0
1472	107	0	-456	-1660	-1204	1058	374	-1432	-11	-97	54	-73	-23	-52	0
1473	107	0	-361	-1647	-1286	1004	462	-1466	0	31	1	-34	-44	-95	0
1474	107	0	-408	-1645	-1237	1026	414	-1441	27	83	-31	-15	3	27	0
1475	107	0	-413	-1650	-1237	1031	412	-1443	-3	-93	-120	-64	0	-124	0
1476	107	0	-369	-1643	-1274	1006	452	-1458	98	-69	-139	21	81	-29	0
1477	107	0	-445	-1647	-1202	1046	378	-1424	-77	-71	-166	-87	5	-77	0
1478	107	0	-386	-1647	-1261	1016	437	-1454	95	-44	-50	-89	91	-11	0
1479	107	0	-392	-1649	-1257	1020	432	-1453	54	11	-27	-40	25	40	0
1480	107	0	-436	-1650	-1214	1043	389	-1432	0	-23	-38	-64	21	-15	0
1481	107	0	-335	-1660	-1325	997	495	-1492	112	-5	81	-65	52	93	0
1482	107	0	-427	-1664	-1237	1045	405	-1450	-3	-17	-9	-77	19	9	0
1483	107	0	-425	-1660	-1235	1042	405	-1447	44	-38	-65	-65	-54	19	0
1484	107	0	-463	-1650	-1187	1056	362	-1418	-29	-54	-93	-89	-19	13	0
1485	107	0	-405	-1666	-1261	1035	428	-1463	1	-67	-110	-69	-13	11	0
1486	107	0	-346	-1676	-1330	1011	492	-1503	64	-46	-87	-38	7	-62	0
1487	107	0	-460	-1678	-1218	1069	379	-1448	-73	0	-159	-64	38	-40	0
1488	107	0	-382	-1654	-1272	1018	445	-1463	11	-7	-116	-46	71	-98	0
1489	107	0	-419	-1668	-1249	1043	415	-1458	40	-97	-11	-85	44	-58	0
1490	107	0	-393	-1685	-1292	1039	449	-1488	54	27	-9	-67	-13	-27	0
1491	107	0	-444	-1705	-1261	1074	408	-1483	38	-64	7	-75	122	7	0
1492	107	0	-384	-1720	-1336	1052	476	-1528	-36	81	-25	50	52	11	0
1493	107	0	-415	-1757	-1342	1086	463	-1549	38	7	-102	-5	-5	-31	0
1494	107	0	-434	-1747	-1313	1090	439	-1530	21	-9	-34	27	-5	21	0
1495	107	0	-512	-1736	-1224	1124	356	-1480	-25	-77	-170	-81	3	-31	0
1496	107	0	-440	-1759	-1319	1099	439	-1539	-15	-36	-114	-91	-11	-83	0
1497	107	0	-613	-1775	-1162	1194	274	-1468	-100	-44	-75	-85	-81	-1	0
1498	107	0	-454	-1773	-1319	1113	432	-1546	31	-93	27	-145	-19	-21	0
1499	107	0	-479	-1780	-1301	1129	411	-1540	-56	-5	-50	-1	-17	-1	0
1500	107	0	-510	-1757	-1247	1133	368	-1502	-1	13	-11	-100	89	-42	0
1501	107	0	-475	-1755	-1280	1115	402	-1517	1	-19	-56	-40	27	-36	0
1502	107	0	-495	-1767	-1272	1131	388	-1519	23	-11	-3	-69	3	-5	0
1503	107	0	-483	-1761	-1278	1122	397	-1519	5	-5	9	-112	-19	36	0
1504	107	0	-497	-1771	-1274	1134	388	-1522	-9	-71	-77	-75	-17	-3	0
1505	107	0	-496	-1778	-1282	1137	393	-1530	-15	-91	-131	-7	-58	-62	0
1506	107	0	-516	-1769	-1253	1142	368	-1511	-1	-34	-100	-81	-85	-23	0
1507	107	0	-524	-1777	-1253	1150	364	-1515	5	-79	-131	-97	-38	-42	0
1508	107	0	-519	-1780	-1261	1149	371	-1520	-25	-29	-112	-1	-36	-48	0
1509	107	0	-487	-1763	-1276	1125	394	-1519	17	-13	-54	-79	15	13	0
1510	107	0	-462	-1767	-1305	1114	421	-1536	75	-44	-13	-54	50	-15	0
1511	107	0	-452	-1767	-1315	1109	431	-1541	-54	25	-29	-25	-38	62	0
1512	107	0	-499	-1771	-1272	1135	386	-1521	-21	32	-95	-11	36	-62	0
1513	107	0	-489	-1761	-1272	1125	391	-1516	-9	-5	-42	-122	19	-36	0
1514	107	0	-492	-1747	-1255	1119	381	-1501	-3	-77	-98	-38	-11	-56	0
1515	107	0	-497	-1761	-1264	1129	383	-1512	-91	-5	-157	-64	-19	-69	0
1516	107	0	-530	-1759	-1229	1144	349	-1494	-54	-73	-131	-64	-21	-48	0
1517	107	0	-485	-1771	-1286	1128	400	-1528	-118	-11	-75	-137	-42	-159	0
1518	107	0	-516	-1771	-1255	1143	369	-1513	19	-19	-36	-139	27	-58	0
1519	107	0	-516	-1757	-1241	1136	362	-1499	-5	-73	-93	-23	29	-36	0
1520	107	0	-470	-1765	-1295	1117	412	-1530	1	-36	-93	-114	50	-64	0
1521	107	0	-425	-1769	-1344	1097	459	-1556	31	23	48	-52	60	7	0
1522	107	0	-533	-1757	-1224	1145	345	-1490	-79	-65	17	-116	42	-48	0
1523	107	0	-425	-1761	-1336	1093	455	-1548	13	-9	32	-69	17	-65	0
1524	107	0	-448	-1771	-1323	1109	437	-1547	15	-17	-81	-56	32	-42	0
1525	107	0	-578	-1806	-1228	1192	325	-1517	-129	-38	-87	-137	64	-58	0
1526	107	0	-441	-1839	-1398	1140	478	-1618	44	-79	-65	-151	-34	-60	0
1527	107	0	-551	-1866	-1315	1208	382	-1590	42	-1	-129	-31	19	29	0
1528	107	0	-531	-1885	-1354	1208	411	-1619	-29	-64	-62	-31	-87	-112	0
1529	107	0	-530	-1897	-1367	1213	418	-1632	-3	0	-46	-58	64	17	0
1530	107	0	-491	-1903	-1412	1197	460	-1657	36	-25	52	-27	83	54	0
1531	107	0	-547	-1895	-1348	1221	400	-1621	44	-75	32	-21	102	15	0
1532	107	0	-497	-1899	-1402	1198	452	-1650	7	17	19	-38	1	15	0
1533	107	0	-543	-1912	-1369	1227	413	-1640	0	-46	34	-73	129	-73	0
1534	107	0	-518	-1988	-1470	1253	476	-1729	-9	11	-21	-139	48	-5	0
1535	107	0	-609	-2017	-1408	1313	399	-1712	56	-58	-5	-79	81	23	0
1536	107	0	-554	-1910	-1356	1232	401	-1633	-27	-44	-149	-65	-5	-46	0
1537	107	0	-477	-1747	-1270	1112	396	-1508	69	-58	-31	-11	73	-36	0
1538	107	0	-336	-1484	-1148	910	406	-1316	40	-13	-34	-97	19	-31	0
1539	107	0	-143	-1107	-964	625	410	-1035	15	-36	13	38	-17	40	0
1540	107	0	21	-665	-686	322	353	-675	-1	-17	-11	-168	104	0	0
1541	107	0	285	-219	-504	-33	394	-361	42	-23	38	-13	38	73	0
1542	107	0	451	114	-337	-282	394	-111	29	-54	21	-91	67	-27	0
1543	107	0	570	322	-248	-446	409	37	85	-32	36	-50	79	9	0
1544	107	0	538	424	-114	-481	326	155	-15	-32	-98	-83	5	-98	0
1545	107	0	589	399	-190	-494	389	104	-1	-9	-102	9	19	15	0
1546	107	0	540	166	-374	-353	457	-104	13	-98	-98	-126	60	-48	0
1547	107	0	302	-256	-558	-23	430	-407	29	-29	-67	-3	64	9	0
1548	107	0	77	-708	-785	315	431	-746	-60	-75	1	-85	32	-91	0
1549	107	0	-106	-1132	-1026	619	460	-1079	44	-15	31	1	85	27	1
1550	107	0	-332	-1455	-1123	893	395	-1289	-48	-73	36	-34	36	19	0
1551	107	0	-357	-1670	-1313	1013	478	-1491	21	-48	42	-64	81	91	0
1552	107	0	-476	-1738	-1262	1107	393	-1500	-38	-34	19	3	77	3	0
1553	107	0	-400	-1769	-1369	1084	484	-1569	0	-60	-9	-52	-31	-1	0
1554	107	0	-463	-1755	-1292	1109	414	-1523	36	-3	-56	-29	7	23	0
1555	107	0	-514	-1747	-1233	1130	359	-1490	-149	-58	-110	-83	-71	-5	0
1556	107	0	-382	-1738	-1356	1060	487	-1547	65	-15	-79	31	13	7	0
1557	107	0	-506	-1751	-1245	1128	369	-1498	-21	-77	-65	-56	9	13	0
1558	107	0	-394	-1746	-1352	1070	479	-1549	27	-27	-11	-85	25	-79	0
1559	107	0	-483	-1738	-1255	1110	386	-1496	58	-71	-5	-7	93	48	0
1560	107	0	-470	-1742	-1272	1106	401	-1507	-23	-32	-52	-153	1	3	0
1561	97	0	-415	-1749	-1334	1082	459	-1541	116	40	31	23	215	56	0
1562	97	0	-489	-1751	-1262	1120	386	-1506	-42	-48	-46	-102	-29	-42	0
1563	97	0	-398	-1742	-1344	1070	473	-1543	110	-9	17	-15	56	9	0
1564	97	0	-481	-1755	-1274	1118	396	-1514	0	-85	-118	-75	38	-34	0
1565	97	0	-452	-1759	-1307	1105	427	-1533	-73	-25	-91	-91	-50	-32	0
1566	97	0	-454	-1775	-1321	1114	433	-1548	50	-31	-36	-98	71	7	0
1567	97	0	-506	-1782	-1276	1144	385	-1529	-19	-102	-69	-85	-5	-52	0
1568	97	0	-473	-1763	-1290	1118	408	-1526	32	31	-60	-64	29	-11	0
1569	97	0	-493	-1775	-1282	1134	394	-1528	-34	3	-15	-54	38	-7	0
1570	97	0	-491	-1765	-1274	1128	391	-1519	-3	-60	-17	-188	60	7	0
1571	97	0	-440	-1765	-1325	1102	442	-1545	77	40	73	-34	56	81	0
1572	97	0	-526	-1775	-1249	1150	361	-1512	-32	-27	5	-93	38	11	0
1573	97	0	-423	-1769	-1346	1096	461	-1557	75	-15	-44	-40	-15	36	0
1574	97	0	-526	-1773	-1247	1149	360	-1510	56	-48	-48	-5	23	5	0
1575	97	0	-492	-1782	-1290	1137	399	-1536	9	-75	-62	-75	44	-9	0
1576	97	0	-452	-1778	-1326	1115	437	-1552	54	-69	-56	5	23	-64	0
1577	97	0	-462	-1771	-1309	1116	423	-1540	9	15	-87	-3	77	-7	0
1578	97	0	-475	-1767	-1292	1121	408	-1529	36	32	-9	-67	77	-44	0
1579	97	0	-443	-1773	-1330	1108	443	-1551	85	21	65	-58	112	42	0
1580	97	0	-520	-1771	-1251	1145	365	-1511	5	-44	23	-79	67	-21	0
1581	97	0	-466	-1771	-1305	1118	419	-1538	62	-46	81	-31	27	23	0
1582	97	0	-524	-1786	-1262	1155	369	-1524	15	-60	9	-58	67	1	0
1583	97	0	-489	-1775	-1286	1132	398	-1530	100	-5	79	15	75	83	0
1584	97	0	-518	-1765	-1247	1141	364	-1506	31	-137	-50	-71	29	-91	0
1585	97	0	-468	-1775	-1307	1121	419	-1541	97	-36	-62	13	108	-83	0
1586	97	0	-537	-1782	-1245	1159	354	-1513	-9	-38	-116	-27	-17	-5	0
1587	97	0	-506	-1765	-1259	1135	376	-1512	23	-58	-48	-95	-7	-83	0
1588	97	0	-442	-1761	-1319	1101	438	-1540	40	27	1	-3	93	27	0
1589	97	0	-528	-1767	-1239	1147	355	-1503	5	-106	-1	-81	-32	3	0
1590	97	0	-413	-1769	-1356	1091	471	-1562	34	40	79	-25	108	0	0
1591	97	0	-467	-1753	-1286	1110	409	-1519	97	9	-7	17	83	31	0
1592	97	0	-469	-1747	-1278	1108	404	-1512	-19	77	-19	-122	42	32	0
1593	97	0	-460	-1753	-1293	1106	416	-1523	64	15	124	-95	52	71	0
1594	97	0	-576	-1740	-1164	1158	294	-1452	1	-98	-69	-77	-3	-34	0
1595	97	0	-467	-1755	-1288	1111	410	-1521	120	-21	-65	-44	77	25	0
1596	97	0	-520	-1749	-1229	1134	354	-1489	60	-81	-98	27	46	-38	0
1597	97	0	-540	-1742	-1202	1141	331	-1472	-32	1	-52	-44	-7	-7	0
1598	97	0	-516	-1732	-1216	1124	350	-1474	25	21	-67	-32	-7	-29	0
1599	97	0	-547	-1732	-1185	1139	319	-1458	0	-87	-21	-85	-3	-54	0
1600	97	0	-493	-1738	-1245	1115	376	-1491	15	-32	25	-89	29	31	0
1601	97	0	-558	-1753	-1195	1155	318	-1474	-11	19	-3	0	15	-5	0
1602	97	0	-504	-1757	-1253	1130	374	-1505	25	31	31	-75	79	19	0
1603	97	0	-527	-1747	-1220	1137	346	-1483	56	-5	46	-83	27	31	0
1604	97	0	-531	-1747	-1216	1139	342	-1481	-17	-27	-13	-75	48	0	0
1605	97	0	-518	-1749	-1231	1133	356	-1490	23	-48	-91	-44	-11	-17	0
1606	97	0	-487	-1757	-1270	1122	391	-1513	-38	-9	-95	-77	32	-15	0
1607	97	0	-515	-1746	-1231	1130	358	-1488	-9	64	-174	-62	32	0	0
1608	97	0	-470	-1740	-1270	1105	400	-1505	65	11	-48	23	-34	44	0
1609	97	0	-572	-1732	-1160	1152	294	-1446	-3	-75	-56	-91	-31	31	0
1610	97	0	-464	-1734	-1270	1099	403	-1502	69	-77	56	-48	102	-17	0
1611	97	0	-483	-1736	-1253	1109	385	-1494	34	-21	42	-64	38	98	0
1612	97	0	-475	-1720	-1245	1097	385	-1482	81	-34	0	-42	-19	-65	0
1613	97	0	-458	-1724	-1266	1091	404	-1495	19	-3	40	31	31	81	0
1614	97	0	-476	-1713	-1237	1094	380	-1475	-1	36	-54	-81	-7	-27	0
1615	97	0	-466	-1730	-1264	1098	399	-1497	32	-34	-118	-5	36	-21	0
1616	97	0	-522	-1736	-1214	1129	346	-1475	46	-19	-133	-48	27	7	0
1617	97	0	-534	-1730	-1196	1132	331	-1463	3	-19	-19	-42	27	31	0
1618	97	0	-473	-1730	-1257	1101	392	-1493	38	17	-36	-42	81	25	0
1619	97	0	-434	-1720	-1286	1077	426	-1503	-11	3	62	-34	85	9	0
1620	97	0	-482	-1713	-1231	1097	374	-1472	0	-38	-7	-52	58	13	0
1621	97	0	-462	-1711	-1249	1086	393	-1480	-27	3	46	-126	58	-29	0
1622	97	0	-433	-1705	-1272	1069	419	-1488	-23	135	87	-64	129	-9	0
1623	97	0	-474	-1703	-1229	1088	377	-1466	50	-62	46	-77	56	40	0
1624	97	0	-367	-1697	-1330	1032	481	-1513	60	3	-42	-32	79	-3	0
1625	97	0	-468	-1709	-1241	1088	386	-1475	-58	15	-31	-69	93	-32	0
1626	97	0	-483	-1697	-1214	1090	365	-1455	-7	0	-73	-106	104	-19	0
1627	97	0	-448	-1693	-1245	1070	398	-1469	-21	-48	-50	-89	7	-32	0
1628	97	0	-417	-1693	-1276	1055	429	-1484	9	5	25	-15	110	25	0
1629	97	0	-423	-1697	-1274	1060	425	-1485	0	-13	48	-69	106	23	0
1630	97	0	-442	-1687	-1245	1064	401	-1466	-17	-11	15	-122	83	-1	0
1631	97	0	-443	-1672	-1229	1057	393	-1450	-25	1	52	-64	69	-21	0
1632	97	0	-437	-1666	-1229	1051	396	-1447	-21	32	54	-83	129	17	0
1633	97	0	-401	-1656	-1255	1028	427	-1455	-25	-5	-7	-79	85	1	0
1634	97	0	-404	-1647	-1243	1025	419	-1445	23	50	-34	-89	97	-17	0
1635	97	0	-413	-1652	-1239	1032	413	-1445	-25	-29	-67	-87	67	-46	0
1636	97	0	-399	-1656	-1257	1027	429	-1456	-32	29	-62	-42	65	11	0
1637	97	0	-454	-1658	-1204	1056	375	-1431	-31	-52	-100	-133	110	-100	0
1638	97	0	-349	-1652	-1303	1000	477	-1477	15	62	-3	-75	104	-11	0
1639	97	0	-472	-1641	-1169	1056	348	-1405	-3	65	-52	-116	124	-65	0
1640	97	0	-361	-1635	-1274	998	456	-1454	19	40	29	-67	71	60	0
1641	97	0	-419	-1621	-1202	1020	391	-1411	0	32	23	-124	120	56	0
1642	97	0	-445	-1612	-1167	1028	361	-1389	13	31	-15	-108	85	-29	0
1643	97	0	-433	-1604	-1171	1018	369	-1387	34	34	29	-38	91	23	0
1644	97	0	-416	-1614	-1198	1015	391	-1406	-21	-54	-50	-153	25	-131	0
1645	97	0	-454	-1606	-1152	1030	349	-1379	52	-9	-38	23	73	31	0
1646	97	0	-355	-1588	-1233	971	439	-1410	-64	-7	-104	-79	60	21	0
1647	97	0	-402	-1579	-1177	990	387	-1378	13	0	83	-3	1	21	0
1648	97	0	-378	-1573	-1195	975	408	-1384	32	5	-85	-58	108	0	0
1649	97	0	-367	-1563	-1196	965	414	-1379	69	0	1	15	100	25	0
1650	97	0	-432	-1555	-1123	993	345	-1339	-13	-23	-13	-155	104	13	0
1651	97	0	-300	-1553	-1253	926	476	-1403	73	89	62	-1	155	126	0
1652	97	0	-429	-1548	-1119	988	345	-1333	-9	-17	-58	-85	54	-13	0
1653	97	0	-279	-1526	-1247	902	484	-1386	79	34	58	-21	89	29	0
1654	97	0	-475	-1522	-1047	998	286	-1284	-67	-54	-52	-71	-9	-46	0
1655	97	0	-307	-1505	-1198	906	445	-1351	13	21	-71	-46	60	-79	0
1656	97	0	-361	-1505	-1144	933	391	-1324	87	-7	-50	48	50	3	0
1657	97	0	-349	-1487	-1138	918	394	-1312	13	-40	-60	-60	-25	-42	0
1658	97	0	-359	-1472	-1113	915	377	-1292	65	-36	1	-11	32	27	0
1659	97	0	-401	-1468	-1067	934	333	-1267	112	-36	-7	-25	54	-13	0
1660	97	0	-365	-1451	-1086	908	360	-1268	108	9	1	0	58	3	0
1661	97	0	-316	-1441	-1125	878	404	-1283	32	-5	40	1	54	-7	0
1662	97	0	-291	-1414	-1123	852	416	-1268	118	-48	71	-9	67	13	0
1663	97	0	-353	-1410	-1057	881	352	-1233	-7	0	23	-58	83	32	0
1664	97	0	-289	-1398	-1109	843	410	-1253	108	32	44	-21	79	-29	0
1665	97	0	-299	-1373	-1074	836	387	-1223	98	-11	-120	9	-1	0	0
1666	97	0	-338	-1375	-1037	856	349	-1206	-1	-60	-110	-9	-13	-64	0
1667	97	0	-244	-1371	-1127	807	441	-1249	50	-19	50	-42	21	75	0
1668	97	0	-330	-1356	-1026	843	348	-1191	3	13	-40	-67	-5	0	0
1669	97	0	-287	-1350	-1063	818	388	-1206	52	-56	69	-52	58	106	0
1670	97	0	-271	-1338	-1067	804	398	-1202	75	-60	65	-87	81	9	0
1671	97	0	-256	-1342	-1086	799	415	-1214	56	-25	83	-85	139	27	0
1672	97	0	-221	-1328	-1107	774	443	-1217	64	31	65	65	32	85	0
1673	97	0	-283	-1328	-1045	805	381	-1186	58	-67	7	-17	27	5	0
1674	97	0	-235	-1317	-1082	776	423	-1199	34	-32	-7	-21	13	32	0
1675	97	0	-256	-1307	-1051	781	397	-1179	29	-36	-44	11	15	-5	0
1676	97	0	-264	-1284	-1020	774	378	-1152	93	-100	-81	29	44	36	0
1677	97	0	-243	-1288	-1045	765	401	-1166	-17	-13	-58	-83	42	-106	0
1678	97	0	-183	-1282	-1099	732	458	-1190	44	7	7	7	29	34	0
1679	97	0	-307	-1286	-979	796	336	-1132	0	-135	52	-62	-46	-19	0
1680	97	0	-130	-1272	-1142	701	506	-1207	67	-1	32	9	11	95	0
1681	97	0	-281	-1272	-991	776	355	-1131	17	25	-1	-75	124	31	0
1682	97	0	-217	-1280	-1063	748	423	-1171	-1	-67	19	-32	-38	-36	0
1683	97	0	-159	-1280	-1121	719	481	-1200	15	48	67	-7	-34	62	0
1684	97	0	-250	-1278	-1028	764	389	-1153	-7	-97	-44	21	-58	25	0
1685	97	0	-200	-1290	-1090	745	445	-1190	27	25	-52	38	40	5	0
1686	97	0	-225	-1292	-1067	758	421	-1179	58	-98	-97	-65	-5	-79	0
1687	97	0	-221	-1303	-1082	762	430	-1192	58	-17	-98	17	-42	3	0
1688	97	0	-252	-1319	-1067	785	407	-1193	19	-52	15	-64	21	-34	0
1689	97	0	-287	-1334	-1047	810	380	-1190	25	-25	19	-79	1	29	0
1690	97	0	-218	-1358	-1140	788	461	-1249	15	56	31	-19	29	15	0
1691	97	0	-283	-1373	-1090	828	403	-1231	85	67	46	-65	50	48	0
1692	97	0	-251	-1389	-1138	820	443	-1263	17	23	1	-54	3	-36	0
1693	97	0	-367	-1387	-1020	877	326	-1203	31	31	13	-27	-11	27	0
1694	97	0	-260	-1396	-1136	828	438	-1266	32	-71	-71	-87	-56	-27	0
1695	97	0	-311	-1422	-1111	866	400	-1266	-56	44	-67	-62	60	-11	0
1696	97	0	-375	-1443	-1068	909	346	-1255	-31	-48	-131	-100	5	-98	0
1697	97	0	-263	-1458	-1195	860	466	-1326	17	52	-69	13	-58	34	0
1698	97	0	-342	-1482	-1140	912	399	-1311	15	-38	-42	-23	11	-17	0
1699	97	0	-421	-1513	-1092	967	335	-1302	-36	-95	-27	-83	-9	-42	0
1700	97	0	-302	-1522	-1220	912	459	-1371	60	29	32	-31	62	5	0
1701	97	0	-398	-1532	-1134	965	368	-1333	-19	-34	79	-77	13	-34	0
1702	97	0	-357	-1538	-1181	947	412	-1359	40	3	58	-62	60	50	0
1703	97	0	-394	-1542	-1148	968	377	-1345	29	-25	44	-116	-9	-9	0
1704	97	0	-330	-1548	-1218	939	444	-1383	27	11	-7	-23	60	-27	0
1705	97	0	-431	-1567	-1136	999	352	-1351	21	-108	-40	-157	5	-60	0
1706	97	0	-291	-1583	-1292	937	500	-1437	145	60	-67	3	29	-15	0
1707	97	0	-440	-1588	-1148	1014	354	-1368	-93	-34	-69	-34	-46	-42	0
1708	97	0	-339	-1596	-1257	967	459	-1426	31	-17	-27	-69	-1	-46	0
1709	97	0	-456	-1590	-1134	1023	339	-1362	-60	-42	-1	-77	83	5	0
1710	97	0	-438	-1586	-1148	1012	355	-1367	-67	-23	-17	-87	-9	-27	0
1711	97	0	-322	-1592	-1270	957	474	-1431	64	27	29	-79	106	-19	0
1712	97	0	-454	-1596	-1142	1025	344	-1369	67	-40	143	-64	73	69	0
1713	97	0	-376	-1604	-1228	990	426	-1416	11	40	36	-46	-38	-73	0
1714	97	0	-496	-1617	-1121	1056	312	-1369	-62	-17	-15	-151	-17	-58	0
1715	97	0	-413	-1623	-1210	1018	398	-1416	-23	-25	-52	-67	-17	-64	0
1716	97	0	-429	-1614	-1185	1021	378	-1399	19	-95	15	-64	79	-25	0
1717	97	0	-381	-1612	-1231	996	425	-1421	32	-38	-38	-83	-3	-42	0
1718	97	0	-419	-1619	-1200	1019	390	-1409	67	-11	44	-25	-7	7	0
1719	97	0	-473	-1619	-1146	1046	336	-1382	-60	7	42	-170	11	-102	0
1720	97	0	-320	-1610	-1290	965	485	-1450	71	95	46	38	106	1	0
1721	97	0	-494	-1617	-1123	1055	314	-1370	-46	-77	60	-85	-52	-17	0
1722	97	0	-428	-1623	-1195	1025	383	-1409	50	13	-48	0	-48	-89	0
1723	97	0	-419	-1627	-1208	1023	394	-1417	50	5	93	-31	-129	71	0
1724	97	0	-495	-1639	-1144	1067	324	-1391	1	-67	-32	-40	-25	-9	0
1725	97	0	-433	-1637	-1204	1035	385	-1420	-5	15	-83	-120	-71	-131	0
1726	97	0	-428	-1617	-1189	1022	380	-1403	67	1	-89	38	29	67	0
1727	97	0	-462	-1614	-1152	1038	345	-1383	-38	-69	-89	-91	-91	-71	0
1728	97	0	-410	-1614	-1204	1012	397	-1409	60	0	-44	-5	-46	38	0
1729	97	0	-408	-1604	-1196	1006	394	-1400	-7	-23	36	-13	-34	25	0
1730	97	0	-376	-1604	-1228	990	426	-1416	-9	13	77	-69	-17	44	0
1731	97	0	-476	-1610	-1134	1043	329	-1372	-5	-85	50	-69	-40	-9	0
1732	97	0	-403	-1617	-1214	1010	405	-1415	3	32	64	-58	9	-38	0
1733	97	0	-559	-1631	-1072	1095	256	-1351	11	-54	-11	-149	-98	1	0
1734	97	0	-444	-1633	-1189	1038	372	-1411	77	-34	15	-62	-69	-44	0
1735	97	0	-450	-1625	-1175	1037	362	-1400	19	-71	-32	-29	-64	-9	0
1736	97	0	-421	-1633	-1212	1027	395	-1422	-27	-13	-87	-9	-93	-114	0
1737	97	0	-502	-1631	-1129	1066	313	-1380	15	-108	-9	-69	-129	-17	0
1738	97	0	-396	-1633	-1237	1014	420	-1435	46	-40	-19	-62	-29	-17	0
1739	97	0	-476	-1610	-1134	1043	329	-1372	-23	-58	-44	-27	-93	52	0
1740	97	0	-454	-1594	-1140	1024	343	-1367	-25	-23	-5	-56	-69	104	0
1741	97	0	-386	-1598	-1212	992	413	-1405	-7	7	42	-38	-56	50	0
1742	97	0	-507	-1612	-1105	1059	299	-1358	-9	-7	48	-48	-48	50	0
1743	97	0	-448	-1612	-1164	1030	358	-1388	-42	23	-81	0	-110	25	0
1744	97	0	-454	-1606	-1152	1030	349	-1379	-65	-83	7	-83	-81	7	0
1745	97	0	-446	-1594	-1148	1020	351	-1371	-60	-56	-52	-44	-44	-77	0
1746	97	0	-435	-1612	-1177	1023	371	-1394	-25	-100	-114	-67	-52	-77	0
1747	97	0	-417	-1602	-1185	1009	384	-1393	0	-44	-91	-77	-128	-40	0
1748	97	0	-431	-1610	-1179	1020	374	-1394	3	60	-5	-36	25	36	0
1749	97	0	-518	-1617	-1099	1067	290	-1358	-137	-110	-77	-166	-141	-5	0
1750	97	0	-396	-1606	-1210	1001	407	-1408	-25	13	48	-106	-56	48	0
1751	97	0	-456	-1596	-1140	1026	342	-1368	-67	-58	19	-124	-60	15	0
1752	97	0	-415	-1604	-1189	1009	387	-1396	38	-38	100	-102	-122	65	0
1753	97	0	-501	-1604	-1103	1052	301	-1353	-67	-87	-13	-98	-9	-60	0
1754	97	0	-377	-1606	-1229	991	426	-1417	-69	31	-64	-27	-114	11	0
1755	97	0	-456	-1602	-1146	1029	345	-1374	-44	-62	-62	-116	-52	-98	0
1756	97	0	-417	-1596	-1179	1006	381	-1387	-52	-17	-65	-112	-21	-11	0
1757	97	0	-361	-1602	-1241	981	440	-1421	-9	-77	19	-116	-50	-40	0
1758	97	0	-349	-1600	-1251	974	451	-1425	-19	0	-29	-65	-25	-3	0
1759	97	0	-414	-1616	-1202	1015	394	-1409	-56	19	-64	-91	-44	-56	0
1760	97	0	-380	-1602	-1222	991	421	-1412	-69	-71	36	-85	-34	-83	0
1761	97	0	-386	-1602	-1216	994	415	-1409	-13	-27	87	-100	1	54	0
1762	97	0	-318	-1604	-1286	961	484	-1445	7	-13	-3	17	-48	-3	0
1763	97	0	-409	-1598	-1189	1003	390	-1393	-29	-83	5	-79	-87	-102	0
1764	97	0	-380	-1606	-1226	993	423	-1416	-11	-1	-17	-95	25	-46	0
1765	97	0	-398	-1594	-1196	996	399	-1395	-58	-95	-38	-184	3	-79	0
1766	97	0	-338	-1602	-1264	970	463	-1433	21	-25	-54	-75	-44	7	0
1767	97	0	-436	-1592	-1156	1014	360	-1374	-23	-3	-69	-65	7	-21	0
1768	97	0	-318	-1588	-1270	953	476	-1429	9	-15	-44	-93	-52	-31	0
1769	97	0	-421	-1590	-1169	1005	374	-1379	-67	-29	-54	-87	-11	-102	0
1770	97	0	-415	-1602	-1187	1008	386	-1394	-27	-89	-48	-110	-50	-23	0
1771	97	0	-441	-1610	-1169	1025	364	-1389	17	-116	34	-95	-21	-36	0
1772	97	0	-372	-1600	-1228	986	428	-1414	13	-34	-1	-54	-5	-31	0
1773	97	0	-367	-1602	-1235	984	434	-1418	-27	69	-15	-60	-3	-83	0
1774	97	0	-380	-1594	-1214	987	417	-1404	7	40	-56	-104	56	-27	0
1775	97	0	-409	-1592	-1183	1000	387	-1387	7	-54	-62	-126	-19	-69	0
1776	97	0	-390	-1602	-1212	996	411	-1407	9	11	-87	-83	-32	7	0
1777	97	0	-382	-1600	-1218	991	418	-1409	-38	21	-36	-71	-34	-17	0
1778	97	0	-419	-1604	-1185	1011	383	-1394	-67	1	-54	-58	-54	-9	0
1779	97	0	-371	-1610	-1239	990	434	-1424	42	-3	44	-87	48	-3	0
1780	97	0	-394	-1616	-1222	1005	414	-1419	5	-17	9	-54	-31	-62	0
1781	97	0	-392	-1583	-1191	987	399	-1387	65	-44	98	-36	-34	48	0
1782	97	0	-365	-1575	-1210	970	422	-1392	27	36	-3	-108	27	40	0
1783	97	0	-334	-1577	-1243	955	454	-1410	75	-25	56	-44	-69	-27	0
1784	97	0	-487	-1592	-1105	1039	309	-1348	36	-62	-13	-32	-52	5	0
1785	97	0	-485	-1594	-1109	1039	312	-1351	-81	-168	-54	-75	-116	-65	0
1786	97	0	-438	-1596	-1158	1017	360	-1377	-31	21	-73	-36	7	31	0
1787	97	0	-483	-1600	-1117	1041	317	-1358	-67	-62	-161	-36	-108	-97	0
1788	97	0	-363	-1610	-1247	986	442	-1428	25	27	25	42	-64	-1	0
1789	97	0	-481	-1594	-1113	1037	316	-1353	-36	-25	-46	-60	-89	-69	0
1790	97	0	-411	-1569	-1158	990	373	-1363	-23	-7	67	-98	5	-36	0
1791	97	0	-444	-1584	-1140	1014	348	-1362	-52	-9	-9	-75	-32	48	0
1792	97	0	-404	-1577	-1173	990	384	-1375	-25	15	5	-64	-64	1	0
1793	97	0	-440	-1584	-1144	1012	352	-1364	-27	42	9	-52	-23	25	0
1794	97	0	-487	-1581	-1094	1034	303	-1337	-3	-147	-42	-62	-118	25	0
1795	97	0	-432	-1584	-1152	1008	360	-1368	-21	-108	-104	-40	-89	-1	0
1796	97	0	-428	-1584	-1156	1006	364	-1370	1	-71	-81	-40	-3	-19	0
1797	97	0	-372	-1586	-1214	979	421	-1400	13	-56	-44	-83	-42	-7	0
1798	97	0	-417	-1579	-1162	998	372	-1370	-48	-67	31	-95	-46	-7	0
1799	97	0	-396	-1581	-1185	988	394	-1383	1	-69	34	-58	-69	40	0
1800	97	0	-437	-1577	-1140	1007	351	-1358	48	-7	15	-31	-27	32	0
1801	97	0	-372	-1586	-1214	979	421	-1400	-5	-46	40	-71	-46	9	0
1802	97	0	-386	-1569	-1183	977	398	-1376	0	-1	40	-81	-1	42	0
1803	97	0	-433	-1567	-1134	1000	350	-1350	-48	13	29	-34	-36	32	0
1804	97	0	-428	-1584	-1156	1006	364	-1370	-120	-27	-23	-159	-145	-17	0
1805	97	0	-378	-1588	-1210	983	416	-1399	-9	-34	-64	-17	-50	31	0
1806	97	0	-419	-1594	-1175	1006	378	-1384	0	-91	-42	-118	-106	-42	0
1807	97	0	-392	-1598	-1206	995	407	-1402	44	-27	-42	9	-50	-7	0
1808	97	0	-423	-1590	-1167	1006	372	-1378	-5	-44	-79	-79	-34	-11	0
1809	97	0	-416	-1581	-1165	998	374	-1373	-60	-9	-29	-124	-83	56	0
1810	97	0	-430	-1584	-1154	1007	362	-1369	-19	-3	19	-106	-31	13	0
1811	97	0	-443	-1577	-1134	1010	345	-1355	-87	-21	-44	-87	-79	-13	0
1812	97	0	-350	-1579	-1229	964	439	-1404	-15	1	-1	-71	-31	-48	0
1813	97	0	-419	-1588	-1169	1003	375	-1378	-118	-7	23	-52	0	-48	0
1814	97	0	-380	-1575	-1195	977	407	-1385	-7	-114	-48	-110	-46	-25	0
1815	97	0	-404	-1577	-1173	990	384	-1375	-17	-75	-159	-131	-81	-81	0
1816	97	0	-386	-1573	-1187	979	400	-1380	-64	-3	-31	-93	-40	-48	0
1817	97	0	-432	-1588	-1156	1010	362	-1372	-40	-73	-81	-97	-42	-71	0
1818	97	0	-371	-1583	-1212	977	420	-1397	-15	-27	-54	-1	-19	-65	0
1819	97	0	-386	-1584	-1198	985	406	-1391	0	17	1	-36	-25	77	0
1820	97	0	-338	-1581	-1243	959	452	-1412	-13	-133	52	-91	-32	-38	0
1821	97	0	-346	-1577	-1231	961	442	-1404	67	34	-7	19	15	-7	0
1822	97	0	-376	-1584	-1208	980	416	-1396	-44	-15	17	-118	-36	31	0
1823	97	0	-407	-1586	-1179	996	386	-1382	-29	-52	34	-34	-67	46	0
1824	97	0	-460	-1579	-1119	1019	329	-1349	-81	-118	-60	-149	-91	-64	0
1825	97	0	-322	-1584	-1262	953	470	-1423	11	-23	15	-89	-9	50	0
1826	97	0	-425	-1579	-1154	1002	364	-1366	-5	-34	-120	-42	-89	3	0
1827	97	0	-359	-1577	-1218	968	429	-1397	-29	-89	-21	-147	-77	-32	0
1828	97	0	-369	-1579	-1210	974	420	-1394	67	-46	3	-102	-15	71	0
1829	97	0	-409	-1563	-1154	986	372	-1358	-104	-62	27	-108	-85	9	0
1830	97	0	-320	-1557	-1237	938	458	-1397	-31	48	11	-118	-31	44	0
1831	97	0	-415	-1579	-1164	997	374	-1371	-32	3	54	-32	65	56	0
1832	97	0	-386	-1590	-1204	988	409	-1397	-15	-83	32	-83	-135	19	0
1833	97	0	-334	-1579	-1245	956	455	-1412	67	32	79	-7	58	25	0
1834	97	0	-446	-1569	-1123	1007	338	-1346	-71	-7	-60	-133	-17	-46	0
1835	97	0	-382	-1563	-1181	972	399	-1372	-48	-67	-27	-147	-128	-17	0
1836	97	0	-413	-1553	-1140	983	363	-1346	-1	-106	15	-50	-7	-27	0
1837	97	0	-392	-1550	-1158	971	383	-1354	-23	-36	-143	-71	-73	-97	0
1838	97	0	-396	-1561	-1165	978	384	-1363	-9	7	75	-56	19	69	0
1839	97	0	-399	-1563	-1164	981	382	-1363	-40	-25	-23	-42	-75	29	0
1840	97	0	-345	-1561	-1216	953	435	-1388	48	-67	114	-46	-25	3	0
1841	97	0	-431	-1567	-1136	999	352	-1351	-32	40	23	-27	-31	42	0
1842	97	0	-475	-1571	-1096	1023	310	-1333	-19	-50	-27	-65	-106	-56	0
1843	97	0	-383	-1579	-1196	981	406	-1387	29	25	77	3	-64	50	0
1844	97	0	-514	-1573	-1059	1043	272	-1316	-15	-95	-83	-62	-52	11	0
1845	97	0	-355	-1567	-1212	961	428	-1389	31	-19	-65	-42	-93	42	0
1846	97	0	-463	-1561	-1098	1012	317	-1329	-17	-23	-85	-5	-1	-27	0
1847	97	0	-403	-1563	-1160	983	378	-1361	-11	-42	-32	-29	-31	-17	0
1848	97	0	-444	-1563	-1119	1003	337	-1341	58	-29	-23	-32	-71	-27	0
1849	97	0	-450	-1563	-1113	1006	331	-1338	-25	-81	27	-81	-34	-1	0
1850	97	0	-390	-1557	-1167	973	388	-1362	-3	48	25	7	-1	64	0
1851	97	0	-421	-1548	-1127	984	353	-1337	27	-54	34	-75	-23	19	0
1852	97	0	-418	-1550	-1132	984	357	-1341	-34	-1	48	-7	-56	-3	0
1853	97	0	-433	-1546	-1113	989	340	-1329	3	-46	38	-81	-15	-1	0
1854	97	0	-469	-1561	-1092	1015	311	-1326	-40	-69	-48	-143	-81	23	0
1855	97	0	-417	-1561	-1144	989	363	-1352	-25	34	-32	-48	-42	-31	0
1856	97	0	-513	-1548	-1035	1030	261	-1291	-73	-62	-141	-60	-58	-79	0
1857	97	0	-359	-1550	-1191	954	416	-1370	42	-19	-9	5	-7	42	0
1858	97	0	-493	-1548	-1055	1020	281	-1301	-58	-15	-71	-102	-98	-56	0
1859	97	0	-407	-1555	-1148	981	370	-1351	-46	-3	-19	-67	-104	25	0
1860	97	0	-398	-1550	-1152	974	377	-1351	-69	40	48	-65	1	19	0
1861	97	0	-418	-1550	-1132	984	357	-1341	-100	-17	-21	-91	-9	-23	0
1862	97	0	-416	-1548	-1132	982	358	-1340	0	-25	-21	-50	65	-13	0
1863	97	0	-343	-1534	-1191	938	424	-1362	-5	52	0	-1	-15	3	0
1864	97	0	-426	-1522	-1096	974	335	-1309	-17	-65	-48	-71	-62	-67	0
1865	97	0	-429	-1515	-1086	972	328	-1300	-56	-31	-58	-69	-34	-64	0
1866	97	0	-367	-1517	-1150	942	391	-1333	-29	3	-75	-40	40	-44	0
1867	97	0	-379	-1519	-1140	949	380	-1329	-23	-7	-87	-3	11	-36	0
1868	97	0	-322	-1520	-1198	921	438	-1359	3	-34	-38	-38	-114	19	0
1869	97	0	-451	-1519	-1068	985	308	-1293	-102	-29	13	-126	48	-19	0
1870	97	0	-353	-1507	-1154	930	400	-1330	-77	40	-21	-102	32	9	0
1871	97	0	-359	-1495	-1136	927	388	-1315	-7	131	-34	13	91	50	0
1872	97	0	-341	-1495	-1154	918	406	-1324	-27	0	54	-17	17	46	0
1873	97	0	-355	-1493	-1138	924	391	-1315	42	-25	60	-104	44	15	0
1874	97	0	-394	-1497	-1103	945	354	-1300	-27	-7	-27	-98	29	-29	0
1875	97	0	-431	-1505	-1074	968	321	-1289	-110	-29	-100	-135	29	-17	0
1876	97	0	-417	-1509	-1092	963	337	-1300	-44	-75	-77	-17	-46	17	0
1877	97	0	-376	-1491	-1115	933	369	-1303	40	-62	-19	-56	21	1	0
1878	97	0	-325	-1487	-1162	906	418	-1324	13	-7	-62	-64	-7	-25	0
1879	97	0	-393	-1489	-1096	941	351	-1292	1	-31	-29	-44	40	-13	0
1880	97	0	-321	-1455	-1134	888	406	-1294	-31	-1	0	-50	83	79	0
1881	97	0	-279	-1433	-1154	856	437	-1293	56	46	106	-95	131	23	0
1882	97	0	-347	-1445	-1098	896	375	-1271	-65	58	-15	-91	141	1	0
1883	97	0	-346	-1445	-1099	895	376	-1272	-7	56	-11	-32	62	-11	0
1884	97	0	-328	-1437	-1109	882	390	-1273	-40	64	-27	-97	40	29	0
1885	97	0	-382	-1439	-1057	910	337	-1248	-89	-65	-64	-135	5	-13	0
1886	97	0	-326	-1451	-1125	888	399	-1288	-23	67	-36	-104	116	60	0
1887	97	0	-310	-1441	-1131	875	410	-1286	-19	48	-75	-58	62	-1	0
1888	97	0	-355	-1429	-1074	892	359	-1251	13	44	-64	-143	11	34	0
1889	97	0	-330	-1416	-1086	873	378	-1251	-54	-3	-50	-112	-1	25	0
1890	97	0	-306	-1427	-1121	866	407	-1274	7	31	58	-89	106	141	0
1891	97	0	-351	-1435	-1084	893	366	-1259	-58	31	44	-110	64	50	0
1892	97	0	-295	-1427	-1132	861	418	-1279	15	38	25	-71	75	60	0
1893	97	0	-396	-1422	-1026	909	315	-1224	19	5	15	-58	85	23	0
1894	97	0	-330	-1418	-1088	874	379	-1253	-34	52	-91	-118	81	11	0
1895	97	0	-360	-1423	-1063	891	351	-1243	32	-50	-93	-91	118	13	0
1896	97	0	-386	-1429	-1043	907	328	-1236	-67	-1	-42	-108	95	-87	0
1897	97	0	-388	-1425	-1037	906	324	-1231	-7	91	-122	-71	32	-1	0
1898	97	0	-351	-1418	-1067	884	358	-1242	-56	5	0	-180	40	-3	0
1899	97	0	-368	-1423	-1055	895	343	-1239	-44	40	-13	-106	79	23	0
1900	97	0	-342	-1416	-1074	879	366	-1245	-21	11	-15	-106	83	-5	0
1901	97	0	-384	-1418	-1034	901	325	-1226	21	60	-5	-77	188	7	0
1902	97	0	-346	-1418	-1072	882	363	-1245	-67	32	-32	-98	93	-75	0
1903	97	0	-343	-1427	-1084	885	370	-1255	38	60	69	-62	83	52	0
1904	97	0	-477	-1427	-950	952	236	-1188	-54	-38	-89	-137	58	-67	0
1905	97	0	-337	-1431	-1094	884	378	-1262	-25	17	-139	-128	38	-50	0
1906	97	0	-446	-1441	-995	943	274	-1218	-46	71	-64	-87	120	40	0
1907	97	0	-406	-1443	-1037	924	315	-1240	-13	-71	-71	-118	27	7	0
1908	97	0	-359	-1455	-1096	907	368	-1275	-5	56	-9	-36	-15	32	0
1909	97	0	-396	-1445	-1049	920	326	-1247	23	-23	-52	-129	36	-13	0
1910	97	0	-363	-1447	-1084	905	360	-1265	-52	102	21	-77	81	145	0
1911	97	0	-450	-1466	-1016	958	283	-1241	-65	-62	-3	-116	83	-36	0
1912	97	0	-374	-1470	-1096	922	361	-1283	21	34	48	-89	155	25	0
1913	97	0	-410	-1480	-1070	945	330	-1275	114	15	-19	-42	83	48	0
1914	97	0	-435	-1503	-1068	969	316	-1285	-44	9	-58	-98	-27	-23	0
1915	97	0	-464	-1505	-1041	984	288	-1273	-73	-81	-58	-102	40	-32	0
1916	97	0	-405	-1528	-1123	966	359	-1325	-11	-17	-27	-79	110	23	0
1917	97	0	-405	-1534	-1129	969	362	-1331	-64	7	-50	-145	95	-15	0
1918	97	0	-400	-1536	-1136	968	368	-1336	-31	124	-17	-19	95	27	0
1919	97	0	-400	-1542	-1142	971	371	-1342	17	65	15	-120	67	-11	0
1920	97	0	-429	-1550	-1121	989	346	-1335	11	52	-9	-131	118	11	0
1921	97	0	-415	-1544	-1129	979	357	-1336	-19	-15	-21	-91	56	0	0
1922	97	0	-394	-1548	-1154	971	380	-1351	-27	73	62	-60	77	124	0
1923	97	0	-431	-1532	-1101	981	335	-1316	-56	-36	-19	-159	110	-1	0
1924	97	0	-417	-1534	-1117	975	350	-1325	34	-15	-13	-114	67	93	0
1925	97	0	-390	-1536	-1146	963	378	-1341	-71	46	-139	-116	85	-7	0
1926	97	0	-378	-1536	-1158	957	390	-1347	-29	58	-69	-65	95	29	0
1927	97	0	-435	-1536	-1101	985	333	-1318	-97	0	-112	-62	9	-40	0
1928	97	0	-464	-1538	-1074	1001	305	-1306	5	-58	-81	-62	-17	32	0
1929	97	0	-423	-1538	-1115	980	346	-1326	5	17	-65	-62	25	17	0
1930	97	0	-421	-1532	-1111	976	345	-1321	27	32	21	-56	54	52	0
1931	97	0	-429	-1544	-1115	986	343	-1329	19	-13	-56	-46	69	60	0
1932	97	0	-417	-1530	-1113	973	348	-1321	-21	36	-5	-67	34	17	0
1933	97	0	-370	-1526	-1156	948	393	-1341	-7	-7	-17	-11	11	38	0
1934	97	0	-417	-1526	-1109	971	346	-1317	-23	44	-34	-95	42	48	0
1935	97	0	-430	-1524	-1094	977	332	-1309	-15	-52	-114	-77	15	17	0
1936	97	0	-407	-1530	-1123	968	358	-1326	-54	-9	-46	-137	120	1	0
1937	97	0	-459	-1526	-1067	992	304	-1296	-17	-17	-116	-168	52	-23	0
1938	97	0	-468	-1536	-1068	1002	300	-1302	-46	-23	-81	-75	-1	-56	0
1939	97	0	-476	-1546	-1070	1011	297	-1308	-91	-5	-62	-97	7	31	0
1940	97	0	-380	-1536	-1156	958	388	-1346	62	75	34	-7	73	129	0
1941	97	0	-447	-1515	-1068	981	310	-1291	-71	19	-31	-133	95	38	0
1942	97	0	-384	-1511	-1127	947	371	-1319	44	17	67	-131	44	42	0
1943	97	0	-460	-1528	-1068	994	304	-1298	-89	29	-17	-95	-1	-9	0
1944	97	0	-411	-1534	-1123	972	356	-1328	-1	64	-64	-27	-27	21	0
1945	97	0	-472	-1544	-1072	1008	300	-1308	-69	42	-89	-122	71	-42	0
1946	97	0	-442	-1561	-1119	1001	338	-1340	-40	-29	-44	-87	29	0	0
1947	97	0	-470	-1581	-1111	1025	320	-1346	11	21	-83	-73	-15	56	0
1948	97	0	-489	-1594	-1105	1041	308	-1349	-52	27	-131	-73	-3	-79	0
1949	97	0	-456	-1623	-1167	1039	355	-1395	-58	52	-5	-102	62	60	0
1950	97	0	-460	-1643	-1183	1051	361	-1413	-9	56	5	-64	95	69	0
1951	97	0	-520	-1637	-1117	1078	298	-1377	-100	29	-1	-116	23	36	0
1952	97	0	-461	-1650	-1189	1055	364	-1419	-89	85	42	7	-34	97	0
1953	97	0	-516	-1656	-1140	1086	312	-1398	1	9	21	-29	-64	-3	0
1954	97	0	-489	-1691	-1202	1090	356	-1446	-29	17	-23	-87	5	54	0
1955	97	0	-588	-1763	-1175	1175	293	-1469	-114	0	-124	-93	3	27	0
1956	97	0	-511	-1746	-1235	1128	362	-1490	-9	25	-58	-65	15	32	0
1957	97	0	-437	-1604	-1167	1020	365	-1385	-38	3	-27	-116	48	7	0
1958	97	0	-410	-1416	-1006	913	298	-1211	-48	-13	-13	-56	-15	40	0
1959	97	0	-212	-1117	-905	664	346	-1011	-29	1	-40	-91	-23	27	0
1960	97	0	-2	-754	-752	378	375	-753	73	67	-11	7	50	29	0
1961	97	0	91	-320	-411	114	251	-365	-69	31	-13	-89	13	3	0
1962	97	0	428	85	-343	-256	385	-129	27	69	65	-29	48	60	0
1963	97	0	468	337	-131	-402	299	103	-31	56	-19	-64	7	-31	0
1964	97	0	514	485	-29	-499	271	228	-38	-29	-40	-95	-67	-3	0
1965	97	0	573	552	-21	-562	297	265	-77	-7	-104	-31	-85	-25	0
1966	97	0	525	463	-62	-494	293	200	-29	-25	-93	-69	-27	31	0
1967	97	0	424	141	-283	-282	353	-71	1	31	-100	-36	-34	3	0
1968	97	0	207	-312	-519	52	363	-415	-83	-13	-52	-52	-67	-7	0
1969	97	0	-51	-743	-692	397	320	-717	-54	-67	-13	23	-29	69	0
1970	97	0	-181	-1123	-942	652	380	-1032	-17	19	-11	-50	9	69	1
1971	97	0	-314	-1425	-1111	869	398	-1268	-52	79	81	-19	42	112	0
1972	97	0	-572	-1588	-1016	1080	222	-1302	-149	44	-58	-34	-27	17	0
1973	97	0	-399	-1621	-1222	1010	411	-1421	-42	56	-50	3	21	17	0
1974	97	0	-527	-1619	-1092	1073	282	-1355	-79	-11	15	-29	-29	60	0
1975	97	0	-450	-1592	-1142	1021	346	-1367	-19	15	-112	-21	-50	-17	0
1976	97	0	-444	-1565	-1121	1004	338	-1343	-87	9	-100	-19	-23	-42	0
1977	97	0	-427	-1573	-1146	1000	359	-1359	-69	11	-56	-11	32	-29	0
1978	97	0	-458	-1569	-1111	1013	326	-1340	19	-11	-97	-85	-19	-65	0
1979	97	0	-452	-1571	-1119	1011	333	-1345	-31	91	-34	-52	0	-29	0
1980	97	0	-435	-1548	-1113	991	339	-1330	-27	-9	36	-62	-38	-7	0
1981	92	0	-429	-1546	-1117	987	344	-1331	-79	50	65	-58	-3	87	0
1982	92	0	-429	-1538	-1109	983	340	-1323	-58	-27	21	-95	9	42	0
1983	92	0	-425	-1536	-1111	980	343	-1323	-65	-3	-7	-87	21	34	0
1984	92	0	-470	-1544	-1074	1007	302	-1309	-75	31	-62	-131	-34	-34	0
1985	92	0	-428	-1524	-1096	976	334	-1310	-60	-89	-25	-135	-50	38	0
1986	92	0	-471	-1530	-1059	1000	294	-1294	-93	-44	-161	-23	-60	-36	0
1987	92	0	-380	-1530	-1150	955	385	-1340	9	-58	-44	23	-27	-32	0
1988	92	0	-466	-1550	-1084	1008	309	-1317	-48	58	-3	-71	0	-34	0
1989	92	0	-435	-1544	-1109	989	337	-1326	-25	1	-11	-89	-9	7	0
1990	92	0	-383	-1548	-1165	965	391	-1356	-21	85	75	-52	48	52	0
1991	92	0	-415	-1553	-1138	984	361	-1345	-25	25	-21	-19	-97	1	0
1992	92	0	-394	-1548	-1154	971	380	-1351	40	81	-31	-97	62	46	0
1993	92	0	-491	-1540	-1049	1015	279	-1294	-110	25	-42	-102	-9	-71	0
1994	92	0	-423	-1540	-1117	981	347	-1328	-87	50	-7	-44	-34	7	0
1995	92	0	-460	-1546	-1086	1003	313	-1316	-58	1	-69	-48	23	-34	0
1996	92	0	-453	-1552	-1099	1002	323	-1325	-58	21	-118	-108	-31	-77	0
1997	92	0	-474	-1548	-1074	1011	300	-1311	27	-17	-46	-36	32	-46	0
1998	92	0	-444	-1532	-1088	988	322	-1310	-15	-7	-79	-58	19	-3	0
1999	92	0	-447	-1519	-1072	983	312	-1295	0	122	-1	23	65	3	0
[truncated: 29,369 more rows]
