# Supplementary material for: A Robust and Real-Time Capable Envelope-Based Algorithm for Heart Sound Classification: Validation under Different Physiological Conditions
Source: Sensors (Basel). 2020 Feb 11;20(4):972. doi: 10.3390/s20040972 (PMC7070375; doi:10.3390/s20040972)
Supplement: Supplementary file 1 [file sensors-20-00972-s001.zip › Messungen/ys/ys08_unfiltered.csv]

Dataset No.	Pulse (bpm)	Pacer Bit	leadI (�V)	leadII (�V)	leadIII (�V)	lead_avR (�V)	lead_avL (�V)	lead_avF (�V)	V1 (�V)	V2 (�V)	V3 (�V)	V4 (�V)	V5 (�V)	V6 (�V)	R-Wave
1	0	0	673	682	9	-677	332	345	65	48	81	100	211	197	0
2	0	0	648	682	34	-665	307	358	184	116	174	21	159	95	0
3	0	0	341	688	347	-514	-3	517	31	54	137	-19	56	-79	0
4	0	0	324	688	364	-506	-20	526	17	-75	108	67	104	-89	0
5	0	0	276	706	430	-491	-77	568	40	-112	42	188	389	-71	0
6	0	0	242	717	475	-479	-116	596	50	-19	40	64	219	-58	0
7	0	0	361	723	362	-542	0	542	95	172	190	-15	197	-79	0
8	0	0	322	731	409	-526	-43	570	32	112	116	5	129	-69	0
9	0	0	557	733	176	-645	190	454	-3	-1	110	106	234	-13	1
10	0	0	712	756	44	-734	334	400	93	5	1	129	374	226	0
11	0	0	716	760	44	-738	336	402	-11	-3	50	62	333	190	0
12	0	0	722	762	40	-742	341	401	104	128	65	102	168	118	0
13	0	0	470	764	294	-617	88	529	-83	162	25	116	155	-186	0
14	0	0	361	764	403	-562	-21	583	-151	-27	-40	69	133	-102	0
15	0	0	428	781	353	-604	37	567	-98	-124	-52	143	190	-89	0
16	0	0	315	803	488	-559	-86	645	-112	-11	-13	67	139	13	0
17	0	0	369	805	436	-587	-33	620	-52	71	67	-79	153	-25	0
18	0	0	423	814	391	-618	16	602	-44	106	27	54	-31	-104	0
19	0	0	567	805	238	-686	164	521	-141	3	-38	85	176	11	0
20	0	0	847	826	-21	-836	434	402	-19	-23	-122	300	240	194	0
21	0	0	785	841	56	-813	364	448	-89	13	-27	65	170	166	0
22	0	0	760	843	83	-801	338	463	27	120	13	29	75	79	0
23	0	0	576	859	283	-717	146	571	-56	75	114	-13	-110	-64	0
24	0	0	421	853	432	-637	-5	642	-50	-3	-3	62	31	-40	0
25	0	0	367	861	494	-614	-63	677	-77	-139	-168	225	0	-64	0
26	0	0	357	874	517	-615	-80	695	-77	5	-77	91	-17	-3	0
27	0	0	355	900	545	-627	-95	722	-17	85	-13	-27	-87	-46	0
28	0	0	433	896	463	-664	-15	679	-5	147	52	29	-166	-83	0
29	0	0	520	913	393	-716	63	653	182	172	52	-118	-232	3	0
30	0	0	776	898	122	-837	327	510	-17	7	-3	122	-5	149	0
31	0	0	915	915	0	-915	457	457	-102	-141	-65	188	184	226	0
32	0	0	821	937	116	-879	352	526	67	9	73	322	27	69	0
33	0	0	433	931	498	-682	-32	714	170	215	112	-32	-221	-161	0
34	0	0	398	931	533	-664	-67	732	213	162	-19	-139	-291	141	0
35	0	0	469	915	446	-692	11	680	-131	-54	25	15	-161	79	0
36	0	0	505	937	432	-721	36	684	133	62	133	155	-108	27	0
37	0	0	409	913	504	-661	-47	708	-3	65	188	73	-180	-31	0
38	0	0	388	900	512	-644	-62	706	48	32	149	75	-143	-110	0
39	0	0	454	884	430	-669	12	657	194	44	-3	-184	-261	190	0
40	0	0	788	859	71	-823	358	465	58	-54	-1	225	64	168	0
41	0	0	727	847	120	-787	303	483	83	7	83	145	15	199	0
42	0	0	693	803	110	-748	291	456	36	36	238	141	-102	56	0
43	0	0	481	779	298	-630	91	538	77	83	137	52	-197	3	0
44	0	0	368	754	386	-561	-9	570	-85	-32	81	98	-69	-62	0
45	0	0	314	744	430	-529	-58	587	-64	-106	9	118	40	-21	0
46	0	0	235	731	496	-483	-130	613	-23	27	21	98	64	-11	0
47	0	0	334	706	372	-520	-19	539	143	87	75	-3	-32	-9	0
48	0	0	283	686	403	-484	-60	544	-32	100	131	3	-114	-65	0
49	0	0	509	646	137	-577	186	391	-19	62	147	153	153	87	0
50	0	0	688	634	-54	-661	371	290	-31	-62	46	157	269	145	0
51	0	0	748	630	-118	-689	433	256	-3	100	141	67	213	126	0
52	0	0	643	599	-44	-621	343	277	-137	106	246	75	162	40	0
53	0	0	392	580	188	-486	102	384	-98	95	145	9	62	-133	0
54	0	0	206	570	364	-388	-79	467	-135	-29	29	31	188	-13	0
55	0	0	341	556	215	-448	63	385	-56	-7	21	-5	139	128	0
56	0	0	152	541	389	-346	-118	465	-122	3	46	54	197	5	0
57	0	0	221	527	306	-374	-42	416	27	73	73	-13	180	-67	0
58	0	0	346	508	162	-427	92	335	-104	149	199	7	98	-27	0
59	0	0	475	498	23	-486	226	260	-176	106	126	137	267	129	0
60	0	0	701	496	-205	-598	453	145	-95	-102	40	192	397	128	0
61	0	0	735	485	-250	-610	492	117	7	83	137	141	388	221	0
62	0	0	560	485	-75	-522	317	205	-50	102	209	58	265	162	0
63	0	0	488	471	-17	-479	252	227	-102	52	205	118	60	-112	0
64	0	0	302	461	159	-381	71	310	-184	29	178	89	197	42	0
65	0	0	270	469	199	-369	35	334	-226	-161	83	98	180	44	0
66	0	0	227	475	248	-351	-10	361	-128	-23	118	54	203	17	0
67	0	0	277	455	178	-366	49	316	-248	170	240	23	197	-60	0
68	0	0	151	463	312	-307	-80	387	104	226	124	-11	81	-71	0
69	0	0	343	440	97	-391	123	268	89	194	168	-17	11	42	0
70	0	0	571	428	-143	-499	357	142	-151	-65	27	-15	225	137	0
71	0	0	788	428	-360	-608	574	34	-162	-100	-73	273	419	345	0
72	0	0	593	446	-147	-519	370	149	-77	-1	147	275	312	112	0
73	0	0	363	444	81	-403	141	262	5	254	259	58	-31	-95	0
74	0	0	223	424	201	-323	11	312	97	143	188	-42	-213	-110	0
75	0	0	266	417	151	-341	57	284	-147	-11	23	128	15	-44	0
76	0	0	256	424	168	-340	44	296	-217	-118	-9	54	11	-13	0
77	0	0	285	428	143	-356	71	285	-73	13	73	273	162	65	0
78	0	0	260	428	168	-344	46	298	1	73	97	159	-46	-56	0
79	0	0	417	438	21	-427	198	229	174	207	-23	-155	-100	238	0
80	0	0	589	442	-147	-515	368	147	60	-11	-89	9	54	325	0
81	0	0	818	432	-386	-625	602	23	-188	-9	190	370	75	192	0
82	0	0	563	432	-131	-497	347	150	15	65	110	124	-42	97	0
83	0	0	380	434	54	-407	163	244	17	52	106	13	-157	1	0
84	0	0	235	419	184	-327	25	301	-65	-106	91	67	-135	-31	0
85	0	0	269	426	157	-347	56	291	-54	-46	32	176	-69	112	0
86	0	0	242	436	194	-339	24	315	67	19	52	67	-104	124	0
87	0	0	178	430	252	-304	-37	341	67	129	98	-11	-190	93	0
88	0	0	287	420	133	-353	77	276	79	97	141	118	-215	-34	0
89	0	0	357	411	54	-384	151	232	-31	102	124	174	-5	180	0
90	0	0	652	420	-232	-536	442	94	27	-48	108	207	69	137	0
91	0	0	662	432	-230	-547	446	101	118	65	213	207	58	296	0
92	0	0	575	420	-155	-497	365	132	-29	60	254	104	-131	104	0
93	0	0	367	417	50	-392	158	233	85	38	219	106	-120	-15	0
94	0	0	219	428	209	-323	5	318	89	-21	120	98	-21	85	0
95	0	0	186	436	250	-311	-32	343	-54	-54	32	-29	-65	100	0
96	0	0	283	432	149	-357	67	290	32	93	159	108	27	65	0
97	0	0	116	432	316	-274	-100	374	77	62	195	-44	-27	87	0
98	0	0	227	426	199	-326	14	312	64	21	225	9	-135	5	0
99	0	0	374	430	56	-402	159	243	-46	-13	203	215	56	128	0
100	0	0	563	428	-135	-495	349	146	3	-83	77	192	205	228	0
101	0	0	694	438	-256	-566	475	91	133	104	188	232	258	279	0
102	0	0	521	430	-91	-475	306	169	32	100	145	23	65	122	0
103	0	0	378	434	56	-406	161	245	-11	151	143	100	-71	-1	0
104	0	0	196	424	228	-310	-16	326	-93	9	133	106	79	13	0
105	0	0	242	428	186	-335	28	307	-83	-81	1	153	135	-21	0
106	0	0	146	438	292	-292	-73	365	9	-48	106	67	157	50	0
107	0	0	153	432	279	-292	-63	355	38	71	118	54	38	32	0
108	0	0	298	426	128	-362	85	277	9	89	285	85	133	-87	0
109	0	0	297	430	133	-363	82	281	128	126	17	-128	106	184	0
110	0	0	618	430	-188	-524	403	121	-64	-102	131	190	405	203	0
111	0	0	614	434	-180	-524	397	127	79	-5	129	135	254	271	0
112	0	0	561	422	-139	-491	350	141	100	159	223	71	162	104	0
113	0	0	435	420	-15	-427	225	202	48	52	164	69	73	-118	0
114	0	0	167	415	248	-291	-40	331	-104	9	149	118	188	38	0
115	0	0	242	424	182	-333	30	303	-104	-83	-58	145	201	0	0
116	0	0	239	436	197	-337	21	316	85	118	147	147	312	143	0
117	0	0	163	436	273	-299	-55	354	-9	69	69	-17	81	38	0
118	0	0	351	442	91	-396	130	266	50	180	197	77	87	-1	0
119	0	0	374	426	52	-400	161	239	44	73	71	199	283	69	0
120	0	0	605	448	-157	-526	381	145	-52	-81	29	176	318	116	0
121	0	0	770	450	-320	-610	545	65	149	122	228	211	320	289	0
122	0	0	564	450	-114	-507	339	168	56	-1	145	225	327	98	0
123	0	0	383	448	65	-415	159	256	85	174	362	139	3	-40	0
124	0	0	118	426	308	-272	-95	367	139	139	139	-98	-128	-155	0
125	0	0	225	409	184	-317	20	296	-65	-69	106	108	85	3	0
126	0	0	273	422	149	-347	62	285	-186	-269	1	256	300	56	0
127	0	0	324	442	118	-383	103	280	32	62	225	269	211	54	0
128	0	0	118	440	322	-279	-102	381	46	161	314	21	-73	-89	0
129	0	0	378	424	46	-401	166	235	153	277	85	1	-133	-100	0
130	0	0	598	432	-166	-515	382	133	32	-93	97	277	327	259	0
131	0	0	738	422	-316	-580	527	53	-79	-64	162	176	7	116	0
132	0	0	594	428	-166	-511	380	131	60	-48	75	287	230	170	0
133	0	0	444	419	-25	-431	234	197	85	95	186	95	-38	3	0
134	0	0	242	424	182	-333	30	303	170	192	118	-11	-201	-114	0
135	0	0	330	403	73	-366	128	238	-126	62	-9	3	-21	110	0
136	0	0	334	417	83	-375	125	250	-228	-126	170	322	-11	17	0
137	0	0	177	419	242	-298	-32	330	-3	15	159	263	71	-110	0
138	0	0	87	436	349	-261	-131	392	213	145	65	118	-52	58	0
139	0	0	366	426	60	-396	153	243	124	-38	29	133	-98	180	0
140	0	0	637	424	-213	-530	425	105	42	-69	139	180	135	234	0
141	0	0	651	434	-217	-542	434	108	122	-13	85	145	64	228	0
142	0	0	606	432	-174	-519	390	129	114	147	157	56	-73	182	0
143	0	0	386	420	34	-403	176	227	-27	98	190	3	-149	-31	0
144	0	0	317	415	98	-366	109	256	62	-11	135	104	-64	15	0
145	0	0	325	420	95	-372	115	257	98	-104	87	122	36	98	0
146	0	0	316	428	112	-372	102	270	81	122	172	161	-50	147	0
147	0	0	219	424	205	-321	7	314	11	38	122	9	-174	56	0
148	0	0	277	422	145	-349	66	283	79	97	159	62	-151	-5	0
149	0	0	390	405	15	-397	187	210	-29	3	149	137	69	162	0
150	0	0	597	417	-180	-507	388	118	21	-54	42	190	192	161	0
151	0	0	623	422	-201	-522	412	110	137	29	93	106	81	261	0
152	0	0	480	430	-50	-455	265	190	114	159	60	-7	31	162	0
153	0	0	388	426	38	-407	175	232	17	69	77	48	-176	-15	0
154	0	0	307	415	108	-361	99	261	-77	15	83	104	44	71	0
155	0	0	226	420	194	-323	16	307	-34	-81	48	100	116	7	0
156	0	0	246	434	188	-340	29	311	31	67	67	93	79	48	0
157	0	0	191	417	226	-304	-17	321	54	141	143	23	-9	-11	0
158	0	0	245	417	172	-331	36	294	-27	44	149	15	11	-126	0
159	0	0	379	413	34	-396	172	223	-11	27	147	118	143	114	0
160	0	0	590	420	-170	-505	380	125	-13	-73	17	162	213	182	0
161	0	0	607	419	-188	-513	397	115	106	46	129	161	306	242	0
162	0	0	493	420	-73	-456	283	173	91	56	93	29	71	147	0
163	0	0	402	419	17	-410	192	218	17	128	151	-25	11	-135	0
164	0	0	106	424	318	-265	-106	371	174	79	46	-77	-67	110	0
165	0	0	227	407	180	-317	23	293	-104	-172	110	81	79	-42	0
166	0	0	180	432	252	-306	-36	342	54	141	81	192	265	64	0
167	0	0	106	428	322	-267	-108	375	21	95	73	36	65	-29	0
168	0	0	194	420	226	-307	-16	323	46	73	161	50	-69	23	0
169	0	0	343	401	58	-372	142	229	32	-25	180	151	242	147	0
170	0	0	550	397	-153	-473	351	122	-5	-5	54	145	358	238	0
171	0	0	628	417	-211	-522	419	103	100	-5	176	129	176	236	0
172	0	0	479	417	-62	-448	270	177	104	104	143	17	116	85	0
173	0	0	336	419	83	-377	126	251	-7	73	126	-65	-21	-44	0
174	0	0	155	411	256	-283	-50	333	-58	-7	87	50	97	-7	0
175	0	0	148	411	263	-279	-57	337	-34	-194	15	58	207	-38	0
176	0	0	163	426	263	-294	-50	344	64	25	-11	65	95	9	0
177	0	0	165	426	261	-295	-48	343	-3	-27	129	240	287	32	0
178	0	0	153	438	285	-295	-66	361	50	195	223	42	-29	0	0
179	0	0	301	419	118	-360	91	268	180	250	100	-60	-58	-36	0
180	0	0	585	399	-186	-492	385	106	21	-11	100	129	133	186	0
181	0	0	709	420	-289	-564	499	65	-137	-192	-1	192	393	236	0
182	0	0	624	432	-192	-528	408	120	19	-15	135	252	207	108	0
183	0	0	302	420	118	-361	92	269	-17	194	131	-87	-131	-120	0
184	0	0	205	389	184	-297	10	286	-40	-5	98	118	13	85	0
185	0	0	207	395	188	-301	9	291	-25	-83	-19	100	122	-31	0
186	0	0	211	397	186	-304	12	291	81	60	-5	118	73	0	0
187	0	0	152	386	234	-269	-41	310	102	104	106	29	-5	87	0
188	0	0	255	388	133	-321	61	260	1	89	141	17	-155	-69	0
189	0	0	289	384	95	-336	97	239	-46	29	186	104	89	153	0
190	0	0	540	399	-141	-469	340	129	0	-147	34	102	118	128	0
191	0	0	658	420	-238	-539	448	91	110	81	131	128	118	228	0
192	0	0	503	457	-46	-480	274	205	5	-93	129	240	159	79	0
193	0	0	372	500	128	-436	122	314	153	42	159	9	-128	-13	0
194	0	0	246	498	252	-372	-3	375	161	126	232	-147	-225	-25	0
195	0	0	251	510	259	-380	-4	384	54	-13	95	31	-104	21	0
196	0	0	313	514	201	-413	56	357	-267	-186	201	234	-17	-85	0
197	0	0	207	521	314	-364	-53	417	-48	-27	234	320	83	-46	0
198	0	0	39	547	508	-293	-234	527	246	108	54	-93	-184	73	0
199	0	0	374	525	151	-449	111	338	1	-32	126	102	-19	161	0
200	0	0	592	527	-65	-559	328	231	15	-54	95	153	141	180	0
201	0	0	544	529	-15	-536	279	257	77	0	36	44	56	176	0
202	0	0	635	517	-118	-576	376	199	139	155	162	64	-67	153	0
203	0	0	329	519	190	-424	69	354	-40	98	161	69	-176	31	0
204	0	0	161	504	343	-332	-91	423	-93	-97	19	11	-155	7	0
205	0	0	253	516	263	-384	-5	389	-3	-81	83	143	31	69	0
206	0	0	49	514	465	-281	-208	489	-38	-67	67	71	25	38	0
207	0	0	241	506	265	-373	-12	385	-106	-9	240	149	-5	-155	0
208	0	0	-6	508	514	-251	-260	511	242	145	114	79	29	48	0
209	0	0	190	490	300	-340	-55	395	67	-164	7	143	-106	67	0
210	0	0	630	471	-159	-550	394	156	60	-50	77	176	186	182	0
211	0	0	524	457	-67	-490	295	195	67	-44	197	67	211	236	0
212	0	0	469	438	-31	-453	250	203	133	87	104	13	0	162	0
213	0	0	314	428	114	-371	100	271	67	102	166	15	-106	3	0
214	0	0	171	419	248	-295	-38	333	-60	-42	182	65	25	-36	0
215	0	0	153	430	277	-291	-62	353	3	-91	11	64	172	-9	0
216	0	0	86	442	356	-264	-135	399	5	-1	100	32	73	15	0
217	0	0	146	438	292	-292	-73	365	100	157	133	21	17	31	0
218	0	0	222	419	197	-320	12	308	89	93	219	27	-93	-1	0
219	0	0	194	419	225	-306	-15	322	100	-36	91	97	147	116	0
220	0	0	459	417	-42	-438	250	187	69	-166	38	166	331	170	0
221	0	0	602	420	-182	-511	392	119	155	44	147	129	228	248	0
222	0	0	453	397	-56	-425	254	170	-29	-42	259	248	323	145	0
223	0	0	229	419	190	-324	19	304	199	256	176	-42	7	-85	0
224	0	0	62	407	345	-234	-141	376	267	120	145	-91	-199	-128	0
225	0	0	51	388	337	-219	-143	362	-124	-240	67	110	149	65	0
226	0	0	126	413	287	-269	-80	350	100	-46	135	112	114	-29	0
227	0	0	93	407	314	-250	-110	360	77	75	108	-5	46	13	0
228	0	0	213	405	192	-309	10	298	56	153	228	93	79	-17	0
229	0	0	258	389	131	-323	63	260	-50	-64	159	112	71	79	0
230	0	0	464	393	-71	-428	267	161	-32	-143	52	176	190	203	0
231	0	0	527	405	-122	-466	324	141	79	71	135	182	298	226	0
232	0	0	466	399	-67	-432	266	166	135	108	129	64	93	98	0
233	0	0	246	407	161	-326	42	284	240	271	250	-13	-60	-135	0
234	0	0	57	386	329	-221	-136	357	192	176	81	-15	-250	-114	0
235	0	0	107	376	269	-241	-81	322	-27	-95	79	15	31	7	0
236	0	0	183	386	203	-284	-10	294	-164	-114	-36	58	215	118	0
237	0	0	136	395	259	-265	-61	327	25	48	97	269	195	-7	0
238	0	0	101	399	298	-250	-98	348	252	226	269	34	-52	-29	0
239	0	0	239	378	139	-308	50	258	-85	11	77	124	155	17	0
240	0	0	372	391	19	-381	176	205	106	112	153	133	15	174	0
241	0	0	542	403	-139	-472	340	132	126	-34	110	147	77	226	0
242	0	0	461	397	-64	-429	262	166	114	124	98	81	13	133	0
243	0	0	300	393	93	-346	103	243	60	69	106	3	-149	-71	0
244	0	0	73	360	287	-216	-107	323	-81	15	75	31	-58	21	0
245	0	0	128	314	186	-221	-29	250	0	-108	27	143	-54	34	0
246	0	0	-79	250	329	-85	-204	289	-5	32	27	48	0	54	0
247	0	0	-18	172	190	-77	-104	181	176	56	128	9	-27	44	0
248	0	0	-82	106	188	-12	-135	147	60	34	155	29	-124	-104	0
249	0	0	60	87	27	-73	16	57	304	215	75	-25	-259	-56	0
250	0	0	292	62	-230	-177	261	-84	77	17	118	50	19	289	0
251	0	0	471	122	-349	-296	410	-113	-81	-184	170	302	42	110	0
252	0	0	383	207	-176	-295	279	15	108	77	248	322	93	48	0
253	0	0	113	308	195	-210	-41	251	67	-32	126	106	-184	-65	0
254	0	0	155	459	304	-307	-74	381	73	-44	129	85	-102	56	0
255	0	0	202	667	465	-434	-131	566	23	-116	31	108	-31	91	0
256	0	0	285	874	589	-579	-152	731	157	-11	79	52	-19	9	0
257	0	0	318	1016	698	-667	-190	857	137	98	180	60	-155	50	0
258	0	0	524	1216	692	-870	-84	954	89	36	254	0	-157	-77	0
259	0	0	834	1577	743	-1205	45	1160	100	17	236	155	50	170	0
260	0	0	1236	2095	859	-1665	188	1477	131	-188	182	157	98	186	0
261	0	0	1647	2692	1045	-2169	301	1868	271	25	143	240	133	277	0
262	0	0	1714	3169	1455	-2441	129	2312	122	60	170	7	-27	124	0
263	0	0	1746	3362	1616	-2554	65	2489	112	79	215	-79	-42	-71	0
264	0	0	1523	3311	1788	-2417	-132	2549	29	-36	215	67	15	-9	0
265	0	0	1474	3138	1664	-2306	-95	2401	5	-164	65	104	69	-42	0
266	0	0	1323	2766	1443	-2044	-60	2104	-186	-271	110	219	182	-5	0
267	0	0	1053	2296	1243	-1674	-95	1769	1	-95	226	201	186	1	0
268	0	0	786	1897	1111	-1341	-162	1504	91	215	362	23	-46	-100	0
269	0	0	745	1468	723	-1106	11	1095	-77	-11	168	75	73	54	1
270	0	0	908	1162	254	-1035	327	708	65	-100	161	180	265	265	0
271	0	0	658	853	195	-755	231	524	60	29	157	104	176	236	0
272	0	0	590	688	98	-639	246	393	106	128	147	-79	164	93	0
273	0	0	411	519	108	-465	151	313	69	98	203	40	-3	-64	0
274	0	0	68	413	345	-240	-138	379	-149	-106	56	56	11	-64	0
275	0	0	138	372	234	-255	-48	303	-48	-106	-1	46	120	-32	0
276	0	0	56	370	314	-213	-129	342	7	38	11	48	110	15	0
277	0	0	106	364	258	-235	-76	311	-42	-5	44	100	254	0	0
278	0	0	12	376	364	-194	-176	370	31	131	194	56	-38	-112	0
279	0	0	156	384	228	-270	-36	306	194	225	17	13	27	-75	0
280	0	0	408	405	-3	-406	205	201	162	31	-116	-15	172	207	0
281	0	0	610	411	-199	-510	404	106	-32	-155	-87	201	374	304	0
282	0	0	474	442	-32	-458	253	205	52	-65	15	201	254	87	0
283	0	0	264	442	178	-353	43	310	-31	153	236	122	21	-112	0
284	0	0	99	413	314	-256	-107	363	-27	-5	64	141	62	13	0
285	0	0	85	422	337	-253	-126	379	-89	-250	3	32	-15	-36	0
286	0	0	137	424	287	-280	-75	355	161	32	112	83	106	98	0
287	0	0	-7	417	424	-205	-215	420	21	13	145	-29	-77	9	0
288	0	0	179	405	226	-292	-23	315	102	81	221	29	-83	-73	0
289	0	0	187	388	201	-287	-7	294	-81	-71	186	52	91	-38	0
290	0	0	476	399	-77	-437	276	161	98	-131	95	131	176	180	0
291	0	0	465	401	-64	-433	264	168	73	48	168	100	155	254	0
292	0	0	472	391	-81	-431	276	155	36	-40	172	166	203	162	0
293	0	0	122	403	281	-262	-79	342	341	151	149	21	13	19	0
294	0	0	44	391	347	-217	-151	369	215	13	-5	-242	-226	174	0
295	0	0	213	374	161	-293	26	267	-34	7	83	1	-11	100	0
296	0	0	25	378	353	-201	-164	365	-13	21	153	-27	-44	40	0
297	0	0	-14	391	405	-188	-209	398	32	83	112	-5	-141	-25	0
298	0	0	151	393	242	-272	-45	317	126	153	217	42	-159	-19	0
299	0	0	167	380	213	-273	-23	296	-77	38	9	81	-7	3	0
300	0	0	480	391	-89	-435	284	151	79	40	93	176	112	217	0
301	0	0	408	403	-5	-405	206	199	157	19	118	93	69	201	0
302	0	0	422	409	-13	-415	217	198	205	65	65	-11	-11	52	0
303	0	0	326	399	73	-362	126	236	203	73	195	21	-95	5	0
304	0	0	15	395	380	-205	-182	387	34	-85	25	11	56	-11	0
305	0	0	163	407	244	-285	-40	325	17	-124	-17	83	-21	-81	0
306	0	0	6	409	403	-207	-198	406	104	5	114	89	42	91	0
307	0	0	18	407	389	-212	-185	398	48	65	44	-62	-114	-116	0
308	0	0	124	397	273	-260	-74	335	145	116	197	100	-40	-23	0
309	0	0	244	405	161	-324	41	283	-13	54	128	98	93	48	0
310	0	0	461	417	-44	-439	252	186	48	-120	81	122	162	182	0
311	0	0	490	426	-64	-458	277	181	133	1	145	100	157	252	0
312	0	0	462	422	-40	-442	251	191	114	128	120	29	161	81	0
313	0	0	323	420	97	-371	113	258	120	65	199	27	15	-38	0
314	0	0	144	413	269	-278	-62	341	-36	-7	184	15	-3	-7	0
315	0	0	156	419	263	-287	-53	341	19	-131	114	89	170	98	0
316	0	0	48	422	374	-235	-163	398	67	60	71	46	87	-5	0
317	0	0	54	432	378	-243	-162	405	118	31	164	-34	-27	52	0
318	0	0	76	438	362	-257	-143	400	-1	0	159	15	-135	-73	0
319	0	0	279	428	149	-353	65	288	19	83	120	118	159	95	0
320	0	0	466	430	-36	-448	251	197	69	-65	54	223	244	85	0
321	0	0	583	430	-153	-506	368	138	-232	-139	-23	277	306	147	0
322	0	0	510	448	-62	-479	286	193	112	29	155	248	281	79	0
323	0	0	206	448	242	-327	-18	345	122	195	161	7	-50	-116	0
324	0	0	155	432	277	-293	-61	354	-79	-19	112	67	-5	13	0
325	0	0	173	444	271	-308	-49	357	-27	-81	5	89	129	0	0
326	0	0	122	455	333	-288	-105	394	106	46	52	85	102	79	0
327	0	0	93	465	372	-279	-139	418	87	143	46	25	21	65	0
328	0	0	188	453	265	-320	-38	359	25	83	153	-29	-11	-151	0
329	0	0	275	455	180	-365	47	317	-15	-9	186	100	114	87	0
330	0	0	507	471	-36	-489	271	217	15	-69	95	153	223	153	0
331	0	0	566	471	-95	-518	330	188	205	-9	157	141	275	172	0
332	0	0	527	479	-48	-503	287	215	21	-31	172	226	275	93	0
333	0	0	287	488	201	-387	43	344	265	201	184	-64	64	-110	0
334	0	0	70	477	407	-273	-168	442	137	114	139	-141	-223	-58	0
335	0	0	154	477	323	-315	-84	400	19	-102	46	67	25	-13	0
336	0	0	287	490	203	-388	42	346	-118	-145	-93	87	279	81	0
337	0	0	128	500	372	-314	-122	436	40	128	69	1	38	-11	0
338	0	0	256	504	248	-380	4	376	15	151	180	15	-38	-102	0
339	0	0	268	506	238	-387	15	372	-48	-31	120	124	52	17	0
340	0	0	489	516	27	-502	231	271	-3	-40	11	129	234	91	0
341	0	0	622	529	-93	-575	357	218	149	128	137	186	170	215	0
342	0	0	489	525	36	-507	226	280	126	118	50	-3	11	159	0
343	0	0	408	539	131	-473	138	335	118	89	93	40	-71	-139	0
344	0	0	150	539	389	-344	-119	464	-67	-27	73	64	48	-64	0
345	0	0	241	545	304	-393	-31	424	-13	-120	-69	100	-5	-31	0
346	0	0	178	560	382	-369	-102	471	56	98	9	85	95	124	0
347	0	0	147	554	407	-350	-130	480	62	131	-32	-31	-65	-98	0
348	0	0	196	554	358	-375	-81	456	-31	166	102	42	-180	-1	0
349	0	0	225	556	331	-390	-53	443	62	-36	-38	27	-23	126	0
350	0	0	553	560	7	-556	273	283	62	-83	-73	238	122	201	0
351	0	0	505	576	71	-540	217	323	79	-50	-83	89	81	232	0
352	0	0	546	580	34	-563	256	307	141	195	46	-17	46	126	0
353	0	0	341	587	246	-464	47	416	42	-7	116	-44	-129	42	0
354	0	0	215	585	370	-400	-77	477	-58	-25	-3	44	-118	-64	0
355	0	0	138	597	459	-367	-160	528	-40	-110	52	110	29	-42	0
356	0	0	150	613	463	-381	-156	538	40	-38	69	75	-38	-17	0
357	0	0	141	618	477	-379	-168	547	-126	-25	174	174	104	-87	0
358	0	0	97	647	550	-372	-226	598	122	215	170	11	-184	-36	0
359	0	0	334	638	304	-486	15	471	-44	-9	199	151	40	133	0
360	0	0	363	644	281	-503	41	462	102	98	223	-40	-40	215	0
361	0	0	721	642	-79	-681	400	281	-129	-246	159	316	244	238	0
362	0	0	543	653	110	-598	216	381	50	-102	232	228	153	184	0
363	0	0	318	671	353	-494	-17	512	3	98	351	42	-143	-91	0
364	0	0	212	671	459	-441	-123	565	312	71	182	-25	-205	-52	0
365	0	0	147	680	533	-413	-193	606	25	-244	21	40	-1	17	0
366	0	0	188	700	512	-444	-162	606	106	-23	-13	100	54	15	0
367	0	0	130	704	574	-417	-222	639	124	38	143	42	-60	23	0
368	0	0	211	713	502	-462	-145	607	108	54	197	-69	-91	-126	0
369	0	0	336	710	374	-523	-19	542	89	-46	137	118	50	40	0
370	0	0	532	727	195	-629	168	461	129	-197	17	135	164	131	0
371	0	0	644	744	100	-694	272	422	277	48	122	147	225	205	0
372	0	0	603	748	145	-675	229	446	141	-93	128	139	271	93	0
373	0	0	443	768	325	-605	59	546	242	116	310	192	21	-149	0
374	0	0	138	758	620	-448	-241	689	161	-97	44	34	38	11	0
375	0	0	203	779	576	-491	-186	677	314	-85	-5	67	31	5	0
376	0	0	302	779	477	-540	-87	628	1	-147	-56	85	302	129	0
377	0	0	227	797	570	-512	-171	683	122	-5	120	118	269	-87	0
378	0	0	258	807	549	-532	-145	678	211	149	261	244	25	-176	0
379	0	0	313	805	492	-559	-89	648	413	225	143	-23	81	-44	0
380	0	0	657	808	151	-732	253	479	226	36	133	77	180	155	0
381	0	0	784	820	36	-802	374	428	46	-155	259	312	254	50	0
382	0	0	638	832	194	-735	222	513	166	83	275	310	225	-64	0
383	0	0	361	853	492	-607	-65	672	463	93	124	91	137	-27	0
384	0	0	310	857	547	-583	-118	702	302	-85	126	50	116	1	0
385	0	0	431	863	432	-647	0	647	159	-139	147	118	145	0	0
386	0	0	281	878	597	-579	-158	737	118	-15	135	79	178	-67	0
387	0	0	330	873	543	-601	-106	708	199	133	87	17	46	-60	0
388	0	0	322	874	552	-598	-115	713	118	108	221	21	-5	-58	0
389	0	0	485	876	391	-680	47	633	91	34	159	93	85	42	0
390	0	0	716	886	170	-801	273	528	124	-46	81	213	226	137	0
391	0	0	720	896	176	-808	272	536	155	44	116	147	178	199	0
392	0	0	624	882	258	-753	183	570	50	104	54	-23	91	89	0
393	0	0	561	865	304	-713	128	584	52	170	137	50	-58	-52	0
394	0	0	293	843	550	-568	-128	696	-124	0	7	48	-13	-34	0
395	0	0	334	838	504	-586	-85	671	-141	-141	-40	23	73	-67	0
396	0	0	244	841	597	-542	-176	719	-38	-36	-27	128	13	69	0
397	0	0	138	820	682	-479	-272	751	23	50	23	-17	-62	-34	0
398	0	0	310	793	483	-551	-86	638	-73	73	56	-9	-164	-147	0
399	0	0	309	776	467	-542	-79	621	-60	-9	40	153	42	100	0
400	0	0	655	746	91	-700	282	418	-13	-104	-60	135	89	71	0
401	0	0	595	723	128	-659	233	425	-11	11	97	52	141	192	0
402	0	0	602	702	100	-652	251	401	69	54	60	-36	-62	139	0
403	0	0	343	665	322	-504	10	493	-112	25	31	-62	-248	-131	0
404	0	0	224	644	420	-434	-98	532	-133	-56	87	79	-128	23	0
405	0	0	229	630	401	-429	-86	515	-172	-194	-11	31	-69	-95	0
406	0	0	190	616	426	-403	-118	521	-93	7	-29	104	-44	-15	0
407	0	0	85	591	506	-338	-210	548	-114	34	-17	-25	-221	-52	0
408	0	0	202	582	380	-392	-89	481	-58	124	106	11	-228	-135	0
409	0	0	178	560	382	-369	-102	471	79	46	-77	-180	-172	151	0
410	0	0	499	543	44	-521	227	293	-102	-102	9	124	56	182	0
411	0	0	479	525	46	-502	216	285	0	-62	32	91	29	176	0
412	0	0	472	508	36	-490	218	272	60	44	131	7	-145	93	0
413	0	0	347	486	139	-416	104	312	9	75	128	-60	-155	-7	0
414	0	0	149	463	314	-306	-82	388	-159	-17	17	102	-124	-81	0
415	0	0	61	452	391	-256	-165	421	-129	-164	-83	87	-60	36	0
416	0	0	60	440	380	-250	-160	410	27	-50	3	81	-73	42	0
417	0	0	31	432	401	-231	-185	416	75	91	77	27	-60	0	0
418	0	0	74	413	339	-243	-132	376	11	64	95	-27	-162	-118	0
419	0	0	192	401	209	-296	-8	305	13	-31	42	91	54	44	0
420	0	0	420	413	-7	-416	213	203	19	-108	104	157	168	79	0
421	0	0	471	413	-58	-442	264	177	65	15	137	31	110	217	0
422	0	0	426	417	-9	-421	217	204	87	34	133	261	252	-21	0
423	0	0	136	417	281	-276	-72	349	62	137	232	-13	0	-100	0
424	0	0	-8	401	409	-196	-208	405	122	207	44	-114	-211	-195	0
425	0	0	21	389	368	-205	-173	378	-106	-182	95	-97	-40	-56	0
426	0	0	175	388	213	-281	-19	300	-108	-232	42	298	347	-13	0
427	0	0	101	401	300	-251	-99	350	25	21	98	178	215	-1	0
428	0	0	-80	389	469	-154	-274	429	135	162	190	-54	-31	-69	0
429	0	0	109	376	267	-242	-79	321	174	205	69	-58	-151	-42	0
430	0	0	266	372	106	-319	80	239	-44	-75	52	31	126	129	0
431	0	0	472	389	-83	-430	277	153	98	9	139	89	242	226	0
432	0	0	422	372	-50	-397	236	161	-65	-7	122	225	298	104	0
433	0	0	182	374	192	-278	-5	283	38	-15	153	38	42	-95	0
434	0	0	130	380	250	-255	-60	315	15	-15	145	48	192	0	0
435	0	0	-29	370	399	-170	-214	384	1	-143	-110	-89	69	79	0
436	0	0	169	370	201	-269	-16	285	-294	-139	161	230	162	-145	0
437	0	0	0	370	370	-185	-185	370	-52	77	128	223	159	-46	0
438	0	0	56	360	304	-208	-124	332	-106	89	79	32	15	-168	0
439	0	0	107	345	238	-226	-65	291	-108	87	25	97	118	21	0
440	0	0	367	356	-11	-361	189	172	-65	-19	13	108	287	217	0
441	0	0	462	362	-100	-412	281	131	133	15	9	95	226	176	0
442	0	0	314	360	46	-337	134	203	50	161	-17	-32	58	170	0
443	0	0	289	356	67	-322	111	211	29	145	97	-31	-79	-17	0
444	0	0	-28	358	386	-165	-207	372	-56	-44	25	-31	44	36	0
445	0	0	85	360	275	-222	-95	317	-23	-100	-120	133	-25	38	0
446	0	0	11	366	355	-188	-172	360	46	3	-32	91	62	-19	0
447	0	0	-58	366	424	-154	-241	395	29	118	29	3	-36	19	0
448	0	0	40	362	322	-201	-141	342	-15	-58	149	-11	-149	-108	0
449	0	0	212	351	139	-281	36	245	56	-11	186	108	104	104	0
450	0	0	351	358	7	-354	172	182	-19	-170	-23	139	139	77	0
451	0	0	567	362	-205	-464	386	78	-124	-168	360	294	131	54	0
452	0	0	310	360	50	-335	130	205	54	77	174	40	23	100	0
453	0	0	242	362	120	-302	61	241	58	42	75	11	-265	-110	0
454	0	0	35	345	310	-190	-137	327	-44	0	174	147	3	-42	0
455	0	0	-9	353	362	-172	-185	357	-79	-232	56	58	-25	-64	0
456	0	0	97	360	263	-228	-83	311	110	-19	225	-7	-7	54	0
457	0	0	-60	355	415	-147	-237	385	89	83	81	-13	-149	-19	0
458	0	0	83	362	279	-222	-98	320	62	27	149	-48	-195	-108	0
459	0	0	181	353	172	-267	4	262	71	-40	234	164	-56	145	0
460	0	0	353	353	0	-353	176	176	7	-91	83	135	67	133	0
461	0	0	463	368	-95	-415	279	136	180	27	102	114	161	172	0
462	0	0	332	364	32	-348	150	198	98	118	85	-3	9	25	0
463	0	0	316	370	54	-343	131	212	124	106	188	46	-69	-42	0
464	0	0	70	347	277	-208	-103	312	-58	1	54	58	-83	-1	0
465	0	0	105	351	246	-228	-70	298	13	-73	42	128	11	-27	0
466	0	0	23	362	339	-192	-158	350	69	40	40	31	27	38	0
467	0	0	35	360	325	-197	-145	342	151	118	50	-34	-85	-11	0
468	0	0	78	355	277	-216	-99	316	58	13	159	15	-192	-50	0
469	0	0	58	356	298	-207	-120	327	65	-42	-5	21	89	91	0
470	0	0	353	360	7	-356	173	183	-48	-31	-42	100	201	131	0
471	0	0	484	364	-120	-424	302	122	145	112	58	85	174	258	0
472	0	0	363	370	7	-366	178	188	139	36	162	7	-13	145	0
473	0	0	332	370	38	-351	147	204	29	60	170	1	-174	17	0
474	0	0	66	347	281	-206	-107	314	-50	38	29	110	13	32	0
475	0	0	165	370	205	-267	-20	287	-9	-93	48	95	69	42	0
476	0	0	223	347	124	-285	49	235	-184	-149	122	289	192	104	0
477	0	0	16	374	358	-195	-171	366	11	-54	114	195	120	-38	0
478	0	0	-22	366	388	-172	-205	377	97	238	128	-1	-137	-139	0
479	0	0	132	368	236	-250	-52	302	199	221	172	-67	-52	-52	0
480	0	0	291	358	67	-324	112	212	-25	-106	31	-3	139	135	0
481	0	0	668	362	-306	-515	487	28	-23	-69	3	194	391	228	0
482	0	0	444	384	-60	-414	252	162	15	15	145	259	306	87	0
483	0	0	171	372	201	-271	-15	286	168	234	190	-23	-29	-52	0
484	0	0	7	356	349	-181	-171	352	89	124	133	-75	-75	-93	0
485	0	0	124	372	248	-248	-62	310	32	27	38	-44	48	62	0
486	0	0	44	360	316	-202	-136	338	50	-60	91	46	62	-23	0
487	0	0	37	366	329	-201	-146	347	-50	46	236	234	207	-174	0
488	0	0	-139	378	517	-119	-328	447	168	81	65	3	52	-100	0
489	0	0	188	368	180	-278	4	274	139	-27	149	91	192	69	0
490	0	0	524	360	-164	-442	344	98	62	-5	95	48	184	184	0
491	0	0	496	374	-122	-435	309	126	87	48	178	67	195	141	0
492	0	0	439	372	-67	-405	253	152	168	64	230	75	-1	104	0
493	0	0	293	372	79	-332	107	225	36	65	271	25	-36	-15	0
494	0	0	113	349	236	-231	-61	292	-46	42	184	98	21	-29	0
495	0	0	91	356	265	-223	-87	310	5	-104	106	124	126	-38	0
496	0	0	-2	370	372	-184	-187	371	106	-52	186	71	46	62	0
497	0	0	42	364	322	-203	-140	343	118	104	145	-48	-27	-13	0
498	0	0	39	362	323	-200	-142	342	180	83	120	64	-108	-27	0
499	0	0	136	351	215	-243	-39	283	15	50	85	112	112	11	0
500	0	0	441	366	-75	-403	258	145	95	-65	23	157	87	217	0
501	0	0	424	368	-56	-396	240	156	194	93	85	153	141	265	0
502	0	0	381	362	-19	-371	200	171	153	100	58	-31	21	131	0
503	0	0	341	364	23	-352	159	193	147	147	122	58	23	-64	0
504	0	0	8	343	335	-175	-163	339	-48	-42	-34	1	-95	23	0
505	0	0	104	358	254	-231	-75	306	48	-71	-42	192	85	-21	0
506	0	0	-2	366	368	-182	-185	367	15	46	40	-19	-19	71	0
507	0	0	-24	358	382	-167	-203	370	104	-7	73	-9	-128	1	0
508	0	0	33	366	333	-199	-150	349	75	85	128	13	-184	0	0
509	0	0	153	358	205	-255	-26	281	7	-54	133	50	-50	64	0
510	0	0	381	356	-25	-368	203	165	29	-104	65	116	176	153	0
511	0	0	455	370	-85	-412	270	142	149	5	44	120	120	215	0
512	0	0	359	362	3	-360	178	182	153	-13	162	29	-87	192	0
513	0	0	237	349	112	-293	62	230	77	69	199	-17	-232	23	0
514	0	0	-9	353	362	-172	-185	357	81	-75	52	79	-52	11	0
515	0	0	14	349	335	-181	-160	342	-50	-166	3	60	-77	-38	0
516	0	0	139	356	217	-247	-39	286	-236	-89	199	209	15	-131	0
517	0	0	-22	356	378	-167	-200	367	192	129	75	62	-85	-3	0
518	0	0	-20	356	376	-168	-198	366	44	48	114	-64	-157	-89	0
519	0	0	183	353	170	-268	6	261	-7	36	186	52	3	79	0
520	0	0	322	353	31	-337	145	192	81	-172	89	128	238	129	0
521	0	0	433	356	-77	-394	255	139	110	46	126	120	104	234	0
522	0	0	358	351	-7	-354	182	172	236	120	147	-9	67	131	0
523	0	0	262	351	89	-306	86	220	122	36	129	-3	-112	-65	0
524	0	0	91	341	250	-216	-79	295	17	1	161	44	-34	-25	0
525	0	0	29	351	322	-190	-146	336	23	-128	106	102	104	65	0
526	0	0	-2	360	362	-179	-182	361	122	-48	87	32	-21	-32	0
527	0	0	-68	358	426	-145	-247	392	176	129	170	-9	-13	5	0
528	0	0	0	356	356	-178	-178	356	120	67	226	87	-50	-46	0
529	0	0	95	351	256	-223	-80	303	225	128	194	-81	-124	-75	0
530	0	0	289	345	56	-317	116	200	141	-126	48	102	73	164	0
531	0	0	534	356	-178	-445	356	89	-48	-205	54	277	327	135	0
532	0	0	478	368	-110	-423	294	129	135	-9	209	209	236	60	0
533	0	0	120	364	244	-242	-62	304	184	168	217	-7	-81	-75	0
534	0	0	53	353	300	-203	-123	326	316	120	155	-112	-143	-161	0
535	0	0	-13	343	356	-165	-184	349	79	-114	3	-3	-38	-3	0
536	0	0	120	356	236	-238	-58	296	-40	-180	36	205	259	-5	0
537	0	0	-116	353	469	-118	-292	411	194	139	104	-29	-38	-5	0
538	0	0	29	362	333	-195	-152	347	250	-93	-17	100	157	106	0
539	0	0	43	347	304	-195	-130	325	329	178	56	-69	-15	42	0
540	0	0	430	355	-75	-392	252	140	236	15	62	34	71	162	0
541	0	0	493	362	-131	-427	312	115	226	87	58	97	192	246	0
542	0	0	350	353	3	-351	173	178	75	50	197	269	126	-54	0
543	0	0	64	368	304	-216	-120	336	343	77	11	-58	7	46	0
544	0	0	64	353	289	-208	-112	321	194	-17	56	46	60	77	0
545	0	0	48	356	308	-202	-130	332	75	-69	-64	50	89	-65	0
546	0	0	-14	356	370	-171	-192	363	93	42	7	64	44	-11	0
547	0	0	-6	360	366	-177	-186	363	161	116	91	-54	38	-21	0
548	0	0	22	353	331	-187	-154	342	110	139	77	32	-129	-56	0
549	0	0	258	341	83	-299	87	212	64	27	95	141	91	93	0
550	0	0	326	345	19	-335	153	182	112	-108	3	194	143	155	0
551	0	0	391	351	-40	-371	215	155	93	-40	128	36	64	172	0
552	0	0	373	358	-15	-365	194	171	178	120	141	60	11	162	0
553	0	0	233	355	122	-294	55	238	126	-23	168	32	-48	-97	0
554	0	0	82	349	267	-215	-92	308	60	-29	116	73	19	-29	0
555	0	0	60	347	287	-203	-113	317	11	-159	97	29	85	-38	0
556	0	0	95	374	279	-234	-92	326	126	-29	112	83	29	19	0
557	0	0	2	366	364	-184	-181	365	-42	-11	265	141	15	-133	0
558	0	0	72	364	292	-218	-110	328	58	120	133	7	-203	-73	0
559	0	0	132	353	221	-242	-44	287	27	-21	122	58	1	87	0
560	0	0	397	355	-42	-376	219	156	102	-97	38	197	54	133	0
561	0	0	493	360	-133	-426	313	113	139	87	69	157	205	176	0
562	0	0	389	353	-36	-371	212	158	205	106	93	11	17	153	0
563	0	0	301	345	44	-323	128	194	118	98	95	11	-172	-23	0
564	0	0	91	327	236	-209	-72	281	7	0	71	60	-65	-58	0
565	0	0	132	345	213	-238	-40	279	52	-65	-21	128	67	-7	0
566	0	0	91	356	265	-223	-87	310	126	93	13	-25	27	34	0
567	0	0	-11	353	364	-171	-187	358	143	129	36	1	-60	25	0
568	0	0	136	351	215	-243	-39	283	143	120	128	-21	-143	-58	0
569	0	0	149	341	192	-245	-21	266	112	87	50	201	69	112	0
570	0	0	475	347	-128	-411	301	109	56	-46	44	161	85	126	0
571	0	0	488	353	-135	-420	311	109	225	81	141	122	143	178	0
572	0	0	362	355	-7	-358	184	174	207	29	50	-21	-5	64	0
573	0	0	307	349	42	-328	132	195	128	91	172	-7	-106	-7	0
574	0	0	39	331	292	-185	-126	311	62	-106	145	23	-60	34	0
575	0	0	101	345	244	-223	-71	294	21	-166	40	110	11	-67	0
576	0	0	-33	353	386	-160	-209	369	98	29	83	112	29	40	0
577	0	0	-42	353	395	-155	-218	374	186	-9	199	-93	-128	-7	0
578	0	0	76	351	275	-213	-99	313	174	69	215	58	-11	-89	0
579	0	0	109	339	230	-224	-60	284	46	-56	81	95	-3	-42	0
580	0	0	344	341	-3	-342	173	169	69	-102	32	65	190	155	0
581	0	0	399	341	-58	-370	228	141	172	65	118	21	190	215	0
582	0	0	455	335	-120	-395	287	107	42	-1	182	211	232	-1	0
583	0	0	70	345	275	-207	-102	310	236	234	27	-7	-143	-143	0
584	0	0	-70	327	397	-128	-233	362	201	228	-29	-104	-289	-91	0
585	0	0	-11	320	331	-154	-171	325	-29	-104	-62	19	-85	-17	0
586	0	0	142	343	201	-242	-29	272	-46	-153	-34	182	199	75	0
587	0	0	49	355	306	-202	-128	330	122	-19	87	168	153	-38	0
588	0	0	-6	349	355	-171	-180	352	205	170	188	-42	-79	-155	0
589	0	0	19	339	320	-179	-150	329	199	147	112	-81	-131	-69	0
590	0	0	281	327	46	-304	117	186	58	-131	-27	116	-3	106	0
591	0	0	387	355	-32	-371	209	161	184	3	64	69	153	168	0
592	0	0	352	335	-17	-343	184	159	79	-19	108	104	147	128	0
593	0	0	49	345	296	-197	-123	320	248	166	50	-71	-102	-60	0
594	0	0	13	329	316	-171	-151	322	79	-77	-3	7	58	46	0
595	0	0	29	316	287	-172	-129	301	73	-54	-100	-89	44	44	0
596	0	0	35	335	300	-185	-132	317	98	50	23	27	-7	65	0
597	0	0	19	331	312	-175	-146	321	1	87	122	52	-31	-62	0
598	0	0	48	333	285	-190	-118	309	64	85	215	15	87	-97	0
599	0	0	66	353	287	-209	-110	320	178	31	-122	-236	-85	170	0
600	0	0	524	358	-166	-441	345	96	116	17	85	54	129	195	0
601	0	0	490	403	-87	-446	288	158	135	31	207	36	211	95	0
602	0	0	498	438	-60	-468	279	189	100	29	213	31	-13	77	0
603	0	0	309	440	131	-374	89	285	180	38	244	71	34	-25	0
604	0	0	138	450	312	-294	-87	381	15	-71	159	69	-32	31	0
605	0	0	145	453	308	-299	-81	380	108	-85	52	3	139	56	0
606	0	0	113	471	358	-292	-122	414	168	23	77	46	9	-48	0
607	0	0	122	465	343	-293	-110	404	46	44	287	118	-56	-69	0
608	0	0	66	455	389	-260	-161	422	106	36	135	1	-124	-93	0
609	0	0	222	448	226	-335	-2	337	118	-21	166	147	67	52	0
610	0	0	400	450	50	-425	175	250	89	-129	42	143	128	83	0
611	0	0	507	455	-52	-481	279	201	188	122	122	192	225	232	0
612	0	0	446	446	0	-446	223	223	205	89	71	-1	65	52	0
613	0	0	416	452	36	-434	190	244	174	145	201	98	27	-65	0
614	0	0	134	436	302	-285	-84	369	42	9	58	36	-15	-122	0
615	0	0	210	438	228	-324	-9	333	87	-135	36	128	71	-83	0
616	0	0	54	436	382	-245	-164	409	116	17	67	161	114	-40	0
617	0	0	43	413	370	-228	-163	391	52	40	46	-81	-38	-71	0
618	0	0	118	403	285	-260	-83	344	67	114	118	69	-104	-112	0
619	0	0	229	378	149	-303	40	263	-38	5	71	62	23	0	0
620	0	0	476	374	-102	-425	289	136	116	40	-46	124	184	258	0
621	0	0	500	372	-128	-436	314	122	-48	89	48	25	155	137	0
622	0	0	561	360	-201	-460	381	79	-100	102	217	93	19	40	0
623	0	0	306	366	60	-336	123	213	-44	85	65	23	-11	-100	0
624	0	0	118	376	258	-247	-70	317	-112	-5	-36	87	-23	-3	0
625	0	0	115	374	259	-244	-72	316	-184	-100	-75	-31	-32	100	0
626	0	0	229	376	147	-302	41	261	-149	52	87	-1	-32	23	0
627	0	0	56	370	314	-213	-129	342	-240	5	112	195	120	-71	0
628	0	0	-27	366	393	-169	-210	379	-100	176	87	-135	-209	-104	0
629	0	0	196	339	143	-267	26	241	-67	292	77	-87	-161	56	0
630	0	0	406	339	-67	-372	236	136	-279	-56	-64	-3	64	217	0
631	0	0	585	341	-244	-463	414	48	-256	-147	-104	149	246	320	0
632	0	0	557	358	-199	-457	378	79	-195	-40	95	211	124	91	0
633	0	0	291	351	60	-321	115	205	-116	106	211	153	-48	-42	0
634	0	0	70	345	275	-207	-102	310	36	46	7	-120	-162	-194	0
635	0	0	88	347	259	-217	-85	303	-9	-29	-31	60	100	116	0
636	0	0	178	327	149	-252	14	238	-240	-71	-157	-38	-9	108	0
637	0	0	19	341	322	-180	-151	331	-178	7	32	225	83	-215	0
638	0	0	-85	345	430	-130	-257	387	116	71	-159	13	-15	-100	0
639	0	0	148	343	195	-245	-23	269	-36	75	-58	52	126	116	0
640	0	0	402	329	-73	-365	237	128	25	104	-128	110	110	275	0
641	0	0	468	331	-137	-399	302	97	21	164	-50	91	122	161	0
642	0	0	513	331	-182	-422	347	74	-25	203	87	108	34	65	0
643	0	0	293	327	34	-310	129	180	60	190	89	87	-15	3	0
644	0	0	76	339	263	-207	-93	301	151	122	-38	-223	-95	97	0
645	0	0	201	329	128	-265	36	228	44	5	98	11	23	65	0
646	0	0	29	335	306	-182	-138	320	38	-64	188	32	36	73	0
647	0	0	9	327	318	-168	-154	322	60	-5	234	42	-5	1	0
648	0	0	124	325	201	-224	-38	263	7	13	228	9	-98	-100	0
649	0	0	167	316	149	-241	9	232	-71	-13	327	71	129	122	0
650	0	0	374	320	-54	-347	214	133	5	-176	174	110	246	81	0
651	0	0	503	327	-176	-415	339	75	95	50	246	188	250	209	0
652	0	0	402	323	-79	-362	240	122	139	108	203	62	69	176	0
653	0	0	291	259	-32	-275	161	113	102	46	259	-15	-48	-3	0
654	0	0	39	176	137	-107	-49	156	-149	62	157	69	38	-42	0
655	0	0	-53	102	155	-24	-104	128	-168	-65	25	120	79	-69	0
656	0	0	-60	60	120	0	-90	90	23	64	52	79	147	-13	0
657	0	0	-204	38	242	83	-223	140	-7	87	95	-97	0	-13	0
658	0	0	-42	23	65	9	-53	44	81	126	114	-38	-56	-85	0
659	0	0	-23	54	77	-15	-50	65	-159	34	64	67	116	83	0
660	0	0	344	145	-199	-244	271	-27	-79	-73	-13	223	139	95	0
661	0	0	387	263	-124	-325	255	69	21	106	-9	124	195	244	0
662	0	0	365	401	36	-383	164	218	48	120	7	-7	42	64	0
663	0	0	454	591	137	-522	158	364	65	147	106	34	-17	-32	0
664	0	0	204	770	566	-487	-181	668	-172	7	-29	-13	19	-102	0
665	0	0	406	925	519	-665	-56	722	-98	-29	-60	131	69	36	0
666	0	0	350	1098	748	-724	-199	923	25	21	-46	89	75	-34	0
667	0	0	534	1455	921	-994	-193	1188	25	141	-13	-11	-3	-3	0
668	0	0	842	1949	1107	-1395	-132	1528	58	67	17	-60	-93	-106	0
669	0	0	1140	2523	1383	-1831	-121	1953	188	25	-104	-209	-46	124	0
670	0	0	1640	3007	1367	-2323	136	2187	1	-79	-64	205	126	159	0
671	0	0	1874	3222	1348	-2548	263	2285	131	25	5	114	159	137	0
672	0	0	1847	3201	1354	-2524	246	2277	195	116	129	81	98	143	0
673	0	0	1550	3022	1472	-2286	39	2247	60	-34	116	-13	-178	-104	0
674	0	0	1270	2690	1420	-1980	-75	2055	-3	-29	168	19	-31	0	0
675	0	0	962	2209	1247	-1585	-142	1728	-40	-81	104	98	95	38	0
676	0	0	689	1837	1148	-1263	-229	1492	-11	-52	141	-9	-21	52	0
677	0	0	520	1453	933	-986	-206	1193	-116	31	273	58	-89	-100	1
678	0	0	326	1148	822	-737	-248	985	44	11	199	81	-124	-157	0
679	0	0	298	843	545	-570	-123	694	27	-25	93	116	81	83	0
680	0	0	487	690	203	-588	142	446	85	-27	34	5	135	180	0
681	0	0	527	514	-13	-520	270	250	232	31	170	114	141	116	0
682	0	0	367	405	38	-386	164	221	34	-13	207	186	120	27	0
683	0	0	101	355	254	-228	-76	304	331	192	217	48	-209	-54	0
684	0	0	-68	306	374	-119	-221	340	197	147	122	-155	-304	-219	0
685	0	0	-41	302	343	-130	-192	322	0	-141	32	-11	-153	-21	0
686	0	0	56	304	248	-180	-96	276	-75	-143	-13	116	170	31	0
687	0	0	-21	343	364	-161	-192	353	67	-52	139	225	73	-79	0
688	0	0	-188	347	535	-79	-361	441	230	252	97	-38	-147	-102	0
689	0	0	95	366	271	-230	-88	318	318	225	93	-25	-244	-48	0
690	0	0	272	372	100	-322	86	236	58	-161	23	192	176	122	0
691	0	0	528	366	-162	-447	345	102	44	-27	106	83	-48	126	0
692	0	0	432	374	-58	-403	245	158	23	34	168	221	153	-65	0
693	0	0	91	389	298	-240	-103	343	389	141	0	40	-56	-79	0
694	0	0	-43	366	409	-161	-226	387	124	-104	9	50	-36	-15	0
695	0	0	70	368	298	-219	-114	333	71	-34	-71	-46	73	3	0
696	0	0	5	360	355	-182	-175	357	-19	100	54	-3	25	13	0
697	0	0	-37	345	382	-154	-209	363	11	54	131	3	-17	-170	0
698	0	0	-172	351	523	-89	-347	437	310	100	15	83	17	-75	0
699	0	0	-14	331	345	-158	-179	338	203	95	-1	-258	-65	209	0
700	0	0	320	337	17	-328	151	177	87	-58	-36	3	106	114	0
701	0	0	387	339	-48	-363	217	145	164	0	112	184	194	106	0
702	0	0	310	339	29	-324	140	184	162	-17	128	-31	69	32	0
703	0	0	246	331	85	-288	80	208	19	67	155	-13	-77	-75	0
704	0	0	84	318	234	-201	-75	276	-13	-7	116	79	36	-67	0
705	0	0	29	329	300	-179	-135	314	34	-83	-11	1	112	-11	0
706	0	0	45	339	294	-192	-124	316	5	102	97	44	97	-1	0
707	0	0	-150	331	481	-90	-315	406	3	112	40	-95	-69	-108	0
708	0	0	80	343	263	-211	-91	303	40	116	104	-3	-95	-128	0
709	0	0	93	314	221	-203	-64	267	7	79	75	131	71	73	0
710	0	0	275	327	52	-301	111	189	-81	-56	-60	50	129	-17	0
711	0	0	356	345	-11	-350	183	167	71	60	-27	29	217	178	0
712	0	0	402	337	-65	-369	233	136	-52	124	58	85	48	-31	0
713	0	0	206	339	133	-272	36	236	93	91	42	120	-139	-118	0
714	0	0	-33	337	370	-152	-201	353	-52	0	-75	32	-87	-15	0
715	0	0	41	349	308	-195	-133	328	-25	-36	-161	15	-15	-25	0
716	0	0	84	349	265	-216	-90	307	-351	-100	147	226	9	-195	0
717	0	0	-67	355	422	-144	-244	388	29	73	-5	7	-133	-19	0
718	0	0	-62	351	413	-144	-237	382	-44	89	38	5	-178	-95	0
719	0	0	107	341	234	-224	-63	287	-40	15	77	71	9	-5	0
720	0	0	286	353	67	-319	109	210	-64	-98	46	145	141	114	0
721	0	0	358	358	0	-358	179	179	116	-69	27	29	62	133	0
722	0	0	335	360	25	-347	155	192	85	65	184	-15	-13	40	0
723	0	0	155	360	205	-257	-25	282	11	15	139	27	-242	-19	0
724	0	0	-4	351	355	-173	-179	353	-114	-108	155	-15	-54	-73	0
725	0	0	-4	360	364	-178	-184	362	-77	-186	11	120	-50	-31	0
726	0	0	-116	380	496	-132	-306	438	-71	-34	48	-48	-54	-3	0
727	0	0	-72	370	442	-149	-257	406	27	36	32	-62	-174	-25	0
728	0	0	-117	366	483	-124	-300	424	-25	-62	188	-46	-120	-77	0
729	0	0	47	372	325	-209	-139	348	213	124	60	-139	-275	-83	0
730	0	0	259	356	97	-307	81	226	5	-58	-1	60	-64	114	0
731	0	0	444	384	-60	-414	252	162	-137	-180	-3	137	203	104	0
732	0	0	396	393	-3	-394	199	195	52	23	180	221	194	69	0
733	0	0	66	403	337	-234	-135	370	164	100	87	-174	-252	-17	0
734	0	0	-17	384	401	-183	-209	392	225	170	19	-164	-294	-137	0
735	0	0	-70	393	463	-161	-266	428	-21	-118	-147	-77	-50	-31	0
736	0	0	108	397	289	-252	-90	343	-52	-172	-83	62	149	65	0
737	0	0	-165	405	570	-120	-367	487	178	48	38	-73	-110	-5	0
738	0	0	-75	415	490	-170	-282	452	-5	-75	23	151	34	-139	0
739	0	0	51	407	356	-229	-152	381	225	31	-91	-271	-139	164	0
740	0	0	436	407	-29	-421	232	189	-34	7	62	11	110	192	0
741	0	0	396	428	32	-412	182	230	133	-7	114	104	135	157	0
742	0	0	423	424	1	-423	211	212	13	15	180	65	-1	1	0
743	0	0	273	422	149	-347	62	285	65	97	226	32	65	-95	0
744	0	0	74	432	358	-253	-142	395	-1	-31	145	81	89	-46	0
745	0	0	97	442	345	-269	-124	393	-19	-153	44	-79	93	-48	0
746	0	0	108	455	347	-281	-119	401	29	-17	194	69	85	-75	0
747	0	0	41	448	407	-244	-183	427	-83	60	234	52	-1	-89	0
748	0	0	83	455	372	-269	-144	413	-1	-3	306	89	31	-147	0
749	0	0	111	467	356	-289	-122	411	184	29	32	-234	54	104	0
750	0	0	351	463	112	-407	119	287	-56	-69	5	-9	186	197	0
751	0	0	480	469	-11	-474	245	229	98	-60	126	118	234	135	0
752	0	0	409	490	81	-449	164	285	97	11	124	9	157	122	0
753	0	0	329	490	161	-409	84	325	-29	-9	58	-75	-46	-62	0
754	0	0	187	485	298	-336	-55	391	-85	-13	81	29	46	19	0
755	0	0	105	496	391	-300	-143	443	-139	-108	-77	147	62	-65	0
756	0	0	70	504	434	-287	-182	469	-62	21	-67	54	40	-29	0
757	0	0	74	514	440	-294	-183	477	7	178	-29	-13	40	-38	0
758	0	0	182	523	341	-352	-79	432	50	104	19	23	-62	-73	0
759	0	0	190	508	318	-349	-64	413	-67	104	-67	122	60	69	0
760	0	0	426	523	97	-474	164	310	-17	38	-157	25	149	199	0
761	0	0	608	541	-67	-574	337	237	118	135	0	50	236	194	0
762	0	0	637	539	-98	-588	367	220	-19	195	67	75	97	73	0
763	0	0	351	545	194	-448	78	369	-13	145	17	23	-3	-73	0
764	0	0	227	554	327	-390	-50	440	-25	67	-42	75	56	91	0
765	0	0	256	545	289	-400	-16	417	-180	-120	0	95	36	-139	0
766	0	0	107	564	457	-335	-175	510	-9	62	81	98	7	56	0
767	0	0	88	582	494	-335	-203	538	-9	93	48	-13	-116	-38	0
768	0	0	229	591	362	-410	-66	476	50	58	172	-19	-145	-100	0
769	0	0	167	578	411	-372	-122	494	-65	-21	104	93	23	73	0
770	0	0	520	595	75	-557	222	335	42	-44	147	203	180	190	0
771	0	0	532	611	79	-571	226	345	7	17	178	100	91	166	0
772	0	0	526	605	79	-565	223	342	184	60	176	128	3	71	0
773	0	0	438	616	178	-527	130	397	87	52	335	3	-166	64	0
774	0	0	171	609	438	-390	-133	523	-21	-114	168	102	-25	-83	0
775	0	0	217	626	409	-421	-96	517	48	-149	139	44	27	-48	0
776	0	0	120	647	527	-383	-203	587	67	-69	108	44	-7	-36	0
777	0	0	279	647	368	-463	-44	507	23	32	242	320	85	-77	0
778	0	0	-10	667	677	-328	-343	672	201	174	162	-44	-269	-67	0
779	0	0	207	653	446	-430	-119	549	219	219	108	-120	-236	-87	0
780	0	0	504	657	153	-580	175	405	73	-17	89	128	-46	195	0
781	0	0	680	673	-7	-676	343	333	-75	-184	-38	174	155	203	0
782	0	0	576	690	114	-633	231	402	73	-52	147	333	135	106	0
783	0	0	328	708	380	-518	-26	544	281	238	21	23	-145	-139	0
784	0	0	198	702	504	-450	-153	603	240	102	0	-195	-287	-102	0
785	0	0	307	702	395	-504	-44	548	-73	-46	-36	-17	-56	19	0
786	0	0	320	715	395	-517	-37	555	-25	-58	-29	153	-38	13	0
787	0	0	237	727	490	-482	-126	608	1	-32	5	157	129	-69	0
788	0	0	316	744	428	-530	-56	586	95	122	34	75	-95	-46	0
789	0	0	277	750	473	-513	-98	611	-40	-69	54	118	40	104	0
790	0	0	540	766	226	-653	157	496	29	-120	-93	-3	77	230	0
791	0	0	752	781	29	-766	361	405	128	79	110	95	250	195	0
792	0	0	650	776	126	-713	262	451	-98	71	133	69	93	32	0
793	0	0	504	783	279	-643	112	531	9	73	120	159	25	-60	0
794	0	0	299	795	496	-547	-98	645	168	81	-44	-219	0	184	0
795	0	0	462	787	325	-624	68	556	-56	-83	3	-21	-25	31	0
796	0	0	279	824	545	-551	-133	684	36	11	157	0	124	79	0
797	0	0	269	816	547	-542	-139	681	64	40	126	-42	65	-48	0
798	0	0	291	832	541	-561	-125	686	62	34	238	5	-112	-32	0
799	0	0	423	830	407	-626	8	618	0	54	147	81	110	34	0
800	0	0	569	834	265	-701	152	549	21	-112	58	170	234	137	0
801	0	0	651	843	192	-747	229	517	98	-56	149	116	178	168	0
802	0	0	741	841	100	-791	320	470	213	164	166	98	164	153	0
803	0	0	491	822	331	-656	80	576	172	44	170	5	-58	73	0
804	0	0	394	816	422	-605	-14	619	135	-42	89	-23	54	-114	0
805	0	0	345	820	475	-582	-65	647	143	-3	31	21	162	58	0
806	0	0	270	805	535	-537	-132	670	135	54	100	62	139	9	0
807	0	0	243	774	531	-508	-144	652	246	161	89	-21	48	21	0
808	0	0	314	756	442	-535	-64	599	240	190	159	-31	21	-34	0
809	0	0	231	729	498	-480	-133	613	327	131	-46	-192	-19	164	0
810	0	0	613	717	104	-665	254	410	219	-73	83	168	279	89	0
811	0	0	601	694	93	-647	254	393	308	19	100	128	211	258	0
812	0	0	633	677	44	-655	294	360	329	114	120	73	25	143	0
813	0	0	491	646	155	-568	168	400	279	85	162	42	-60	-71	0
814	0	0	358	616	258	-487	50	437	149	93	122	25	91	3	0
815	0	0	204	599	395	-401	-95	497	122	-197	100	147	65	-87	0
816	0	0	227	583	356	-405	-64	469	238	-23	170	112	42	15	0
817	0	0	132	562	430	-347	-149	496	263	108	128	23	-58	34	0
818	0	0	143	531	388	-337	-122	459	141	-27	209	-17	-217	-77	0
819	0	0	238	517	279	-377	-20	398	126	-5	213	215	62	52	0
820	0	0	483	498	15	-490	234	256	112	-135	114	116	176	129	0
821	0	0	514	485	-29	-499	271	228	151	34	168	126	145	225	0
822	0	0	603	485	-118	-544	360	183	269	0	209	252	289	114	0
823	0	0	318	463	145	-390	86	304	236	197	232	34	-91	-23	0
824	0	0	142	442	300	-292	-79	371	203	106	124	-139	-254	-161	0
825	0	0	243	411	168	-327	37	289	-3	-40	67	106	11	-40	0
826	0	0	207	393	186	-300	10	289	-64	-250	-31	265	164	19	0
827	0	0	172	422	250	-297	-39	336	48	9	116	228	89	-23	0
828	0	0	47	405	358	-226	-155	381	223	277	102	17	-126	-11	0
829	0	0	148	382	234	-265	-43	308	149	182	-46	-93	-279	-27	0
830	0	0	436	378	-58	-407	247	160	-95	-81	-38	271	226	128	0
831	0	0	664	370	-294	-517	479	38	-52	-13	23	110	34	83	0
832	0	0	540	366	-174	-453	357	96	-91	-56	25	242	217	36	0
833	0	0	344	355	11	-349	166	183	-87	143	36	81	-17	-141	0
834	0	0	150	353	203	-251	-26	278	89	71	-108	-166	-108	139	0
835	0	0	314	345	31	-329	141	188	-195	38	-73	-48	31	87	0
836	0	0	154	349	195	-251	-20	272	-172	42	38	-3	60	11	0
837	0	0	90	355	265	-222	-87	310	-133	172	-52	-44	0	-52	0
838	0	0	143	362	219	-252	-38	290	-141	102	62	-36	-83	-38	0
839	0	0	215	341	126	-278	44	233	-263	124	40	60	73	13	0
840	0	0	457	351	-106	-404	281	122	-168	-97	-7	194	147	141	0
841	0	0	498	345	-153	-421	325	96	-230	93	9	73	147	162	0
842	0	0	447	335	-112	-391	279	111	-141	141	1	79	40	161	0
843	0	0	393	335	-58	-364	225	138	-161	159	-64	3	-131	40	0
844	0	0	200	329	129	-264	35	229	-343	71	21	46	48	-3	0
845	0	0	99	327	228	-213	-64	277	-259	-83	-176	-19	15	93	0
846	0	0	87	341	254	-214	-83	297	-275	110	-44	-1	69	-19	0
847	0	0	107	335	228	-221	-60	281	-261	62	52	23	5	-116	0
848	0	0	68	329	261	-198	-96	295	-176	126	60	81	-44	-73	0
849	0	0	95	333	238	-214	-71	285	-180	-34	-23	81	100	77	0
850	0	0	494	320	-174	-407	334	73	-312	-93	19	155	139	133	0
851	0	0	422	333	-89	-377	255	122	-166	-46	-44	102	168	157	0
852	0	0	406	327	-79	-366	242	124	-19	54	-38	25	73	81	0
853	0	0	302	327	25	-314	138	176	-87	60	50	-38	-104	67	0
854	0	0	154	320	166	-237	-6	243	-180	11	21	110	-1	-13	0
855	0	0	108	325	217	-216	-54	271	-145	-87	-32	64	64	13	0
856	0	0	25	327	302	-176	-138	314	-75	32	-40	13	93	25	0
857	0	0	5	325	320	-165	-157	322	17	157	-13	-64	0	25	0
858	0	0	5	325	320	-165	-157	322	-54	124	-11	-98	-174	-110	0
859	0	0	99	304	205	-201	-53	254	-19	58	112	133	11	106	0
860	0	0	288	322	34	-305	127	178	-34	-91	5	147	108	114	0
861	0	0	445	335	-110	-390	277	112	153	32	195	153	244	199	0
862	0	0	305	320	15	-312	145	167	-98	-1	261	153	95	-54	0
863	0	0	291	318	27	-304	132	172	141	75	211	60	-143	25	0
864	0	0	25	308	283	-166	-129	295	27	-83	221	23	-11	-42	0
865	0	0	-29	314	343	-142	-186	328	69	-215	143	89	81	-9	0
866	0	0	-36	320	356	-142	-196	338	174	-122	176	50	-91	60	0
867	0	0	-117	323	440	-103	-278	381	207	40	184	0	-122	-42	0
868	0	0	-23	316	339	-146	-181	327	248	27	304	-83	-89	-38	0
869	0	0	70	312	242	-191	-86	277	240	3	116	141	77	-21	0
870	0	0	282	318	36	-300	123	177	261	-89	114	137	147	161	0
871	0	0	396	329	-67	-362	231	131	388	54	211	104	170	207	0
872	0	0	319	316	-3	-317	161	156	370	100	236	3	102	141	0
873	0	0	263	323	60	-293	101	191	281	73	246	-3	-27	-87	0
874	0	0	-13	314	327	-150	-170	320	366	-54	145	54	62	19	0
875	0	0	145	304	159	-224	-7	231	292	-73	219	44	40	64	0
876	0	0	97	320	223	-208	-63	271	133	-242	164	246	320	-104	0
877	0	0	64	331	267	-197	-101	299	294	73	225	221	226	-65	0
878	0	0	-113	329	442	-108	-277	385	376	225	316	-42	-145	-40	0
879	0	0	43	320	277	-181	-117	298	465	172	85	-97	-100	-199	0
880	0	0	348	306	-42	-327	195	132	226	-7	172	137	118	192	0
881	0	0	500	316	-184	-408	342	66	71	-192	75	263	356	226	0
882	0	0	553	327	-226	-440	389	50	349	69	226	292	391	64	0
883	0	0	202	320	118	-261	42	219	362	17	100	54	-91	-34	0
884	0	0	64	316	252	-190	-94	284	304	190	106	-110	-83	-29	0
885	0	0	132	318	186	-225	-27	252	228	3	85	25	-17	-5	0
886	0	0	29	323	294	-176	-132	308	62	-77	118	32	75	-64	0
887	0	0	122	316	194	-219	-36	255	106	75	287	95	-15	13	0
888	0	0	-36	320	356	-142	-196	338	-69	67	91	38	-75	-129	0
889	0	0	180	329	149	-254	15	239	44	-9	62	21	162	25	0
890	0	0	340	331	-9	-335	174	161	-58	-120	131	141	207	172	0
891	0	0	482	333	-149	-407	315	92	-32	73	89	3	230	215	0
892	0	0	499	329	-170	-414	334	79	-50	81	209	50	116	97	0
893	0	0	315	318	3	-316	156	160	-143	-1	135	75	-23	-118	0
894	0	0	60	323	263	-191	-101	293	79	129	58	-46	-81	-50	0
895	0	0	62	310	248	-186	-93	279	-246	-153	-62	-97	-9	112	0
896	0	0	189	318	129	-253	30	223	-436	-170	197	228	31	-131	0
897	0	0	-53	327	380	-137	-216	353	-252	-38	137	180	42	-153	0
898	0	0	-146	337	483	-95	-314	410	-13	-29	-44	-93	-95	-93	0
899	0	0	68	320	252	-194	-92	286	-56	-1	-133	108	122	62	0
900	0	0	344	323	-21	-333	182	151	-234	-73	-40	118	98	104	0
901	0	0	517	329	-188	-423	352	70	32	5	-7	104	85	190	0
902	0	0	383	331	-52	-357	217	139	-56	44	-15	1	-19	145	0
903	0	0	391	314	-77	-352	234	118	-9	114	38	-9	-129	1	0
904	0	0	141	323	182	-232	-20	252	-139	54	48	32	-126	11	0
905	0	0	55	318	263	-186	-104	290	-133	-155	-131	83	-31	-95	0
906	0	0	124	329	205	-226	-40	267	73	112	-29	89	-65	56	0
907	0	0	-22	323	345	-150	-183	334	-50	34	21	73	-149	-79	0
908	0	0	-2	314	316	-156	-159	315	25	19	1	-46	-289	-44	0
909	0	0	70	316	246	-193	-88	281	124	38	17	110	73	106	0
910	0	0	278	314	36	-296	121	175	223	-118	-23	-52	38	137	0
911	0	0	471	318	-153	-394	312	82	259	36	64	128	48	184	0
912	0	0	387	316	-71	-351	229	122	192	87	131	-9	-19	162	0
913	0	0	287	304	17	-295	135	160	226	102	209	-97	-178	-21	0
914	0	0	70	300	230	-185	-80	265	174	-81	203	110	-110	-9	0
915	0	0	58	314	256	-186	-99	285	244	-207	75	128	52	-19	0
916	0	0	10	316	306	-163	-148	311	320	-38	93	106	-42	42	0
917	0	0	-25	320	345	-147	-185	332	415	112	153	52	-34	17	0
918	0	0	-188	335	523	-73	-355	429	481	83	64	-98	-65	-21	0
919	0	0	87	308	221	-197	-67	264	219	25	221	120	1	89	0
920	0	0	366	316	-50	-341	208	133	258	3	141	215	137	168	0
921	0	0	365	331	-34	-348	199	148	335	149	147	159	205	116	0
922	0	0	468	327	-141	-397	304	93	452	161	291	15	147	145	0
923	0	0	282	314	32	-298	125	173	312	118	289	-15	-64	-69	0
924	0	0	68	306	238	-187	-85	272	135	17	199	60	5	-32	0
925	0	0	10	318	308	-164	-149	313	145	-112	104	65	195	-46	0
926	0	0	7	323	316	-165	-154	319	230	62	194	93	168	54	0
927	0	0	47	320	273	-183	-113	296	240	174	129	-40	44	-40	0
928	0	0	39	316	277	-177	-119	296	110	161	258	108	48	-122	0
929	0	0	-43	312	355	-134	-199	333	106	-67	58	71	122	-5	0
930	0	0	325	306	-19	-315	172	143	145	-40	62	15	172	153	0
931	0	0	467	316	-151	-391	309	82	116	120	141	100	300	217	0
932	0	0	459	304	-155	-381	307	74	-40	-19	223	232	322	-32	0
933	0	0	197	323	126	-260	35	224	211	259	81	-52	81	3	0
934	0	0	-6	314	320	-154	-163	317	65	106	21	-108	-116	-166	0
935	0	0	87	302	215	-194	-64	258	-221	-141	-42	-25	23	23	0
936	0	0	163	310	147	-236	8	228	-213	-226	-46	246	341	-71	0
937	0	0	79	323	244	-201	-82	283	-166	-7	62	230	182	-38	0
938	0	0	23	323	300	-173	-138	311	-40	225	104	-62	-29	-48	0
939	0	0	56	314	258	-185	-101	286	-1	60	-65	-137	-131	73	0
940	0	0	420	296	-124	-358	272	86	-203	-83	60	13	143	213	0
941	0	0	534	308	-226	-421	380	41	-343	-108	13	102	161	87	0
942	0	0	556	314	-242	-435	399	36	-246	0	7	258	306	155	0
943	0	0	354	320	-34	-337	194	143	-137	38	-9	48	19	40	0
944	0	0	140	302	162	-221	-11	232	-203	-42	-58	-19	67	50	0
945	0	0	31	308	277	-169	-123	292	-226	-128	-199	-69	98	104	0
946	0	0	146	322	176	-234	-15	249	-153	19	7	23	34	13	0
947	0	0	27	310	283	-168	-128	296	-263	48	65	21	-56	-73	0
948	0	0	70	306	236	-188	-83	271	-267	85	-7	17	-139	-162	0
949	0	0	153	304	151	-228	1	227	-242	100	42	17	27	97	0
950	0	0	305	318	13	-311	146	165	-226	-147	-89	141	102	139	0
951	0	0	555	325	-230	-440	392	47	-71	93	91	120	54	244	0
952	0	0	426	320	-106	-373	266	107	-157	87	83	73	-71	129	0
953	0	0	313	304	-9	-308	161	147	-69	48	143	73	-129	-36	0
954	0	0	82	318	236	-200	-77	277	-137	-56	15	67	-38	77	0
955	0	0	217	296	79	-256	69	187	-62	-58	5	-7	-91	110	0
956	0	0	161	306	145	-233	8	225	-261	-9	217	310	-71	-56	0
957	0	0	12	308	296	-160	-142	302	-73	42	168	27	-143	-65	0
958	0	0	-2	308	310	-153	-156	309	60	89	97	205	-133	-85	0
959	0	0	84	312	228	-198	-72	270	52	-23	31	73	-65	65	0
960	0	0	372	318	-54	-345	213	132	192	15	71	64	124	261	0
961	0	0	490	320	-170	-405	330	75	250	110	56	145	46	223	0
962	0	0	506	318	-188	-412	347	65	157	118	170	129	-15	93	0
963	0	0	303	306	3	-304	150	154	221	112	143	19	-71	95	0
964	0	0	73	325	252	-199	-89	288	164	-48	102	5	-62	11	0
965	0	0	118	310	192	-214	-37	251	172	52	-64	62	-19	100	0
966	0	0	52	323	271	-187	-109	297	192	85	52	97	31	69	0
967	0	0	76	318	242	-197	-83	280	287	178	104	17	-27	54	0
968	0	0	66	310	244	-188	-89	277	186	69	151	75	-69	-139	0
969	0	0	76	308	232	-192	-78	270	133	-21	75	38	114	15	0
970	0	0	387	320	-67	-353	227	126	244	-13	93	7	190	240	0
971	0	0	495	325	-170	-410	332	77	203	110	124	126	159	195	0
972	0	0	527	318	-209	-422	368	54	91	42	316	112	77	69	0
973	0	0	315	314	-1	-314	158	156	213	69	238	91	64	-42	0
974	0	0	124	312	188	-218	-32	250	58	-17	139	64	126	3	0
975	0	0	134	298	164	-216	-15	231	-29	-141	102	95	176	-23	0
976	0	0	150	314	164	-232	-7	239	65	23	126	56	128	-36	0
977	0	0	75	300	225	-187	-75	262	102	128	199	31	100	54	0
978	0	0	95	308	213	-201	-59	260	-31	116	122	-65	-50	-93	0
979	0	0	196	302	106	-249	45	204	42	120	129	135	199	79	0
980	0	0	430	310	-120	-370	275	95	-104	32	-27	168	339	128	0
981	0	0	441	323	-118	-382	279	102	9	89	11	62	343	149	0
982	0	0	476	323	-153	-399	314	85	131	77	46	7	192	199	0
983	0	0	424	318	-106	-371	265	106	1	110	83	9	52	58	0
984	0	0	188	300	112	-244	38	206	-166	44	32	42	151	-11	0
985	0	0	217	304	87	-260	65	195	-83	-100	-50	100	256	52	0
986	0	0	117	320	203	-218	-43	261	-98	-3	-56	42	168	17	0
987	0	0	37	318	281	-177	-122	299	-56	100	-62	-38	75	-40	0
988	0	0	152	322	170	-237	-9	246	21	151	-15	-21	60	-91	0
989	0	0	127	291	164	-209	-18	227	-149	-48	5	44	106	25	0
990	0	0	509	300	-209	-404	359	45	-40	-40	87	102	182	168	0
991	0	0	659	320	-339	-489	499	-9	-143	-143	-3	250	438	232	0
992	0	0	546	327	-219	-436	382	54	-106	-23	64	170	250	52	0
993	0	0	442	314	-128	-378	285	93	-9	108	168	112	50	32	0
994	0	0	120	312	192	-216	-36	252	-147	-83	-17	31	116	21	0
995	0	0	268	312	44	-290	112	178	-21	-69	-60	-5	85	143	0
996	0	0	179	316	137	-247	21	226	46	31	98	52	180	85	0
997	0	0	165	312	147	-238	9	229	-153	48	157	17	-131	-54	0
998	0	0	184	308	124	-246	30	216	44	58	126	7	-102	-11	0
999	0	0	134	298	164	-216	-15	231	-17	-17	58	79	118	85	0
1000	0	0	474	298	-176	-386	325	61	40	-65	65	-1	153	308	0
1001	0	0	511	312	-199	-411	355	56	95	79	15	106	110	219	0
1002	0	0	612	310	-302	-461	457	4	44	-42	221	223	263	182	0
1003	0	0	293	316	23	-304	135	169	178	199	205	-44	-100	-58	0
1004	0	0	161	316	155	-238	3	235	166	151	106	-124	-203	-46	0
1005	0	0	93	296	203	-194	-55	249	-65	-79	-36	-3	-65	83	0
1006	0	0	229	302	73	-265	78	187	-102	-234	5	166	149	38	0
1007	0	0	157	325	168	-241	-5	246	65	19	176	215	54	13	0
1008	0	0	-46	320	366	-137	-206	343	211	174	50	-58	-157	-29	0
1009	0	0	205	300	95	-252	55	197	54	38	120	188	21	62	0
1010	0	0	285	300	15	-292	135	157	143	120	104	69	-118	131	0
1011	0	0	695	304	-391	-499	543	-43	7	-31	48	69	166	308	0
1012	0	0	449	316	-133	-382	291	91	213	54	186	19	-34	250	0
1013	0	0	192	335	143	-263	24	239	362	40	3	-27	-64	5	0
1014	0	0	241	312	71	-276	85	191	79	32	151	91	7	188	0
1015	0	0	144	318	174	-231	-15	246	100	-31	-3	13	5	164	0
1016	0	0	188	316	128	-252	30	222	180	9	91	58	29	48	0
1017	0	0	112	298	186	-205	-37	242	36	120	263	100	-97	32	0
1018	0	0	142	310	168	-226	-13	239	112	62	155	50	-79	-91	0
1019	0	0	159	304	145	-231	7	224	112	11	129	46	199	129	0
1020	0	0	342	310	-32	-326	187	139	102	-25	-52	64	141	256	0
1021	0	0	624	316	-308	-470	466	4	172	23	166	112	197	219	0
1022	0	0	486	316	-170	-401	328	73	254	50	106	21	79	232	0
1023	0	0	426	316	-110	-371	268	103	124	62	242	75	62	-52	0
1024	0	0	156	318	162	-237	-3	240	166	15	-46	-250	-87	161	0
1025	0	0	220	320	100	-270	60	210	54	-23	-50	40	141	143	0
1026	0	0	209	327	118	-268	45	222	48	71	87	42	124	29	0
1027	0	0	182	310	128	-246	27	219	27	116	133	164	1	46	0
1028	0	0	124	306	182	-215	-29	244	21	81	73	83	25	-83	0
1029	0	0	173	308	135	-240	19	221	29	-50	21	157	197	87	0
1030	0	0	426	308	-118	-367	272	95	58	-19	-36	87	265	298	0
1031	0	0	581	320	-261	-450	421	29	32	62	42	54	209	215	0
1032	0	0	529	316	-213	-422	371	51	151	178	108	89	244	269	0
1033	0	0	470	308	-162	-389	316	73	-21	137	31	23	-13	-9	0
1034	0	0	233	289	56	-261	88	172	-151	27	122	29	201	31	0
1035	0	0	153	302	149	-227	2	225	-95	-58	-46	110	225	60	0
1036	0	0	213	310	97	-261	58	203	-46	89	-19	40	194	-23	0
1037	0	0	58	312	254	-185	-98	283	5	178	48	-32	93	141	0
1038	0	0	-3	320	323	-158	-163	321	176	269	11	-5	-5	-23	0
1039	0	0	217	312	95	-264	61	203	149	217	44	-93	5	-27	0
1040	0	0	423	292	-131	-357	277	80	-141	-97	-17	52	139	114	0
1041	0	0	705	304	-401	-504	553	-48	-153	-77	-50	207	496	316	0
1042	0	0	548	312	-236	-430	392	38	-34	9	48	300	308	75	0
1043	0	0	341	318	-23	-329	182	147	153	246	143	-64	-23	98	0
1044	0	0	115	310	195	-212	-40	252	108	133	23	-188	-194	-5	0
1045	0	0	203	296	93	-249	55	194	-157	-149	3	-38	-23	5	0
1046	0	0	250	296	46	-273	102	171	-147	-77	153	93	83	9	0
1047	0	0	148	320	172	-234	-12	246	-135	58	56	223	155	-7	0
1048	0	0	136	310	174	-223	-19	242	-27	46	104	69	-25	-129	0
1049	0	0	192	316	124	-254	34	220	135	122	-34	-168	-40	333	0
1050	0	0	537	314	-223	-425	380	45	-31	-34	0	-25	5	289	0
1051	0	0	725	314	-411	-519	568	-48	-98	-56	279	327	174	126	0
1052	0	0	568	310	-258	-439	413	26	17	131	110	110	-25	98	0
1053	0	0	416	306	-110	-361	263	98	56	48	162	27	-38	-108	0
1054	0	0	149	304	155	-226	-3	229	-23	-29	60	75	-32	116	0
1055	0	0	178	300	122	-239	28	211	-27	-110	-120	11	-42	98	0
1056	0	0	206	318	112	-262	47	215	102	60	95	112	9	133	0
1057	0	0	56	298	242	-177	-93	270	0	-32	139	50	-236	-21	0
1058	0	0	205	294	89	-249	58	191	124	129	174	67	-27	-133	0
1059	0	0	128	298	170	-213	-21	234	60	-56	73	110	40	108	0
1060	0	0	432	310	-122	-371	277	94	81	-52	-31	-13	91	267	0
1061	0	0	635	327	-308	-481	471	9	209	15	201	133	71	312	0
1062	0	0	496	308	-188	-402	342	60	91	-32	256	100	-34	162	0
1063	0	0	430	306	-124	-368	277	91	137	97	166	112	-93	-54	0
1064	0	0	181	310	129	-245	26	219	75	-54	77	110	-42	60	0
1065	0	0	184	310	126	-247	29	218	77	-27	3	-56	40	120	0
1066	0	0	210	322	112	-266	49	217	122	15	116	32	11	89	0
1067	0	0	159	312	153	-235	3	232	15	75	157	50	-71	-48	0
1068	0	0	167	298	131	-232	18	214	102	116	190	75	15	-131	0
1069	0	0	124	310	186	-217	-31	248	64	-52	75	34	77	120	0
1070	0	0	495	296	-199	-395	347	48	143	19	-46	122	153	283	0
1071	0	0	496	316	-180	-406	338	68	83	-52	182	5	192	201	0
1072	0	0	657	310	-347	-483	502	-18	11	137	236	89	81	120	0
1073	0	0	412	314	-98	-363	255	108	40	38	211	73	21	-21	0
1074	0	0	219	306	87	-262	66	196	27	-42	62	89	67	29	0
1075	0	0	283	302	19	-292	132	160	-3	-15	73	97	201	42	0
1076	0	0	130	304	174	-217	-22	239	62	-60	23	64	120	29	0
1077	0	0	177	308	131	-242	23	219	50	120	108	-67	108	77	0
1078	0	0	173	304	131	-238	21	217	7	67	93	-21	-89	-52	0
1079	0	0	200	304	104	-252	48	204	219	56	-54	-147	95	254	0
1080	0	0	507	296	-211	-401	359	42	-64	-102	48	162	248	126	0
1081	0	0	591	306	-285	-448	438	10	145	56	106	122	339	240	0
1082	0	0	511	306	-205	-408	358	50	106	60	108	17	116	228	0
1083	0	0	503	304	-199	-403	351	52	77	58	102	34	-27	87	0
1084	0	0	295	300	5	-297	145	152	-32	-36	91	126	161	91	0
1085	0	0	303	294	-9	-298	156	142	-62	-157	-1	161	168	-13	0
1086	0	0	206	314	108	-260	49	211	-44	46	58	64	161	54	0
1087	0	0	196	310	114	-253	41	212	-93	48	106	27	3	19	0
1088	0	0	215	310	95	-262	60	202	-27	73	149	65	73	-118	0
1089	0	0	258	306	48	-282	105	177	1	-7	62	128	188	139	0
1090	0	0	509	304	-205	-406	357	49	62	-1	9	108	281	232	0
1091	0	0	690	320	-370	-505	530	-25	137	91	126	100	267	265	0
1092	0	0	614	316	-298	-465	456	9	-17	108	180	58	147	129	0
1093	0	0	327	318	-9	-322	168	154	275	155	100	-27	48	60	0
1094	0	0	237	302	65	-269	86	183	226	170	95	-147	-48	-48	0
1095	0	0	218	287	69	-252	74	178	-100	-100	-50	-32	-5	87	0
1096	0	0	341	291	-50	-316	195	120	-102	-236	27	234	267	124	0
1097	0	0	140	302	162	-221	-11	232	-23	-42	147	228	83	9	0
1098	0	0	105	308	203	-206	-49	255	176	289	32	1	-124	-9	0
1099	0	0	192	298	106	-245	43	202	304	215	75	-7	-147	112	0
1100	0	0	366	289	-77	-327	221	106	0	-91	-98	-1	19	141	0
1101	0	0	785	310	-475	-547	630	-82	36	-98	-62	325	269	318	0
1102	0	0	373	302	-71	-337	222	115	271	133	75	-44	1	211	0
1103	0	0	449	318	-131	-383	290	93	106	-25	9	159	151	186	0
1104	0	0	173	312	139	-242	17	225	252	102	-46	-100	-178	-9	0
1105	0	0	287	306	19	-296	134	162	120	23	-9	-31	-60	147	0
1106	0	0	204	318	114	-261	45	216	133	9	-15	69	-13	71	0
1107	0	0	235	306	71	-270	82	188	126	58	192	83	-128	19	0
1108	0	0	106	300	194	-203	-44	247	62	-65	129	17	-129	-110	0
1109	0	0	190	306	116	-248	37	211	159	-75	42	118	42	166	0
1110	0	0	414	310	-104	-362	259	103	166	-9	3	-21	46	277	0
1111	0	0	672	304	-368	-488	520	-32	-118	-79	263	294	106	149	0
1112	0	0	441	298	-143	-369	292	77	-40	54	221	149	42	31	0
1113	0	0	488	294	-194	-391	341	50	141	104	190	60	-38	29	0
1114	0	0	270	291	21	-280	124	156	0	1	97	21	31	40	0
1115	0	0	264	289	25	-276	119	157	-36	-108	-5	83	77	36	0
1116	0	0	221	292	71	-256	75	181	79	60	73	108	98	62	0
1117	0	0	215	296	81	-255	67	188	221	131	137	40	21	153	0
1118	0	0	246	304	58	-275	94	181	21	188	75	-54	-85	-23	0
1119	0	0	312	291	-21	-301	166	135	65	81	69	178	110	87	0
1120	0	0	500	306	-194	-403	347	56	40	-54	17	110	213	184	0
1121	0	0	639	314	-325	-476	482	-5	153	129	21	157	287	345	0
1122	0	0	644	322	-322	-483	483	0	67	69	89	114	135	188	0
1123	0	0	560	306	-254	-433	407	26	69	54	120	-50	46	73	0
1124	0	0	329	289	-40	-309	184	124	-13	62	71	133	186	36	0
1125	0	0	294	287	-7	-290	150	140	-1	-174	42	104	172	40	0
1126	0	0	413	285	-128	-349	270	78	-180	5	259	298	234	-15	0
1127	0	0	119	291	172	-205	-26	231	5	42	62	5	149	-40	0
1128	0	0	286	289	3	-287	141	146	34	56	106	-31	25	-83	0
1129	0	0	229	269	40	-249	94	154	-112	-3	161	95	147	62	0
1130	0	0	443	271	-172	-357	307	49	-52	-174	48	102	279	126	0
1131	0	0	600	273	-327	-436	463	-27	75	-9	81	195	267	285	0
1132	0	0	515	273	-242	-394	378	15	48	100	73	48	182	240	0
1133	0	0	521	289	-232	-405	376	28	32	69	91	-9	9	85	0
1134	0	0	329	289	-40	-309	184	124	-73	-36	36	85	79	106	0
1135	0	0	287	302	15	-294	136	158	-102	-87	-9	97	180	7	0
1136	0	0	194	329	135	-261	29	232	-29	9	-34	32	161	11	0
1137	0	0	229	358	129	-293	50	243	65	135	15	-36	122	-7	0
1138	0	0	258	401	143	-329	57	272	38	118	-34	-7	-15	-116	0
1139	0	0	343	399	56	-371	143	227	5	34	36	126	120	126	0
1140	0	0	525	411	-114	-468	319	148	1	-83	13	141	215	182	0
1141	0	0	668	432	-236	-550	452	98	184	116	11	155	250	232	0
1142	0	0	606	430	-176	-518	391	127	209	145	65	56	161	230	0
1143	0	0	569	405	-164	-487	366	120	97	38	85	13	-108	23	0
1144	0	0	295	380	85	-337	105	232	15	-46	73	38	46	31	0
1145	0	0	295	382	87	-338	104	234	-62	-166	58	124	108	13	0
1146	0	0	215	395	180	-305	17	287	102	-62	40	58	64	25	0
1147	0	0	238	391	153	-314	42	272	-13	54	157	102	-120	34	0
1148	0	0	190	382	192	-286	-1	287	7	23	184	85	-77	-120	0
1149	0	0	212	386	174	-299	19	280	73	-159	122	124	-15	87	0
1150	0	0	465	378	-87	-421	276	145	77	-93	-21	-1	147	308	0
1151	0	0	612	389	-223	-500	417	83	104	-15	182	91	67	248	0
1152	0	0	612	372	-240	-492	426	66	15	29	232	46	-3	131	0
1153	0	0	440	351	-89	-395	264	131	97	21	182	104	-98	-34	0
1154	0	0	258	337	79	-297	89	208	65	-110	79	106	-54	100	0
1155	0	0	289	323	34	-306	127	178	85	-62	48	-81	-54	93	0
1156	0	0	299	312	13	-305	143	162	-58	-226	-3	131	221	122	0
1157	0	0	132	329	197	-230	-32	263	81	-34	137	194	54	-11	0
1158	0	0	52	327	275	-189	-111	301	265	256	77	-104	-100	-1	0
1159	0	0	115	314	199	-214	-42	256	306	124	-128	-95	-265	34	0
1160	0	0	500	308	-192	-404	346	58	139	-137	-89	9	31	166	0
1161	0	0	669	316	-353	-492	511	-18	108	-209	-188	378	302	238	0
1162	0	0	647	320	-327	-483	487	-3	217	17	-93	223	153	83	0
1163	0	0	360	312	-48	-336	204	132	391	250	-19	31	-15	44	0
1164	0	0	219	277	58	-248	80	167	182	-62	-129	-56	-7	21	0
1165	0	0	135	294	159	-214	-12	226	273	139	-120	-11	-9	31	0
1166	0	0	327	291	-36	-309	181	127	129	-31	-62	27	-27	-71	0
1167	0	0	163	302	139	-232	12	220	190	-17	-75	207	248	-32	0
1168	0	0	152	291	139	-221	6	215	201	25	-56	23	-52	-97	0
1169	0	0	141	298	157	-219	-8	227	308	-17	-65	73	133	129	0
1170	0	0	412	298	-114	-355	263	92	236	-118	-85	131	226	162	0
1171	0	0	598	302	-296	-450	447	3	370	67	-32	157	292	184	0
1172	0	0	577	294	-283	-435	430	5	188	21	151	83	77	114	0
1173	0	0	450	289	-161	-369	305	64	225	44	97	40	71	-38	0
1174	0	0	161	289	128	-225	16	208	203	-95	-19	118	161	0	0
1175	0	0	356	279	-77	-317	216	101	124	-139	27	-15	79	141	0
1176	0	0	306	289	-17	-297	161	136	-25	-89	230	316	180	-15	0
1177	0	0	142	277	135	-209	3	206	149	5	114	38	126	-46	0
1178	0	0	136	273	137	-204	0	205	188	69	95	75	34	-11	0
1179	0	0	231	279	48	-255	91	163	118	5	89	104	137	27	0
1180	0	0	447	279	-168	-363	307	55	128	-81	27	139	335	77	0
1181	0	0	440	287	-153	-363	296	67	128	-23	-7	139	310	157	0
1182	0	0	522	292	-230	-407	376	31	230	104	-13	52	209	126	0
1183	0	0	479	289	-190	-384	334	49	273	75	100	64	52	64	0
1184	0	0	225	267	42	-246	91	154	34	34	-11	-25	67	-87	0
1185	0	0	190	275	85	-232	52	180	110	-85	-79	166	190	-19	0
1186	0	0	134	289	155	-211	-10	222	106	5	-79	124	159	-36	0
1187	0	0	200	279	79	-239	60	179	40	213	-60	118	85	-29	0
1188	0	0	126	254	128	-190	-1	191	112	32	32	104	-71	-126	0
1189	0	0	60	182	122	-121	-31	152	54	75	-135	77	162	13	0
1190	0	0	309	106	-203	-207	256	-48	85	15	-161	13	240	170	0
1191	0	0	453	52	-401	-252	427	-174	176	104	-7	188	219	246	0
1192	0	0	397	-27	-424	-185	410	-225	-3	139	153	287	155	5	0
1193	0	0	247	-34	-281	-106	264	-157	1	170	-5	9	1	17	0
1194	0	0	66	-50	-116	-8	91	-83	-44	25	139	69	60	58	0
1195	0	0	37	-7	-44	-15	40	-25	-137	-95	25	129	71	-38	0
1196	0	0	39	108	69	-73	-15	88	-7	11	108	112	71	73	0
1197	0	0	52	234	182	-143	-65	208	-85	149	46	1	-50	124	0
1198	0	0	171	380	209	-275	-19	294	-83	42	190	-97	-137	-21	0
1199	0	0	309	541	232	-425	38	386	-71	-42	155	126	1	83	0
1200	0	0	588	729	141	-658	223	435	-83	-137	97	244	60	176	0
1201	0	0	829	840	11	-834	409	425	27	114	48	170	194	215	0
1202	0	0	827	1028	201	-927	313	614	67	164	102	11	85	186	0
1203	0	0	1059	1394	335	-1226	362	864	65	131	91	58	-91	19	0
1204	0	0	978	1901	923	-1439	27	1412	-36	-32	-40	102	21	114	0
1205	0	0	1342	2467	1125	-1904	108	1796	-36	38	-114	91	102	126	0
1206	0	0	1585	2925	1340	-2255	122	2132	7	124	-11	108	48	15	0
1207	0	0	1608	3092	1484	-2350	62	2288	58	195	54	54	32	17	0
1208	0	0	1502	3038	1536	-2270	-17	2287	91	112	-62	89	27	-110	0
1209	0	0	1504	2867	1363	-2185	70	2115	339	279	-162	-114	-60	91	0
1210	0	0	1511	2527	1016	-2019	247	1771	64	-34	-145	83	54	197	0
1211	0	0	1627	2077	450	-1852	588	1263	7	-122	-190	279	364	203	0
1212	0	0	1271	1767	496	-1519	387	1131	141	29	-83	308	269	133	0
1213	0	0	881	1418	537	-1149	172	977	308	240	-153	-44	-17	73	1
1214	0	0	702	1136	434	-919	134	785	358	147	-131	-64	-69	-85	0
1215	0	0	465	845	380	-655	42	612	164	-176	-238	34	46	153	0
1216	0	0	590	719	129	-654	230	424	23	-197	-240	180	248	-5	0
1217	0	0	309	541	232	-425	38	386	300	-87	-162	316	252	67	0
1218	0	0	100	422	322	-261	-111	372	296	56	-190	-56	-199	34	0
1219	0	0	250	345	95	-297	77	220	234	3	-197	120	50	199	0
1220	0	0	379	306	-73	-342	226	116	240	-170	-258	145	370	207	0
1221	0	0	608	306	-302	-457	455	2	455	19	-209	159	201	384	0
1222	0	0	562	289	-273	-425	417	8	331	46	-168	60	211	269	0
1223	0	0	198	314	116	-256	41	215	591	25	-339	-5	108	114	0
1224	0	0	285	325	40	-305	122	182	630	-11	-461	-129	-29	254	0
1225	0	0	294	325	31	-309	131	178	325	-36	-360	-69	168	85	0
1226	0	0	268	337	69	-302	99	203	488	71	-226	19	164	98	0
1227	0	0	176	337	161	-256	7	249	587	141	-254	5	116	106	0
1228	0	0	172	325	153	-248	9	239	547	102	-209	-42	42	0	0
1229	0	0	252	312	60	-282	96	186	465	23	-128	48	153	110	0
1230	0	0	430	304	-126	-367	278	89	479	-54	-91	153	374	147	0
1231	0	0	492	298	-194	-395	343	52	593	19	-36	116	360	277	0
1232	0	0	555	296	-259	-425	407	18	642	145	-81	77	194	215	0
1233	0	0	463	281	-182	-372	322	49	521	77	65	120	89	83	0
1234	0	0	201	265	64	-233	68	164	455	-52	23	65	205	25	0
1235	0	0	122	267	145	-194	-11	206	432	-170	-17	137	246	34	0
1236	0	0	66	275	209	-170	-71	242	485	-75	3	83	182	11	0
1237	0	0	112	265	153	-188	-20	209	653	126	203	48	209	54	0
1238	0	0	47	258	211	-152	-82	234	428	42	116	31	46	-186	0
1239	0	0	252	263	11	-257	120	137	483	81	207	162	162	114	0
1240	0	0	311	267	-44	-289	177	111	422	-75	197	159	269	112	0
1241	0	0	426	275	-151	-350	288	62	523	27	190	85	302	228	0
1242	0	0	561	269	-292	-415	426	-11	638	211	244	79	186	244	0
1243	0	0	393	267	-126	-330	259	70	508	133	195	98	25	79	0
1244	0	0	271	254	-17	-262	144	118	401	81	277	108	62	67	0
1245	0	0	159	261	102	-210	28	181	281	-93	170	112	104	36	0
1246	0	0	74	275	201	-174	-63	238	442	64	190	118	139	73	0
1247	0	0	120	261	141	-190	-10	201	341	149	287	50	0	0	0
1248	0	0	93	261	168	-177	-37	214	420	104	312	75	97	-100	0
1249	0	0	35	271	236	-153	-100	253	325	-42	81	-17	143	19	0
1250	0	0	391	277	-114	-334	252	81	314	-65	207	180	234	217	0
1251	0	0	570	281	-289	-425	429	-4	155	-114	162	355	320	75	0
1252	0	0	517	289	-228	-403	372	30	279	75	261	244	248	139	0
1253	0	0	157	292	135	-224	11	213	485	197	180	-19	-48	58	0
1254	0	0	120	279	159	-199	-19	219	306	141	118	-205	-151	-13	0
1255	0	0	122	265	143	-193	-10	204	69	-34	91	25	15	75	0
1256	0	0	161	269	108	-215	26	188	5	-178	-42	85	172	133	0
1257	0	0	120	292	172	-206	-26	232	58	87	174	250	58	-77	0
1258	0	0	-84	296	380	-106	-232	338	331	240	108	-77	-40	75	0
1259	0	0	45	273	228	-159	-91	250	230	184	21	-102	-29	62	0
1260	0	0	376	287	-89	-331	232	99	83	19	9	23	52	128	0
1261	0	0	532	294	-238	-413	385	28	161	87	81	108	228	223	0
1262	0	0	536	302	-234	-419	385	34	-19	65	195	217	223	-34	0
1263	0	0	391	294	-97	-342	244	98	64	98	79	71	-44	13	0
1264	0	0	202	314	112	-258	45	213	135	77	-139	-186	-5	258	0
1265	0	0	244	302	58	-273	93	180	-112	-1	-75	-25	3	97	0
1266	0	0	148	312	164	-230	-8	238	-42	83	44	54	34	19	0
1267	0	0	124	316	192	-220	-34	254	89	129	42	52	11	75	0
1268	0	0	66	312	246	-189	-90	279	-29	85	108	-62	-21	1	0
1269	0	0	157	298	141	-227	8	219	-108	-34	89	25	-27	27	0
1270	0	0	432	310	-122	-371	277	94	-3	-67	137	277	228	133	0
1271	0	0	431	323	-108	-377	269	107	-27	-58	-13	133	118	168	0
1272	0	0	563	333	-230	-448	396	51	124	64	110	79	162	172	0
1273	0	0	451	325	-126	-388	288	99	79	21	64	-13	-56	-17	0
1274	0	0	206	314	108	-260	49	211	-9	-98	112	9	42	-32	0
1275	0	0	194	325	131	-259	31	228	36	-87	-128	-7	178	31	0
1276	0	0	87	331	244	-209	-78	287	1	-15	-69	89	60	19	0
1277	0	0	101	341	240	-221	-69	290	139	128	-81	-7	0	77	0
1278	0	0	120	333	213	-226	-46	273	54	97	-73	-48	64	-157	0
1279	0	0	233	333	100	-283	66	216	116	7	-19	83	75	67	0
1280	0	0	342	343	1	-342	170	172	52	-129	-58	170	174	143	0
1281	0	0	480	351	-129	-415	304	111	209	-13	-114	102	195	155	0
1282	0	0	513	360	-153	-436	333	103	323	168	-81	108	190	209	0
1283	0	0	490	370	-120	-430	305	125	186	149	-52	-21	-54	73	0
1284	0	0	207	356	149	-281	29	252	52	11	15	13	32	3	0
1285	0	0	163	362	199	-262	-18	280	71	-75	-128	126	89	-13	0
1286	0	0	103	378	275	-240	-86	326	178	17	-112	108	81	-3	0
1287	0	0	20	386	366	-203	-173	376	102	85	-48	-120	9	40	0
1288	0	0	70	384	314	-227	-122	349	159	-15	32	54	-38	-89	0
1289	0	0	84	382	298	-233	-107	340	93	-34	-21	95	149	164	0
1290	0	0	378	391	13	-384	182	202	122	-69	-77	1	197	248	0
1291	0	0	536	403	-133	-469	334	135	201	21	36	143	217	263	0
1292	0	0	466	395	-71	-430	268	162	-50	13	192	157	153	-48	0
1293	0	0	496	399	-97	-447	296	151	180	13	91	-23	-15	52	0
1294	0	0	188	393	205	-290	-8	299	1	23	54	67	31	56	0
1295	0	0	56	409	353	-232	-148	381	-116	-298	-15	38	13	-23	0
1296	0	0	99	409	310	-254	-105	359	60	-48	-60	79	102	13	0
1297	0	0	-12	426	438	-207	-225	432	153	98	-46	-67	114	19	0
1298	0	0	107	436	329	-271	-111	382	32	65	-19	-67	-116	-44	0
1299	0	0	120	428	308	-274	-94	368	52	-62	0	65	1	32	0
1300	0	0	270	446	176	-358	47	311	-120	-172	-34	89	126	34	0
1301	0	0	497	463	-34	-480	265	214	116	23	-42	188	219	184	0
1302	0	0	450	473	23	-461	213	248	122	42	-126	50	126	116	0
1303	0	0	406	477	71	-441	167	274	36	81	-62	-52	-81	23	0
1304	0	0	151	471	320	-311	-84	395	-79	-31	-87	40	-46	-60	0
1305	0	0	152	477	325	-314	-86	401	-54	-112	-100	62	52	-31	0
1306	0	0	71	490	419	-280	-174	454	5	-9	-95	52	-34	77	0
1307	0	0	-21	500	521	-239	-271	510	7	85	-79	-73	-31	-29	0
1308	0	0	161	502	341	-331	-90	421	19	102	31	-79	-95	-50	0
1309	0	0	-33	500	533	-233	-283	516	155	81	-184	-258	-195	131	0
1310	0	0	362	486	124	-424	119	305	-50	-58	-25	1	21	135	0
1311	0	0	601	510	-91	-555	346	209	-174	-197	9	242	353	83	0
1312	0	0	530	535	5	-532	262	270	67	58	116	285	166	75	0
1313	0	0	235	537	302	-386	-33	419	192	192	153	-91	-79	0	0
1314	0	0	194	533	339	-363	-72	436	203	184	40	-149	-126	-93	0
1315	0	0	182	529	347	-355	-82	438	-100	-34	65	38	15	81	0
1316	0	0	243	543	300	-393	-28	421	-209	-267	135	188	217	-40	0
1317	0	0	25	564	539	-294	-257	551	17	-56	166	131	182	-71	0
1318	0	0	121	582	461	-351	-170	521	139	42	126	-100	-98	-89	0
1319	0	0	103	578	475	-340	-186	526	201	194	151	-3	13	81	0
1320	0	0	419	585	166	-502	126	375	77	-69	38	-5	40	199	0
1321	0	0	564	585	21	-574	271	303	135	9	230	114	197	188	0
1322	0	0	549	601	52	-575	248	326	32	48	240	207	283	188	0
1323	0	0	429	607	178	-518	125	392	197	36	226	54	-23	46	0
1324	0	0	200	603	403	-401	-101	503	273	0	13	-159	-139	170	0
1325	0	0	247	609	362	-428	-57	485	-64	-48	85	-79	-11	133	0
1326	0	0	297	628	331	-462	-17	479	-151	-25	364	283	9	-65	0
1327	0	0	84	636	552	-360	-234	594	-36	23	236	34	-81	-31	0
1328	0	0	147	655	508	-401	-180	581	151	52	64	-85	-149	-81	0
1329	0	0	183	646	463	-414	-140	554	69	27	118	69	67	27	0
1330	0	0	374	659	285	-516	44	472	34	-71	75	153	161	79	0
1331	0	0	530	667	137	-598	196	402	159	-17	172	143	205	176	0
1332	0	0	520	684	164	-602	178	424	219	54	32	-38	62	213	0
1333	0	0	455	680	225	-567	115	452	162	11	87	3	-48	-32	0
1334	0	0	194	679	485	-436	-145	582	3	-11	0	1	-85	-25	0
1335	0	0	184	694	510	-439	-163	602	17	-141	-32	128	32	-34	0
1336	0	0	127	710	583	-418	-228	646	102	-21	-38	77	98	-27	0
1337	0	0	112	725	613	-418	-250	669	131	91	0	-71	0	19	0
1338	0	0	159	737	578	-448	-209	657	102	62	62	-85	-172	-54	0
1339	0	0	196	729	533	-462	-168	631	0	97	13	75	-9	27	0
1340	0	0	580	733	153	-656	213	443	-1	-108	5	170	67	60	0
1341	0	0	478	741	263	-609	107	502	58	38	-38	87	197	205	0
1342	0	0	588	733	145	-660	221	439	213	58	-34	5	75	100	0
1343	0	0	483	731	248	-607	117	489	162	112	44	-13	-40	58	0
1344	0	0	305	706	401	-505	-48	553	-15	-62	27	-42	-52	-48	0
1345	0	0	330	708	378	-519	-24	543	143	-29	-162	52	106	54	0
1346	0	0	148	706	558	-427	-205	632	83	-32	-56	60	-13	-42	0
1347	0	0	204	696	492	-450	-144	594	75	118	32	65	-91	-87	0
1348	0	0	194	667	473	-430	-139	570	48	106	52	36	-5	-186	0
1349	0	0	203	653	450	-428	-123	551	36	-36	7	114	36	-9	0
1350	0	0	400	630	230	-515	85	430	1	-114	32	145	135	71	0
1351	0	0	580	611	31	-595	274	321	131	42	124	120	207	166	0
1352	0	0	550	582	32	-566	259	307	19	52	128	254	108	-106	0
1353	0	0	506	558	52	-532	227	305	230	98	153	21	-52	48	0
1354	0	0	242	527	285	-384	-21	406	118	34	-19	98	27	5	0
1355	0	0	175	514	339	-344	-82	426	91	-186	-19	114	100	-97	0
1356	0	0	155	510	355	-332	-100	432	209	-50	15	147	135	-19	0
1357	0	0	70	490	420	-280	-175	455	376	65	-145	48	38	-87	0
1358	0	0	142	473	331	-307	-94	402	275	64	36	-89	-98	-85	0
1359	0	0	192	444	252	-318	-30	348	296	-114	-46	135	23	38	0
1360	0	0	394	436	42	-415	176	239	370	-102	-164	203	236	108	0
1361	0	0	548	419	-129	-483	338	145	444	71	-129	126	283	240	0
1362	0	0	698	411	-287	-554	492	62	500	100	-73	60	116	236	0
1363	0	0	1249	411	-838	-830	1043	-213	667	261	-174	176	465	649	0
1364	0	0	3434	389	-3045	-1911	3239	-1328	942	502	-67	609	1165	1493	0
1365	0	0	4888	374	-4514	-2631	4701	-2070	921	517	0	622	1497	1938	0
1366	0	0	5530	362	-5168	-2946	5349	-2403	896	389	-67	843	1815	2073	0
1367	0	0	5503	364	-5139	-2933	5321	-2387	1121	626	32	888	1718	1951	0
1368	0	0	5118	360	-4758	-2739	4938	-2199	1361	774	195	708	1464	1837	0
1369	0	0	4816	331	-4485	-2573	4650	-2077	1187	692	25	498	1328	1602	0
1370	0	0	4767	300	-4467	-2533	4617	-2083	1020	488	118	636	1474	1862	0
1371	0	0	4609	310	-4299	-2459	4454	-1994	845	285	58	750	1654	1608	0
1372	0	0	4001	312	-3689	-2156	3845	-1688	1026	380	188	624	1387	1307	0
1373	0	0	3175	306	-2869	-1740	3022	-1281	1034	322	-62	323	904	1037	0
1374	0	0	2357	289	-2068	-1323	2212	-889	1016	335	-54	133	698	834	0
1375	0	0	1914	267	-1647	-1090	1780	-690	717	19	-38	333	743	708	0
1376	0	0	1483	269	-1214	-876	1348	-472	754	46	-25	337	585	587	0
1377	0	0	1135	259	-876	-697	1005	-308	616	147	98	180	397	455	0
1378	0	0	786	269	-517	-527	651	-124	694	116	40	203	337	236	0
1379	0	0	625	265	-360	-445	492	-47	719	73	-31	275	424	444	0
1380	0	0	730	263	-467	-496	598	-102	783	-87	-137	217	514	580	0
1381	0	0	1097	259	-838	-678	967	-289	682	-174	44	568	628	502	0
1382	0	0	707	263	-444	-485	575	-90	900	58	145	481	488	161	0
1383	0	0	240	267	27	-253	106	147	1109	34	-157	120	341	135	0
1384	0	0	-10	261	271	-125	-140	266	999	-67	-157	153	195	98	0
1385	0	0	-101	248	349	-73	-225	298	995	-104	-48	184	314	97	0
1386	0	0	-251	259	510	-4	-380	384	1146	-75	-254	75	211	11	0
1387	0	0	-225	258	483	-16	-354	370	1408	106	-116	85	289	81	0
1388	0	0	-235	242	477	-3	-356	359	1396	89	-153	34	116	1	0
1389	0	0	-134	234	368	-50	-251	301	1472	128	-161	223	298	81	0
1390	0	0	155	240	85	-197	35	162	1394	-52	-265	178	494	139	0
1391	0	0	371	238	-133	-304	252	52	1592	110	-265	199	560	372	0
1392	0	0	397	240	-157	-318	277	41	1588	242	-236	58	393	296	0
1393	0	0	91	226	135	-158	-22	180	1433	168	-230	118	190	75	0
1394	0	0	-373	232	605	70	-489	418	1286	36	-343	95	199	56	0
1395	0	0	-415	234	649	90	-532	441	1206	42	-455	3	277	38	0
1396	0	0	-374	252	626	61	-500	439	1191	190	-314	71	248	67	0
1397	0	0	-421	238	659	91	-540	448	1018	238	-217	-5	87	-11	0
1398	0	0	-623	246	869	188	-746	557	1216	133	-378	-23	71	48	0
1399	0	0	-374	225	599	74	-486	412	812	147	-228	98	124	116	0
1400	0	0	0	225	225	-112	-112	225	828	17	-114	296	296	226	0
1401	0	0	186	236	50	-211	68	143	789	108	-97	186	292	320	0
1402	0	0	275	246	-29	-260	152	108	857	190	-46	157	291	302	0
1403	0	0	40	230	190	-135	-75	210	646	27	64	50	1	3	0
1404	0	0	-312	219	531	46	-421	375	395	-50	11	29	48	-108	0
1405	0	0	-368	225	593	71	-480	409	339	-225	42	151	159	-91	0
1406	0	0	-561	226	787	167	-674	506	314	-168	128	-5	56	-147	0
1407	0	0	-549	230	779	159	-664	504	320	-50	56	-42	-13	-242	0
1408	0	0	-446	217	663	114	-554	440	234	-87	201	-81	-164	-170	0
1409	0	0	-456	205	661	125	-558	433	194	-153	139	58	77	-141	0
1410	0	0	-68	228	296	-80	-182	262	230	-143	-23	-108	129	15	0
1411	0	0	335	211	-124	-273	229	43	52	-236	116	279	355	97	0
1412	0	0	167	238	71	-202	48	154	164	13	11	188	314	-42	0
1413	0	0	-128	230	358	-51	-243	294	351	184	-112	-77	-34	-287	0
1414	0	0	-397	225	622	86	-509	423	320	50	-166	-240	-197	-162	0
1415	0	0	-493	211	704	141	-598	457	34	-89	-267	-108	-139	-143	0
1416	0	0	-422	225	647	98	-534	436	-31	-137	-378	170	97	-194	0
1417	0	0	-571	230	801	170	-686	515	116	89	-248	56	-38	-254	0
1418	0	0	-673	232	905	220	-789	568	388	223	-230	-147	-180	-172	0
1419	0	0	-568	217	785	175	-676	501	254	242	-296	-279	-335	-197	0
1420	0	0	-136	213	349	-38	-242	281	118	-48	-56	-77	-7	131	0
1421	0	0	260	226	-34	-243	147	96	161	-23	-23	89	32	89	0
1422	0	0	223	230	7	-226	108	118	254	58	85	-3	-36	91	0
1423	0	0	-66	234	300	-84	-183	267	316	-194	34	122	29	64	0
1424	0	0	-329	223	552	53	-440	387	170	-124	248	-81	-213	-104	0
1425	0	0	-536	228	764	154	-650	496	65	-223	240	29	-102	-155	0
1426	0	0	-501	238	739	131	-620	488	275	-118	256	23	-38	-197	0
1427	0	0	-559	240	799	159	-679	519	291	-40	316	-89	-151	-161	0
1428	0	0	-514	234	748	140	-631	491	308	-44	417	-19	-126	-252	0
1429	0	0	-427	240	667	93	-547	453	277	-77	318	15	-128	-149	0
1430	0	0	121	223	102	-172	9	162	188	9	378	256	69	50	0
1431	0	0	275	225	-50	-250	162	87	102	-13	519	207	129	-97	0
1432	0	0	228	223	-5	-225	116	109	343	83	360	97	-23	-27	0
1433	0	0	66	211	145	-138	-39	178	407	133	254	9	-60	19	0
1434	0	0	-258	207	465	25	-361	336	273	-40	182	-17	-228	-176	0
1435	0	0	-320	209	529	55	-424	369	341	-131	89	81	23	-131	0
1436	0	0	-493	211	704	141	-598	457	215	-44	-21	-60	-67	-236	0
1437	0	0	-522	217	739	152	-630	478	349	98	-75	-143	-118	-192	0
1438	0	0	-450	213	663	118	-556	438	287	176	1	-131	-151	-240	0
1439	0	0	-450	217	667	116	-558	442	195	17	0	-19	-106	-112	0
1440	0	0	-99	219	318	-60	-208	268	279	-29	-64	192	75	-32	0
1441	0	0	81	230	149	-155	-34	189	422	69	21	131	143	95	0
1442	0	0	135	232	97	-183	19	164	349	143	-38	5	-15	133	0
1443	0	0	97	217	120	-157	-11	168	273	118	-54	13	-56	-95	0
1444	0	0	-163	211	374	-24	-268	292	73	83	-19	-38	50	-91	0
1445	0	0	-182	221	403	-19	-292	312	162	-62	-244	-133	60	40	0
1446	0	0	-235	217	452	9	-343	334	178	65	-141	15	100	-75	0
1447	0	0	-271	223	494	24	-382	358	36	168	-118	-97	0	-155	0
1448	0	0	-254	209	463	22	-358	336	64	155	-131	0	-52	-291	0
1449	0	0	-268	217	485	25	-376	351	-19	3	-228	71	129	-85	0
1450	0	0	23	213	190	-118	-83	201	-5	-3	-273	23	258	91	0
1451	0	0	218	219	1	-218	108	110	25	159	-108	91	225	133	0
1452	0	0	144	221	77	-182	33	149	44	58	-149	0	118	89	0
1453	0	0	119	217	98	-168	10	157	-52	32	-11	-27	-29	-60	0
1454	0	0	-144	201	345	-28	-244	273	-246	-25	29	67	52	-5	0
1455	0	0	-239	199	438	20	-338	318	-271	-308	-137	129	106	-129	0
1456	0	0	-291	215	506	38	-398	360	-217	-133	-137	-34	77	-25	0
1457	0	0	-362	221	583	70	-472	402	-141	-91	-147	-91	75	-129	0
1458	0	0	-449	228	677	110	-563	452	11	-7	-149	-91	-85	-69	0
1459	0	0	-376	223	599	76	-487	411	-126	-5	-267	-240	-195	-62	0
1460	0	0	58	199	141	-128	-41	170	-188	-133	-254	62	162	180	0
1461	0	0	232	211	-21	-221	126	95	-450	-205	-259	221	341	170	0
1462	0	0	217	234	17	-225	100	125	-172	19	-244	232	155	7	0
1463	0	0	-90	228	318	-69	-204	273	67	211	-302	-71	-3	3	0
1464	0	0	-279	219	498	30	-388	358	-52	79	-496	-190	-213	-188	0
1465	0	0	-114	209	323	-47	-218	266	-159	-42	-415	-104	-17	52	0
1466	0	0	-114	209	323	-47	-218	266	-300	-87	-467	190	153	-69	0
1467	0	0	-231	217	448	7	-339	332	-151	97	-211	50	-13	-195	0
1468	0	0	-309	201	510	54	-409	355	-79	116	-271	60	-128	-36	0
1469	0	0	-291	205	496	43	-393	350	36	184	-362	-62	-209	-155	0
1470	0	0	-91	194	285	-51	-188	239	-188	-87	-246	31	-40	159	0
1471	0	0	53	217	164	-135	-55	190	-21	-44	-164	32	120	166	0
1472	0	0	87	197	110	-142	-11	153	-118	-1	46	124	-23	116	0
1473	0	0	-72	213	285	-70	-178	249	-164	54	155	102	-114	-100	0
1474	0	0	-239	207	446	16	-342	326	31	-67	-85	-188	-197	174	0
1475	0	0	-210	199	409	5	-309	304	-230	-100	85	126	-40	-137	0
1476	0	0	-380	215	595	82	-487	405	-73	-112	201	-19	-27	-3	0
1477	0	0	-347	215	562	66	-454	388	25	-9	157	-100	-87	-89	0
1478	0	0	-320	209	529	55	-424	369	5	77	283	-100	-207	-81	0
1479	0	0	-204	195	399	4	-301	297	-15	-67	292	52	-149	-73	0
1480	0	0	108	201	93	-154	7	147	-110	-54	223	-67	128	13	0
1481	0	0	263	205	-58	-234	160	73	-194	21	395	205	11	-27	0
1482	0	0	194	211	17	-202	88	114	54	98	389	205	-106	29	0
1483	0	0	64	213	149	-138	-42	181	34	75	310	-120	-172	-147	0
1484	0	0	-94	197	291	-51	-192	244	106	25	355	81	-93	5	0
1485	0	0	-193	195	388	-1	-290	291	1	-67	275	100	5	-75	0
1486	0	0	-196	203	399	-3	-297	301	104	1	265	52	-36	-106	0
1487	0	0	-283	215	498	34	-390	356	205	116	322	-21	0	-93	0
1488	0	0	-215	211	426	2	-320	318	226	83	341	-60	-106	-137	0
1489	0	0	-132	199	331	-33	-231	265	186	67	393	48	-3	-50	0
1490	0	0	62	209	147	-135	-42	178	147	-1	360	201	226	19	0
1491	0	0	97	217	120	-157	-11	168	178	38	335	126	240	62	0
1492	0	0	245	209	-36	-227	140	86	316	151	389	48	188	44	0
1493	0	0	136	201	65	-168	35	133	194	102	345	-1	52	-153	0
1494	0	0	-111	195	306	-42	-208	250	114	-36	312	93	77	-40	0
1495	0	0	-114	190	304	-38	-209	247	13	-42	93	-29	143	-93	0
1496	0	0	-85	194	279	-54	-182	236	42	85	252	65	170	-75	0
1497	0	0	-216	195	411	10	-313	303	-112	89	225	34	-42	-281	0
1498	0	0	-157	194	351	-18	-254	272	-67	164	143	93	-40	-256	0
1499	0	0	-227	195	422	16	-324	308	-161	44	34	65	159	-116	0
1500	0	0	116	203	87	-159	14	145	-180	27	-29	23	205	56	0
1501	0	0	393	201	-192	-297	292	4	-362	42	234	269	236	-69	0
1502	0	0	210	205	-5	-207	107	100	-153	184	25	52	106	-21	0
1503	0	0	185	192	7	-188	89	99	-180	71	46	-13	-38	-67	0
1504	0	0	-8	184	192	-88	-100	188	-382	23	-1	27	13	-211	0
1505	0	0	-82	199	281	-58	-181	240	-543	-89	13	79	91	-213	0
1506	0	0	-252	209	461	21	-356	335	-498	-42	-87	13	141	-133	0
1507	0	0	-229	209	438	10	-333	323	-444	89	-46	-60	-97	-87	0
1508	0	0	-202	203	405	0	-303	304	-488	67	-27	-64	-141	-104	0
1509	0	0	-225	174	399	25	-312	286	-661	-25	-95	-5	-131	-124	0
1510	0	0	0	192	192	-96	-96	192	-667	-100	-131	126	75	-87	0
1511	0	0	104	199	95	-151	4	147	-616	38	-168	46	67	29	0
1512	0	0	46	205	159	-125	-56	182	-560	64	-149	-52	-21	31	0
1513	0	0	-6	203	209	-98	-107	206	-671	73	-145	-64	-259	-110	0
1514	0	0	-256	194	450	31	-353	322	-715	-21	-159	3	-81	-95	0
1515	0	0	-256	211	467	22	-361	339	-758	-65	-242	-58	-126	-93	0
1516	0	0	-302	219	521	41	-411	370	-679	-32	-122	9	-199	-108	0
1517	0	0	-338	203	541	67	-439	372	-731	83	-36	-27	-244	-201	0
1518	0	0	-410	195	605	107	-507	400	-737	34	-52	-21	-281	-240	0
1519	0	0	-467	192	659	137	-563	425	-578	52	-201	-320	-440	-36	0
1520	0	0	-145	178	323	-16	-234	250	-826	-62	-129	-21	-261	-27	0
1521	0	0	64	159	95	-111	-15	127	-828	-205	7	252	62	-27	0
1522	0	0	-41	197	238	-78	-139	217	-661	-9	174	147	-164	-91	0
1523	0	0	-140	199	339	-29	-239	269	-372	254	176	-60	-316	-95	0
1524	0	0	-328	199	527	64	-427	363	-494	-1	-108	-310	-510	-128	0
1525	0	0	-246	188	434	29	-340	311	-566	-116	58	-44	-304	-73	0
1526	0	0	-386	209	595	88	-490	402	-508	56	118	-7	-213	-112	0
1527	0	0	-350	197	547	76	-448	372	-442	83	110	-143	-271	-126	0
1528	0	0	-293	195	488	49	-390	341	-417	135	211	-71	-362	-141	0
1529	0	0	-210	174	384	18	-297	279	-391	104	248	27	-176	-102	0
1530	0	0	11	205	194	-108	-91	199	-444	-91	329	98	-122	-21	0
1531	0	0	134	219	85	-176	24	152	-316	95	389	100	-27	50	0
1532	0	0	182	209	27	-195	77	118	-463	203	496	5	-151	-81	0
1533	0	0	122	197	75	-159	23	136	-335	91	583	32	-164	-161	0
1534	0	0	-136	201	337	-32	-236	269	-465	-65	525	-36	-71	-143	0
1535	0	0	-43	203	246	-80	-144	224	-360	-95	539	17	-91	-54	0
1536	0	0	-78	197	275	-59	-176	236	-314	-19	783	31	-42	-58	0
1537	0	0	-82	197	279	-57	-180	238	-407	-38	874	25	-184	-172	0
1538	0	0	-79	186	265	-53	-172	225	-341	38	808	32	-145	-287	0
1539	0	0	-132	184	316	-26	-224	250	-192	69	698	-42	-265	-194	0
1540	0	0	193	174	-19	-183	106	77	-473	-91	808	11	32	25	0
1541	0	0	286	180	-106	-233	196	37	-289	-23	814	126	188	40	0
1542	0	0	431	197	-234	-314	332	-18	-378	71	927	219	149	-98	0
1543	0	0	212	180	-32	-196	122	74	-254	197	863	44	-29	-155	0
1544	0	0	-27	190	217	-81	-122	203	-302	1	547	-170	-145	-217	0
1545	0	0	41	172	131	-106	-45	151	-483	-85	560	-27	112	-23	0
1546	0	0	83	178	95	-130	-6	136	-568	-215	628	254	228	-170	0
1547	0	0	-44	194	238	-75	-141	216	-492	114	679	232	46	-236	0
1548	0	0	-245	201	446	22	-345	323	-426	263	527	-60	-147	-197	0
1549	0	0	-70	197	267	-63	-168	232	-316	199	382	-246	-172	-137	0
1550	0	0	176	205	29	-190	73	117	-591	-172	395	162	137	-17	0
1551	0	0	352	201	-151	-276	251	25	-461	85	331	75	104	-21	0
1552	0	0	406	209	-197	-307	301	6	-516	128	378	50	54	-11	0
1553	0	0	259	190	-69	-224	164	60	-533	21	259	-27	-50	-240	0
1554	0	0	76	182	106	-129	-15	144	-595	-77	147	-1	1	-133	0
1555	0	0	-14	180	194	-83	-104	187	-727	-62	-56	-110	50	-151	0
1556	0	0	-8	186	194	-89	-101	190	-708	50	89	-36	9	-186	0
1557	0	0	-151	182	333	-15	-242	257	-836	-19	102	67	149	-242	0
1558	0	0	-143	186	329	-21	-236	257	-766	34	15	-65	-102	-289	0
1559	0	0	-39	195	234	-78	-136	214	-725	58	-95	-71	-62	-153	0
1560	0	0	-109	180	289	-35	-199	234	-735	58	-122	-81	-21	-23	0
1561	0	0	354	172	-182	-263	268	-5	-1010	31	-116	3	-174	34	0
1562	0	0	257	190	-67	-223	162	61	-1008	34	7	166	95	-100	0
1563	0	0	56	182	126	-119	-35	154	-1001	112	67	0	-226	-188	0
1564	0	0	-124	184	308	-30	-216	246	-942	71	-203	-285	-244	42	0
1565	0	0	-7	188	195	-90	-101	191	-1167	-21	-106	-122	-211	-9	0
1566	0	0	-66	186	252	-60	-159	219	-1356	-67	192	89	-135	-164	0
1567	0	0	-215	176	391	19	-303	283	-1109	29	108	21	-275	-155	0
1568	0	0	-134	180	314	-23	-224	247	-820	29	174	-157	-322	-27	0
1569	0	0	-218	166	384	26	-301	275	-810	-77	25	-50	-135	-15	0
1570	0	0	52	168	116	-110	-32	142	-876	-190	-48	-112	-168	106	0
1571	0	0	212	166	-46	-189	129	60	-702	-143	153	102	23	211	0
1572	0	0	200	166	-34	-183	117	66	-828	-114	116	5	-228	29	0
1573	0	0	235	170	-65	-202	150	52	-618	-38	139	100	-230	-32	0
1574	0	0	-118	176	294	-29	-206	235	-777	-73	3	-60	-194	-98	0
1575	0	0	22	188	166	-105	-72	177	-725	106	-89	56	-131	-182	0
1576	0	0	-89	190	279	-50	-184	234	-556	355	-217	81	-186	-89	0
1577	0	0	-217	207	424	5	-320	315	-525	434	-234	-56	-209	-79	0
1578	0	0	-14	201	215	-93	-114	208	-517	471	-85	3	-368	-108	0
1579	0	0	-59	197	256	-69	-157	226	-550	279	81	44	-102	36	0
1580	0	0	207	188	-19	-197	113	84	-481	112	91	27	-141	9	0
1581	0	0	427	199	-228	-313	327	-14	-545	-75	168	238	133	64	0
1582	0	0	321	209	-112	-265	216	48	-341	-36	337	258	27	81	0
1583	0	0	224	203	-21	-213	122	91	-275	95	463	1	-172	-114	0
1584	0	0	124	199	75	-161	24	137	-197	-1	422	-100	-236	-129	0
1585	0	0	-12	178	190	-83	-101	184	-642	-339	453	-11	-213	-5	0
1586	0	0	385	195	-190	-290	287	2	-632	-192	535	358	209	97	0
1587	0	0	1121	194	-927	-657	1024	-366	-316	71	554	382	442	353	0
1588	0	0	1522	205	-1317	-863	1419	-556	17	442	613	93	291	519	0
1589	0	0	1613	182	-1431	-897	1522	-624	-221	145	566	256	345	554	0
1590	0	0	1747	194	-1553	-970	1650	-679	-355	36	483	343	428	519	0
1591	0	0	1943	194	-1749	-1068	1846	-777	-228	75	580	345	477	622	0
1592	0	0	1736	188	-1548	-962	1642	-680	-341	93	655	226	436	556	0
1593	0	0	1452	180	-1272	-816	1362	-546	-234	-3	587	197	242	221	0
1594	0	0	930	180	-750	-555	840	-285	-304	-75	386	118	230	267	0
1595	0	0	723	186	-537	-454	630	-175	-296	-1	207	-58	285	298	0
1596	0	0	519	201	-318	-360	418	-58	-304	9	184	-40	215	182	0
1597	0	0	482	197	-285	-339	383	-44	-438	211	192	34	100	108	0
1598	0	0	412	211	-201	-311	306	5	-366	5	-50	145	223	238	0
1599	0	0	295	195	-100	-245	197	47	-236	135	-50	-110	128	-11	0
1600	0	0	837	186	-651	-511	744	-232	-360	17	-15	77	327	517	0
1601	0	0	1107	184	-923	-645	1015	-369	-517	9	225	201	323	310	0
1602	0	0	886	190	-696	-538	791	-253	-230	131	50	31	184	308	0
1603	0	0	763	178	-585	-470	674	-203	-151	62	13	-54	87	217	0
1604	0	0	400	170	-230	-285	315	-30	-203	-89	-50	64	108	139	0
1605	0	0	232	186	-46	-209	139	70	-318	-133	-170	85	166	-11	0
1606	0	0	95	192	97	-143	-1	144	-186	-69	-228	62	135	19	0
1607	0	0	113	194	81	-153	16	137	11	118	-205	-46	87	62	0
1608	0	0	17	178	161	-97	-72	169	-98	201	-289	-176	-27	-108	0
1609	0	0	124	164	40	-144	42	102	-124	263	-374	56	100	-104	0
1610	0	0	354	172	-182	-263	268	-5	-180	176	-351	195	294	159	0
1611	0	0	548	182	-366	-365	457	-92	-40	337	-351	97	271	155	0
1612	0	0	591	178	-413	-384	502	-117	-34	395	-215	40	261	79	0
1613	0	0	392	164	-228	-278	310	-32	-100	283	-131	46	149	-85	0
1614	0	0	11	168	157	-89	-73	162	-197	106	-207	65	226	-108	0
1615	0	0	64	176	112	-120	-24	144	-114	31	-199	38	242	-36	0
1616	0	0	-116	186	302	-35	-209	244	-176	13	46	162	232	-27	0
1617	0	0	-173	203	376	-15	-274	289	-143	44	118	0	112	-124	0
1618	0	0	-145	192	337	-23	-241	264	-180	75	341	-13	42	-164	0
1619	0	0	-198	186	384	6	-291	285	-358	-91	271	-31	114	-221	0
1620	0	0	51	180	129	-115	-39	154	-360	-157	374	172	291	-95	0
1621	0	0	41	178	137	-109	-48	157	-203	62	320	126	259	0	0
1622	0	0	35	172	137	-103	-51	154	-213	81	275	-27	112	-48	0
1623	0	0	86	161	75	-123	5	118	-248	172	333	-34	-15	-87	0
1624	0	0	-215	153	368	31	-291	260	-508	46	149	87	-54	-215	0
1625	0	0	-212	168	380	22	-296	274	-479	-83	219	153	-34	-168	0
1626	0	0	-420	162	582	129	-501	372	-498	1	87	-25	-100	-186	0
1627	0	0	-344	195	539	74	-441	367	-419	197	48	-3	-104	-201	0
1628	0	0	-318	199	517	59	-417	358	-494	143	104	-85	-292	-166	0
1629	0	0	-320	203	523	58	-421	363	-663	50	104	-73	-201	-153	0
1630	0	0	-18	263	281	-122	-149	272	-620	-42	184	83	-77	-67	0
1631	0	0	35	291	256	-163	-110	273	-545	81	180	15	-108	131	0
1632	0	0	117	314	197	-215	-40	255	-459	48	186	-77	-275	31	0
1633	0	0	174	323	149	-248	12	236	-473	151	397	-29	-300	52	0
1634	0	0	-231	312	543	-40	-387	427	-632	-259	362	-77	-333	-124	0
1635	0	0	-132	306	438	-87	-285	372	-593	-240	356	-75	-300	-77	0
1636	0	0	-359	304	663	27	-511	483	-583	-250	609	-5	-366	-44	0
1637	0	0	-384	310	694	37	-539	502	-640	-188	638	-176	-486	-164	0
1638	0	0	-334	294	628	20	-481	461	-397	-106	797	-21	-413	-230	0
1639	0	0	-444	302	746	71	-595	524	-533	-275	628	-44	-308	-64	0
1640	0	0	-131	289	420	-79	-275	354	-481	-316	739	27	-287	32	0
1641	0	0	9	292	283	-150	-137	287	-320	-98	719	-17	-203	162	0
1642	0	0	57	289	232	-173	-87	260	-283	-93	774	36	-374	129	0
1643	0	0	-56	267	323	-105	-189	295	-161	-64	847	11	-283	-13	0
1644	0	0	-371	269	640	51	-505	454	-75	-73	675	-205	-459	-69	0
1645	0	0	-355	234	589	60	-472	411	-267	-349	723	-145	-409	77	0
1646	0	0	-402	232	634	85	-518	433	-310	-461	680	273	-188	38	0
1647	0	0	-543	240	783	151	-663	511	-48	-292	605	205	-240	-164	0
1648	0	0	-655	223	878	216	-766	550	213	-73	424	-52	-409	13	0
1649	0	0	-506	213	719	146	-612	466	252	-98	141	-161	-531	11	0
1650	0	0	-216	195	411	10	-313	303	13	-244	81	-36	-97	217	0
1651	0	0	48	203	155	-125	-53	179	-98	-267	-133	116	71	141	0
1652	0	0	-85	219	304	-67	-194	261	211	161	-211	-13	-100	143	0
1653	0	0	-208	207	415	0	-311	311	85	-135	-525	31	79	91	0
1654	0	0	-295	195	490	50	-392	342	234	226	-636	-93	-170	38	0
1655	0	0	-273	190	463	41	-368	326	-44	23	-758	-133	-77	38	0
1656	0	0	-380	184	564	98	-472	374	-36	137	-746	91	-56	73	0
1657	0	0	-406	195	601	105	-503	398	-19	34	-849	-135	-36	-44	0
1658	0	0	-374	186	560	94	-467	373	-155	221	-896	-34	-131	-29	0
1659	0	0	-378	178	556	100	-467	367	-244	19	-981	-25	23	48	0
1660	0	0	-64	188	252	-62	-158	220	-242	19	-1088	1	118	269	0
1661	0	0	91	217	126	-154	-17	171	-246	112	-886	153	110	267	0
1662	0	0	148	213	65	-180	41	139	-415	236	-909	75	13	157	0
1663	0	0	114	209	95	-161	9	152	-479	244	-807	56	56	95	0
1664	0	0	-141	221	362	-40	-251	291	-521	36	-925	114	-50	44	0
1665	0	0	-289	207	496	41	-392	351	-609	217	-808	21	-104	-89	0
1666	0	0	-106	194	300	-44	-203	247	-971	-98	-822	374	83	-46	0
1667	0	0	-332	197	529	67	-430	363	-826	145	-704	254	-38	-194	0
1668	0	0	-435	209	644	113	-539	426	-603	194	-857	71	23	-79	0
1669	0	0	-276	197	473	39	-374	335	-929	116	-859	141	1	60	0
1670	0	0	66	172	106	-119	-20	139	-824	79	-795	174	89	93	0
1671	0	0	157	178	21	-167	68	99	-783	232	-717	205	153	244	0
1672	0	0	175	176	1	-175	87	88	-723	265	-766	104	67	256	0
1673	0	0	94	159	65	-126	14	112	-828	240	-772	98	-215	71	0
1674	0	0	-105	149	254	-22	-179	201	-942	161	-694	139	-168	129	0
1675	0	0	-194	155	349	19	-271	252	-944	62	-840	100	-162	143	0
1676	0	0	-239	164	403	37	-321	283	-884	168	-657	195	-91	56	0
1677	0	0	-343	178	521	82	-432	349	-843	157	-638	0	-285	48	0
1678	0	0	-328	168	496	80	-412	332	-964	213	-578	46	-308	-69	0
1679	0	0	-192	155	347	18	-269	251	-888	153	-605	67	-240	73	0
1680	0	0	-70	139	209	-34	-139	174	-1010	-1	-595	194	-170	182	0
1681	0	0	80	77	-3	-78	41	37	-824	108	-622	143	-217	246	0
1682	0	0	60	31	-29	-45	44	1	-688	246	-572	190	-261	314	0
1683	0	0	-45	-48	-3	46	-21	-25	-971	215	-547	42	-519	120	0
1684	0	0	-222	-122	100	172	-161	-11	-993	151	-568	71	-409	75	0
1685	0	0	-389	-133	256	261	-322	61	-1098	56	-741	29	-353	87	0
1686	0	0	-432	-153	279	292	-355	63	-1086	170	-558	81	-455	44	0
1687	0	0	-374	-122	252	248	-313	65	-1165	238	-428	128	-516	-116	0
1688	0	0	-374	-54	320	214	-347	133	-1088	242	-516	-19	-564	-65	0
1689	0	0	-311	44	355	133	-333	199	-1179	236	-622	79	-448	100	0
1690	0	0	-2	215	217	-106	-109	216	-1152	197	-659	91	-397	256	0
1691	0	0	293	436	143	-364	75	289	-1117	337	-483	48	-337	254	0
1692	0	0	306	618	312	-462	-3	465	-1107	308	-473	15	-395	223	0
1693	0	0	362	715	353	-538	4	534	-1222	432	-498	-44	-580	-1	0
1694	0	0	218	869	651	-543	-216	760	-1385	345	-407	40	-521	13	0
1695	0	0	236	1169	933	-702	-348	1051	-1414	164	-500	133	-479	-21	0
1696	0	0	360	1650	1290	-1005	-465	1470	-1371	289	-533	-67	-490	-38	0
1697	0	0	658	2190	1532	-1424	-437	1861	-1144	343	-527	-15	-514	3	0
1698	0	0	849	2622	1773	-1735	-462	2197	-1262	364	-512	-29	-684	0	0
1699	0	0	1167	2942	1775	-2054	-304	2358	-1196	246	-539	-7	-424	5	0
1700	0	0	1359	2878	1519	-2118	-80	2198	-1253	205	-642	-93	-349	108	0
1701	0	0	1416	2731	1315	-2073	50	2023	-1361	-17	-572	178	-153	52	0
1702	0	0	1216	2440	1224	-1828	-4	1832	-1055	112	-490	298	-246	-44	0
1703	0	0	807	2025	1218	-1416	-205	1621	-964	244	-508	46	-483	-34	0
1704	0	0	441	1577	1136	-1009	-347	1356	-937	186	-665	-236	-607	-42	0
1705	0	0	303	1216	913	-759	-305	1064	-1196	1	-729	-83	-471	-40	1
1706	0	0	140	902	762	-521	-311	832	-1315	-114	-632	135	-250	-15	0
1707	0	0	-145	638	783	-246	-464	710	-1185	67	-640	114	-316	-110	0
1708	0	0	-271	440	711	-84	-491	575	-1074	-19	-704	-118	-529	21	0
1709	0	0	-365	271	636	47	-500	453	-1008	85	-758	-42	-386	-54	0
1710	0	0	-14	197	211	-91	-112	204	-1129	32	-845	192	-314	93	0
1711	0	0	93	133	40	-113	26	86	-1195	38	-651	372	-215	133	0
1712	0	0	94	75	-19	-84	56	28	-1154	98	-748	95	-211	184	0
1713	0	0	100	48	-52	-74	76	-2	-1431	382	-640	-236	-364	62	0
1714	0	0	-146	75	221	35	-183	148	-1550	277	-694	-81	-318	-318	0
1715	0	0	-174	87	261	43	-217	174	-1610	48	-807	129	-323	-289	0
1716	0	0	-229	122	351	53	-290	236	-1600	-116	-601	265	-296	-294	0
1717	70	0	-235	131	366	52	-300	248	-1740	29	-665	250	-300	-314	0
1718	70	0	-184	149	333	17	-258	241	-1811	306	-752	120	-382	-306	0
1719	70	0	-205	186	391	9	-298	288	-1621	589	-805	38	-360	-139	0
1720	70	0	71	199	128	-135	-28	163	-1875	566	-828	104	-325	42	0
1721	70	0	383	221	-162	-302	272	29	-2035	420	-898	296	-83	17	0
1722	70	0	298	234	-64	-266	181	85	-1891	667	-570	380	-236	-292	0
1723	70	0	67	228	161	-147	-47	194	-1621	611	-785	-23	-254	-209	0
1724	70	0	68	215	147	-141	-39	181	-1938	698	-735	79	-219	-174	0
1725	70	0	9	203	194	-106	-92	198	-2085	644	-671	126	-281	-254	0
1726	70	0	-93	199	292	-53	-192	245	-1963	659	-539	182	-335	-178	0
1727	70	0	-97	194	291	-48	-194	242	-1963	808	-333	219	-393	-135	0
1728	70	0	-105	178	283	-36	-194	230	-2168	940	-65	225	-517	-213	0
1729	70	0	-99	168	267	-34	-183	217	-2147	849	162	244	-362	-246	0
1730	70	0	15	172	157	-93	-71	164	-2159	442	306	254	-341	-287	0
1731	70	0	248	190	-58	-219	153	66	-1941	407	502	21	-323	-244	0
1732	70	0	252	194	-58	-223	155	68	-2106	306	948	-38	-417	-182	0
1733	70	0	224	211	-13	-217	118	99	-2128	209	1280	-7	-642	-403	0
1734	70	0	-21	209	230	-94	-125	219	-2217	69	1649	95	-585	-333	0
1735	70	0	-188	188	376	0	-282	282	-2553	-60	2083	34	-496	-382	0
1736	70	0	-239	211	450	14	-344	330	-2504	23	2603	207	-636	-399	0
1737	70	0	-291	195	486	48	-388	340	-2712	1	3146	91	-832	-510	0
1738	70	0	-306	190	496	58	-401	343	-2809	-126	3507	170	-849	-644	0
1739	70	0	-345	207	552	69	-448	379	-2807	-302	3600	-195	-880	-275	0
1740	70	0	-146	201	347	-27	-246	274	-3053	-576	4176	112	-779	-370	0
1741	70	0	126	226	100	-176	13	163	-3012	-424	4463	38	-818	-289	0
1742	70	0	130	223	93	-176	18	158	-3183	-221	4766	-5	-991	-384	0
1743	70	0	89	207	118	-148	-14	162	-3540	-194	4978	-50	-1191	-395	0
1744	70	0	-169	211	380	-21	-274	295	-3821	-95	5044	159	-1121	-556	0
1745	70	0	-227	207	434	10	-330	320	-4031	-75	5113	287	-1183	-599	0
1746	70	0	-357	228	585	64	-471	406	-4046	194	5333	131	-1200	-583	0
1747	70	0	-353	213	566	70	-459	389	-4017	463	5426	65	-1412	-614	0
1748	70	0	-301	199	500	51	-400	349	-4335	525	5703	-50	-1631	-706	0
1749	70	0	-293	176	469	58	-381	322	-4590	490	6012	102	-1480	-601	0
1750	70	0	-126	219	345	-46	-235	282	-4921	240	6239	205	-1392	-564	0
1751	70	0	83	234	151	-158	-34	192	-4832	376	6530	166	-1367	-306	0
1752	70	0	155	244	89	-199	33	166	-4933	409	6691	104	-1635	-430	0
1753	70	0	138	238	100	-188	19	169	-5086	411	6852	21	-1862	-517	0
1754	70	0	-182	248	430	-33	-306	339	-5476	147	6982	40	-1837	-535	0
1755	70	0	-277	215	492	31	-384	353	-5763	42	6925	36	-1732	-564	0
1756	70	0	-289	228	517	30	-403	372	-5691	75	7222	147	-1804	-684	0
1757	70	0	-363	234	597	64	-480	415	-5779	131	7340	108	-2048	-808	0
1758	70	0	-511	261	772	125	-641	516	-5682	180	7242	-122	-2071	-805	0
1759	70	0	-297	246	543	25	-420	394	-5845	234	7271	-1	-2209	-841	0
1760	70	0	-160	226	386	-33	-273	306	-6285	172	7436	-52	-2007	-566	0
1761	70	0	169	250	81	-209	44	165	-6246	157	7478	368	-1875	-508	0
1762	70	0	174	265	91	-219	41	178	-5820	537	7387	306	-2027	-593	0
1763	70	0	-58	277	335	-109	-196	306	-5612	859	7156	-19	-2339	-642	0
1764	70	0	-194	275	469	-40	-331	372	-5697	847	7073	-120	-2489	-723	0
1765	70	0	-331	252	583	39	-457	417	-6093	690	7069	62	-2310	-574	0
1766	70	0	-252	275	527	-11	-389	401	-6149	587	6698	168	-2188	-698	0
1767	70	0	-520	287	807	116	-663	547	-5724	834	6504	64	-2510	-754	0
1768	70	0	-481	298	779	91	-630	538	-5806	675	6066	-203	-2535	-764	0
1769	70	0	-426	285	711	70	-568	498	-5637	743	6035	-110	-2675	-783	0
1770	70	0	-118	289	407	-85	-262	348	-5501	634	5874	40	-2425	-783	0
1771	70	0	-20	300	320	-140	-170	310	-5057	483	5730	75	-2568	-812	0
1772	70	0	33	302	269	-167	-118	285	-4469	564	5616	-153	-2692	-777	0
1773	70	0	-14	304	318	-145	-166	311	-4260	244	5329	-153	-2923	-1121	0
1774	70	0	-320	302	622	9	-471	462	-4064	300	5016	-85	-2785	-995	0
1775	70	0	-436	314	750	61	-593	532	-3788	345	4597	-29	-2809	-1001	0
1776	70	0	-532	341	873	95	-702	607	-3210	475	4442	52	-2956	-1119	0
1777	70	0	-615	323	938	146	-776	630	-2820	638	4207	-25	-3057	-1295	0
1778	70	0	-650	325	975	162	-812	650	-2372	719	4070	62	-3072	-1262	0
1779	70	0	-732	333	1065	199	-898	699	-2005	669	3649	100	-2941	-1109	0
1780	70	0	-440	337	777	51	-608	557	-1633	677	3309	54	-2925	-1012	0
1781	70	0	-182	349	531	-83	-356	440	-1208	772	3193	180	-2908	-968	0
1782	70	0	-157	329	486	-86	-321	407	-964	667	3010	308	-2975	-1088	0
1783	70	0	-247	356	603	-54	-425	479	-737	558	2776	170	-2741	-1138	0
1784	70	0	-533	349	882	92	-707	615	-436	706	2576	0	-3072	-1328	0
1785	70	0	-590	364	954	113	-772	659	-335	572	2322	104	-3061	-1140	0
1786	70	0	-571	358	929	106	-750	643	-69	735	2252	240	-2952	-1423	0
1787	70	0	-737	372	1109	182	-923	740	-128	840	2180	263	-2948	-1831	0
1788	70	0	-943	378	1321	282	-1132	849	-58	785	1891	87	-2913	-1681	0
1789	70	0	-756	388	1144	184	-950	766	-34	713	1678	-56	-2826	-1381	0
1790	70	0	-332	397	729	-32	-530	563	283	692	1654	108	-2785	-1515	0
1791	70	0	-103	399	502	-148	-302	450	723	841	1565	176	-2820	-1697	0
1792	70	0	-21	405	426	-192	-223	415	-104	985	1501	31	-2783	-1914	0
1793	70	0	-181	422	603	-120	-392	512	-252	808	1348	-27	-2834	-2289	0
1794	70	0	-471	417	888	27	-679	652	-118	820	1321	32	-2593	-2324	0
1795	70	0	-661	438	1099	111	-880	768	223	816	1076	172	-2494	-2337	0
1796	70	0	-597	450	1047	73	-822	748	576	838	1049	240	-2514	-2516	0
1797	70	0	-634	436	1070	99	-852	753	519	1018	927	203	-2558	-2729	0
1798	70	0	-697	455	1152	121	-924	803	541	1039	770	89	-2481	-2807	0
1799	70	0	-594	459	1053	67	-823	756	504	1096	634	135	-2329	-2923	0
1800	70	0	-386	471	857	-42	-621	664	419	1158	618	273	-2120	-2902	0
1801	70	0	-165	471	636	-153	-400	553	560	1204	616	207	-2000	-2830	0
1802	70	0	-221	494	715	-136	-468	604	653	1262	446	190	-2073	-2921	0
1803	70	0	-330	506	836	-88	-583	671	506	1177	426	120	-2124	-3239	0
1804	70	0	-601	500	1101	50	-851	800	607	975	34	-42	-2035	-3055	0
1805	70	0	-527	514	1041	6	-784	777	415	814	178	308	-1815	-3354	0
1806	70	0	-704	527	1231	88	-967	879	479	704	351	285	-1862	-3323	0
1807	70	0	-731	545	1276	93	-1003	910	562	626	768	244	-1765	-3431	0
1808	70	0	-772	521	1293	125	-1032	907	774	188	1259	149	-1868	-3447	0
1809	70	0	-757	525	1282	116	-1019	903	717	-368	1526	40	-1852	-3565	0
1810	70	0	-489	554	1043	-32	-766	798	849	-729	1542	54	-1680	-3519	0
1811	70	0	-454	570	1024	-58	-739	797	1032	-776	1652	197	-1676	-3606	0
1812	70	0	-303	597	900	-147	-601	748	1449	-531	1567	205	-1734	-3759	0
1813	70	0	-421	591	1012	-85	-716	801	1423	-252	1340	271	-2052	-4066	0
1814	70	0	-628	605	1233	11	-930	919	1359	-50	935	411	-1949	-3996	0
1815	70	0	-797	607	1404	95	-1100	1005	1478	60	770	384	-1856	-4172	0
1816	70	0	-875	620	1495	127	-1185	1057	1938	356	739	265	-2005	-4219	0
1817	70	0	-944	613	1557	165	-1250	1085	2188	469	840	157	-2269	-4246	0
1818	70	0	-959	614	1573	172	-1266	1093	2551	287	774	188	-2388	-4291	0
1819	70	0	-972	626	1598	173	-1285	1112	3160	139	857	178	-2137	-4037	0
1820	70	0	-766	646	1412	60	-1089	1029	3907	95	667	110	-2302	-3835	0
1821	70	0	-386	644	1030	-129	-708	837	4479	31	669	609	-2312	-3897	0
1822	70	0	-555	698	1253	-71	-904	975	5257	331	455	566	-2386	-4231	0
1823	70	0	-759	682	1441	38	-1100	1061	6043	626	85	353	-2717	-4471	0
1824	70	0	-836	688	1524	74	-1180	1106	6479	684	3	329	-2995	-4815	0
1825	70	0	-890	665	1555	112	-1222	1110	6623	510	-91	353	-2987	-4941	0
1826	70	0	-793	696	1489	48	-1141	1092	6797	246	-141	490	-2865	-5216	0
1827	70	0	-939	725	1664	107	-1301	1194	7112	378	-256	302	-3032	-5404	0
1828	70	0	-1018	731	1749	143	-1383	1240	7375	655	-512	87	-3187	-5350	0
1829	70	0	-803	725	1528	39	-1165	1126	7022	494	-539	234	-3092	-5354	0
1830	70	0	-776	743	1519	16	-1147	1131	7005	659	-616	294	-3146	-5288	0
1831	70	0	-277	727	1004	-225	-640	865	6638	428	-628	419	-3175	-5433	0
1832	70	0	-343	733	1076	-195	-709	904	6566	514	-527	521	-3022	-5274	0
1833	70	0	-395	737	1132	-171	-763	934	6415	457	-597	356	-3061	-5397	0
1834	70	0	-586	690	1276	-52	-931	983	6122	258	-469	335	-2977	-5501	0
1835	70	0	-712	684	1396	14	-1054	1040	5864	7	-333	444	-2892	-5606	0
1836	70	0	-778	686	1464	46	-1121	1075	5932	-325	-159	368	-2902	-5699	0
1837	70	0	-826	667	1493	79	-1159	1080	5891	-562	29	184	-2851	-5748	0
1838	70	0	-691	657	1348	17	-1019	1002	5664	-807	240	147	-2781	-5922	0
1839	70	0	-754	613	1367	70	-1060	990	5472	-1175	422	242	-2721	-5951	0
1840	70	0	-450	597	1047	-73	-748	822	5389	-1472	531	401	-2432	-6062	0
1841	70	0	-221	580	801	-179	-511	690	5505	-1536	731	494	-2209	-5951	0
1842	70	0	-227	525	752	-149	-489	638	5222	-1567	927	353	-2287	-6043	0
1843	70	0	-287	541	828	-127	-557	684	5108	-1736	843	514	-1969	-6014	0
1844	70	0	-514	535	1049	-10	-781	792	5141	-1462	894	242	-2071	-6171	0
1845	70	0	-452	494	946	-21	-699	720	4950	-1478	958	448	-1895	-6103	0
1846	70	0	-572	467	1039	52	-805	753	4409	-1542	1051	523	-1778	-6471	0
1847	70	0	-619	434	1053	92	-836	743	4549	-1276	1067	483	-1561	-6446	0
1848	70	0	-842	422	1264	210	-1053	843	4549	-1272	859	292	-1456	-6202	0
1849	70	0	-617	401	1018	108	-817	709	4318	-1189	892	325	-1301	-6070	0
1850	70	0	-398	376	774	11	-586	575	4194	-975	746	347	-1030	-6083	0
1851	70	0	-142	364	506	-111	-324	435	4281	-609	543	304	-1006	-5984	0
1852	70	0	-109	343	452	-117	-280	397	4171	-415	469	236	-944	-6006	0
1853	70	0	-194	335	529	-70	-361	432	4083	-252	310	172	-938	-6221	0
1854	70	0	-440	310	750	65	-595	530	3982	-203	228	174	-640	-6056	0
1855	70	0	-413	289	702	62	-557	495	3854	-289	174	256	-580	-6231	0
1856	70	0	-399	283	682	58	-540	482	4002	-147	203	238	-424	-6116	0
1857	70	0	-505	267	772	119	-638	519	3833	-97	151	110	-403	-6015	0
1858	70	0	-330	234	564	48	-447	399	3808	-139	331	5	-417	-6029	0
1859	70	0	-277	221	498	28	-387	359	3699	-287	331	129	-174	-5915	0
1860	70	0	-72	228	300	-78	-186	264	3513	-541	386	52	98	-5915	0
1861	70	0	166	228	62	-197	52	145	3664	-438	382	133	240	-5769	0
1862	70	0	105	223	118	-164	-6	170	3623	-389	391	-137	322	-5728	0
1863	70	0	288	190	-98	-239	193	46	3511	-424	552	-7	291	-5852	0
1864	70	0	31	176	145	-103	-57	160	3367	-578	568	60	529	-5787	0
1865	70	0	31	178	147	-104	-58	162	3226	-531	572	162	690	-5701	0
1866	70	0	-165	180	345	-7	-255	262	3214	-420	539	97	752	-5618	0
1867	70	0	-25	188	213	-81	-119	200	3150	-226	578	48	810	-5730	0
1868	70	0	-10	182	192	-86	-101	187	3183	-209	552	23	940	-5820	0
1869	70	0	60	170	110	-115	-25	140	3109	-258	525	69	1070	-5614	0
1870	70	0	292	188	-104	-240	198	42	3076	-238	325	122	1266	-5507	0
1871	70	0	407	188	-219	-297	313	-15	3001	-250	453	25	1422	-5662	0
1872	70	0	618	180	-438	-399	528	-129	3034	-137	488	9	1375	-5695	0
1873	70	0	565	172	-393	-368	479	-110	3069	-128	529	29	1491	-6056	0
1874	70	0	183	182	-1	-182	92	90	2865	-452	465	-42	1431	-5932	0
1875	70	0	249	178	-71	-213	160	53	2892	-407	492	-5	1482	-5940	0
1876	70	0	218	162	-56	-190	137	53	2537	-632	585	141	1711	-6246	0
1877	70	0	120	174	54	-147	33	114	2809	-440	556	102	1617	-6305	0
1878	70	0	39	159	120	-99	-40	139	2989	-166	438	-129	1526	-6215	0
1879	70	0	220	164	-56	-192	138	54	2904	-223	312	-333	1396	-6244	0
1880	70	0	447	149	-298	-298	372	-74	2648	-448	265	-50	1625	-6316	0
1881	70	0	763	143	-620	-453	691	-238	2520	-583	343	-93	1864	-6285	0
1882	70	0	767	151	-616	-459	691	-232	2516	-399	632	65	1780	-6531	0
1883	70	0	555	162	-393	-358	474	-115	2607	-337	613	-141	1470	-6927	0
1884	70	0	396	164	-232	-280	314	-34	2485	-510	502	-217	1517	-6993	0
1885	70	0	292	131	-161	-211	226	-15	2262	-578	490	-178	1420	-6877	0
1886	70	0	178	149	-29	-163	103	60	2314	-428	302	-215	1319	-6694	0
1887	70	0	149	172	23	-160	63	97	2331	-320	320	-256	1237	-6467	0
1888	70	0	328	166	-162	-247	245	2	2207	-343	294	-331	1001	-6475	0
1889	70	0	300	184	-116	-242	208	34	2023	-419	283	-184	1059	-6248	0
1890	70	0	550	186	-364	-368	457	-89	1974	-597	292	-129	1202	-6233	0
1891	70	0	715	190	-525	-452	620	-167	2023	-490	360	-184	1010	-6052	0
1892	70	0	759	199	-560	-479	659	-180	1889	-341	415	-250	867	-5920	0
1893	70	0	673	192	-481	-432	577	-144	1955	-345	331	-223	711	-5955	0
1894	70	0	400	197	-203	-298	301	-3	1713	-347	151	-178	659	-5678	0
1895	70	0	352	232	-120	-292	236	56	1662	-341	-36	-219	595	-5457	0
1896	70	0	473	599	126	-536	173	362	1736	-205	223	-104	558	-5265	0
1897	70	0	165	419	254	-292	-44	336	1509	-420	256	-128	434	-5408	0
1898	70	0	53	287	234	-170	-90	260	1643	-219	329	-258	-19	-5486	0
1899	70	0	-1544	442	1986	551	-1765	1214	1280	-469	114	-514	-517	-5501	0
1900	70	0	-2142	554	2696	794	-2419	1625	1292	-465	-73	-506	-517	-5154	0
1901	70	0	-1636	715	2351	460	-1993	1533	1041	-322	300	-250	-492	-5047	0
1902	70	0	-1209	923	2132	143	-1670	1527	1177	-221	203	-194	-638	-5280	0
1903	70	0	-1556	1016	2572	270	-2064	1794	1398	-256	50	-494	-556	-4795	0
1904	70	0	-1360	1127	2487	116	-1923	1807	1086	-471	-7	-455	-711	-4720	0
1905	70	0	-937	1210	2147	-136	-1542	1678	1177	-453	-54	-446	-630	-4642	0
1906	70	0	-699	1299	1998	-300	-1348	1648	1132	-372	-34	-399	-843	-4481	0
1907	70	0	-211	1375	1586	-582	-898	1480	1216	-285	-228	-366	-1173	-4221	0
1908	70	0	6	1441	1435	-723	-714	1438	1249	-356	-294	-475	-1183	-3862	0
1909	70	0	93	1489	1396	-791	-651	1442	1086	-543	-382	-632	-1328	-3623	0
1910	70	0	442	1534	1092	-988	-325	1313	1002	-657	-277	-492	-1272	-3612	1
1911	70	0	642	1592	950	-1117	-154	1271	942	-630	-248	-554	-1111	-3509	0
1912	70	0	727	1662	935	-1194	-104	1298	1004	-568	-267	-562	-1530	-3259	0
1913	70	0	592	1693	1101	-1142	-254	1397	917	-630	-199	-556	-1811	-3220	0
1914	70	0	265	1716	1451	-990	-593	1583	754	-744	-213	-424	-1912	-3220	0
1915	70	0	100	1747	1647	-923	-773	1697	531	-754	-176	-444	-1881	-3426	0
1916	70	0	99	1786	1687	-942	-794	1736	578	-578	-71	-535	-1976	-3201	0
1917	70	0	83	1815	1732	-949	-824	1773	302	-549	-97	-554	-2242	-3363	0
1918	70	0	303	1856	1553	-1079	-625	1704	263	-366	-104	-725	-2083	-3028	0
1919	70	0	287	1877	1590	-1082	-651	1733	31	-508	-98	-552	-2017	-2939	0
1920	70	0	619	1899	1280	-1259	-330	1589	-97	-723	-133	-446	-1963	-2745	0
1921	78	0	859	1920	1061	-1389	-101	1490	-188	-682	-188	-510	-1941	-2525	0
1922	78	0	990	1936	946	-1463	22	1441	-453	-583	-42	-479	-2031	-2382	0
1923	78	0	776	1945	1169	-1360	-196	1557	-779	-622	-133	-591	-2029	-2393	0
1924	78	0	514	1955	1441	-1234	-463	1698	-1167	-626	-172	-533	-1848	-2277	0
1925	78	0	460	1963	1503	-1211	-521	1733	-1394	-630	-399	-527	-1681	-2042	0
1926	78	0	530	1955	1425	-1242	-447	1690	-1179	-517	-258	-560	-1581	-2095	0
1927	78	0	595	1947	1352	-1271	-378	1649	-942	-419	-267	-659	-1433	-2166	0
1928	78	0	702	1912	1210	-1307	-254	1561	-1140	-349	-294	-591	-1501	-2306	0
1929	78	0	820	1879	1059	-1349	-119	1469	-1458	-465	-436	-481	-1278	-1920	0
1930	78	0	1016	1848	832	-1432	92	1340	-1994	-578	-618	-510	-1020	-1542	0
1931	78	0	1174	1810	636	-1492	269	1223	-1895	-341	-455	-426	-777	-1443	0
1932	78	0	939	1794	855	-1366	42	1324	-1771	-527	-207	-337	-667	-1678	0
1933	78	0	656	1796	1140	-1226	-242	1468	-1588	-273	-157	-731	-876	-1773	0
1934	78	0	755	1796	1041	-1275	-143	1418	-1610	-226	-351	-595	-855	-1550	0
1935	78	0	580	1759	1179	-1169	-299	1469	-2522	-562	-411	-426	-675	-1451	0
1936	78	0	650	1736	1086	-1193	-218	1411	-2510	-197	-485	-413	-514	-1239	0
1937	78	0	551	1713	1162	-1132	-305	1437	-2172	-139	-471	-665	-459	-1414	0
1938	78	0	690	1683	993	-1186	-151	1338	-2126	-145	-246	-820	-473	-1656	0
1939	78	0	698	1635	937	-1166	-119	1286	-2130	-147	-178	-570	-304	-1552	0
1940	78	0	875	1594	719	-1234	78	1156	-2671	-366	-323	-380	-143	-1356	0
1941	78	0	993	1557	564	-1275	214	1060	-2847	-256	-362	-341	-1	-1039	0
1942	78	0	935	1509	574	-1222	180	1041	-2562	-238	-277	-471	81	-999	0
1943	78	0	893	1486	593	-1189	150	1039	-2485	-300	-52	-576	-17	-1266	0
1944	78	0	758	1429	671	-1093	43	1050	-2393	-254	50	-407	186	-1348	0
1945	78	0	642	1412	770	-1027	-64	1091	-2799	-358	-50	-298	374	-1245	0
1946	78	0	572	1408	836	-990	-132	1122	-2974	-164	-192	-283	543	-1059	0
1947	78	0	619	1389	770	-1004	-75	1079	-2500	-71	-211	-374	653	-1047	0
1948	78	0	630	1359	729	-994	-49	1044	-2378	-40	36	-494	628	-1169	0
1949	78	0	621	1334	713	-977	-46	1023	-2238	-159	-3	-291	779	-1206	0
1950	78	0	836	1326	490	-1081	173	908	-2042	-184	-155	-201	971	-1127	0
1951	78	0	966	1315	349	-1140	308	832	-1695	-95	-128	-147	1098	-1101	0
1952	78	0	1054	1323	269	-1188	392	796	-1295	-79	-40	-162	1136	-1185	0
1953	78	0	883	1315	432	-1099	225	873	-997	77	19	-217	911	-1381	0
1954	78	0	809	1307	498	-1058	155	902	-867	-17	-203	-380	781	-1548	0
1955	78	0	778	1284	506	-1031	136	895	-940	-131	-11	-242	1094	-1350	0
1956	78	0	799	1295	496	-1047	151	895	-828	-355	-60	-73	1257	-1505	0
1957	78	0	735	1305	570	-1020	82	937	-446	7	-71	-91	1131	-1650	0
1958	78	0	551	1297	746	-924	-97	1021	-252	104	-56	-351	968	-1666	0
1959	78	0	755	1272	517	-1013	119	894	-9	-54	-147	-453	946	-1647	0
1960	78	0	1054	1253	199	-1153	427	726	-62	-221	-135	-291	1134	-1575	0
1961	78	0	1228	1262	34	-1245	597	648	60	-207	-133	-213	1181	-1775	0
1962	78	0	1351	1253	-98	-1302	724	577	157	-230	-89	-242	1082	-1852	0
1963	78	0	1246	1249	3	-1247	621	626	310	-166	-110	-320	1012	-1978	0
1964	78	0	1047	1235	188	-1141	429	711	341	-320	-182	-258	1049	-2145	0
1965	78	0	925	1245	320	-1085	302	782	389	-393	-248	-341	1173	-2170	0
1966	78	0	899	1257	358	-1078	270	807	514	-271	-162	-256	1039	-2298	0
1967	78	0	799	1245	446	-1022	176	845	562	-238	-133	-244	838	-2374	0
1968	78	0	718	1257	539	-987	89	898	673	-316	-228	-360	781	-2399	0
1969	78	0	679	1233	554	-956	62	893	810	-201	-259	-395	840	-2446	0
1970	78	0	918	1241	323	-1079	297	782	657	-322	-159	-238	824	-2263	0
1971	78	0	968	1237	269	-1102	349	753	733	-213	-159	-141	935	-2263	0
1972	78	0	1083	1224	141	-1153	471	682	847	-275	-149	-108	822	-2395	0
1973	78	0	836	1237	401	-1036	217	819	859	-399	-267	-25	869	-2434	0
1974	78	0	692	1206	514	-949	89	860	1096	-184	-201	-298	527	-2659	0
1975	78	0	545	1210	665	-877	-60	937	923	-388	-310	-242	725	-2413	0
1976	78	0	642	1196	554	-919	44	875	816	-325	120	79	686	-2580	0
1977	78	0	474	1189	715	-831	-120	952	942	-217	-29	-17	628	-2669	0
1978	78	0	471	1198	727	-834	-128	962	1035	-242	-116	-40	659	-2523	0
1979	78	0	531	1177	646	-854	-57	911	1008	-318	-219	-54	739	-2421	0
1980	78	0	781	1200	419	-990	181	809	1057	-479	-194	29	894	-2384	0
1981	78	0	964	1233	269	-1098	347	751	1084	-316	-314	-54	907	-2438	0
1982	78	0	1116	1220	104	-1168	506	662	1061	-159	-182	-93	905	-2440	0
1983	78	0	950	1196	246	-1073	352	721	1024	-89	-267	-223	867	-2632	0
1984	78	0	852	1177	325	-1014	263	751	1037	-164	-292	-91	824	-2700	0
1985	78	0	592	1183	591	-887	0	887	944	-258	-312	44	911	-2781	0
1986	78	0	458	1179	721	-818	-131	950	1032	-139	-265	-62	855	-2791	0
1987	78	0	346	1189	843	-767	-248	1016	1129	-97	-219	-128	840	-2807	0
1988	78	0	411	1175	764	-793	-176	969	1129	-91	-209	-147	812	-2917	0
1989	78	0	377	1162	785	-769	-204	973	1018	-133	-219	-95	892	-2964	0
1990	78	0	579	1164	585	-871	-3	874	917	-126	-246	3	1057	-3024	0
1991	78	0	972	1171	199	-1071	386	685	859	-5	-42	85	1002	-3117	0
1992	78	0	834	1187	353	-1010	240	770	1142	89	-294	-120	1049	-2946	0
1993	78	0	832	1179	347	-1005	242	763	1014	65	-283	-223	900	-3080	0
1994	78	0	658	1158	500	-908	79	829	962	31	-230	5	987	-3080	0
1995	78	0	403	1144	741	-773	-169	942	832	-242	-250	3	1035	-3136	0
1996	78	0	353	1134	781	-743	-214	957	1010	5	-147	-21	1189	-3022	0
1997	78	0	170	1140	970	-655	-400	1055	1037	-46	-209	-190	1037	-3080	0
1998	78	0	246	1136	890	-691	-322	1013	948	9	-128	-192	1018	-3038	0
1999	78	0	227	1109	882	-668	-327	995	845	48	-141	-79	1228	-3032	0
[truncated: 31,457 more rows]
