# Supplementary material for: A Robust and Real-Time Capable Envelope-Based Algorithm for Heart Sound Classification: Validation under Different Physiological Conditions
Source: Sensors (Basel). 2020 Feb 11;20(4):972. doi: 10.3390/s20040972 (PMC7070375; doi:10.3390/s20040972)
Supplement: Supplementary file 1 [file sensors-20-00972-s001.zip › Messungen/ys/ys09_unfiltered.csv]

Dataset No.	Pulse (bpm)	Pacer Bit	leadI (�V)	leadII (�V)	leadIII (�V)	lead_avR (�V)	lead_avL (�V)	lead_avF (�V)	V1 (�V)	V2 (�V)	V3 (�V)	V4 (�V)	V5 (�V)	V6 (�V)	R-Wave
1	0	0	358	11	-347	-184	352	-168	118	13	34	-9	-5	162	0
2	0	0	290	5	-285	-147	287	-140	54	-67	131	62	-3	42	0
3	0	0	57	19	-38	-38	47	-9	207	25	5	85	17	52	0
4	0	0	20	27	7	-23	6	17	112	91	141	21	-199	-265	0
5	0	0	106	25	-81	-65	93	-28	254	155	11	-128	-106	116	1
6	0	0	16	13	-3	-14	9	5	162	100	11	-21	-27	7	0
7	0	0	104	0	-104	-52	104	-52	118	-19	58	91	-29	-65	0
8	0	0	53	-9	-62	-22	57	-35	250	69	58	98	89	60	0
9	0	0	264	-15	-279	-124	271	-147	256	93	40	-19	122	62	0
10	0	0	420	-32	-452	-194	436	-242	333	112	27	-69	97	112	0
11	0	0	364	-62	-426	-151	395	-244	161	-13	65	-23	104	25	0
12	0	0	252	-77	-329	-87	290	-203	50	-34	118	69	102	60	0
13	0	0	-27	-98	-71	62	22	-84	164	-102	15	38	131	-85	0
14	0	0	-68	-118	-50	93	-9	-84	213	13	-29	15	95	44	0
15	0	0	-74	-139	-65	106	-4	-102	128	93	-36	-110	29	36	0
16	0	0	-97	-180	-83	138	-7	-131	149	-25	44	36	124	17	0
17	0	0	104	-192	-296	44	200	-244	-5	-3	133	-15	230	176	0
18	0	0	60	-209	-269	74	164	-239	-145	-77	77	178	234	-46	0
19	0	0	120	-225	-345	52	232	-285	71	81	207	182	234	31	0
20	0	0	114	-254	-368	70	241	-311	283	161	62	31	166	137	0
21	0	0	208	-271	-479	31	343	-375	122	-58	-184	-91	283	366	0
22	0	0	184	-287	-471	51	327	-379	-3	1	-60	15	277	217	0
23	0	0	-52	-300	-248	176	98	-274	98	42	83	62	273	97	0
24	0	0	-207	-323	-116	265	-45	-219	102	-73	-17	1	188	52	0
25	0	0	-111	-343	-232	227	60	-287	159	32	-7	-46	135	56	0
26	0	0	-157	-362	-205	259	24	-283	56	42	69	91	151	157	0
27	0	0	-105	-380	-275	242	85	-327	-106	-13	42	95	217	69	0
28	0	0	-84	-386	-302	235	109	-344	-15	-15	151	157	252	112	0
29	0	0	-7	-391	-384	199	188	-387	182	-23	34	98	230	174	0
30	0	0	118	-401	-519	141	318	-460	120	54	36	-13	182	238	0
31	0	0	197	-417	-614	110	405	-515	126	7	161	93	153	190	0
32	0	0	51	-424	-475	186	263	-449	-81	5	164	110	211	108	0
33	0	0	-190	-434	-244	312	27	-339	27	-40	87	36	221	-5	0
34	0	0	-248	-428	-180	338	-34	-304	114	25	-25	-23	64	106	0
35	0	0	-227	-446	-219	336	-4	-332	120	44	34	-32	38	62	0
36	0	0	-220	-450	-230	335	5	-340	203	-87	-131	-42	201	228	0
37	0	0	-170	-459	-289	314	59	-374	-56	-3	98	89	91	-42	0
38	0	0	-93	-459	-366	276	136	-412	116	67	176	137	168	65	0
39	0	0	-31	-455	-424	243	196	-439	143	44	65	29	143	192	0
40	0	0	151	-465	-616	157	383	-540	112	139	-19	5	69	157	0
41	0	0	134	-471	-605	168	369	-538	27	69	75	93	81	182	0
42	0	0	29	-475	-504	223	266	-489	29	-5	54	153	124	71	0
43	0	0	-153	-471	-318	312	82	-394	-38	23	-11	27	3	-21	0
44	0	0	-305	-469	-164	387	-70	-316	48	79	-42	1	-31	23	0
45	0	0	-202	-469	-267	335	32	-368	19	81	5	-75	-137	69	0
46	0	0	-220	-479	-259	349	19	-369	23	93	-1	69	-48	75	0
47	0	0	-144	-481	-337	312	96	-409	-104	21	89	98	52	-9	0
48	0	0	-130	-475	-345	302	107	-410	5	-3	19	161	38	129	0
49	0	0	-54	-473	-419	263	182	-446	3	126	17	81	56	188	0
50	0	0	211	-473	-684	131	447	-578	91	36	81	-17	0	258	0
51	0	0	103	-479	-582	188	342	-530	-64	62	-3	95	44	102	0
52	0	0	91	-477	-568	193	329	-522	-178	-15	75	139	-120	89	0
53	0	0	-183	-479	-296	331	56	-387	-31	-29	112	81	15	38	0
54	0	0	-184	-469	-285	326	50	-377	-5	36	50	89	-46	42	0
55	0	0	-202	-477	-275	339	36	-376	-5	91	44	-108	-104	85	0
56	0	0	-237	-479	-242	358	2	-360	-116	48	29	40	-108	58	0
57	0	0	-142	-475	-333	308	95	-404	-254	-9	137	128	-34	-11	0
58	0	0	-126	-477	-351	301	112	-414	-110	75	81	131	71	67	0
59	0	0	-21	-465	-444	243	211	-454	-42	65	13	-13	87	164	0
60	0	0	252	-467	-719	107	485	-593	34	157	-17	17	5	240	0
61	0	0	118	-483	-601	182	359	-542	-29	-5	-153	-17	199	323	0
62	0	0	43	-486	-529	221	286	-507	-178	-89	89	135	81	32	0
63	0	0	-109	-479	-370	294	130	-424	-122	-42	52	77	-21	-52	0
64	0	0	-190	-469	-279	329	44	-374	3	85	-19	40	-9	157	0
65	0	0	-186	-475	-289	330	51	-382	-87	122	-11	-40	-38	120	0
66	0	0	-128	-483	-355	305	113	-419	-42	13	110	141	-32	114	0
67	0	0	-99	-481	-382	290	141	-431	-170	38	128	143	23	50	0
68	0	0	-94	-485	-391	289	148	-438	-112	58	77	100	36	67	0
69	0	0	72	-463	-535	195	303	-499	44	116	-17	128	145	197	0
70	0	0	202	-473	-675	135	438	-574	126	153	0	-17	97	250	0
71	0	0	252	-479	-731	113	491	-605	21	161	46	116	162	186	0
72	0	0	149	-479	-628	165	388	-553	-79	46	128	124	112	91	0
73	0	0	-128	-481	-353	304	112	-417	13	54	46	50	108	44	0
74	0	0	-202	-483	-281	342	39	-382	42	62	194	133	126	-126	0
75	0	0	-318	-477	-159	397	-79	-318	170	184	77	3	23	-29	0
76	0	0	-221	-479	-258	350	18	-368	180	114	-89	-223	-34	153	0
77	0	0	-77	-494	-417	285	170	-455	1	-15	100	3	118	135	0
78	0	0	9	-485	-494	238	251	-489	-114	5	164	300	195	-7	0
79	0	0	-31	-475	-444	253	206	-459	104	98	162	162	157	-38	0
80	0	0	15	-481	-496	233	255	-488	267	197	1	-25	149	131	0
81	0	0	145	-473	-618	164	381	-545	283	56	-38	-133	-7	174	0
82	0	0	44	-475	-519	215	281	-497	-36	-60	137	176	54	54	0
83	0	0	-162	-485	-323	323	80	-404	95	-11	64	93	129	15	0
84	0	0	-119	-475	-356	297	118	-415	213	67	203	194	104	-42	0
85	0	0	-216	-479	-263	347	23	-371	176	69	36	83	25	-44	0
86	0	0	-256	-479	-223	367	-16	-351	271	15	-79	-25	69	5	0
87	0	0	-88	-477	-389	282	150	-433	153	-29	124	32	168	178	0
88	0	0	-93	-481	-388	287	147	-434	118	213	226	97	128	46	0
89	0	0	33	-479	-512	223	272	-495	265	139	238	168	38	-147	0
90	0	0	27	-477	-504	225	265	-490	366	-19	122	31	209	112	0
91	0	0	120	-479	-599	179	359	-539	310	-40	60	87	232	100	0
92	0	0	83	-473	-556	195	319	-514	291	-23	201	149	149	67	0
93	0	0	-208	-477	-269	342	30	-373	238	-17	184	31	139	29	0
94	0	0	-279	-469	-190	374	-44	-329	351	1	19	0	38	7	0
95	0	0	-204	-473	-269	338	32	-371	444	48	69	-29	13	-9	0
96	0	0	-270	-481	-211	375	-29	-346	339	98	77	13	75	65	0
97	0	0	-161	-479	-318	320	78	-398	283	29	151	23	135	-98	0
98	0	0	-198	-475	-277	336	39	-376	358	104	95	77	223	13	0
99	0	0	25	-469	-494	222	259	-481	486	143	75	69	232	126	0
100	0	0	138	-471	-609	166	373	-540	479	162	54	-87	190	164	0
101	0	0	196	-479	-675	141	435	-577	506	157	69	75	228	120	0
102	0	0	126	-481	-607	177	366	-544	322	71	205	89	254	19	0
103	0	0	-123	-483	-360	303	118	-421	366	46	102	31	230	-89	0
104	0	0	-262	-475	-213	368	-24	-344	378	56	133	38	176	11	0
105	0	0	-187	-479	-292	333	52	-385	331	81	13	-133	85	-32	0
106	0	0	-163	-481	-318	322	77	-399	273	110	56	1	184	75	0
107	0	0	-113	-483	-370	298	128	-426	162	71	141	124	131	-38	0
108	0	0	-109	-481	-372	295	131	-426	275	48	52	71	265	-29	0
109	0	0	19	-473	-492	227	255	-482	335	46	34	64	256	164	0
110	0	0	170	-477	-647	153	408	-562	318	166	64	-9	230	17	0
111	0	0	236	-481	-717	122	476	-599	192	95	110	67	246	153	0
112	0	0	165	-477	-642	156	403	-559	135	-23	147	87	236	64	0
113	0	0	-110	-486	-376	298	133	-431	128	-1	64	141	258	-19	0
114	0	0	-200	-471	-271	335	35	-371	126	-54	9	-85	161	-19	0
115	0	0	-144	-475	-331	309	93	-403	161	129	48	27	122	159	0
116	0	0	-229	-479	-250	354	10	-364	64	-129	-153	-69	256	192	0
117	0	0	-85	-473	-388	279	151	-430	-3	50	83	98	207	25	0
118	0	0	-45	-477	-432	261	193	-454	7	65	91	91	180	118	0
119	0	0	89	-471	-560	191	324	-515	147	62	77	139	269	195	0
120	0	0	215	-471	-686	128	450	-578	128	128	19	-104	174	261	0
121	0	0	299	-475	-774	88	536	-624	104	29	27	19	157	145	0
122	0	0	186	-477	-663	145	424	-570	-56	38	147	162	131	153	0
123	0	0	-89	-463	-374	276	142	-418	-19	3	25	-29	157	-11	0
124	0	0	-132	-469	-337	300	102	-403	118	25	1	52	102	36	0
125	0	0	-153	-467	-314	310	80	-390	50	85	-19	-102	-52	155	0
126	0	0	-183	-479	-296	331	56	-387	-34	77	5	-19	36	38	0
127	0	0	-138	-479	-341	308	101	-410	-71	25	54	95	83	95	0
128	0	0	-74	-483	-409	278	167	-446	27	116	19	65	153	120	0
129	0	0	-6	-467	-461	236	227	-464	75	133	139	209	106	85	0
130	0	0	33	-475	-508	221	270	-491	226	153	-25	-32	93	252	0
131	0	0	174	-473	-647	149	410	-560	199	97	-75	-122	-32	298	0
132	0	0	181	-486	-667	152	424	-576	7	7	27	15	11	314	0
133	0	0	-87	-471	-384	279	148	-427	-223	-52	83	168	104	62	0
134	0	0	-235	-473	-238	354	1	-355	79	65	145	124	98	23	0
135	0	0	-433	-477	-44	455	-194	-260	139	124	-38	-97	-79	64	0
136	0	0	-330	-483	-153	406	-88	-318	122	97	-79	-83	-98	269	0
137	0	0	-224	-485	-261	354	18	-373	-77	-102	58	83	7	182	0
138	0	0	-171	-475	-304	323	66	-389	3	-23	19	85	108	242	0
139	0	0	-47	-469	-422	258	187	-445	-79	-85	151	159	54	182	0
140	0	0	101	-471	-572	185	336	-521	108	46	40	13	-11	287	0
141	0	0	35	-473	-508	219	271	-490	133	44	-58	-27	97	360	0
142	0	0	97	-469	-566	186	331	-517	-21	-104	-79	11	15	450	0
143	0	0	-21	-467	-446	244	212	-456	-108	-3	261	143	83	188	0
144	0	0	-342	-483	-141	412	-100	-312	-141	-40	75	11	-120	19	0
145	0	0	-287	-465	-178	376	-54	-321	17	-19	-21	-19	54	197	0
146	0	0	-305	-481	-176	393	-64	-328	-75	-89	-118	-46	71	215	0
147	0	0	-146	-475	-329	310	91	-402	-207	-34	25	114	93	194	0
148	0	0	-140	-481	-341	310	100	-411	-69	17	-15	137	145	221	0
149	0	0	-48	-461	-413	254	182	-437	-58	17	-112	34	129	333	0
150	0	0	153	-465	-618	156	385	-541	-19	9	-65	-91	120	417	0
151	0	0	217	-477	-694	130	455	-585	-122	73	29	32	209	413	0
152	0	0	120	-477	-597	178	358	-537	-258	27	-71	64	170	205	0
153	0	0	-93	-469	-376	281	141	-422	-170	58	-48	73	261	215	0
154	0	0	-266	-475	-209	370	-28	-342	-209	-25	-164	71	95	213	0
155	0	0	-239	-475	-236	357	-1	-355	-205	108	-118	-85	97	213	0
156	0	0	-159	-479	-320	319	80	-399	-256	71	-13	-3	137	271	0
157	0	0	-134	-477	-343	305	104	-410	-395	-25	32	81	203	180	0
158	0	0	-148	-481	-333	314	92	-407	-273	58	-83	85	178	252	0
159	0	0	-31	-473	-442	252	205	-457	-215	95	-23	56	254	318	0
160	0	0	171	-471	-642	150	406	-556	-186	48	-65	-38	116	345	0
161	0	0	149	-471	-620	161	384	-545	-358	27	5	102	159	289	0
162	0	0	135	-481	-616	173	375	-548	-417	25	62	151	147	213	0
163	0	0	-165	-479	-314	322	74	-396	-415	31	23	17	234	194	0
164	0	0	-207	-465	-258	336	25	-361	-360	44	-25	-71	149	137	0
165	0	0	-144	-469	-325	306	90	-397	-329	83	106	9	-32	162	0
166	0	0	-202	-475	-273	338	35	-374	-386	46	-25	73	97	215	0
167	0	0	-76	-471	-395	273	159	-433	-411	23	71	97	79	110	0
168	0	0	-214	-475	-261	344	23	-368	-409	58	91	106	190	161	0
169	0	0	-114	-461	-347	287	116	-404	-277	-11	-174	-42	83	190	0
170	0	0	194	-475	-669	140	431	-572	-259	162	-1	36	83	415	0
171	0	0	48	-473	-521	212	284	-497	-213	-7	-211	-102	5	405	0
172	0	0	130	-477	-607	173	368	-542	-300	15	44	79	23	349	0
173	0	0	-105	-483	-378	294	136	-430	-576	-69	100	188	19	36	0
174	0	0	-351	-471	-120	411	-115	-295	-285	65	124	157	-128	9	0
175	0	0	-498	-475	23	486	-260	-226	-192	129	-25	-151	-201	52	0
176	0	0	-311	-477	-166	394	-72	-321	-42	5	-151	-151	-106	254	0
177	0	0	-293	-490	-197	391	-48	-343	-238	-32	-77	77	-62	283	0
178	0	0	-188	-475	-287	331	49	-381	-300	-122	-5	238	-5	213	0
179	0	0	-132	-463	-331	297	99	-397	-141	34	192	219	-38	75	0
180	0	0	-20	-475	-455	247	217	-465	-40	48	31	75	-31	213	0
181	0	0	54	-473	-527	209	290	-500	64	-7	58	64	-95	242	0
182	0	0	-80	-473	-393	276	156	-433	-7	-52	-5	-42	-153	323	0
183	0	0	-285	-479	-194	382	-45	-336	7	62	81	106	-100	192	0
184	0	0	-441	-475	-34	458	-203	-254	19	126	133	73	-273	-168	0
185	0	0	-336	-465	-129	400	-103	-297	221	52	40	13	-188	166	0
186	0	0	-386	-475	-89	430	-148	-282	98	25	50	-50	-155	104	0
187	0	0	-275	-467	-192	371	-41	-329	85	9	-32	19	-64	271	0
188	0	0	-231	-465	-234	348	1	-349	281	50	128	89	-44	228	0
189	0	0	-234	-455	-221	344	-6	-338	230	102	3	9	-31	254	0
190	0	0	24	-459	-483	217	253	-471	422	112	-44	-73	-46	269	0
191	0	0	-6	-469	-463	237	228	-466	294	85	65	19	-31	219	0
192	0	0	-82	-473	-391	277	154	-432	199	-7	64	34	-15	93	0
193	0	0	-262	-469	-207	365	-27	-338	291	40	81	64	3	81	0
194	0	0	-382	-465	-83	423	-149	-274	339	27	11	-42	-38	131	0
195	0	0	-341	-463	-122	402	-109	-292	269	-25	0	-203	-81	71	0
196	0	0	-289	-463	-174	376	-57	-318	331	81	15	67	64	91	0
197	0	0	-299	-461	-162	380	-68	-311	145	-27	122	93	147	19	0
198	0	0	-291	-465	-174	378	-58	-319	248	-31	44	54	98	3	0
199	0	0	-99	-459	-360	279	130	-409	347	83	44	52	194	190	0
200	0	0	-43	-463	-420	253	188	-441	238	-46	-15	-77	141	194	0
201	0	0	99	-467	-566	184	332	-516	221	-15	21	-9	131	162	0
202	0	0	16	-469	-485	226	250	-477	221	-75	73	102	312	104	0
203	0	0	-151	-465	-314	308	81	-389	75	44	205	-7	166	-46	0
204	0	0	-248	-455	-207	351	-20	-331	252	-17	67	-50	209	71	0
205	0	0	-248	-463	-215	355	-16	-339	182	108	42	-95	97	161	0
206	0	0	-235	-465	-230	350	-2	-347	50	62	73	44	215	36	0
207	0	0	-252	-467	-215	359	-18	-341	-11	-102	81	75	215	15	0
208	0	0	-208	-471	-263	339	27	-367	54	-48	114	75	263	97	0
209	0	0	-54	-459	-405	256	175	-432	174	64	97	25	356	217	0
210	0	0	130	-459	-589	164	359	-524	114	7	54	-62	285	207	0
211	0	0	155	-463	-618	154	386	-540	108	40	97	67	308	195	0
212	0	0	56	-463	-519	203	287	-491	-97	-91	110	131	298	67	0
213	0	0	-184	-471	-287	327	51	-379	-23	-97	87	25	304	-44	0
214	0	0	-275	-461	-186	368	-44	-323	-60	-3	-15	-5	226	50	0
215	0	0	-194	-461	-267	327	36	-364	7	102	40	21	174	-34	0
216	0	0	-305	-467	-162	386	-71	-314	-114	69	-40	-48	151	-21	0
217	0	0	-172	-463	-291	317	59	-377	-135	31	27	106	259	-19	0
218	0	0	-254	-459	-205	356	-24	-332	-97	29	3	106	234	36	0
219	0	0	-60	-455	-395	257	167	-425	98	104	-25	56	232	182	0
220	0	0	128	-461	-589	166	358	-525	54	71	-102	-98	201	172	0
221	0	0	159	-469	-628	155	393	-548	-71	102	137	31	135	279	0
222	0	0	19	-469	-488	225	253	-478	-232	-81	91	110	120	87	0
223	0	0	-145	-455	-310	300	82	-382	-71	-31	13	52	98	-36	0
224	0	0	-276	-448	-172	362	-52	-310	-23	89	38	56	97	110	0
225	0	0	-351	-459	-108	405	-121	-283	-106	-15	-67	-100	-133	7	0
226	0	0	-254	-459	-205	356	-24	-332	32	67	65	38	48	73	0
227	0	0	-306	-463	-157	384	-74	-310	-141	-184	11	-17	-11	95	0
228	0	0	-112	-461	-349	286	118	-405	-209	27	294	172	17	-17	0
229	0	0	-202	-463	-261	332	29	-362	-11	62	228	203	-1	46	0
230	0	0	-140	-463	-323	301	91	-393	182	85	71	-71	-161	67	0
231	0	0	37	-459	-496	211	266	-477	141	-5	46	-60	-126	225	0
232	0	0	0	-473	-473	236	236	-473	-98	-50	5	9	-120	178	0
233	0	0	-128	-461	-333	294	102	-397	-129	-62	232	180	-89	15	0
234	0	0	-440	-453	-13	446	-213	-233	-42	34	69	139	-151	-201	0
235	0	0	-517	-453	64	485	-290	-194	159	174	-89	-159	-314	-100	0
236	0	0	-324	-471	-147	397	-88	-309	52	98	124	-32	-201	164	0
237	0	0	-289	-465	-176	377	-56	-320	-48	34	0	118	-170	-21	0
238	0	0	-200	-461	-261	330	30	-361	-44	-34	197	213	-116	46	0
239	0	0	-233	-446	-213	339	-10	-329	292	93	-50	-11	-62	176	0
240	0	0	-6	-461	-455	233	224	-458	197	89	42	7	-205	104	0
241	0	0	-9	-455	-446	232	218	-450	164	40	-7	77	-153	166	0
242	0	0	-198	-457	-259	327	30	-358	141	166	-25	-64	-89	97	0
243	0	0	-206	-475	-269	340	31	-372	13	-54	-27	-31	-50	93	0
244	0	0	-372	-469	-97	420	-137	-283	79	164	73	21	-320	-192	0
245	0	0	-528	-459	69	493	-298	-195	124	0	48	-1	-133	-13	0
246	0	0	-411	-473	-62	442	-174	-267	29	-164	-225	-232	-62	159	0
247	0	0	-281	-471	-190	376	-45	-330	95	27	3	29	25	118	0
248	0	0	-334	-477	-143	405	-95	-310	38	17	31	42	9	23	0
249	0	0	-132	-481	-349	306	108	-415	190	116	69	67	31	170	0
250	0	0	-85	-469	-384	277	149	-426	182	71	-27	-83	-36	281	0
251	0	0	105	-463	-568	179	336	-515	129	54	40	34	44	164	0
252	0	0	-101	-463	-362	282	130	-412	-25	-25	-54	102	122	145	0
253	0	0	-241	-452	-211	346	-15	-331	1	-19	40	71	25	19	0
254	0	0	-420	-420	0	420	-210	-210	23	79	-73	-19	40	32	0
255	0	0	-330	-397	-67	363	-131	-232	69	-23	17	-73	13	54	0
256	0	0	-279	-370	-91	324	-94	-230	-114	65	106	48	71	31	0
257	0	0	-253	-351	-98	302	-77	-224	-145	-91	108	40	104	-7	0
258	0	0	-254	-335	-81	294	-86	-208	-71	79	75	65	271	13	0
259	0	0	-72	-316	-244	194	86	-280	19	-40	23	27	168	60	0
260	0	0	30	-323	-353	146	191	-338	-9	110	46	-1	205	60	0
261	0	0	167	-327	-494	80	330	-410	-89	27	-29	46	182	201	0
262	0	0	91	-331	-422	120	256	-376	-234	-31	135	174	195	62	0
263	0	0	-241	-345	-104	293	-68	-224	-199	-40	-97	48	186	-85	0
264	0	0	-239	-343	-104	291	-67	-223	-97	48	-23	27	217	75	0
265	0	0	-303	-341	-38	322	-132	-189	-184	29	-54	-79	106	-9	0
266	0	0	-231	-351	-120	291	-55	-235	-226	73	7	-15	108	-1	0
267	0	0	-214	-355	-141	284	-36	-248	-271	-75	54	79	246	-62	0
268	0	0	-238	-356	-118	297	-60	-237	-197	50	-36	52	232	11	0
269	0	0	-69	-358	-289	213	110	-323	-112	83	-29	17	331	188	0
270	0	0	78	-372	-450	147	264	-411	-100	128	-36	-23	201	197	0
271	0	0	134	-397	-531	131	332	-464	-168	11	32	23	129	168	0
272	0	0	-4	-409	-405	206	200	-407	-153	-65	81	145	184	60	0
273	0	0	-157	-399	-242	278	42	-320	-265	32	120	42	-65	-95	0
274	0	0	-310	-403	-93	356	-108	-248	-34	-27	27	13	83	83	0
275	0	0	-359	-409	-50	384	-154	-229	-48	-42	-85	-79	7	64	0
276	0	0	-293	-415	-122	354	-85	-268	-83	5	95	21	19	-1	0
277	0	0	-286	-419	-133	352	-76	-276	-73	-67	-73	108	147	110	0
278	0	0	-295	-419	-124	357	-85	-271	34	-25	-36	34	46	-9	0
279	0	0	-134	-409	-275	271	70	-342	106	23	19	56	62	124	0
280	0	0	18	-424	-442	203	230	-433	98	95	0	-77	58	269	0
281	0	0	46	-442	-488	198	267	-465	-5	40	5	9	-106	190	0
282	0	0	-6	-442	-436	224	215	-439	7	-52	118	83	29	106	0
283	0	0	-299	-438	-139	368	-80	-288	-36	-77	67	-1	-87	7	0
284	0	0	-297	-444	-147	370	-75	-295	178	13	69	-27	-106	52	0
285	0	0	-425	-444	-19	434	-203	-231	161	19	87	3	-149	19	0
286	0	0	-322	-440	-118	381	-102	-279	215	3	-97	-207	-228	97	0
287	0	0	-240	-453	-213	346	-13	-333	122	-13	65	46	-50	201	0
288	0	0	-212	-446	-234	329	11	-340	-110	-87	184	124	-126	3	0
289	0	0	-163	-440	-277	301	57	-358	145	52	184	213	-46	-31	0
290	0	0	-184	-442	-258	313	37	-350	345	83	3	-81	-110	85	0
291	0	0	39	-444	-483	202	261	-463	318	-1	-62	-120	-161	118	0
292	0	0	26	-457	-483	215	254	-470	58	-13	29	-15	-13	176	0
293	0	0	-137	-457	-320	297	91	-388	-162	-62	215	184	-149	-48	0
294	0	0	-374	-453	-79	413	-147	-266	250	77	0	31	-46	110	0
295	0	0	-472	-459	13	465	-242	-223	-69	-106	87	-38	-131	-46	0
296	0	0	-304	-465	-161	384	-71	-313	54	67	-5	89	-126	13	0
297	0	0	-200	-459	-259	329	29	-359	38	32	0	29	-11	122	0
298	0	0	-184	-463	-279	323	47	-371	-116	211	240	65	-69	31	0
299	0	0	-167	-459	-292	313	62	-375	64	56	75	-1	-95	85	0
300	0	0	16	-463	-479	223	247	-471	58	83	-1	3	-9	197	0
301	0	0	74	-459	-533	192	303	-496	-46	91	54	36	69	102	0
302	0	0	49	-459	-508	205	278	-483	-122	25	40	58	29	-9	0
303	0	0	-236	-459	-223	347	-6	-341	-131	15	65	197	56	1	0
304	0	0	-241	-442	-201	341	-20	-321	-85	9	-40	52	5	11	0
305	0	0	-305	-442	-137	373	-84	-289	-73	48	-62	-85	-15	58	0
306	0	0	-327	-455	-128	391	-99	-291	-203	31	-9	42	-50	-42	0
307	0	0	-289	-500	-211	394	-39	-355	-320	-7	89	81	44	-40	0
308	0	0	-328	-568	-240	448	-44	-404	-186	106	27	81	149	108	0
309	0	0	-241	-642	-401	441	80	-521	-131	27	-13	40	147	137	0
310	0	0	-86	-700	-614	393	264	-657	-129	36	-44	-15	75	162	0
311	0	0	-49	-735	-686	392	318	-710	-145	64	83	52	176	112	0
312	0	0	-165	-760	-595	462	215	-677	-281	-69	-143	64	234	114	0
313	0	0	-334	-733	-399	533	32	-566	-192	11	38	122	116	-40	0
314	0	0	-481	-634	-153	557	-164	-393	-226	-13	-27	-69	124	46	0
315	0	0	-305	-549	-244	427	-30	-396	-67	3	-13	-44	32	85	0
316	0	0	-271	-430	-159	350	-56	-294	-102	31	108	56	77	75	0
317	0	0	-177	-217	-40	197	-68	-128	-283	-5	77	161	38	-32	0
318	0	0	-16	5	21	5	-18	13	-114	46	77	128	166	27	0
319	0	0	64	141	77	-102	-6	109	-21	-19	-1	-42	168	87	0
320	0	0	422	314	-108	-368	265	103	29	75	58	-19	118	259	0
321	0	0	551	613	62	-582	244	337	-118	40	3	108	124	95	0
322	0	0	711	1099	388	-905	161	743	-157	-27	44	93	27	-13	0
323	0	0	850	1676	826	-1263	12	1251	120	25	52	106	50	81	0
324	0	0	912	2198	1286	-1555	-187	1742	62	73	-81	-79	32	19	0
325	0	0	1061	2477	1416	-1769	-177	1946	147	-19	-65	-104	9	97	0
326	0	0	1131	2492	1361	-1811	-115	1926	50	44	29	0	-23	13	0
327	0	0	1069	2335	1266	-1702	-98	1800	-40	-1	110	122	7	25	0
328	0	0	956	2046	1090	-1501	-67	1568	67	71	-21	141	60	-40	0
329	0	0	809	1581	772	-1195	18	1176	203	36	64	52	77	137	0
330	0	0	836	1196	360	-1016	238	778	141	29	54	-87	-23	133	0
331	0	0	678	807	129	-742	274	468	137	38	58	114	48	116	1
332	0	0	378	471	93	-424	142	282	5	-87	114	64	-29	13	0
333	0	0	26	159	133	-92	-53	146	112	-38	27	46	-100	13	0
334	0	0	-117	5	122	56	-119	63	267	-11	95	17	42	95	0
335	0	0	-261	-170	91	215	-176	-39	168	19	-5	-116	-174	-17	0
336	0	0	-285	-312	-27	298	-129	-169	168	38	155	5	-112	79	0
337	0	0	-297	-382	-85	339	-106	-233	124	-38	56	-11	29	120	0
338	0	0	-303	-450	-147	376	-78	-298	-91	-104	221	141	13	-118	0
339	0	0	-211	-430	-219	320	4	-324	294	-13	11	56	-15	112	0
340	0	0	-37	-444	-407	240	185	-425	263	131	89	3	-11	29	0
341	0	0	-70	-442	-372	256	151	-407	308	-50	-56	-141	-87	219	0
342	0	0	2	-428	-430	213	216	-429	98	-73	67	69	29	221	0
343	0	0	-174	-395	-221	284	23	-308	-98	-83	225	217	54	-44	0
344	0	0	-309	-376	-67	342	-121	-221	137	89	170	110	48	-151	0
345	0	0	-430	-374	56	402	-243	-159	304	97	87	-100	-11	25	0
346	0	0	-304	-366	-62	335	-121	-214	294	7	-27	-192	-97	32	0
347	0	0	-208	-380	-172	294	-18	-276	137	-11	64	46	131	170	0
348	0	0	-129	-388	-259	258	65	-323	5	13	93	-13	108	-89	0
349	0	0	-63	-388	-325	225	131	-356	73	25	250	106	143	-52	0
350	0	0	113	-397	-510	142	311	-453	188	60	58	56	112	114	0
351	0	0	124	-409	-533	142	328	-471	213	-89	-172	-83	242	279	0
352	0	0	163	-409	-572	123	367	-490	-25	-23	-32	52	192	238	0
353	0	0	-42	-424	-382	233	170	-403	-162	197	289	29	54	-69	0
354	0	0	-263	-424	-161	343	-51	-292	-7	120	-25	-64	3	-91	0
355	0	0	-151	-424	-273	287	61	-348	17	91	79	-50	36	129	0
356	0	0	-240	-430	-190	335	-25	-310	-56	65	56	-36	147	7	0
357	0	0	-182	-422	-240	302	29	-331	-197	23	100	67	133	-11	0
358	0	0	-197	-420	-223	308	13	-321	-89	36	3	87	209	-137	0
359	0	0	-78	-417	-339	247	130	-378	42	145	25	9	157	120	0
360	0	0	110	-417	-527	153	318	-472	0	38	-50	-139	192	118	0
361	0	0	199	-419	-618	110	408	-518	71	161	110	89	289	195	0
362	0	0	45	-426	-471	190	258	-448	-199	3	62	73	192	-1	0
363	0	0	-143	-420	-277	281	67	-348	-48	21	-15	112	162	25	0
364	0	0	-285	-413	-128	349	-78	-270	-23	15	21	19	87	50	0
365	0	0	-278	-413	-135	345	-71	-274	-46	81	-31	-100	1	102	0
366	0	0	-251	-415	-164	333	-43	-289	-97	104	56	48	98	91	0
367	0	0	-153	-403	-250	278	48	-326	-151	52	104	97	48	-25	0
368	0	0	-237	-419	-182	328	-27	-300	-11	29	73	50	112	48	0
369	0	0	-126	-399	-273	262	73	-336	67	62	-58	5	131	157	0
370	0	0	37	-401	-438	182	237	-419	97	73	-5	-98	65	265	0
371	0	0	91	-405	-496	157	293	-450	38	23	48	-1	34	170	0
372	0	0	31	-403	-434	186	232	-418	-67	-50	110	118	-9	87	0
373	0	0	-155	-401	-246	278	45	-323	118	36	135	116	65	-21	0
374	0	0	-359	-393	-34	376	-162	-213	203	-25	-13	7	-19	-5	0
375	0	0	-351	-401	-50	376	-150	-225	155	-44	29	-149	-188	48	0
376	0	0	-221	-395	-174	308	-23	-284	159	81	75	65	-73	48	0
377	0	0	-364	-389	-25	376	-169	-207	-38	-85	106	36	-65	-25	0
378	0	0	-268	-380	-112	324	-78	-246	168	-52	137	54	-104	3	0
379	0	0	-229	-374	-145	301	-42	-259	211	129	155	23	-116	-38	0
380	0	0	62	-382	-444	160	253	-413	238	62	-38	-36	-46	164	0
381	0	0	39	-374	-413	167	226	-393	184	79	93	19	21	164	0
382	0	0	-42	-364	-322	203	140	-343	106	-42	114	32	-71	65	0
383	0	0	-192	-370	-178	281	-7	-274	267	58	81	77	44	-48	0
384	0	0	-381	-362	19	371	-200	-171	225	50	71	-42	-128	97	0
385	0	0	-336	-353	-17	344	-159	-185	207	46	-104	-192	-178	-9	0
386	0	0	-256	-347	-91	301	-82	-219	225	64	110	95	-89	85	0
387	0	0	-358	-358	0	358	-179	-179	-5	-17	145	58	-56	-1	0
388	0	0	-115	-351	-236	233	60	-293	234	85	205	118	69	48	0
389	0	0	-227	-337	-110	282	-58	-223	197	-15	46	31	36	164	0
390	0	0	76	-333	-409	128	242	-371	211	157	5	-73	19	106	0
391	0	0	157	-337	-494	90	325	-415	292	83	98	62	143	199	0
392	0	0	155	-335	-490	90	322	-412	77	19	29	31	73	215	0
393	0	0	-54	-341	-287	197	116	-314	-122	-9	190	172	48	-87	0
394	0	0	-291	-322	-31	306	-130	-176	27	161	161	128	50	-161	0
395	0	0	-388	-323	65	355	-226	-129	162	195	54	-40	-17	31	0
396	0	0	-231	-320	-89	275	-71	-204	93	25	-219	-161	-48	79	0
397	0	0	-117	-322	-205	219	44	-263	-93	91	0	-36	178	170	0
398	0	0	-64	-314	-250	189	93	-282	-234	-38	120	126	291	5	0
399	0	0	-110	-292	-182	201	36	-237	-67	143	120	110	151	-77	0
400	0	0	60	-287	-347	113	203	-317	151	219	-23	-97	236	110	0
401	0	0	222	-292	-514	35	368	-403	-176	170	42	89	252	256	0
402	0	0	87	-279	-366	96	226	-322	-38	52	-13	-79	197	143	0
403	0	0	87	-277	-364	95	225	-320	-275	190	230	32	87	0	0
404	0	0	-229	-273	-44	251	-92	-158	-205	131	-87	-34	21	56	0
405	0	0	-136	-273	-137	204	0	-205	-149	91	60	-69	-13	-3	0
406	0	0	-237	-279	-42	258	-97	-160	-312	52	21	95	112	42	0
407	0	0	-151	-265	-114	208	-18	-189	-318	-81	-71	54	128	42	0
408	0	0	-89	-242	-153	165	32	-197	-188	81	52	118	85	159	0
409	0	0	-6	-242	-236	124	115	-239	-180	91	11	-42	91	135	0
410	0	0	196	-242	-438	23	317	-340	-166	128	42	29	77	135	0
411	0	0	132	-242	-374	55	253	-308	-194	-83	27	44	151	205	0
412	0	0	223	-225	-448	1	335	-336	-164	-73	-120	40	215	223	0
413	0	0	6	-217	-223	105	114	-220	-143	131	194	21	29	93	0
414	0	0	-161	-217	-56	189	-52	-136	-120	79	-3	-44	-23	75	0
415	0	0	-134	-209	-75	171	-29	-142	15	56	1	-83	-13	133	0
416	0	0	-116	-199	-83	157	-16	-141	-34	29	60	-11	7	155	0
417	0	0	-143	-199	-56	171	-43	-127	-137	15	21	48	-3	81	0
418	0	0	-156	-190	-34	173	-61	-112	77	-36	-5	71	21	102	0
419	0	0	2	-168	-170	83	86	-169	153	108	-75	25	122	291	0
420	0	0	148	-168	-316	10	232	-242	236	69	-100	-112	-21	308	0
421	0	0	231	-166	-397	-32	314	-281	161	52	34	-21	38	258	0
422	0	0	90	-162	-252	36	171	-207	27	17	-52	29	17	122	0
423	0	0	-91	-155	-64	123	-13	-109	192	48	-36	-62	31	40	0
424	0	0	-251	-147	104	199	-177	-21	312	98	-29	-34	-13	236	0
425	0	0	-233	-131	102	182	-167	-14	182	36	-126	-89	-141	62	0
426	0	0	-163	-129	34	146	-98	-47	209	-9	-79	62	-13	188	0
427	0	0	-199	-124	75	161	-137	-24	100	-75	-40	23	27	118	0
428	0	0	-109	-110	-1	109	-54	-55	269	-65	34	-23	131	162	0
429	0	0	-29	-102	-73	65	22	-87	310	11	-19	-34	56	273	0
430	0	0	147	-95	-242	-26	194	-168	292	-19	-36	-19	32	291	0
431	0	0	254	-89	-343	-82	298	-216	296	-161	-223	-102	258	370	0
432	0	0	140	-83	-223	-28	181	-153	73	-67	27	15	85	180	0
433	0	0	-75	-75	0	75	-37	-37	69	-95	-44	-32	137	110	0
434	0	0	-139	-56	83	97	-111	13	298	-85	-77	-75	145	83	0
435	0	0	-174	-56	118	115	-146	31	211	-44	-161	-159	77	129	0
436	0	0	-102	-48	54	75	-78	3	79	-69	0	-48	97	106	0
437	0	0	-112	-50	62	81	-87	6	-58	-128	25	-1	122	27	0
438	0	0	-123	-38	85	80	-104	23	93	-170	0	29	120	50	0
439	0	0	116	-27	-143	-44	129	-85	170	-52	-133	17	277	178	0
440	0	0	279	-17	-296	-131	287	-156	151	-71	-38	-190	226	211	0
441	0	0	363	-9	-372	-177	367	-190	48	17	0	-42	182	201	0
442	0	0	286	-3	-289	-141	287	-146	-69	-112	5	93	228	131	0
443	0	0	133	13	-120	-73	126	-53	-13	-29	-5	36	219	36	0
444	0	0	-31	25	56	3	-43	40	-56	23	-67	-34	89	44	0
445	0	0	63	38	-25	-50	44	6	11	-9	-11	-15	100	-29	0
446	0	0	-24	40	64	-8	-44	52	-120	-77	5	17	178	-3	0
447	0	0	-37	54	91	-8	-64	72	-201	-176	-48	85	178	-13	0
448	0	0	9	69	60	-39	-25	64	-110	0	89	58	283	52	0
449	0	0	111	73	-38	-92	74	17	-141	13	184	190	195	-89	0
450	0	0	174	85	-89	-129	131	-2	50	56	104	5	205	164	0
451	0	0	294	93	-201	-193	247	-54	-44	-81	-9	-166	207	217	0
452	0	0	339	89	-250	-214	294	-80	-242	-81	122	38	221	219	0
453	0	0	178	97	-81	-137	129	8	-275	-145	275	153	252	-73	0
454	0	0	-43	108	151	-32	-97	129	-149	69	281	124	25	-166	0
455	0	0	-285	108	393	88	-339	250	29	25	15	-77	44	0	0
456	0	0	-6	104	110	-49	-58	107	-3	13	60	-176	-5	97	0
457	0	0	-81	97	178	-8	-129	137	-335	40	147	126	23	-83	0
458	0	0	96	87	-9	-91	52	39	-194	89	64	-34	-58	40	0
459	0	0	123	85	-38	-104	80	23	-73	149	135	207	85	-25	0
460	0	0	241	67	-174	-154	207	-53	-129	184	3	-48	-36	62	0
461	0	0	259	38	-221	-148	240	-91	-153	106	42	122	114	205	0
462	0	0	112	21	-91	-66	101	-35	-283	-48	-54	48	40	32	0
463	0	0	47	5	-42	-26	44	-18	-172	40	21	75	-56	36	0
464	0	0	-238	-13	225	125	-231	106	-122	91	0	-42	-120	5	0
465	0	0	-424	-29	395	226	-409	183	-164	34	-153	-126	-195	-174	0
466	0	0	-179	-65	114	122	-146	24	-162	-98	-178	-19	58	172	0
467	0	0	-144	-77	67	110	-105	-5	-335	-13	-129	91	-64	126	0
468	0	0	-138	-100	38	119	-88	-31	-240	100	62	161	-40	27	0
469	0	0	-64	-114	-50	89	-7	-82	-246	64	-23	65	-104	81	0
470	0	0	27	-149	-176	61	101	-162	-273	60	27	-9	-93	133	0
471	0	0	134	-174	-308	20	221	-241	-343	81	-17	64	-120	174	0
472	0	0	8	-199	-207	95	107	-203	-471	5	162	85	-114	110	0
473	0	0	-240	-219	21	229	-130	-99	-453	31	60	62	-131	-31	0
474	0	0	-300	-225	75	262	-187	-75	-322	29	-38	3	-168	50	0
475	0	0	-403	-242	161	322	-282	-40	-364	27	-23	-87	-318	100	0
476	0	0	-348	-263	85	305	-216	-89	-436	73	-44	-48	-230	7	0
477	0	0	-323	-289	34	306	-178	-127	-432	5	-104	157	-122	133	0
478	0	0	-350	-294	56	322	-203	-119	-461	85	-67	93	-137	97	0
479	0	0	-206	-306	-100	256	-53	-203	-391	205	-1	21	-149	174	0
480	0	0	-119	-318	-199	218	40	-258	-384	98	-15	-13	-254	87	0
481	0	0	-25	-323	-298	174	136	-310	-351	-87	-162	85	27	415	0
482	0	0	-91	-327	-236	209	72	-281	-486	-9	-3	129	-162	50	0
483	0	0	-256	-343	-87	299	-84	-215	-403	23	-75	209	-209	3	0
484	0	0	-463	-347	116	405	-289	-115	-384	36	-133	36	-155	71	0
485	0	0	-412	-356	56	384	-234	-150	-411	97	-147	-83	-302	104	0
486	0	0	-365	-370	-5	367	-180	-187	-446	194	-54	58	-172	38	0
487	0	0	-432	-378	54	405	-243	-162	-574	25	-3	178	-269	56	0
488	0	0	-396	-391	5	393	-200	-193	-397	67	-46	166	-162	-67	0
489	0	0	-289	-378	-89	333	-100	-233	-226	77	-87	139	-85	141	0
490	0	0	-29	-389	-360	209	165	-374	-279	176	-60	-87	-162	256	0
491	0	0	-85	-389	-304	237	109	-346	-337	139	-62	50	-44	186	0
492	0	0	-35	-397	-362	216	163	-379	-378	32	48	75	-155	40	0
493	0	0	-281	-397	-116	339	-82	-256	-325	102	-1	112	-64	58	0
494	0	0	-469	-411	58	440	-263	-176	-360	65	-40	15	-161	44	0
495	0	0	-390	-403	-13	396	-188	-208	-279	9	-56	-116	-217	11	0
496	0	0	-378	-409	-31	393	-173	-220	-248	64	54	110	-62	50	0
497	0	0	-388	-405	-17	396	-185	-211	-486	-34	65	27	-118	-38	0
498	0	0	-361	-401	-40	381	-160	-220	-223	-19	38	91	42	3	0
499	0	0	-291	-393	-102	342	-94	-247	-188	-27	-13	11	89	114	0
500	0	0	-52	-399	-347	225	147	-373	-95	11	-44	-67	40	174	0
501	0	0	13	-409	-422	198	217	-415	-89	31	36	81	75	114	0
502	0	0	-89	-409	-320	249	115	-364	-258	-67	25	85	-46	27	0
503	0	0	-262	-405	-143	333	-59	-274	-141	13	5	110	118	-17	0
504	0	0	-515	-397	118	456	-316	-139	-36	-133	-79	-65	23	-85	0
505	0	0	-336	-405	-69	370	-133	-237	29	-38	25	-73	-58	-184	0
506	0	0	-422	-413	9	417	-215	-202	126	-42	-184	-153	128	197	0
507	0	0	-341	-424	-83	382	-129	-253	-98	-100	-93	-34	48	5	0
508	0	0	-214	-411	-197	312	-8	-304	-110	-67	124	201	254	-40	0
509	0	0	-280	-419	-139	349	-70	-279	36	73	69	180	131	-116	0
510	0	0	-72	-409	-337	240	132	-373	168	-19	-13	-147	135	147	0
511	0	0	79	-415	-494	168	286	-454	170	1	64	42	114	145	0
512	0	0	-66	-415	-349	240	141	-382	32	-135	75	46	172	-38	0
513	0	0	-221	-420	-199	320	-11	-309	114	-102	143	-38	124	-89	0
514	0	0	-436	-415	21	425	-228	-197	170	-118	11	-87	110	-25	0
515	0	0	-363	-411	-48	387	-157	-229	223	-116	-15	-143	-50	54	0
516	0	0	-332	-411	-79	371	-126	-245	190	-64	104	-36	124	-46	0
517	0	0	-288	-419	-131	353	-78	-275	98	-118	192	38	120	-48	0
518	0	0	-354	-419	-65	386	-144	-242	226	-52	91	93	168	-60	0
519	0	0	-194	-403	-209	298	7	-306	258	-27	56	-64	143	65	0
520	0	0	21	-409	-430	194	225	-419	368	77	7	-52	192	131	0
521	0	0	68	-399	-467	165	267	-433	254	-36	54	25	162	122	0
522	0	0	91	-409	-500	159	295	-454	139	-118	60	40	215	44	0
523	0	0	-132	-401	-269	266	68	-335	209	-36	56	34	168	27	0
524	0	0	-386	-393	-7	389	-189	-200	166	40	34	-95	81	-25	0
525	0	0	-229	-391	-162	310	-33	-276	149	48	112	-58	-44	-25	0
526	0	0	-295	-395	-100	345	-97	-247	65	27	87	-15	25	7	0
527	0	0	-270	-407	-137	338	-66	-272	25	-155	-23	65	203	-87	0
528	0	0	-273	-393	-120	333	-76	-256	77	-27	62	89	137	-65	0
529	0	0	-203	-393	-190	298	-6	-291	108	81	9	-21	116	69	0
530	0	0	84	-393	-477	154	280	-435	56	79	71	48	58	-17	0
531	0	0	27	-395	-422	184	224	-408	77	-56	-153	-137	89	261	0
532	0	0	76	-407	-483	165	279	-445	-133	-93	-42	62	180	83	0
533	0	0	-132	-401	-269	266	68	-335	-250	-211	126	223	56	-108	0
534	0	0	-365	-399	-34	382	-165	-216	-207	-21	168	137	-56	-168	0
535	0	0	-532	-393	139	462	-335	-127	7	-44	-62	-58	-102	-116	0
536	0	0	-227	-401	-174	314	-26	-287	-141	13	137	27	-69	0	0
537	0	0	-387	-382	5	384	-196	-188	-58	-34	40	62	-17	-25	0
538	0	0	-180	-397	-217	288	18	-307	-221	-77	-38	-54	-38	64	0
539	0	0	-130	-397	-267	263	68	-332	-217	126	180	234	-60	-93	0
540	0	0	-157	-409	-252	283	47	-330	-139	-40	-27	-21	-62	-25	0
541	0	0	58	-405	-463	173	260	-434	-73	-85	-118	21	106	329	0
542	0	0	45	-393	-438	174	241	-415	-232	-11	-9	110	-157	54	0
543	0	0	-227	-399	-172	313	-27	-285	-182	-29	58	50	-116	-69	0
544	0	0	-356	-388	-32	372	-162	-210	-145	62	-27	-38	-133	-98	0
545	0	0	-341	-401	-60	371	-140	-230	-60	95	25	-95	-195	104	0
546	0	0	-406	-405	1	405	-203	-202	-180	64	13	-31	-236	3	0
547	0	0	-310	-407	-97	358	-106	-252	-197	-13	149	114	-292	0	0
548	0	0	-410	-411	-1	410	-204	-206	-246	75	32	29	-213	-25	0
549	0	0	-264	-395	-131	329	-66	-263	-11	65	-19	-19	-161	48	0
550	0	0	-108	-395	-287	251	89	-341	19	108	-48	-46	-100	141	0
551	0	0	-116	-391	-275	253	79	-333	-108	-31	-9	-48	-238	91	0
552	0	0	-31	-393	-362	212	165	-377	-112	54	143	147	-129	15	0
553	0	0	-364	-395	-31	379	-166	-213	-60	27	56	93	-172	7	0
554	0	0	-313	-388	-75	350	-119	-231	-65	139	230	126	-263	-265	0
555	0	0	-645	-393	252	519	-448	-70	143	83	65	-77	-240	5	0
556	0	0	-451	-395	56	423	-253	-169	7	15	-44	-188	-316	-32	0
557	0	0	-272	-401	-129	336	-71	-265	-40	87	97	106	-67	91	0
558	0	0	-303	-388	-85	345	-109	-236	-201	-85	15	122	-54	-44	0
559	0	0	-262	-386	-124	324	-69	-255	54	104	273	182	-19	-73	0
560	0	0	-273	-393	-120	333	-76	-256	48	194	83	-3	-172	11	0
561	0	0	72	-393	-465	160	268	-429	40	97	129	77	-50	172	0
562	0	0	-62	-395	-333	228	135	-364	-38	13	180	114	-15	27	0
563	0	0	-318	-405	-87	361	-115	-246	-164	-44	85	23	-50	-46	0
564	0	0	-382	-403	-21	392	-180	-212	77	1	7	50	-32	34	0
565	0	0	-420	-401	19	410	-219	-191	-73	48	-23	-87	-91	50	0
566	0	0	-355	-411	-56	383	-149	-233	-27	65	48	-7	54	-17	0
567	0	0	-381	-415	-34	398	-173	-224	-168	13	67	56	1	-60	0
568	0	0	-373	-405	-32	389	-170	-218	-62	52	-7	64	85	-62	0
569	0	0	-240	-399	-159	319	-40	-279	36	126	-58	32	64	36	0
570	0	0	-50	-399	-349	224	149	-374	29	116	29	15	73	60	0
571	0	0	78	-405	-483	163	280	-444	9	50	54	104	178	149	0
572	0	0	20	-420	-440	200	230	-430	-87	-48	-153	102	205	194	0
573	0	0	-122	-409	-287	265	82	-348	-155	36	-23	-98	65	50	0
574	0	0	-275	-395	-120	335	-77	-257	-108	147	141	52	54	-294	0
575	0	0	-488	-391	97	439	-292	-147	-108	-73	-46	-46	135	-182	0
576	0	0	-296	-393	-97	344	-99	-245	-19	108	11	7	180	64	0
577	0	0	-252	-389	-137	320	-57	-263	-174	-36	31	104	104	-112	0
578	0	0	-326	-397	-71	361	-127	-234	-81	-23	147	73	228	-17	0
579	0	0	-215	-389	-174	302	-20	-281	15	-87	-31	44	170	62	0
580	0	0	47	-401	-448	177	247	-424	46	87	-21	50	180	180	0
581	0	0	72	-401	-473	164	272	-437	-1	42	110	7	172	93	0
582	0	0	10	-403	-413	196	211	-408	-145	-40	73	131	223	23	0
583	0	0	-151	-397	-246	274	47	-321	1	-44	145	44	155	-40	0
584	0	0	-349	-391	-42	370	-153	-216	15	3	75	-67	124	-7	0
585	0	0	-310	-395	-85	352	-112	-240	65	36	25	-17	-38	-85	0
586	0	0	-295	-401	-106	348	-94	-253	38	-44	118	-25	100	9	0
587	0	0	-312	-403	-91	357	-110	-247	-7	-145	40	36	141	-17	0
588	0	0	-260	-401	-141	330	-59	-271	73	126	242	-1	36	-34	0
589	0	0	-190	-401	-211	295	10	-306	207	31	56	-93	128	3	0
590	0	0	-47	-409	-362	228	157	-385	254	38	56	-54	112	225	0
591	0	0	87	-407	-494	160	290	-450	275	46	139	-67	98	102	0
592	0	0	29	-415	-444	193	236	-429	234	-108	85	65	5	-27	0
593	0	0	-212	-413	-201	312	-5	-307	289	-32	135	46	-29	-3	0
594	0	0	-273	-401	-128	337	-72	-264	366	-9	64	-9	34	75	0
595	0	0	-374	-399	-25	386	-174	-212	248	-58	-52	-221	-182	21	0
596	0	0	-229	-403	-174	316	-27	-288	382	85	141	25	-7	50	0
597	0	0	-297	-407	-110	352	-93	-258	226	-9	137	-3	-75	-42	0
598	0	0	-330	-401	-71	365	-129	-236	298	-44	42	25	-11	-89	0
599	0	0	-171	-388	-217	279	23	-302	391	34	31	21	67	135	0
600	0	0	-9	-393	-384	201	187	-388	310	44	75	-116	-95	36	0
601	0	0	56	-405	-461	174	258	-433	283	40	135	-21	118	89	0
602	0	0	27	-401	-428	187	227	-414	178	-52	42	29	114	52	0
603	0	0	-111	-388	-277	249	83	-332	254	-29	104	1	25	34	0
604	0	0	-302	-389	-87	345	-107	-238	226	-15	234	62	-98	-170	0
605	0	0	-448	-388	60	418	-254	-164	329	52	-46	-267	-91	-34	0
606	0	0	-268	-397	-129	332	-69	-263	114	-21	122	5	-48	27	0
607	0	0	-326	-401	-75	363	-125	-238	-131	-71	62	89	-46	-118	0
608	0	0	-180	-405	-225	292	22	-315	23	60	54	13	46	-98	0
609	0	0	-201	-393	-192	297	-4	-292	145	-73	52	44	145	75	0
610	0	0	25	-395	-420	185	222	-407	40	67	-42	-97	-3	124	0
611	0	0	99	-397	-496	149	297	-446	-54	83	114	-62	129	162	0
612	0	0	56	-397	-453	170	254	-425	-232	-1	27	81	1	19	0
613	0	0	-2	-391	-389	196	193	-390	-314	1	192	246	122	-65	0
614	0	0	-363	-388	-25	375	-169	-206	-246	-1	65	124	-65	-252	0
615	0	0	-476	-391	85	433	-280	-153	-133	81	-87	-81	23	-67	0
616	0	0	-322	-399	-77	360	-122	-238	-368	-58	3	40	21	-60	0
617	0	0	-281	-399	-118	340	-81	-258	-453	-32	-54	48	137	143	0
618	0	0	-151	-391	-240	271	44	-315	-545	-139	38	203	139	-25	0
619	0	0	-198	-399	-201	298	1	-300	-393	83	54	281	122	-3	0
620	0	0	-155	-393	-238	274	41	-315	-180	21	-110	-65	21	230	0
621	0	0	113	-397	-510	142	311	-453	-331	62	-34	104	242	155	0
622	0	0	52	-388	-440	168	246	-414	-525	23	32	168	79	29	0
623	0	0	-133	-389	-256	261	61	-322	-422	42	5	149	65	23	0
624	0	0	-313	-382	-69	347	-122	-225	-314	23	-120	126	52	73	0
625	0	0	-353	-380	-27	366	-163	-203	-432	13	-112	-65	-143	3	0
626	0	0	-333	-391	-58	362	-137	-224	-353	29	11	5	17	27	0
627	0	0	-357	-389	-32	373	-162	-210	-529	-48	5	48	-42	-29	0
628	0	0	-196	-393	-197	294	0	-295	-389	23	-69	19	-13	151	0
629	0	0	-272	-386	-114	329	-79	-250	-273	131	-65	31	-42	89	0
630	0	0	-68	-393	-325	230	128	-359	-254	141	-17	48	-56	122	0
631	0	0	-13	-399	-386	206	186	-392	-304	65	5	122	19	87	0
632	0	0	-21	-393	-372	207	175	-382	-325	-85	-21	114	23	79	0
633	0	0	-246	-395	-149	320	-48	-272	-192	36	-48	97	-48	52	0
634	0	0	-390	-389	1	389	-195	-194	-137	95	-60	27	-192	7	0
635	0	0	-408	-393	15	400	-211	-189	-277	5	-126	-178	-186	60	0
636	0	0	-332	-403	-71	367	-130	-237	-170	85	-15	38	-215	95	0
637	0	0	-476	-405	71	440	-273	-167	-287	-44	9	89	-203	-21	0
638	0	0	-310	-405	-95	357	-107	-250	-112	17	1	44	-100	-62	0
639	0	0	-355	-395	-40	375	-157	-217	-77	87	-5	15	-52	172	0
640	0	0	-149	-399	-250	274	50	-324	-112	21	-110	-81	-215	87	0
641	0	0	49	-393	-442	172	245	-417	34	36	133	89	-17	197	0
642	0	0	-124	-395	-271	259	73	-333	-254	15	36	155	-207	83	0
643	0	0	-132	-401	-269	266	68	-335	-126	-11	73	48	-312	-120	0
644	0	0	-400	-399	1	399	-200	-199	13	141	157	108	-265	-161	0
645	0	0	-521	-399	122	460	-321	-138	-27	-155	58	7	-279	-31	0
646	0	0	-412	-393	19	402	-215	-187	-50	-143	-211	-91	-36	205	0
647	0	0	-427	-395	32	411	-229	-181	-65	-34	-17	110	-38	87	0
648	0	0	-492	-405	87	448	-289	-159	-87	-52	-17	83	-199	-81	0
649	0	0	-246	-391	-145	318	-50	-268	97	81	1	116	-69	203	0
650	0	0	-126	-389	-263	257	68	-326	29	164	-44	-36	-60	223	0
651	0	0	14	-401	-415	193	214	-408	-25	-3	48	54	-11	180	0
652	0	0	-43	-403	-360	223	158	-381	-54	-1	31	118	100	190	0
653	0	0	-193	-388	-195	290	1	-291	-83	1	-15	42	-95	0	0
654	0	0	-380	-397	-17	388	-181	-207	-139	75	-11	15	-124	23	0
655	0	0	-320	-393	-73	356	-123	-233	-124	124	5	-21	-133	-50	0
656	0	0	-341	-393	-52	367	-144	-222	-186	21	-27	31	-60	-27	0
657	0	0	-304	-391	-87	347	-108	-239	-362	29	-11	48	-106	9	0
658	0	0	-213	-391	-178	302	-17	-284	-232	97	32	77	112	9	0
659	0	0	-187	-384	-197	285	5	-290	-201	44	-89	87	34	40	0
660	0	0	-64	-384	-320	224	128	-352	-184	75	-102	60	91	50	0
661	0	0	93	-384	-477	145	285	-430	-155	40	-133	-17	-13	176	0
662	0	0	271	-386	-657	57	464	-521	-384	77	-25	38	135	128	0
663	0	0	86	-391	-477	152	281	-434	-516	36	106	300	100	-79	0
664	0	0	-183	-386	-203	284	10	-294	-415	77	44	201	34	-259	0
665	0	0	-322	-380	-58	351	-132	-219	-384	186	-120	-116	-31	-67	0
666	0	0	-248	-389	-141	318	-53	-265	-446	38	-197	-102	62	133	0
667	0	0	-132	-401	-269	266	68	-335	-591	-29	-151	54	5	137	0
668	0	0	-93	-391	-298	242	102	-344	-628	62	36	108	42	-161	0
669	0	0	-16	-388	-372	202	178	-380	-531	133	170	215	100	-54	0
670	0	0	51	-395	-446	172	248	-420	-516	-3	-100	-36	-95	9	0
671	0	0	194	-401	-595	103	394	-498	-473	7	69	95	91	180	0
672	0	0	130	-376	-506	123	318	-441	-541	-110	-65	159	137	89	0
673	0	0	-25	-368	-343	196	159	-355	-486	-81	-79	104	-32	0	0
674	0	0	-190	-380	-190	285	0	-285	-358	9	11	104	3	15	0
675	0	0	-223	-397	-174	310	-24	-285	-388	48	-52	-9	-162	-13	0
676	0	0	-283	-409	-126	346	-78	-267	-349	0	-69	60	13	-40	0
677	0	0	-105	-419	-314	262	104	-366	-446	-15	-79	104	40	62	0
678	0	0	-126	-407	-281	266	77	-344	-349	209	149	131	-75	93	0
679	0	0	-163	-403	-240	283	38	-321	-254	195	-27	87	-176	-205	0
680	0	0	107	-397	-504	145	305	-450	-133	133	-52	62	-71	13	0
681	0	0	59	-391	-450	166	254	-420	-178	58	-114	31	-69	145	0
682	0	0	208	-374	-582	83	395	-478	-118	17	48	114	-21	69	0
683	0	0	-99	-351	-252	225	76	-301	-145	56	-13	32	-69	-29	0
684	0	0	-203	-292	-89	247	-57	-190	-25	-34	-145	-11	-155	-40	0
685	0	0	-181	-279	-98	230	-41	-188	36	40	-128	0	-172	108	0
686	0	0	-235	-277	-42	256	-96	-159	-21	-29	-3	34	-223	40	0
687	0	0	-138	-271	-133	204	-2	-202	-3	-120	-11	145	-149	54	0
688	0	0	-95	-259	-164	177	34	-211	17	-19	79	71	-131	-98	0
689	0	0	-107	-246	-139	176	16	-192	106	-13	-17	60	-108	64	0
690	0	0	101	-267	-368	83	234	-317	95	52	-62	-48	-178	147	0
691	0	0	233	-279	-512	23	372	-395	116	50	-7	71	-174	166	0
692	0	0	188	-291	-479	51	333	-385	-50	34	54	110	-89	40	0
693	0	0	77	-279	-356	101	216	-317	32	194	166	31	-188	-56	0
694	0	0	-167	-277	-110	222	-28	-193	122	32	-67	-52	-73	-25	0
695	0	0	-149	-292	-143	220	-3	-217	137	73	-128	-56	-201	-5	0
696	0	0	-149	-296	-147	222	-1	-221	17	64	104	34	-106	1	0
697	0	0	-126	-302	-176	214	25	-239	-116	-87	19	46	-195	-128	0
698	0	0	-117	-316	-199	216	41	-257	-27	56	69	139	1	7	0
699	0	0	-102	-327	-225	214	61	-276	79	-81	-50	38	17	-29	0
700	0	0	211	-351	-562	70	386	-456	108	62	32	0	19	199	0
701	0	0	192	-358	-550	83	371	-454	-71	13	42	7	62	102	0
702	0	0	219	-364	-583	72	401	-473	-75	-58	100	147	11	48	0
703	0	0	-15	-364	-349	189	167	-356	-83	25	34	114	-29	-40	0
704	0	0	-152	-353	-201	252	24	-277	56	23	-44	25	13	-38	0
705	0	0	-117	-355	-238	236	60	-296	-27	29	3	-7	-52	-102	0
706	0	0	-136	-366	-230	251	47	-298	-56	27	11	21	-58	11	0
707	0	0	-89	-368	-279	228	95	-323	-131	1	139	128	36	-64	0
708	0	0	-163	-366	-203	264	20	-284	-75	-11	0	176	36	-120	0
709	0	0	-128	-358	-230	243	51	-294	-50	44	-60	98	139	46	0
710	0	0	165	-376	-541	105	353	-458	32	1	34	-23	104	87	0
711	0	0	256	-376	-632	60	444	-504	69	52	38	81	244	36	0
712	0	0	122	-382	-504	130	313	-443	-122	-85	-36	69	244	13	0
713	0	0	23	-386	-409	181	216	-397	44	25	110	104	188	-89	0
714	0	0	-249	-378	-129	313	-60	-253	-34	50	-44	-29	97	-64	0
715	0	0	-105	-376	-271	240	83	-323	141	89	-52	-143	131	-46	0
716	0	0	-190	-378	-188	284	-1	-283	79	85	-5	73	102	-21	0
717	0	0	-140	-382	-242	261	51	-312	-52	19	58	54	124	-143	0
718	0	0	-51	-378	-327	214	138	-352	-83	172	112	178	137	-161	0
719	0	0	-113	-376	-263	244	75	-319	71	122	98	168	116	-215	0
720	0	0	-25	-370	-345	197	160	-357	366	122	-87	32	164	-48	0
721	0	0	157	-368	-525	105	341	-446	267	54	-205	-95	122	104	0
722	0	0	165	-389	-554	112	359	-471	97	-5	-32	67	159	126	0
723	0	0	157	-386	-543	114	350	-464	1	67	141	157	145	-166	0
724	0	0	-245	-384	-139	314	-53	-261	108	126	58	108	65	-273	0
725	0	0	-376	-376	0	376	-188	-188	355	50	-31	-112	54	-135	0
726	0	0	-190	-382	-192	286	1	-287	281	27	-50	-69	120	-40	0
727	0	0	-231	-378	-147	304	-42	-262	58	-73	-40	46	137	-81	0
728	0	0	-189	-386	-197	287	4	-291	145	54	69	83	126	-42	0
729	0	0	-194	-382	-188	288	-3	-285	289	48	7	-38	48	-85	0
730	0	0	155	-382	-537	113	346	-459	372	141	13	54	98	149	0
731	0	0	187	-393	-580	103	383	-486	252	40	52	102	129	79	0
732	0	0	139	-388	-527	124	333	-457	188	-25	69	106	137	-34	0
733	0	0	-16	-372	-356	194	170	-364	244	15	102	44	104	-77	0
734	0	0	-244	-401	-157	322	-43	-279	292	67	50	-48	-9	-64	0
735	0	0	-168	-453	-285	310	58	-369	314	15	104	-42	-100	-155	0
736	0	0	-316	-531	-215	423	-50	-373	248	56	162	124	7	-81	0
737	0	0	-419	-595	-176	507	-121	-385	370	-1	36	13	-73	-124	0
738	0	0	-194	-663	-469	428	137	-566	225	52	122	-71	-44	-81	0
739	0	0	-150	-675	-525	412	187	-600	322	128	353	168	-27	-194	0
740	0	0	-28	-677	-649	352	310	-663	393	36	133	29	-73	-71	0
741	0	0	74	-653	-727	289	400	-690	368	1	-110	-11	236	118	0
742	0	0	186	-539	-725	176	455	-632	331	7	5	100	116	17	0
743	0	0	58	-448	-506	195	282	-477	355	114	44	64	42	-108	0
744	0	0	-122	-304	-182	213	30	-243	376	126	15	-87	-122	-118	0
745	0	0	60	-85	-145	12	102	-115	294	120	91	0	-166	-174	0
746	0	0	21	112	91	-66	-35	101	203	36	87	-52	-50	-259	0
747	0	0	229	279	50	-254	89	164	174	25	-11	102	87	-195	0
748	0	0	256	471	215	-363	20	343	157	42	13	91	-25	-234	0
749	0	0	502	816	314	-659	94	565	298	44	-25	60	141	-9	0
750	0	0	930	1321	391	-1125	269	856	188	50	-75	-139	-15	-19	0
751	0	0	1414	1914	500	-1664	457	1207	223	143	60	122	95	52	0
752	0	0	1550	2423	873	-1986	338	1648	-31	-42	42	108	-3	-56	0
753	0	0	1542	2671	1129	-2106	206	1900	87	21	29	56	95	-199	0
754	0	0	1333	2692	1359	-2012	-13	2025	98	-104	-42	3	-42	-77	0
755	0	0	1317	2531	1214	-1924	51	1872	89	50	32	-7	-56	-190	0
756	0	0	1061	2205	1144	-1633	-41	1674	-46	-31	67	1	-29	-151	0
757	0	0	961	1711	750	-1336	105	1230	-40	-58	-31	36	69	-203	0
758	0	0	624	1293	669	-958	-22	981	-21	-34	89	147	73	-46	0
759	0	0	528	853	325	-690	101	589	44	56	98	-58	7	-5	1
760	0	0	554	514	-40	-534	297	237	85	52	58	25	17	13	0
761	0	0	452	161	-291	-306	371	-65	-13	-48	89	139	147	29	0
762	0	0	338	-13	-351	-162	344	-182	-52	-116	44	102	129	-17	0
763	0	0	105	-182	-287	38	196	-234	54	-1	56	110	60	-27	0
764	0	0	-154	-285	-131	219	-11	-208	-44	54	-34	48	19	-73	0
765	0	0	-192	-351	-159	271	-16	-255	-7	79	-54	-151	-42	-77	0
766	0	0	-213	-403	-190	308	-11	-296	17	137	-3	48	-36	-44	0
767	0	0	-209	-399	-190	304	-9	-294	-77	-11	-3	81	-9	-199	0
768	0	0	-217	-399	-182	308	-17	-290	-25	69	15	69	114	-91	0
769	0	0	-64	-380	-316	222	126	-348	159	159	64	116	-97	-294	0
770	0	0	74	-358	-432	142	253	-395	79	192	-62	-19	89	149	0
771	0	0	206	-323	-529	58	367	-426	42	48	-65	46	29	19	0
772	0	0	178	-320	-498	71	338	-409	-64	-17	141	89	128	36	0
773	0	0	0	-308	-308	154	154	-308	-50	-25	-7	27	42	-139	0
774	0	0	-190	-294	-104	242	-43	-199	69	27	11	48	36	-69	0
775	0	0	-171	-306	-135	238	-18	-220	77	9	-5	-131	-131	-155	0
776	0	0	-209	-323	-114	266	-47	-218	-54	-21	52	52	34	-73	0
777	0	0	-277	-323	-46	300	-115	-184	-170	-91	13	-13	-100	-133	0
778	0	0	-178	-329	-151	253	-13	-240	77	23	19	188	21	-17	0
779	0	0	-186	-331	-145	258	-20	-238	27	17	-32	87	1	-21	0
780	0	0	134	-341	-475	103	304	-408	108	83	-50	-21	-17	106	0
781	0	0	56	-347	-403	145	229	-375	-5	19	56	112	64	11	0
782	0	0	126	-351	-477	112	301	-414	34	-77	-52	159	32	-32	0
783	0	0	-97	-353	-256	225	79	-304	7	-36	29	147	81	-73	0
784	0	0	-222	-353	-131	287	-45	-242	106	91	7	-50	19	-106	0
785	0	0	-258	-364	-106	311	-76	-235	83	-44	9	-50	-172	-133	0
786	0	0	-285	-370	-85	327	-100	-227	13	-73	73	32	-40	-166	0
787	0	0	-293	-366	-73	329	-110	-219	19	-83	-25	15	97	38	0
788	0	0	-157	-358	-201	257	22	-279	-131	-7	228	184	52	-166	0
789	0	0	-169	-347	-178	258	4	-262	71	73	147	174	-5	-238	0
790	0	0	-150	-351	-201	250	25	-276	320	161	-11	13	21	-75	0
791	0	0	41	-345	-386	152	213	-365	217	-25	-98	-133	-69	-17	0
792	0	0	141	-347	-488	103	314	-417	50	5	-75	29	112	25	0
793	0	0	-43	-345	-302	194	129	-323	-131	-97	178	174	27	-240	0
794	0	0	-256	-331	-75	293	-90	-203	147	77	71	85	-21	-306	0
795	0	0	-483	-322	161	402	-322	-80	289	60	-118	-81	-108	-104	0
796	0	0	-256	-335	-79	295	-88	-207	52	5	48	-25	-69	-128	0
797	0	0	-386	-322	64	354	-225	-129	178	38	-1	-62	7	-128	0
798	0	0	-231	-333	-102	282	-64	-217	-3	75	-58	-50	-104	-77	0
799	0	0	-221	-333	-112	277	-54	-222	194	118	-91	0	-25	-91	0
800	0	0	84	-323	-407	119	245	-365	230	178	21	5	-31	-168	0
801	0	0	-25	-341	-316	183	145	-328	93	71	-15	3	17	-44	0
802	0	0	16	-339	-355	161	185	-347	77	-147	-83	62	54	-69	0
803	0	0	-122	-341	-219	231	48	-280	248	7	116	64	112	-58	0
804	0	0	-336	-323	13	329	-174	-155	205	64	-17	-81	-60	-89	0
805	0	0	-237	-320	-83	278	-77	-201	174	36	71	-141	-131	-199	0
806	0	0	-314	-327	-13	320	-150	-170	73	3	97	3	-25	-143	0
807	0	0	-278	-314	-36	296	-121	-175	38	-13	176	25	-3	-159	0
808	0	0	-309	-310	-1	309	-154	-155	98	-17	29	19	-13	-186	0
809	0	0	-159	-310	-151	234	-4	-230	232	108	73	-19	17	-75	0
810	0	0	-25	-294	-269	159	122	-281	232	31	135	-42	32	-168	0
811	0	0	38	-289	-327	125	182	-308	164	-124	-168	-71	203	52	0
812	0	0	172	-283	-455	55	313	-369	236	-15	-7	81	242	62	0
813	0	0	-80	-283	-203	181	61	-243	-5	114	225	-19	-50	-211	0
814	0	0	-282	-291	-9	286	-136	-150	174	81	133	-44	15	-151	0
815	0	0	-339	-289	50	314	-194	-119	60	-13	44	-110	-135	-168	0
816	0	0	-294	-294	0	294	-147	-147	79	-40	65	44	-38	-153	0
817	0	0	-258	-279	-21	268	-118	-150	-17	-112	25	54	13	-143	0
818	0	0	-272	-269	3	270	-137	-133	116	25	75	97	42	-161	0
819	0	0	-174	-269	-95	221	-39	-182	100	102	-23	-40	-11	-89	0
820	0	0	2	-267	-269	132	135	-268	162	29	-9	-89	-15	65	0
821	0	0	132	-261	-393	64	262	-327	153	31	81	64	19	52	0
822	0	0	112	-258	-370	73	241	-314	-15	-34	31	40	56	-112	0
823	0	0	-101	-250	-149	175	24	-199	83	-19	40	29	-7	-139	0
824	0	0	-176	-234	-58	205	-59	-146	122	54	-62	-13	34	-85	0
825	0	0	-233	-236	-3	234	-115	-119	85	36	-40	-149	-46	-81	0
826	0	0	-195	-226	-31	210	-82	-128	93	-29	44	-34	-36	-213	0
827	0	0	-129	-226	-97	177	-16	-161	56	-64	-19	58	108	1	0
828	0	0	-185	-223	-38	204	-73	-130	-1	65	48	85	77	-258	0
829	0	0	-149	-211	-62	180	-43	-136	147	-32	-7	-34	89	-67	0
830	0	0	109	-209	-318	50	213	-263	252	-1	-11	-25	64	25	0
831	0	0	233	-207	-440	-13	336	-323	164	-5	32	-7	100	-64	0
832	0	0	199	-192	-391	-3	295	-291	-13	0	114	48	27	-133	0
833	0	0	-68	-199	-131	133	31	-165	69	-85	110	44	0	-104	0
834	0	0	-191	-188	3	189	-97	-92	155	-3	-17	-21	-27	-62	0
835	0	0	-175	-188	-13	181	-81	-100	95	106	-44	-108	-15	-32	0
836	0	0	-220	-182	38	201	-129	-72	-9	36	-3	23	-102	-110	0
837	0	0	-107	-178	-71	142	-18	-124	29	40	139	133	15	-120	0
838	0	0	-226	-168	58	197	-142	-55	69	42	38	27	11	-122	0
839	0	0	-71	-162	-91	116	10	-126	124	-27	34	-21	44	-62	0
840	0	0	93	-157	-250	32	171	-203	161	118	-27	-34	44	48	0
841	0	0	227	-145	-372	-41	299	-258	65	65	-104	13	-38	54	0
842	0	0	206	-145	-351	-30	278	-248	-48	-32	-25	118	106	40	0
843	0	0	-6	-135	-129	70	61	-132	89	-23	17	9	48	-108	0
844	0	0	-171	-133	38	152	-104	-47	73	40	-32	-46	-34	-124	0
845	0	0	-108	-131	-23	119	-42	-77	0	36	-11	-79	-118	-176	0
846	0	0	-200	-133	67	166	-133	-33	-32	-25	36	27	5	-118	0
847	0	0	-70	-118	-48	94	-11	-83	-87	-3	5	29	95	-27	0
848	0	0	-33	-110	-77	71	22	-93	-221	-79	108	184	159	-265	0
849	0	0	-144	-102	42	123	-93	-30	-97	-5	176	232	46	-211	0
850	0	0	-51	-97	-46	74	-2	-71	98	1	-52	-56	32	-95	0
851	0	0	165	-98	-263	-33	214	-180	19	-93	-129	-124	15	176	0
852	0	0	236	-87	-323	-74	279	-205	-205	-48	7	7	100	79	0
853	0	0	85	-89	-174	2	129	-131	-275	-122	143	201	21	-190	0
854	0	0	-158	-54	104	106	-131	25	-100	1	213	139	-9	-259	0
855	0	0	-232	-46	186	139	-209	70	-32	-133	-40	-126	-75	1	0
856	0	0	-226	-46	180	136	-203	67	-102	-95	-89	-120	7	-230	0
857	0	0	-154	-38	116	96	-135	39	-192	-236	-34	56	23	-77	0
858	0	0	-153	-31	122	92	-137	45	-141	-79	106	104	-11	-31	0
859	0	0	-112	-19	93	65	-102	37	-83	-89	-23	23	5	19	0
860	0	0	93	-19	-112	-37	102	-65	-29	23	97	-27	-81	-19	0
861	0	0	204	-13	-217	-95	210	-115	-145	-126	87	21	-48	-5	0
862	0	0	285	0	-285	-142	285	-142	-97	-139	32	116	186	25	0
863	0	0	-119	5	124	57	-121	64	-120	-180	-25	-7	-46	-145	0
864	0	0	-62	15	77	23	-69	46	11	-7	40	-38	-98	-58	0
865	0	0	-150	36	186	57	-168	111	-19	3	-46	-60	-182	-141	0
866	0	0	-173	32	205	70	-189	118	-83	-25	-31	19	-100	-145	0
867	0	0	-201	60	261	70	-231	160	46	34	-52	-9	-89	-67	0
868	0	0	-60	58	118	1	-89	88	-106	42	161	-3	-93	-192	0
869	0	0	-101	65	166	18	-133	115	67	112	141	93	-147	-292	0
870	0	0	15	79	64	-47	-24	71	91	-62	-77	-36	-91	-95	0
871	0	0	296	81	-215	-188	255	-67	100	-19	116	64	17	11	0
872	0	0	193	85	-108	-139	150	-11	-46	-29	40	38	-44	-89	0
873	0	0	75	102	27	-88	24	64	112	-46	133	112	52	-182	0
874	0	0	-128	133	261	-2	-194	197	168	-29	-87	-9	-143	-106	0
875	0	0	-113	139	252	-13	-182	195	159	-9	71	-153	-79	-95	0
876	0	0	-101	137	238	-18	-169	187	126	-5	17	-50	-71	-207	0
877	0	0	-37	143	180	-53	-108	161	-44	27	50	141	-100	-135	0
878	0	0	-120	149	269	-14	-194	209	71	-54	34	36	-29	-182	0
879	0	0	-27	153	180	-63	-103	166	155	97	50	-48	-11	-87	0
880	0	0	212	145	-67	-178	139	39	234	7	69	17	-67	-38	0
881	0	0	276	145	-131	-210	203	7	108	-69	75	75	56	13	0
882	0	0	308	153	-155	-230	231	-1	0	-1	81	25	69	-120	0
883	0	0	133	162	29	-147	52	95	98	1	-23	-11	15	-145	0
884	0	0	0	155	155	-77	-77	155	131	36	25	-52	-29	-116	0
885	0	0	-72	141	213	-34	-142	177	32	27	-7	-64	-188	-217	0
886	0	0	-27	128	155	-50	-91	141	60	-19	89	-50	31	-122	0
887	0	0	47	126	79	-86	-16	102	-50	40	36	42	34	-192	0
888	0	0	-57	102	159	-22	-108	130	17	0	50	36	60	-217	0
889	0	0	71	100	29	-85	21	64	126	-46	11	-19	114	-87	0
890	0	0	191	77	-114	-134	152	-18	122	-13	-91	11	40	-29	0
891	0	0	348	56	-292	-202	320	-118	9	46	-50	-13	3	-118	0
892	0	0	287	31	-256	-159	271	-112	-62	-25	36	56	122	-168	0
893	0	0	141	15	-126	-78	133	-55	31	-5	62	98	83	-195	0
894	0	0	-123	1	124	61	-123	62	25	-131	-31	27	-7	-197	0
895	0	0	-15	-34	-19	24	2	-26	31	5	65	-79	36	-137	0
896	0	0	-114	-62	52	88	-83	-5	-11	-85	56	-42	-44	-197	0
897	0	0	-104	-89	15	96	-59	-37	-48	-36	157	81	44	-285	0
898	0	0	-183	-114	69	148	-126	-22	31	-93	95	102	89	-194	0
899	0	0	-70	-128	-58	99	-6	-93	102	62	56	44	15	-143	0
900	0	0	31	-166	-197	67	114	-181	133	7	44	-36	-7	-151	0
901	0	0	149	-184	-333	17	241	-258	48	7	17	79	145	-73	0
902	0	0	163	-201	-364	19	263	-282	56	-133	-32	114	168	-108	0
903	0	0	-4	-205	-201	104	98	-203	77	-31	67	19	52	-118	0
904	0	0	-187	-221	-34	204	-76	-127	21	29	139	85	-129	-444	0
905	0	0	-414	-246	168	330	-291	-39	217	95	29	-145	-40	-223	0
906	0	0	-246	-269	-23	257	-111	-146	162	-44	-186	-184	-60	-25	0
907	0	0	-166	-294	-128	230	-19	-211	7	-62	-162	34	19	-5	0
908	0	0	-154	-291	-137	222	-8	-214	-58	-64	38	174	133	-285	0
909	0	0	-172	-292	-120	232	-26	-206	162	83	102	71	27	-221	0
910	0	0	-153	-308	-155	230	1	-231	327	83	-87	-40	40	-56	0
911	0	0	82	-306	-388	112	235	-347	322	-29	-225	-157	-38	71	0
912	0	0	153	-345	-498	96	325	-421	118	-3	-9	-15	131	38	0
913	0	0	-29	-337	-308	183	139	-322	207	34	-13	100	-56	-77	0
914	0	0	-183	-347	-164	265	-9	-255	199	-9	69	27	-11	-166	0
915	0	0	-422	-353	69	387	-245	-142	46	-81	42	91	-52	-283	0
916	0	0	-357	-370	-13	363	-172	-191	114	19	-21	-29	13	-234	0
917	0	0	-173	-353	-180	263	3	-266	122	79	-19	5	89	-65	0
918	0	0	-202	-339	-137	270	-32	-238	166	248	201	15	-25	-124	0
919	0	0	-301	-349	-48	325	-126	-198	240	93	79	15	-120	-389	0
920	0	0	52	-355	-407	151	229	-381	292	145	34	-25	1	-186	0
921	0	0	67	-353	-420	143	243	-386	320	52	91	-32	77	3	0
922	0	0	113	-339	-452	113	282	-395	122	-25	13	50	-25	-153	0
923	0	0	-25	-343	-318	184	146	-330	296	40	56	106	104	-174	0
924	0	0	-302	-329	-27	315	-137	-178	244	-67	-83	-46	-15	-225	0
925	0	0	-143	-335	-192	239	24	-263	279	97	13	-151	-42	-162	0
926	0	0	-320	-339	-19	329	-150	-179	145	91	-106	15	21	-153	0
927	0	0	-202	-347	-145	274	-28	-246	108	-42	25	-50	27	-261	0
928	0	0	-212	-345	-133	278	-39	-239	256	73	83	65	176	-106	0
929	0	0	-183	-349	-166	266	-8	-257	232	81	-56	-42	-13	-124	0
930	0	0	71	-355	-426	142	248	-390	203	110	27	-65	1	-97	0
931	0	0	39	-364	-403	162	221	-383	102	-56	52	9	131	-83	0
932	0	0	114	-351	-465	118	289	-408	19	-100	-15	32	145	-71	0
933	0	0	-26	-353	-327	189	150	-340	201	3	108	98	141	-97	0
934	0	0	-389	-360	29	374	-209	-165	-17	-27	-25	-102	-19	-203	0
935	0	0	-240	-364	-124	302	-58	-244	100	34	116	3	-50	-205	0
936	0	0	-345	-364	-19	354	-163	-191	-29	5	3	11	-48	-93	0
937	0	0	-287	-368	-81	327	-103	-224	-91	-17	139	87	-13	-186	0
938	0	0	-410	-366	44	388	-227	-161	-108	-5	27	21	13	-232	0
939	0	0	-227	-364	-137	295	-45	-250	69	-23	-23	34	46	-106	0
940	0	0	-46	-366	-320	206	137	-343	69	38	19	-48	104	42	0
941	0	0	25	-364	-389	169	207	-376	7	-164	69	67	29	-48	0
942	0	0	20	-360	-380	170	200	-370	-32	-141	124	108	112	-77	0
943	0	0	-166	-360	-194	263	14	-277	7	-98	77	27	75	-203	0
944	0	0	-308	-335	-27	321	-140	-181	91	-97	44	71	-50	-81	0
945	0	0	-372	-349	23	360	-197	-163	56	-95	-54	-87	-118	-95	0
946	0	0	-329	-329	0	329	-164	-164	3	-81	-17	-56	-95	-197	0
947	0	0	-246	-331	-85	288	-80	-208	-13	-67	5	73	36	-116	0
948	0	0	-351	-322	29	336	-190	-146	89	-52	9	91	-7	-145	0
949	0	0	-260	-335	-75	297	-92	-205	143	32	-106	-91	-91	-108	0
950	0	0	-84	-345	-261	214	88	-303	199	46	-42	-5	-77	-17	0
951	0	0	-53	-355	-302	204	124	-328	-1	-29	-65	21	-17	-50	0
952	0	0	93	-339	-432	123	262	-385	100	-116	29	102	69	-9	0
953	0	0	-152	-347	-195	249	21	-271	137	1	11	50	9	-157	0
954	0	0	-377	-341	36	359	-206	-152	147	-65	21	-60	-128	46	0
955	0	0	-326	-345	-19	335	-153	-182	155	48	-73	-73	-205	-129	0
956	0	0	-422	-360	62	391	-242	-149	0	-31	40	-9	-135	-56	0
957	0	0	-360	-355	5	357	-182	-175	67	-95	-81	23	-1	11	0
958	0	0	-259	-356	-97	307	-81	-226	-143	-11	174	213	-9	-242	0
959	0	0	-258	-339	-81	298	-88	-210	102	65	190	203	-77	-232	0
960	0	0	-227	-339	-112	283	-57	-225	203	75	19	-54	-62	9	0
961	0	0	45	-329	-374	142	209	-351	176	-52	-93	-77	-40	81	0
962	0	0	136	-325	-461	94	298	-393	-34	-95	19	-11	23	164	0
963	0	0	55	-327	-382	136	218	-354	-157	-60	259	244	9	-122	0
964	0	0	-321	-320	1	320	-161	-159	-40	-79	118	0	-129	-271	0
965	0	0	-398	-333	65	365	-231	-134	137	-7	106	-54	-97	-120	0
966	0	0	-320	-341	-21	330	-149	-181	-126	-69	50	11	-85	-97	0
967	0	0	-252	-337	-85	294	-83	-211	-250	-209	-13	50	23	-97	0
968	0	0	-244	-323	-79	283	-82	-201	-56	-67	186	122	110	-60	0
969	0	0	-208	-320	-112	264	-48	-216	-31	-79	129	-29	9	-7	0
970	0	0	92	-325	-417	116	254	-371	-15	-21	114	50	-23	15	0
971	0	0	66	-335	-401	134	233	-368	-143	-170	153	93	75	110	0
972	0	0	279	-322	-601	21	440	-461	-48	-223	44	75	118	98	0
973	0	0	12	-325	-337	156	174	-331	-271	31	310	97	32	-58	0
974	0	0	-335	-335	0	335	-167	-167	-279	-143	85	-56	-48	-166	0
975	0	0	-175	-339	-164	257	-5	-251	-164	-135	104	38	-27	-32	0
976	0	0	-266	-347	-81	306	-92	-214	-279	-178	166	-64	13	-42	0
977	0	0	-212	-355	-143	283	-34	-249	-320	-137	157	58	-13	-174	0
978	0	0	-301	-351	-50	326	-125	-200	-192	-122	176	79	58	-141	0
979	0	0	-221	-329	-108	275	-56	-218	-174	-151	98	46	44	11	0
980	0	0	4	-339	-343	167	173	-341	-137	-126	32	-95	44	67	0
981	0	0	115	-337	-452	111	283	-394	-164	-159	168	104	60	31	0
982	0	0	111	-331	-442	110	276	-386	-318	-197	97	151	1	-97	0
983	0	0	-102	-323	-221	212	59	-272	-153	-151	98	120	-23	36	0
984	0	0	-258	-329	-71	293	-93	-200	-36	-83	-17	-40	-151	-102	0
985	0	0	-250	-327	-77	288	-86	-202	-71	-5	77	-62	-234	-89	0
986	0	0	-379	-333	46	356	-212	-143	-166	-135	11	46	-153	-64	0
987	0	0	-291	-327	-36	309	-127	-181	-192	-145	-95	50	-137	-83	0
988	0	0	-324	-323	1	323	-162	-161	-75	19	7	97	-48	-21	0
989	0	0	-348	-335	13	341	-180	-161	-17	-129	-48	-44	-5	-50	0
990	0	0	-45	-345	-300	195	127	-322	42	46	-44	-21	-100	139	0
991	0	0	112	-343	-455	115	283	-399	65	71	38	44	-17	129	0
992	0	0	77	-351	-428	137	252	-389	-23	-91	29	79	-52	-25	0
993	0	0	-130	-341	-211	235	40	-276	34	-102	-7	69	-79	-122	0
994	0	0	-273	-333	-60	303	-106	-196	42	-118	11	-40	-89	-48	0
995	0	0	-310	-335	-25	322	-142	-180	32	-31	-91	-87	-221	40	0
996	0	0	-227	-337	-110	282	-58	-223	54	67	-27	-25	-100	-40	0
997	0	0	-254	-331	-77	292	-88	-204	-89	-77	58	139	-73	-124	0
998	0	0	-335	-335	0	335	-167	-167	-36	-87	-32	-7	-97	-141	0
999	0	0	-287	-333	-46	310	-120	-189	135	0	-31	0	-73	50	0
1000	0	0	-79	-335	-256	207	88	-295	83	-52	5	-7	-157	7	0
1001	0	0	29	-347	-376	159	202	-361	112	-100	-120	-159	85	221	0
1002	0	0	114	-343	-457	114	285	-400	-32	-108	-77	-29	62	182	0
1003	0	0	21	-343	-364	161	192	-353	-120	-211	65	205	29	-159	0
1004	0	0	-330	-345	-15	337	-157	-180	-91	-17	168	65	-120	-205	0
1005	0	0	-496	-343	153	419	-324	-95	124	-1	-60	-95	25	-122	0
1006	0	0	-336	-353	-17	344	-159	-185	131	-85	-226	-178	-112	52	0
1007	0	0	-256	-356	-100	306	-78	-228	-129	-64	27	-9	29	15	0
1008	0	0	-356	-353	3	354	-179	-175	-29	1	32	-15	19	-143	0
1009	0	0	-248	-333	-85	290	-81	-209	89	-42	1	-29	17	-97	0
1010	0	0	-194	-339	-145	266	-24	-242	250	36	69	-17	64	-67	0
1011	0	0	35	-335	-370	150	202	-352	147	-85	-9	-79	89	1	0
1012	0	0	171	-341	-512	85	341	-426	38	-21	7	25	188	77	0
1013	0	0	-46	-335	-289	190	121	-312	67	-27	98	48	52	-42	0
1014	0	0	-235	-341	-106	288	-64	-223	-3	52	180	44	-151	-409	0
1015	0	0	-269	-331	-62	300	-103	-196	168	-25	44	-40	5	-275	0
1016	0	0	-297	-335	-38	316	-129	-186	52	-182	-192	-71	147	-56	0
1017	0	0	-217	-327	-110	272	-53	-218	-65	-67	-27	-13	104	-199	0
1018	0	0	-227	-325	-98	276	-64	-211	77	21	65	50	118	-215	0
1019	0	0	-233	-318	-85	275	-74	-201	126	9	19	-31	145	-128	0
1020	0	0	74	-335	-409	130	241	-372	159	19	15	-120	65	-52	0
1021	0	0	102	-353	-455	125	278	-404	58	13	17	-9	124	-126	0
1022	0	0	152	-360	-512	104	332	-436	36	-42	60	81	120	-217	0
1023	0	0	-28	-355	-327	191	149	-341	157	-69	122	83	135	-263	0
1024	0	0	-250	-345	-95	297	-77	-220	114	-54	-114	-46	-5	-273	0
1025	0	0	-188	-358	-170	273	-9	-264	188	83	-17	-87	34	-126	0
1026	0	0	-326	-366	-40	346	-143	-203	23	-48	-1	-3	-3	-283	0
1027	0	0	-225	-349	-124	287	-50	-236	65	-60	-131	29	44	-258	0
1028	0	0	-280	-345	-65	312	-107	-205	126	52	-31	42	81	-199	0
1029	0	0	-219	-347	-128	283	-45	-237	186	102	-7	-27	0	-153	0
1030	0	0	13	-349	-362	168	187	-355	170	110	-9	-56	15	-168	0
1031	0	0	145	-347	-492	101	318	-419	186	141	-5	56	65	17	0
1032	0	0	182	-345	-527	81	354	-436	73	58	65	77	0	-87	0
1033	0	0	-72	-343	-271	207	99	-307	50	-85	98	23	-1	-178	0
1034	0	0	-293	-347	-54	320	-119	-200	95	-17	-60	-145	31	-236	0
1035	0	0	-297	-353	-56	325	-120	-204	155	15	-38	-75	-65	-48	0
1036	0	0	-231	-347	-116	289	-57	-231	17	3	-9	-67	-71	-195	0
1037	0	0	-255	-355	-100	305	-77	-227	-50	1	157	87	-25	-170	0
1038	0	0	-291	-355	-64	323	-113	-209	75	-75	97	-13	-64	-194	0
1039	0	0	-225	-345	-120	285	-52	-232	230	48	126	34	83	15	0
1040	0	0	-17	-360	-343	188	163	-351	67	-1	-36	-182	23	7	0
1041	0	0	175	-364	-539	94	357	-451	228	23	91	65	23	-9	0
1042	0	0	142	-360	-502	109	322	-431	9	-79	42	85	75	-17	0
1043	0	0	44	-351	-395	153	219	-373	77	126	240	-50	-114	-129	0
1044	0	0	-221	-345	-124	283	-48	-234	153	64	21	-17	77	-46	0
1045	0	0	-194	-368	-174	281	-10	-271	93	17	-42	-133	-97	-34	0
1046	0	0	-198	-382	-184	290	-7	-283	60	21	85	-27	-46	-104	0
1047	0	0	-163	-391	-228	277	32	-309	34	50	157	141	3	-89	0
1048	0	0	-317	-384	-67	350	-125	-225	46	0	36	-7	-17	-110	0
1049	0	0	-130	-380	-250	255	60	-315	205	77	83	11	69	-38	0
1050	0	0	18	-397	-415	189	216	-406	217	166	15	-38	56	157	0
1051	0	0	134	-407	-541	136	337	-474	112	1	25	-42	50	-29	0
1052	0	0	241	-397	-638	78	439	-517	110	34	238	112	135	13	0
1053	0	0	-45	-386	-341	215	148	-363	5	-21	104	34	58	-102	0
1054	0	0	-177	-378	-201	277	12	-289	98	21	58	-42	81	-133	0
1055	0	0	-272	-386	-114	329	-79	-250	17	-5	31	-195	-25	-112	0
1056	0	0	-154	-384	-230	269	38	-307	56	65	46	1	-48	-69	0
1057	0	0	-142	-384	-242	263	50	-313	-118	21	64	-73	102	42	0
1058	0	0	-97	-386	-289	241	96	-337	-108	7	261	234	21	-129	0
1059	0	0	-217	-393	-176	305	-20	-284	-7	58	192	102	-54	-304	0
1060	0	0	-108	-393	-285	250	88	-339	186	172	50	-112	102	-44	0
1061	0	0	62	-378	-440	158	251	-409	97	9	-112	-162	-71	190	0
1062	0	0	283	-374	-657	45	470	-515	32	17	15	-29	180	44	0
1063	0	0	39	-374	-413	167	226	-393	-108	1	213	168	71	-124	0
1064	0	0	-244	-360	-116	302	-64	-238	-19	112	141	15	-77	-343	0
1065	0	0	-314	-374	-60	344	-127	-217	91	-3	-25	-159	13	-71	0
1066	0	0	-302	-358	-56	330	-123	-207	195	3	-124	-75	34	-143	0
1067	0	0	-216	-355	-139	285	-38	-247	-9	-83	-11	34	42	-120	0
1068	0	0	-144	-343	-199	243	27	-271	23	42	-56	-71	-27	-93	0
1069	0	0	-238	-333	-95	285	-71	-214	48	143	124	149	-27	-291	0
1070	0	0	-115	-347	-232	231	58	-289	201	11	-42	-3	13	-168	0
1071	0	0	105	-347	-452	121	278	-399	219	-87	-77	-17	254	172	0
1072	0	0	181	-323	-504	71	342	-413	112	17	3	44	153	89	0
1073	0	0	-18	-314	-296	166	139	-305	116	93	89	56	110	-9	0
1074	0	0	-302	-302	0	302	-151	-151	128	-23	-9	-65	17	-3	0
1075	0	0	-260	-316	-56	288	-102	-186	228	21	-133	-97	-36	-7	0
1076	0	0	-225	-322	-97	273	-64	-209	145	100	100	-31	52	-44	0
1077	0	0	-293	-347	-54	320	-119	-200	-42	13	133	27	-46	-98	0
1078	0	0	-326	-343	-17	334	-154	-180	98	29	62	58	83	-120	0
1079	0	0	-196	-325	-129	260	-33	-227	219	77	40	52	114	0	0
1080	0	0	-21	-327	-306	174	142	-316	168	120	52	-38	5	5	0
1081	0	0	111	-329	-440	109	275	-384	126	114	100	100	143	126	0
1082	0	0	165	-308	-473	71	319	-390	65	-102	40	69	153	52	0
1083	0	0	53	-267	-320	107	186	-293	166	7	161	38	159	89	0
1084	0	0	-172	-230	-58	201	-57	-144	149	-46	15	-97	36	-32	0
1085	0	0	-171	-219	-48	195	-61	-133	164	48	-60	-145	-1	46	0
1086	0	0	-179	-221	-42	200	-68	-131	149	-194	-110	-46	195	126	0
1087	0	0	-78	-209	-131	143	26	-170	-7	-15	205	81	56	-50	0
1088	0	0	-149	-195	-46	172	-51	-120	79	-25	48	29	17	-75	0
1089	0	0	-101	-184	-83	142	-9	-133	157	36	17	-38	124	38	0
1090	0	0	107	-195	-302	44	204	-248	164	13	29	-48	79	194	0
1091	0	0	223	-203	-426	-10	324	-314	93	83	89	-17	75	129	0
1092	0	0	233	-211	-444	-11	338	-327	-44	-1	91	31	75	42	0
1093	0	0	95	-211	-306	58	200	-258	207	-15	153	91	97	52	0
1094	0	0	-168	-199	-31	183	-68	-115	65	-21	-48	-85	3	7	0
1095	0	0	-138	-209	-71	173	-33	-140	114	54	-40	-124	-15	77	0
1096	0	0	-215	-246	-31	230	-92	-138	-114	5	5	-32	46	-7	0
1097	0	0	-140	-254	-114	197	-13	-184	-54	-5	100	64	13	-38	0
1098	0	0	-157	-248	-91	202	-33	-169	36	48	36	23	31	60	0
1099	0	0	-130	-258	-128	194	-1	-193	106	-3	77	67	79	52	0
1100	0	0	103	-265	-368	81	235	-316	54	139	29	-48	48	170	0
1101	0	0	254	-279	-533	12	393	-406	-3	73	93	-31	60	155	0
1102	0	0	219	-283	-502	32	360	-392	-75	-3	170	89	44	153	0
1103	0	0	33	-287	-320	127	176	-303	-13	-91	19	40	-31	-31	0
1104	0	0	-103	-265	-162	184	29	-213	-5	27	67	-56	-5	114	0
1105	0	0	-154	-285	-131	219	-11	-208	-23	11	-21	-215	21	139	0
1106	0	0	-116	-298	-182	207	33	-240	-116	46	178	-46	-29	141	0
1107	0	0	-159	-316	-157	237	-1	-236	-225	-11	194	29	-7	100	0
1108	0	0	-202	-322	-120	262	-41	-221	-203	58	56	122	19	104	0
1109	0	0	-180	-323	-143	251	-18	-233	-108	34	13	-3	-3	226	0
1110	0	0	53	-335	-388	141	220	-361	-149	124	-31	-118	40	327	0
1111	0	0	128	-331	-459	101	293	-395	-110	67	-178	-178	172	502	0
1112	0	0	258	-335	-593	38	425	-464	-263	23	-34	-11	85	448	0
1113	0	0	140	-331	-471	95	305	-401	-368	31	102	149	135	176	0
1114	0	0	-225	-322	-97	273	-64	-209	-397	168	71	97	-3	131	0
1115	0	0	-391	-322	69	356	-230	-126	-263	131	-192	-118	-65	304	0
1116	0	0	-156	-320	-164	238	4	-242	-265	50	-205	-211	-32	508	0
1117	0	0	-225	-337	-112	281	-56	-224	-560	48	-151	-69	159	417	0
1118	0	0	-60	-329	-269	194	104	-299	-624	-23	145	155	129	331	0
1119	0	0	-209	-335	-126	272	-41	-230	-479	23	100	166	34	310	0
1120	0	0	88	-331	-419	121	253	-375	-453	69	-50	-54	95	498	0
1121	0	0	144	-337	-481	96	312	-409	-568	11	-25	46	182	647	0
1122	0	0	140	-335	-475	97	307	-405	-638	-153	-197	95	194	570	0
1123	0	0	29	-333	-362	152	195	-347	-609	67	-161	89	195	582	0
1124	0	0	-228	-325	-97	276	-65	-211	-696	-40	-176	-38	64	589	0
1125	0	0	-194	-331	-137	262	-28	-234	-667	-48	-217	-192	64	614	0
1126	0	0	-246	-341	-95	293	-75	-218	-723	11	-124	-71	195	601	0
1127	0	0	-262	-355	-93	308	-84	-224	-925	-46	-219	-7	17	591	0
1128	0	0	-227	-355	-128	291	-49	-241	-845	40	-182	46	207	593	0
1129	0	0	-247	-347	-100	297	-73	-223	-801	25	-271	15	178	766	0
1130	0	0	-16	-355	-339	185	161	-347	-840	-5	-213	-27	56	750	0
1131	0	0	125	-356	-481	115	303	-418	-805	-124	-391	58	384	1078	0
1132	0	0	184	-343	-527	79	355	-435	-971	-77	-294	9	337	905	0
1133	0	0	37	-345	-382	154	209	-363	-950	291	-215	36	62	744	0
1134	0	0	-210	-341	-131	275	-39	-236	-944	69	-335	-104	89	741	0
1135	0	0	-151	-345	-194	248	21	-269	-997	85	-232	-17	98	756	0
1136	0	0	-267	-428	-161	347	-53	-294	-1127	-42	-186	-21	186	737	0
1137	0	0	-285	-479	-194	382	-45	-336	-1113	-77	-318	52	323	713	0
1138	0	0	-397	-554	-157	475	-120	-355	-1218	0	-215	32	217	680	0
1139	0	0	-353	-589	-236	471	-58	-412	-1041	23	-215	25	275	863	0
1140	0	0	-64	-609	-545	336	240	-577	-1070	-11	-314	-64	205	892	0
1141	0	0	62	-624	-686	281	374	-655	-1200	9	-162	40	306	968	0
1142	0	0	79	-580	-659	250	369	-619	-1276	-151	-110	17	221	876	0
1143	0	0	-27	-490	-463	258	218	-476	-1226	-112	-56	89	316	795	0
1144	0	0	-283	-368	-85	325	-99	-226	-1262	-285	-139	44	232	725	0
1145	0	0	-101	-213	-112	157	5	-162	-1276	-201	-172	-176	149	723	0
1146	0	0	39	-5	-44	-17	41	-24	-1336	-112	40	54	205	781	0
1147	0	0	109	211	102	-160	3	156	-1552	-211	-95	-1	23	657	0
1148	0	0	192	405	213	-298	-10	309	-1361	-192	-9	64	174	609	0
1149	0	0	318	636	318	-477	0	477	-1338	-215	-95	-36	194	739	0
1150	0	0	801	1026	225	-913	288	625	-1330	-176	-126	-62	161	814	0
1151	0	0	1164	1546	382	-1355	391	964	-1487	-180	-54	50	102	830	0
1152	0	0	1548	2159	611	-1853	468	1385	-1656	-252	46	131	139	719	0
1153	0	0	1554	2624	1070	-2089	242	1847	-1647	-256	0	89	141	653	0
1154	0	0	1488	2877	1389	-2182	49	2133	-1670	-341	5	-9	31	642	0
1155	0	0	1604	2849	1245	-2226	179	2047	-1598	-261	77	27	7	704	0
1156	0	0	1356	2651	1295	-2003	30	1973	-1905	-459	217	-42	-81	488	0
1157	0	0	1266	2263	997	-1764	134	1630	-1947	-426	380	131	-13	517	0
1158	0	0	911	1782	871	-1346	20	1326	-2029	-527	205	124	-27	420	0
1159	0	0	782	1325	543	-1053	119	934	-1986	-519	226	149	-7	527	1
1160	0	0	743	894	151	-818	296	522	-2151	-560	252	21	15	580	0
1161	0	0	678	527	-151	-602	414	188	-2229	-552	271	128	-25	552	0
1162	0	0	579	195	-384	-387	481	-94	-2333	-595	213	87	62	580	0
1163	0	0	266	-9	-275	-128	270	-142	-2254	-647	457	116	-98	376	0
1164	0	0	-33	-182	-149	107	58	-165	-2265	-680	477	34	-120	397	0
1165	0	0	-93	-281	-188	187	47	-234	-2298	-644	485	-98	-155	360	0
1166	0	0	-233	-339	-106	286	-63	-222	-2260	-719	519	46	-291	261	0
1167	0	0	-124	-335	-211	229	43	-273	-2201	-653	576	62	-176	209	0
1168	0	0	-346	-349	-3	347	-171	-176	-2145	-574	360	77	-250	118	0
1169	0	0	-200	-333	-133	266	-33	-233	-1965	-599	254	67	-343	250	0
1170	0	0	-60	-316	-256	188	98	-286	-1918	-580	343	120	-242	263	0
1171	0	0	71	-285	-356	107	213	-320	-1777	-611	261	-44	-273	419	0
1172	0	0	241	-267	-508	13	374	-387	-1695	-531	322	128	-192	294	0
1173	0	0	0	-248	-248	124	124	-248	-1769	-407	492	166	-244	17	0
1174	0	0	-249	-242	7	245	-128	-117	-1422	-263	362	46	-395	-178	0
1175	0	0	-480	-248	232	364	-356	-8	-1125	-112	141	-114	-492	-17	0
1176	0	0	-404	-263	141	333	-272	-61	-1026	-269	-31	-133	-498	174	0
1177	0	0	-403	-291	112	347	-257	-89	-1119	-215	25	3	-335	65	0
1178	0	0	-441	-304	137	372	-289	-83	-865	-100	52	85	-380	-139	0
1179	0	0	-498	-287	211	392	-354	-38	-655	-100	-31	-67	-327	-54	0
1180	0	0	-173	-314	-141	243	-16	-227	-457	23	-149	-85	-362	71	0
1181	0	0	-19	-333	-314	176	147	-323	-370	81	73	67	-168	143	0
1182	0	0	-93	-331	-238	212	72	-284	-419	-65	102	139	-242	50	0
1183	0	0	-262	-333	-71	297	-95	-202	-337	23	15	104	-225	-95	0
1184	0	0	-437	-325	112	381	-274	-106	-195	64	-129	19	-176	-29	0
1185	0	0	-472	-329	143	400	-307	-93	-308	135	-114	-27	-343	-147	0
1186	0	0	-519	-341	178	430	-348	-81	-360	23	-46	11	-201	-40	0
1187	0	0	-460	-331	129	395	-294	-101	-399	17	-97	64	5	-71	0
1188	0	0	-527	-316	211	421	-369	-52	-407	-27	-7	15	75	-71	0
1189	0	0	-380	-322	58	351	-219	-132	-273	100	-21	44	91	-3	0
1190	0	0	-479	-320	159	399	-319	-80	-217	-62	32	-31	104	-3	0
1191	0	0	40	-318	-358	139	199	-338	-358	-67	194	42	225	67	0
1192	0	0	-129	-291	-162	210	16	-226	-263	-60	95	23	339	120	0
1193	0	0	-89	-300	-211	194	61	-255	-448	-128	60	71	246	-44	0
1194	0	0	-258	-294	-36	276	-111	-165	-306	-56	15	87	331	-9	0
1195	0	0	-371	-294	77	332	-224	-108	-467	-69	-79	-141	219	-1	0
1196	0	0	-250	-304	-54	277	-98	-179	-393	58	-15	-44	329	-9	0
1197	0	0	-221	-296	-75	258	-73	-185	-517	36	120	69	362	-21	0
1198	0	0	-267	-292	-25	279	-121	-158	-393	-7	23	48	378	-120	0
1199	0	0	-251	-285	-34	268	-108	-159	-360	-5	48	-19	388	-38	0
1200	0	0	-153	-308	-155	230	1	-231	-372	-137	-58	108	485	108	0
1201	0	0	107	-302	-409	97	258	-355	-228	-97	-64	-13	388	-83	0
1202	0	0	181	-298	-479	58	330	-388	-248	-184	3	56	512	5	0
1203	0	0	109	-294	-403	92	256	-348	-302	19	116	27	292	-184	0
1204	0	0	-142	-285	-143	213	0	-214	-244	15	164	-46	248	-351	0
1205	0	0	-339	-291	48	315	-193	-121	-98	155	34	-124	223	-248	0
1206	0	0	-231	-289	-58	260	-86	-173	-223	-153	-215	-118	368	-40	0
1207	0	0	-135	-263	-128	199	-3	-195	-287	77	31	-58	211	-176	0
1208	0	0	-213	-273	-60	243	-76	-166	-135	17	85	104	267	-143	0
1209	0	0	-145	-267	-122	206	-11	-194	-104	75	-36	-42	225	-81	0
1210	0	0	47	-267	-314	110	180	-290	-46	42	-104	-89	120	3	0
1211	0	0	289	-267	-556	-11	422	-411	36	122	31	9	275	108	0
1212	0	0	276	-265	-541	-5	408	-403	-178	40	46	3	178	-46	0
1213	0	0	101	-265	-366	82	233	-315	-112	31	23	15	219	-168	0
1214	0	0	-99	-250	-151	174	26	-200	-75	0	-75	-83	23	-172	0
1215	0	0	-105	-254	-149	179	22	-201	-75	31	-65	-128	-77	-174	0
1216	0	0	-142	-258	-116	200	-13	-187	-192	-126	-178	-91	147	11	0
1217	0	0	22	-236	-258	107	140	-247	-162	-23	-50	-34	-11	-137	0
1218	0	0	-120	-240	-120	180	0	-180	-159	83	19	38	-44	-98	0
1219	0	0	-68	-230	-162	149	47	-196	-184	27	-71	-17	-48	-81	0
1220	0	0	180	-246	-426	33	303	-336	-97	19	-40	-106	-65	7	0
1221	0	0	289	-244	-533	-22	411	-388	-139	118	7	5	21	67	0
1222	0	0	303	-238	-541	-32	422	-389	-273	-9	-1	44	-48	-42	0
1223	0	0	177	-226	-403	24	290	-314	-199	25	27	50	-83	-58	0
1224	0	0	-24	-219	-195	121	85	-207	-147	-46	-85	9	-195	-21	0
1225	0	0	-4	-215	-211	109	103	-213	-217	42	-153	-188	-178	-25	0
1226	0	0	-43	-215	-172	129	64	-193	-304	114	-38	7	-306	7	0
1227	0	0	-75	-203	-128	139	26	-165	-351	-98	-131	27	-225	-83	0
1228	0	0	-99	-186	-87	142	-6	-136	-279	110	-97	34	-230	-19	0
1229	0	0	-82	-188	-106	135	12	-147	-164	81	-77	-29	-281	11	0
1230	0	0	194	-188	-382	-3	288	-285	-145	226	-164	34	-252	7	0
1231	0	0	241	-203	-444	-19	342	-323	-201	32	-50	13	-203	79	0
1232	0	0	431	-197	-628	-117	529	-412	-294	79	-73	-15	-83	207	0
1233	0	0	248	-186	-434	-31	341	-310	-358	201	102	153	-112	-106	0
1234	0	0	-141	-170	-29	155	-56	-99	-213	42	-242	-77	-271	23	0
1235	0	0	-60	-174	-114	117	27	-144	-174	203	-190	-137	-261	124	0
1236	0	0	-147	-170	-23	158	-62	-96	-304	139	-139	-11	-234	40	0
1237	0	0	-151	-168	-17	159	-67	-92	-432	75	-126	29	-234	-110	0
1238	0	0	-162	-157	5	159	-83	-76	-349	44	-44	87	-75	-7	0
1239	0	0	-142	-149	-7	145	-67	-78	-254	5	-162	-15	-69	199	0
1240	0	0	109	-141	-250	16	179	-195	-225	89	-120	-95	-32	294	0
1241	0	0	160	-129	-289	-15	224	-209	-273	-1	-327	-128	-29	355	0
1242	0	0	332	-114	-446	-109	389	-280	-411	104	-155	-19	108	380	0
1243	0	0	225	-104	-329	-60	277	-216	-566	139	60	188	172	209	0
1244	0	0	-50	-98	-48	74	-1	-73	-564	291	-19	11	64	87	0
1245	0	0	-232	-87	145	159	-188	29	-389	236	-283	-48	118	195	0
1246	0	0	-90	-79	11	84	-50	-34	-469	122	-347	-157	129	465	0
1247	0	0	-53	-93	-40	73	-6	-66	-741	147	-256	19	230	308	0
1248	0	0	-88	-75	13	81	-50	-31	-644	230	-182	54	217	157	0
1249	0	0	-20	-62	-42	41	11	-52	-634	147	-236	-95	259	323	0
1250	0	0	166	-60	-226	-53	196	-143	-679	221	-248	13	356	479	0
1251	0	0	269	-58	-327	-105	298	-192	-812	159	-172	-21	380	446	0
1252	0	0	344	-65	-409	-139	376	-237	-938	129	-85	27	426	424	0
1253	0	0	143	-58	-201	-42	172	-129	-900	141	-174	60	409	355	0
1254	0	0	-47	-42	5	44	-26	-18	-971	32	-325	-1	347	368	0
1255	0	0	-88	-42	46	65	-67	2	-1146	122	-358	-184	318	364	0
1256	0	0	-64	-32	32	48	-48	0	-1222	73	-215	-110	389	362	0
1257	0	0	-131	-23	108	77	-119	42	-1429	-128	-223	9	426	351	0
1258	0	0	-53	-13	40	33	-46	13	-1336	1	-91	85	407	407	0
1259	0	0	-123	-7	116	65	-119	54	-1379	141	-162	9	411	517	0
1260	0	0	226	5	-221	-115	223	-108	-1455	15	-205	-7	308	419	0
1261	0	0	230	21	-209	-125	219	-94	-1588	56	-329	-60	395	560	0
1262	0	0	305	42	-263	-173	284	-110	-1883	-11	-320	-5	442	665	0
1263	0	0	271	54	-217	-162	244	-81	-1852	205	-79	77	294	525	0
1264	0	0	-167	50	217	58	-192	133	-2021	-91	-244	-56	337	512	0
1265	0	0	14	58	44	-36	-15	51	-2048	-67	-114	-75	283	523	0
1266	0	0	-65	64	129	0	-97	96	-2122	-83	-108	3	228	475	0
1267	0	0	-10	69	79	-29	-44	74	-2409	-164	-17	54	182	459	0
1268	0	0	-2	71	73	-34	-37	72	-2376	-126	50	95	294	494	0
1269	0	0	-44	95	139	-25	-91	117	-2490	-126	-124	29	246	649	0
1270	0	0	125	93	-32	-109	78	30	-2574	-91	-190	-91	199	634	0
1271	0	0	325	106	-219	-215	272	-56	-2615	-87	17	71	161	826	0
1272	0	0	430	112	-318	-271	374	-103	-2770	-161	-95	11	219	603	0
1273	0	0	239	100	-139	-169	189	-19	-2791	-118	42	13	219	663	0
1274	0	0	-39	114	153	-37	-96	133	-2867	-46	-44	-106	-29	512	0
1275	0	0	29	131	102	-80	-36	116	-2925	-149	3	-42	-126	529	0
1276	0	0	-93	137	230	-22	-161	183	-3136	-172	-3	-25	-29	549	0
1277	0	0	44	162	118	-103	-37	140	-3086	-263	-3	7	102	679	0
1278	0	0	91	170	79	-130	6	124	-3313	-275	157	197	31	533	0
1279	0	0	-37	172	209	-67	-123	190	-3113	-345	-17	79	-83	545	0
1280	0	0	212	162	-50	-187	131	56	-3121	-199	-29	-73	-75	700	0
1281	0	0	313	139	-174	-226	243	-17	-3218	-190	29	15	-98	682	0
1282	0	0	334	-21	-355	-156	344	-188	-3303	-180	15	54	-75	682	0
1283	0	0	134	-58	-192	-38	163	-125	-3274	-129	5	27	-71	560	0
1284	0	0	-33	50	83	-8	-58	66	-3181	-195	-95	-46	-242	537	0
1285	0	0	11	108	97	-59	-43	102	-3131	-52	-58	-112	-225	587	0
1286	0	0	-11	281	292	-135	-151	286	-3115	23	-73	-1	-234	486	0
1287	0	0	51	353	302	-202	-125	327	-3020	95	-64	71	-182	603	0
1288	0	0	37	485	448	-261	-205	466	-3169	31	240	252	-215	405	0
1289	0	0	-204	595	799	-195	-501	697	-2847	213	36	153	-219	510	0
1290	0	0	84	667	583	-375	-249	625	-2743	182	-17	110	-209	550	0
1291	0	0	93	731	638	-412	-272	684	-2671	250	17	228	-79	527	0
1292	0	0	390	859	469	-624	-39	664	-2490	108	-226	250	9	436	0
1293	0	0	289	985	696	-637	-203	840	-2265	226	-83	141	71	519	0
1294	0	0	386	1070	684	-728	-149	877	-2007	401	-19	168	-170	244	0
1295	0	0	363	1109	746	-736	-191	927	-1751	366	-318	17	-294	325	0
1296	0	0	481	1150	669	-815	-94	909	-1520	386	-176	-5	-166	374	0
1297	0	0	470	1189	719	-829	-124	954	-1542	258	-172	-48	-358	327	1
1298	0	0	598	1212	614	-905	-8	913	-1239	226	-153	-17	-409	374	0
1299	0	0	666	1251	585	-958	40	918	-1012	97	-275	-124	-397	517	0
1300	0	0	962	1270	308	-1116	327	789	-905	34	-151	-137	-347	514	0
1301	0	0	1174	1290	116	-1232	529	703	-989	17	-46	-104	-430	568	0
1302	0	0	1316	1317	1	-1316	657	659	-995	-11	-27	-65	-382	744	0
1303	0	0	1115	1367	252	-1241	431	809	-1072	-162	34	114	-523	399	0
1304	0	0	774	1392	618	-1083	78	1005	-958	3	149	-3	-580	166	0
1305	0	0	477	1392	915	-934	-219	1153	-733	-25	-64	-182	-754	331	0
1306	0	0	557	1385	828	-971	-135	1106	-876	60	-13	-79	-717	275	0
1307	0	0	502	1394	892	-948	-195	1143	-874	-50	15	-85	-624	267	0
1308	0	0	463	1400	937	-931	-237	1168	-869	52	137	-65	-492	203	0
1309	0	0	538	1412	874	-975	-168	1143	-743	246	67	-73	-488	240	0
1310	0	0	690	1396	706	-1043	-8	1051	-762	322	-38	31	-374	296	0
1311	0	0	957	1383	426	-1170	265	904	-655	461	-91	71	-300	174	0
1312	0	0	1047	1396	349	-1221	349	872	-684	758	-145	240	-234	275	0
1313	0	0	788	1410	622	-1099	83	1016	-653	869	-370	141	-166	238	0
1314	0	0	559	1433	874	-996	-157	1153	-560	964	-634	64	-211	236	0
1315	0	0	528	1435	907	-981	-189	1171	-616	1043	-727	-48	-128	234	0
1316	0	0	555	1441	886	-998	-165	1163	-682	921	-748	3	-29	155	0
1317	0	0	607	1429	822	-1018	-107	1125	-797	578	-628	122	69	108	0
1318	0	0	520	1427	907	-973	-193	1167	-853	221	-413	-15	73	29	0
1319	0	0	644	1427	783	-1035	-69	1105	-807	199	-27	157	139	19	0
1320	0	0	867	1394	527	-1130	170	960	-876	-192	21	-151	100	129	0
1321	0	0	989	1390	401	-1189	294	895	-834	-285	75	-174	240	294	0
1322	0	0	1019	1385	366	-1202	326	875	-1061	-389	52	-265	349	488	0
1323	0	0	981	1390	409	-1185	286	899	-1103	-314	52	-91	422	226	0
1324	0	0	609	1410	801	-1009	-96	1105	-1018	-34	13	-172	188	38	0
1325	0	0	677	1396	719	-1036	-21	1057	-832	58	-314	-384	213	269	0
1326	0	0	724	1371	647	-1047	38	1009	-863	258	-184	-128	259	223	0
1327	0	0	664	1354	690	-1009	-13	1022	-948	448	-322	-60	275	149	0
1328	0	0	617	1332	715	-974	-49	1023	-614	628	-413	0	376	135	0
1329	0	0	623	1344	721	-983	-49	1032	-496	783	-646	-27	498	308	0
1330	0	0	809	1303	494	-1056	157	898	-417	938	-708	-97	537	432	0
1331	0	0	962	1309	347	-1135	307	828	-399	999	-748	52	624	467	0
1332	0	0	1034	1301	267	-1167	383	784	-446	861	-679	25	700	494	0
1333	0	0	948	1297	349	-1122	299	823	-395	861	-580	95	684	463	0
1334	0	0	667	1301	634	-984	16	967	-506	618	-622	-64	657	355	0
1335	0	0	706	1272	566	-989	70	919	-566	502	-508	-151	613	465	0
1336	0	0	568	1243	675	-905	-53	959	-752	201	-325	-50	618	424	0
1337	0	0	572	1231	659	-901	-43	945	-801	-133	-159	-126	704	417	0
1338	0	0	638	1212	574	-925	32	893	-706	-32	5	-102	717	419	0
1339	0	0	543	1187	644	-865	-50	915	-764	-161	-38	-283	580	467	0
1340	0	0	797	1146	349	-971	224	747	-700	-221	-153	-304	552	549	0
1341	0	0	1077	1125	48	-1101	514	586	-682	-50	-104	-122	688	671	0
1342	0	0	1011	1090	79	-1050	466	584	-781	-100	-211	-226	545	537	0
1343	0	0	950	1076	126	-1013	412	601	-556	48	-263	-244	545	479	0
1344	0	0	716	1065	349	-890	183	707	-512	60	-370	-310	448	570	0
1345	0	0	733	1024	291	-878	221	657	-399	81	-420	-461	269	605	0
1346	0	0	638	981	343	-809	147	662	-428	182	-320	-283	283	550	0
1347	0	0	617	952	335	-784	141	643	-403	170	-426	-296	327	580	0
1348	0	0	734	964	230	-849	252	597	-453	244	-141	-87	351	426	0
1349	0	0	572	942	370	-757	101	656	-199	395	-269	-126	269	395	0
1350	0	0	606	902	296	-754	155	599	-29	523	-494	-236	213	537	0
1351	0	0	698	892	194	-795	252	543	-23	318	-871	-289	197	647	0
1352	0	0	842	845	3	-843	419	424	-17	347	-818	-23	420	700	0
1353	0	0	592	826	234	-709	179	530	-9	281	-690	-75	356	432	0
1354	0	0	417	828	411	-622	3	619	85	322	-840	-157	279	331	0
1355	0	0	330	826	496	-578	-83	661	-13	306	-727	-153	205	329	0
1356	0	0	357	797	440	-577	-41	618	-102	164	-688	-147	252	267	0
1357	0	0	324	777	453	-550	-64	615	-118	104	-636	34	517	291	0
1358	0	0	237	770	533	-503	-148	651	-54	131	-644	-54	432	176	0
1359	0	0	285	760	475	-522	-95	617	-91	219	-388	36	541	-23	0
1360	0	0	258	743	485	-500	-113	614	34	360	-508	-73	486	102	0
1361	0	0	652	733	81	-692	285	407	-3	234	-591	-5	661	197	0
1362	0	0	770	739	-31	-754	400	354	-108	135	-440	95	834	368	0
1363	0	0	658	735	77	-696	290	406	-213	155	-434	54	713	-29	0
1364	0	0	629	739	110	-684	259	424	-166	126	-345	164	661	83	0
1365	0	0	574	727	153	-650	210	440	-388	162	-391	-147	640	-7	0
1366	0	0	591	711	120	-651	235	415	-452	64	-267	-19	566	42	0
1367	0	0	640	711	71	-675	284	391	-580	40	-56	9	556	-15	0
1368	0	0	600	708	108	-654	246	408	-574	114	100	-52	514	-23	0
1369	0	0	603	690	87	-646	258	388	-450	54	153	48	384	-65	0
1370	0	0	646	677	31	-661	307	354	-341	-139	38	-81	496	184	0
1371	0	0	888	671	-217	-779	552	227	-453	-145	73	-1	533	271	0
1372	0	0	977	663	-314	-820	645	174	-389	-213	98	-27	570	244	0
1373	0	0	798	661	-137	-729	467	262	-188	-120	137	-38	446	302	0
1374	0	0	535	653	118	-594	208	385	-106	104	-91	-122	157	166	0
1375	0	0	538	640	102	-589	218	371	56	195	-60	-147	19	98	0
1376	0	0	384	636	252	-510	66	444	112	219	-118	-23	120	145	0
1377	0	0	338	642	304	-490	17	473	9	386	-128	1	124	118	0
1378	0	0	315	642	327	-478	-6	484	226	521	-199	77	120	108	0
1379	0	0	328	632	304	-480	12	468	500	531	-195	13	83	190	0
1380	0	0	494	618	124	-556	185	371	525	459	-110	-36	9	188	0
1381	0	0	618	607	-11	-612	314	298	442	469	-104	93	50	219	0
1382	0	0	639	599	-40	-619	339	279	422	446	-93	42	176	351	0
1383	0	0	487	595	108	-541	189	351	356	244	29	164	48	108	0
1384	0	0	180	599	419	-389	-119	509	473	490	67	89	-128	-69	0
1385	0	0	-29	591	620	-281	-324	605	605	265	-29	-65	-118	1	0
1386	0	0	95	578	483	-336	-194	530	558	135	-97	-164	-124	250	0
1387	0	0	142	564	422	-353	-140	493	292	73	172	-9	-67	186	0
1388	0	0	157	570	413	-363	-128	491	180	-85	401	159	-81	0	0
1389	0	0	95	568	473	-331	-189	520	310	-23	422	67	-174	-40	0
1390	0	0	260	570	310	-415	-25	440	215	-116	277	-91	-120	23	0
1391	0	0	402	572	170	-487	116	371	186	-114	333	42	-65	275	0
1392	0	0	295	576	281	-435	7	428	170	-199	223	-64	-139	166	0
1393	0	0	394	556	162	-475	116	359	-75	-161	161	-91	-143	228	0
1394	0	0	54	556	502	-305	-224	529	-56	-34	194	-81	-271	186	0
1395	0	0	80	545	465	-312	-192	505	-29	36	133	-141	-378	31	0
1396	0	0	33	527	494	-280	-230	510	-203	83	172	-32	-353	91	0
1397	0	0	72	529	457	-300	-192	493	-50	-31	112	64	-283	65	0
1398	0	0	31	527	496	-279	-232	511	83	95	65	42	-308	34	0
1399	0	0	-6	537	543	-265	-274	540	126	252	3	-65	-399	114	0
1400	0	0	318	527	209	-422	54	368	201	242	69	-11	-320	254	0
1401	0	0	372	517	145	-444	113	331	155	182	162	161	-258	292	0
1402	0	0	411	529	118	-470	146	323	23	-83	112	108	-349	211	0
1403	0	0	392	533	141	-462	125	337	174	161	228	139	-195	242	0
1404	0	0	19	529	510	-274	-245	519	-13	116	147	-79	-389	174	0
1405	0	0	79	521	442	-300	-181	481	-27	157	234	-85	-426	52	0
1406	0	0	-15	514	529	-249	-272	521	-174	-83	-50	-97	-176	314	0
1407	0	0	43	516	473	-279	-215	494	-238	15	93	-54	-141	292	0
1408	0	0	10	510	500	-260	-245	505	-228	-17	246	83	-194	252	0
1409	0	0	-27	502	529	-237	-278	515	-246	-162	230	-62	-259	318	0
1410	0	0	153	498	345	-325	-96	421	-250	-77	128	-67	-106	455	0
1411	0	0	324	492	168	-408	78	330	-370	-226	256	-50	-31	436	0
1412	0	0	405	490	85	-447	160	287	-469	-296	316	-29	-40	337	0
1413	0	0	159	473	314	-316	-77	393	-395	-302	261	32	-21	323	0
1414	0	0	-12	469	481	-228	-246	475	-419	-351	192	-44	-65	275	0
1415	0	0	12	469	457	-240	-222	463	-339	-234	118	-178	-60	366	0
1416	0	0	-14	465	479	-225	-246	472	-370	-190	153	-62	-3	358	0
1417	0	0	48	459	411	-253	-181	435	-527	-256	48	-7	98	248	0
1418	0	0	-58	450	508	-196	-283	479	-434	-178	139	54	108	364	0
1419	0	0	-8	465	473	-228	-240	469	-434	-217	-13	-91	137	318	0
1420	0	0	163	461	298	-312	-67	379	-366	-135	73	-46	48	388	0
1421	0	0	226	452	226	-339	0	339	-485	-170	93	19	213	448	0
1422	0	0	412	452	40	-432	186	246	-452	-393	52	-23	298	356	0
1423	0	0	339	455	116	-397	111	285	-314	-234	151	54	275	450	0
1424	0	0	0	440	440	-220	-220	440	-411	-246	-58	-15	174	331	0
1425	0	0	118	430	312	-274	-97	371	-329	-192	3	-161	178	349	0
1426	0	0	21	426	405	-223	-192	415	-393	-226	40	-95	168	349	0
1427	0	0	77	424	347	-250	-135	385	-417	-174	25	1	184	300	0
1428	0	0	17	422	405	-219	-194	413	-405	-157	-23	13	226	302	0
1429	0	0	70	430	360	-250	-145	395	-314	-141	-108	-3	277	386	0
1430	0	0	289	422	133	-355	78	277	-285	-147	-73	-139	190	500	0
1431	0	0	489	424	-65	-456	277	179	-333	-100	-38	56	283	479	0
1432	0	0	445	422	-23	-433	234	199	-510	-273	46	87	213	378	0
1433	0	0	433	422	-11	-427	222	205	-314	-139	102	98	246	388	0
1434	0	0	121	419	298	-270	-88	358	-382	-209	-27	-1	201	347	0
1435	0	0	132	419	287	-275	-77	353	-409	-168	-5	-104	-42	258	0
1436	0	0	120	422	302	-271	-91	362	-331	-201	46	-31	54	362	0
1437	0	0	49	413	364	-231	-157	388	-463	-180	64	-32	-5	273	0
1438	0	0	109	417	308	-263	-99	362	-145	-182	44	118	23	353	0
1439	0	0	101	411	310	-256	-104	360	-97	-139	58	-3	-38	374	0
1440	0	0	285	403	118	-344	83	260	-164	-174	-112	-34	-102	419	0
1441	0	0	474	393	-81	-433	277	156	-110	-197	44	162	-46	432	0
1442	0	0	484	395	-89	-439	286	153	-129	-225	-69	149	-11	397	0
1443	0	0	480	401	-79	-440	279	161	67	-128	3	44	-129	341	0
1444	0	0	114	397	283	-255	-84	340	32	-137	-114	-124	-271	296	0
1445	0	0	4	397	393	-200	-194	395	203	-192	-164	-67	-199	205	0
1446	0	0	38	391	353	-214	-157	372	102	-226	-279	-221	-323	415	0
1447	0	0	194	382	188	-288	3	285	-7	-207	-126	25	-275	366	0
1448	0	0	182	376	194	-279	-6	285	-98	-153	197	141	-166	178	0
1449	0	0	19	389	370	-204	-175	379	77	-190	159	75	-296	-3	0
1450	0	0	49	380	331	-214	-141	355	259	-129	-27	36	-228	269	0
1451	0	0	414	382	-32	-398	223	175	205	-205	-170	-108	-178	537	0
1452	0	0	509	372	-137	-440	323	117	1	-145	-65	97	0	372	0
1453	0	0	486	378	-108	-432	297	135	-21	-64	79	58	-159	162	0
1454	0	0	250	376	126	-313	62	251	77	-79	106	62	-228	104	0
1455	0	0	207	358	151	-282	28	254	135	-25	-50	-5	-190	172	0
1456	0	0	87	358	271	-222	-92	314	-38	-141	-54	-64	-164	190	0
1457	0	0	122	362	240	-242	-59	301	-65	-128	-19	19	-161	58	0
1458	0	0	151	368	217	-259	-33	292	60	-75	31	116	-106	184	0
1459	0	0	114	368	254	-241	-70	311	7	-85	-32	-50	-207	178	0
1460	0	0	373	360	-13	-366	193	173	-1	21	25	-29	-128	151	0
1461	0	0	397	347	-50	-372	223	148	5	-203	85	129	-34	306	0
1462	0	0	588	358	-230	-473	409	64	-3	-267	-15	106	52	178	0
1463	0	0	520	358	-162	-439	341	98	-7	-89	-5	-114	-34	265	0
1464	0	0	190	351	161	-270	14	256	-52	-85	186	42	-161	-13	0
1465	0	0	89	345	256	-217	-83	300	58	-112	25	-9	-93	58	0
1466	0	0	112	337	225	-224	-56	281	-1	-215	-248	13	124	219	0
1467	0	0	180	341	161	-260	9	251	-50	-100	-46	-27	60	69	0
1468	0	0	97	345	248	-221	-75	296	137	29	-42	64	95	52	0
1469	0	0	89	335	246	-212	-78	290	46	44	-124	-15	143	62	0
1470	0	0	317	318	1	-317	158	159	157	-7	-151	-67	67	145	0
1471	0	0	430	312	-118	-371	274	97	112	128	-106	34	170	240	0
1472	0	0	461	310	-151	-385	306	79	-93	89	-71	73	129	100	0
1473	0	0	384	320	-64	-352	224	128	122	62	-40	50	182	40	0
1474	0	0	157	331	174	-244	-8	252	93	-29	-157	-1	69	128	0
1475	0	0	77	325	248	-201	-85	286	56	27	-161	-100	42	192	0
1476	0	0	103	353	250	-228	-73	301	89	-21	-65	-141	112	73	0
1477	0	0	68	388	320	-228	-126	354	-69	46	-89	50	81	25	0
1478	0	0	115	411	296	-263	-90	353	-27	7	-98	19	40	-75	0
1479	0	0	73	424	351	-248	-139	387	77	34	-62	-36	234	118	0
1480	0	0	244	436	192	-340	26	314	7	110	-170	-207	190	275	0
1481	0	0	488	444	-44	-466	266	200	31	164	-36	-29	199	306	0
1482	0	0	521	446	-75	-483	298	185	-58	-7	-97	85	232	211	0
1483	0	0	382	438	56	-410	163	247	-40	236	-71	79	197	197	0
1484	0	0	130	428	298	-279	-84	363	-5	226	-225	-25	141	164	0
1485	0	0	108	430	322	-269	-107	376	-17	269	-234	-186	42	143	0
1486	0	0	51	411	360	-231	-154	385	-112	316	-135	48	114	128	0
1487	0	0	118	420	302	-269	-92	361	-19	182	-230	91	116	178	0
1488	0	0	78	419	341	-248	-131	380	-19	360	-197	58	110	42	0
1489	0	0	50	403	353	-226	-151	378	60	438	-172	-60	1	131	0
1490	0	0	258	389	131	-323	63	260	100	481	-197	-83	-32	141	0
1491	0	0	461	372	-89	-416	275	141	69	292	-153	58	60	182	0
1492	0	0	393	364	-29	-378	211	167	19	162	-339	112	133	58	0
1493	0	0	425	358	-67	-391	246	145	213	417	-128	69	114	147	0
1494	0	0	109	337	228	-223	-59	282	166	129	-168	-114	-54	48	0
1495	0	0	155	323	168	-239	-6	245	209	221	-236	-182	-77	143	0
1496	0	0	136	314	178	-225	-21	246	149	256	-195	-52	-60	44	0
1497	0	0	60	300	240	-180	-90	270	13	122	-155	-118	-122	-104	0
1498	0	0	105	300	195	-202	-45	247	174	128	-60	38	-89	-77	0
1499	0	0	88	314	226	-201	-69	270	261	13	-110	-69	-73	50	0
1500	0	0	106	296	190	-201	-42	243	207	79	-190	9	-46	-3	0
1501	0	0	427	298	-129	-362	278	84	246	13	-215	-186	-81	135	0
1502	0	0	587	291	-296	-439	441	-2	116	83	-48	-54	67	170	0
1503	0	0	517	287	-230	-402	373	28	-98	52	176	129	-25	-58	0
1504	0	0	183	291	108	-237	37	199	50	161	95	73	-162	-230	0
1505	0	0	-132	269	401	-68	-266	335	143	67	-106	-145	-232	-164	0
1506	0	0	159	271	112	-215	23	191	98	65	-225	-155	-87	31	0
1507	0	0	311	273	-38	-292	174	117	-97	155	-25	-17	52	52	0
1508	0	0	346	261	-85	-303	215	88	-29	135	54	0	-27	-157	0
1509	0	0	371	267	-104	-319	237	81	36	215	178	110	-15	-126	0
1510	0	0	676	261	-415	-468	545	-77	164	195	31	-29	-11	147	0
1511	0	0	907	261	-646	-584	776	-192	131	281	11	128	252	343	0
1512	0	0	1095	250	-845	-672	970	-297	52	141	128	104	126	168	0
1513	0	0	1036	259	-777	-647	906	-259	184	172	157	221	242	230	0
1514	0	0	794	259	-535	-526	664	-138	197	186	13	9	137	133	0
1515	0	0	740	246	-494	-493	617	-124	168	151	110	-91	52	77	0
1516	0	0	661	225	-436	-443	548	-105	67	73	155	83	124	166	0
1517	0	0	672	232	-440	-452	556	-104	-65	-11	104	42	203	133	0
1518	0	0	678	226	-452	-452	565	-113	-1	114	54	-11	73	133	0
1519	0	0	610	238	-372	-424	491	-67	-9	151	287	128	110	-38	0
1520	0	0	668	228	-440	-448	554	-106	97	118	155	60	170	164	0
1521	0	0	922	230	-692	-576	807	-231	46	-34	-58	62	479	422	0
1522	0	0	1136	242	-894	-689	1015	-326	65	155	145	131	351	292	0
1523	0	0	913	238	-675	-575	794	-218	83	240	170	203	329	197	0
1524	0	0	618	234	-384	-426	501	-75	106	34	19	85	174	145	0
1525	0	0	513	226	-287	-369	400	-30	50	252	67	-29	166	209	0
1526	0	0	371	228	-143	-299	257	42	-1	217	54	36	104	135	0
1527	0	0	457	219	-238	-338	347	-9	-44	188	180	149	75	-17	0
1528	0	0	235	203	-32	-219	133	85	7	285	254	102	172	29	0
1529	0	0	109	186	77	-147	16	131	145	73	85	15	77	98	0
1530	0	0	398	131	-267	-264	332	-68	184	223	116	102	124	199	0
1531	0	0	461	44	-417	-252	439	-186	159	199	161	170	250	217	0
1532	0	0	553	-19	-572	-267	562	-295	145	-75	97	98	292	97	0
1533	0	0	371	-46	-417	-162	394	-231	329	93	172	139	273	182	0
1534	0	0	-49	-54	-5	51	-22	-29	302	3	-32	-34	-7	5	0
1535	0	0	-172	-56	116	114	-144	30	325	-52	83	-128	-147	-97	0
1536	0	0	-169	23	192	73	-180	107	323	-71	21	-1	-60	-79	0
1537	0	0	-61	129	190	-34	-125	159	351	-19	67	-31	-172	-161	0
1538	0	0	-126	248	374	-61	-250	311	500	17	83	11	-15	-69	0
1539	0	0	-7	450	457	-221	-232	453	558	-5	-71	-108	-29	-52	0
1540	0	0	347	661	314	-504	16	487	587	62	-201	-159	-13	143	0
1541	0	0	753	871	118	-812	317	494	688	95	-56	116	52	248	0
1542	0	0	920	1049	129	-984	395	589	463	-5	-21	44	9	-13	0
1543	0	0	933	1340	407	-1136	263	873	576	108	-31	-38	118	-21	0
1544	0	0	767	1804	1037	-1285	-135	1420	616	-46	-124	-23	-64	15	0
1545	0	0	1005	2370	1365	-1687	-180	1867	655	32	-174	-31	-131	42	0
1546	0	0	1288	2933	1645	-2110	-178	2289	589	120	-21	21	-48	52	0
1547	0	0	1369	3239	1870	-2304	-250	2554	310	-83	19	7	-153	-60	0
1548	0	0	1432	3362	1930	-2397	-249	2646	312	19	9	62	0	-15	0
1549	0	0	1445	3237	1792	-2341	-173	2514	291	-42	-34	52	60	34	0
1550	0	0	1499	2944	1445	-2221	27	2194	131	-124	42	-44	27	203	0
1551	0	0	1578	2456	878	-2017	350	1667	-69	-60	221	128	194	161	0
1552	0	0	1426	2004	578	-1715	424	1291	-271	-273	240	65	273	85	0
1553	0	0	1063	1586	523	-1324	270	1054	-339	-269	195	31	155	7	1
1554	0	0	503	1187	684	-845	-90	935	-419	-246	228	-52	60	38	0
1555	0	0	215	853	638	-534	-211	745	-549	-471	205	-225	-155	-147	0
1556	0	0	201	583	382	-392	-90	482	-372	-504	19	-159	128	217	0
1557	0	0	13	399	386	-206	-186	392	-613	-465	46	-25	-60	128	0
1558	0	0	79	261	182	-170	-51	221	-609	-325	298	110	-13	-195	0
1559	0	0	-103	197	300	-47	-201	248	-364	-151	250	75	-75	-162	0
1560	0	0	-93	182	275	-44	-184	228	-145	-186	-102	-219	-54	-36	0
1561	98	0	453	180	-273	-316	363	-46	52	-102	-129	-95	31	205	0
1562	98	0	493	164	-329	-328	411	-82	-62	-77	-64	29	98	304	0
1563	98	0	505	182	-323	-343	414	-70	-56	15	159	186	-65	54	0
1564	98	0	15	199	184	-107	-84	191	58	21	95	108	-122	-168	0
1565	98	0	-103	228	331	-62	-217	279	71	-29	-174	-131	-197	-190	0
1566	98	0	-173	242	415	-34	-294	328	7	-25	-98	15	-162	-48	0
1567	98	0	-114	246	360	-66	-237	303	-180	-87	-44	62	-234	-79	0
1568	98	0	-111	238	349	-63	-230	293	-73	-11	-44	77	-128	-137	0
1569	98	0	-143	248	391	-52	-267	319	29	71	-172	-102	-211	-27	0
1570	98	0	74	240	166	-157	-46	203	27	98	-79	23	-226	31	0
1571	98	0	272	234	-38	-253	155	98	-17	27	-54	85	-124	126	0
1572	98	0	345	223	-122	-284	233	50	-21	-77	-27	153	9	139	0
1573	98	0	154	221	67	-187	43	144	-23	-32	-42	-1	-118	-1	0
1574	98	0	33	211	178	-122	-72	194	110	52	23	3	-217	77	0
1575	98	0	-122	203	325	-40	-223	264	7	-62	-3	-97	-296	-116	0
1576	98	0	-2	192	194	-95	-98	193	40	-162	-230	-1	3	67	0
1577	98	0	-49	199	248	-75	-148	223	32	-104	34	-25	-34	143	0
1578	98	0	-165	182	347	-8	-256	264	25	0	-42	-23	-116	-141	0
1579	98	0	-110	182	292	-36	-201	237	93	-34	-29	-42	-106	7	0
1580	98	0	35	172	137	-103	-51	154	131	69	-102	-71	-71	87	0
1581	98	0	214	168	-46	-191	130	61	7	87	-54	1	-64	91	0
1582	98	0	253	166	-87	-209	170	39	-29	-13	79	81	-54	5	0
1583	98	0	178	178	0	-178	89	89	-3	-3	23	147	0	-48	0
1584	98	0	-43	197	240	-77	-141	218	-23	-73	-38	-52	-83	-79	0
1585	98	0	10	211	201	-110	-95	206	0	-11	-38	-44	-19	-29	0
1586	98	0	-83	254	337	-85	-210	295	-71	-143	11	-75	-85	-162	0
1587	98	0	-68	211	279	-71	-173	245	-87	-166	77	139	-5	-304	0
1588	98	0	-172	351	523	-89	-347	437	73	-172	13	89	-31	-395	0
1589	98	0	-21	568	589	-273	-305	578	186	-27	52	9	-81	-325	0
1590	98	0	157	661	504	-409	-173	582	226	155	159	-3	32	-386	0
1591	98	0	258	810	552	-534	-147	681	174	83	106	143	89	-325	0
1592	98	0	382	958	576	-670	-97	767	197	-97	188	312	316	-228	0
1593	98	0	113	1067	954	-590	-420	1010	174	23	205	335	203	-226	0
1594	98	0	49	1154	1105	-601	-528	1129	149	147	184	116	157	-197	0
1595	98	0	180	1243	1063	-711	-441	1153	215	83	186	108	135	-256	0
1596	98	0	200	1315	1115	-757	-457	1215	285	-48	-13	184	337	-104	0
1597	98	0	332	1383	1051	-857	-359	1217	283	106	254	355	-32	-283	0
1598	98	0	454	1437	983	-945	-264	1210	287	112	188	304	-128	-351	0
1599	98	0	568	1497	929	-1032	-180	1213	403	170	44	246	-60	-118	0
1600	98	0	802	1517	715	-1159	43	1116	376	9	54	91	-232	54	0
1601	98	0	1220	1565	345	-1392	437	955	395	50	298	141	-174	73	0
1602	98	0	1279	1616	337	-1447	471	976	161	-188	374	219	-230	116	0
1603	98	0	1179	1683	504	-1431	337	1093	75	-366	422	106	-360	58	0
1604	98	0	995	1734	739	-1364	128	1236	95	-475	438	19	-649	89	0
1605	98	0	989	1755	766	-1372	111	1260	-3	-380	415	-104	-655	98	0
1606	98	0	758	1790	1032	-1274	-137	1411	-207	-320	510	-186	-713	38	0
1607	98	0	749	1821	1072	-1285	-161	1446	-230	-275	434	-62	-766	-141	0
1608	98	0	597	1848	1251	-1222	-327	1549	-184	-114	430	-112	-698	-203	0
1609	98	0	590	1864	1274	-1227	-342	1569	-62	73	230	-230	-921	-186	0
1610	98	0	772	1868	1096	-1320	-162	1482	-40	184	296	-143	-894	-219	0
1611	98	0	866	1874	1008	-1370	-71	1441	-151	279	213	0	-711	-211	0
1612	98	0	948	1912	964	-1430	-8	1438	-11	234	62	145	-636	-188	0
1613	98	0	828	1959	1131	-1393	-151	1545	143	428	-81	131	-657	-228	0
1614	98	0	661	1984	1323	-1322	-331	1653	197	543	-221	230	-905	-459	0
1615	98	0	336	1996	1660	-1166	-662	1828	452	465	-589	102	-776	-250	0
1616	98	0	496	2007	1511	-1251	-507	1759	378	374	-653	-75	-909	-120	0
1617	98	0	700	2015	1315	-1357	-307	1665	291	366	-475	166	-721	29	0
1618	98	0	714	2021	1307	-1367	-296	1664	194	190	-223	209	-746	-254	0
1619	98	0	557	2035	1478	-1296	-460	1756	215	151	-207	32	-770	-281	0
1620	98	0	594	2023	1429	-1308	-417	1726	378	-50	-203	-207	-587	65	0
1621	98	0	929	2015	1086	-1472	-78	1550	129	-438	-56	-382	-638	223	0
1622	98	0	1120	2025	905	-1572	107	1465	-65	-566	221	-259	-347	327	0
1623	98	0	903	2035	1132	-1469	-114	1583	-155	-688	380	-149	-322	122	0
1624	98	0	927	2056	1129	-1491	-101	1592	-209	-630	420	-242	-424	15	0
1625	98	0	692	2048	1356	-1370	-332	1702	-339	-533	372	-159	-318	-118	0
1626	98	0	813	2033	1220	-1423	-203	1626	-269	-347	209	-114	-294	-9	0
1627	98	0	986	2035	1049	-1510	-31	1542	-215	-151	19	-29	-114	-64	0
1628	98	0	949	2025	1076	-1487	-63	1550	-60	277	-77	-69	-13	-42	0
1629	98	0	958	2011	1053	-1484	-47	1532	27	572	-281	-170	9	-19	0
1630	98	0	1154	1978	824	-1566	165	1401	98	820	-372	-71	58	13	0
1631	98	0	1245	1953	708	-1599	268	1330	-23	810	-452	52	393	87	0
1632	98	0	1403	1961	558	-1682	422	1259	-21	698	-450	118	614	155	0
1633	98	0	1286	1957	671	-1621	307	1314	-3	694	-471	73	634	83	0
1634	98	0	1135	1963	828	-1549	153	1395	91	597	-376	-23	710	102	0
1635	98	0	1003	1947	944	-1475	29	1445	-54	355	-246	-242	715	-15	0
1636	98	0	994	1932	938	-1463	28	1435	1	129	-215	-153	917	-9	0
1637	98	0	937	1920	983	-1428	-23	1451	-327	-137	-65	-238	975	85	0
1638	98	0	1090	1922	832	-1506	129	1377	-316	-122	384	-226	873	-161	0
1639	98	0	957	1899	942	-1428	7	1420	-308	-153	366	-215	814	-184	0
1640	98	0	1032	1854	822	-1443	105	1338	-485	-467	221	-273	917	-40	0
1641	98	0	1346	1829	483	-1587	431	1156	-409	-347	389	-213	1142	178	0
1642	98	0	1337	1810	473	-1573	432	1141	-517	-502	197	-95	1119	77	0
1643	98	0	1300	1804	504	-1552	398	1154	-444	-275	228	-104	1022	112	0
1644	98	0	1098	1802	704	-1450	197	1253	-308	-104	67	-168	902	56	0
1645	98	0	1034	1765	731	-1399	151	1248	-250	-3	-29	-188	731	-104	0
1646	98	0	995	1718	723	-1356	136	1220	-190	38	-60	-29	787	3	0
1647	98	0	1009	1707	698	-1358	155	1202	-190	201	-151	1	665	-126	0
1648	98	0	962	1687	725	-1324	118	1206	168	358	-155	71	646	-73	0
1649	98	0	906	1685	779	-1295	63	1232	422	318	-283	-102	603	-15	0
1650	98	0	1115	1652	537	-1383	289	1094	642	426	-417	-128	568	73	0
1651	98	0	1206	1619	413	-1412	396	1016	886	323	-283	-13	496	79	0
1652	98	0	1393	1598	205	-1495	594	901	1034	244	-112	5	547	60	0
1653	98	0	1086	1565	479	-1325	303	1022	1278	95	-248	-85	333	-131	0
1654	98	0	972	1552	580	-1262	196	1066	1753	112	-87	-108	102	-308	0
1655	98	0	828	1528	700	-1178	64	1114	1963	-67	-151	-240	221	11	0
1656	98	0	667	1507	840	-1087	-86	1173	2106	-135	-166	-207	34	-180	0
1657	98	0	800	1486	686	-1143	57	1086	2428	-118	40	0	58	-240	0
1658	98	0	636	1470	834	-1053	-99	1152	2729	-129	54	-34	137	-335	0
1659	98	0	603	1470	867	-1036	-132	1168	3136	-120	21	-65	-46	-258	0
1660	98	0	776	1460	684	-1118	46	1072	3266	-120	13	-104	-89	-345	0
1661	98	0	1017	1455	438	-1236	289	946	3480	-199	97	25	27	-201	0
1662	98	0	1071	1455	384	-1263	343	919	3526	-238	50	201	106	-219	0
1663	98	0	875	1460	585	-1167	145	1022	3548	-197	27	85	-58	-292	0
1664	98	0	881	1470	589	-1175	146	1029	3625	97	-48	34	-34	-261	0
1665	98	0	760	1468	708	-1114	26	1088	3379	93	-106	-25	-246	-289	0
1666	98	0	886	1462	576	-1174	155	1019	3094	226	-19	-62	-139	-128	0
1667	98	0	820	1460	640	-1140	90	1050	2813	157	-217	-62	-102	-77	0
1668	98	0	913	1460	547	-1186	183	1003	2405	259	25	67	-221	-217	0
1669	98	0	783	1458	675	-1120	54	1066	2242	345	-100	15	-116	-182	0
1670	98	0	993	1468	475	-1230	259	971	1827	273	-461	-205	-157	73	0
1671	98	0	1274	1464	190	-1369	542	827	1422	215	-248	-116	-83	194	0
1672	98	0	1402	1466	64	-1434	669	765	756	91	-378	-13	25	292	0
1673	98	0	1329	1464	135	-1396	597	799	129	-77	-225	21	-118	15	0
1674	98	0	1108	1468	360	-1288	374	914	-289	-98	-137	81	-114	-36	0
1675	98	0	792	1451	659	-1121	66	1055	-715	-277	-256	-259	-143	27	0
1676	98	0	978	1435	457	-1206	260	946	-1210	-550	-42	-166	-52	248	0
1677	98	0	998	1420	422	-1209	288	921	-1996	-628	195	-149	98	248	0
1678	98	0	801	1406	605	-1103	98	1005	-2527	-727	356	27	114	215	0
1679	98	0	877	1396	519	-1136	179	957	-2970	-636	258	50	81	300	0
1680	98	0	920	1377	457	-1148	231	917	-3239	-550	98	-1	157	422	0
1681	98	0	1022	1342	320	-1182	351	831	-3511	-514	65	83	116	331	0
1682	98	0	1099	1325	226	-1212	436	775	-3189	-389	1	97	275	428	0
1683	98	0	879	1303	424	-1091	227	863	-2615	-263	-157	-228	112	219	0
1684	98	0	724	1286	562	-1005	81	924	-1841	-106	-240	-353	-77	135	0
1685	98	0	526	1249	723	-887	-98	986	-1183	-337	-77	-261	-323	-31	0
1686	98	0	421	1216	795	-818	-187	1005	-655	-547	-190	-93	-258	-81	0
1687	98	0	320	1189	869	-754	-274	1029	-607	-517	302	304	-155	-85	0
1688	98	0	365	1150	785	-757	-210	967	-275	-389	-69	190	-240	106	0
1689	98	0	346	1131	785	-738	-219	958	0	-34	195	294	-358	-178	0
1690	98	0	262	1084	822	-673	-280	953	120	81	-195	120	-246	73	0
1691	98	0	472	1063	591	-767	-59	827	327	275	-389	-32	-34	325	0
1692	98	0	527	1041	514	-784	6	777	118	556	-335	-79	-182	184	0
1693	98	0	409	1006	597	-707	-94	801	133	741	-225	71	-238	153	0
1694	98	0	171	991	820	-581	-324	905	104	591	-294	-19	-279	182	0
1695	98	0	130	966	836	-548	-353	901	52	444	-228	73	-333	230	0
1696	98	0	91	950	859	-520	-384	904	-133	277	-11	190	-275	186	0
1697	98	0	138	923	785	-530	-323	854	-300	-27	217	197	-283	176	0
1698	98	0	-30	905	935	-437	-482	920	-149	-149	273	174	-118	164	0
1699	98	0	35	882	847	-458	-406	864	-77	-164	256	62	-240	287	0
1700	98	0	206	869	663	-537	-228	766	-87	-48	240	-7	-164	316	0
1701	98	0	227	847	620	-537	-196	733	-337	3	81	-34	-25	318	0
1702	98	0	495	834	339	-664	78	586	-250	32	131	5	100	314	0
1703	98	0	258	818	560	-538	-151	689	-230	178	89	-106	54	322	0
1704	98	0	192	812	620	-502	-214	716	-118	135	-15	-85	0	248	0
1705	98	0	54	783	729	-418	-337	756	-102	126	-31	-93	85	226	0
1706	98	0	25	781	756	-403	-365	768	-75	77	124	-38	-3	114	0
1707	98	0	87	764	677	-425	-295	720	-27	-79	265	13	-36	3	0
1708	98	0	0	754	754	-377	-377	754	186	-112	199	77	19	-15	0
1709	98	0	68	756	688	-412	-310	722	351	-102	186	50	133	95	0
1710	98	0	153	744	591	-448	-219	667	469	-38	71	-77	131	155	0
1711	98	0	464	739	275	-601	94	507	446	137	139	3	122	213	0
1712	98	0	458	721	263	-589	97	492	364	153	0	91	213	83	0
1713	98	0	371	710	339	-540	16	524	411	192	-102	50	259	65	0
1714	98	0	244	711	467	-477	-111	589	428	172	-120	-75	283	100	0
1715	98	0	183	700	517	-441	-167	608	349	-13	-104	-106	129	141	0
1716	98	0	82	698	616	-390	-267	657	215	-126	64	23	133	108	0
1717	98	0	111	704	593	-407	-241	648	-100	-386	23	38	188	-29	0
1718	98	0	103	692	589	-397	-243	640	-161	-364	287	9	195	106	0
1719	98	0	76	710	634	-393	-279	672	-287	-353	93	-11	236	1	0
1720	98	0	365	700	335	-532	15	517	-514	-370	95	-62	83	170	0
1721	98	0	478	675	197	-576	140	436	-752	-345	209	56	291	285	0
1722	98	0	576	673	97	-624	239	385	-999	-393	79	40	259	308	0
1723	98	0	483	667	184	-575	149	425	-905	-263	60	11	194	168	0
1724	98	0	341	663	322	-502	9	492	-781	-201	95	-120	170	151	0
1725	98	0	87	649	562	-368	-237	605	-684	-399	-131	-244	87	91	0
1726	98	0	260	649	389	-454	-64	519	-467	-323	60	-60	17	56	0
1727	98	0	264	644	380	-454	-58	512	-333	-407	46	-27	48	217	0
1728	98	0	267	653	386	-460	-59	519	-411	-424	271	244	-98	-155	0
1729	98	0	198	653	455	-425	-128	554	-147	-296	291	221	-143	-124	0
1730	98	0	180	653	473	-416	-146	563	120	-176	-38	104	-182	215	0
1731	98	0	570	651	81	-610	244	366	81	-79	-180	21	-147	263	0
1732	98	0	663	640	-23	-651	343	308	-172	-15	-1	-40	9	384	0
1733	98	0	674	638	-36	-656	355	301	-170	139	110	182	-159	124	0
1734	98	0	345	634	289	-489	28	461	-65	256	40	42	-258	-7	0
1735	98	0	169	622	453	-395	-142	537	-120	89	-184	-190	-236	149	0
1736	98	0	248	622	374	-435	-63	498	29	46	-190	-32	-248	104	0
1737	98	0	265	618	353	-441	-44	485	-95	-100	-54	135	-194	69	0
1738	98	0	225	614	389	-419	-82	501	0	-145	62	75	-221	69	0
1739	98	0	284	613	329	-448	-22	471	87	-143	112	13	-180	176	0
1740	98	0	450	607	157	-528	146	382	135	-85	13	-36	-291	194	0
1741	98	0	627	591	-36	-609	331	277	155	-32	71	77	-118	228	0
1742	98	0	688	591	-97	-639	392	247	29	-97	0	17	-118	207	0
1743	98	0	657	593	-64	-625	360	264	232	17	3	38	-108	161	0
1744	98	0	466	595	129	-530	168	362	15	79	-7	-40	-186	62	0
1745	98	0	219	585	366	-402	-73	475	-155	25	-42	58	-180	-19	0
1746	98	0	264	580	316	-422	-26	448	58	-19	-166	-48	-281	7	0
1747	98	0	382	593	211	-487	85	402	-93	-29	-172	48	-93	71	0
1748	98	0	300	585	285	-442	7	435	-199	162	62	-32	-182	-135	0
1749	98	0	274	572	298	-423	-12	435	-23	54	153	7	-291	-149	0
1750	98	0	359	580	221	-469	69	400	-21	-36	-46	-188	-141	-15	0
1751	98	0	681	583	-98	-632	389	242	31	98	52	-31	-13	118	0
1752	98	0	636	574	-62	-605	349	256	-44	64	-21	-29	-34	89	0
1753	98	0	595	568	-27	-581	311	270	31	116	-64	114	23	-42	0
1754	98	0	419	580	161	-499	129	370	120	97	-118	29	-13	32	0
1755	98	0	229	566	337	-397	-54	451	60	126	-102	-64	-190	-85	0
1756	98	0	291	564	273	-427	9	418	73	69	-36	3	-120	-3	0
1757	98	0	145	564	419	-354	-137	491	-32	-9	-56	60	-129	-91	0
1758	98	0	167	570	403	-368	-118	486	81	21	-93	-79	1	-116	0
1759	98	0	177	572	395	-374	-109	483	201	42	-44	17	71	-5	0
1760	98	0	225	564	339	-394	-57	451	118	15	-143	-32	-69	-31	0
1761	98	0	482	549	67	-515	207	308	128	81	27	81	166	7	0
1762	98	0	454	558	104	-506	175	331	110	-89	-62	126	236	58	0
1763	98	0	489	566	77	-527	206	321	186	69	-98	60	194	36	0
1764	98	0	176	558	382	-367	-103	470	242	-79	-42	60	141	102	0
1765	98	0	81	550	469	-315	-194	509	141	-71	-155	-223	64	-34	0
1766	98	0	169	547	378	-358	-104	462	271	-102	-23	54	79	5	0
1767	98	0	70	537	467	-303	-198	502	9	-137	46	58	85	-42	0
1768	98	0	60	539	479	-299	-209	509	97	-145	0	73	58	-65	0
1769	98	0	27	539	512	-283	-242	525	143	-141	-46	46	112	118	0
1770	98	0	188	537	349	-362	-80	443	256	-100	-32	-91	209	195	0
1771	98	0	456	529	73	-492	191	301	182	106	-15	67	234	135	0
1772	98	0	396	516	120	-456	138	318	31	69	67	122	205	79	0
1773	98	0	366	517	151	-441	107	334	69	108	-42	83	273	-15	0
1774	98	0	204	529	325	-366	-60	427	124	83	-122	32	238	11	0
1775	98	0	77	519	442	-298	-182	480	157	174	-131	-81	13	9	0
1776	98	0	88	516	428	-302	-170	472	75	131	-60	-17	143	11	0
1777	98	0	27	512	485	-269	-229	498	-77	97	-67	120	36	-25	0
1778	98	0	89	517	428	-303	-169	472	211	180	21	104	157	19	0
1779	98	0	-33	521	554	-244	-293	537	201	89	-120	-15	46	-11	0
1780	98	0	243	514	271	-378	-14	392	168	116	31	25	21	44	0
1781	98	0	293	498	205	-395	44	351	104	3	46	44	108	151	0
1782	98	0	569	498	-71	-533	320	213	98	-40	-7	-71	221	300	0
1783	98	0	413	490	77	-451	168	283	-48	-5	192	157	87	79	0
1784	98	0	135	488	353	-311	-109	420	65	-32	110	25	-124	-155	0
1785	98	0	-76	496	572	-210	-324	534	254	-7	-42	-106	-56	34	0
1786	98	0	29	492	463	-260	-217	477	118	-151	-151	-211	-83	91	0
1787	98	0	126	488	362	-307	-118	425	31	-81	-73	-62	-38	77	0
1788	98	0	185	481	296	-333	-55	388	-7	21	279	170	-71	-21	0
1789	98	0	-9	481	490	-236	-249	485	178	64	114	46	-135	-155	0
1790	98	0	188	490	302	-339	-57	396	256	-32	-67	-162	-32	155	0
1791	98	0	357	494	137	-425	110	315	186	52	-67	48	-122	228	0
1792	98	0	509	488	-21	-498	265	233	54	11	122	58	-131	87	0
1793	98	0	351	486	135	-418	108	310	170	-9	-1	32	-71	11	0
1794	98	0	236	492	256	-364	-10	374	232	21	-17	5	-118	95	0
1795	98	0	90	483	393	-286	-151	438	176	-21	-65	-168	-254	77	0
1796	98	0	144	471	327	-307	-91	399	178	-5	85	-44	-217	42	0
1797	98	0	92	452	360	-272	-134	406	-15	-1	89	11	-244	-44	0
1798	98	0	2	432	430	-217	-214	431	97	31	23	97	-157	-112	0
1799	98	0	-15	448	463	-216	-239	455	48	-31	-15	-7	-238	0	0
1800	98	0	241	450	209	-345	16	329	211	54	67	67	-85	176	0
1801	98	0	384	446	62	-415	161	254	79	118	-13	32	-180	110	0
1802	98	0	567	430	-137	-498	352	146	97	-58	164	87	-40	180	0
1803	98	0	347	432	85	-389	131	258	114	54	79	122	-50	73	0
1804	98	0	181	442	261	-311	-40	351	58	69	13	32	-170	34	0
1805	98	0	175	444	269	-309	-47	356	95	120	-58	-98	-161	110	0
1806	98	0	62	434	372	-248	-155	403	-3	106	9	17	-143	81	0
1807	98	0	85	440	355	-262	-135	397	-48	32	48	44	-81	-36	0
1808	98	0	50	438	388	-244	-169	413	81	151	67	-11	-44	1	0
1809	98	0	64	430	366	-247	-151	398	106	211	195	168	-161	-153	0
1810	98	0	221	434	213	-327	4	323	97	166	36	-34	-58	-77	0
1811	98	0	403	426	23	-414	190	224	128	141	116	31	7	205	0
1812	98	0	620	444	-176	-532	398	134	50	81	-13	81	168	273	0
1813	98	0	552	442	-110	-497	331	166	116	316	252	85	-13	62	0
1814	98	0	153	436	283	-294	-65	359	56	205	157	-34	-97	-180	0
1815	98	0	191	419	228	-305	-18	323	83	17	85	-52	-44	-56	0
1816	98	0	99	411	312	-255	-106	361	-46	-9	19	52	52	-44	0
1817	98	0	144	413	269	-278	-62	341	-114	64	110	31	-3	-5	0
1818	98	0	149	407	258	-278	-54	332	-81	50	81	-50	139	-186	0
1819	98	0	151	407	256	-279	-52	331	104	162	62	-5	170	116	0
1820	98	0	280	409	129	-344	75	269	56	97	23	-106	25	31	0
1821	98	0	484	395	-89	-439	286	153	-21	91	98	21	252	98	0
1822	98	0	550	409	-141	-479	345	134	-11	40	81	164	337	73	0
1823	98	0	525	415	-110	-470	317	152	48	122	87	38	271	-38	0
1824	98	0	293	415	122	-354	85	268	83	-21	139	1	215	34	0
1825	98	0	260	407	147	-333	56	277	36	85	-25	-194	221	75	0
1826	98	0	264	407	143	-335	60	275	124	77	108	-7	240	1	0
1827	98	0	147	399	252	-273	-52	325	-139	-46	186	31	112	-32	0
1828	98	0	159	393	234	-276	-37	313	100	-34	108	67	168	-52	0
1829	98	0	97	391	294	-244	-98	342	-38	106	281	129	56	-188	0
1830	98	0	91	389	298	-240	-103	343	186	21	65	-110	199	-1	0
1831	98	0	421	389	-32	-405	226	178	116	-34	-46	-110	166	318	0
1832	98	0	622	388	-234	-505	428	77	-34	-46	98	48	238	162	0
1833	98	0	567	399	-168	-483	367	115	-44	-40	312	203	254	44	0
1834	98	0	273	395	122	-334	75	258	120	44	292	122	85	-120	0
1835	98	0	-20	399	419	-189	-219	409	252	-60	69	-164	11	-36	0
1836	98	0	188	391	203	-289	-7	297	186	-100	-73	-159	93	201	0
1837	98	0	113	384	271	-248	-79	327	120	58	207	-29	-104	-54	0
1838	98	0	85	391	306	-238	-110	348	164	-62	69	-7	3	-58	0
1839	98	0	172	395	223	-283	-25	309	252	73	102	-1	67	40	0
1840	98	0	227	384	157	-305	35	270	213	-21	23	-54	-122	89	0
1841	98	0	457	378	-79	-417	268	149	238	62	73	21	32	265	0
1842	98	0	556	374	-182	-465	369	96	145	-102	-11	93	100	120	0
1843	98	0	540	374	-166	-457	353	104	298	-3	147	73	64	174	0
1844	98	0	279	370	91	-324	94	230	306	19	46	-44	-91	172	0
1845	98	0	157	368	211	-262	-27	289	269	-9	19	-126	-87	9	0
1846	98	0	108	364	256	-236	-74	310	197	-7	0	-1	-155	164	0
1847	98	0	168	360	192	-264	-12	276	195	-147	-44	60	-9	147	0
1848	98	0	153	368	215	-260	-31	291	201	124	104	19	-209	-38	0
1849	98	0	87	356	269	-221	-91	312	322	85	124	-29	-203	-97	0
1850	98	0	78	353	275	-215	-98	314	213	-131	-106	-13	-122	44	0
1851	98	0	347	368	21	-357	163	194	145	-46	-77	7	-11	217	0
1852	98	0	480	364	-116	-422	298	124	64	-27	21	32	-89	184	0
1853	98	0	357	360	3	-358	177	181	110	-34	-40	40	17	128	0
1854	98	0	211	370	159	-290	26	264	104	-139	-93	29	-97	199	0
1855	98	0	182	364	182	-273	0	273	141	-106	-95	-98	-112	269	0
1856	98	0	97	364	267	-230	-85	315	79	-112	-56	-89	-40	93	0
1857	98	0	80	345	265	-212	-92	305	5	-256	-83	-46	-67	15	0
1858	98	0	33	347	314	-190	-140	330	77	-203	0	-29	-25	93	0
1859	98	0	61	353	292	-207	-115	322	205	-131	-77	5	-67	194	0
1860	98	0	132	347	215	-239	-41	281	174	-139	-133	-161	-141	135	0
1861	98	0	348	333	-15	-340	181	159	135	-223	-38	25	-11	225	0
1862	98	0	478	343	-135	-410	306	104	190	-225	-42	65	110	258	0
1863	98	0	332	351	19	-341	156	185	195	-81	-153	-5	62	215	0
1864	98	0	186	341	155	-263	15	248	291	-203	-147	-29	-23	188	0
1865	98	0	95	341	246	-218	-75	293	232	-256	-178	-139	-100	159	0
1866	98	0	142	343	201	-242	-29	272	254	-120	-89	-108	-98	176	0
1867	98	0	83	339	256	-211	-86	297	135	-205	-27	-56	-38	17	0
1868	98	0	23	335	312	-179	-144	323	246	-168	-73	-50	-65	19	0
1869	98	0	14	341	327	-177	-156	334	304	-129	-157	-44	-13	100	0
1870	98	0	186	331	145	-258	20	238	349	-91	-188	-62	3	302	0
1871	98	0	362	343	-19	-352	190	162	329	-118	-38	-40	19	283	0
1872	98	0	558	337	-221	-447	389	58	269	-102	75	21	29	306	0
1873	98	0	361	325	-36	-343	198	144	335	-122	13	73	120	178	0
1874	98	0	175	322	147	-248	14	234	298	-159	-58	-116	36	217	0
1875	98	0	85	306	221	-195	-68	263	244	-106	0	-174	-176	178	0
1876	98	0	89	300	211	-194	-61	255	164	-65	19	-69	-98	93	0
1877	98	0	41	300	259	-170	-109	279	71	-52	50	-5	-95	77	0
1878	98	0	-74	312	386	-119	-230	349	192	-29	-5	13	-100	27	0
1879	98	0	31	320	289	-175	-129	304	316	-48	-32	-23	-36	168	0
1880	98	0	141	323	182	-232	-20	252	318	116	-36	-75	-129	230	0
1881	98	0	340	333	-7	-336	173	163	289	91	29	85	-52	248	0
1882	98	0	380	380	0	-380	190	190	213	17	-38	95	54	168	0
1883	98	0	383	415	32	-399	175	223	327	100	29	-36	40	217	0
1884	98	0	268	419	151	-343	58	285	349	242	141	131	-168	-67	0
1885	98	0	-144	428	572	-142	-358	500	407	102	-217	-147	-184	64	0
1886	98	0	151	440	289	-295	-69	364	378	71	-207	-184	-114	271	0
1887	98	0	198	438	240	-318	-21	339	184	190	-23	-164	-31	254	0
1888	98	0	161	440	279	-300	-59	359	77	151	19	108	-143	-50	0
1889	98	0	60	413	353	-236	-146	383	333	225	87	153	-133	-116	0
1890	98	0	-64	411	475	-173	-269	443	254	44	-232	-151	-180	164	0
1891	98	0	386	413	27	-399	179	220	265	98	-273	-97	-112	306	0
1892	98	0	546	415	-131	-480	338	142	77	52	-93	27	-15	341	0
1893	98	0	438	407	-31	-422	234	188	240	38	83	48	-3	234	0
1894	98	0	363	413	50	-388	156	231	95	98	-69	-40	-114	157	0
1895	98	0	73	395	322	-234	-124	358	-64	15	7	58	-36	5	0
1896	98	0	83	393	310	-238	-113	351	-56	79	-112	17	-83	116	0
1897	98	0	154	386	232	-270	-39	309	-58	-29	-83	42	-38	54	0
1898	98	0	35	362	327	-198	-146	344	5	34	7	21	-54	15	0
1899	98	0	32	355	323	-193	-145	339	54	91	-139	-40	-77	104	0
1900	98	0	231	349	118	-290	56	233	56	155	-25	-1	-106	89	0
1901	98	0	362	316	-46	-339	204	135	71	87	-81	64	65	178	0
1902	98	0	498	316	-182	-407	340	67	54	69	-112	44	83	285	0
1903	98	0	437	331	-106	-384	271	112	56	190	143	11	31	128	0
1904	98	0	262	322	60	-292	101	191	95	190	95	-77	-180	-112	0
1905	98	0	130	304	174	-217	-22	239	81	-67	-7	36	9	25	0
1906	98	0	85	298	213	-191	-64	255	-3	-67	-27	-71	5	-44	0
1907	98	0	198	300	102	-249	48	201	-11	27	126	29	29	-17	0
1908	98	0	36	294	258	-165	-111	276	52	48	67	31	13	-21	0
1909	98	0	77	292	215	-184	-69	253	122	-15	-15	-31	97	-31	0
1910	98	0	314	291	-23	-302	168	134	172	98	9	-40	153	85	0
1911	98	0	369	292	-77	-330	223	107	75	164	83	17	85	186	0
1912	98	0	608	283	-325	-445	466	-21	7	164	126	83	112	95	0
1913	98	0	467	279	-188	-373	327	45	-9	128	126	131	116	81	0
1914	98	0	212	281	69	-246	71	175	81	98	32	-135	166	58	0
1915	98	0	220	285	65	-252	77	175	31	217	13	-75	38	-48	0
1916	98	0	140	281	141	-210	0	211	0	48	58	-62	56	89	0
1917	98	0	132	273	141	-202	-4	207	-71	25	17	44	149	-32	0
1918	98	0	103	285	182	-194	-39	233	64	207	91	93	98	38	0
1919	98	0	103	277	174	-190	-35	225	108	170	44	-48	112	9	0
1920	98	0	225	265	40	-245	92	152	112	232	93	-40	-17	108	0
1921	98	0	366	250	-116	-308	241	67	31	172	95	44	180	147	0
1922	98	0	508	250	-258	-379	383	-4	97	277	69	73	128	114	0
1923	98	0	315	110	-205	-212	260	-47	93	178	40	81	197	0	0
1924	98	0	273	209	-64	-241	168	72	240	124	-1	21	122	-9	0
1925	98	0	54	263	209	-158	-77	236	256	124	-5	-102	102	-149	0
1926	98	0	281	655	374	-468	-46	514	285	131	11	-62	-5	-223	0
1927	98	0	254	793	539	-523	-142	666	209	240	186	97	87	-217	0
1928	98	0	163	952	789	-557	-313	870	199	223	147	110	197	-306	0
1929	98	0	97	1119	1022	-608	-462	1070	343	153	62	244	209	-192	0
1930	98	0	192	1177	985	-684	-396	1081	399	164	128	188	205	-170	0
1931	98	0	299	1280	981	-789	-341	1130	360	389	190	488	226	-3	0
1932	98	0	488	1392	904	-940	-208	1148	192	120	258	360	283	-102	0
1933	98	0	528	1532	1004	-1030	-238	1268	327	120	294	430	541	-77	0
1934	98	0	700	1565	865	-1132	-82	1215	403	254	120	318	362	159	0
1935	98	0	1767	1767	0	-1767	883	883	469	207	285	399	343	415	0
1936	98	0	2114	1610	-504	-1862	1309	553	452	207	399	578	523	564	1
1937	98	0	1758	1522	-236	-1640	997	643	397	36	271	428	368	353	0
1938	98	0	1563	1474	-89	-1518	826	692	529	69	182	469	234	477	0
1939	98	0	1287	1519	232	-1403	527	875	554	-50	79	291	52	485	0
1940	98	0	1364	1575	211	-1469	576	893	322	-184	269	166	-98	459	0
1941	98	0	1529	1668	139	-1598	695	903	192	-343	310	273	-7	562	0
1942	98	0	1908	1827	-81	-1867	994	873	128	-382	207	254	3	599	0
1943	98	0	1864	1986	122	-1925	871	1054	-64	-304	401	331	-271	236	0
1944	98	0	1576	2192	616	-1884	480	1404	112	-195	230	213	-531	-31	0
1945	93	0	1336	2459	1123	-1897	106	1791	186	-184	-32	13	-772	21	0
1946	93	0	1407	2716	1309	-2061	49	2012	-71	-275	-65	-170	-892	190	0
1947	93	0	1490	2939	1449	-2214	20	2194	-228	-304	203	-104	-818	126	0
1948	93	0	1350	3220	1870	-2285	-260	2545	-388	-322	481	25	-808	-67	0
1949	93	0	1333	3666	2333	-2499	-500	2999	-217	-356	444	-5	-890	-248	0
1950	93	0	1649	4202	2553	-2925	-452	3377	-89	-457	190	-162	-832	118	0
1951	93	0	2262	4822	2560	-3542	-149	3691	19	-351	151	-42	-797	0	0
1952	93	0	2802	5325	2523	-4063	139	3924	7	-203	-147	7	-741	-197	0
1953	93	0	2856	5573	2717	-4214	69	4145	190	19	-279	3	-737	-428	0
1954	93	0	2632	5569	2937	-4100	-152	4253	230	182	-601	-38	-917	-323	0
1955	93	0	2421	5400	2979	-3910	-279	4189	438	281	-758	-54	-871	-75	0
1956	93	0	1952	5026	3074	-3489	-561	4050	292	226	-504	3	-733	-50	0
1957	93	0	1808	4555	2747	-3181	-469	3651	267	-85	-271	93	-616	-93	0
1958	93	0	1595	4153	2558	-2874	-481	3355	327	-159	81	129	-504	67	0
1959	93	0	1366	3748	2382	-2557	-508	3065	95	-157	112	-52	-516	75	0
1960	93	0	1412	3400	1988	-2406	-288	2694	-62	-258	393	-67	-389	83	0
1961	93	0	1479	3071	1592	-2275	-56	2331	77	-386	98	-151	19	457	0
1962	93	0	1754	2931	1177	-2342	288	2054	36	21	162	-89	75	356	0
1963	93	0	1493	2754	1261	-2123	116	2007	36	428	50	-228	83	256	0
1964	93	0	1362	2667	1305	-2014	28	1986	97	366	-304	-263	174	285	0
1965	93	0	1224	2607	1383	-1915	-79	1995	81	341	-419	-244	327	221	0
1966	93	0	1240	2586	1346	-1913	-53	1966	40	318	-291	-46	475	186	0
1967	93	0	1185	2564	1379	-1874	-97	1971	-102	124	-184	-15	463	75	0
1968	93	0	1168	2562	1394	-1865	-113	1978	-27	112	-69	19	663	54	0
1969	93	0	1102	2572	1470	-1837	-184	2021	-40	-1	-112	0	647	126	0
1970	93	0	1236	2580	1344	-1908	-54	1962	-36	19	-139	-85	704	83	0
1971	93	0	1453	2580	1127	-2016	163	1853	-100	133	36	19	871	180	0
1972	93	0	1513	2578	1065	-2045	224	1821	-302	-19	54	-11	756	-13	0
1973	93	0	1531	2584	1053	-2057	239	1818	-131	31	11	97	814	23	0
1974	93	0	1224	2580	1356	-1902	-66	1968	-199	-42	100	-197	768	32	0
1975	93	0	1189	2564	1375	-1876	-93	1969	-170	-95	128	-174	750	128	0
1976	93	0	995	2510	1515	-1752	-260	2012	-254	-219	277	-182	739	5	0
1977	93	0	1020	2496	1476	-1758	-228	1986	-271	-248	405	0	607	29	0
1978	93	0	881	2467	1586	-1674	-352	2026	-161	-137	238	5	605	-27	0
1979	93	0	904	2463	1559	-1683	-327	2011	1	-124	230	23	533	155	0
1980	93	0	972	2421	1449	-1696	-238	1935	60	29	-52	-67	420	238	0
1981	93	0	1275	2386	1111	-1830	82	1748	174	176	-15	129	475	291	0
1982	93	0	1340	2360	1020	-1850	160	1690	56	188	-97	211	483	225	0
1983	93	0	1395	2357	962	-1876	216	1659	355	469	-40	174	195	184	0
1984	93	0	1123	2337	1214	-1730	-45	1775	292	382	-195	135	302	129	0
1985	93	0	1044	2326	1282	-1685	-119	1804	195	273	-110	-17	-25	60	0
1986	93	0	1100	2275	1175	-1687	-37	1725	205	230	-13	13	97	133	0
1987	93	0	1058	2254	1196	-1656	-69	1725	95	58	-34	139	135	129	0
1988	93	0	1168	2248	1080	-1708	44	1664	145	42	56	-11	-44	100	0
1989	93	0	1158	2225	1067	-1691	45	1646	124	9	-11	-67	-58	246	0
1990	93	0	1216	2180	964	-1698	126	1572	151	-69	-155	-234	-69	341	0
1991	93	0	1498	2155	657	-1826	420	1406	83	-87	-104	-97	-124	395	0
1992	93	0	1488	2130	642	-1809	423	1386	65	-166	62	0	-137	438	0
1993	93	0	1449	2106	657	-1777	396	1381	0	-292	-29	-145	-180	273	0
1994	93	0	1327	2095	768	-1711	279	1431	67	-258	-65	-120	-164	386	0
1995	93	0	1216	2077	861	-1646	177	1469	38	-291	-176	-141	-316	100	0
1996	93	0	1156	2050	894	-1603	131	1472	65	-322	-316	-186	-320	442	0
1997	93	0	1203	2021	818	-1612	192	1419	-25	-203	-153	-219	-197	320	0
1998	93	0	1122	1996	874	-1559	124	1435	-131	-75	-60	-32	-141	129	0
1999	93	0	924	1971	1047	-1447	-61	1509	116	-3	-277	-75	-207	-102	0
[truncated: 31,025 more rows]
