# Supplementary material for: A Robust and Real-Time Capable Envelope-Based Algorithm for Heart Sound Classification: Validation under Different Physiological Conditions
Source: Sensors (Basel). 2020 Feb 11;20(4):972. doi: 10.3390/s20040972 (PMC7070375; doi:10.3390/s20040972)
Supplement: Supplementary file 1 [file sensors-20-00972-s001.zip › Messungen/ys/ys10_unfiltered.csv]

Dataset No.	Pulse (bpm)	Pacer Bit	leadI (�V)	leadII (�V)	leadIII (�V)	lead_avR (�V)	lead_avL (�V)	lead_avF (�V)	V1 (�V)	V2 (�V)	V3 (�V)	V4 (�V)	V5 (�V)	V6 (�V)	R-Wave
1	0	0	-13908	-422	13486	7165	-13697	6532	-1259	-4915	-2114	-4576	-5247	-4888	0
2	0	0	-11125	-413	10712	5769	-10918	5149	-781	-3119	-1198	-2851	-3781	-2774	0
3	0	0	-6735	-403	6332	3569	-6533	2964	-128	-562	93	-787	-2037	-523	0
4	0	0	-5790	-413	5377	3101	-5583	2482	34	-168	139	-516	-1858	-424	0
5	0	0	-5904	-405	5499	3154	-5701	2547	-1	-209	65	-632	-2017	-424	0
6	0	0	-6007	-409	5598	3208	-5802	2594	-7	-203	137	-675	-1872	-300	0
7	0	0	-6213	-411	5802	3312	-6007	2695	-139	-376	-1	-801	-2110	-613	0
8	0	0	-6496	-422	6074	3459	-6285	2826	-248	-873	-157	-1264	-2568	-1418	0
9	0	0	-9943	-432	9511	5187	-9727	4539	-857	-3138	-1297	-3111	-4141	-3750	1
10	0	0	-12582	-434	12148	6508	-12365	5857	-1152	-4397	-1938	-4134	-5032	-4834	0
11	0	0	-12535	-436	12099	6485	-12317	5831	-966	-4097	-1792	-3814	-4572	-4085	0
12	0	0	-9649	-438	9211	5043	-9430	4386	-587	-2374	-900	-2009	-2894	-1974	0
13	0	0	-5175	-407	4768	2791	-4971	2180	145	294	382	46	-1224	155	0
14	0	0	-4096	-426	3670	2261	-3883	1622	254	653	529	269	-1125	275	0
15	0	0	-4267	-422	3845	2344	-4056	1711	254	550	438	98	-1169	308	0
16	0	0	-4381	-428	3953	2404	-4167	1762	232	543	296	-9	-1196	170	0
17	0	0	-4565	-422	4143	2493	-4354	1860	155	353	302	-73	-1346	104	0
18	0	0	-4877	-419	4458	2648	-4667	2019	-77	-122	-25	-552	-1839	-840	0
19	0	0	-8275	-432	7843	4353	-8059	3705	-696	-2341	-1082	-2411	-3476	-3032	0
20	0	0	-11084	-430	10654	5757	-10869	5112	-1020	-3726	-1683	-3567	-4271	-4184	0
21	0	0	-11101	-430	10671	5765	-10886	5120	-938	-3486	-1608	-3199	-3909	-3598	0
22	0	0	-8209	-455	7754	4332	-7981	3649	-434	-1584	-632	-1435	-2425	-1456	0
23	0	0	-3901	-510	3391	2205	-3646	1440	209	772	554	508	-785	704	0
24	0	0	-2870	-595	2275	1732	-2572	840	310	1171	568	727	-560	750	0
25	0	0	-3062	-667	2395	1864	-2728	864	351	1098	679	638	-758	620	0
26	0	0	-3495	-735	2760	2115	-3127	1012	325	909	500	430	-762	597	0
27	0	0	-3664	-754	2910	2209	-3287	1078	209	649	273	180	-808	498	0
28	0	0	-4031	-801	3230	2416	-3630	1214	-23	197	131	-327	-1394	-281	0
29	0	0	-7453	-772	6681	4112	-7067	2954	-741	-2079	-820	-2126	-3094	-2776	0
30	0	0	-10388	-675	9713	5531	-10050	4519	-956	-3472	-1610	-3299	-3944	-3874	0
31	0	0	-10446	-525	9921	5485	-10183	4698	-836	-3292	-1447	-2952	-3686	-3212	0
32	0	0	-7439	-318	7121	3878	-7280	3401	-450	-1474	-626	-1319	-2260	-1358	0
33	0	0	-2872	-42	2830	1457	-2851	1394	337	1049	624	715	-481	921	0
34	0	0	-1787	182	1969	802	-1878	1075	420	1301	696	874	-413	993	0
35	0	0	-1804	382	2186	711	-1995	1284	312	1255	791	711	-578	803	0
36	0	0	-1860	638	2498	611	-2179	1568	368	1107	665	578	-690	807	0
37	0	0	-2039	1039	3078	500	-2558	2058	182	657	347	325	-644	630	0
38	0	0	-2049	1586	3635	231	-2842	2610	95	312	128	-110	-1198	-112	0
39	0	0	-5232	2050	7282	1591	-6257	4666	-556	-1897	-869	-2099	-2944	-2448	0
40	0	0	-7915	2469	10384	2723	-9149	6426	-933	-3381	-1542	-3193	-3804	-3726	0
41	0	0	-7865	2624	10489	2620	-9177	6556	-861	-3150	-1381	-2972	-3495	-3074	0
42	0	0	-4897	2531	7428	1183	-6162	4979	-310	-1237	-444	-1202	-1972	-1098	0
43	0	0	-506	2246	2752	-870	-1629	2499	364	1138	667	851	-283	1103	0
44	0	0	481	1831	1350	-1156	-434	1590	393	1546	814	968	-79	1189	0
45	0	0	169	1340	1171	-754	-501	1255	459	1392	760	927	-225	1233	0
46	0	0	-245	905	1150	-330	-697	1027	393	1253	556	682	-281	1125	0
47	0	0	-578	523	1101	27	-839	812	341	1047	527	554	-450	797	0
48	0	0	-999	205	1204	397	-1101	704	100	436	223	120	-905	9	0
49	0	0	-4494	-120	4374	2307	-4434	2127	-514	-1629	-774	-1747	-2549	-2395	0
50	0	0	-7451	-351	7100	3901	-7275	3374	-876	-3063	-1470	-2911	-3379	-3443	0
51	0	0	-7519	-510	7009	4014	-7264	3249	-754	-2927	-1400	-2683	-3111	-2948	0
52	0	0	-4600	-616	3984	2608	-4292	1684	-275	-1222	-570	-890	-1466	-931	0
53	0	0	-144	-671	-527	407	191	-599	399	1305	599	1032	65	1229	0
54	0	0	1226	-675	-1901	-275	1563	-1288	547	1681	797	1338	285	1387	0
55	0	0	1156	-630	-1786	-263	1471	-1208	529	1612	774	1208	199	1400	0
56	0	0	1067	-613	-1680	-227	1373	-1146	500	1453	552	989	56	1270	0
57	0	0	1034	-558	-1592	-238	1313	-1075	471	1350	578	884	-32	1127	0
58	0	0	706	-512	-1218	-97	962	-865	271	789	424	306	-552	329	0
59	0	0	-2505	-490	2015	1497	-2260	762	-356	-1377	-661	-1571	-2165	-2163	0
60	0	0	-5320	-467	4853	2893	-5086	2193	-706	-2890	-1423	-2615	-2985	-3148	0
61	0	0	-5392	-430	4962	2911	-5177	2266	-760	-2723	-1363	-2510	-2731	-2688	0
62	0	0	-2166	-397	1769	1281	-1967	686	-77	-797	-378	-692	-1216	-646	0
63	0	0	2186	-401	-2587	-892	2386	-1494	481	1586	783	1328	531	1633	0
64	0	0	3470	-417	-3887	-1526	3678	-2152	529	1959	791	1505	647	1614	0
65	0	0	3465	-415	-3880	-1525	3672	-2147	642	2044	1014	1458	632	1505	0
66	0	0	3151	-424	-3575	-1363	3363	-1999	601	1775	727	1241	519	1484	0
67	0	0	3176	-420	-3596	-1378	3386	-2008	562	1489	494	1045	434	1497	0
68	0	0	2910	-428	-3338	-1241	3124	-1883	277	1018	376	607	-40	690	0
69	0	0	-326	-426	-100	376	-113	-263	-275	-1131	-500	-1131	-1755	-1720	0
70	0	0	-3344	-444	2900	1894	-3122	1228	-807	-2471	-1164	-2399	-2727	-2985	0
71	0	0	-3573	-440	3133	2006	-3353	1346	-560	-2568	-1208	-2163	-2393	-2465	0
72	0	0	-668	-436	232	552	-450	-102	-58	-807	-405	-646	-876	-333	0
73	0	0	3684	-413	-4097	-1635	3890	-2255	574	1827	789	1497	725	1788	0
74	0	0	5030	-413	-5443	-2308	5236	-2928	655	2077	940	1713	851	1994	0
75	0	0	4790	-413	-5203	-2188	4996	-2808	752	2046	873	1639	797	1934	0
76	0	0	4495	-415	-4910	-2040	4702	-2662	529	1833	896	1526	702	1645	0
77	0	0	4293	-417	-4710	-1938	4501	-2563	547	1592	690	1282	585	1443	0
78	0	0	3905	-417	-4322	-1744	4113	-2369	300	1061	358	721	15	799	0
79	0	0	533	-419	-952	-57	742	-685	-246	-987	-448	-1196	-1610	-1619	0
80	0	0	-2416	-424	1992	1420	-2204	784	-634	-2529	-1132	-2283	-2706	-2968	0
81	0	0	-2619	-420	2199	1519	-2409	889	-646	-2502	-1146	-2145	-2209	-2326	0
82	0	0	120	-397	-517	138	318	-457	-46	-727	-252	-446	-836	-424	0
83	0	0	4415	-378	-4793	-2018	4604	-2585	473	1829	841	1544	861	1874	0
84	0	0	5690	-384	-6074	-2653	5882	-3229	698	2073	1022	1786	1076	1957	0
85	0	0	5360	-368	-5728	-2496	5544	-3048	686	1918	944	1639	935	1885	0
86	0	0	5166	-374	-5540	-2396	5353	-2957	737	1792	845	1476	700	1697	0
87	0	0	4891	-370	-5261	-2260	5076	-2815	475	1491	706	1311	779	1590	0
88	0	0	4466	-356	-4822	-2055	4644	-2589	389	975	440	805	213	733	0
89	0	0	1170	-349	-1519	-410	1344	-934	-182	-1177	-523	-1082	-1530	-1658	0
90	0	0	-1758	-364	1394	1061	-1576	515	-646	-2628	-1233	-2331	-2430	-2830	0
91	0	0	-2009	-345	1664	1177	-1836	659	-564	-2589	-1212	-2165	-2194	-2397	0
92	0	0	798	-323	-1121	-237	959	-722	11	-774	-258	-471	-690	-405	0
93	0	0	4972	-314	-5286	-2329	5129	-2800	597	1658	801	1526	1037	1829	0
94	0	0	6316	-320	-6636	-2998	6476	-3478	791	2089	937	1835	1222	1895	0
95	0	0	6074	-300	-6374	-2887	6224	-3337	746	1980	863	1649	1150	1905	0
96	0	0	5782	-294	-6076	-2744	5929	-3185	628	1843	729	1358	997	1808	0
97	0	0	5588	-292	-5880	-2648	5734	-3086	570	1664	737	1268	855	1503	0
98	0	0	5139	-289	-5428	-2425	5283	-2858	428	1125	514	797	316	725	0
99	0	0	1821	-285	-2106	-768	1963	-1195	-223	-1142	-626	-1179	-1297	-1724	0
100	0	0	-1225	-283	942	754	-1083	329	-582	-2622	-1305	-2399	-2267	-2975	0
101	0	0	-1512	-273	1239	892	-1375	483	-523	-2545	-1224	-2213	-2122	-2545	0
102	0	0	1142	-248	-1390	-447	1266	-819	-29	-762	-353	-549	-605	-496	0
103	0	0	5312	-246	-5558	-2533	5435	-2902	576	1683	805	1486	1129	1736	0
104	0	0	6455	-234	-6689	-3110	6572	-3461	744	1938	946	1695	1278	1837	0
105	0	0	6195	-232	-6427	-2981	6311	-3329	791	1858	851	1522	1270	1763	0
106	0	0	5824	-232	-6056	-2796	5940	-3144	692	1761	591	1361	1098	1693	0
107	0	0	5513	-219	-5732	-2647	5622	-2975	572	1513	688	1030	940	1404	0
108	0	0	5061	-209	-5270	-2426	5165	-2739	475	1041	471	663	395	694	0
109	0	0	1709	-207	-1916	-751	1812	-1061	-180	-1181	-570	-1204	-1278	-1695	0
110	0	0	-1339	-201	1138	770	-1238	468	-583	-2818	-1342	-2520	-2188	-3034	0
111	0	0	-1703	-184	1519	943	-1611	667	-521	-2780	-1307	-2360	-2004	-2589	0
112	0	0	910	-166	-1076	-372	993	-621	-69	-942	-411	-675	-564	-564	0
113	0	0	5057	-153	-5210	-2452	5133	-2681	630	1561	752	1398	1156	1751	0
114	0	0	6348	-141	-6489	-3103	6418	-3315	721	1941	977	1623	1202	1788	0
115	0	0	6041	-153	-6194	-2944	6117	-3173	781	1866	958	1517	1202	1610	0
116	0	0	5587	-147	-5734	-2720	5660	-2940	783	1687	704	1288	1098	1602	0
117	0	0	5327	-139	-5466	-2594	5396	-2802	562	1295	558	1053	845	1423	0
118	0	0	5043	-129	-5172	-2457	5107	-2650	411	964	426	603	547	770	0
119	0	0	1762	-143	-1905	-809	1833	-1024	-320	-1224	-490	-1187	-1212	-1796	0
120	0	0	-1448	-135	1313	791	-1380	589	-642	-2822	-1208	-2494	-2263	-3187	0
121	0	0	-1902	-137	1765	1019	-1833	814	-498	-2877	-1326	-2421	-1990	-2663	0
122	0	0	729	-118	-847	-305	788	-482	-71	-1096	-523	-777	-506	-665	0
123	0	0	4959	-104	-5063	-2427	5011	-2583	582	1394	690	1319	1286	1786	0
124	0	0	6191	-114	-6305	-3038	6248	-3209	702	1844	849	1602	1319	1823	0
125	0	0	5909	-116	-6025	-2896	5967	-3070	644	1711	805	1468	1187	1800	0
126	0	0	5620	-110	-5730	-2755	5675	-2920	704	1495	803	1228	1053	1575	0
127	0	0	5213	-120	-5333	-2546	5273	-2726	527	1350	669	1140	1035	1394	0
128	0	0	4815	-104	-4919	-2355	4867	-2511	376	822	291	589	593	661	0
129	0	0	1519	-128	-1647	-695	1583	-887	-215	-1274	-607	-1348	-1214	-1763	0
130	0	0	-1646	-137	1509	891	-1577	686	-640	-2801	-1404	-2570	-2411	-3228	0
131	0	0	-1991	-143	1848	1067	-1919	852	-562	-2851	-1336	-2403	-2077	-2735	0
132	0	0	517	-129	-646	-194	581	-387	-170	-1138	-517	-857	-550	-663	0
133	0	0	4662	-120	-4782	-2271	4722	-2451	564	1262	665	1319	1099	1592	0
134	0	0	5886	-133	-6019	-2876	5952	-3076	605	1759	774	1482	1284	1742	0
135	0	0	5589	-141	-5730	-2724	5659	-2935	675	1559	756	1394	1196	1720	0
136	0	0	5339	-131	-5470	-2604	5404	-2800	653	1445	605	1142	1068	1540	0
137	0	0	4893	-143	-5036	-2375	4964	-2589	523	1235	620	1020	913	1371	0
138	0	0	4526	-141	-4667	-2192	4596	-2404	349	679	380	655	446	583	0
139	0	0	1261	-153	-1414	-554	1337	-783	-256	-1420	-663	-1307	-1208	-1811	0
140	0	0	-1891	-153	1738	1022	-1814	792	-680	-3063	-1441	-2531	-2170	-3092	0
141	0	0	-2290	-139	2151	1214	-2220	1006	-607	-2987	-1404	-2395	-2015	-2640	0
142	0	0	225	-128	-353	-48	289	-240	-151	-1276	-583	-799	-640	-760	0
143	0	0	4431	-122	-4553	-2154	4492	-2337	508	1204	605	1241	1094	1456	0
144	0	0	5677	-106	-5783	-2785	5730	-2944	752	1813	797	1519	1326	1699	0
145	0	0	5446	-112	-5558	-2667	5502	-2835	620	1519	585	1418	1220	1553	0
146	0	0	5176	-114	-5290	-2531	5233	-2702	570	1387	508	1173	1090	1466	0
147	0	0	4912	-102	-5014	-2405	4963	-2558	506	1237	597	1088	975	1340	0
148	0	0	4407	-95	-4502	-2156	4454	-2298	298	772	256	535	485	492	0
149	0	0	1275	-102	-1377	-586	1326	-739	-271	-1317	-828	-1301	-1134	-1858	0
150	0	0	-1834	-106	1728	970	-1781	811	-630	-2979	-1524	-2506	-2073	-3117	0
151	0	0	-2331	-112	2219	1221	-2275	1053	-684	-2958	-1509	-2494	-2005	-2760	0
152	0	0	353	-106	-459	-123	406	-282	-79	-1193	-558	-783	-494	-752	0
153	0	0	4367	-120	-4487	-2123	4427	-2303	465	1311	473	1278	1179	1520	0
154	0	0	5781	-116	-5897	-2832	5839	-3006	669	1685	690	1522	1346	1639	0
155	0	0	5597	-124	-5721	-2736	5659	-2922	752	1645	647	1472	1402	1662	0
156	0	0	5257	-126	-5383	-2565	5320	-2754	638	1491	613	1138	1113	1513	0
157	0	0	4912	-147	-5059	-2382	4985	-2603	558	1367	508	1026	1070	1261	0
158	0	0	4489	-155	-4644	-2167	4566	-2399	254	888	292	564	554	453	0
159	0	0	1201	-184	-1385	-508	1293	-784	-306	-1303	-721	-1208	-1041	-1825	0
160	0	0	-1955	-192	1763	1073	-1859	785	-671	-3012	-1505	-2599	-2139	-3072	0
161	0	0	-2419	-188	2231	1303	-2325	1021	-634	-2952	-1497	-2426	-1885	-2716	0
162	0	0	194	-186	-380	-4	287	-283	-120	-1156	-622	-764	-535	-768	0
163	0	0	4235	-195	-4430	-2020	4332	-2312	576	1189	583	1284	1332	1513	0
164	0	0	5679	-197	-5876	-2741	5777	-3036	692	1720	735	1534	1433	1647	0
165	0	0	5419	-197	-5616	-2611	5517	-2906	673	1650	729	1406	1390	1697	0
166	0	0	5123	-213	-5336	-2455	5229	-2774	632	1567	667	1268	1173	1552	0
167	0	0	4705	-234	-4939	-2235	4822	-2586	465	1334	570	987	1070	1297	0
168	0	0	4342	-234	-4576	-2054	4459	-2405	391	859	351	713	647	679	0
169	0	0	1084	-250	-1334	-417	1209	-792	-236	-1332	-795	-1239	-1061	-1685	0
170	0	0	-2064	-258	1806	1161	-1935	774	-595	-2859	-1321	-2423	-2097	-3078	0
171	0	0	-2724	-259	2465	1491	-2594	1103	-562	-2956	-1416	-2401	-1864	-2750	0
172	0	0	-60	-244	-184	152	62	-214	-95	-1261	-671	-925	-494	-576	0
173	0	0	4144	-242	-4386	-1951	4265	-2314	531	1313	632	1241	1301	1631	0
174	0	0	5562	-254	-5816	-2654	5689	-3035	574	1823	981	1606	1423	1784	0
175	0	0	5263	-267	-5530	-2498	5396	-2898	777	1709	789	1501	1272	1505	0
176	0	0	4802	-267	-5069	-2267	4935	-2668	752	1544	772	1216	1303	1553	0
177	0	0	4624	-258	-4882	-2183	4753	-2570	547	1319	370	1014	1028	1377	0
178	0	0	4153	-256	-4409	-1948	4281	-2332	378	933	459	622	679	593	0
179	0	0	1110	-265	-1375	-422	1242	-820	-273	-1220	-752	-1396	-1084	-1623	0
180	0	0	-2131	-277	1854	1204	-1992	788	-673	-2719	-1212	-2473	-2134	-3026	0
181	0	0	-2653	-289	2364	1471	-2508	1037	-649	-2859	-1404	-2438	-1978	-2692	0
182	0	0	-188	-269	-81	228	-53	-175	-240	-1150	-558	-787	-566	-776	0
183	0	0	4008	-261	-4269	-1873	4138	-2265	543	1229	552	1297	1249	1548	0
184	0	0	5395	-283	-5678	-2556	5536	-2980	640	1885	863	1557	1520	1778	0
185	0	0	5182	-271	-5453	-2455	5317	-2862	655	1740	682	1398	1332	1631	0
186	0	0	4916	-275	-5191	-2320	5053	-2733	713	1573	632	1301	1261	1548	0
187	0	0	4571	-271	-4842	-2150	4706	-2556	564	1369	642	1034	1098	1311	0
188	0	0	4187	-271	-4458	-1958	4322	-2364	401	1032	397	711	692	574	0
189	0	0	1073	-292	-1365	-390	1219	-828	-304	-1183	-690	-1107	-1074	-1724	0
190	0	0	-2197	-298	1899	1247	-2048	800	-568	-2803	-1400	-2393	-2033	-2946	0
191	0	0	-2672	-292	2380	1482	-2526	1044	-620	-2793	-1418	-2432	-1897	-2741	0
192	0	0	-181	-281	-100	231	-40	-190	-172	-1193	-539	-847	-519	-878	0
193	0	0	3925	-273	-4198	-1826	4061	-2235	488	1332	661	1297	1198	1489	0
194	0	0	5418	-287	-5705	-2565	5561	-2996	739	1879	807	1652	1429	1685	0
195	0	0	5158	-289	-5447	-2434	5302	-2868	688	1765	836	1495	1385	1645	0
196	0	0	4904	-281	-5185	-2311	5044	-2733	640	1625	661	1268	1253	1480	0
197	0	0	4637	-277	-4914	-2180	4775	-2595	667	1478	690	1148	1090	1334	0
198	0	0	4113	-281	-4394	-1916	4253	-2337	374	964	467	737	568	566	0
199	0	0	1078	-291	-1369	-393	1223	-830	-201	-1140	-525	-1092	-1022	-1777	0
200	0	0	-2211	-304	1907	1257	-2059	801	-537	-2785	-1396	-2461	-2106	-3061	0
201	0	0	-2653	-312	2341	1482	-2497	1014	-554	-2849	-1272	-2384	-2102	-2878	0
202	0	0	-231	-289	-58	260	-86	-173	-95	-1125	-463	-762	-531	-874	0
203	0	0	3919	-281	-4200	-1819	4059	-2240	531	1340	715	1321	1088	1400	0
204	0	0	5478	-285	-5763	-2596	5620	-3024	762	1823	909	1683	1404	1666	0
205	0	0	5199	-275	-5474	-2462	5336	-2874	708	1763	779	1509	1247	1664	0
206	0	0	4912	-279	-5191	-2316	5051	-2735	713	1645	721	1262	1181	1577	0
207	0	0	4559	-275	-4834	-2142	4696	-2554	597	1423	698	1092	999	1268	0
208	0	0	4122	-281	-4403	-1920	4262	-2342	486	1006	304	776	570	622	0
209	0	0	1207	-296	-1503	-455	1355	-899	-143	-1173	-582	-1105	-1115	-1616	0
210	0	0	-2143	-308	1835	1225	-1989	763	-665	-2859	-1177	-2434	-2357	-3241	0
211	0	0	-2623	-292	2331	1457	-2477	1019	-560	-2842	-1212	-2392	-2079	-2884	0
212	0	0	-334	-294	40	314	-187	-127	-217	-1297	-566	-902	-673	-1032	0
213	0	0	3905	-279	-4184	-1813	4044	-2231	665	1229	622	1396	1257	1575	0
214	0	0	5438	-279	-5717	-2579	5577	-2998	799	1883	894	1594	1284	1672	0
215	0	0	5180	-298	-5478	-2441	5329	-2888	669	1689	776	1416	1183	1641	0
216	0	0	4940	-294	-5234	-2323	5087	-2764	721	1635	735	1270	1057	1520	0
217	0	0	4548	-292	-4840	-2128	4694	-2566	562	1334	657	1129	933	1319	0
218	0	0	4179	-298	-4477	-1940	4328	-2387	430	836	496	729	541	632	0
219	0	0	1149	-306	-1455	-421	1302	-880	-207	-1154	-595	-1138	-1138	-1705	0
220	0	0	-2191	-300	1891	1245	-2041	795	-578	-2910	-1354	-2541	-2302	-3121	0
221	0	0	-2606	-304	2302	1455	-2454	999	-545	-3032	-1344	-2523	-2153	-2820	0
222	0	0	-297	-292	5	294	-151	-143	-178	-1288	-537	-929	-756	-933	0
223	0	0	3800	-281	-4081	-1759	3940	-2181	531	1228	587	1278	1002	1396	0
224	0	0	5418	-277	-5695	-2570	5556	-2986	739	1678	785	1548	1338	1643	0
225	0	0	5145	-292	-5437	-2426	5291	-2864	766	1571	799	1420	1262	1612	0
226	0	0	4871	-308	-5179	-2281	5025	-2743	713	1453	605	1222	1041	1476	0
227	0	0	4570	-314	-4884	-2128	4727	-2599	611	1346	653	1035	991	1365	0
228	0	0	4113	-312	-4425	-1900	4269	-2368	382	781	335	692	541	671	0
229	0	0	1152	-349	-1501	-401	1326	-925	-281	-1387	-564	-1103	-1187	-1825	0
230	0	0	-2304	-351	1953	1327	-2128	801	-646	-2875	-1274	-2527	-2347	-3305	0
231	0	0	-2910	-323	2587	1616	-2748	1132	-591	-3142	-1493	-2547	-2219	-3030	0
232	0	0	-396	-296	100	346	-248	-98	-178	-1441	-741	-1051	-741	-892	0
233	0	0	3690	-259	-3949	-1715	3819	-2104	438	1096	541	1090	1136	1482	0
234	0	0	5323	-244	-5567	-2539	5445	-2905	647	1647	840	1676	1299	1670	0
235	0	0	5009	-219	-5228	-2395	5118	-2723	622	1480	677	1255	1152	1631	0
236	0	0	4780	-178	-4958	-2301	4869	-2568	710	1456	607	1198	1111	1530	0
237	0	0	4442	-159	-4601	-2141	4521	-2380	552	1191	587	921	878	1204	0
238	0	0	4090	-143	-4233	-1973	4161	-2188	393	892	356	723	424	644	0
239	0	0	996	-162	-1158	-417	1077	-660	-178	-1282	-764	-1231	-1142	-1825	0
240	0	0	-2271	-157	2114	1214	-2192	978	-618	-2937	-1522	-2551	-2343	-3104	0
241	0	0	-3082	-151	2931	1616	-3006	1390	-582	-3055	-1540	-2525	-2147	-2939	0
242	0	0	-500	-128	372	314	-436	122	-141	-1524	-702	-1006	-851	-1018	0
243	0	0	3589	-126	-3715	-1731	3652	-1920	578	1034	545	1179	1078	1654	0
244	0	0	5190	-135	-5325	-2527	5257	-2730	692	1695	818	1466	1359	1728	0
245	0	0	5025	-137	-5162	-2444	5093	-2649	719	1625	758	1359	1249	1633	0
246	0	0	4516	-145	-4661	-2185	4588	-2403	562	1433	661	1301	1098	1489	0
247	0	0	4279	-155	-4434	-2062	4356	-2294	601	1142	541	1053	964	1261	0
248	0	0	3911	-145	-4056	-1883	3983	-2100	413	801	351	644	686	789	0
249	0	0	999	-172	-1171	-413	1085	-671	-294	-1204	-477	-1179	-1162	-1650	0
250	0	0	-2466	-197	2269	1331	-2367	1036	-673	-2894	-1326	-2533	-2417	-3276	0
251	0	0	-3072	-223	2849	1647	-2960	1313	-673	-3119	-1398	-2457	-2178	-2890	0
252	0	0	-750	-219	531	484	-640	156	-271	-1581	-840	-917	-636	-900	0
253	0	0	3368	-238	-3606	-1565	3487	-1922	494	1047	514	1156	1109	1569	0
254	0	0	4974	-258	-5232	-2358	5103	-2745	723	1685	754	1542	1379	1732	0
255	0	0	4834	-256	-5090	-2289	4962	-2673	657	1507	719	1420	1311	1709	0
256	0	0	4536	-267	-4803	-2134	4669	-2535	659	1472	669	1338	1150	1705	0
257	0	0	4143	-254	-4397	-1944	4270	-2325	568	1204	614	1094	1020	1323	0
258	0	0	3829	-287	-4116	-1771	3972	-2201	329	927	376	781	545	713	0
259	0	0	675	-312	-987	-181	831	-649	-300	-1210	-640	-1057	-1002	-1577	0
260	0	0	-2598	-323	2275	1460	-2436	976	-616	-2931	-1414	-2543	-2075	-3055	0
261	0	0	-3197	-322	2875	1759	-3036	1276	-578	-3034	-1445	-2450	-2038	-2754	0
262	0	0	-1025	-300	725	662	-875	212	-279	-1402	-715	-927	-752	-1008	0
263	0	0	3180	-302	-3482	-1439	3331	-1892	488	1065	595	1179	1140	1503	0
264	0	0	4837	-296	-5133	-2270	4985	-2714	607	1778	807	1602	1491	1769	0
265	0	0	4600	-300	-4900	-2150	4750	-2600	613	1685	647	1309	1352	1722	0
266	0	0	4363	-300	-4663	-2031	4513	-2481	706	1631	614	1288	1164	1569	0
267	0	0	3914	-322	-4236	-1796	4075	-2279	512	1334	485	1076	1014	1350	0
268	0	0	3525	-296	-3821	-1614	3673	-2058	347	927	333	698	700	774	0
269	0	0	567	-327	-894	-120	730	-610	-267	-1090	-597	-1127	-950	-1567	0
270	0	0	-2949	-323	2626	1636	-2787	1151	-748	-2838	-1443	-2558	-2048	-3047	0
271	0	0	-3569	-318	3251	1943	-3410	1466	-684	-3008	-1538	-2533	-2005	-2762	0
272	0	0	-1305	-314	991	809	-1148	338	-285	-1326	-692	-1043	-669	-964	0
273	0	0	2764	-310	-3074	-1227	2919	-1692	322	1146	578	1156	1200	1458	0
274	0	0	4542	-302	-4844	-2120	4693	-2573	646	1813	748	1540	1503	1757	0
275	0	0	4293	-318	-4611	-1987	4452	-2464	601	1740	700	1441	1470	1681	0
276	0	0	3990	-310	-4300	-1840	4145	-2305	585	1631	574	1286	1208	1666	0
277	0	0	3629	-322	-3951	-1653	3790	-2136	506	1367	516	1082	1012	1344	0
278	0	0	3269	-318	-3587	-1475	3428	-1952	345	1008	492	799	756	797	0
279	0	0	281	-314	-595	16	438	-454	-323	-999	-549	-1067	-904	-1652	0
280	0	0	-3171	-349	2822	1760	-2996	1236	-618	-2716	-1255	-2364	-2040	-3138	0
281	0	0	-4001	-323	3678	2162	-3839	1677	-566	-3005	-1472	-2537	-2005	-2828	0
282	0	0	-1561	-339	1222	950	-1391	441	-217	-1392	-679	-1088	-591	-818	0
283	0	0	2517	-389	-2906	-1064	2711	-1647	426	1065	459	1121	1142	1625	0
284	0	0	4380	-473	-4853	-1953	4616	-2663	677	1786	905	1722	1567	1844	0
285	0	0	3907	-572	-4479	-1667	4193	-2525	589	1780	841	1486	1338	1639	0
286	0	0	3706	-657	-4363	-1524	4034	-2510	605	1538	622	1243	1272	1606	0
287	0	0	3386	-680	-4066	-1353	3726	-2373	609	1375	739	1148	1115	1493	0
288	0	0	2835	-754	-3589	-1040	3212	-2171	228	871	382	717	816	807	0
289	0	0	122	-692	-814	285	468	-753	-246	-1148	-465	-917	-847	-1443	0
290	0	0	-3545	-597	2948	2071	-3246	1175	-620	-2865	-1451	-2490	-2064	-2958	0
291	0	0	-4054	-477	3577	2265	-3815	1550	-766	-3072	-1400	-2337	-1974	-2939	0
292	0	0	-1716	-312	1404	1014	-1560	546	-188	-1425	-616	-1012	-653	-981	0
293	0	0	2520	-42	-2562	-1239	2541	-1302	424	999	496	1098	1229	1524	0
294	0	0	4579	203	-4376	-2391	4477	-2086	754	1757	849	1596	1441	1846	0
295	0	0	4373	356	-4017	-2364	4195	-1830	675	1813	863	1491	1239	1530	0
296	0	0	4115	554	-3561	-2334	3838	-1503	616	1513	688	1237	1173	1486	0
297	0	0	4028	940	-3088	-2484	3558	-1074	547	1196	494	1142	1187	1356	0
298	0	0	3970	1526	-2444	-2748	3207	-459	413	911	436	781	776	795	0
299	0	0	1319	2095	776	-1707	271	1435	-122	-1041	-651	-1127	-913	-1507	0
300	0	0	-1850	2553	4403	-351	-3126	3478	-603	-2836	-1437	-2463	-2081	-2972	0
301	0	0	-2381	2727	5108	-173	-3744	3917	-688	-3003	-1460	-2560	-2015	-2853	0
302	0	0	-155	2671	2826	-1258	-1490	2748	-161	-1369	-667	-995	-671	-1045	0
303	0	0	3788	2411	-1377	-3099	2582	517	432	1098	498	1076	1063	1363	0
304	0	0	5512	2009	-3503	-3760	4507	-747	692	1761	818	1614	1402	1649	0
305	0	0	4985	1538	-3447	-3261	4216	-954	642	1645	704	1394	1301	1565	0
306	0	0	4632	1140	-3492	-2886	4062	-1176	698	1602	649	1202	1214	1519	1
307	0	0	4033	770	-3263	-2401	3648	-1246	558	1338	531	1035	1001	1154	0
308	0	0	3513	409	-3104	-1961	3308	-1347	424	929	492	777	644	688	0
309	0	0	459	108	-351	-283	405	-121	-304	-1063	-616	-1165	-1035	-1654	0
310	0	0	-3074	-122	2952	1598	-3013	1415	-677	-2886	-1460	-2562	-2122	-3160	0
311	0	0	-3819	-285	3534	2052	-3676	1624	-649	-2997	-1458	-2638	-2120	-3030	0
312	0	0	-1656	-415	1241	1035	-1448	413	-252	-1491	-630	-1131	-840	-1103	0
313	0	0	2355	-477	-2832	-939	2593	-1654	386	1006	453	1134	952	1264	0
314	0	0	4325	-517	-4842	-1904	4583	-2679	713	1759	853	1540	1270	1695	0
315	0	0	3991	-502	-4493	-1744	4242	-2497	679	1691	696	1309	1210	1596	0
316	0	0	3824	-492	-4316	-1666	4070	-2404	653	1588	585	1233	1117	1468	0
317	0	0	3449	-452	-3901	-1498	3675	-2176	550	1251	626	970	1020	1216	0
318	0	0	3196	-391	-3587	-1402	3391	-1989	411	977	494	663	580	770	0
319	0	0	298	-386	-684	44	491	-535	-230	-1152	-599	-1086	-1092	-1649	0
320	0	0	-3101	-370	2731	1735	-2916	1180	-661	-2908	-1389	-2490	-2205	-3076	0
321	0	0	-3834	-356	3478	2095	-3656	1561	-597	-3142	-1489	-2613	-2194	-2968	0
322	0	0	-1681	-343	1338	1012	-1509	497	-226	-1612	-721	-1144	-999	-1220	0
323	0	0	2418	-329	-2747	-1044	2582	-1538	475	993	593	1037	865	1278	0
324	0	0	4226	-329	-4555	-1948	4390	-2442	735	1718	876	1484	1107	1610	0
325	0	0	4049	-345	-4394	-1852	4221	-2369	634	1515	706	1334	1101	1532	0
326	0	0	3763	-347	-4110	-1708	3936	-2228	659	1423	723	1198	987	1565	0
327	0	0	3426	-345	-3771	-1540	3598	-2058	531	1148	638	971	807	1216	0
328	0	0	3121	-345	-3466	-1388	3293	-1905	341	884	510	768	519	723	0
329	0	0	355	-366	-721	5	538	-543	-205	-1200	-502	-1039	-1175	-1647	0
330	0	0	-3146	-374	2772	1760	-2959	1199	-644	-3001	-1445	-2547	-2349	-3140	0
331	0	0	-3770	-364	3406	2067	-3588	1521	-638	-3210	-1497	-2673	-2306	-2977	0
332	0	0	-1747	-349	1398	1048	-1572	524	-306	-1672	-667	-1144	-1051	-1261	0
333	0	0	2258	-351	-2609	-953	2433	-1480	364	830	533	894	772	1198	0
334	0	0	4297	-347	-4644	-1975	4470	-2495	777	1571	857	1501	1191	1621	0
335	0	0	4025	-345	-4370	-1840	4197	-2357	626	1456	713	1336	1096	1540	0
336	0	0	3840	-331	-4171	-1754	4005	-2251	665	1423	723	1216	869	1423	0
337	0	0	3471	-335	-3806	-1568	3638	-2070	541	1239	558	993	801	1249	0
338	0	0	3178	-343	-3521	-1417	3349	-1932	372	867	397	731	395	688	0
339	0	0	547	-339	-886	-104	716	-612	-164	-1034	-442	-983	-1181	-1641	0
340	0	0	-2995	-347	2648	1671	-2821	1150	-661	-2917	-1346	-2522	-2395	-3332	0
341	0	0	-3724	-349	3375	2036	-3549	1513	-589	-3092	-1544	-2599	-2281	-3140	0
342	0	0	-1588	-329	1259	958	-1423	465	-219	-1697	-855	-1195	-966	-1253	0
343	0	0	2551	-306	-2857	-1122	2704	-1581	446	863	473	935	915	1344	0
344	0	0	4466	-314	-4780	-2076	4623	-2547	704	1722	865	1559	1226	1596	0
345	0	0	4159	-316	-4475	-1921	4317	-2395	725	1654	779	1433	1065	1427	0
346	0	0	3967	-322	-4289	-1822	4128	-2305	665	1546	605	1148	1034	1323	0
347	0	0	3693	-285	-3978	-1704	3835	-2131	611	1196	471	1094	979	1229	0
348	0	0	3393	-296	-3689	-1548	3541	-1992	444	929	265	789	733	832	0
349	0	0	650	-302	-952	-174	801	-627	-157	-1037	-549	-1057	-956	-1511	0
350	0	0	-2622	-289	2333	1455	-2477	1022	-661	-2807	-1410	-2554	-2232	-3195	0
351	0	0	-3560	-294	3266	1927	-3413	1486	-706	-3140	-1464	-2454	-2267	-3115	0
352	0	0	-1491	-296	1195	893	-1343	449	-232	-1616	-834	-1098	-937	-1309	0
353	0	0	2603	-254	-2857	-1174	2730	-1555	457	1026	391	991	1080	1400	0
354	0	0	4526	-244	-4770	-2141	4648	-2507	698	1716	776	1501	1383	1755	0
355	0	0	4299	-240	-4539	-2029	4419	-2389	729	1810	795	1307	1140	1507	0
356	0	0	3959	-244	-4203	-1857	4081	-2223	632	1468	609	1247	1096	1491	0
357	0	0	3718	-226	-3944	-1746	3831	-2085	514	1216	434	1074	1187	1317	0
358	0	0	3318	-232	-3550	-1543	3434	-1891	420	913	405	739	727	838	0
359	0	0	636	-244	-880	-196	758	-562	-108	-1016	-550	-1022	-915	-1431	0
360	0	0	-2746	-238	2508	1492	-2627	1135	-568	-2799	-1431	-2473	-2075	-3051	0
361	0	0	-3563	-221	3342	1892	-3452	1560	-651	-3049	-1563	-2597	-2168	-2908	0
362	0	0	-1436	-195	1241	815	-1338	523	-186	-1422	-713	-1082	-793	-1068	0
363	0	0	2398	-184	-2582	-1107	2490	-1383	444	933	523	1041	940	1336	0
364	0	0	4398	-174	-4572	-2112	4485	-2373	669	1784	812	1579	1441	1755	0
365	0	0	4258	-174	-4432	-2042	4345	-2303	772	1637	735	1530	1292	1806	0
366	0	0	3843	-159	-4002	-1842	3922	-2080	717	1458	653	1208	1202	1588	0
367	0	0	3597	-145	-3742	-1726	3669	-1943	545	1363	684	1131	1063	1451	0
368	0	0	3185	-149	-3334	-1518	3259	-1741	362	987	512	807	743	979	0
369	0	0	582	-145	-727	-218	654	-436	-174	-964	-420	-987	-840	-1371	0
370	0	0	-2946	-172	2774	1559	-2860	1301	-626	-2803	-1326	-2438	-2015	-2925	0
371	0	0	-3714	-143	3571	1928	-3642	1714	-609	-3072	-1431	-2611	-2134	-2939	0
372	0	0	-1660	-124	1536	892	-1598	706	-201	-1486	-679	-1101	-781	-1117	0
373	0	0	2179	-108	-2287	-1035	2233	-1197	420	952	564	1086	1022	1431	0
374	0	0	4275	-93	-4368	-2091	4321	-2230	739	1711	878	1643	1460	1771	0
375	0	0	4076	-95	-4171	-1990	4123	-2133	706	1711	805	1526	1381	1852	0
376	0	0	3726	-91	-3817	-1817	3771	-1954	634	1559	634	1286	1280	1668	0
377	0	0	3498	-69	-3567	-1714	3532	-1818	580	1474	671	1177	1132	1443	0
378	0	0	3021	-67	-3088	-1477	3054	-1577	304	1057	516	884	814	966	0
379	0	0	438	-83	-521	-177	479	-302	-238	-847	-510	-915	-840	-1420	0
380	0	0	-3039	-77	2962	1558	-3000	1442	-614	-2750	-1330	-2331	-1881	-2925	0
381	0	0	-3844	-71	3773	1957	-3808	1851	-587	-3028	-1470	-2597	-1947	-2849	0
382	0	0	-1883	-54	1829	968	-1856	887	-252	-1456	-698	-1096	-680	-1065	0
383	0	0	2039	-56	-2095	-991	2067	-1075	419	935	500	1121	1214	1350	0
384	0	0	4105	-36	-4141	-2034	4123	-2088	857	1924	938	1565	1476	1806	0
385	0	0	3876	-36	-3912	-1920	3894	-1974	845	1782	766	1552	1517	1722	0
386	0	0	3552	-62	-3614	-1745	3583	-1838	669	1617	655	1297	1361	1612	0
387	0	0	3312	-38	-3350	-1637	3331	-1694	632	1468	622	1204	1177	1412	0
388	0	0	2836	-44	-2880	-1396	2858	-1462	401	1078	434	863	843	900	0
389	0	0	229	-60	-289	-84	259	-174	-38	-838	-547	-801	-684	-1332	0
390	0	0	-3310	-71	3239	1690	-3274	1584	-616	-2710	-1447	-2293	-1910	-2989	0
391	0	0	-4145	-73	4072	2109	-4108	1999	-609	-2991	-1650	-2617	-1907	-3016	0
392	0	0	-2234	-97	2137	1165	-2185	1020	-265	-1435	-764	-1131	-694	-1165	0
393	0	0	1717	-52	-1769	-832	1743	-910	463	1028	448	1096	1082	1325	0
394	0	0	3826	-69	-3895	-1878	3860	-1982	843	1841	725	1664	1505	1734	0
395	0	0	3487	-69	-3556	-1709	3521	-1812	715	1742	620	1453	1470	1753	0
396	0	0	3283	-79	-3362	-1602	3322	-1720	661	1645	605	1297	1288	1365	0
397	0	0	2827	-65	-2892	-1381	2859	-1478	564	1350	428	1061	1268	1441	0
398	0	0	2503	-73	-2576	-1215	2539	-1324	386	1059	291	836	911	913	0
399	0	0	-14	-81	-67	47	26	-74	-186	-793	-397	-754	-758	-1381	0
400	0	0	-3749	-75	3674	1912	-3711	1799	-589	-2706	-1346	-2302	-2027	-3123	0
401	0	0	-4686	-71	4615	2378	-4650	2272	-616	-3063	-1526	-2554	-2038	-3057	0
402	0	0	-2690	-64	2626	1377	-2658	1281	-314	-1709	-995	-1134	-750	-1136	0
403	0	0	1288	-48	-1336	-620	1312	-692	341	793	391	927	1121	1406	0
404	0	0	3485	-38	-3523	-1723	3504	-1780	572	1887	894	1623	1406	1775	0
405	0	0	3132	-32	-3164	-1550	3148	-1598	710	1596	638	1439	1358	1699	0
406	0	0	2751	-38	-2789	-1356	2770	-1413	485	1569	733	1326	1173	1557	0
407	0	0	2410	-40	-2450	-1185	2430	-1245	560	1220	444	1146	973	1344	0
408	0	0	2132	-36	-2168	-1048	2150	-1102	409	937	422	927	787	907	0
409	0	0	-399	-23	376	211	-387	176	-182	-851	-595	-1004	-807	-1222	0
410	0	0	-4065	-56	4009	2060	-4037	1976	-688	-2729	-1251	-2432	-2223	-3080	0
411	0	0	-4952	-50	4902	2501	-4927	2426	-675	-3078	-1437	-2522	-2190	-3036	0
412	0	0	-3105	-50	3055	1577	-3080	1502	-417	-1588	-711	-1167	-1006	-1195	0
413	0	0	1019	-36	-1055	-491	1037	-545	473	803	517	1125	1022	1433	0
414	0	0	3079	-46	-3125	-1516	3102	-1585	626	1910	843	1559	1270	1808	0
415	0	0	2955	-73	-3028	-1441	2991	-1550	721	1786	816	1513	1292	1773	0
416	0	0	2641	-67	-2708	-1287	2674	-1387	622	1546	706	1259	1165	1608	0
417	0	0	2289	-77	-2366	-1106	2327	-1221	560	1392	651	1204	962	1394	0
418	0	0	1913	-89	-2002	-912	1957	-1045	426	1014	549	927	675	861	0
419	0	0	-643	-118	525	380	-584	203	-195	-826	-345	-779	-867	-1309	0
420	0	0	-4316	-128	4188	2222	-4252	2030	-696	-2708	-1319	-2326	-2110	-2974	0
421	0	0	-5076	-149	4927	2612	-5001	2389	-673	-3032	-1482	-2566	-2229	-2995	0
422	0	0	-3223	-149	3074	1686	-3148	1462	-337	-1524	-680	-1068	-861	-1253	0
423	0	0	763	-139	-902	-312	832	-520	436	867	516	1076	865	1202	0
424	0	0	3044	-147	-3191	-1448	3117	-1669	686	1874	900	1681	1389	1714	0
425	0	0	2830	-153	-2983	-1338	2906	-1568	700	1815	715	1517	1288	1672	0
426	0	0	2550	-162	-2712	-1194	2631	-1437	646	1530	770	1323	1148	1524	0
427	0	0	2299	-174	-2473	-1062	2386	-1323	657	1513	708	1177	1080	1321	0
428	0	0	1913	-174	-2087	-869	2000	-1130	517	1063	516	1090	861	1002	0
429	0	0	-552	-190	362	371	-457	86	-71	-764	-384	-748	-841	-1422	0
430	0	0	-4155	-192	3963	2173	-4059	1885	-490	-2593	-1321	-2196	-1972	-2964	0
431	0	0	-5142	-199	4943	2670	-5042	2372	-634	-2979	-1464	-2522	-2128	-3131	0
432	0	0	-3177	-190	2987	1683	-3082	1398	-263	-1505	-657	-1057	-907	-1321	0
433	0	0	700	-192	-892	-254	796	-542	442	958	570	1090	1034	1204	0
434	0	0	3038	-199	-3237	-1419	3137	-1718	704	1891	890	1662	1367	1678	0
435	0	0	2946	-190	-3136	-1378	3041	-1663	803	1889	898	1592	1412	1757	0
436	0	0	2574	-207	-2781	-1183	2677	-1494	710	1633	731	1315	1280	1503	0
437	0	0	2408	-209	-2617	-1099	2512	-1413	679	1577	752	1286	1138	1305	0
438	0	0	1942	-217	-2159	-862	2050	-1188	506	1239	554	966	785	894	0
439	0	0	-546	-217	329	381	-437	56	-52	-803	-376	-818	-768	-1445	0
440	0	0	-4176	-236	3940	2206	-4058	1852	-504	-2628	-1299	-2310	-1994	-3014	0
441	0	0	-5158	-248	4910	2703	-5034	2331	-642	-3022	-1416	-2469	-2141	-3072	0
442	0	0	-3169	-223	2946	1696	-3057	1361	-213	-1577	-684	-1206	-878	-1408	0
443	0	0	775	-226	-1001	-274	888	-613	517	946	570	1045	1053	1255	0
444	0	0	3082	-219	-3301	-1431	3191	-1760	787	1796	925	1619	1423	1701	0
445	0	0	2933	-223	-3156	-1355	3044	-1689	737	1872	744	1464	1412	1664	0
446	0	0	2687	-232	-2919	-1227	2803	-1575	725	1670	807	1253	1241	1660	0
447	0	0	2355	-221	-2576	-1067	2465	-1398	607	1402	671	1140	1072	1381	0
448	0	0	2041	-232	-2273	-904	2157	-1252	549	1142	566	913	822	956	0
449	0	0	-445	-236	209	340	-327	-13	-69	-739	-384	-818	-787	-1288	0
450	0	0	-4087	-252	3835	2169	-3961	1791	-618	-2708	-1282	-2425	-2042	-2931	0
451	0	0	-4991	-240	4751	2615	-4871	2255	-560	-3036	-1486	-2659	-2196	-3032	0
452	0	0	-3157	-232	2925	1694	-3041	1346	-275	-1586	-822	-1216	-940	-1321	0
453	0	0	884	-223	-1107	-330	995	-665	450	832	366	911	1076	1288	0
454	0	0	3317	-223	-3540	-1547	3428	-1881	640	1926	950	1619	1344	1765	0
455	0	0	3104	-228	-3332	-1438	3218	-1780	659	1831	970	1398	1202	1571	0
456	0	0	2672	-236	-2908	-1218	2790	-1572	719	1590	706	1278	1154	1598	0
457	0	0	2520	-242	-2762	-1139	2641	-1502	622	1311	492	1041	1049	1513	0
458	0	0	2299	-234	-2533	-1032	2416	-1383	488	1103	477	843	814	1171	0
459	0	0	-165	-236	-71	200	-47	-153	-182	-770	-291	-861	-816	-1330	0
460	0	0	-3813	-254	3559	2033	-3686	1652	-558	-2622	-1158	-2362	-2168	-3098	0
461	0	0	-4944	-252	4692	2598	-4818	2220	-614	-3121	-1519	-2634	-2186	-3067	0
462	0	0	-2880	-232	2648	1556	-2764	1208	-339	-1714	-737	-1311	-1030	-1315	0
463	0	0	1131	-230	-1361	-450	1246	-795	420	795	428	964	1030	1416	0
464	0	0	3548	-217	-3765	-1665	3656	-1991	642	1858	779	1555	1309	1786	0
465	0	0	3492	-225	-3717	-1633	3604	-1971	756	1777	913	1540	1272	1777	0
466	0	0	2984	-232	-3216	-1376	3100	-1724	496	1592	766	1435	1070	1544	0
467	0	0	2868	-228	-3096	-1320	2982	-1662	549	1381	603	1142	956	1350	0
468	0	0	2483	-236	-2719	-1123	2601	-1477	519	1105	417	971	834	1160	0
469	0	0	146	-240	-386	47	266	-313	-75	-748	-432	-783	-772	-1220	0
470	0	0	-3507	-258	3249	1882	-3378	1495	-568	-2603	-1148	-2380	-2279	-3082	0
471	0	0	-4595	-263	4332	2429	-4463	2034	-723	-3082	-1422	-2562	-2329	-3146	0
472	0	0	-2642	-252	2390	1447	-2516	1069	-355	-1610	-735	-1177	-1088	-1338	0
473	0	0	1315	-240	-1555	-537	1435	-897	440	859	411	1057	754	1224	0
474	0	0	3735	-240	-3975	-1747	3855	-2107	696	1810	935	1668	1332	1773	0
475	0	0	3558	-236	-3794	-1661	3676	-2015	748	1761	807	1557	1193	1802	0
476	0	0	3265	-240	-3505	-1512	3385	-1872	696	1608	717	1342	1136	1668	0
477	0	0	2931	-240	-3171	-1345	3051	-1705	572	1431	686	1148	938	1400	0
478	0	0	2638	-246	-2884	-1196	2761	-1565	589	1096	605	975	708	993	0
479	0	0	187	-263	-450	38	318	-356	-89	-799	-399	-731	-841	-1270	0
480	0	0	-3421	-259	3162	1840	-3291	1451	-533	-2733	-1262	-2306	-2178	-2892	0
481	0	0	-4564	-258	4306	2411	-4435	2024	-698	-3082	-1557	-2609	-2374	-3055	0
482	0	0	-2614	-244	2370	1429	-2492	1063	-226	-1683	-766	-1191	-1204	-1377	0
483	0	0	1152	-246	-1398	-453	1275	-822	360	772	440	876	785	1129	0
484	0	0	3707	-246	-3953	-1730	3830	-2099	807	1786	803	1687	1305	1730	0
485	0	0	3453	-254	-3707	-1599	3580	-1980	807	1777	824	1505	1032	1530	0
486	0	0	3290	-248	-3538	-1521	3414	-1893	733	1567	644	1307	1055	1637	0
487	0	0	2931	-254	-3185	-1338	3058	-1719	628	1476	632	1210	981	1460	0
488	0	0	2520	-252	-2772	-1134	2646	-1512	481	1092	500	958	613	946	0
489	0	0	203	-254	-457	25	330	-355	-11	-698	-355	-733	-810	-1206	0
490	0	0	-3545	-269	3276	1907	-3410	1503	-580	-2716	-1325	-2343	-2112	-2954	0
491	0	0	-4616	-273	4343	2444	-4479	2035	-642	-3078	-1573	-2644	-2234	-3191	0
492	0	0	-2810	-287	2523	1548	-2666	1118	-254	-1701	-708	-1280	-1107	-1325	0
493	0	0	1023	-296	-1319	-363	1171	-807	430	766	461	859	731	1212	0
494	0	0	3517	-287	-3804	-1615	3660	-2045	696	1792	832	1581	1307	1738	0
495	0	0	3346	-285	-3631	-1530	3488	-1958	727	1689	828	1491	1295	1800	0
496	0	0	3036	-281	-3317	-1377	3176	-1799	593	1519	607	1216	1086	1565	0
497	0	0	2736	-263	-2999	-1236	2867	-1631	624	1350	719	1140	937	1390	0
498	0	0	2334	-252	-2586	-1041	2460	-1419	463	1179	547	876	700	954	0
499	0	0	-16	-256	-240	136	112	-248	-65	-834	-395	-840	-818	-1268	0
500	0	0	-3673	-228	3445	1950	-3559	1608	-506	-2686	-1311	-2413	-2044	-2925	0
501	0	0	-4789	-188	4601	2488	-4695	2206	-632	-3135	-1544	-2669	-2271	-3049	0
502	0	0	-2963	-141	2822	1552	-2892	1340	-343	-1697	-826	-1361	-995	-1416	0
503	0	0	939	-114	-1053	-412	996	-583	424	673	459	791	836	1123	0
504	0	0	3380	-106	-3486	-1637	3433	-1796	659	1709	902	1532	1379	1827	0
505	0	0	3300	-112	-3412	-1594	3356	-1762	777	1668	793	1379	1313	1726	0
506	0	0	2941	-104	-3045	-1418	2993	-1574	694	1526	715	1241	1218	1674	0
507	0	0	2657	-97	-2754	-1280	2705	-1425	574	1328	620	1067	940	1358	0
508	0	0	2279	-89	-2368	-1095	2323	-1228	459	1150	620	913	803	989	0
509	0	0	-197	-106	91	151	-144	-7	-139	-867	-386	-865	-816	-1228	0
510	0	0	-3726	-118	3608	1922	-3667	1745	-547	-2692	-1292	-2382	-1967	-2900	0
511	0	0	-4911	-122	4789	2516	-4850	2333	-680	-3193	-1491	-2764	-2198	-3022	0
512	0	0	-3014	-108	2906	1561	-2960	1399	-238	-1763	-743	-1295	-1001	-1356	0
513	0	0	727	-87	-814	-320	770	-450	366	657	403	783	834	1167	0
514	0	0	3280	-93	-3373	-1593	3326	-1733	688	1687	808	1513	1412	1788	0
515	0	0	3188	-102	-3290	-1543	3239	-1696	710	1635	797	1439	1332	1767	0
516	0	0	2879	-133	-3012	-1373	2945	-1572	611	1507	748	1152	1228	1664	0
517	0	0	2545	-147	-2692	-1199	2618	-1419	550	1293	696	1039	1059	1394	0
518	0	0	2140	-176	-2316	-982	2228	-1246	450	1101	585	865	847	1006	0
519	0	0	-139	-203	-64	171	-37	-133	-139	-764	-384	-845	-663	-1216	0
520	0	0	-3857	-228	3629	2042	-3743	1700	-523	-2607	-1092	-2314	-2052	-3024	0
521	0	0	-5111	-230	4881	2670	-4996	2325	-636	-3197	-1476	-2747	-2256	-3154	0
522	0	0	-3219	-226	2993	1722	-3106	1383	-349	-1833	-865	-1474	-970	-1276	0
523	0	0	595	-225	-820	-185	707	-522	360	632	316	752	940	1202	0
524	0	0	3335	-238	-3573	-1548	3454	-1905	642	1778	966	1621	1486	1804	0
525	0	0	3094	-258	-3352	-1418	3223	-1805	634	1786	942	1390	1309	1592	0
526	0	0	2722	-265	-2987	-1228	2854	-1626	735	1592	667	1348	1235	1515	0
527	0	0	2489	-271	-2760	-1109	2624	-1515	490	1305	556	1001	1171	1553	0
528	0	0	2196	-269	-2465	-963	2330	-1367	388	1109	517	845	843	1142	0
529	0	0	-51	-287	-236	169	92	-261	3	-616	-314	-713	-568	-1086	0
530	0	0	-3673	-292	3381	1982	-3527	1544	-550	-2584	-1297	-2355	-1918	-2880	0
531	0	0	-5018	-285	4733	2651	-4875	2224	-692	-2964	-1455	-2663	-2161	-3144	0
532	0	0	-3188	-269	2919	1728	-3053	1325	-312	-1716	-737	-1319	-905	-1363	0
533	0	0	603	-252	-855	-175	729	-553	432	692	287	847	828	1154	0
534	0	0	3360	-258	-3618	-1551	3489	-1938	735	1784	772	1538	1392	1912	0
535	0	0	3145	-273	-3418	-1436	3281	-1845	807	1753	739	1422	1398	1765	0
536	0	0	2795	-289	-3084	-1253	2939	-1686	787	1617	717	1317	1142	1687	0
537	0	0	2611	-291	-2902	-1160	2756	-1596	550	1280	550	1212	1239	1451	0
538	0	0	2242	-287	-2529	-977	2385	-1408	453	1082	500	935	940	1156	0
539	0	0	2	-289	-291	143	146	-290	31	-642	-329	-651	-570	-1074	0
540	0	0	-3665	-302	3363	1983	-3514	1530	-535	-2683	-1305	-2250	-1905	-2904	0
541	0	0	-4847	-298	4549	2572	-4698	2125	-659	-3072	-1542	-2613	-2126	-3074	0
542	0	0	-3067	-287	2780	1677	-2923	1246	-225	-1755	-787	-1268	-958	-1402	0
543	0	0	588	-277	-865	-155	726	-571	339	601	351	808	752	1086	0
544	0	0	3368	-269	-3637	-1549	3502	-1953	733	1724	851	1617	1392	1726	0
545	0	0	3158	-283	-3441	-1437	3299	-1862	750	1697	750	1528	1410	1738	0
546	0	0	2900	-275	-3175	-1312	3037	-1725	646	1526	599	1336	1142	1616	0
547	0	0	2623	-281	-2904	-1171	2763	-1592	562	1400	644	1127	1059	1410	0
548	0	0	2242	-289	-2531	-976	2386	-1410	463	1041	488	958	805	1004	0
549	0	0	58	-351	-409	146	233	-380	-17	-605	-355	-636	-646	-987	0
550	0	0	-3670	-440	3230	2055	-3450	1395	-550	-2586	-1292	-2341	-1936	-2822	0
551	0	0	-4876	-531	4345	2703	-4610	1907	-657	-3078	-1524	-2717	-2225	-3162	0
552	0	0	-3277	-622	2655	1949	-2966	1016	-430	-2000	-942	-1214	-931	-1365	0
553	0	0	545	-653	-1198	54	871	-925	405	485	314	863	834	1043	0
554	0	0	3212	-675	-3887	-1268	3549	-2281	675	1732	764	1567	1462	1724	0
555	0	0	3030	-646	-3676	-1192	3353	-2161	710	1652	743	1390	1272	1775	0
556	0	0	2942	-550	-3492	-1196	3217	-2021	651	1573	690	1224	1177	1583	0
557	0	0	2539	-473	-3012	-1033	2775	-1742	426	1307	566	1043	1014	1334	0
558	0	0	2393	-323	-2716	-1035	2554	-1519	384	1063	525	828	781	958	0
559	0	0	247	-100	-347	-73	297	-223	-108	-731	-337	-746	-587	-1047	0
560	0	0	-3234	137	3371	1548	-3302	1754	-698	-2694	-1431	-2415	-1971	-2966	0
561	0	0	-4272	292	4564	1990	-4418	2428	-737	-3115	-1530	-2605	-2170	-2989	0
562	0	0	-2549	485	3034	1032	-2791	1759	-368	-1872	-797	-1443	-999	-1517	0
563	0	0	1452	820	-632	-1136	1042	94	306	587	345	717	711	1032	0
564	0	0	4272	1359	-2913	-2815	3592	-777	562	1674	764	1528	1369	1709	0
565	0	0	4457	1953	-2504	-3205	3480	-275	624	1625	686	1406	1323	1716	0
566	0	0	4455	2461	-1994	-3458	3224	233	473	1482	516	1142	1158	1495	0
567	0	0	4362	2700	-1662	-3531	3012	519	477	1307	574	1131	1002	1348	0
568	0	0	3933	2651	-1282	-3292	2607	684	345	1002	523	874	768	1030	0
569	0	0	1721	2409	688	-2065	516	1548	-52	-744	-395	-744	-665	-1136	0
570	0	0	-1975	2052	4027	-38	-3001	3039	-611	-2537	-1214	-2360	-1940	-2847	0
571	0	0	-3490	1590	5080	950	-4285	3335	-797	-3119	-1513	-2764	-2308	-3158	0
572	0	0	-1905	1195	3100	355	-2502	2147	-459	-1759	-884	-1373	-1099	-1550	0
573	0	0	1540	830	-710	-1185	1125	60	232	527	378	752	795	1076	1
574	0	0	4137	481	-3656	-2309	3896	-1587	611	1767	805	1505	1435	1724	0
575	0	0	3943	164	-3779	-2053	3861	-1807	774	1767	789	1439	1257	1773	0
576	0	0	3566	-52	-3618	-1757	3592	-1835	614	1650	622	1278	1241	1583	0
577	0	0	3151	-236	-3387	-1457	3269	-1811	438	1332	481	1142	1148	1515	0
578	0	0	2829	-360	-3189	-1234	3009	-1774	432	1092	543	954	876	1164	0
579	0	0	809	-465	-1274	-172	1041	-869	-83	-424	-170	-560	-636	-1022	0
580	0	0	-3034	-547	2487	1790	-2760	970	-574	-2490	-1158	-2176	-2015	-3030	0
581	0	0	-4310	-549	3761	2429	-4035	1606	-647	-2970	-1420	-2620	-2238	-3092	0
582	0	0	-2540	-527	2013	1533	-2276	743	-279	-1784	-805	-1383	-1132	-1373	0
583	0	0	1131	-481	-1612	-325	1371	-1046	372	603	372	758	807	1171	0
584	0	0	3901	-440	-4341	-1730	4121	-2390	710	1856	1088	1685	1356	1829	0
585	0	0	3678	-419	-4097	-1629	3887	-2258	723	1775	975	1509	1165	1703	0
586	0	0	3490	-401	-3891	-1544	3690	-2146	750	1680	758	1396	1136	1563	0
587	0	0	3112	-374	-3486	-1369	3299	-1930	601	1414	729	1196	1047	1439	0
588	0	0	2770	-347	-3117	-1211	2943	-1732	572	1115	696	995	845	1164	0
589	0	0	827	-356	-1183	-235	1005	-769	32	-519	-199	-525	-599	-892	0
590	0	0	-2853	-366	2487	1609	-2670	1060	-355	-2525	-1134	-2221	-1920	-2653	0
591	0	0	-4060	-374	3686	2217	-3873	1656	-525	-3043	-1290	-2628	-2240	-3018	0
592	0	0	-2490	-368	2122	1429	-2306	877	-258	-1757	-661	-1315	-1047	-1437	0
593	0	0	1081	-356	-1437	-362	1259	-896	446	614	380	799	744	1076	0
594	0	0	3880	-347	-4227	-1766	4053	-2287	826	1839	962	1662	1394	1870	0
595	0	0	3763	-347	-4110	-1708	3936	-2228	764	1771	942	1472	1241	1623	0
596	0	0	3469	-356	-3825	-1556	3647	-2090	777	1664	841	1321	1173	1559	0
597	0	0	3044	-358	-3402	-1343	3223	-1880	574	1373	655	1138	1028	1389	0
598	0	0	2747	-351	-3098	-1198	2922	-1724	680	1134	537	927	867	1113	0
599	0	0	807	-353	-1160	-227	983	-756	3	-494	-29	-626	-523	-948	0
600	0	0	-2838	-384	2454	1611	-2646	1035	-448	-2432	-1123	-2378	-2037	-2873	0
601	0	0	-4099	-386	3713	2242	-3906	1663	-603	-3039	-1383	-2651	-2194	-3076	0
602	0	0	-2499	-362	2137	1430	-2318	887	-230	-1796	-719	-1377	-1043	-1462	0
603	0	0	1038	-345	-1383	-346	1210	-864	436	506	374	642	704	1002	0
604	0	0	3841	-345	-4186	-1748	4013	-2265	717	1753	818	1489	1379	1668	0
605	0	0	3744	-337	-4081	-1703	3912	-2209	760	1674	808	1350	1387	1747	0
606	0	0	3469	-325	-3794	-1572	3631	-2059	702	1555	696	1198	1288	1660	0
607	0	0	3165	-327	-3492	-1419	3328	-1909	547	1394	613	1022	1107	1381	0
608	0	0	2801	-320	-3121	-1240	2961	-1720	483	1086	488	892	968	1057	0
609	0	0	845	-322	-1167	-261	1006	-744	-15	-448	-349	-653	-407	-1006	0
610	0	0	-2705	-343	2362	1524	-2533	1009	-463	-2514	-1307	-2318	-1792	-2778	0
611	0	0	-4042	-337	3705	2189	-3873	1684	-661	-3001	-1656	-2673	-2017	-3034	0
612	0	0	-2478	-325	2153	1401	-2315	914	-333	-1796	-940	-1511	-950	-1563	0
613	0	0	1034	-304	-1338	-365	1186	-821	318	529	205	527	739	911	0
614	0	0	3863	-306	-4169	-1778	4016	-2237	735	1808	797	1546	1486	1753	0
615	0	0	3711	-291	-4002	-1710	3856	-2146	717	1771	708	1280	1245	1552	0
616	0	0	3529	-292	-3821	-1618	3675	-2056	725	1631	525	1266	1369	1619	0
617	0	0	3180	-279	-3459	-1450	3319	-1869	574	1406	552	1014	1173	1352	0
618	0	0	2820	-285	-3105	-1267	2962	-1695	483	1164	424	812	853	1076	0
619	0	0	847	-291	-1138	-278	992	-714	11	-391	-362	-597	-457	-909	0
620	0	0	-2826	-283	2543	1554	-2684	1130	-605	-2547	-1394	-2329	-1854	-2832	0
621	0	0	-3995	-269	3726	2132	-3860	1728	-576	-3007	-1610	-2556	-2021	-3010	0
622	0	0	-2677	-252	2425	1464	-2551	1086	-428	-1899	-946	-1579	-1028	-1573	0
623	0	0	1007	-240	-1247	-383	1127	-743	217	514	178	644	715	944	0
624	0	0	3745	-226	-3971	-1759	3858	-2098	667	1804	719	1493	1487	1813	0
625	0	0	3583	-221	-3804	-1681	3693	-2012	667	1749	661	1356	1311	1687	0
626	0	0	3352	-215	-3567	-1568	3459	-1891	605	1606	663	1204	1136	1553	0
627	0	0	3020	-221	-3241	-1399	3130	-1731	481	1439	620	1200	1094	1390	0
628	0	0	2693	-201	-2894	-1246	2793	-1547	444	1103	384	836	983	1080	0
629	0	0	811	-205	-1016	-303	913	-610	-79	-442	-207	-419	-473	-880	0
630	0	0	-2989	-223	2766	1606	-2877	1271	-620	-2475	-1206	-2252	-1994	-2931	0
631	0	0	-4310	-217	4093	2263	-4201	1938	-585	-3026	-1553	-2489	-2178	-3049	0
632	0	0	-2847	-199	2648	1523	-2747	1224	-417	-1953	-1067	-1392	-1138	-1433	0
633	0	0	791	-186	-977	-302	884	-581	331	436	232	741	696	1096	0
634	0	0	3488	-168	-3656	-1660	3572	-1912	582	1633	787	1664	1416	1670	0
635	0	0	3410	-161	-3571	-1624	3490	-1866	690	1746	921	1542	1191	1635	0
636	0	0	3018	-153	-3171	-1432	3094	-1662	613	1660	665	1367	1113	1689	0
637	0	0	2772	-139	-2911	-1316	2841	-1525	517	1307	535	1226	995	1394	0
638	0	0	2489	-131	-2620	-1179	2554	-1375	415	1156	485	1119	925	1262	0
639	0	0	508	-122	-630	-193	569	-376	-79	-517	-248	-496	-605	-867	0
640	0	0	-3000	-129	2871	1564	-2935	1371	-601	-2372	-1061	-2091	-2000	-2710	0
641	0	0	-4401	-118	4283	2259	-4342	2082	-700	-2966	-1489	-2551	-2296	-3059	0
642	0	0	-2962	-97	2865	1529	-2913	1384	-411	-2071	-956	-1220	-1037	-1493	0
643	0	0	582	-62	-644	-260	613	-353	368	424	236	776	851	944	0
644	0	0	3316	-77	-3393	-1619	3354	-1735	663	1724	762	1662	1328	1794	0
645	0	0	3325	-77	-3402	-1624	3363	-1739	682	1683	711	1598	1356	1687	0
646	0	0	2904	-73	-2977	-1415	2940	-1525	580	1649	587	1367	1231	1612	0
647	0	0	2705	-69	-2774	-1318	2739	-1421	543	1414	554	1206	1028	1354	0
648	0	0	2268	-73	-2341	-1097	2304	-1207	477	1158	523	1121	853	1121	0
649	0	0	388	-83	-471	-152	429	-277	-17	-426	-362	-453	-455	-1001	0
650	0	0	-3144	-79	3065	1611	-3104	1493	-605	-2434	-1272	-2033	-1844	-2750	0
651	0	0	-4579	-83	4496	2331	-4537	2206	-640	-3024	-1623	-2432	-2097	-3049	0
652	0	0	-3223	-75	3148	1649	-3185	1536	-477	-1870	-937	-1396	-1099	-1571	0
653	0	0	224	-65	-289	-79	256	-177	232	384	170	679	768	752	0
654	0	0	3110	-67	-3177	-1521	3143	-1622	634	1755	758	1621	1509	1616	0
655	0	0	3001	-75	-3076	-1463	3038	-1575	671	1703	657	1654	1406	1637	0
656	0	0	2691	-71	-2762	-1310	2726	-1416	589	1559	562	1323	1315	1598	0
657	0	0	2339	-87	-2426	-1126	2382	-1256	417	1261	459	1290	1323	1394	0
658	0	0	2012	-87	-2099	-962	2055	-1093	370	1196	457	989	946	946	0
659	0	0	136	-89	-225	-23	180	-157	-34	-389	-343	-492	-300	-981	0
660	0	0	-3536	-110	3426	1823	-3481	1658	-646	-2465	-1315	-2085	-1798	-2764	0
661	0	0	-4828	-95	4733	2461	-4780	2319	-644	-3016	-1602	-2553	-1955	-3038	0
662	0	0	-3483	-87	3396	1785	-3439	1654	-355	-1798	-933	-1390	-954	-1617	0
663	0	0	-115	-83	32	99	-73	-25	238	395	190	609	692	826	0
664	0	0	2826	-85	-2911	-1370	2868	-1498	636	1843	828	1635	1530	1823	0
665	0	0	2627	-75	-2702	-1276	2664	-1388	671	1678	690	1441	1416	1711	0
666	0	0	2464	-85	-2549	-1189	2506	-1317	636	1557	675	1359	1278	1532	0
667	0	0	2091	-79	-2170	-1006	2130	-1124	514	1427	607	1315	1162	1381	0
668	0	0	1671	-71	-1742	-800	1706	-906	316	1002	471	1026	1010	1055	0
669	0	0	-65	-64	1	64	-33	-31	46	-463	-259	-457	-302	-739	0
670	0	0	-3772	-77	3695	1924	-3733	1809	-541	-2537	-1243	-2081	-1738	-2657	0
671	0	0	-5122	-69	5053	2595	-5087	2492	-613	-3212	-1503	-2564	-2015	-3067	0
672	0	0	-3885	-56	3829	1970	-3857	1886	-382	-2015	-855	-1489	-950	-1625	0
673	0	0	-337	-54	283	195	-310	114	232	422	215	626	657	826	0
674	0	0	2582	-52	-2634	-1265	2608	-1343	640	1730	832	1577	1501	1749	0
675	0	0	2439	-46	-2485	-1196	2462	-1265	624	1619	721	1425	1464	1701	0
676	0	0	2281	-48	-2329	-1116	2305	-1188	613	1532	684	1228	1342	1656	0
677	0	0	1946	-50	-1996	-948	1971	-1023	502	1425	733	1086	1164	1534	0
678	0	0	1531	-65	-1596	-733	1563	-830	366	1167	531	1002	958	1152	0
679	0	0	-176	-79	97	127	-136	9	17	-424	-197	-450	-296	-787	0
680	0	0	-3889	-95	3794	1992	-3841	1849	-591	-2498	-1134	-2114	-1658	-2675	0
681	0	0	-5268	-95	5173	2681	-5220	2539	-727	-3111	-1524	-2607	-2015	-3005	0
682	0	0	-3945	-87	3858	2016	-3901	1885	-386	-2104	-1037	-1503	-892	-1476	0
683	0	0	-457	-95	362	276	-409	133	207	246	213	529	838	1008	0
684	0	0	2668	-108	-2776	-1280	2722	-1442	622	1848	1020	1687	1501	1833	0
685	0	0	2466	-129	-2595	-1168	2530	-1362	669	1767	964	1460	1342	1689	0
686	0	0	2093	-139	-2232	-977	2162	-1185	622	1552	686	1282	1330	1542	0
687	0	0	1994	-151	-2145	-921	2069	-1148	576	1381	644	1105	1363	1594	0
688	0	0	1669	-166	-1835	-751	1752	-1000	459	1090	517	995	1086	1247	0
689	0	0	-72	-174	-102	123	15	-138	-79	-323	-50	-358	-199	-776	0
690	0	0	-3774	-199	3575	1986	-3674	1688	-488	-2341	-983	-2106	-1713	-2717	0
691	0	0	-5245	-205	5040	2725	-5142	2417	-622	-3049	-1437	-2584	-2029	-3024	0
692	0	0	-3922	-217	3705	2069	-3813	1744	-384	-1912	-859	-1445	-1053	-1581	0
693	0	0	-510	-194	316	352	-413	61	368	279	223	545	818	960	0
694	0	0	2714	-203	-2917	-1255	2815	-1560	655	1757	851	1559	1559	1875	0
695	0	0	2768	-217	-2985	-1275	2876	-1601	768	1833	900	1493	1519	1868	0
696	0	0	2294	-228	-2522	-1033	2408	-1375	566	1602	836	1361	1268	1660	0
697	0	0	2152	-232	-2384	-960	2268	-1308	661	1394	655	1183	1270	1476	0
698	0	0	1721	-236	-1957	-742	1839	-1096	471	1055	516	1010	1121	1321	0
699	0	0	117	-230	-347	56	232	-288	197	-172	-133	-479	-279	-679	0
700	0	0	-3710	-261	3449	1985	-3579	1594	-409	-2335	-1035	-2174	-1800	-2721	0
701	0	0	-5062	-271	4791	2666	-4926	2260	-624	-2970	-1433	-2587	-2093	-2989	0
702	0	0	-3734	-252	3482	1993	-3608	1615	-335	-1887	-851	-1443	-964	-1616	0
703	0	0	-198	-256	-58	227	-70	-157	413	388	325	550	696	923	0
704	0	0	2949	-252	-3201	-1348	3075	-1726	700	1825	853	1616	1455	1800	0
705	0	0	2870	-265	-3135	-1302	3002	-1700	737	1732	826	1515	1493	1883	0
706	0	0	2671	-275	-2946	-1198	2808	-1610	671	1639	644	1293	1208	1689	0
707	0	0	2425	-261	-2686	-1082	2555	-1473	679	1515	741	1220	1231	1581	0
708	0	0	1989	-265	-2254	-862	2121	-1259	492	1171	582	956	946	1189	0
709	0	0	361	-283	-644	-39	502	-463	116	-230	-118	-343	-201	-694	0
710	0	0	-3357	-294	3063	1825	-3210	1384	-452	-2415	-1103	-2075	-1738	-2570	0
711	0	0	-4778	-289	4489	2533	-4633	2100	-622	-3014	-1420	-2568	-1982	-2939	0
712	0	0	-3460	-283	3177	1871	-3318	1447	-368	-1798	-861	-1519	-1001	-1542	0
713	0	0	49	-271	-320	111	184	-295	275	397	250	535	659	838	0
714	0	0	3124	-265	-3389	-1429	3256	-1827	727	1908	931	1520	1363	1850	0
715	0	0	3170	-267	-3437	-1451	3303	-1852	725	1703	774	1412	1392	1794	0
716	0	0	2926	-265	-3191	-1330	3058	-1728	725	1637	723	1369	1284	1813	0
717	0	0	2619	-265	-2884	-1177	2751	-1574	659	1441	698	1165	1132	1555	0
718	0	0	2341	-279	-2620	-1031	2480	-1449	455	1278	578	898	896	1243	0
719	0	0	578	-271	-849	-153	713	-560	77	-234	-166	-405	-252	-595	0
720	0	0	-3189	-285	2904	1737	-3046	1309	-483	-2388	-1216	-2219	-1747	-2607	0
721	0	0	-4483	-291	4192	2387	-4337	1950	-572	-2811	-1447	-2533	-2114	-2942	0
722	0	0	-3407	-296	3111	1851	-3259	1407	-419	-1914	-882	-1536	-1094	-1577	0
723	0	0	120	-283	-403	81	261	-343	226	360	180	391	490	776	0
724	0	0	3279	-277	-3556	-1501	3417	-1916	743	1804	871	1581	1462	1897	0
725	0	0	3261	-279	-3540	-1491	3400	-1909	696	1802	756	1385	1338	1796	0
726	0	0	3042	-277	-3319	-1382	3180	-1798	673	1629	673	1278	1059	1658	0
727	0	0	2605	-291	-2896	-1157	2750	-1593	420	1299	568	1183	1127	1499	0
728	0	0	2289	-283	-2572	-1003	2430	-1427	386	1233	521	911	754	1140	0
729	0	0	624	-285	-909	-169	766	-597	13	-172	-221	-382	-496	-634	0
730	0	0	-3064	-296	2768	1680	-2916	1236	-543	-2312	-1220	-2046	-1868	-2553	0
731	0	0	-4676	-292	4384	2484	-4530	2046	-760	-3067	-1517	-2607	-2196	-3026	0
732	0	0	-3439	-291	3148	1865	-3293	1428	-386	-1895	-940	-1600	-1315	-1678	0
733	0	0	-48	-298	-250	173	101	-274	195	285	225	405	339	743	0
734	0	0	3107	-291	-3398	-1408	3252	-1844	562	1765	805	1538	1179	1730	0
735	0	0	3115	-283	-3398	-1416	3256	-1840	677	1687	812	1352	1074	1749	0
736	0	0	2803	-281	-3084	-1261	2943	-1682	647	1637	777	1212	1051	1711	0
737	0	0	2518	-285	-2803	-1116	2660	-1544	531	1445	595	1107	818	1371	0
738	0	0	2103	-289	-2392	-907	2247	-1340	426	1216	636	970	517	1140	0
739	0	0	446	-281	-727	-82	586	-504	93	-199	-151	-405	-578	-706	0
740	0	0	-3355	-296	3059	1825	-3207	1381	-498	-2285	-1152	-2124	-1994	-2692	0
741	0	0	-4818	-287	4531	2552	-4674	2122	-634	-2964	-1544	-2644	-2514	-3175	0
742	0	0	-3745	-283	3462	2014	-3603	1589	-496	-1943	-946	-1507	-1484	-1821	0
743	0	0	-385	-271	114	328	-249	-78	221	133	13	475	259	653	0
744	0	0	2788	-263	-3051	-1262	2919	-1657	603	1790	968	1491	975	1577	0
745	0	0	2692	-283	-2975	-1204	2833	-1629	739	1817	863	1534	820	1455	0
746	0	0	2231	-285	-2516	-973	2373	-1400	715	1476	706	1338	787	1381	0
747	0	0	2095	-283	-2378	-906	2236	-1330	572	1404	665	1150	665	1235	0
748	0	0	1616	-298	-1914	-659	1765	-1106	401	1117	572	923	368	915	0
749	0	0	15	-310	-325	147	170	-317	124	-296	-184	-353	-785	-880	0
750	0	0	-3739	-310	3429	2024	-3584	1559	-512	-2444	-1171	-2108	-2205	-2791	0
751	0	0	-5190	-304	4886	2747	-5038	2291	-605	-3051	-1544	-2619	-2591	-3150	0
752	0	0	-4211	-320	3891	2265	-4051	1785	-366	-2192	-1105	-1666	-1592	-1839	0
753	0	0	-835	-310	525	572	-680	107	209	184	139	374	180	589	0
754	0	0	2252	-289	-2541	-981	2396	-1415	663	1728	857	1588	948	1460	0
755	0	0	2177	-312	-2489	-932	2333	-1400	694	1720	760	1443	902	1530	0
756	0	0	1697	-312	-2009	-692	1853	-1160	706	1534	618	1247	694	1336	0
757	0	0	1548	-314	-1862	-617	1705	-1088	564	1301	549	1107	630	1078	0
758	0	0	1170	-316	-1486	-427	1328	-901	490	1041	504	966	549	1010	0
759	0	0	-434	-306	128	370	-281	-89	56	-215	-197	-422	-760	-865	0
760	0	0	-4127	-323	3804	2225	-3965	1740	-516	-2386	-1212	-2248	-2246	-2845	0
761	0	0	-5842	-331	5511	3086	-5676	2590	-593	-2960	-1486	-2731	-2640	-3395	0
762	0	0	-4649	-341	4308	2495	-4478	1983	-382	-2145	-1032	-1629	-1650	-1996	0
763	0	0	-1396	-337	1059	866	-1227	361	215	-32	73	267	145	500	0
764	0	0	1736	-318	-2054	-709	1895	-1186	795	1790	838	1478	832	1569	0
765	0	0	1731	-333	-2064	-699	1897	-1198	756	1707	855	1309	731	1305	0
766	0	0	1370	-337	-1707	-516	1538	-1022	614	1464	704	1212	677	1332	0
767	0	0	974	-329	-1303	-322	1138	-816	490	1311	618	1121	614	1167	0
768	0	0	691	-310	-1001	-190	846	-655	349	1026	510	913	516	789	0
769	0	0	-913	-285	628	599	-770	171	83	-351	-151	-459	-688	-940	0
770	0	0	-4467	-267	4200	2367	-4333	1966	-463	-2403	-1129	-2248	-2157	-2805	0
771	0	0	-6145	-225	5920	3185	-6032	2847	-748	-3136	-1511	-2789	-2663	-3334	0
772	0	0	-4905	-178	4727	2541	-4816	2274	-411	-2027	-1006	-1693	-1575	-2019	0
773	0	0	-1747	-176	1571	961	-1659	697	172	15	195	322	97	428	0
774	0	0	1354	-155	-1509	-599	1431	-832	708	1588	814	1315	985	1398	0
775	0	0	1353	-164	-1517	-594	1435	-840	663	1567	818	1332	1059	1503	0
776	0	0	1043	-155	-1198	-444	1120	-676	630	1433	642	1132	874	1406	0
777	0	0	798	-139	-937	-329	867	-538	640	1290	692	954	801	1235	0
778	0	0	394	-153	-547	-120	470	-350	446	1067	583	781	541	921	0
779	0	0	-1190	-166	1024	678	-1107	429	126	-355	-147	-391	-640	-824	0
780	0	0	-4762	-182	4580	2472	-4671	2199	-541	-2492	-1206	-2281	-2112	-2826	0
781	0	0	-6358	-166	6192	3262	-6275	3013	-669	-3156	-1602	-2822	-2473	-3309	0
782	0	0	-5262	-164	5098	2713	-5180	2467	-341	-2182	-886	-1767	-1579	-2004	0
783	0	0	-2076	-162	1914	1119	-1995	876	135	62	192	199	104	364	0
784	0	0	1197	-162	-1359	-517	1278	-760	808	1635	898	1383	1208	1546	0
785	0	0	1090	-186	-1276	-452	1183	-731	638	1559	787	1332	1115	1517	0
786	0	0	918	-201	-1119	-358	1018	-660	684	1433	715	1136	968	1474	0
787	0	0	553	-221	-774	-166	663	-497	651	1323	618	1047	865	1241	0
788	0	0	123	-263	-386	70	254	-324	426	1123	552	826	636	857	0
789	0	0	-1344	-291	1053	817	-1198	381	95	-250	-79	-372	-450	-857	0
790	0	0	-5032	-312	4720	2672	-4876	2204	-498	-2407	-1259	-2217	-1969	-2828	0
791	0	0	-6524	-318	6206	3421	-6365	2944	-618	-3175	-1540	-2657	-2395	-3265	0
792	0	0	-5537	-329	5208	2933	-5372	2439	-469	-2246	-1024	-1573	-1228	-1949	0
793	0	0	-2270	-323	1947	1296	-2108	812	85	44	149	174	195	364	0
794	0	0	979	-320	-1299	-329	1139	-809	671	1645	841	1420	1268	1509	0
795	0	0	908	-337	-1245	-285	1076	-791	597	1600	704	1340	1224	1548	0
796	0	0	748	-353	-1101	-197	924	-727	675	1567	694	1142	1043	1447	0
797	0	0	481	-341	-822	-70	651	-581	582	1359	663	1098	937	1288	0
798	0	0	116	-341	-457	112	286	-399	413	1103	554	925	715	927	0
799	0	0	-1301	-355	946	828	-1123	295	100	-234	-98	-384	-395	-731	0
800	0	0	-4896	-349	4547	2622	-4721	2099	-578	-2426	-1144	-2112	-1914	-2758	0
801	0	0	-6543	-347	6196	3445	-6369	2924	-713	-3135	-1575	-2698	-2234	-3261	0
802	0	0	-5446	-333	5113	2889	-5279	2390	-463	-2085	-993	-1687	-1371	-1955	0
803	0	0	-2109	-323	1786	1216	-1947	731	225	-11	174	312	360	494	0
804	0	0	1129	-318	-1447	-405	1288	-882	634	1619	783	1501	1297	1619	0
805	0	0	1218	-341	-1559	-438	1388	-950	628	1738	826	1486	1125	1509	0
806	0	0	937	-341	-1278	-298	1107	-809	694	1552	706	1282	1154	1513	0
807	0	0	764	-347	-1111	-208	937	-729	531	1224	452	1111	1057	1453	0
808	0	0	516	-353	-869	-81	692	-611	436	1068	448	1020	890	1158	0
809	0	0	-914	-360	554	637	-734	97	23	-135	-27	-211	-316	-669	0
810	0	0	-4604	-368	4236	2486	-4420	1934	-574	-2250	-1107	-2025	-1875	-2816	0
811	0	0	-6333	-374	5959	3353	-6146	2792	-744	-3086	-1517	-2564	-2155	-3202	0
812	0	0	-5173	-364	4809	2768	-4991	2222	-547	-2246	-1286	-1680	-1216	-1839	0
813	0	0	-1811	-341	1470	1076	-1640	564	157	42	98	320	347	514	0
814	0	0	1564	-341	-1905	-611	1734	-1123	583	1650	684	1466	1375	1887	0
815	0	0	1687	-355	-2042	-666	1864	-1198	636	1784	793	1495	1301	1612	0
816	0	0	1496	-366	-1862	-565	1679	-1114	632	1552	622	1297	1200	1612	0
817	0	0	1155	-364	-1519	-395	1337	-941	498	1346	593	1146	1148	1352	0
818	0	0	927	-386	-1313	-270	1120	-849	374	1074	531	1072	968	1105	0
819	0	0	-586	-457	129	521	-357	-164	31	-207	-194	-213	-164	-614	0
820	0	0	-4196	-549	3647	2372	-3921	1549	-622	-2324	-1150	-1971	-1664	-2597	0
821	0	0	-5898	-622	5276	3260	-5587	2327	-764	-3028	-1586	-2578	-2207	-3152	0
822	0	0	-4879	-679	4200	2779	-4539	1760	-582	-2058	-1026	-1594	-1259	-1819	0
823	0	0	-1504	-692	812	1098	-1158	60	135	13	62	419	525	502	0
824	0	0	1806	-725	-2531	-540	2168	-1628	634	1616	743	1565	1398	1711	0
825	0	0	2083	-677	-2760	-703	2421	-1718	671	1660	783	1579	1423	1811	0
826	0	0	1827	-572	-2399	-627	2113	-1485	556	1606	543	1274	1261	1602	0
827	0	0	1698	-424	-2122	-637	1910	-1273	545	1418	591	1181	1179	1377	0
828	0	0	1426	-267	-1693	-579	1559	-980	355	1210	556	1032	968	1185	0
829	0	0	220	-3	-223	-108	221	-113	81	-64	-176	-149	-164	-628	0
830	0	0	-3381	240	3621	1570	-3501	1930	-545	-2291	-1200	-1922	-1583	-2584	0
831	0	0	-5025	389	5414	2318	-5219	2901	-700	-3152	-1569	-2570	-2033	-3034	0
832	0	0	-3866	632	4498	1617	-4182	2565	-496	-2137	-1022	-1625	-1193	-1780	0
833	0	0	-359	1014	1373	-327	-866	1193	141	9	50	225	409	541	0
834	0	0	3483	1606	-1877	-2544	2680	-135	632	1763	783	1555	1480	1753	0
835	0	0	3842	2106	-1736	-2974	2789	185	634	1619	743	1509	1433	1792	0
836	0	0	3871	2543	-1328	-3207	2599	607	622	1563	647	1379	1356	1685	0
837	0	0	3677	2694	-983	-3185	2330	855	550	1420	514	1212	1257	1482	0
838	0	0	3289	2593	-696	-2941	1992	948	424	1123	642	938	1037	1119	0
839	0	0	1774	2291	517	-2032	628	1404	118	-50	-147	-143	-73	-508	0
840	0	0	-2213	1893	4106	160	-3159	2999	-541	-2236	-1247	-2066	-1629	-2560	0
841	0	0	-4167	1404	5571	1381	-4869	3487	-706	-2979	-1528	-2560	-2071	-3039	0
842	0	0	-3354	966	4320	1194	-3837	2643	-556	-2095	-1049	-1660	-1179	-1856	1
843	0	0	-244	568	812	-162	-528	690	79	-135	-50	325	481	415	0
844	0	0	3136	215	-2921	-1675	3028	-1353	599	1747	696	1594	1480	1647	0
845	0	0	3027	-75	-3102	-1476	3064	-1588	570	1548	659	1431	1371	1724	0
846	0	0	2791	-314	-3105	-1238	2948	-1709	597	1583	603	1270	1377	1633	0
847	0	0	2395	-450	-2845	-972	2620	-1647	471	1363	578	1156	1132	1338	0
848	0	0	1957	-547	-2504	-705	2230	-1525	360	1034	362	905	1012	1253	0
849	0	0	685	-624	-1309	-30	997	-966	83	-31	-166	-141	-62	-502	0
850	0	0	-3204	-692	2512	1948	-2858	910	-628	-2289	-1222	-2075	-1612	-2554	0
851	0	0	-4989	-669	4320	2829	-4654	1825	-807	-2941	-1478	-2537	-2040	-3113	0
852	0	0	-3974	-638	3336	2306	-3655	1349	-496	-2260	-1099	-1773	-1295	-1955	0
853	0	0	-564	-587	-23	575	-270	-305	73	-23	-42	161	486	558	0
854	0	0	3079	-506	-3585	-1286	3332	-2045	492	1792	911	1441	1371	1701	0
855	0	0	3178	-473	-3651	-1352	3414	-2062	647	1893	880	1439	1350	1681	0
856	0	0	2844	-450	-3294	-1197	3069	-1872	634	1592	698	1177	1253	1522	0
857	0	0	2642	-415	-3057	-1113	2849	-1736	403	1342	471	1016	1204	1565	0
858	0	0	2410	-391	-2801	-1009	2605	-1596	376	1185	527	1049	977	1131	0
859	0	0	995	-382	-1377	-306	1186	-879	89	9	-135	-219	-118	-461	0
860	0	0	-2742	-382	2360	1562	-2551	989	-545	-2153	-1131	-2062	-1656	-2545	0
861	0	0	-4620	-393	4227	2506	-4423	1917	-715	-3043	-1453	-2698	-2252	-3061	0
862	0	0	-3734	-386	3348	2060	-3541	1481	-492	-2267	-1082	-1796	-1408	-1839	0
863	0	0	-296	-389	-93	342	-101	-241	93	-83	-44	149	347	469	0
864	0	0	3292	-376	-3668	-1458	3480	-2022	564	1714	869	1598	1295	1726	0
865	0	0	3327	-397	-3724	-1465	3525	-2060	677	1794	890	1418	1237	1643	0
866	0	0	3062	-395	-3457	-1333	3259	-1926	651	1561	719	1268	1127	1616	0
867	0	0	2792	-395	-3187	-1198	2989	-1791	502	1278	550	1002	929	1352	0
868	0	0	2524	-401	-2925	-1061	2724	-1663	422	1140	514	1016	952	1247	0
869	0	0	1189	-397	-1586	-396	1387	-991	32	-102	52	-100	-259	-506	0
870	0	0	-2647	-415	2232	1531	-2439	908	-463	-2205	-993	-2112	-1916	-2692	0
871	0	0	-4447	-434	4013	2440	-4230	1789	-760	-3043	-1389	-2570	-2302	-3168	0
872	0	0	-3598	-397	3201	1997	-3399	1402	-485	-2242	-993	-1681	-1472	-1959	0
873	0	0	-136	-395	-259	265	61	-327	164	-89	124	180	215	351	0
874	0	0	3399	-382	-3781	-1508	3590	-2081	733	1668	849	1524	1325	1705	0
875	0	0	3473	-372	-3845	-1550	3659	-2108	729	1633	779	1412	1224	1662	0
876	0	0	3318	-366	-3684	-1476	3501	-2025	725	1590	725	1276	1088	1532	0
877	0	0	2842	-364	-3206	-1239	3024	-1785	517	1363	719	1020	964	1367	0
878	0	0	2674	-358	-3032	-1158	2853	-1695	401	1127	613	971	828	987	0
879	0	0	1242	-368	-1610	-437	1426	-989	133	-106	50	-240	-244	-512	0
880	0	0	-2455	-380	2075	1417	-2265	847	-459	-2172	-1090	-2069	-1798	-2624	0
881	0	0	-4283	-372	3911	2327	-4097	1769	-651	-3008	-1373	-2655	-2273	-3171	0
882	0	0	-3466	-355	3111	1910	-3288	1378	-504	-2209	-1026	-1864	-1553	-2066	0
883	0	0	-8	-337	-329	172	160	-333	178	-145	161	225	250	320	0
884	0	0	3488	-329	-3817	-1579	3652	-2073	741	1567	890	1375	1198	1645	0
885	0	0	3599	-345	-3944	-1627	3771	-2144	772	1749	894	1350	1037	1584	0
886	0	0	3432	-327	-3759	-1552	3595	-2043	599	1517	731	1154	1001	1455	0
887	0	0	3124	-327	-3451	-1398	3287	-1889	556	1412	818	1049	944	1365	0
888	0	0	2685	-310	-2995	-1187	2840	-1652	341	1026	562	810	700	931	0
889	0	0	1445	-304	-1749	-570	1597	-1026	161	-25	-36	-221	-285	-585	0
890	0	0	-2261	-308	1953	1284	-2107	822	-541	-2250	-1088	-2083	-1775	-2646	0
891	0	0	-4209	-308	3901	2258	-4055	1796	-677	-3136	-1573	-2745	-2368	-3301	0
892	0	0	-3280	-279	3001	1779	-3140	1361	-417	-2260	-1039	-1877	-1534	-2194	0
893	0	0	-9	-263	-254	136	122	-258	155	-203	75	25	38	195	0
894	0	0	3492	-265	-3757	-1613	3624	-2011	644	1699	776	1476	1115	1579	0
895	0	0	3611	-265	-3876	-1673	3743	-2070	651	1639	713	1286	1175	1555	0
896	0	0	3441	-248	-3689	-1596	3565	-1968	644	1565	642	1280	1055	1509	0
897	0	0	3096	-236	-3332	-1430	3214	-1784	552	1336	690	1032	913	1293	0
898	0	0	2806	-228	-3034	-1289	2920	-1631	545	1162	655	886	696	1001	0
899	0	0	1486	-232	-1718	-627	1602	-975	95	-108	48	-292	-304	-671	0
900	0	0	-2156	-228	1928	1192	-2042	850	-496	-2312	-1154	-1974	-1903	-2741	0
901	0	0	-4038	-223	3815	2130	-3926	1796	-669	-3123	-1517	-2698	-2238	-3329	0
902	0	0	-3348	-213	3135	1780	-3241	1461	-549	-2339	-1010	-1843	-1680	-2064	0
903	0	0	-17	-197	-180	107	81	-188	147	-176	32	85	40	201	0
904	0	0	3467	-178	-3645	-1644	3556	-1911	750	1612	812	1495	1169	1530	0
905	0	0	3534	-192	-3726	-1671	3630	-1959	640	1588	779	1363	1086	1767	0
906	0	0	3416	-188	-3604	-1614	3510	-1896	622	1499	663	1208	964	1555	0
907	0	0	3061	-176	-3237	-1442	3149	-1706	593	1385	692	1142	929	1375	0
908	0	0	2757	-176	-2933	-1290	2845	-1554	448	1146	616	956	644	1084	0
909	0	0	1559	-159	-1718	-700	1638	-938	217	-75	-7	-131	-395	-459	0
910	0	0	-2201	-159	2042	1180	-2121	941	-422	-2182	-1016	-2046	-2069	-2725	0
911	0	0	-4027	-153	3874	2090	-3950	1860	-661	-3144	-1455	-2617	-2399	-3199	0
912	0	0	-3279	-135	3144	1707	-3211	1504	-471	-2399	-1105	-1916	-1532	-1893	0
913	0	0	27	-120	-147	46	87	-133	91	-221	-5	64	65	386	0
914	0	0	3535	-104	-3639	-1715	3587	-1871	653	1746	1008	1522	1107	1738	0
915	0	0	3525	-112	-3637	-1706	3581	-1874	713	1680	867	1406	946	1532	0
916	0	0	3230	-93	-3323	-1568	3276	-1708	684	1567	711	1229	966	1645	0
917	0	0	3036	-81	-3117	-1477	3076	-1599	508	1311	533	1034	867	1598	0
918	0	0	2772	-79	-2851	-1346	2811	-1465	492	1125	537	987	774	1301	0
919	0	0	1542	-87	-1629	-727	1585	-858	195	17	-17	-93	-244	-329	0
920	0	0	-2088	-100	1988	1094	-2038	944	-521	-2106	-1115	-2040	-1811	-2456	0
921	0	0	-3978	-106	3872	2042	-3925	1883	-702	-3098	-1484	-2644	-2324	-3065	0
922	0	0	-3285	-114	3171	1699	-3228	1528	-477	-2287	-1070	-1716	-1548	-2005	0
923	0	0	-114	-114	0	114	-57	-57	95	-135	-118	151	89	188	0
924	0	0	3246	-104	-3350	-1571	3298	-1727	624	1625	711	1406	1235	1767	0
925	0	0	3478	-87	-3565	-1695	3521	-1826	607	1699	710	1489	1257	1763	0
926	0	0	3197	-87	-3284	-1555	3240	-1685	638	1509	595	1253	1084	1658	0
927	0	0	2904	-106	-3010	-1399	2957	-1558	481	1408	630	1160	913	1507	0
928	0	0	2536	-104	-2640	-1216	2588	-1372	386	1098	531	1035	797	1185	0
929	0	0	1348	-93	-1441	-627	1394	-767	110	58	-40	-93	-135	-292	0
930	0	0	-2273	-112	2161	1192	-2217	1024	-469	-2159	-1109	-1963	-1676	-2401	0
931	0	0	-4261	-114	4147	2187	-4204	2016	-828	-3065	-1468	-2514	-2273	-3193	0
932	0	0	-3567	-112	3455	1839	-3511	1671	-514	-2419	-1220	-1798	-1456	-2101	0
933	0	0	-349	-93	256	221	-302	81	54	-226	-164	164	291	343	0
934	0	0	3083	-77	-3160	-1503	3121	-1618	628	1654	729	1563	1367	1777	0
935	0	0	3267	-77	-3344	-1595	3305	-1710	605	1709	781	1455	1340	1753	0
936	0	0	2954	-95	-3049	-1429	3001	-1572	498	1507	673	1274	1099	1680	0
937	0	0	2640	-89	-2729	-1275	2684	-1409	471	1274	506	1375	1189	1555	0
938	0	0	2291	-73	-2364	-1109	2327	-1218	448	1099	486	989	873	1200	0
939	0	0	1086	-62	-1148	-512	1117	-605	197	25	1	-64	-75	-246	0
940	0	0	-2529	-73	2456	1301	-2492	1191	-430	-2060	-1162	-1965	-1590	-2374	0
941	0	0	-4457	-79	4378	2268	-4417	2149	-704	-2952	-1550	-2601	-2106	-2977	0
942	0	0	-3811	-83	3728	1947	-3769	1822	-531	-2281	-1105	-1680	-1435	-2007	0
943	0	0	-750	-79	671	414	-710	296	21	-112	-64	168	195	333	0
944	0	0	2753	-65	-2818	-1344	2785	-1441	675	1664	816	1552	1398	1769	0
945	0	0	2819	-71	-2890	-1374	2854	-1480	634	1687	671	1387	1406	1800	0
946	0	0	2658	-73	-2731	-1292	2694	-1402	680	1588	727	1290	1257	1720	0
947	0	0	2223	-77	-2300	-1073	2261	-1188	523	1418	626	1173	1142	1559	0
948	0	0	1938	-75	-2013	-931	1975	-1044	403	1138	585	1032	1020	1307	0
949	0	0	797	-83	-880	-357	838	-481	215	31	81	73	-3	-85	0
950	0	0	-2905	-104	2801	1504	-2853	1348	-389	-2056	-1043	-1817	-1584	-2242	0
951	0	0	-4851	-126	4725	2488	-4788	2299	-659	-2989	-1503	-2525	-2058	-2964	0
952	0	0	-4195	-141	4054	2168	-4124	1956	-521	-2180	-1034	-1747	-1299	-1895	0
953	0	0	-1266	-153	1113	709	-1189	480	-36	-116	-15	50	292	353	0
954	0	0	2366	-157	-2523	-1104	2444	-1340	616	1672	826	1478	1400	1856	0
955	0	0	2421	-186	-2607	-1117	2514	-1396	638	1716	824	1486	1447	1941	0
956	0	0	2134	-192	-2326	-971	2230	-1259	607	1553	651	1214	1334	1732	0
957	0	0	1952	-207	-2159	-872	2055	-1183	657	1544	762	1224	1295	1705	0
958	0	0	1457	-213	-1670	-622	1563	-941	401	1224	578	1012	1028	1202	0
959	0	0	493	-217	-710	-138	601	-463	188	250	75	21	116	-139	0
960	0	0	-3276	-240	3036	1758	-3156	1398	-485	-1992	-1026	-1846	-1433	-2203	0
961	0	0	-5247	-256	4991	2751	-5119	2367	-711	-3061	-1466	-2617	-1957	-2865	0
962	0	0	-4595	-258	4337	2426	-4466	2039	-436	-2219	-993	-1681	-1228	-1837	0
963	0	0	-1604	-250	1354	927	-1479	552	-29	-232	73	32	275	376	0
964	0	0	2046	-254	-2300	-896	2173	-1277	684	1744	983	1462	1406	1835	0
965	0	0	2122	-271	-2393	-925	2257	-1332	700	1786	1012	1484	1390	1744	0
966	0	0	1845	-273	-2118	-786	1981	-1195	630	1612	774	1247	1410	1713	0
967	0	0	1719	-283	-2002	-718	1860	-1142	589	1367	659	1177	1288	1666	0
968	0	0	1274	-285	-1559	-494	1416	-922	415	1107	554	956	1224	1365	0
969	0	0	315	-294	-609	-10	462	-451	95	275	180	29	69	-223	0
970	0	0	-3378	-300	3078	1839	-3228	1389	-444	-1940	-905	-1825	-1420	-2401	0
971	0	0	-5371	-320	5051	2845	-5211	2365	-647	-3005	-1449	-2506	-1874	-2964	0
972	0	0	-4631	-327	4304	2479	-4467	1988	-452	-2304	-1096	-1709	-1206	-1947	0
973	0	0	-1629	-320	1309	974	-1469	494	-7	-254	-36	122	411	302	0
974	0	0	2012	-308	-2320	-852	2166	-1314	640	1705	795	1484	1552	1854	0
975	0	0	2186	-306	-2492	-940	2339	-1399	739	1730	743	1455	1573	1821	0
976	0	0	2017	-318	-2335	-849	2176	-1326	632	1645	692	1222	1326	1732	0
977	0	0	1752	-308	-2060	-722	1906	-1184	626	1466	644	1179	1338	1542	0
978	0	0	1381	-316	-1697	-532	1539	-1006	473	1206	599	851	1138	1127	0
979	0	0	367	-300	-667	-33	517	-483	172	172	-31	-27	188	-228	0
980	0	0	-3229	-298	2931	1763	-3080	1316	-409	-1897	-1049	-1874	-1224	-2281	0
981	0	0	-5208	-300	4908	2754	-5058	2304	-737	-2911	-1468	-2613	-1945	-2948	0
982	0	0	-4566	-308	4258	2437	-4412	1975	-556	-2203	-1152	-1860	-1119	-2052	0
983	0	0	-1545	-292	1253	918	-1399	480	139	-199	-155	-15	430	199	0
984	0	0	2161	-279	-2440	-941	2300	-1359	572	1716	529	1379	1540	1759	0
985	0	0	2466	-294	-2760	-1086	2613	-1527	644	1794	836	1468	1365	1654	0
986	0	0	2172	-291	-2463	-940	2317	-1377	550	1672	692	1261	1350	1571	0
987	0	0	1938	-304	-2242	-817	2090	-1273	364	1276	403	1156	1336	1385	0
988	0	0	1653	-304	-1957	-674	1805	-1130	452	1259	450	1123	1189	1241	0
989	0	0	480	-296	-776	-92	628	-536	161	329	-34	-100	60	-201	0
990	0	0	-2995	-322	2673	1658	-2834	1175	-494	-1887	-1117	-1963	-1379	-2382	0
991	0	0	-5030	-314	4716	2672	-4873	2201	-731	-2892	-1520	-2644	-2050	-2993	0
992	0	0	-4438	-310	4128	2374	-4283	1909	-620	-2283	-1105	-1862	-1404	-2058	0
993	0	0	-1423	-308	1115	865	-1269	403	-87	-259	-209	21	186	95	0
994	0	0	2254	-287	-2541	-983	2397	-1414	537	1647	748	1435	1249	1656	0
995	0	0	2488	-292	-2780	-1098	2634	-1536	743	1707	791	1338	1317	1775	0
996	0	0	2315	-304	-2619	-1005	2467	-1461	549	1491	710	1266	1070	1553	0
997	0	0	2060	-322	-2382	-869	2221	-1352	424	1482	679	1156	960	1445	0
998	0	0	1612	-306	-1918	-653	1765	-1112	302	1078	550	1012	836	1099	0
999	0	0	708	-314	-1022	-197	865	-668	89	188	52	13	-81	-254	0
1000	0	0	-2935	-318	2617	1626	-2776	1149	-477	-2068	-1041	-1815	-1662	-2335	0
1001	0	0	-4939	-318	4621	2628	-4780	2151	-746	-3032	-1447	-2626	-2316	-3092	0
1002	0	0	-4343	-316	4027	2329	-4185	1855	-531	-2304	-973	-1870	-1546	-2161	0
1003	0	0	-1328	-294	1034	811	-1181	370	-50	-422	-126	-25	-44	-21	0
1004	0	0	2353	-308	-2661	-1022	2507	-1484	541	1577	834	1449	1094	1538	0
1005	0	0	2565	-323	-2888	-1121	2726	-1605	583	1627	826	1410	1061	1685	0
1006	0	0	2434	-314	-2748	-1060	2591	-1531	535	1474	710	1259	983	1573	0
1007	0	0	2159	-322	-2481	-918	2320	-1401	566	1323	758	1146	785	1402	0
1008	0	0	1830	-331	-2161	-749	1995	-1246	432	1121	607	966	552	1094	0
1009	0	0	838	-345	-1183	-246	1010	-764	176	93	85	58	-306	-384	0
1010	0	0	-2593	-347	2246	1470	-2419	949	-467	-2054	-991	-1810	-1881	-2374	0
1011	0	0	-4690	-341	4349	2515	-4519	2004	-651	-3092	-1505	-2589	-2349	-3088	0
1012	0	0	-4126	-322	3804	2224	-3965	1741	-601	-2405	-1144	-1918	-1786	-2254	0
1013	0	0	-1039	-308	731	673	-885	211	15	-327	-15	-77	-223	-3	0
1014	0	0	2621	-310	-2931	-1155	2776	-1620	570	1569	871	1447	991	1489	0
1015	0	0	2868	-296	-3164	-1286	3016	-1730	700	1650	923	1422	888	1342	0
1016	0	0	2569	-306	-2875	-1131	2722	-1590	593	1443	638	1255	830	1408	0
1017	0	0	2394	-306	-2700	-1044	2547	-1503	533	1276	492	1051	777	1340	0
1018	0	0	2258	-316	-2574	-971	2416	-1445	481	1099	605	911	764	1039	0
1019	0	0	1164	-323	-1487	-420	1325	-905	137	201	85	-1	-298	-450	0
1020	0	0	-2321	-339	1982	1330	-2151	821	-432	-1881	-958	-1856	-1885	-2807	0
1021	0	0	-4523	-343	4180	2433	-4351	1918	-644	-3102	-1557	-2692	-2388	-3352	0
1022	0	0	-3854	-333	3521	2093	-3687	1594	-533	-2520	-1286	-2007	-1763	-2289	0
1023	0	0	-805	-320	485	562	-645	82	46	-453	-209	-203	-95	-48	0
1024	0	0	2763	-325	-3088	-1219	2925	-1706	591	1530	770	1280	1057	1449	0
1025	0	0	3055	-322	-3377	-1366	3216	-1849	614	1621	702	1228	1012	1429	0
1026	0	0	2680	-323	-3003	-1178	2841	-1663	455	1513	702	1210	805	1292	0
1027	0	0	2488	-323	-2811	-1082	2649	-1567	527	1325	628	1001	797	1165	0
1028	0	0	2196	-333	-2529	-931	2362	-1431	401	952	473	841	582	818	0
1029	0	0	1186	-333	-1519	-426	1352	-926	296	67	-71	-52	-318	-430	0
1030	0	0	-2343	-343	2000	1343	-2171	828	-486	-2116	-1125	-2054	-1883	-2628	0
1031	0	0	-4376	-341	4035	2358	-4205	1847	-750	-3142	-1577	-2762	-2454	-3294	0
1032	0	0	-3951	-337	3614	2144	-3782	1638	-636	-2485	-1290	-2062	-1839	-2444	0
1033	0	0	-1011	-327	684	669	-847	178	-108	-502	-291	-170	-246	-254	0
1034	0	0	2592	-333	-2925	-1129	2758	-1629	620	1487	609	1235	1010	1416	0
1035	0	0	2815	-339	-3154	-1238	2984	-1746	653	1586	591	1226	971	1544	0
1036	0	0	2629	-331	-2960	-1149	2794	-1645	607	1406	562	1099	787	1226	0
1037	0	0	2281	-310	-2591	-985	2436	-1450	554	1332	527	1028	725	1171	0
1038	0	0	1917	-267	-2184	-825	2050	-1225	353	977	327	851	531	950	0
1039	0	0	956	-258	-1214	-349	1085	-736	314	137	-25	-153	-372	-382	0
1040	0	0	-2579	-234	2345	1406	-2462	1055	-411	-2091	-1103	-2052	-2101	-2727	0
1041	0	0	-4638	-219	4419	2428	-4528	2100	-731	-3204	-1650	-2824	-2584	-3470	0
1042	0	0	-4238	-190	4048	2214	-4143	1929	-589	-2578	-1270	-2093	-1872	-2446	0
1043	0	0	-1404	-182	1222	793	-1313	520	-56	-630	-238	-372	-428	-223	0
1044	0	0	2295	-172	-2467	-1061	2381	-1319	556	1429	692	1311	859	1472	0
1045	0	0	2553	-180	-2733	-1186	2643	-1456	603	1489	680	1261	975	1534	0
1046	0	0	2284	-168	-2452	-1058	2368	-1310	502	1344	463	1148	793	1348	0
1047	0	0	1991	-166	-2157	-912	2074	-1161	434	1251	582	962	636	1239	0
1048	0	0	1562	-180	-1742	-691	1652	-961	296	867	461	888	428	909	0
1049	0	0	690	-186	-876	-252	783	-531	178	77	-60	-89	-353	-345	0
1050	0	0	-2886	-190	2696	1538	-2791	1253	-488	-2110	-1107	-2004	-1996	-2636	0
1051	0	0	-5003	-194	4809	2598	-4906	2307	-766	-3191	-1552	-2760	-2620	-3367	0
1052	0	0	-4622	-201	4421	2411	-4521	2110	-622	-2620	-1173	-2075	-2042	-2442	0
1053	0	0	-1695	-209	1486	952	-1590	638	-60	-620	-300	-226	-374	-242	0
1054	0	0	1882	-213	-2095	-834	1988	-1154	630	1406	686	1359	863	1412	0
1055	0	0	2153	-242	-2395	-955	2274	-1318	622	1497	704	1348	878	1550	0
1056	0	0	1926	-283	-2209	-821	2067	-1246	521	1400	628	1245	834	1489	0
1057	0	0	1613	-294	-1907	-659	1760	-1100	560	1328	535	1165	636	1235	0
1058	0	0	1185	-310	-1495	-437	1340	-902	347	1121	506	913	483	1028	0
1059	0	0	223	-312	-535	44	379	-423	155	98	11	9	-512	-349	0
1060	0	0	-3266	-341	2925	1803	-3095	1292	-438	-2097	-1082	-1823	-1941	-2578	0
1061	0	0	-5474	-349	5125	2911	-5299	2388	-711	-3146	-1563	-2601	-2523	-3303	0
1062	0	0	-5101	-356	4745	2728	-4923	2194	-537	-2533	-1173	-2023	-1905	-2504	0
1063	0	0	-2219	-347	1872	1283	-2045	762	3	-562	-176	-168	-356	-302	0
1064	0	0	1451	-339	-1790	-556	1620	-1064	591	1519	675	1377	987	1402	0
1065	0	0	1752	-349	-2101	-701	1926	-1225	620	1631	653	1478	1041	1505	0
1066	0	0	1492	-358	-1850	-567	1671	-1104	636	1544	646	1247	874	1404	0
1067	0	0	1149	-360	-1509	-394	1329	-934	554	1396	667	1220	805	1348	0
1068	0	0	800	-358	-1158	-221	979	-758	360	1144	450	1039	663	890	0
1069	0	0	-72	-349	-277	210	102	-313	312	223	60	79	-139	-351	0
1070	0	0	-3743	-356	3387	2049	-3565	1515	-411	-1972	-1140	-1811	-1757	-2591	0
1071	0	0	-5908	-372	5536	3140	-5722	2582	-632	-3111	-1540	-2669	-2423	-3375	0
1072	0	0	-5579	-378	5201	2978	-5390	2411	-556	-2543	-1224	-1980	-1765	-2504	0
1073	0	0	-2748	-364	2384	1556	-2566	1010	-93	-611	-221	-190	-129	-261	0
1074	0	0	1004	-355	-1359	-324	1181	-857	589	1629	768	1348	1086	1453	0
1075	0	0	1334	-380	-1714	-477	1524	-1047	725	1788	878	1474	1068	1449	0
1076	0	0	864	-397	-1261	-233	1062	-829	558	1563	529	1171	1138	1402	0
1077	0	0	747	-395	-1142	-176	944	-768	512	1311	508	1032	1010	1394	0
1078	0	0	326	-391	-717	32	521	-554	388	1177	471	929	952	1067	0
1079	0	0	-497	-391	106	444	-301	-142	133	308	151	89	19	-331	0
1080	0	0	-4224	-401	3823	2312	-4023	1711	-419	-1881	-929	-1815	-1645	-2601	0
1081	0	0	-6535	-399	6136	3467	-6335	2868	-628	-3138	-1616	-2651	-2254	-3344	0
1082	0	0	-6139	-370	5769	3254	-5954	2699	-632	-2650	-1228	-2038	-1621	-2465	0
1083	0	0	-3138	-362	2776	1750	-2957	1207	-77	-583	-292	-226	67	-73	0
1084	0	0	599	-339	-938	-130	768	-638	657	1520	727	1443	1264	1683	0
1085	0	0	1088	-349	-1437	-369	1262	-893	614	1755	731	1385	1330	1683	0
1086	0	0	760	-351	-1111	-204	935	-731	636	1631	708	1231	1171	1575	0
1087	0	0	382	-401	-783	9	582	-592	498	1406	659	1098	1059	1323	0
1088	0	0	10	-471	-481	230	245	-476	452	1162	531	973	873	1136	0
1089	0	0	-901	-558	343	729	-622	-107	186	234	50	106	141	-166	0
1090	0	0	-4642	-634	4008	2638	-4325	1687	-496	-2035	-960	-1850	-1503	-2401	0
1091	0	0	-6901	-690	6211	3795	-6556	2760	-710	-3102	-1536	-2725	-2229	-3255	0
1092	0	0	-6624	-711	5913	3667	-6268	2601	-618	-2582	-1198	-2029	-1588	-2357	0
1093	0	0	-3637	-727	2910	2182	-3273	1091	-32	-510	-281	-263	46	-98	0
1094	0	0	345	-642	-987	148	666	-814	570	1604	647	1414	1398	1777	0
1095	0	0	764	-545	-1309	-109	1036	-927	605	1765	890	1377	1313	1590	0
1096	0	0	757	-391	-1148	-183	952	-769	675	1681	756	1389	1317	1557	0
1097	0	0	357	-176	-533	-90	445	-354	452	1416	646	1191	1115	1505	0
1098	0	0	233	69	-164	-151	198	-47	399	1210	521	979	1037	1142	0
1099	0	0	-433	323	756	55	-594	539	112	450	221	226	180	-137	0
1100	0	0	-4010	488	4498	1761	-4254	2493	-463	-1821	-923	-1831	-1647	-2479	0
1101	0	0	-6277	772	7049	2752	-6663	3910	-820	-3084	-1515	-2642	-2122	-3292	0
1102	0	0	-5655	1270	6925	2192	-6290	4097	-706	-2529	-1222	-1967	-1493	-2428	0
1103	0	0	-2300	1839	4139	230	-3219	2989	-25	-547	-149	-258	46	-252	0
1104	0	0	1900	2328	428	-2114	736	1378	564	1600	752	1540	1379	1641	0
1105	0	0	2607	2700	93	-2653	1257	1396	655	1780	812	1497	1435	1782	0
1106	0	0	2460	2723	263	-2591	1098	1493	694	1695	725	1404	1259	1649	0
1107	0	0	2070	2549	479	-2309	795	1514	574	1519	760	1309	1196	1517	0
1108	0	0	1540	2186	646	-1863	447	1416	384	1177	583	1189	937	1119	0
1109	0	0	582	1751	1169	-1166	-293	1460	351	498	186	347	325	-77	0
1110	0	0	-3347	1262	4609	1042	-3978	2935	-450	-1918	-911	-1637	-1383	-2345	1
1111	0	0	-5859	795	6654	2532	-6256	3724	-704	-2805	-1538	-2438	-2021	-3222	0
1112	0	0	-5826	428	6254	2699	-6040	3341	-554	-2434	-1171	-1872	-1524	-2364	0
1113	0	0	-2780	93	2873	1343	-2826	1483	15	-432	-135	-129	-58	-195	0
1114	0	0	1044	-164	-1208	-440	1126	-686	680	1699	795	1635	1460	1738	0
1115	0	0	1397	-376	-1773	-510	1585	-1074	715	1877	925	1509	1282	1639	0
1116	0	0	1232	-512	-1744	-360	1488	-1128	708	1697	721	1466	1359	1720	0
1117	109	0	855	-605	-1460	-125	1157	-1032	647	1519	698	1367	1231	1486	0
1118	109	0	576	-653	-1229	38	902	-941	514	1272	624	1148	973	1177	0
1119	109	0	-211	-618	-407	414	98	-512	327	426	170	450	188	23	0
1120	109	0	-3854	-609	3245	2231	-3549	1318	-401	-1862	-929	-1604	-1379	-2262	0
1121	109	0	-6201	-570	5631	3385	-5916	2530	-671	-2966	-1534	-2485	-1998	-3181	0
1122	109	0	-5848	-529	5319	3188	-5583	2395	-483	-2483	-1179	-1846	-1453	-2382	0
1123	109	0	-2768	-479	2289	1623	-2528	905	-106	-607	-151	-69	31	-194	0
1124	109	0	1340	-446	-1786	-447	1563	-1116	663	1635	799	1604	1406	1763	0
1125	109	0	1898	-420	-2318	-739	2108	-1369	708	1792	789	1635	1491	1771	0
1126	109	0	1746	-415	-2161	-665	1953	-1288	591	1676	715	1377	1330	1699	0
1127	109	0	1544	-409	-1953	-567	1748	-1181	607	1515	758	1295	1222	1534	0
1128	109	0	1187	-399	-1586	-394	1386	-992	347	1245	578	1171	1059	1237	0
1129	109	0	421	-397	-818	-12	619	-607	323	628	114	254	256	0	0
1130	109	0	-3158	-417	2741	1787	-2949	1162	-432	-1755	-954	-1685	-1326	-2149	0
1131	109	0	-5592	-424	5168	3008	-5380	2372	-711	-2985	-1559	-2452	-1992	-3166	0
1132	109	0	-5187	-417	4770	2802	-4978	2176	-597	-2341	-1204	-1934	-1458	-2337	0
1133	109	0	-2172	-426	1746	1299	-1959	660	-89	-475	-283	-166	-46	-168	0
1134	109	0	1961	-411	-2372	-775	2166	-1391	605	1782	764	1586	1453	1705	0
1135	109	0	2541	-407	-2948	-1067	2744	-1677	587	1860	777	1509	1472	1905	0
1136	109	0	2348	-397	-2745	-975	2546	-1571	512	1689	700	1307	1408	1786	0
1137	109	0	2176	-380	-2556	-898	2366	-1468	556	1509	659	1251	1204	1565	0
1138	109	0	1884	-391	-2275	-746	2079	-1333	407	1416	587	1086	1092	1330	0
1139	109	0	1116	-399	-1515	-358	1315	-957	211	529	157	205	306	91	0
1140	109	0	-2463	-415	2048	1439	-2255	816	-475	-1759	-983	-1567	-1286	-2207	0
1141	109	0	-4954	-411	4543	2682	-4748	2066	-711	-2882	-1462	-2508	-2066	-3071	0
1142	109	0	-4690	-405	4285	2547	-4487	1940	-679	-2673	-1404	-2104	-1536	-2188	0
1143	109	0	-1422	-388	1034	905	-1228	323	1	-448	-195	-159	176	50	0
1144	109	0	2656	-372	-3028	-1142	2842	-1700	488	1621	805	1557	1358	1786	0
1145	109	0	3274	-382	-3656	-1446	3465	-2019	677	1953	968	1548	1334	1823	0
1146	109	0	2892	-374	-3266	-1259	3079	-1820	640	1726	661	1425	1340	1765	0
1147	109	0	2873	-345	-3218	-1264	3045	-1781	492	1569	706	1226	1191	1617	0
1148	109	0	2547	-355	-2902	-1096	2724	-1628	432	1321	671	1080	950	1340	0
1149	109	0	1775	-355	-2130	-710	1952	-1242	221	455	263	331	190	143	0
1150	109	0	-1784	-374	1410	1079	-1597	518	-450	-1753	-964	-1586	-1348	-2170	0
1151	109	0	-4186	-374	3812	2280	-3999	1719	-704	-2950	-1495	-2492	-2058	-3024	0
1152	109	0	-3943	-356	3587	2149	-3765	1615	-533	-2537	-1132	-1955	-1519	-2155	0
1153	109	0	-818	-347	471	582	-644	62	-38	-479	-234	-215	-98	-176	0
1154	109	0	3288	-337	-3625	-1475	3456	-1981	609	1767	890	1520	1381	1905	0
1155	109	0	3892	-333	-4225	-1779	4058	-2279	675	1777	803	1559	1365	1868	0
1156	109	0	3760	-329	-4089	-1715	3924	-2209	766	1738	719	1493	1394	1841	0
1157	109	0	3475	-308	-3783	-1583	3629	-2045	580	1544	686	1334	1183	1596	0
1158	109	0	3242	-306	-3548	-1468	3395	-1927	477	1400	675	1156	954	1412	0
1159	109	0	2450	-316	-2766	-1067	2608	-1541	289	549	258	362	265	228	0
1160	109	0	-1136	-306	830	721	-983	262	-358	-1794	-882	-1577	-1389	-2073	0
1161	109	0	-3526	-308	3218	1917	-3372	1455	-673	-2995	-1358	-2518	-2229	-3038	0
1162	109	0	-3313	-285	3028	1799	-3170	1371	-585	-2661	-1266	-2002	-1649	-2213	0
1163	109	0	-234	-261	-27	247	-103	-144	0	-582	-174	-246	-29	-42	0
1164	109	0	3872	-244	-4116	-1814	3994	-2180	634	1736	933	1600	1259	1771	0
1165	109	0	4442	-248	-4690	-2097	4566	-2469	682	1790	876	1542	1445	1889	0
1166	109	0	4283	-250	-4533	-2016	4408	-2391	587	1736	907	1503	1326	1720	0
1167	109	0	4099	-240	-4339	-1929	4219	-2289	603	1538	715	1237	1204	1515	0
1168	109	0	3837	-221	-4058	-1808	3947	-2139	527	1319	537	1152	1160	1441	0
1169	109	0	3137	-213	-3350	-1462	3243	-1781	323	539	162	258	296	180	0
1170	109	0	-422	-223	199	322	-310	-12	-355	-1511	-694	-1565	-1392	-2186	0
1171	109	0	-2952	-211	2741	1581	-2846	1265	-582	-2910	-1532	-2541	-2139	-3086	0
1172	109	0	-2568	-209	2359	1388	-2463	1075	-638	-2599	-1229	-1864	-1456	-2211	0
1173	109	0	335	-194	-529	-70	432	-361	-42	-665	-161	-225	-151	-153	0
1174	109	0	4447	-170	-4617	-2138	4532	-2393	785	1598	847	1513	1338	1874	0
1175	109	0	5087	-168	-5255	-2459	5171	-2711	785	1788	888	1435	1509	1936	0
1176	109	0	4897	-172	-5069	-2362	4983	-2620	659	1746	810	1369	1222	1850	0
1177	109	0	4530	-166	-4696	-2182	4613	-2431	436	1338	679	1266	1208	1627	0
1178	109	0	4363	-137	-4500	-2113	4431	-2318	516	1293	644	1142	1196	1359	0
1179	109	0	3615	-131	-3746	-1742	3680	-1938	320	533	203	263	349	192	0
1180	109	0	107	-135	-242	14	174	-188	-333	-1819	-871	-1660	-1274	-2071	0
1181	109	0	-2292	-133	2159	1212	-2225	1013	-679	-2950	-1486	-2593	-2056	-2972	0
1182	109	0	-2137	-120	2017	1128	-2077	948	-609	-2492	-1191	-2099	-1505	-2351	0
1183	109	0	793	-112	-905	-340	849	-508	-48	-591	-168	-337	-151	-164	0
1184	109	0	4730	-98	-4828	-2316	4779	-2463	578	1577	744	1400	1352	1749	0
1185	109	0	5344	-93	-5437	-2625	5390	-2765	644	1747	789	1542	1458	1912	0
1186	109	0	5230	-79	-5309	-2575	5269	-2694	677	1639	725	1301	1361	1858	0
1187	109	0	4920	-71	-4991	-2424	4955	-2531	580	1513	663	1261	1245	1664	0
1188	109	0	4520	-81	-4601	-2219	4560	-2341	419	1311	622	927	981	1274	0
1189	109	0	3939	-67	-4006	-1936	3972	-2036	329	568	197	345	337	236	0
1190	109	0	427	-81	-508	-173	467	-294	-424	-1709	-900	-1617	-1274	-2038	0
1191	109	0	-2096	-75	2021	1085	-2058	973	-710	-3055	-1513	-2615	-1986	-2960	0
1192	109	0	-1893	-54	1839	973	-1866	892	-628	-2721	-1377	-2089	-1420	-2232	0
1193	109	0	1001	-52	-1053	-474	1027	-552	-75	-576	-279	-349	-9	-87	0
1194	109	0	4840	-44	-4884	-2398	4862	-2464	502	1683	929	1453	1358	1877	0
1195	109	0	5474	-56	-5530	-2709	5502	-2793	702	1777	946	1489	1280	1780	0
1196	109	0	5207	-69	-5276	-2569	5241	-2672	727	1670	735	1447	1325	1827	0
1197	109	0	4920	-75	-4995	-2422	4957	-2535	583	1346	550	1220	1297	1761	0
1198	109	0	4709	-67	-4776	-2321	4742	-2421	527	1282	607	1119	1123	1482	0
1199	109	0	3994	-60	-4054	-1967	4024	-2057	203	640	329	488	405	302	0
1200	109	0	375	-71	-446	-152	410	-258	-347	-1639	-838	-1526	-1328	-2126	0
1201	109	0	-2065	-83	1982	1074	-2023	949	-684	-2859	-1447	-2533	-2083	-3016	0
1202	109	0	-2034	-93	1941	1063	-1987	924	-665	-2624	-1226	-2071	-1586	-2306	0
1203	109	0	819	-77	-896	-371	857	-486	-17	-667	-325	-242	128	-65	0
1204	109	0	4800	-67	-4867	-2366	4833	-2467	669	1557	756	1495	1392	1846	0
1205	109	0	5492	-54	-5546	-2719	5519	-2800	748	1843	873	1588	1555	2040	0
1206	109	0	5075	-62	-5137	-2506	5106	-2599	708	1744	684	1433	1282	1786	0
1207	109	0	4964	-60	-5024	-2452	4994	-2542	516	1439	711	1451	1431	1749	0
1208	109	0	4590	-58	-4648	-2266	4619	-2353	471	1402	657	1175	1078	1445	0
1209	109	0	3944	-40	-3984	-1952	3964	-2012	438	711	279	426	389	413	0
1210	109	0	471	-62	-533	-204	502	-297	-401	-1650	-838	-1548	-1220	-1864	0
1211	109	0	-1986	-50	1936	1018	-1961	943	-708	-2871	-1524	-2510	-1943	-2941	0
1212	109	0	-2027	-56	1971	1041	-1999	957	-550	-2502	-1280	-1978	-1538	-2262	0
1213	109	0	743	-60	-803	-341	773	-431	-42	-543	-221	-314	-36	-170	0
1214	109	0	4623	-50	-4673	-2286	4648	-2361	632	1678	795	1538	1451	1891	0
1215	109	0	5181	-62	-5243	-2559	5212	-2652	663	1825	840	1619	1493	2025	0
1216	109	0	5095	-67	-5162	-2514	5128	-2614	661	1827	791	1519	1420	1903	0
1217	109	0	4672	-81	-4753	-2295	4712	-2417	547	1691	805	1410	1394	1761	0
1218	109	0	4388	-95	-4483	-2146	4435	-2289	424	1307	630	1262	1140	1392	0
1219	109	0	3709	-106	-3815	-1801	3762	-1960	374	721	197	547	516	380	0
1220	109	0	241	-129	-370	-56	305	-249	-397	-1610	-853	-1462	-1080	-1883	0
1221	109	0	-2265	-133	2132	1199	-2198	999	-665	-2882	-1540	-2360	-1823	-2929	0
1222	109	0	-2269	-139	2130	1204	-2199	995	-498	-2417	-1212	-1908	-1396	-2201	0
1223	109	0	306	-151	-457	-77	381	-304	-147	-721	-362	-211	110	-149	0
1224	109	0	4289	-147	-4436	-2071	4362	-2291	671	1720	807	1672	1552	1872	0
1225	109	0	4794	-164	-4958	-2315	4876	-2561	667	1881	812	1654	1681	2015	0
1226	109	0	4572	-184	-4756	-2194	4664	-2470	667	1711	715	1509	1542	1918	0
1227	109	0	4320	-190	-4510	-2065	4415	-2350	638	1654	762	1400	1441	1753	0
1228	109	0	3924	-221	-4145	-1851	4034	-2183	543	1396	653	1247	1171	1449	0
1229	109	0	3252	-230	-3482	-1511	3367	-1856	322	746	242	613	570	378	0
1230	109	0	-159	-252	-93	205	-33	-172	-308	-1561	-826	-1381	-1008	-1891	0
1231	109	0	-2795	-252	2543	1523	-2669	1145	-667	-2830	-1497	-2475	-1872	-2991	0
1232	109	0	-2845	-244	2601	1544	-2723	1178	-564	-2494	-1243	-1955	-1371	-2329	0
1233	109	0	-209	-238	-29	223	-90	-133	-106	-574	-320	-254	-3	-219	0
1234	109	0	3668	-244	-3912	-1712	3790	-2078	702	1726	865	1683	1586	1887	0
1235	109	0	4255	-238	-4493	-2008	4374	-2365	696	1860	845	1705	1616	2029	0
1236	109	0	4023	-246	-4269	-1888	4146	-2257	585	1771	737	1596	1557	1908	0
1237	109	0	3775	-250	-4025	-1762	3900	-2137	665	1728	744	1456	1412	1810	0
1238	109	0	3251	-252	-3503	-1499	3377	-1877	477	1408	636	1138	1134	1456	0
1239	109	0	2716	-261	-2977	-1227	2846	-1619	283	843	312	591	609	461	0
1240	109	0	-808	-292	516	550	-662	112	-370	-1584	-869	-1394	-1039	-1885	0
1241	109	0	-3380	-302	3078	1841	-3229	1388	-735	-2830	-1517	-2467	-1746	-2917	0
1242	109	0	-3495	-302	3193	1898	-3344	1445	-675	-2516	-1288	-2052	-1408	-2320	0
1243	109	0	-785	-289	496	537	-640	103	-85	-539	-238	-331	44	-221	0
1244	109	0	2982	-294	-3276	-1344	3129	-1785	605	1650	748	1621	1573	1858	0
1245	109	0	3772	-296	-4068	-1738	3920	-2182	684	1889	840	1703	1672	2031	0
1246	109	0	3550	-291	-3841	-1629	3695	-2066	719	1790	748	1524	1631	1910	0
1247	109	0	3181	-287	-3468	-1447	3324	-1877	611	1678	706	1422	1456	1742	0
1248	109	0	2910	-289	-3199	-1310	3054	-1744	531	1369	589	1344	1404	1499	0
1249	109	0	2227	-285	-2512	-971	2369	-1398	291	826	382	630	587	391	0
1250	109	0	-1229	-304	925	766	-1077	310	-399	-1363	-744	-1489	-1113	-2085	0
1251	109	0	-3932	-318	3614	2125	-3773	1648	-684	-2799	-1538	-2438	-1790	-2981	0
1252	109	0	-3989	-327	3662	2158	-3825	1667	-696	-2723	-1398	-2106	-1348	-2308	0
1253	109	0	-1203	-298	905	750	-1054	303	-164	-677	-353	-228	100	-168	0
1254	109	0	2623	-285	-2908	-1169	2765	-1596	508	1802	886	1548	1584	1813	0
1255	109	0	3298	-298	-3596	-1500	3447	-1947	657	2000	905	1720	1476	1800	0
1256	109	0	3040	-300	-3340	-1370	3190	-1820	731	1819	700	1583	1586	1821	0
1257	109	0	2795	-291	-3086	-1252	2940	-1688	527	1753	618	1268	1414	1687	0
1258	109	0	2412	-304	-2716	-1054	2564	-1510	578	1439	514	1243	1292	1445	0
1259	109	0	1810	-300	-2110	-755	1960	-1205	333	721	254	545	657	420	0
1260	109	0	-1557	-314	1243	935	-1400	464	-362	-1517	-845	-1390	-1043	-1926	0
1261	109	0	-4275	-314	3961	2294	-4118	1823	-774	-2760	-1361	-2341	-1875	-3088	0
1262	109	0	-4395	-318	4077	2356	-4236	1879	-702	-2646	-1375	-2021	-1507	-2566	0
1263	109	0	-1714	-289	1425	1001	-1569	568	-207	-696	-444	-325	159	-296	0
1264	109	0	2167	-277	-2444	-945	2305	-1360	702	1831	706	1596	1548	1817	0
1265	109	0	2987	-281	-3268	-1353	3127	-1774	781	1990	834	1557	1431	1819	0
1266	109	0	2765	-302	-3067	-1231	2916	-1684	578	1788	764	1544	1464	1728	0
1267	109	0	2408	-292	-2700	-1058	2554	-1496	562	1689	688	1482	1334	1635	0
1268	109	0	2037	-300	-2337	-868	2187	-1318	417	1435	585	1226	1185	1317	0
1269	109	0	1490	-310	-1800	-590	1645	-1055	291	795	287	651	483	318	0
1270	109	0	-2054	-312	1742	1183	-1898	715	-411	-1515	-878	-1309	-1107	-1982	0
1271	109	0	-4737	-320	4417	2528	-4577	2048	-748	-2913	-1534	-2508	-2104	-3123	0
1272	109	0	-4858	-327	4531	2592	-4694	2102	-628	-2570	-1319	-1978	-1594	-2553	0
1273	109	0	-2238	-302	1936	1270	-2087	817	-225	-814	-351	-331	-186	-508	0
1274	109	0	1717	-287	-2004	-715	1860	-1145	603	1552	750	1654	1449	1689	0
1275	109	0	2506	-289	-2795	-1108	2650	-1542	719	1875	834	1695	1505	1858	0
1276	109	0	2310	-287	-2597	-1011	2453	-1442	626	1746	675	1509	1392	1701	0
1277	109	0	1996	-283	-2279	-856	2137	-1281	523	1693	731	1443	1247	1579	0
1278	109	0	1591	-292	-1883	-649	1737	-1087	442	1381	589	1206	970	1196	0
1279	109	0	1060	-294	-1354	-383	1207	-824	325	737	353	661	419	285	0
1280	109	0	-2488	-298	2190	1393	-2339	946	-329	-1513	-756	-1540	-1519	-2134	0
1281	109	0	-5167	-302	4865	2734	-5016	2281	-657	-2977	-1493	-2438	-2095	-3127	0
1282	109	0	-5285	-292	4993	2788	-5139	2350	-516	-2663	-1249	-2060	-1714	-2599	0
1283	109	0	-2644	-289	2355	1466	-2499	1033	-170	-826	-296	-405	-325	-529	0
1284	109	0	1336	-289	-1625	-523	1480	-957	644	1534	783	1660	1305	1606	0
1285	109	0	2198	-294	-2492	-952	2345	-1393	719	1738	816	1705	1379	1728	0
1286	109	0	2022	-306	-2328	-858	2175	-1317	702	1687	750	1610	1332	1635	0
1287	109	0	1669	-296	-1965	-686	1817	-1130	603	1552	739	1493	1067	1552	0
1288	109	0	1372	-304	-1676	-534	1524	-990	488	1288	715	1264	1012	1160	0
1289	109	0	714	-304	-1018	-205	866	-661	376	686	308	566	339	221	0
1290	109	0	-2690	-314	2376	1502	-2533	1031	-306	-1631	-880	-1427	-1282	-2190	0
1291	109	0	-5449	-316	5133	2882	-5291	2408	-647	-2993	-1478	-2535	-2114	-3263	0
1292	109	0	-5621	-316	5305	2968	-5463	2494	-554	-2675	-1350	-2075	-1866	-2739	0
1293	109	0	-2981	-300	2681	1640	-2831	1190	-159	-880	-419	-504	-407	-651	0
1294	109	0	1131	-300	-1431	-415	1281	-865	646	1484	785	1503	1299	1530	0
1295	109	0	2025	-312	-2337	-856	2181	-1324	696	1701	789	1559	1437	1726	0
1296	109	0	1882	-302	-2184	-790	2033	-1243	663	1680	679	1495	1292	1610	0
1297	109	0	1529	-298	-1827	-615	1678	-1062	646	1470	671	1303	1189	1458	0
1298	109	0	1199	-304	-1503	-447	1351	-903	535	1274	624	1103	902	1138	0
1299	109	0	636	-289	-925	-173	780	-607	310	585	308	535	320	149	0
1300	109	0	-2853	-300	2553	1576	-2703	1126	-370	-1703	-931	-1519	-1315	-2190	0
1301	109	0	-5575	-316	5259	2945	-5417	2471	-620	-3061	-1590	-2545	-2153	-3288	0
1302	109	0	-5767	-304	5463	3035	-5615	2579	-603	-2921	-1363	-2271	-1905	-2832	0
1303	109	0	-3124	-304	2820	1714	-2972	1258	-194	-902	-459	-554	-388	-733	0
1304	109	0	1000	-292	-1292	-354	1146	-792	622	1449	688	1398	1228	1524	0
1305	109	0	1950	-300	-2250	-825	2100	-1275	667	1817	756	1387	1169	1526	0
1306	109	0	1697	-291	-1988	-703	1842	-1139	750	1616	711	1418	1272	1610	0
1307	109	0	1490	-269	-1759	-610	1624	-1014	527	1348	475	1094	1142	1505	0
1308	109	0	1232	-232	-1464	-500	1348	-848	452	1247	580	1080	1070	1295	0
1309	109	0	696	-213	-909	-241	802	-561	261	764	302	364	312	172	0
1310	109	0	-2787	-203	2584	1495	-2685	1190	-438	-1701	-907	-1575	-1295	-2155	0
1311	109	0	-5693	-186	5507	2939	-5600	2660	-704	-3183	-1652	-2727	-2223	-3385	0
1312	109	0	-5818	-161	5657	2989	-5737	2748	-582	-2921	-1402	-2316	-1901	-2822	0
1313	109	0	-3165	-155	3010	1660	-3087	1427	-250	-1074	-351	-669	-543	-628	0
1314	109	0	1057	-157	-1214	-450	1135	-685	535	1406	647	1334	1177	1435	0
1315	109	0	1963	-149	-2112	-907	2037	-1130	679	1697	774	1404	1284	1829	0
1316	109	0	1816	-143	-1959	-836	1887	-1051	659	1586	667	1264	1156	1681	0
1317	109	0	1592	-159	-1751	-716	1671	-955	566	1443	651	1226	1026	1489	0
1318	109	0	1207	-166	-1373	-520	1290	-769	420	1080	677	1084	830	1264	0
1319	109	0	655	-159	-814	-248	734	-486	314	521	188	397	279	246	0
1320	109	0	-2841	-186	2655	1513	-2748	1234	-316	-1592	-791	-1588	-1495	-2236	0
1321	109	0	-5714	-197	5517	2955	-5615	2660	-624	-3195	-1499	-2696	-2306	-3330	0
1322	109	0	-5891	-207	5684	3049	-5787	2738	-700	-3074	-1528	-2448	-1934	-2741	0
1323	109	0	-3231	-203	3028	1717	-3129	1412	-217	-1045	-360	-669	-679	-667	0
1324	109	0	994	-199	-1193	-397	1093	-696	609	1241	671	1245	1165	1724	0
1325	109	0	2016	-232	-2248	-892	2132	-1240	673	1792	894	1422	1096	1666	0
1326	109	0	1883	-258	-2141	-812	2012	-1199	711	1567	808	1396	1129	1608	0
1327	109	0	1530	-289	-1819	-620	1674	-1054	692	1328	727	1251	964	1511	0
1328	109	0	1205	-300	-1505	-452	1355	-902	510	1144	576	1082	917	1309	0
1329	109	0	679	-296	-975	-191	827	-635	318	607	358	550	269	258	0
1330	109	0	-2862	-327	2535	1594	-2698	1104	-341	-1697	-855	-1519	-1495	-2060	0
1331	109	0	-5720	-360	5360	3040	-5540	2500	-783	-3084	-1501	-2706	-2413	-3340	0
1332	109	0	-5966	-327	5639	3146	-5802	2656	-690	-3107	-1517	-2199	-1953	-2828	0
1333	109	0	-3241	-333	2908	1787	-3074	1287	-170	-1099	-467	-554	-504	-644	0
1334	109	0	906	-331	-1237	-287	1071	-784	677	1361	735	1418	1074	1641	0
1335	109	0	1989	-339	-2328	-825	2158	-1333	711	1681	768	1484	1255	1782	0
1336	109	0	1767	-335	-2102	-716	1934	-1218	634	1590	638	1344	1164	1635	0
1337	109	0	1510	-323	-1833	-593	1671	-1078	655	1495	680	1336	1002	1561	0
1338	109	0	1165	-322	-1487	-421	1326	-904	430	1272	572	970	711	1200	0
1339	109	0	679	-320	-999	-179	839	-659	420	671	314	531	246	355	0
1340	109	0	-2862	-333	2529	1597	-2695	1098	-360	-1660	-933	-1501	-1420	-2110	0
1341	109	0	-5706	-331	5375	3018	-5540	2522	-731	-3071	-1633	-2690	-2316	-3307	0
1342	109	0	-6131	-325	5806	3228	-5968	2740	-673	-2884	-1394	-2448	-2044	-2787	0
1343	109	0	-3314	-329	2985	1821	-3149	1328	-192	-1043	-422	-661	-646	-754	0
1344	109	0	791	-322	-1113	-234	952	-717	614	1313	706	1358	1037	1565	0
1345	109	0	1987	-333	-2320	-827	2153	-1326	723	1714	781	1538	1229	1784	0
1346	109	0	1760	-331	-2091	-714	1925	-1211	756	1571	698	1381	1103	1701	0
1347	109	0	1389	-343	-1732	-523	1560	-1037	453	1274	616	1344	1134	1462	0
1348	109	0	1154	-333	-1487	-410	1320	-910	552	1313	694	1053	779	1222	0
1349	109	0	493	-341	-834	-76	663	-587	283	653	273	461	203	259	0
1350	109	0	-2893	-364	2529	1628	-2711	1082	-349	-1689	-729	-1453	-1398	-1988	0
1351	109	0	-5943	-364	5579	3153	-5761	2607	-717	-3187	-1631	-2735	-2333	-3381	0
1352	109	0	-6182	-353	5829	3267	-6005	2738	-562	-3034	-1389	-2364	-2097	-2780	0
1353	109	0	-3575	-343	3232	1959	-3403	1444	-236	-1057	-434	-737	-630	-750	0
1354	109	0	619	-341	-960	-139	789	-650	479	1352	653	1305	1034	1519	0
1355	109	0	1773	-349	-2122	-712	1947	-1235	659	1676	808	1515	1228	1815	0
1356	109	0	1534	-355	-1889	-589	1711	-1122	655	1575	692	1293	948	1649	0
1357	109	0	1254	-393	-1647	-430	1450	-1020	543	1522	692	1169	1004	1497	0
1358	109	0	816	-452	-1268	-182	1042	-860	351	1280	655	933	768	1175	0
1359	109	0	340	-529	-869	94	604	-699	331	679	378	457	258	378	0
1360	109	0	-3235	-628	2607	1931	-2921	989	-380	-1507	-737	-1565	-1559	-2137	0
1361	109	0	-6234	-686	5548	3460	-5891	2431	-841	-3168	-1623	-2750	-2345	-3294	0
1362	109	0	-6531	-708	5823	3619	-6177	2557	-611	-2925	-1410	-2386	-2062	-2836	0
1363	109	0	-3866	-704	3162	2285	-3514	1229	-256	-1111	-405	-859	-669	-754	0
1364	109	0	467	-603	-1070	68	768	-836	649	1344	729	1295	1082	1536	0
1365	109	0	1593	-473	-2066	-560	1829	-1269	603	1668	799	1474	1210	1819	0
1366	109	0	1579	-306	-1885	-636	1732	-1095	589	1608	789	1255	1051	1610	0
1367	109	0	1457	-73	-1530	-692	1493	-801	543	1404	669	1150	1152	1641	0
1368	109	0	1241	186	-1055	-713	1148	-434	448	1233	620	1004	931	1356	0
1369	109	0	897	403	-494	-650	695	-45	304	869	426	420	267	378	0
1370	109	0	-2396	611	3007	892	-2701	1809	-312	-1423	-690	-1460	-1449	-2135	0
1371	109	0	-5339	925	6264	2207	-5801	3594	-673	-3032	-1592	-2824	-2320	-3278	0
1372	109	0	-5219	1431	6650	1894	-5934	4040	-647	-2941	-1290	-2415	-1955	-2838	0
1373	109	0	-2379	1986	4365	196	-3372	3175	-223	-1206	-442	-770	-562	-801	0
1374	109	0	2082	2444	362	-2263	860	1403	599	1365	746	1290	1200	1617	0
1375	109	0	3443	2735	-708	-3089	2075	1013	696	1734	861	1460	1297	1856	0
1376	109	0	3113	2708	-405	-2910	1759	1151	704	1579	777	1321	1136	1617	0
1377	109	0	2952	2516	-436	-2734	1694	1040	609	1427	679	1150	1067	1381	0
1378	109	0	2411	2126	-285	-2268	1348	920	442	1274	591	1101	1074	1408	0
1379	109	0	1749	1678	-71	-1713	910	803	347	713	314	411	312	351	0
1380	109	0	-1771	1189	2960	291	-2365	2074	-238	-1431	-688	-1451	-1381	-2077	1
1381	109	0	-5108	713	5821	2197	-5464	3267	-803	-3135	-1482	-2539	-2229	-3323	0
1382	109	0	-5478	345	5823	2566	-5650	3084	-665	-2974	-1420	-2461	-1963	-2809	0
1383	109	0	-2964	23	2987	1470	-2975	1505	-141	-1119	-537	-667	-376	-669	0
1384	109	0	1005	-211	-1216	-397	1110	-713	574	1389	713	1299	1179	1654	0
1385	109	0	2145	-380	-2525	-882	2335	-1452	785	1831	948	1495	1150	1769	0
1386	109	0	1960	-517	-2477	-721	2218	-1497	622	1707	793	1356	1179	1693	0
1387	109	0	1609	-585	-2194	-512	1901	-1389	479	1365	700	1328	1235	1617	0
1388	109	0	1380	-620	-2000	-380	1690	-1310	486	1247	731	1121	923	1305	0
1389	109	0	892	-601	-1493	-145	1192	-1047	403	812	353	535	422	424	0
1390	109	0	-2311	-587	1724	1449	-2017	568	-333	-1460	-750	-1408	-1195	-1891	0
1391	109	0	-5259	-543	4716	2901	-4987	2086	-737	-3014	-1526	-2595	-2196	-3156	0
1392	109	0	-5607	-488	5119	3047	-5363	2315	-679	-2884	-1387	-2386	-1926	-2743	0
1393	109	0	-2933	-444	2489	1688	-2711	1022	-232	-1084	-432	-758	-566	-727	0
1394	109	0	1195	-409	-1604	-393	1399	-1006	549	1408	729	1255	1132	1668	0
1395	109	0	2415	-384	-2799	-1015	2607	-1591	640	1707	863	1493	1427	1825	0
1396	109	0	2297	-374	-2671	-961	2484	-1522	574	1604	684	1363	1369	1767	0
1397	109	0	2103	-349	-2452	-877	2277	-1400	578	1503	739	1284	1078	1621	0
1398	109	0	1862	-372	-2234	-745	2048	-1303	519	1418	727	1142	970	1354	0
1399	109	0	1301	-382	-1683	-459	1492	-1032	366	791	345	556	448	494	0
1400	109	0	-1831	-384	1447	1107	-1639	531	-292	-1456	-801	-1482	-1239	-1823	0
1401	109	0	-4776	-384	4392	2580	-4584	2004	-698	-2935	-1470	-2632	-2203	-3206	0
1402	109	0	-5140	-374	4766	2757	-4953	2196	-673	-2892	-1427	-2399	-2004	-2731	0
1403	109	0	-2486	-382	2104	1434	-2295	861	-197	-971	-500	-698	-508	-731	0
1404	109	0	1597	-370	-1967	-613	1782	-1168	452	1390	737	1262	1140	1660	0
1405	109	0	2924	-374	-3298	-1275	3111	-1836	688	1751	851	1581	1383	1912	0
1406	109	0	2720	-368	-3088	-1176	2904	-1728	613	1617	739	1375	1338	1796	0
1407	109	0	2570	-351	-2921	-1109	2745	-1636	601	1598	766	1334	1156	1649	0
1408	109	0	2165	-358	-2523	-903	2344	-1440	411	1389	661	1061	921	1338	0
1409	109	0	1797	-364	-2161	-716	1979	-1262	329	907	399	570	506	539	0
1410	109	0	-1274	-378	896	826	-1085	259	-263	-1381	-733	-1352	-1129	-1738	0
1411	109	0	-4259	-374	3885	2316	-4072	1755	-682	-3030	-1449	-2589	-2089	-3043	0
1412	109	0	-4561	-358	4203	2459	-4382	1922	-591	-2807	-1375	-2364	-1887	-2667	0
1413	109	0	-2082	-356	1726	1219	-1904	685	-335	-1156	-424	-659	-550	-781	0
1414	109	0	1996	-353	-2349	-821	2172	-1351	539	1373	744	1375	1264	1703	0
1415	109	0	3403	-362	-3765	-1520	3584	-2063	725	1854	785	1542	1493	1932	0
1416	109	0	3275	-356	-3631	-1459	3453	-1993	661	1819	841	1443	1348	1813	0
1417	109	0	3094	-355	-3449	-1369	3271	-1902	388	1528	640	1472	1330	1631	0
1418	109	0	2757	-337	-3094	-1210	2925	-1715	535	1422	758	1123	1008	1443	0
1419	109	0	2336	-331	-2667	-1002	2501	-1499	322	933	388	657	444	616	0
1420	109	0	-769	-343	426	556	-597	41	-337	-1346	-739	-1264	-1086	-1742	0
1421	109	0	-3600	-345	3255	1972	-3427	1455	-655	-2913	-1501	-2407	-2089	-3047	0
1422	109	0	-4051	-323	3728	2187	-3889	1702	-781	-2758	-1361	-2308	-1821	-2747	0
1423	109	0	-1522	-302	1220	912	-1371	459	-271	-1051	-465	-669	-486	-698	0
1424	109	0	2530	-300	-2830	-1115	2680	-1565	488	1441	675	1340	1181	1612	0
1425	109	0	3809	-292	-4101	-1758	3955	-2196	636	1808	867	1604	1503	1910	0
1426	109	0	3768	-292	-4060	-1738	3914	-2176	626	1730	715	1482	1381	1891	0
1427	109	0	3542	-281	-3823	-1630	3682	-2052	628	1654	725	1352	1226	1765	0
1428	109	0	3243	-281	-3524	-1481	3383	-1902	510	1513	673	1228	1067	1422	0
1429	109	0	2832	-273	-3105	-1279	2968	-1689	347	894	382	622	616	642	0
1430	109	0	-259	-259	0	259	-129	-129	-240	-1214	-710	-1241	-915	-1680	0
1431	109	0	-3166	-258	2908	1712	-3037	1325	-710	-2842	-1553	-2560	-2114	-3053	0
1432	109	0	-3621	-259	3362	1940	-3491	1551	-704	-2774	-1390	-2331	-1821	-2650	0
1433	109	0	-1113	-244	869	678	-991	312	-292	-1099	-486	-684	-362	-704	0
1434	109	0	2843	-228	-3071	-1307	2957	-1649	525	1486	657	1363	1311	1668	0
1435	109	0	4109	-221	-4330	-1944	4219	-2275	663	1949	894	1617	1381	1792	0
1436	109	0	4003	-228	-4231	-1887	4117	-2229	607	1767	744	1466	1363	1761	0
1437	109	0	3769	-217	-3986	-1776	3877	-2101	450	1497	601	1348	1332	1740	0
1438	109	0	3568	-201	-3769	-1683	3668	-1985	401	1348	601	1142	1148	1482	0
1439	109	0	3107	-194	-3301	-1456	3204	-1747	267	1008	556	723	595	649	0
1440	109	0	-104	-199	-95	151	-4	-147	-360	-1235	-669	-1326	-1125	-1848	0
1441	109	0	-3029	-195	2834	1612	-2931	1319	-638	-2849	-1513	-2471	-2040	-3113	0
1442	109	0	-3425	-182	3243	1803	-3334	1530	-795	-3057	-1553	-2411	-1788	-2665	0
1443	109	0	-1033	-157	876	595	-954	359	-281	-1101	-419	-789	-519	-731	0
1444	109	0	2986	-133	-3119	-1426	3052	-1626	448	1367	531	1257	1282	1707	0
1445	109	0	4357	-124	-4481	-2116	4419	-2302	659	1920	954	1596	1319	1963	0
1446	109	0	4212	-116	-4328	-2048	4270	-2222	568	1734	719	1406	1317	1792	0
1447	109	0	3862	-95	-3957	-1883	3909	-2026	547	1536	731	1266	1193	1722	0
1448	109	0	3567	-97	-3664	-1735	3615	-1880	384	1321	682	1053	919	1404	0
1449	109	0	3123	-91	-3214	-1516	3168	-1652	333	938	386	638	692	657	0
1450	109	0	138	-87	-225	-25	181	-156	-213	-1278	-746	-1241	-1020	-1635	0
1451	109	0	-2985	-97	2888	1541	-2936	1395	-830	-2908	-1528	-2570	-2116	-3074	0
1452	109	0	-3290	-89	3201	1689	-3245	1556	-682	-2911	-1385	-2318	-1918	-2739	0
1453	109	0	-1049	-79	970	564	-1009	445	-174	-1220	-452	-717	-384	-679	0
1454	109	0	3023	-48	-3071	-1487	3047	-1559	552	1293	539	1317	1313	1714	0
1455	109	0	4402	-44	-4446	-2179	4424	-2245	603	1907	921	1573	1354	1870	0
1456	109	0	4185	-50	-4235	-2067	4210	-2142	599	1753	731	1482	1288	1819	0
1457	109	0	3895	-50	-3945	-1922	3920	-1997	533	1608	675	1342	1245	1647	0
1458	109	0	3576	-42	-3618	-1767	3597	-1830	395	1377	624	1154	1047	1402	0
1459	109	0	3200	-32	-3232	-1584	3216	-1632	265	1016	459	820	675	647	0
1460	109	0	52	-54	-106	1	79	-80	-322	-1179	-698	-1330	-1171	-1856	0
1461	109	0	-2922	-77	2845	1499	-2883	1384	-785	-2851	-1464	-2467	-2056	-3094	0
1462	109	0	-3481	-73	3408	1777	-3444	1667	-853	-3034	-1563	-2256	-1802	-2776	0
1463	109	0	-998	-52	946	525	-972	447	-215	-1111	-545	-768	-440	-832	0
1464	109	0	2800	-44	-2844	-1378	2822	-1444	467	1354	601	1361	1189	1581	0
1465	109	0	4257	-36	-4293	-2110	4275	-2164	655	1901	758	1616	1474	1905	0
1466	109	0	4065	-36	-4101	-2014	4083	-2068	663	1689	750	1437	1348	1848	0
1467	109	0	3794	-29	-3823	-1882	3808	-1926	570	1650	721	1344	1286	1610	0
1468	109	0	3454	-36	-3490	-1709	3472	-1763	514	1422	603	1212	1088	1344	0
1469	109	0	2968	-44	-3012	-1462	2990	-1528	325	904	434	680	566	659	0
1470	109	0	-100	-58	42	79	-71	-8	-335	-1257	-735	-1229	-968	-1703	0
1471	109	0	-3223	-77	3146	1650	-3184	1534	-721	-2908	-1513	-2537	-1967	-3071	0
1472	109	0	-3747	-67	3680	1907	-3713	1806	-690	-2890	-1474	-2333	-1901	-2845	0
1473	109	0	-1425	-64	1361	744	-1393	648	-258	-1115	-523	-706	-516	-799	0
1474	109	0	2423	-50	-2473	-1186	2448	-1261	475	1299	543	1313	1233	1491	0
1475	109	0	3921	-48	-3969	-1936	3945	-2008	713	1753	840	1714	1484	1877	0
1476	109	0	3682	-46	-3728	-1818	3705	-1887	646	1681	752	1513	1379	1843	0
1477	109	0	3413	-42	-3455	-1685	3434	-1748	576	1546	710	1404	1243	1617	0
1478	109	0	3069	-38	-3107	-1515	3088	-1572	492	1367	688	1191	1063	1392	0
1479	109	0	2606	-38	-2644	-1284	2625	-1341	378	960	523	772	589	651	0
1480	109	0	-443	-32	411	237	-427	189	-178	-1132	-622	-1272	-1115	-1802	0
1481	109	0	-3563	-46	3517	1804	-3540	1735	-593	-2935	-1441	-2442	-2004	-3005	0
1482	109	0	-4131	-32	4099	2081	-4115	2033	-752	-2869	-1406	-2347	-1951	-2826	0
1483	109	0	-1814	-32	1782	923	-1798	875	-223	-1169	-479	-774	-525	-857	0
1484	109	0	2054	-29	-2083	-1012	2068	-1056	490	1237	729	1293	1249	1540	0
1485	109	0	3502	-44	-3546	-1729	3524	-1795	688	1674	865	1645	1441	1899	0
1486	109	0	3417	-42	-3459	-1687	3438	-1750	725	1662	820	1515	1476	1889	0
1487	109	0	3060	-67	-3127	-1496	3093	-1597	531	1552	793	1326	1274	1577	0
1488	109	0	2738	-71	-2809	-1333	2773	-1440	500	1354	743	1259	1162	1400	0
1489	109	0	2251	-73	-2324	-1089	2287	-1198	358	999	419	750	706	626	0
1490	109	0	-762	-91	671	426	-716	290	-225	-1171	-715	-1150	-942	-1676	0
1491	109	0	-3912	-131	3781	2021	-3846	1825	-700	-2857	-1408	-2615	-2042	-3113	0
1492	109	0	-4562	-133	4429	2347	-4495	2148	-739	-2886	-1447	-2364	-1924	-2892	0
1493	109	0	-2199	-139	2060	1169	-2129	960	-205	-1239	-504	-779	-550	-954	0
1494	109	0	1701	-159	-1860	-771	1780	-1009	517	1311	605	1359	1307	1557	0
1495	109	0	3248	-147	-3395	-1550	3321	-1771	731	1815	779	1509	1579	1916	0
1496	109	0	2980	-174	-3154	-1403	3067	-1664	622	1714	795	1487	1447	1716	0
1497	109	0	2772	-186	-2958	-1293	2865	-1572	508	1412	574	1326	1425	1734	0
1498	109	0	2501	-199	-2700	-1151	2600	-1449	485	1449	599	1255	1239	1451	0
1499	109	0	1959	-194	-2153	-882	2056	-1173	316	1022	477	776	797	537	0
1500	109	0	-1080	-221	859	650	-969	319	-226	-1115	-628	-1131	-1082	-1866	0
1501	109	0	-4270	-228	4042	2249	-4156	1907	-591	-2952	-1530	-2425	-1936	-3216	0
1502	109	0	-4868	-240	4628	2554	-4748	2194	-781	-3088	-1544	-2430	-1703	-2851	0
1503	109	0	-2447	-240	2207	1343	-2327	983	-271	-1261	-682	-812	-368	-950	0
1504	109	0	1552	-232	-1784	-660	1668	-1008	564	1313	647	1332	1292	1474	0
1505	109	0	3011	-242	-3253	-1384	3132	-1747	735	1877	896	1602	1468	1819	0
1506	109	0	2989	-248	-3237	-1370	3113	-1742	748	1796	855	1464	1478	1806	0
1507	109	0	2524	-238	-2762	-1143	2643	-1500	620	1614	603	1317	1396	1676	0
1508	109	0	2274	-263	-2537	-1005	2405	-1400	486	1389	613	1177	1158	1336	0
1509	109	0	1799	-259	-2058	-770	1928	-1158	380	985	413	807	756	686	0
1510	109	0	-1155	-271	884	713	-1019	306	-261	-1144	-694	-1191	-808	-1590	0
1511	109	0	-4323	-279	4044	2301	-4183	1882	-690	-2927	-1480	-2556	-2013	-3074	0
1512	109	0	-5014	-273	4741	2643	-4877	2234	-673	-2937	-1439	-2360	-1800	-2894	0
1513	109	0	-2692	-269	2423	1480	-2557	1077	-351	-1307	-630	-843	-488	-1026	0
1514	109	0	1246	-263	-1509	-491	1377	-886	446	1276	614	1344	1367	1596	0
1515	109	0	2885	-271	-3156	-1307	3020	-1713	682	1910	876	1571	1437	1870	0
1516	109	0	2770	-269	-3039	-1250	2904	-1654	688	1784	793	1538	1464	1796	0
1517	109	0	2376	-281	-2657	-1047	2516	-1469	597	1602	690	1385	1299	1707	0
1518	109	0	2078	-292	-2370	-893	2224	-1331	498	1433	601	1167	1082	1427	0
1519	109	0	1651	-283	-1934	-684	1792	-1108	378	971	401	830	655	679	0
1520	109	0	-1398	-289	1109	843	-1253	410	-250	-1051	-731	-1148	-991	-1672	0
1521	109	0	-4568	-289	4279	2428	-4423	1995	-750	-2814	-1509	-2522	-2112	-3146	0
1522	109	0	-5173	-294	4879	2733	-5026	2292	-704	-2939	-1464	-2368	-1856	-2888	0
1523	109	0	-2899	-277	2622	1588	-2760	1172	-306	-1284	-651	-805	-407	-962	0
1524	109	0	1021	-265	-1286	-378	1153	-775	570	1307	558	1131	1196	1552	0
1525	109	0	2677	-287	-2964	-1195	2820	-1625	667	1918	774	1487	1305	1881	0
1526	109	0	2565	-279	-2844	-1143	2704	-1561	634	1751	622	1423	1340	1866	0
1527	109	0	2305	-292	-2597	-1006	2451	-1444	560	1629	659	1367	1286	1660	0
1528	109	0	1942	-287	-2229	-827	2085	-1258	374	1350	632	1177	1099	1387	0
1529	109	0	1500	-292	-1792	-604	1646	-1042	234	1016	356	743	682	679	0
1530	109	0	-1479	-294	1185	886	-1332	445	-226	-1148	-748	-1115	-888	-1536	0
1531	109	0	-4682	-308	4374	2495	-4528	2033	-737	-2842	-1503	-2568	-2112	-3063	0
1532	109	0	-5344	-310	5034	2827	-5189	2362	-723	-2985	-1453	-2366	-2002	-2875	0
1533	109	0	-3186	-298	2888	1742	-3037	1295	-356	-1241	-628	-942	-657	-999	0
1534	109	0	799	-285	-1084	-257	941	-684	465	1193	583	1249	1086	1503	0
1535	109	0	2493	-267	-2760	-1113	2626	-1513	646	1837	667	1701	1348	1953	0
1536	109	0	2326	-273	-2599	-1026	2462	-1436	599	1732	675	1420	1200	1862	0
1537	109	0	2103	-188	-2291	-957	2197	-1239	646	1616	669	1398	1144	1670	0
1538	109	0	1790	-64	-1854	-863	1822	-959	388	1342	543	1152	863	1297	0
1539	109	0	1248	-65	-1313	-591	1280	-689	473	1020	405	711	494	669	0
1540	109	0	-1802	-388	1414	1095	-1608	513	-345	-1231	-706	-1123	-1121	-1670	0
1541	109	0	-5262	-560	4702	2911	-4982	2071	-783	-3012	-1505	-2622	-2215	-3201	0
1542	109	0	-6294	-731	5563	3512	-5928	2416	-832	-3169	-1553	-2587	-2304	-3202	0
1543	109	0	-4477	-863	3614	2670	-4045	1375	-415	-1435	-640	-1123	-1018	-1398	0
1544	109	0	-512	-962	-450	737	-31	-706	465	979	438	1229	1074	1633	0
1545	109	0	8765	-1208	-9973	-3778	9369	-5590	1377	4130	1969	3973	4033	4925	0
1546	109	0	10707	-1293	-12000	-4707	11353	-6646	1517	4335	1916	4021	4145	4908	0
1547	109	0	9732	-1326	-11058	-4203	10395	-6192	1396	3912	1780	3556	3676	4238	0
1548	109	0	8402	-1400	-9802	-3501	9102	-5601	1224	3429	1553	3069	3057	3585	0
1549	109	0	6718	-1476	-8194	-2621	7456	-4835	905	2659	1185	2456	2312	2826	0
1550	109	0	2621	-1495	-4116	-563	3368	-2805	254	52	23	259	370	-46	0
1551	109	0	-1818	-1526	292	1672	-1055	-617	-395	-1912	-884	-1383	-1041	-2048	1
1552	109	0	-3286	-1550	1736	2418	-2511	93	-527	-2209	-966	-1744	-1202	-2359	0
1553	109	0	-1613	-1588	25	1600	-819	-781	-89	-754	-118	-337	-56	-486	0
1554	109	0	1533	-1625	-3158	46	2345	-2391	597	1641	876	1546	1423	1872	0
1555	109	0	2896	-1635	-4531	-630	3713	-3083	1057	2141	1024	1877	1509	2196	0
1556	109	0	2411	-1647	-4058	-382	3234	-2852	873	1924	973	1726	1468	2215	0
1557	109	0	1931	-1654	-3585	-138	2758	-2619	675	1536	739	1418	1509	2042	0
1558	109	0	1550	-1647	-3197	48	2373	-2422	488	1387	750	1148	1352	1530	0
1559	109	0	976	-1656	-2632	340	1804	-2144	244	1028	552	812	760	582	0
1560	109	0	-1941	-1666	275	1803	-1108	-695	-207	-987	-547	-1140	-1028	-1771	0
1561	116	0	-5373	-1678	3695	3525	-4534	1008	-589	-2832	-1491	-2450	-2038	-3135	0
1562	116	0	-6060	-1674	4386	3867	-5223	1356	-599	-3169	-1647	-2312	-1891	-2859	0
1563	116	0	-3931	-1660	2271	2795	-3101	305	-118	-1425	-750	-777	-727	-995	0
1564	116	0	-204	-1660	-1456	932	626	-1558	519	1121	595	1214	1012	1410	0
1565	116	0	1504	-1658	-3162	77	2333	-2410	826	1771	1008	1458	1247	1691	0
1566	116	0	1476	-1649	-3125	86	2300	-2387	719	1652	938	1363	1361	1773	0
1567	116	0	1077	-1637	-2714	280	1895	-2175	562	1455	822	1183	1043	1641	0
1568	116	0	838	-1619	-2457	390	1647	-2038	475	1249	737	1053	841	1392	0
1569	116	0	320	-1621	-1941	650	1130	-1781	296	873	432	700	659	766	0
1570	116	0	-2488	-1606	882	2047	-1685	-362	-236	-1224	-783	-1165	-1059	-1443	0
1571	116	0	-5731	-1590	4141	3660	-4936	1275	-700	-2873	-1660	-2626	-2093	-3096	0
1572	116	0	-6488	-1573	4915	4030	-5701	1671	-746	-3067	-1588	-2597	-2056	-2944	0
1573	116	0	-4374	-1573	2801	2973	-3587	614	-395	-1522	-748	-1117	-869	-1222	0
1574	116	0	-427	-1563	-1136	995	354	-1349	490	1008	572	1113	997	1402	0
1575	116	0	1380	-1528	-2908	74	2144	-2218	700	1592	762	1433	1313	1771	0
1576	116	0	1205	-1493	-2698	144	1951	-2095	500	1619	935	1354	1231	1709	0
1577	116	0	978	-1462	-2440	242	1709	-1951	568	1293	766	1251	1142	1553	0
1578	116	0	661	-1422	-2083	380	1372	-1752	453	1127	661	1171	1008	1418	0
1579	116	0	375	-1390	-1765	507	1070	-1577	376	981	634	807	626	836	0
1580	116	0	-2335	-1346	989	1840	-1662	-178	-263	-1103	-475	-1051	-1070	-1513	0
1581	116	0	-5666	-1321	4345	3493	-5005	1512	-764	-2805	-1284	-2463	-2326	-3189	0
1582	116	0	-6292	-1274	5018	3783	-5655	1872	-776	-3201	-1400	-2324	-2035	-2972	0
1583	116	0	-4215	-1220	2995	2717	-3605	887	-341	-1561	-609	-909	-791	-1189	0
1584	116	0	-276	-1191	-915	733	319	-1053	543	1134	614	1045	896	1410	0
1585	116	0	1748	-1154	-2902	-297	2325	-2028	783	1788	960	1480	1293	1941	0
1586	116	0	1665	-1134	-2799	-265	2232	-1966	622	1579	818	1392	1191	1753	0
1587	116	0	1498	-1117	-2615	-190	2056	-1866	644	1524	873	1247	1101	1513	0
1588	116	0	1162	-1090	-2252	-36	1707	-1671	504	1460	814	1006	859	1311	0
1589	116	0	784	-1084	-1868	150	1326	-1476	403	1086	523	754	543	723	0
1590	116	0	-1969	-1067	902	1518	-1435	-82	-129	-904	-539	-1136	-950	-1511	0
1591	116	0	-5249	-1061	4188	3155	-4718	1563	-620	-2731	-1447	-2572	-2223	-3230	0
1592	116	0	-5953	-1008	4945	3480	-5449	1968	-626	-2989	-1402	-2539	-2172	-3166	0
1593	116	0	-3788	-968	2820	2378	-3304	926	-318	-1390	-516	-1041	-795	-1243	0
1594	116	0	198	-921	-1119	361	658	-1020	597	1055	700	1090	993	1354	0
1595	116	0	2085	-902	-2987	-591	2536	-1944	667	1786	938	1505	1390	1790	0
1596	116	0	1963	-894	-2857	-534	2410	-1875	729	1714	812	1422	1274	1672	0
1597	116	0	1666	-873	-2539	-396	2102	-1706	618	1674	779	1119	1098	1478	0
1598	116	0	1309	-871	-2180	-219	1744	-1525	502	1524	694	956	956	1229	0
1599	116	0	964	-865	-1829	-49	1396	-1347	457	1164	395	727	630	677	0
1600	116	0	-1807	-867	940	1337	-1373	36	-244	-942	-727	-1146	-946	-1619	0
1601	116	0	-5130	-874	4256	3002	-4693	1691	-570	-2778	-1567	-2613	-2089	-3191	0
1602	116	0	-5908	-861	5047	3384	-5477	2093	-680	-2925	-1631	-2729	-2035	-3133	0
1603	116	0	-3891	-859	3032	2375	-3461	1086	-259	-1418	-679	-1288	-808	-1245	0
1604	116	0	50	-867	-917	408	483	-892	496	1049	558	944	958	1317	0
1605	116	0	2041	-855	-2896	-593	2468	-1875	783	1755	824	1418	1476	1825	0
1606	116	0	1835	-855	-2690	-490	2262	-1772	679	1726	673	1288	1334	1714	0
1607	116	0	1610	-861	-2471	-374	2040	-1666	713	1540	667	1245	1183	1575	0
1608	116	0	1195	-890	-2085	-152	1640	-1487	595	1367	556	1103	911	1321	0
1609	116	0	728	-911	-1639	91	1183	-1275	461	1032	457	719	696	739	0
1610	116	0	-1932	-937	995	1434	-1463	29	3	-1092	-556	-1055	-942	-1468	0
1611	116	0	-5333	-970	4363	3151	-4848	1696	-607	-2896	-1410	-2502	-2126	-3156	0
1612	116	0	-6032	-981	5051	3506	-5541	2035	-642	-3146	-1453	-2465	-2137	-3109	0
1613	116	0	-3963	-970	2993	2466	-3478	1011	-244	-1567	-570	-971	-869	-1177	0
1614	116	0	-105	-966	-861	535	378	-913	535	933	607	1103	915	1404	0
1615	116	0	1891	-966	-2857	-462	2374	-1911	793	1680	878	1503	1288	1938	0
1616	116	0	1729	-985	-2714	-372	2221	-1849	680	1596	758	1356	1148	1794	0
1617	116	0	1533	-985	-2518	-274	2025	-1751	661	1499	805	1224	1063	1693	0
1618	116	0	1203	-995	-2198	-104	1700	-1596	486	1394	646	1022	919	1375	0
1619	116	0	900	-995	-1895	47	1397	-1445	446	1006	556	793	574	818	0
1620	116	0	-1785	-1004	781	1394	-1283	-111	-267	-948	-486	-1047	-1136	-1658	0
1621	116	0	-5161	-1016	4145	3088	-4653	1564	-655	-2942	-1497	-2525	-2215	-3113	0
1622	116	0	-5883	-1020	4863	3451	-5373	1921	-799	-3270	-1641	-2704	-2097	-3024	0
1623	116	0	-3749	-1022	2727	2385	-3238	852	-473	-1590	-618	-1134	-799	-1055	0
1624	116	0	87	-1001	-1088	457	587	-1044	329	1014	677	975	892	1358	0
1625	116	0	2171	-1006	-3177	-582	2674	-2091	591	1907	948	1532	1224	1672	0
1626	116	0	1995	-1002	-2997	-496	2496	-1999	543	1699	762	1319	1218	1749	0
1627	116	0	1878	-1004	-2882	-437	2380	-1943	397	1497	684	1295	1101	1592	0
1628	116	0	1556	-997	-2553	-279	2054	-1775	300	1352	473	1115	962	1387	0
1629	116	0	1195	-995	-2190	-100	1692	-1592	203	1070	337	814	568	826	0
1630	116	0	-1454	-1006	448	1230	-951	-279	-366	-1055	-764	-1105	-1018	-1495	0
1631	116	0	-4577	-1016	3561	2796	-4069	1272	-873	-2816	-1577	-2504	-2174	-3076	0
1632	116	0	-5536	-1022	4514	3279	-5025	1746	-1014	-3152	-1668	-2587	-2269	-3144	0
1633	116	0	-3317	-997	2320	2157	-2818	661	-651	-1592	-741	-1049	-948	-1398	0
1634	116	0	483	-991	-1474	254	978	-1232	221	983	450	1094	886	1299	0
1635	116	0	2516	-983	-3499	-766	3007	-2241	424	1740	599	1536	1239	1726	0
1636	116	0	2452	-999	-3451	-726	2951	-2225	393	1897	741	1536	1226	1691	0
1637	116	0	2184	-999	-3183	-592	2683	-2091	322	1470	554	1437	987	1431	0
1638	116	0	2021	-989	-3010	-516	2515	-1999	294	1373	442	1268	1041	1356	0
1639	116	0	1612	-989	-2601	-311	2106	-1795	281	1090	384	979	636	911	0
1640	116	0	-879	-991	-112	935	-383	-551	-302	-1026	-717	-944	-1045	-1517	0
1641	116	0	-4257	-1018	3239	2637	-3748	1110	-777	-2735	-1505	-2328	-2139	-3154	0
1642	116	0	-5146	-1059	4087	3102	-4616	1514	-979	-3346	-1645	-2295	-2166	-3041	0
1643	116	0	-3027	-1101	1926	2064	-2476	412	-436	-1629	-743	-917	-907	-1272	0
1644	116	0	577	-1196	-1773	309	1175	-1484	325	960	426	1266	902	1379	0
1645	116	0	2676	-1268	-3944	-704	3310	-2606	549	1711	696	1616	1272	1790	0
1646	116	0	2636	-1315	-3951	-660	3293	-2633	618	1740	756	1530	1288	1866	0
1647	116	0	2212	-1365	-3577	-423	2894	-2471	457	1647	692	1385	1142	1579	0
1648	116	0	1961	-1375	-3336	-293	2648	-2355	341	1489	671	1216	915	1321	0
1649	116	0	1529	-1299	-2828	-115	2178	-2063	329	1162	446	983	686	888	0
1650	116	0	-904	-1185	-281	1044	-311	-733	-182	-869	-593	-909	-940	-1418	0
1651	116	0	-4133	-1039	3094	2586	-3613	1027	-653	-2756	-1356	-2273	-2106	-3036	0
1652	116	0	-4954	-816	4138	2885	-4546	1661	-851	-2977	-1390	-2531	-2145	-3012	0
1653	116	0	-2798	-562	2236	1680	-2517	837	-372	-1491	-591	-876	-892	-1181	0
1654	116	0	968	-329	-1297	-319	1132	-813	438	1006	585	1212	985	1491	0
1655	116	0	3199	-133	-3332	-1533	3265	-1732	665	1887	950	1656	1476	1994	0
1656	116	0	3239	174	-3065	-1706	3152	-1445	636	1742	834	1538	1396	1870	0
1657	116	0	3233	640	-2593	-1936	2913	-976	477	1534	795	1542	1361	1629	0
1658	116	0	3117	1179	-1938	-2148	2527	-379	488	1486	836	1295	1101	1484	0
1659	116	0	2950	1643	-1307	-2296	2128	168	407	1078	642	855	820	929	0
1660	116	0	650	1969	1319	-1309	-334	1644	-67	-865	-407	-840	-679	-1257	0
1661	116	0	-2828	1957	4785	435	-3806	3371	-541	-2836	-1373	-2291	-1885	-2987	0
1662	116	0	-3599	1815	5414	892	-4506	3614	-531	-3047	-1334	-2479	-1877	-2968	0
1663	116	0	-1901	1476	3377	212	-2639	2426	-273	-1497	-549	-997	-675	-1129	0
1664	116	0	1629	1032	-597	-1330	1113	217	426	954	605	1121	1158	1398	0
1665	116	0	3673	562	-3111	-2117	3392	-1274	799	1841	1028	1714	1604	2009	1
1666	116	0	3260	116	-3144	-1688	3202	-1514	743	1678	892	1569	1635	1897	0
1667	116	0	2890	-248	-3138	-1321	3014	-1693	735	1563	878	1427	1526	1788	0
1668	116	0	2467	-582	-3049	-942	2758	-1815	531	1435	797	1251	1356	1387	0
1669	127	0	1902	-810	-2712	-546	2307	-1761	570	1076	545	931	1088	942	0
1670	127	0	-606	-1001	-395	803	-105	-698	-25	-876	-407	-861	-411	-1243	0
1671	127	0	-4016	-1136	2880	2576	-3448	872	-494	-2781	-1414	-2364	-1701	-3020	0
1672	127	0	-4998	-1212	3786	3105	-4392	1287	-661	-3090	-1453	-2560	-1806	-3113	0
1673	127	0	-2988	-1262	1726	2125	-2357	232	-306	-1542	-661	-1084	-479	-1233	0
1674	127	0	799	-1259	-2058	230	1428	-1658	461	960	525	1092	1379	1414	0
1675	127	0	3063	-1220	-4283	-921	3673	-2751	832	1930	993	1575	1713	1819	0
1676	127	0	2964	-1191	-4155	-886	3559	-2673	671	1759	789	1447	1753	1819	0
1677	127	0	2863	-1121	-3984	-871	3423	-2552	618	1507	665	1323	1691	1835	0
1678	127	0	2631	-1076	-3707	-777	3169	-2391	483	1478	618	1080	1594	1455	0
1679	127	0	2247	-1049	-3296	-599	2771	-2172	364	1173	607	855	1195	915	0
1680	127	0	-285	-1041	-756	663	235	-898	-174	-706	-473	-1061	-450	-1423	0
1681	127	0	-3683	-1030	2653	2356	-3168	811	-684	-2717	-1497	-2504	-1649	-3107	0
1682	127	0	-4500	-1014	3486	2757	-3993	1236	-805	-3152	-1720	-2677	-1639	-3041	0
1683	127	0	-2699	-1010	1689	1854	-2194	339	-510	-1546	-717	-1348	-580	-1328	0
1684	127	0	1299	-1001	-2300	-149	1799	-1650	362	940	353	836	1449	1390	0
1685	127	0	3538	-1001	-4539	-1268	4038	-2770	634	1971	898	1404	1670	1891	0
1686	127	0	3534	-997	-4531	-1268	4032	-2764	529	1811	733	1262	1594	1897	0
1687	127	0	3296	-985	-4281	-1155	3788	-2633	498	1705	752	1214	1581	1815	0
1688	127	0	2987	-999	-3986	-994	3486	-2492	386	1455	628	1053	1270	1427	0
1689	127	0	2567	-1006	-3573	-780	3070	-2289	312	1195	506	814	1088	1001	0
1690	127	0	116	-989	-1105	436	610	-1047	-184	-853	-552	-935	-576	-1274	0
1691	127	0	-3311	-995	2316	2153	-2813	660	-713	-2716	-1435	-2553	-1757	-3092	0
1692	127	0	-4238	-1006	3232	2622	-3735	1113	-859	-3067	-1431	-2578	-1938	-3094	0
1693	127	0	-2278	-1008	1270	1643	-1774	131	-485	-1652	-719	-1140	-578	-1222	0
1694	127	0	1499	-999	-2498	-250	1998	-1748	323	946	419	1068	1162	1321	0
1695	127	0	3794	-1001	-4795	-1396	4294	-2898	636	2017	921	1493	1414	1905	0
1696	127	0	3721	-1006	-4727	-1357	4224	-2866	591	1676	739	1528	1373	1895	0
1697	127	0	3533	-991	-4524	-1271	4028	-2757	455	1487	698	1468	1456	1747	0
1698	127	0	3273	-971	-4244	-1151	3758	-2607	333	1383	663	1245	1185	1468	0
1699	127	0	2886	-966	-3852	-960	3369	-2409	438	1121	537	954	886	1059	0
1700	127	0	429	-971	-1400	271	914	-1185	-219	-913	-496	-859	-694	-1183	0
1701	127	0	-2965	-979	1986	1972	-2475	503	-642	-2679	-1373	-2269	-1862	-2898	0
1702	127	0	-3996	-962	3034	2479	-3515	1036	-791	-3053	-1524	-2547	-2029	-3067	0
1703	127	0	-2073	-948	1125	1510	-1599	88	-391	-1619	-743	-1068	-921	-1315	0
1704	127	0	1785	-942	-2727	-421	2256	-1834	428	954	531	1123	999	1342	0
1705	127	0	4060	-927	-4987	-1566	4523	-2957	725	1777	828	1724	1470	2013	0
1706	127	0	3990	-927	-4917	-1531	4453	-2922	706	1695	774	1534	1313	1901	0
1707	127	0	3799	-915	-4714	-1442	4256	-2814	618	1711	731	1517	1288	1846	0
1708	127	0	3457	-919	-4376	-1269	3916	-2647	601	1453	680	1323	997	1565	0
1709	127	0	3017	-907	-3924	-1055	3470	-2415	413	1121	432	1045	892	1026	0
1710	127	0	633	-905	-1538	136	1085	-1221	-50	-739	-552	-708	-739	-1158	0
1711	127	0	-2841	-915	1926	1878	-2383	505	-587	-2642	-1466	-2256	-1990	-2857	0
1712	127	0	-3824	-913	2911	2368	-3367	999	-661	-3043	-1596	-2428	-2149	-3078	0
1713	127	0	-2104	-888	1216	1496	-1660	164	-310	-1536	-871	-1049	-975	-1307	0
1714	127	0	1736	-873	-2609	-431	2172	-1741	419	940	366	1074	937	1315	0
1715	127	0	4151	-863	-5014	-1644	4582	-2938	688	1864	739	1713	1443	1982	0
1716	127	0	3960	-857	-4817	-1551	4388	-2837	677	1773	632	1544	1416	1928	0
1717	127	0	3684	-849	-4533	-1417	4108	-2691	582	1691	550	1429	1208	1695	0
1718	127	0	3347	-847	-4194	-1250	3770	-2520	529	1486	603	1239	1016	1447	0
1719	127	0	2890	-832	-3722	-1029	3306	-2277	473	1121	401	956	783	958	0
1720	127	0	506	-836	-1342	165	924	-1089	-81	-847	-545	-808	-673	-1204	0
1721	127	0	-3097	-845	2252	1971	-2674	703	-653	-2750	-1594	-2384	-1978	-3057	0
1722	127	0	-4092	-814	3278	2453	-3685	1232	-719	-3045	-1588	-2584	-2205	-3117	0
1723	127	0	-2343	-801	1542	1572	-1942	370	-424	-1641	-882	-1259	-1028	-1429	0
1724	127	0	1484	-781	-2265	-351	1874	-1523	327	884	275	952	905	1193	0
1725	127	0	3794	-776	-4570	-1509	4182	-2673	609	1804	700	1703	1451	1860	0
1726	127	0	3651	-770	-4421	-1440	4036	-2595	634	1683	620	1435	1390	1777	0
1727	127	0	3418	-754	-4172	-1332	3795	-2463	529	1617	725	1367	1167	1685	0
1728	127	0	2967	-746	-3713	-1110	3340	-2229	378	1340	589	1171	1004	1381	0
1729	127	0	2550	-748	-3298	-901	2924	-2023	413	1109	442	880	776	958	0
1730	127	0	181	-715	-896	267	538	-805	-89	-836	-514	-861	-729	-1165	0
1731	127	0	-3390	-735	2655	2062	-3022	960	-713	-2776	-1406	-2450	-2104	-3104	0
1732	127	0	-4482	-731	3751	2606	-4116	1510	-789	-3266	-1666	-2638	-2083	-3098	0
1733	127	0	-2645	-711	1934	1678	-2289	611	-341	-1716	-787	-1222	-970	-1340	0
1734	127	0	983	-679	-1662	-152	1322	-1170	259	929	506	948	822	1255	0
1735	127	0	3417	-688	-4105	-1364	3761	-2396	628	1934	921	1499	1268	1765	0
1736	127	0	3187	-679	-3866	-1254	3526	-2272	690	1740	770	1385	1334	1821	0
1737	127	0	2956	-675	-3631	-1140	3293	-2153	500	1468	682	1257	1193	1726	0
1738	127	0	2716	-644	-3360	-1036	3038	-2002	533	1435	657	1164	1119	1482	0
1739	127	0	2146	-651	-2797	-747	2471	-1724	422	1103	539	832	679	958	0
1740	127	0	-190	-653	-463	421	136	-558	-139	-684	-291	-902	-886	-1270	0
1741	127	0	-3800	-665	3135	2232	-3467	1235	-618	-2739	-1356	-2459	-2180	-3049	0
1742	127	0	-4894	-646	4248	2770	-4571	1801	-760	-3117	-1373	-2599	-2192	-3177	0
1743	127	0	-3212	-636	2576	1924	-2894	970	-372	-1761	-752	-1336	-1051	-1487	0
1744	127	0	466	-626	-1092	80	779	-859	428	764	543	882	865	1132	0
1745	127	0	2891	-595	-3486	-1148	3188	-2040	758	1751	840	1561	1414	1883	0
1746	127	0	2843	-616	-3459	-1113	3151	-2037	669	1697	853	1429	1241	1792	0
1747	127	0	2485	-628	-3113	-928	2799	-1870	514	1617	838	1352	1181	1608	0
1748	127	0	2138	-624	-2762	-757	2450	-1693	452	1398	770	1255	1014	1365	0
1749	127	0	1618	-630	-2248	-494	1933	-1439	459	1039	519	873	708	946	0
1750	127	0	-620	-620	0	620	-310	-310	-34	-795	-360	-847	-762	-1231	0
1751	127	0	-4261	-630	3631	2445	-3946	1500	-609	-2747	-1319	-2456	-2038	-3067	0
1752	127	0	-5305	-642	4663	2973	-4984	2010	-725	-3113	-1474	-2636	-2178	-3350	0
1753	127	0	-3679	-640	3039	2159	-3359	1199	-434	-1746	-762	-1350	-855	-1456	0
1754	127	0	25	-634	-659	304	342	-646	364	787	498	946	940	1165	0
1755	127	0	2516	-603	-3119	-956	2817	-1861	758	1746	865	1522	1406	1792	0
1756	127	0	2339	-642	-2981	-848	2660	-1811	578	1736	971	1472	1305	1792	0
1757	127	0	2087	-638	-2725	-724	2406	-1681	583	1538	663	1286	1379	1749	0
1758	127	0	1693	-609	-2302	-542	1997	-1455	485	1305	711	1229	1142	1344	0
1759	127	0	1323	-626	-1949	-348	1636	-1287	611	1261	593	832	871	1070	0
1760	127	0	-1049	-632	417	840	-733	-107	-62	-810	-401	-913	-686	-1247	0
1761	127	0	-4516	-642	3874	2579	-4195	1616	-585	-2712	-1375	-2444	-2033	-3115	0
1762	127	0	-5792	-624	5168	3208	-5480	2272	-665	-3158	-1581	-2665	-2209	-3299	0
1763	127	0	-3991	-626	3365	2308	-3678	1369	-407	-1747	-785	-1235	-884	-1519	0
1764	127	0	-367	-613	-246	490	-60	-429	333	781	325	894	888	1092	0
1765	127	0	2190	-605	-2795	-792	2492	-1700	754	1813	847	1586	1559	1868	0
1766	127	0	2041	-609	-2650	-716	2345	-1629	710	1701	760	1470	1369	1792	0
1767	127	0	1814	-614	-2428	-600	2121	-1521	655	1683	715	1369	1332	1616	0
1768	127	0	1435	-603	-2038	-416	1736	-1320	539	1468	644	1216	1099	1326	0
1769	127	0	1052	-620	-1672	-216	1362	-1146	502	1121	547	993	808	999	0
1770	127	0	-1321	-613	708	967	-1014	47	-223	-704	-504	-723	-630	-1202	0
1771	127	0	-4827	-618	4209	2722	-4518	1795	-675	-2733	-1420	-2411	-1905	-3098	0
1772	127	0	-5939	-620	5319	3279	-5629	2349	-735	-3007	-1581	-2648	-2083	-3243	0
1773	127	0	-4317	-628	3689	2472	-4003	1530	-471	-1728	-838	-1297	-878	-1546	0
1774	127	0	-500	-616	-116	558	-192	-366	442	863	438	902	911	1154	0
1775	127	0	1921	-622	-2543	-649	2232	-1582	620	1755	744	1614	1458	1907	0
1776	127	0	1936	-640	-2576	-648	2256	-1608	628	1726	781	1511	1433	1918	0
1777	127	0	1661	-647	-2308	-507	1984	-1477	605	1672	832	1363	1309	1660	0
1778	127	0	1240	-653	-1893	-293	1566	-1273	508	1540	783	1191	1105	1447	0
1779	127	0	919	-665	-1584	-127	1251	-1124	516	1226	589	971	791	979	0
1780	127	0	-1337	-682	655	1009	-996	-13	-36	-626	-389	-700	-574	-1076	0
1781	127	0	-4923	-710	4213	2816	-4568	1751	-661	-2702	-1288	-2432	-2019	-2954	0
1782	127	0	-6017	-702	5315	3359	-5666	2306	-700	-3053	-1476	-2543	-2182	-3179	0
1783	127	0	-4368	-710	3658	2539	-4013	1474	-479	-1790	-746	-1136	-1016	-1565	0
1784	127	0	-709	-710	-1	709	-354	-355	347	760	463	874	915	1179	0
1785	127	0	1917	-719	-2636	-599	2276	-1677	679	1829	966	1621	1486	1996	0
1786	127	0	1887	-735	-2622	-576	2254	-1678	680	1726	911	1515	1317	1893	0
1787	127	0	1664	-729	-2393	-467	2028	-1561	680	1649	849	1443	1299	1769	0
1788	127	0	1279	-748	-2027	-265	1653	-1387	479	1486	820	1204	1105	1511	0
1789	127	0	996	-744	-1740	-126	1368	-1242	479	1187	700	1010	861	1119	0
1790	127	0	-1233	-750	483	991	-858	-133	-143	-601	-300	-632	-607	-1020	0
1791	127	0	-4781	-772	4009	2776	-4395	1618	-622	-2669	-1342	-2267	-1922	-2906	0
1792	127	0	-5984	-760	5224	3372	-5604	2232	-735	-3082	-1422	-2549	-2101	-3100	0
1793	127	0	-4271	-760	3511	2515	-3891	1375	-395	-1736	-706	-1272	-977	-1406	0
1794	127	0	-586	-760	-174	673	-206	-467	424	710	502	882	954	1196	0
1795	127	0	2151	-762	-2913	-694	2532	-1837	686	1817	902	1738	1455	2000	0
1796	127	0	2167	-777	-2944	-695	2555	-1860	723	1835	876	1639	1507	2027	0
1797	127	0	1851	-764	-2615	-543	2233	-1689	587	1571	752	1400	1346	1742	0
1798	127	0	1647	-768	-2415	-439	2031	-1591	556	1472	754	1233	1068	1468	0
1799	127	0	1228	-774	-2002	-227	1615	-1388	525	1146	640	1072	968	1220	0
1800	127	0	-843	-785	58	814	-450	-363	-91	-642	-337	-665	-614	-942	0
1801	127	0	-4374	-787	3587	2580	-3980	1400	-556	-2609	-1319	-2269	-1798	-2851	0
1802	127	0	-5629	-787	4842	3208	-5235	2027	-772	-3014	-1546	-2591	-2069	-3069	0
1803	127	0	-3993	-783	3210	2388	-3601	1213	-417	-1782	-840	-1367	-970	-1478	0
1804	127	0	-258	-774	-516	516	129	-645	393	706	331	896	907	1257	0
1805	127	0	2474	-758	-3232	-858	2853	-1995	760	1736	713	1565	1606	1901	0
1806	127	0	2469	-776	-3245	-846	2857	-2010	611	1817	735	1371	1484	1926	0
1807	127	0	2256	-768	-3024	-744	2640	-1896	568	1649	754	1317	1389	1831	0
1808	127	0	1944	-766	-2710	-589	2327	-1738	446	1441	541	1136	1356	1517	0
1809	127	0	1688	-766	-2454	-461	2071	-1610	455	1379	554	944	1020	1059	0
1810	127	0	-584	-760	-176	672	-204	-468	-122	-453	-438	-739	-543	-1216	0
1811	127	0	-4247	-785	3462	2516	-3854	1338	-733	-2620	-1542	-2475	-1858	-2989	0
1812	127	0	-5330	-799	4531	3064	-4930	1866	-830	-3206	-1738	-2622	-1864	-3043	0
1813	127	0	-3654	-768	2886	2211	-3270	1059	-442	-1771	-1076	-1429	-787	-1489	0
1814	127	0	15	-766	-781	375	398	-773	242	719	314	754	896	1067	0
1815	127	0	2652	-768	-3420	-942	3036	-2094	578	1959	710	1520	1367	1718	0
1816	127	0	2599	-770	-3369	-914	2984	-2069	543	1718	566	1342	1493	1998	0
1817	127	0	2419	-772	-3191	-823	2805	-1981	457	1631	500	1317	1307	1614	0
1818	127	0	2128	-754	-2882	-687	2505	-1818	436	1396	486	1160	1216	1557	0
1819	127	0	1674	-768	-2442	-453	2058	-1605	366	1049	358	904	816	1051	0
1820	127	0	-408	-768	-360	588	-24	-564	-106	-616	-492	-808	-545	-1026	0
1821	127	0	-4048	-776	3272	2412	-3660	1248	-744	-2731	-1540	-2430	-1930	-2896	0
1822	127	0	-5262	-760	4502	3011	-4882	1871	-768	-3090	-1641	-2714	-2168	-3092	0
1823	127	0	-3747	-766	2981	2256	-3364	1107	-601	-1877	-958	-1385	-1169	-1561	0
1824	127	0	-66	-760	-694	413	314	-727	331	562	310	710	754	1098	0
1825	127	0	2658	-744	-3402	-957	3030	-2073	626	1802	636	1495	1332	2005	0
1826	127	0	2670	-752	-3422	-959	3046	-2087	620	1736	727	1396	1181	1963	0
1827	127	0	2312	-766	-3078	-773	2695	-1922	572	1420	675	1336	1065	1643	0
1828	127	0	2019	-766	-2785	-626	2402	-1775	452	1278	601	1266	940	1515	0
1829	127	0	1585	-750	-2335	-417	1960	-1542	411	1117	578	1014	677	1214	0
1830	127	0	-432	-746	-314	589	-59	-530	-139	-684	-329	-776	-832	-983	0
1831	127	0	-4156	-777	3379	2466	-3767	1301	-628	-2617	-1121	-2314	-2207	-2820	0
1832	127	0	-5421	-783	4638	3102	-5029	1927	-855	-3228	-1530	-2651	-2407	-3175	0
1833	127	0	-3786	-772	3014	2279	-3400	1121	-417	-1912	-834	-1245	-1164	-1499	0
1834	127	0	-172	-746	-574	459	201	-660	327	490	417	902	558	1090	0
1835	127	0	2581	-744	-3325	-918	2953	-2034	692	1879	1026	1577	1072	1918	0
1836	127	0	2441	-748	-3189	-846	2815	-1968	717	1695	812	1567	1034	1802	0
1837	127	0	2350	-744	-3094	-803	2722	-1919	535	1433	694	1470	1098	1790	0
1838	127	0	1982	-739	-2721	-621	2351	-1730	527	1288	754	1340	913	1402	0
1839	127	0	1474	-737	-2211	-368	1842	-1474	471	1037	624	1022	539	1039	0
1840	127	0	-487	-748	-261	617	-113	-504	-9	-595	-279	-618	-774	-1001	0
1841	127	0	-4075	-777	3298	2426	-3686	1260	-562	-2671	-1295	-2287	-2281	-2888	0
1842	127	0	-5346	-766	4580	3056	-4963	1907	-686	-3102	-1406	-2547	-2436	-3202	0
1843	127	0	-3817	-764	3053	2290	-3435	1144	-389	-1914	-743	-1218	-1348	-1676	0
1844	127	0	-202	-754	-552	478	175	-653	411	578	395	812	475	917	0
1845	127	0	2606	-744	-3350	-931	2978	-2047	876	1738	929	1635	1272	1907	0
1846	127	0	2625	-750	-3375	-937	3000	-2062	702	1720	884	1423	1099	1751	0
1847	127	0	2340	-764	-3104	-788	2722	-1934	717	1604	828	1416	1065	1621	0
1848	127	0	2049	-762	-2811	-643	2430	-1786	533	1416	777	1286	907	1356	0
1849	127	0	1574	-754	-2328	-410	1951	-1541	702	1171	607	915	715	960	0
1850	127	0	-376	-758	-382	567	3	-570	155	-609	-308	-597	-680	-1094	0
1851	127	0	-3992	-768	3224	2380	-3608	1228	-525	-2677	-1338	-2413	-2033	-3136	0
1852	127	0	-5214	-770	4444	2992	-4829	1837	-587	-3144	-1484	-2622	-2258	-3276	0
1853	127	0	-3792	-766	3026	2279	-3409	1130	-403	-1994	-808	-1431	-1185	-1837	0
1854	127	0	-196	-748	-552	472	178	-650	401	601	314	725	725	772	0
1855	127	0	2619	-735	-3354	-942	2986	-2044	789	1757	799	1482	1390	1732	0
1856	127	0	2621	-754	-3375	-933	2998	-2064	686	1707	702	1334	1383	1681	0
1857	127	0	2276	-752	-3028	-762	2652	-1890	630	1553	706	1218	1253	1505	0
1858	127	0	2039	-752	-2791	-643	2415	-1771	603	1433	614	1070	1043	1224	0
1859	127	0	1635	-758	-2393	-438	2014	-1575	506	1123	504	810	830	863	0
1860	127	0	-404	-768	-364	586	-20	-566	-29	-597	-376	-805	-533	-1164	0
1861	127	0	-3952	-779	3173	2365	-3562	1197	-545	-2704	-1447	-2498	-1891	-3012	0
1862	127	0	-5288	-770	4518	3029	-4903	1874	-717	-3168	-1544	-2797	-2128	-3385	0
1863	127	0	-3877	-766	3111	2321	-3494	1172	-572	-1998	-1018	-1598	-962	-1866	0
1864	127	0	-243	-739	-496	491	126	-617	322	572	417	558	739	874	0
1865	127	0	2520	-754	-3274	-883	2897	-2014	649	1850	770	1340	1350	1561	0
1866	127	0	2446	-766	-3212	-840	2829	-1989	614	1575	741	1325	1350	1709	0
1867	127	0	2297	-758	-3055	-769	2676	-1906	506	1394	547	1117	1330	1658	0
1868	127	0	1985	-750	-2735	-617	2360	-1742	465	1280	684	1107	1144	1379	0
1869	127	0	1526	-741	-2267	-392	1896	-1504	424	1150	593	855	810	962	0
1870	127	0	-438	-754	-316	596	-61	-535	-110	-533	-277	-886	-673	-1198	0
1871	127	0	-4040	-754	3286	2397	-3663	1266	-533	-2723	-1377	-2463	-2023	-2991	0
1872	127	0	-5353	-787	4566	3070	-4959	1889	-867	-3354	-1581	-2789	-2281	-3352	0
1873	127	0	-3892	-754	3138	2323	-3515	1192	-576	-2132	-876	-1511	-1249	-1757	0
1874	127	0	-357	-741	-384	549	13	-562	285	407	339	554	667	890	0
1875	127	0	2482	-719	-3201	-881	2841	-1960	508	1633	733	1379	1303	1823	0
1876	127	0	2576	-762	-3338	-907	2957	-2050	690	1604	783	1433	1288	1897	0
1877	127	0	2045	-748	-2793	-648	2419	-1770	432	1394	680	1202	1076	1647	0
1878	127	0	1940	-737	-2677	-601	2308	-1707	420	1295	735	1181	890	1369	0
1879	127	0	1386	-713	-2099	-336	1742	-1406	325	983	564	843	702	1026	0
1880	127	0	-405	-529	-124	467	-140	-326	-106	-642	-415	-717	-669	-933	0
1881	127	0	-4063	-409	3654	2236	-3858	1622	-713	-2834	-1427	-2490	-2248	-2981	0
1882	127	0	-5656	-706	4950	3181	-5303	2122	-985	-3381	-1559	-2735	-2456	-3526	0
1883	127	0	-4320	-931	3389	2625	-3854	1229	-583	-2161	-991	-1536	-1247	-1862	0
1884	127	0	-1014	-1078	-64	1046	-475	-571	201	355	258	624	432	873	0
1885	127	0	1814	-1101	-2915	-356	2364	-2008	490	1544	783	1383	960	1608	0
1886	127	0	1040	-1057	-2097	8	1568	-1577	488	1350	556	1082	748	1338	0
1887	127	0	475	-991	-1466	258	970	-1228	250	981	438	795	797	1218	0
1888	127	0	536	-940	-1476	202	1006	-1208	236	1049	494	869	593	931	0
1889	127	0	483	-929	-1412	223	947	-1170	488	909	356	774	314	737	0
1890	127	0	-942	-886	56	914	-499	-415	-25	-638	-308	-758	-915	-1028	0
1891	127	0	-4370	-888	3482	2629	-3926	1297	-764	-2729	-1332	-2254	-2139	-2861	0
1892	127	0	-5590	-917	4673	3253	-5131	1878	-952	-3195	-1427	-2570	-2533	-3526	0
1893	127	0	-4096	-979	3117	2537	-3606	1069	-593	-1782	-772	-1361	-1513	-1926	0
1894	127	0	-656	-1030	-374	843	-141	-702	250	529	226	713	508	671	0
1895	127	0	2206	-1041	-3247	-582	2726	-2144	783	1780	843	1573	1313	1817	0
1896	127	0	2182	-1065	-3247	-558	2714	-2156	735	1825	760	1567	1101	1837	0
1897	127	0	1893	-1121	-3014	-386	2453	-2067	585	1658	688	1336	948	1744	0
1898	127	0	1635	-1152	-2787	-241	2211	-1969	514	1371	655	1354	900	1478	0
1899	127	0	1255	-1193	-2448	-31	1851	-1820	386	1121	488	968	820	1037	0
1900	127	0	-445	-1222	-777	833	166	-999	-31	-459	-419	-506	-479	-1051	0
1901	127	0	-3993	-1245	2748	2619	-3370	751	-614	-2529	-1532	-2157	-1773	-2913	0
1902	127	0	-5363	-1264	4099	3313	-4731	1417	-700	-3069	-1734	-2403	-2151	-3330	0
1903	127	0	-4131	-1313	2818	2722	-3474	752	-386	-1806	-1090	-1152	-1257	-1786	0
1904	127	0	-840	-1311	-471	1075	-184	-891	261	512	91	925	665	764	0
1905	127	0	2190	-1282	-3472	-454	2831	-2377	692	1850	816	1874	1484	1918	0
1906	127	0	2083	-1257	-3340	-413	2711	-2298	661	1777	812	1633	1491	1918	0
1907	127	0	1933	-1262	-3195	-335	2564	-2228	686	1619	937	1491	1297	1856	0
1908	127	0	1628	-1295	-2923	-166	2275	-2109	562	1470	838	1311	1121	1559	0
1909	127	0	1176	-1293	-2469	58	1822	-1881	388	1220	589	1028	865	1113	0
1910	127	0	-559	-1286	-727	922	84	-1006	27	-312	-238	-382	-426	-675	0
1911	127	0	-4323	-1274	3049	2798	-3686	887	-576	-2523	-1455	-2176	-1769	-2686	0
1912	127	0	-5667	-1293	4374	3480	-5020	1540	-779	-2921	-1645	-2487	-2064	-2987	0
1913	127	0	-4422	-1334	3088	2878	-3755	877	-523	-1744	-1041	-1325	-962	-1530	0
1914	127	0	-1043	-1332	-289	1187	-377	-810	240	583	65	655	838	987	0
1915	127	0	1896	-1301	-3197	-297	2546	-2249	727	1893	690	1598	1565	2075	0
1916	127	0	1765	-1282	-3047	-241	2406	-2164	669	1773	644	1501	1425	2085	0
1917	127	0	1414	-1280	-2694	-67	2054	-1987	519	1617	671	1433	1286	1866	0
1918	127	0	1097	-1262	-2359	82	1728	-1810	405	1455	743	1352	1241	1631	0
1919	127	0	557	-1253	-1810	348	1183	-1531	337	1096	708	1109	1047	1328	0
1920	127	0	-1139	-1222	-83	1180	-528	-652	40	-333	-89	-459	-422	-863	0
1921	127	0	-4992	-1235	3757	3113	-4374	1261	-721	-2609	-1152	-2099	-1843	-2731	0
1922	127	0	-6387	-1229	5158	3808	-5772	1964	-871	-3340	-1559	-2523	-2093	-3043	0
1923	127	0	-5071	-1193	3878	3132	-4474	1342	-550	-1990	-810	-1233	-1169	-1536	0
1924	127	0	-1679	-1204	475	1441	-1077	-364	54	355	353	754	490	907	0
1925	127	0	1441	-1158	-2599	-141	2020	-1878	603	1652	925	1705	1363	1941	0
1926	127	0	1474	-1164	-2638	-155	2056	-1901	583	1724	909	1553	1303	1870	0
1927	127	0	1278	-1148	-2426	-65	1852	-1787	403	1392	715	1317	1216	1817	0
1928	127	0	1108	-1144	-2252	18	1680	-1698	450	1418	789	1317	1080	1499	0
1929	127	0	694	-1150	-1844	228	1269	-1497	368	1193	797	1078	696	1132	0
1930	127	0	-1115	-1165	-50	1140	-532	-607	-64	-294	11	-432	-605	-779	0
1931	127	0	-4783	-1173	3610	2978	-4196	1218	-599	-2523	-1072	-2215	-2069	-2799	0
1932	127	0	-6236	-1191	5045	3713	-5640	1927	-781	-3061	-1278	-2572	-2312	-3226	0
1933	127	0	-4897	-1177	3720	3037	-4308	1271	-438	-1753	-663	-1422	-1303	-1685	0
1934	127	0	-1390	-1140	250	1265	-820	-445	225	492	533	556	496	766	0
1935	127	0	1752	-1150	-2902	-301	2327	-2026	717	1903	1030	1563	1301	1804	0
1936	127	0	1761	-1150	-2911	-305	2336	-2030	649	1868	977	1420	1237	1831	0
1937	127	0	1542	-1152	-2694	-195	2118	-1923	587	1782	944	1344	1179	1645	0
1938	127	0	1257	-1146	-2403	-55	1830	-1774	521	1617	900	1290	1082	1433	0
1939	127	0	854	-1140	-1994	143	1424	-1567	479	1196	582	888	948	1109	0
1940	127	0	-904	-1148	-244	1026	-330	-696	149	-106	-145	-550	-450	-1028	0
1941	127	0	-4748	-1156	3592	2952	-4170	1218	-481	-2324	-1301	-2461	-1959	-3069	0
1942	127	0	-6176	-1162	5014	3669	-5595	1926	-735	-2911	-1579	-2702	-2192	-3395	0
1943	127	0	-5039	-1140	3899	3089	-4469	1379	-442	-1926	-1028	-1699	-1173	-1961	0
1944	127	0	-1388	-1127	261	1257	-824	-433	316	628	211	292	644	566	0
1945	127	0	1692	-1113	-2805	-289	2248	-1959	743	1994	719	1243	1392	1649	0
1946	127	0	1700	-1140	-2840	-280	2270	-1990	609	1724	698	1280	1313	1681	0
1947	127	0	1498	-1121	-2619	-188	2058	-1870	603	1656	692	1196	1321	1536	0
1948	127	0	1055	-1123	-2178	34	1616	-1650	531	1458	605	931	1051	1278	0
1949	127	0	627	-1132	-1759	252	1193	-1445	535	1086	424	810	896	970	0
1950	127	0	-1177	-1127	50	1152	-613	-538	44	-566	-355	-721	-302	-1008	0
1951	127	0	-4774	-1158	3616	2966	-4195	1229	-446	-2572	-1375	-2357	-1687	-2960	0
1952	127	0	-6550	-1140	5410	3845	-5980	2135	-700	-3263	-1683	-2840	-2083	-3393	0
1953	127	0	-5097	-1148	3949	3122	-4523	1400	-405	-2101	-954	-1581	-1132	-1928	0
1954	127	0	-1718	-1148	570	1433	-1144	-289	292	116	60	430	560	634	0
1955	127	0	1511	-1212	-2723	-149	2117	-1967	808	1647	764	1468	1453	1841	0
1956	127	0	1517	-1307	-2824	-105	2170	-2065	820	1604	628	1385	1295	1730	0
1957	127	0	1244	-1404	-2648	80	1946	-2026	735	1491	834	1249	1262	1621	0
1958	127	0	795	-1472	-2267	338	1531	-1869	519	1121	688	1131	1002	1330	0
1959	127	0	468	-1487	-1955	509	1211	-1721	490	913	550	878	849	1047	0
1960	127	0	-1197	-1509	-312	1353	-442	-910	223	-461	-215	-583	-570	-830	0
1961	127	0	-4933	-1474	3459	3203	-4196	992	-597	-2758	-1352	-2351	-1947	-2855	0
1962	127	0	-6346	-1365	4981	3855	-5663	1808	-698	-3218	-1639	-2731	-2273	-3296	0
1963	127	0	-5008	-1233	3775	3120	-4391	1271	-434	-2126	-971	-1592	-1334	-1823	0
1964	127	0	-1375	-1028	347	1201	-861	-340	248	128	73	436	409	702	0
1965	127	0	1977	-808	-2785	-584	2381	-1796	655	1683	789	1503	1389	1852	0
1966	127	0	2186	-580	-2766	-803	2476	-1673	657	1505	791	1400	1196	1823	0
1967	127	0	1984	-450	-2434	-767	2209	-1442	525	1480	694	1158	987	1569	0
1968	127	0	1779	-225	-2004	-777	1891	-1114	452	1365	739	995	873	1420	0
1969	127	0	1575	194	-1381	-884	1478	-593	304	1098	595	808	611	1030	0
1970	127	0	285	760	475	-522	-95	617	-56	-465	-192	-576	-607	-754	0
1971	127	0	-3181	1319	4500	931	-3840	2909	-766	-2556	-1336	-2392	-2058	-2869	0
1972	127	0	-4427	1738	6165	1344	-5296	3951	-925	-3119	-1497	-2756	-2349	-3263	0
1973	127	0	-3110	1879	4989	615	-4049	3434	-756	-2075	-917	-1649	-1505	-1901	0
1974	127	0	368	1819	1451	-1093	-541	1635	3	291	219	380	246	667	0
1975	127	0	3483	1563	-1920	-2523	2701	-178	459	1681	797	1385	1156	1794	0
1976	127	0	3361	1148	-2213	-2254	2787	-532	413	1740	675	1433	1132	1740	0
1977	127	0	2907	696	-2211	-1801	2559	-757	397	1586	776	1299	882	1619	0
1978	127	0	2521	312	-2209	-1416	2365	-948	320	1441	659	1293	680	1385	1
1979	127	0	1839	-71	-1910	-884	1874	-990	236	1096	450	973	417	890	0
1980	127	0	109	-426	-535	158	322	-480	-21	-287	-308	-424	-750	-793	0
1981	121	0	-3740	-710	3030	2225	-3385	1160	-735	-2576	-1375	-2196	-2236	-3016	0
1982	121	0	-5272	-911	4361	3091	-4816	1725	-975	-3235	-1759	-2619	-2489	-3360	0
1983	121	0	-4137	-1088	3049	2612	-3593	980	-599	-2143	-1134	-1493	-1573	-1941	0
1984	121	0	-753	-1193	-440	973	-156	-816	15	250	197	595	112	568	0
1985	121	0	2392	-1286	-3678	-553	3035	-2482	607	1672	812	1600	884	1647	0
1986	121	0	2497	-1293	-3790	-602	3143	-2541	605	1392	768	1641	857	1683	0
1987	121	0	2332	-1280	-3612	-526	2972	-2446	485	1241	628	1491	940	1637	0
1988	121	0	2081	-1255	-3336	-413	2708	-2295	409	1090	719	1303	640	1390	0
1989	121	0	1746	-1212	-2958	-267	2352	-2085	500	973	632	1070	426	940	0
1990	121	0	74	-1181	-1255	553	664	-1218	42	-380	-102	-407	-840	-917	0
1991	121	0	-3485	-1148	2337	2316	-2911	594	-562	-2554	-1274	-2139	-2287	-2960	0
1992	121	0	-5101	-1148	3953	3124	-4527	1402	-803	-3133	-1602	-2520	-2655	-3373	0
1993	121	0	-3883	-1105	2778	2494	-3330	836	-461	-2004	-1030	-1575	-1643	-1881	0
1994	121	0	-503	-1094	-591	798	44	-842	153	236	62	448	85	564	0
1995	121	0	2722	-1086	-3808	-818	3265	-2447	702	1685	737	1445	1158	1808	0
1996	121	0	2825	-1103	-3928	-861	3376	-2515	595	1777	706	1301	1099	1734	0
1997	121	0	2600	-1117	-3717	-741	3158	-2417	514	1633	748	1193	1053	1579	0
1998	121	0	2330	-1105	-3435	-612	2882	-2270	411	1425	739	1165	923	1307	0
1999	121	0	1810	-1129	-2939	-340	2374	-2034	349	1105	502	869	752	1010	0
[truncated: 31,349 more rows]
